# Supplementary material for: Experimental benchmarking of quantum state overlap estimation strategies with photonic systems
Source: Light Sci Appl. 2025 Feb 12;14:83. doi: 10.1038/s41377-025-01755-8 (PMC11814415; doi:10.1038/s41377-025-01755-8)
Supplement: Supplementary file 3 — Dataset all [file 41377_2025_1755_MOESM3_ESM.zip]

Archive with 70 entries (62 files):
- overlap_estimation_data/
- overlap_estimation_data/0_Sampled qubit pairs/
- overlap_estimation_data/0_Sampled qubit pairs/Phi_sampled_qubits.csv
- overlap_estimation_data/0_Sampled qubit pairs/Psi_sampled_qubits.csv
- overlap_estimation_data/0_Sampled qubit pairs/Readme.txt
- overlap_estimation_data/1_TT_data/
- overlap_estimation_data/1_TT_data/Readme.txt
- overlap_estimation_data/1_TT_data/Tomography_Phi/
- overlap_estimation_data/1_TT_data/Tomography_Phi/Phi_tomo_c00.csv
- overlap_estimation_data/1_TT_data/Tomography_Phi/Phi_tomo_c01.csv
- overlap_estimation_data/1_TT_data/Tomography_Phi/Phi_tomo_c02.csv
- overlap_estimation_data/1_TT_data/Tomography_Phi/Phi_tomo_c03.csv
- overlap_estimation_data/1_TT_data/Tomography_Phi/Phi_tomo_c04.csv
- overlap_estimation_data/1_TT_data/Tomography_Phi/Phi_tomo_c05.csv
- overlap_estimation_data/1_TT_data/Tomography_Phi/Phi_tomo_c06.csv
- overlap_estimation_data/1_TT_data/Tomography_Phi/Phi_tomo_c07.csv
- overlap_estimation_data/1_TT_data/Tomography_Phi/Phi_tomo_c08.csv
- overlap_estimation_data/1_TT_data/Tomography_Phi/Phi_tomo_c09.csv
- overlap_estimation_data/1_TT_data/Tomography_Phi/Phi_tomo_c10.csv
- overlap_estimation_data/1_TT_data/Tomography_Psi/
- overlap_estimation_data/1_TT_data/Tomography_Psi/Psi_tomo_c00.csv
- overlap_estimation_data/1_TT_data/Tomography_Psi/Psi_tomo_c01.csv
- overlap_estimation_data/1_TT_data/Tomography_Psi/Psi_tomo_c02.csv
- overlap_estimation_data/1_TT_data/Tomography_Psi/Psi_tomo_c03.csv
- overlap_estimation_data/1_TT_data/Tomography_Psi/Psi_tomo_c04.csv
- overlap_estimation_data/1_TT_data/Tomography_Psi/Psi_tomo_c05.csv
- overlap_estimation_data/1_TT_data/Tomography_Psi/Psi_tomo_c06.csv
- overlap_estimation_data/1_TT_data/Tomography_Psi/Psi_tomo_c07.csv
- overlap_estimation_data/1_TT_data/Tomography_Psi/Psi_tomo_c08.csv
- overlap_estimation_data/1_TT_data/Tomography_Psi/Psi_tomo_c09.csv
- overlap_estimation_data/1_TT_data/Tomography_Psi/Psi_tomo_c10.csv
- overlap_estimation_data/2_TP_data/
- overlap_estimation_data/2_TP_data/Proj_c00.csv
- overlap_estimation_data/2_TP_data/Proj_c01.csv
- overlap_estimation_data/2_TP_data/Proj_c02.csv
- overlap_estimation_data/2_TP_data/Proj_c03.csv
- overlap_estimation_data/2_TP_data/Proj_c04.csv
- overlap_estimation_data/2_TP_data/Proj_c05.csv
- overlap_estimation_data/2_TP_data/Proj_c06.csv
- overlap_estimation_data/2_TP_data/Proj_c07.csv
- overlap_estimation_data/2_TP_data/Proj_c08.csv
- overlap_estimation_data/2_TP_data/Proj_c09.csv
- overlap_estimation_data/2_TP_data/Proj_c10.csv
- overlap_estimation_data/2_TP_data/Readme.txt
- overlap_estimation_data/3_SCM_data/
- overlap_estimation_data/3_SCM_data/Readme.txt
- overlap_estimation_data/3_SCM_data/SCM_c00.csv
- overlap_estimation_data/3_SCM_data/SCM_c01.csv
- overlap_estimation_data/3_SCM_data/SCM_c02.csv
- overlap_estimation_data/3_SCM_data/SCM_c03.csv
- overlap_estimation_data/3_SCM_data/SCM_c04.csv
- overlap_estimation_data/3_SCM_data/SCM_c05.csv
- overlap_estimation_data/3_SCM_data/SCM_c06.csv
- overlap_estimation_data/3_SCM_data/SCM_c07.csv
- overlap_estimation_data/3_SCM_data/SCM_c08.csv
- overlap_estimation_data/3_SCM_data/SCM_c09.csv
- overlap_estimation_data/3_SCM_data/TCM_c10.csv
- overlap_estimation_data/4_OST_data/
- overlap_estimation_data/4_OST_data/OST_c00.csv
- overlap_estimation_data/4_OST_data/OST_c01.csv
- overlap_estimation_data/4_OST_data/OST_c02.csv
- overlap_estimation_data/4_OST_data/OST_c03.csv
- overlap_estimation_data/4_OST_data/OST_c04.csv
- overlap_estimation_data/4_OST_data/OST_c05.csv
- overlap_estimation_data/4_OST_data/OST_c06.csv
- overlap_estimation_data/4_OST_data/OST_c07.csv
- overlap_estimation_data/4_OST_data/OST_c08.csv
- overlap_estimation_data/4_OST_data/OST_c09.csv
- overlap_estimation_data/4_OST_data/OST_c10.csv
- overlap_estimation_data/4_OST_data/Readme.txt
