# Supplementary material for: Experimental benchmarking of quantum state overlap estimation strategies with photonic systems
Source: Light Sci Appl. 2025 Feb 12;14:83. doi: 10.1038/s41377-025-01755-8 (PMC11814415; doi:10.1038/s41377-025-01755-8)
Supplement: Supplementary file 3 — Dataset all [file 41377_2025_1755_MOESM3_ESM.zip › overlap_estimation_data/0_Sampled qubit pairs/Phi_sampled_qubits.csv]

Sample number, m =	a (c =0.0)	b (c =0.0)	a (c =0.1)	b (c =0.1)	a (c =0.2)	b (c =0.2)	a (c =0.3)	b (c =0.3)	a (c =0.4)	b (c =0.4)	a (c =0.5)	b (c =0.5)	a (c =0.6)	b (c =0.6)	a (c =0.7)	b (c =0.7)	a (c =0.8)	b (c =0.8)	a (c =0.9)	b (c =0.9)	a (c =1.0)	b (c =1.0)
1	0.601590549	0.16174595102604-0.782257667667439i	0.582103152	-0.676178658905702+0.45159532917422i	0.884238242	-0.466399507359253+0.0243768525055113i	0.320848252	-0.493731548599483-0.808260822353881i	0.929284032	0.363224721292787+0.0670745028819341i	0.563825253	-0.739142033117246+0.368469996747154i	0.680762162	0.710455230771582-0.178371084528729i	0.146056849	0.786174238839298-0.600497679467802i	0.560961163	-0.442125801751868+0.699890955421594i	0.635059866	0.687171780239069-0.352836945947176i	0.481374251	0.0775079733905623+0.873081522302359i
2	0.744972	0.662234505600253-0.0803876783671985i	0.923841016	0.309176538158354-0.225671544111645i	0.979886946	0.198386976067327+0.0215448588150933i	0.346121114	-0.481926391260204+0.804951630720537i	0.753908631	-0.00797867186977065-0.656930831679318i	0.616944258	0.280439984588171+0.735345631396918i	0.840848338	0.204115771347622+0.501309110403525i	0.544359902	-0.771750873297531+0.328744408497421i	0.870563072	0.488877154324984+0.0558486017941185i	0.667936705	-0.185014207368519-0.720853869488667i	0.926189706	0.360915542972481-0.109144856911123i
3	0.963453423	0.0746782327630427+0.257256024860499i	0.325049208	0.937150566098365-0.126853573207426i	0.644117782	0.746891442308114-0.165122547897817i	0.702044609	0.469980501177291-0.535024948536202i	0.897411413	-0.440926139425927-0.0153914185898234i	0.968526884	0.248894963110104-0.00264052720763914i	0.401789675	-0.141312083938808-0.904762925741487i	0.969442622	0.0645185367044873+0.236681982314255i	0.726794481	0.685051643851427-0.049739593580358i	0.737448915	-0.343787779771076+0.58135966567297i	0.747606955	0.664043553636292+0.0114017173389212i
4	0.944266412	-0.328282366922652+0.024323444861209i	0.619658578	-0.0475747899454752+0.783428290576432i	0.49889485	0.771238260544942-0.395342223503865i	0.77720597	-0.54267925437388+0.318512334713541i	0.7021947	-0.627980230140586+0.335504744026138i	0.642863478	0.740179318728125+0.197132252450536i	0.856321487	-0.105228938007491+0.505608921147532i	0.605716995	0.712789399311861-0.353607400867194i	0.803664757	0.519146757002705-0.290877297853782i	0.414477667	-0.773787308906031+0.479021361134499i	0.452413006	0.873057337059806-0.181915799737936i
5	0.719246374	-0.542244743648625-0.434344668798574i	0.375449887	0.630248810278142-0.679576205914466i	0.857121781	0.509667328066354-0.0747092192970558i	0.850177615	-0.319980632065875-0.418103358761544i	0.74308275	0.0233417653568458+0.668792335411141i	0.885301682	0.32585133486044+0.331755692566694i	0.762714872	0.447492071364517-0.466922766235257i	0.891394465	-0.391558143573486+0.22825014297495i	0.89717604	0.433192960260449+0.0861336920355612i	0.294375047	-0.92466147385079-0.241546041772456i	0.706635803	0.250840331334303+0.661622981880333i
6	0.378634958	-0.817668996775995-0.433650758350531i	0.709041612	0.701219476002163-0.0745066362390636i	0.739577538	-0.495711823525319+0.455296445137326i	0.742214572	0.411049210388675+0.529297718906836i	0.925770954	0.320280465495848+0.200919297370639i	0.842704507	0.211878511377879-0.494930913966994i	0.142975794	0.957521911857654+0.250419069997364i	0.58937596	-0.807637722943102+0.0189020115320702i	0.938059664	-0.302938533163064-0.168143725493342i	0.660644983	0.750662011932695-0.00739933689319181i	0.225787707	-0.198370627258366-0.953765697534757i
7	0.865266816	0.218985480494182+0.450953097434656i	0.653638932	-0.274775679366741+0.705162728088555i	0.846105996	-0.172370725812664-0.504373845439973i	0.771364976	-0.610449174206524+0.179855162155945i	0.839000231	0.0942764836307277-0.535901629848114i	0.927509788	0.192141953095259-0.320635405875125i	0.321788605	0.0692173020763816-0.944278062105087i	0.739527409	0.336010129632921+0.583263580076779i	0.474290387	-0.413106611313856-0.777426238909087i	0.248086052	0.133199364541678-0.959536992466021i	0.463623735	-0.85476776146895-0.233291891700117i
8	0.439782858	-0.401566033650997-0.803327926849606i	0.850207902	-0.523740620334186+0.0533130959522256i	0.830979645	-0.556278071784807-0.00524753341172393i	0.653364469	0.730378893515142-0.199152059257687i	0.524950536	-0.817865927936357-0.235631616898989i	0.197237365	-0.608915043836482+0.768322778152529i	0.671362579	-0.405867054044913-0.620116297254814i	0.962858478	-0.115088880855811+0.24425008001185i	0.805037497	0.391004053066234-0.446128298025242i	0.519047767	-0.588169628686991+0.620198277487836i	0.96768722	0.0241335835488584+0.250996046336545i
9	0.442892641	0.261863894751278+0.857480850476437i	0.340325521	0.924736861984733-0.170412076548415i	0.70243967	0.710999200812675+0.0325368557214246i	0.674420968	-0.260830593548191+0.690741456114011i	0.973091537	-0.229815628304958+0.016662485350433i	0.824985014	0.457433942015254-0.331894433523966i	0.432617654	0.34771876623581-0.831825477341081i	0.385420179	-0.920441951761132+0.0650991452456946i	0.481169186	0.356085301453287-0.801048982398877i	0.558590299	-0.808212780637935-0.186464417326075i	0.575422087	-0.665264778794735+0.475722814525441i
10	0.964524892	0.256094108209957-0.0640900899884557i	0.899882969	-0.113811973989168+0.421019567336536i	0.622782789	-0.782152936480741+0.0194520455913166i	0.529715499	-0.843437768406025+0.0895221804702089i	0.815904762	0.0600867509956217+0.57505565103239i	0.781534096	-0.617026023230765-0.0921050648093324i	0.95218473	0.103207949878442+0.28756279276999i	0.470548561	0.882358881879405-0.00518220881153003i	0.684573945	0.210012490145278+0.698035291332112i	0.605571562	-0.795486163176255-0.0220192650905076i	0.810716553	0.177652356645099-0.557833587165289i
11	0.716981427	-0.106276060769433-0.688943417667639i	0.230559881	0.640295855184622+0.732709600912636i	0.906190863	0.422257752886564+0.0227268691108835i	0.625974122	-0.626669981343882-0.464156367696265i	0.571804831	-0.703728064215124-0.4216705433727i	0.738214029	0.637933426047394-0.219273782033975i	0.132403413	0.578852465456863-0.804611185207654i	0.562337282	0.714971780645295+0.415442095211143i	0.977204784	0.193828258107609+0.0866107167065398i	0.658242609	0.752798365553528-0.00335983410992105i	0.227878872	0.76146825836147+0.606825602085331i
12	0.757990515	0.416379623375203+0.502074086976652i	0.770042944	0.239676614207599+0.59126050468635i	0.558882558	0.586820980223813+0.585910763873705i	0.4394527	-0.874412807593172-0.205629682353697i	0.928489141	0.127781667137735-0.348682893141294i	0.862518045	-0.108674763522364-0.494218998374541i	0.436603152	0.0716541828382105+0.896796167151002i	0.171067652	-0.925265340951812-0.338555619167696i	0.805345229	-0.238440667012709+0.54273852810558i	0.871919011	0.484511442352363+0.0707523840302733i	0.263434166	0.499227254838578+0.825454170802814i
13	0.752032928	0.559906742515792+0.347779979862081i	0.364092918	0.769443544219338-0.524778981219957i	0.965651752	-0.222222178067925-0.134662533674808i	0.979199848	-0.19961528286923-0.0363510279268616i	0.925280499	0.179996654305845+0.333852068076002i	0.388383782	0.906534790224845-0.165386553965199i	0.913802064	0.283589700716465+0.290762220590531i	0.656725381	-0.752960132795081-0.041985853082625i	0.80787192	-0.553932468798542-0.201250542775245i	0.528033735	0.751364853252608-0.395766638300801i	0.573310689	-0.0266065899382973+0.818905943033336i
14	0.70613469	0.180608685753004+0.684656338951842i	0.329731007	0.383596882769776-0.862630218898852i	0.988439544	0.140484774545382-0.0570201404447065i	0.660393142	0.00016664870963344-0.750920016295072i	0.102432887	0.754087570663415-0.648736802966207i	0.745384744	-0.57128348344548+0.343564790921067i	0.519588252	0.266325481805343+0.811848992192247i	0.476234364	-0.871757969952039+0.115060297681117i	0.612610328	0.310485686639988+0.72684745582545i	0.456247268	-0.060933640970067+0.887764339379822i	0.903789414	-0.342861227778685-0.256146195688547i
15	0.753673125	-0.657191284455466-0.00874276495197461i	0.867062159	0.452040971928001-0.209432979507831i	0.724656161	-0.687517885719797+0.0468252576341407i	0.707180704	0.342014200948762-0.61880670497421i	0.735667458	0.356047300076474+0.576214987428085i	0.530482621	0.64184347063124-0.553737435576013i	0.716695032	0.475817904069137+0.509848558767503i	0.589705205	0.791776049621951+0.159180583807699i	0.74235384	0.607714213058658+0.282124460531679i	0.399395315	0.915210487307769-0.0536017372591431i	0.780699253	-0.509244022396343+0.362186694332767i
16	0.866010543	-0.148780943678901-0.477378225971949i	0.967043608	0.0654902870968812+0.246044067142425i	0.848377089	0.229654912363667-0.476985256915558i	0.911144125	-0.404908402057009+0.0765870042982018i	0.938706328	0.107866027316797-0.32740700998538i	0.051991998	0.343881074682544+0.937572737759904i	0.300187752	-0.15836350807481+0.940642500019487i	0.805354113	-0.340080196835584-0.485541154644285i	0.459789419	-0.778350346247981-0.427509565586222i	0.533379442	0.390352033500823+0.750420989186937i	0.995189904	0.0974794484319546-0.00973718972741863i
17	0.230452866	-0.909808394532435-0.345166861059712i	0.846550372	-0.150446146099369+0.51060593821399i	0.733715839	0.667495614570249+0.126927821721909i	0.875272589	-0.133924858243773-0.464717146780759i	0.347351749	0.90300790267105-0.252830951233021i	0.339125321	-0.279622326996136+0.898223452684595i	0.615281787	-0.360595377120948-0.700998784633829i	0.895103076	-0.356056284851997+0.268354998143331i	0.644348685	0.200145951596537+0.738076127607936i	0.102104808	-0.734848774008756+0.670501221108042i	0.710845865	0.113448348379951-0.694138046945331i
18	0.95829798	-0.230669819120532+0.16869029721782i	0.51927178	0.38365840296317-0.76365112976995i	0.946114072	0.248142746355105-0.208070518221002i	0.969980973	0.233177929712286+0.069028720538314i	0.975443569	-0.219937324275091-0.0117225022038694i	0.598488549	0.0377369176747164-0.800242077327507i	0.837941166	0.210346986293829+0.503595818472951i	0.563491914	-0.720663081292313-0.403883134215878i	0.287169967	-0.957734168334545-0.0166934949921172i	0.879648761	0.0933190326405639-0.466379261840981i	0.911091957	0.106808413984123+0.398124865459871i
19	0.783278546	-0.281972492416262-0.554045334463549i	0.626019067	-0.778924237672924+0.0371100973590462i	0.729043902	0.110752622757059+0.675447144947369i	0.875608483	-0.147044947344299-0.460095172201619i	0.831328513	0.172854672839418-0.528217914640114i	0.849211844	0.413146678851494-0.328860252222561i	0.87831977	-0.475776550582858+0.0468087065585603i	0.961259909	-0.180988347308736-0.207900470775319i	0.496806989	-0.14670442053813-0.855371632080684i	0.783640893	0.167233636889034+0.598280754866888i	0.860264548	-0.498559453237778-0.106692919912316i
20	0.985928094	-0.0804180816401716+0.146556222039412i	0.586088007	-0.616968190653613-0.525215289178797i	0.539324204	0.58323778032594+0.607423324124622i	0.328878445	-0.942213700870025-0.063814655767485i	0.443818044	0.0354982228682008+0.895413546957432i	0.552397991	-0.801959783074166+0.227413645463961i	0.677186717	0.731434700417383+0.0801338199295287i	0.874527327	0.0311184570445945-0.483976854818585i	0.969299476	-0.00864506406987756-0.245731132660777i	0.598486335	-0.0822213983647819+0.796902596416744i	0.40594849	0.816239556061307-0.411045995465497i
21	0.66412662	-0.206035167358309-0.718669146300071i	0.833263683	0.552138657349387-0.0285401157154522i	0.942871222	0.272600892399684-0.191527054661469i	0.729486487	0.607197009470379-0.314898805268561i	0.87632325	0.104566862694188+0.470237528470436i	0.675136913	0.72403676022519-0.141283113567877i	0.981900197	-0.187030034830588-0.0298624955773974i	0.695053122	0.579205193538533-0.425937203818808i	0.617581934	-0.747300283690114+0.245224062189371i	0.528783706	0.0216788770077412+0.848479709887126i	0.708216411	-0.359888880838678-0.607379213787863i
22	0.980730423	0.194186127384735-0.0214379259162476i	0.54081207	0.290900653042205-0.789239580208002i	0.963975227	-0.264701260110143-0.0261726063675739i	0.897918267	0.437061419111317+0.0521545905875736i	0.938860662	0.0171422651411239-0.343870323241622i	0.736043744	0.416933833298303-0.533297089191795i	0.264479533	0.843726816489791+0.467092748312457i	0.841864186	-0.534008382441409-0.0781008361284259i	0.750241299	-0.260701585551236-0.607595817208242i	0.582860621	-0.811506161239679+0.0416082498815799i	0.918737893	0.171777337385091+0.355546381912401i
23	0.819305063	0.0180211030299099+0.573074561511322i	0.913174469	0.387150638488763+0.127384348628498i	0.452107693	-0.524274121360727-0.721619899726083i	0.514819007	-0.488577186585809+0.704452782641824i	0.568980488	-0.740626168715403+0.357399052345833i	0.798445528	0.324233134169719-0.507304261195321i	0.349947949	0.920558751418327+0.173516622118381i	0.930632516	-0.124742724573728+0.344038330135508i	0.698092411	0.419715465382411-0.580091297970834i	0.589078947	0.807691849607086-0.0248971913075598i	0.28350735	-0.418983773021429-0.862598504904987i
24	0.918618999	0.284339990282996-0.27439005880486i	0.881181217	-0.426547296542639-0.203904553626323i	0.852112454	-0.0812221413234435-0.517017726674107i	0.890656409	0.0256483199756652+0.453952999156781i	0.974079805	0.200892101680424-0.103975466498245i	0.872947292	0.273554061564245+0.40389503664038i	0.37539893	0.288418436714917-0.880846438812578i	0.470333954	-0.873302070467025+0.127001833362679i	0.638412204	0.540122663151925-0.548358793390925i	0.975509738	-0.159332357613247+0.15163756378003i	0.855064113	0.378462954409273-0.354444854361993i
25	0.692509173	-0.705024151785253-0.152879007248042i	0.867178065	0.256571036659726-0.42681788569086i	0.573757517	-0.671506339832384+0.468915287468562i	0.516345445	-0.839661247933664+0.168393498670571i	0.721917252	-0.468333315147252-0.509410823846856i	0.534683702	0.09385345157435+0.83982430831914i	0.670975047	-0.726034286527585-0.150554643968982i	0.546251937	0.743713416647603-0.385355906696008i	0.620155635	0.693163919860979+0.367329237458001i	0.590473347	0.760381496221338+0.27048328251517i	0.877816663	-0.475051950938107+0.0613477810996223i
26	0.263446537	0.0793804613232187-0.961402446672026i	0.884412883	-0.159705131329429-0.438529500906055i	0.890594542	-0.164155374133974-0.424139569741437i	0.676771278	0.679318541590823+0.28373747692667i	0.565655834	0.17190445834718+0.80652485071932i	0.953206325	0.28045580324042+0.112881548305634i	0.661767387	0.737995830444211-0.132007875467166i	0.461839237	-0.845732576737997-0.267284357617702i	0.460553391	-0.844794255896652-0.272421069367178i	0.655009432	0.457902362103898-0.601072433829116i	0.147474191	0.650944598639383-0.744662670289922i
27	0.771042674	0.632700940853852-0.0719910684067268i	0.787717134	0.616017512759219+0.00491335585994747i	0.913090765	-0.311907563238867+0.262638397331506i	0.190961871	0.956112157672485+0.222223099461132i	0.685227016	-0.684514569576261+0.248804623178467i	0.937528025	-0.28014500949143-0.206300694199842i	0.864466827	-0.378118549196181+0.331245328075393i	0.323593588	0.317379635400979-0.891379468636704i	0.874371506	0.206557398513903-0.43909965832603i	0.851219316	-0.152374895022897+0.502202715884065i	0.882425765	-0.0964347001370631-0.46046185270307i
28	0.548426166	0.334340515787049-0.7664497112139i	0.835925948	-0.543926791520984+0.0732902110132227i	0.980938956	0.0151233562221134+0.193726735963043i	0.77680021	0.556909381458748+0.293995533666965i	0.969458026	0.178188010190341-0.168523493681578i	0.961705077	0.265631306161713+0.0675525970058499i	0.562727796	0.722918219618178-0.400907314578144i	0.730237029	-0.109155025220528-0.674417572359513i	0.668965442	0.428507850215198+0.607343609812011i	0.736422367	0.597724099210886-0.316872211523931i	0.809956567	0.533200997314101-0.244268411332946i
29	0.979989219	0.0295230979606131+0.196848973127753i	0.598981795	0.236915401086087+0.764913002623897i	0.250409249	-0.0786754640509034-0.964938018425048i	0.494214924	-0.669336098325027+0.55474390128721i	0.621841633	0.233801757211456+0.747428740445797i	0.597217071	0.465069145169342-0.653484858211014i	0.58569501	-0.364405561600465+0.723995816497795i	0.935952822	0.26349160227055+0.233590435017641i	0.923878619	0.3374368352337+0.18051226774639i	0.868306241	0.241062495543411+0.433512566035723i	0.93747429	0.323344330303742+0.12880372229151i
30	0.27018588	0.708519871111175+0.651919613665163i	0.332290071	-0.688516958123171+0.644614386553685i	0.918998273	-0.385308919095412-0.0835416710446072i	0.534126747	-0.622568641536088-0.571941347222597i	0.40408994	0.804008608153655-0.436212652683431i	0.734627091	0.678328459423215-0.0139118108313711i	0.709775894	-0.610704423124192+0.351081597468322i	0.960650934	-0.185283398349433-0.206929567010784i	0.727822672	0.12233048665584-0.674766189025414i	0.693733997	0.68381587745651-0.22611719735316i	0.825515802	0.148703465978107+0.544436350229585i
31	0.951452493	-0.206545158281971+0.228204408444924i	0.944872601	-0.268848793295968+0.186911993929282i	0.740678692	0.600286273054703-0.301747353754287i	0.523277957	-0.417395032647684-0.742941159382506i	0.86605953	0.475918252156697-0.153110116633273i	0.669787544	0.598013963369689-0.44018626197923i	0.916445436	0.393627177904072-0.0720097740415331i	0.800782919	-0.377092517093744+0.465347127882773i	0.618190009	-0.586721230709876+0.523067213389299i	0.848332583	0.196708288531502+0.491566555216091i	0.513927918	-0.816269770585172+0.26378354190638i
32	0.458411153	-0.0508470724469011-0.887284503599672i	0.869150604	0.493858814647943-0.0260902185466128i	0.758626517	-0.0769309616453506-0.64696787818333i	0.316147343	0.171538681428744-0.933073061462001i	0.89858688	-0.31837554203304+0.301957998630212i	0.983968118	0.174399434772765+0.037303895036818i	0.891773367	-0.170758328011533+0.419024886452846i	0.739765627	0.103198066282262+0.664903734200033i	0.975346189	0.11189847327558-0.190206578019384i	0.996982194	0.0751779467553044-0.0193592676288779i	0.791173076	-0.24721231767071+0.559402568844503i
33	0.591916084	0.388332335327426+0.706281350932455i	0.550758765	0.826696388847607+0.115055915888934i	0.851880437	-0.0117853844947226-0.523603691616461i	0.929445434	0.200930890736815+0.309447833863481i	0.436828564	-0.73327092507113+0.521051394872168i	0.64905205	0.179131983789206+0.739353209470785i	0.639398757	-0.48229988615786+0.598795498417083i	0.689844374	0.657875424343673+0.302183165690996i	0.929941101	0.362844380962686-0.0596112731670888i	0.720582021	0.65025524636415+0.240685824809058i	0.831651503	0.554456361586556-0.0305601216767356i
34	0.86243025	0.178261040710944+0.473747891749501i	0.98850265	0.0244063704546221+0.149220777534247i	0.940960355	-0.299920291086519+0.156975886170396i	0.805493478	-0.24813246336408+0.538154752554019i	0.76736085	0.606512786299781+0.208085479184352i	0.385661054	-0.0414912065907764+0.921707128775309i	0.814812995	0.0145689367470263-0.579540792183362i	0.712292881	-0.692485631403651-0.11446615914521i	0.586944557	0.133586032969463+0.798530436799432i	0.819087162	0.561413422445165-0.117945705602578i	0.830896909	0.395028500818767+0.391870909008211i
35	0.432646974	-0.770066514979256-0.468843426618576i	0.308125196	-0.945811054188706+0.102471037156775i	0.717984692	0.190759940489507-0.6694091630015i	0.438336956	-0.206445611714195+0.874780499428826i	0.642111486	-0.703048896312725-0.305638821844401i	0.565531034	0.0779448000180137+0.821035478649937i	0.750805512	-0.334762410640909-0.569407772941742i	0.042050484	-0.192261938292404+0.98044230011003i	0.968497071	-0.243010215136578+0.0544009044090646i	0.723560855	-0.0991970671674982+0.683095623287838i	0.923794326	0.361569422287562+0.125982524212313i
36	0.982252847	0.187390032528793-0.00802004029497664i	0.340192526	0.00576056142891703+0.940338163138334i	0.619197919	-0.784085701025317+0.0424682280710884i	0.873585998	-0.338221552516653+0.349933830090613i	0.526984849	-0.659968264040178+0.535470689448789i	0.386073737	0.910011237739266+0.151084799209845i	0.860882081	-0.130346092065842+0.491825110422875i	0.905700659	0.42130878489886+0.0469598130211235i	0.674858178	0.677015234332022+0.293626993891593i	0.270085305	-0.521502155634848+0.809375950730953i	0.967871038	-0.249327885467684+0.0325769712828143i
37	0.857567539	0.347534239627333+0.379206894499073i	0.335177366	0.698448654188462+0.632317650452409i	0.830275449	-0.500472584041535-0.245295476210465i	0.927503879	0.208289203773859+0.310406446239843i	0.611096278	0.279331920879693+0.74063149913512i	0.994157183	-0.0685690663150997+0.0833653314677897i	0.848404657	0.529255473207514-0.00990868205013147i	0.781709637	-0.0318959092438617+0.622826375471337i	0.226023153	0.804096311865064-0.549856941049316i	0.631257982	-0.729510468551292+0.263301797173743i	0.719329267	-0.374638014663784+0.584988686807769i
38	0.142452247	-0.913215826749647+0.381764601796303i	0.45490005	0.6653548577683+0.59191963817738i	0.78666105	0.511441343921531+0.345820971313493i	0.308913773	0.929641190228673+0.200847051843773i	0.842082126	-0.269631765267725-0.467114979069799i	0.925058012	-0.379524319591648+0.0151316003620532i	0.952056552	0.171683244023755+0.253205817100746i	0.436465157	0.86333284148702-0.253287526760961i	0.52825845	0.54148539546072+0.654015731089557i	0.833760449	0.343732109002242-0.432078407392819i	0.328433852	-0.520805532073827+0.787967513537101i
39	0.332199298	0.0568705510240914+0.941493158145184i	0.504867307	-0.30380766455949-0.807966524890918i	0.728313101	-0.675719090901493+0.113858410611406i	0.923354169	-0.0873137079776765-0.373889548404039i	0.335502413	-0.113867147214348+0.935132292231314i	0.163070986	0.684952218812478-0.710104437008526i	0.805352587	-0.401153193638089-0.436443955549905i	0.943305659	0.200863178276072+0.264250670182428i	0.40983419	-0.741864965127822-0.530728094494592i	0.507621701	-0.744056222540209-0.434396761789647i	0.999468054	0.00765290263845372-0.031702407728741i
40	0.31384386	0.88994293461323+0.330913288280274i	0.212687131	-0.976825738675277-0.0239929266005021i	0.967959412	0.103128854941365-0.228951996374735i	0.118099252	-0.40739625641778+0.905583158530366i	0.899809742	-0.357566011966211+0.249977948226601i	0.717592558	-0.511632337859473+0.472539175055394i	0.979891183	-0.196001090777051-0.037374357999007i	0.551403914	0.267923887661078-0.790044627694144i	0.916066011	0.291318445508959-0.275602297881188i	0.589334208	0.582973540241851-0.559309433767999i	0.373801285	0.303741584442262-0.876363879311471i
41	0.688848968	-0.673137000958911+0.269023561623066i	0.488834771	0.28406541883528+0.8248317428427i	0.446877845	0.886681367503848-0.118728025343303i	0.504899129	-0.777423680257768+0.375085710857005i	0.913816868	0.401655431332658+0.0600969701830581i	0.784007287	0.211656908499941-0.583552848655466i	0.774367569	-0.593481956635005-0.219394702422209i	0.994969428	0.0134229273176034+0.0992756901239293i	0.987490189	0.147216422780091+0.0564840844948145i	0.870293466	0.39879143324611-0.289058257920579i	0.721699253	0.0299867688342286+0.691556926432198i
42	0.40707489	-0.70230535067572-0.5840010518349i	0.314314526	-0.0316876879571712-0.948789897362199i	0.749354521	0.590751790331115+0.299132286258795i	0.397668584	0.472492264395915+0.786518122567443i	0.994607765	-0.0788569765301429+0.0673570373311997i	0.958717099	-0.261550374617977+0.111592675028226i	0.744683075	-0.228569432410279-0.627059114385816i	0.575071991	-0.0210918317722671+0.817830875032844i	0.794716675	0.581065720597353-0.175465193724555i	0.792937892	0.594053213822222+0.13546320086775i	0.73342234	0.657536507852344+0.172445387515031i
43	0.868778139	-0.474426217370801-0.141930652629213i	0.439437872	0.0401007465706701+0.897377449550126i	0.375318202	-0.839383818498888+0.393155252606995i	0.649557109	0.191211074059578+0.735876272024848i	0.850183893	-0.409507859027607-0.330893730212445i	0.535241352	0.738116833935608-0.410731340979786i	0.956204969	0.289465310876217-0.0433807714313782i	0.922805884	0.0856455770862133+0.375624994257734i	0.471679627	-0.677131791427265+0.564810469240862i	0.972967139	-0.113960518898125+0.200867984848368i	0.484960384	0.715646248252919-0.502656814874931i
44	0.772960224	0.348302747838712-0.530299621251018i	0.821005842	0.506033210481442+0.264347872745387i	0.574429634	-0.798405187803553+0.180498618089737i	0.94548754	0.0382888529702185+0.323399559313432i	0.954386138	-0.0155991712372686-0.298167343478666i	0.615959373	0.60920399523052+0.499464256094538i	0.99020973	-0.128000998311391+0.0556815507148602i	0.669667806	-0.104232152624432-0.735309926220625i	0.754725659	0.549680289983151+0.358107189469974i	0.955554034	0.294228515896993-0.0186029068206007i	0.868280166	0.490945948155906-0.0711451310758151i
45	0.271643475	-0.849850771111788-0.451623171605326i	0.036300391	0.984631946405107-0.170828017970247i	0.939004042	0.198183922361856+0.281059677121004i	0.651363205	0.126825129949171+0.748091813253072i	0.728361838	0.682590608699175+0.0596581461511315i	0.734994374	-0.512683931632795-0.443777485173281i	0.193994048	0.949453995623725+0.246786181543965i	0.41089677	0.819366923468291-0.399752034228246i	0.438283177	0.657658266368974+0.612693611444039i	0.980466669	0.101178320162812-0.16866552278683i	0.661442599	-0.612083163115471-0.433414223851788i
46	0.241557505	-0.119824093442543+0.96296010213832i	0.587991828	-0.745161132284549-0.314643444241987i	0.157234183	0.885118352302448+0.437998760485856i	0.854601824	-0.146743643154269-0.498118484820185i	0.710007765	0.634338920003243+0.305782778373536i	0.968754868	-0.0851498548355099+0.232945289010813i	0.666806035	0.727431780907908+0.161903414542503i	0.924090012	-0.368779044393256-0.100297885437947i	0.191542966	0.913555555038797+0.358786203668587i	0.285427957	0.637409059284307+0.715709838200342i	0.926101533	-0.281555675965917+0.251122184068391i
47	0.565960208	-0.597365506548893-0.568193183811937i	0.497263428	-0.850791903566779-0.169947697736321i	0.672987755	0.504604814792981-0.540797062622854i	0.848673975	-0.100966890511722+0.519189917912182i	0.894546617	-0.40921751728458-0.179798147883191i	0.654498152	0.641723736660447-0.399778457994358i	0.815291686	-0.313898804439889+0.486587101410642i	0.629979877	0.488295357715438-0.603898168321332i	0.432525878	-0.870423263813692-0.235127000616775i	0.747589073	0.591667129740698-0.301729323829528i	0.488936286	-0.696564279415742-0.525109049002064i
48	0.23664013	-0.233307642278197+0.94316965229372i	0.539560213	0.782151114377375+0.311631852170479i	0.294289308	-0.919339664762809+0.261167348739513i	0.545818309	-0.659749219974232-0.516539776112673i	0.786778952	-0.559200815664012-0.26129165538094i	0.803395232	-0.59544341870474-0.00179878888458779i	0.859619041	-0.0736118493515988-0.505604984603367i	0.970892442	0.230446706073381-0.0652853839973295i	0.260181875	-0.150560143983813-0.953748937101769i	0.757380597	0.545352588273246-0.359117232028594i	0.790011387	0.363312239258774-0.493848382076353i
49	0.954837187	-0.0996356541538819-0.279926208335926i	0.246460658	0.722242534229005+0.646237468481087i	0.966241343	-0.222926132119734+0.129157292986386i	0.74944559	0.52962205475697+0.397280489195511i	0.932660488	0.116226296174463+0.341519930638426i	0.805594211	0.376319720353883-0.457604016280642i	0.610536733	0.791692833049937-0.0216184222836463i	0.480856799	-0.488374091646428-0.728194675587791i	0.942896536	0.324859775354173+0.073567989519634i	0.819388382	0.302102721152453-0.487172068694568i	0.995818243	-0.00160586417085839+0.0913424781859631i
50	0.643953002	0.492369016169655+0.585574318942198i	0.181584844	-0.941247580755732+0.284745388506072i	0.297111304	0.786416853946011-0.541547232533053i	0.698594994	0.68900052676217+0.192985254601604i	0.501810788	-0.414935795064889-0.758956006252694i	0.962380813	-0.165932988238048-0.21514974909571i	0.906566901	-0.320139734252616-0.275040006407627i	0.299155697	0.767335679699591+0.567187644219446i	0.996775565	0.0724099354353798-0.0345727285140436i	0.992038323	-0.0596735860464608+0.110900986509662i	0.477263562	0.66896705963547+0.569826785707593i
51	0.742254028	0.0320533269182977-0.669351582942211i	0.733011122	0.599975017924319+0.320506899955626i	0.852516915	0.447557057874951+0.270014053765433i	0.71689126	-0.569919205603707+0.401570691980204i	0.347533373	-0.521503059683235+0.779265752735368i	0.183828235	-0.940351388673389+0.286262896263858i	0.818960561	-0.561848992802436+0.116744633755315i	0.869431841	0.00172857239001001+0.494049881192421i	0.868961128	-0.489383698329187-0.0735537506382106i	0.871520839	0.479784891141301-0.101281222870399i	0.550768605	-0.460676839125409+0.69601062742033i
52	0.719706974	-0.392406588483026+0.57274683828986i	0.534669126	-0.476682846597276+0.697783913428903i	0.940486968	0.271820101096998+0.203956112107737i	0.801045295	0.341024511798585-0.491964142925764i	0.340326888	-0.922148559291298-0.183901179680753i	0.538601126	0.144864918632266+0.830013844578322i	0.802600103	-0.186593761989076-0.566582599868375i	0.588785942	-0.641304172557013-0.491996009309267i	0.710767732	0.702828173093272-0.0290136304631084i	0.938975244	0.107495323916324-0.326757166438747i	0.887620123	0.392858986173592+0.240400360752763i
53	0.825294499	0.47681288068155-0.302553246006493i	0.724653068	-0.455172593425213-0.5173933138519i	0.365554668	-0.732221044072426-0.57464956891207i	0.948990793	0.309960201676132-0.0578026667394678i	0.921860992	-0.291965524814203-0.254810602596363i	0.577713449	0.719459443054745-0.385519493988482i	0.825678223	0.500029133876234-0.261201717510661i	0.971182087	0.233427995245118+0.0481323768028275i	0.934276608	-0.321034414490621+0.155126153586714i	0.50381557	0.360238232224219+0.785110366311745i	0.943753913	-0.239045777527002-0.228441826604102i
54	0.750136117	0.538910224564852+0.383238275176887i	0.83318599	-0.436507044324484-0.339503618005997i	0.522158424	0.839882280542294-0.148149704506768i	0.828643685	0.425802090894768-0.363376144118669i	0.721435449	0.690968069372166+0.045760457985532i	0.571229911	-0.604178324709676-0.555576224394826i	0.390436613	0.447480746434231+0.804562137380846i	0.944213041	-0.0220801152839087+0.328594282740671i	0.704976921	-0.184317390499581-0.684861037318832i	0.243592785	-0.967713374158953+0.0647563174077397i	0.933869599	-0.286701295885859+0.213752048167438i
55	0.326366494	-0.265761651767383+0.907113915574627i	0.942824414	-0.173822922811529+0.284372494309881i	0.678641314	0.261110842771021+0.686488961744412i	0.868055426	-0.0100573187298714+0.496365418035028i	0.710014986	0.645546180885474-0.281334050708395i	0.459219411	0.877517773251397+0.138130699619775i	0.678976086	-0.149485407666263-0.718780625883916i	0.693997363	0.652006581737616-0.305376944137111i	0.893446449	-0.361058756598299+0.267189103525235i	0.900339431	0.37621863943637+0.218742872255249i	0.787827144	0.581010609325183+0.204340557929752i
56	0.340785602	-0.801230008144912-0.49182888008199i	0.949594023	0.300864673995471-0.0880433899914832i	0.540551044	-0.816333293917495-0.203481010393605i	0.992660464	-0.102968033702339-0.0634254527498692i	0.675455461	0.299491016652208-0.67384349158238i	0.945658673	-0.278552012479176-0.167745195427175i	0.148981892	-0.926448676325843+0.34568373696312i	0.719477657	0.458355501701775-0.521787442389536i	0.231909104	-0.836566536607601+0.496361357785553i	0.185292821	-0.558437468363734+0.808587759300556i	0.112421252	-0.478888811074009+0.870647442253884i
57	0.694639617	-0.708067125161042-0.126951756115627i	0.538197124	-0.815514975340049+0.212789052776694i	0.761513753	-0.631790854594984+0.144696650486689i	0.839357156	-0.33672042415747-0.426730500988527i	0.876112581	0.2320929168664+0.42256315870718i	0.645763958	0.706494520861525+0.289576245545655i	0.649116951	0.44807319260978-0.61471749483272i	0.663969209	-0.647264919852881+0.374423574329425i	0.81508519	-0.521586132366828-0.25215875798975i	0.522278982	0.206682597975083-0.827349363280211i	0.572057036	0.729101983989596-0.37571404548341i
58	0.885145128	0.449709371765023+0.119497210071612i	0.228037275	-0.892274857188095-0.389672401420672i	0.736612838	0.563091812445523-0.374605308319845i	0.656063695	-0.656654038034109-0.372002557001872i	0.924078159	0.0782615785638692-0.374105174524402i	0.670184943	0.530631878925332+0.518923839177341i	0.995382389	-0.0958032140648365+0.00597021854280532i	0.435163308	-0.897490868467713+0.0717149637522425i	0.798929732	0.0362019504956225-0.600333826096425i	0.609593728	0.251978431682227-0.75159986477304i	0.77791847	-0.543185142980936+0.315899912493528i
59	0.131338381	-0.821915366428344-0.554261093831694i	0.77326158	-0.106548882520021-0.625071087879363i	0.182699289	-0.192251041144611+0.964189041142662i	0.036966924	-0.585103960395298+0.810115301701075i	0.142715469	-0.429661969684126+0.89164055909487i	0.760083052	0.647328569217233+0.0569164075672502i	0.383691443	0.49162662286728-0.781718709082069i	0.453425706	-0.881043897527895+0.134784197632668i	0.630183888	-0.414334965721212+0.656654250043689i	0.890948289	0.409640670543375+0.195973639940958i	0.192758232	0.0145029397483943+0.981139097554427i
60	0.942674486	-0.0976981922840165-0.319092269546962i	0.632584857	0.678447253939921-0.373558192102495i	0.878765562	-0.366449497450161-0.305754563019452i	0.587231617	0.770193666306069-0.248919152023977i	0.737295108	-0.588627306425532+0.331532529557354i	0.906243019	-0.307600304352843-0.290009728650203i	0.886745372	-0.264274426154119-0.379264646633352i	0.844265089	-0.473308553798529-0.251387097450476i	0.066434096	0.664347096132369+0.744465880190097i	0.846428701	0.0939280008520733-0.524152634853202i	0.32900536	-0.0596844804257038+0.942440043547659i
61	0.626791805	-0.749457463286874+0.213179603977705i	0.407351455	0.025643512721674+0.91291138792185i	0.745998535	0.160819673534783+0.64623774139855i	0.921551309	0.379750191374332-0.0808268305173217i	0.794312181	0.000612625351498867-0.607509493067298i	0.910825032	0.0294135901261154+0.411743369722298i	0.599790443	0.494279320865156+0.629237139412964i	0.656985586	-0.383620503027837+0.649003273641241i	0.650053624	-0.26205953407049-0.713270696553667i	0.889388371	0.2614790028119+0.374989407614029i	0.161113947	0.882565049041872+0.441725288267289i
62	0.990253	-0.11378324441403+0.0803266462382197i	0.856173386	0.31594062696848+0.40883817510538i	0.966706759	-0.0680870601799459+0.246662104144168i	0.659150172	0.103757108302676-0.744819114351602i	0.577888581	-0.553015534848884-0.600182144024862i	0.815144081	0.550152970018388-0.181305921883503i	0.712685253	-0.540603954375449+0.447020239334662i	0.31046875	-0.747753149525826+0.586919400466287i	0.760713247	-0.647576126708586+0.044277719881115i	0.657196882	-0.519256570503713+0.546319386280439i	0.853167906	0.299023521228941-0.427421873594087i
63	0.829251123	0.531586550407173-0.172505982315331i	0.756810533	-0.341549544195439-0.557298596643452i	0.188085964	-0.538585327084107-0.82130963452469i	0.547991721	-0.826345578199699+0.129838586847677i	0.503128787	0.251729140675012-0.826736876788348i	0.12440235	0.0899816019361504-0.988143393733805i	0.644942923	0.751045419162757+0.141348518964449i	0.394260578	0.749221020864231+0.532190246199467i	0.347521414	-0.932697350104598+0.0964599378863719i	0.145493955	0.989069599701876-0.0239339932601892i	0.399931403	-0.684712779916088-0.609280954764542i
64	0.752890424	-0.504689912387591-0.422426446194534i	0.329084713	-0.763114819153235+0.556200525213257i	0.555068754	-0.626938066235256+0.546669314670312i	0.836603297	-0.533002389151446+0.126504455261117i	0.490548197	0.0176989675379894+0.871234304157844i	0.781090988	-0.512617383167355-0.356539320888567i	0.915637959	0.143523365337544+0.375510548086755i	0.822988601	0.467031961658287-0.323374255067601i	0.373206642	0.750417937772124-0.545517847008389i	0.964702547	-0.257131806036853+0.0568526996561751i	0.529291643	-0.409015898166875+0.743341342644369i
65	0.674721153	0.582848096882435-0.452812832458601i	0.18986696	0.974694548147333-0.117987607072851i	0.648563446	0.666636431758107-0.367370826751701i	0.756509514	-0.627520461760713-0.184150551776574i	0.429971184	0.615336348634868+0.660670839803116i	0.414085323	0.342588884083161+0.84330670666317i	0.621624188	0.779491772220799+0.0773042453155157i	0.785684527	-0.581633916977043-0.210717371124547i	0.634790702	0.336856189487999+0.69539102089732i	0.620432718	0.132549404919568-0.772977294107831i	0.757968504	0.535175316110367+0.372922414644056i
66	0.875635848	-0.0781304044395031-0.476610428716358i	0.681485802	-0.292762904541107-0.670721241685996i	0.88369146	-0.0523626799035596+0.465131759519159i	0.904966641	-0.276990269027314-0.322973327683959i	0.788135004	0.32373622391589+0.523486459348517i	0.304666887	-0.639533897339612+0.705814764934576i	0.8800117	-0.42742561399337+0.207091167389445i	0.917495763	0.330270358031091-0.221637125728633i	0.695866046	0.414046059966486-0.586801760993023i	0.805678977	-0.558045621326951-0.198661696760242i	0.960491429	0.101122026493638-0.259288548663229i
67	0.800827204	-0.509923900366569-0.314091395682098i	0.6819413	0.676768248752349-0.277382049588062i	0.193518205	0.843997182237337+0.500219412559768i	0.406672121	-0.910975509832705-0.0688578745467339i	0.715945231	-0.0899389300038701+0.692339089644054i	0.831024109	-0.0648350329256907+0.552444882437795i	0.754396862	0.647076234511589+0.110352711014863i	0.827083965	0.2555366667041-0.500632726033678i	0.657768216	-0.56054186657536-0.50312402996444i	0.877955064	-0.474483552473206-0.06372020631219i	0.586940335	-0.323569296904475+0.742161676069486i
68	0.370704294	-0.476440620696934+0.797234382719796i	0.79427341	0.592817205589157+0.133031990328806i	0.096344361	-0.657012151424321+0.74769833289018i	0.688374536	-0.525799921936107+0.499674834725275i	0.969265854	-0.245279175098448-0.0190218555288722i	0.950893055	-0.137801344131505-0.27715192210043i	0.654988602	0.160791585837496+0.738333256212338i	0.3932307	0.845168299695476-0.362022322560131i	0.708945778	0.326913812239997-0.624918588907702i	0.98697777	-0.0949992949039095-0.129807608779211i	0.742100064	0.627694949032269+0.235130912035847i
69	0.756860435	-0.582528542756839+0.296349083268135i	0.538339817	-0.592208687265447+0.59956576935122i	0.605042555	0.297223775505186-0.738634912167587i	0.26107549	0.502438688990559+0.824254179289232i	0.732415429	0.21941136310226+0.644535719011775i	0.887313983	-0.0184212521470701+0.460797735455707i	0.866259402	-0.453399988938796-0.209816821524881i	0.559854181	0.690662595593898+0.457764649906445i	0.327772996	-0.908054642472524-0.260771220420756i	0.786495014	-0.16335039568461-0.595602418874204i	0.882270652	0.0919704985805881-0.461670795890481i
70	0.761826507	0.414313127749118+0.497960847527214i	0.813411545	0.420611019923228-0.401805958994982i	0.804736681	-0.262696335161853-0.532343413518552i	0.218649115	0.437348910346412-0.872306422808122i	0.660234055	0.0783288292626519+0.746964247478868i	0.894240441	0.168108563864443+0.414817482908228i	0.399242694	-0.913989935670433-0.0723026207274438i	0.976458841	0.210790594019729-0.045776166840826i	0.417036783	-0.900117271494395-0.125973087858527i	0.613968381	-0.397757276208757-0.68178587238049i	0.304940021	0.261491976435267-0.915769364905402i
71	0.714263369	-0.675989867093223-0.181288551305023i	0.551929053	-0.576459750314422-0.602551637971122i	0.850510101	-0.522368937651937-0.0613454252624361i	0.577015995	0.782072031608455+0.235405775062174i	0.981204986	-0.126361460092834+0.145840863205168i	0.325885553	0.902065064451069+0.28297919645764i	0.948243829	-0.236301972509657-0.212120291563162i	0.924783102	0.379777671802536-0.0233481239662529i	0.104917103	-0.860791758042365-0.498026054325859i	0.816375	-0.556762546034354+0.153451382629318i	0.831028936	0.314222159749827+0.458972048700418i
72	0.933378802	0.357302340912917-0.0337498037005369i	0.532635911	-0.839326460748736-0.108766165193922i	0.775982584	0.195053572082222+0.599837588582102i	0.628878414	0.105279152893034+0.77034293706647i	0.961128789	0.259322621363917+0.0947798961499153i	0.706487405	-0.384267750594598+0.594317963691226i	0.269708076	-0.433395343410238+0.859898848787436i	0.998980034	-0.0398236497903293-0.021283042784154i	0.964019777	0.0774126641134561+0.254309159423672i	0.312794577	-0.674453795089937-0.668783695290051i	0.954374905	-0.281091855416342-0.100776533840095i
73	0.675411847	-0.0647980500325511+0.734588353469495i	0.247350419	0.96783188392476+0.046034931029504i	0.495590576	0.841505036814247-0.215079646258538i	0.862628685	0.0559172304268847-0.502737521915971i	0.703472832	-0.67403964712301+0.225380852381184i	0.996613851	-0.0812604841223285+0.0125524938309565i	0.53501104	-0.55282278858378+0.638866301346684i	0.379001028	0.542371355024264+0.749794327924863i	0.926433044	-0.355314860446641-0.124391175125269i	0.356122368	-0.754293566482749+0.551559674369496i	0.520854307	-0.367548576708445-0.770466634665512i
74	0.87844635	-0.256763110336215+0.402994682927051i	0.776515572	-0.358443402842966-0.518210279055883i	0.713261831	-0.533805268590825-0.454213050808149i	0.691906829	-0.410749698649007+0.593758894180398i	0.6207578	0.733133924330635-0.277802811931541i	0.312153471	-0.20889739162288-0.926780497342313i	0.824899126	0.517485034626754-0.22748773790356i	0.795478796	0.593517404386232+0.122272550255431i	0.629910667	0.736178101080515-0.24749617188089i	0.910176809	0.351084927145351+0.219812534965751i	0.86939268	0.493299390062689-0.0284970275327759i
75	0.915539053	0.310814695480676+0.255308572087488i	0.495875638	-0.155308254640398+0.854392589991658i	0.673053437	-0.290327755977749+0.680227068440145i	0.301235475	-0.952515530255402+0.0443999223950667i	0.334758017	-0.875216211311797+0.349189996349524i	0.160466629	0.831886817905559-0.531238913519926i	0.773474427	0.198927841624177+0.60180148244555i	0.178060957	-0.188004388062116-0.965892667704673i	0.359988853	0.375547578926723+0.854032810753619i	0.633059781	-0.0318768754079755+0.773446299560644i	0.585950701	0.789717025390649-0.181683229833212i
76	0.458583657	-0.737174545155992-0.496260737777858i	0.754057379	0.656756320654021-0.00828277710735366i	0.600876064	0.432178118305858-0.672435892241369i	0.294500429	-0.863387719452302+0.409671994562257i	0.73808074	0.672692440636989+0.0521699274697378i	0.415561706	0.438424482648207-0.796926873390171i	0.635912627	0.261530612793935-0.726097011068029i	0.802278168	0.50597305544044-0.316766488114785i	0.417167412	-0.847045056032595-0.329372165222576i	0.86155571	-0.0653825222867213-0.503435084779878i	0.447725289	-0.795598273299074+0.408124311366482i
77	0.450056558	-0.866181682953944-0.21720586171469i	0.861880305	0.17270572872199+0.476796676763737i	0.841606312	0.162191326230518+0.515162876192616i	0.652946637	-0.605755359325978+0.454665958582382i	0.778192862	0.501058812693977-0.378623739350204i	0.487580956	0.86684172865673+0.104164431618399i	0.337039594	0.916533873364245+0.215336878578584i	0.632928693	0.00782079461655526-0.774170591378182i	0.911085119	-0.361734242080336-0.197667003013058i	0.79940636	0.296728218337606-0.522400072854133i	0.683761191	-0.722462452325285-0.102560416379212i
78	0.758397415	0.284455587094207+0.58644554679217i	0.541649153	-0.345650837485653-0.766251717005355i	0.61863713	0.705285303259658+0.346209101325939i	0.922257539	-0.37432847516508-0.096536126674223i	0.278834529	-0.79440780332298-0.539599432558082i	0.953131872	0.3005663828212+0.0346335753504622i	0.978153843	-0.0470375804292491+0.202490802366959i	0.821900055	-0.460659559336495+0.335071739197682i	0.844177898	0.438540181873979-0.308295612866513i	0.872941931	-0.456661622339288+0.171559168222121i	0.782808055	-0.622261481162702+0.0014828089832752i
79	0.560720988	-0.762496183713428+0.322787149166547i	0.480352916	0.345777628843289+0.806039023604937i	0.502982443	-0.76412898904895+0.40387566210473i	0.587588535	0.463545185132111-0.663223623241427i	0.964611479	-0.150114022583924-0.21677286420611i	0.736863344	0.665216362079708-0.1204973195145i	0.335339832	-0.879422449685125-0.337880677583328i	0.999915278	-0.00320143251919187+0.0126169615392506i	0.635377634	0.189980013817558-0.748467004526599i	0.707659038	0.260350944758878-0.656837934112743i	0.279273943	-0.955790380104242-0.0920370245756851i
80	0.078801059	-0.0743171023019503-0.994116372151455i	0.457449488	0.0598004130321626-0.88722256303041i	0.504671064	0.692787531715235-0.51512382268988i	0.96680216	-0.222830463512228+0.125060657981451i	0.557563784	-0.390112219785333+0.732758543320006i	0.805784905	0.476777096979949-0.351275228465867i	0.908173939	0.372464919341976-0.191023505646869i	0.878732727	0.0904191088126689+0.468671717872931i	0.667121777	-0.633688489645983-0.391647077484432i	0.989480824	-0.139429310673502+0.0385638016466553i	0.857321513	-0.468453682081737+0.213426734641015i
81	0.103480836	-0.157358987884607-0.982104813927658i	0.866581081	0.431703271515655+0.250338800869825i	0.947348559	0.252131742623676+0.197383614792382i	0.317094853	0.321902413320895+0.892092871122378i	0.942050409	0.173829260133411+0.286922315887319i	0.832623257	-0.416913503706527+0.36458420394508i	0.337167576	-0.940464797544332+0.0429417062851775i	0.684613487	0.593208181930793-0.423566318447186i	0.585881408	-0.590429084305413-0.55510041586969i	0.662303419	-0.611682731194977-0.4326643248832i	0.783576337	-0.492904872573628+0.378223361539384i
82	0.757420531	0.646692195881682+0.0900185710935772i	0.648648744	-0.734189806446804-0.200549581004034i	0.387563052	0.771004151310986-0.505319185293151i	0.23873974	0.443803379930199-0.86373716877508i	0.738264372	0.302408752592043-0.602921772428296i	0.960718805	0.27747207135869+0.0053505087002782i	0.958850576	-0.21002104571923+0.191041182315409i	0.727317593	0.114200141913331+0.676732920782139i	0.93386543	0.131902255983104+0.33241112206814i	0.824668851	-0.558023358545975-0.0923645915678961i	0.991930346	-0.117044835883273-0.0487308389261314i
83	0.449513154	0.763962861938156+0.462924043741698i	0.244691397	0.968958153962884-0.0353017852993395i	0.963964421	-0.0102468367535132-0.265833778809825i	0.365606369	-0.912981463084105-0.181098952920069i	0.9493268	0.253435785633881-0.185873423478613i	0.441430285	-0.134328340001431+0.88718385938212i	0.607780633	0.79339219437796+0.0336381913724831i	0.641384535	-0.423940520217917-0.639453136216365i	0.813102548	-0.533744355104809+0.232338567819721i	0.767697598	0.449632658452589+0.456586104882589i	0.265919697	-0.592867906133034+0.760127857969049i
84	0.751192602	-0.645009211419172+0.140259729794442i	0.678004297	0.146225967610888-0.720366670741468i	0.836916921	-0.503195876039443+0.215322963172632i	0.370214119	0.15319528014184-0.916227434953585i	0.496750421	0.627692098144757+0.599367708181831i	0.1562807	0.694898509246743+0.701920511650972i	0.446695782	0.743001492919961+0.498409128543914i	0.93289029	0.024935966733648-0.359296402139578i	0.960111386	0.0413812721274227+0.276538816001518i	0.465097774	-0.0752625241185465-0.882054200682236i	0.861488324	0.318235679931971-0.395681589205868i
85	0.897679841	0.111954030790243-0.426189156627684i	0.16006817	0.448687941430017+0.879236778298988i	0.938993499	-0.329792656759861-0.0976115395021348i	0.907216171	0.415907585216637-0.0630848604313674i	0.454166965	-0.0997566717289719+0.885314054244171i	0.932047157	0.0360366115572659+0.360540510702529i	0.667317018	-0.328131589108976-0.668593791210839i	0.899111669	0.352547767167247-0.259438389484084i	0.859504606	-0.0240742045189641-0.51056073511757i	0.843574039	0.520813059806971+0.130906824874014i	0.972938498	0.218279805736255-0.0757931747665863i
86	0.148530555	-0.82651864412655+0.542960040210067i	0.857796066	0.513681461555966+0.0178119531987671i	0.580751143	-0.654454099755426-0.484167265444147i	0.075663267	0.56393685283914-0.822344390179515i	0.663153398	0.656121963813297+0.360182647022611i	0.856248675	-0.369844761457915-0.360628698757973i	0.652642145	-0.68230080790682-0.329429564648391i	0.343353131	0.552864560164169+0.759242652461654i	0.860702449	-0.508758729540832-0.0188639863477892i	0.701325904	0.582315351125999+0.411157888047434i	0.185694443	0.982441021397174-0.0180890388810347i
87	0.301133059	-0.499808555565086+0.812102387935149i	0.805442328	-0.456836999099885+0.377574645093017i	0.771804643	-0.528190353293334+0.354023366069063i	0.913160039	0.387000824341058+0.127941803852603i	0.960059463	-0.263131597200975-0.0951188215688828i	0.348545797	-0.039662320194558+0.936452202708195i	0.929272455	-0.315057298359715+0.192851245202688i	0.566422852	-0.809045680497776+0.156876509530093i	0.841351662	-0.460564582460969+0.28285622900395i	0.886028762	-0.287667009515396-0.36359417448846i	0.729917374	-0.370671822612878-0.574302208631525i
88	0.85823567	-0.154135732031628+0.489564818179298i	0.711362684	0.615443585519944+0.33939994788006i	0.453890846	-0.874064435054324-0.173189097355764i	0.712188614	0.623070465116392+0.323373735979123i	0.841469651	-0.504449660110738-0.193544222922667i	0.628406548	0.0882193746263835+0.772866452150843i	0.959685955	0.239918111444488-0.146431444007425i	0.945905892	-0.295837937228516-0.13319894008341i	0.392248487	0.583032546936837-0.711487296855518i	0.381803154	-0.461083659797172-0.801016985224876i	0.312244536	-0.807112674749639-0.501071332364758i
89	0.672636108	-0.418090503658315+0.610541560491482i	0.265869591	0.939861511364948+0.214414785209275i	0.441973079	0.779134545415035-0.444532515391752i	0.592964492	0.0713327003810576+0.802062813989145i	0.355763889	0.769603184067699+0.530229190119343i	0.833862852	0.548504606203624-0.0617692503226588i	0.53031955	0.20378679156635-0.822941139161145i	0.254443118	-0.951722934106759-0.171703687497812i	0.835228155	-0.540102717785067+0.103358514936022i	0.68421517	-0.551985563597744-0.476614664903028i	0.711084896	0.391320421568074-0.584146041694954i
90	0.994081029	-0.108074664570401-0.0110803352607794i	0.896301861	0.40183052948433-0.187550525916035i	0.436433546	-0.405508452798798-0.803174112517279i	0.759426988	0.521702905924488+0.388711624809904i	0.681630594	0.349650436327023+0.642747466918079i	0.832691873	-0.449151498963706-0.32386289703168i	0.934164523	-0.259545149566591+0.244893769661431i	0.748843177	-0.281484480343431+0.600000320063041i	0.609079368	-0.557703760484337-0.563904990832381i	0.418932207	-0.82819230973311-0.372281216892302i	0.978396985	-0.171699860187352+0.115145549682013i
91	0.342316702	-0.936624204893157+0.0745276748286717i	0.906409052	-0.419646214978452-0.0481631096125219i	0.20675044	-0.918856458445434+0.336090857049867i	0.531217954	0.12170092904537+0.838448787371925i	0.585366844	-0.375960521776777-0.718330943191494i	0.217952736	0.91861176647755-0.329619519113006i	0.893568621	0.395805024817166+0.211833665241624i	0.89641348	0.0712014898738848-0.437462251336525i	0.908537343	-0.0273361108627271+0.416908423054604i	0.866284324	0.44471306420668+0.227556058998764i	0.681769438	-0.227301286291667-0.695359301677854i
92	0.937782425	-0.283452797940767-0.200545843413258i	0.889334224	-0.249954295152805+0.382893573362506i	0.390728619	0.731647755167636+0.558589929145344i	0.838127116	0.531532604401016-0.122539906057574i	0.812321013	-0.153229790087683+0.562721247974918i	0.646350225	0.497432527649442+0.578612363637008i	0.64707286	-0.762003509745822-0.0254433766388602i	0.871172078	-0.250625003403847-0.422192275846825i	0.493786472	0.572073117693163-0.654910122368115i	0.77485543	-0.397177611433184-0.491781462861971i	0.941884278	-0.308361557480901+0.13329349556595i
93	0.968648498	0.0587327872188994-0.241392932422446i	0.206827606	0.496597407922935-0.842978858569507i	0.658028225	-0.288202982998275-0.695656449879848i	0.686295229	0.676878907939305+0.266146206129217i	0.708903806	0.139164568386528+0.691439525360709i	0.730200931	0.300714599553515+0.61349599007148i	0.703729778	0.508838127579869+0.495830776569579i	0.076447335	-0.714568571132318+0.695375842386099i	0.54515547	0.321719588888967-0.774145993555752i	0.849734328	0.104495859297976+0.51675157260235i	0.779568208	0.278999369776314+0.560743043927262i
94	0.940460413	-0.111626149773973+0.321051107057546i	0.728229489	0.590288071543669-0.348197937554144i	0.724950989	-0.123901226163014+0.677565162239619i	0.755017002	-0.0988335037508327-0.648213904165008i	0.921198628	0.0526146791633393+0.385518848822215i	0.685971568	0.72717649347392+0.0256389319410078i	0.92047881	0.374691924794911-0.111016760417643i	0.959897036	0.274670705130319-0.0561576783586684i	0.580697239	0.0737800470827775-0.810769524403702i	0.708930825	0.33182994839911+0.622339112370971i	0.940297047	0.280508789977277+0.192759647496368i
95	0.440393764	-0.417543718050214+0.794802224713773i	0.635917784	0.543924415005678-0.547498677959858i	0.291345536	0.315844303115543-0.902972953672263i	0.812828988	0.0947526644118637-0.574744264162743i	0.862348045	-0.276019038991156+0.424463590313894i	0.865006063	-0.330725241464132+0.37733980169261i	0.96300343	0.0417317053888361-0.26623834891385i	0.727481176	0.045707385397692+0.684603515013771i	0.605284343	0.793187108552891-0.0669707060963955i	0.87825868	-0.0277058573391998-0.47738252577346i	0.948878326	0.282650150436292+0.140494894531889i
96	0.895804865	-0.124163948192129-0.426751634836155i	0.88359692	-0.0794948632938425+0.461451026083189i	0.843082012	0.0743650974299277+0.532618582002429i	0.300928641	-0.12113124834623-0.94592239302368i	0.775968906	0.387605328568644+0.497628743596904i	0.525672963	-0.777197770070962+0.345877958155568i	0.976674613	-0.204321355164191+0.0660263850953864i	0.630534619	0.589903198552393-0.50442076688576i	0.147535971	-0.718594451978027-0.679599257435166i	0.467546139	0.71332359231509+0.522082427378389i	0.897294775	0.309810802840124-0.314450874367991i
97	0.590940564	-0.438098220606165+0.67739146660188i	0.774517153	-0.465252260597019-0.428559812772161i	0.492510653	-0.868325530941618+0.0586858468078225i	0.954591263	-0.163728519577313+0.24889453918497i	0.108285747	0.507757255163313-0.854667635292029i	0.549201708	-0.670341012375973-0.499019449299809i	0.728758255	0.657535211072288+0.191203691083647i	0.160507227	-0.0366064709265773+0.986355613579213i	0.999113157	0.0420940951580916-0.000993794042477423i	0.816579436	0.272117304521983-0.509067969313113i	0.805504926	0.035344873879928-0.591534068141829i
98	0.41014754	-0.830690210942516+0.37647412771134i	0.892759737	-0.246034029677817+0.377421922898061i	0.375927973	0.241540517223065-0.894615189864238i	0.981572952	0.187111656514465+0.0387784346857091i	0.694284504	-0.517762596648782+0.499890908624861i	0.820610191	0.125687193215666+0.557495868968001i	0.271911887	0.921729491175892+0.276547772904271i	0.836831038	0.35197806267485-0.419315224689379i	0.549535802	-0.683713516950728+0.480152298191864i	0.149523705	0.393994916128608+0.906868605463776i	0.085916253	-0.607263326494831+0.789841534619403i
99	0.658483476	-0.377069201532876-0.651320450578833i	0.281805186	-0.375302785370739+0.88302528624975i	0.831122273	-0.147639555772551-0.536132753034788i	0.52963732	-0.584143682539012-0.615028834436476i	0.98493831	0.0547923219705174-0.163994899316354i	0.772453177	-0.255229010195136+0.581527507310338i	0.66091699	-0.294115811973265+0.690423509217828i	0.449705043	0.372993322154504+0.811567221982633i	0.690078832	-0.435545997542489+0.578005959959007i	0.946956729	-0.223407607382855-0.231002152505227i	0.295866689	-0.710170511800625-0.638843288116589i
100	0.766034469	0.631785767953314+0.118481792323434i	0.576985731	0.586188227189205+0.568744959566211i	0.092592518	0.318610349083777+0.943352569844935i	0.937591504	0.336263392049204+0.0885951625729887i	0.836987644	-0.517876645977859+0.176792145393677i	0.965648162	0.216921095641059+0.143069443859053i	0.869261474	-0.0587938202298178-0.49084394248316i	0.659293288	-0.688007146877744+0.30327961785403i	0.839987305	-0.538885985025066+0.0634288725954221i	0.435092596	0.699445319016502+0.566983843563536i	0.99174219	0.0381438469876771-0.122443765666836i
