# Supplementary material for: Experimental benchmarking of quantum state overlap estimation strategies with photonic systems
Source: Light Sci Appl. 2025 Feb 12;14:83. doi: 10.1038/s41377-025-01755-8 (PMC11814415; doi:10.1038/s41377-025-01755-8)
Supplement: Supplementary file 3 — Dataset all [file 41377_2025_1755_MOESM3_ESM.zip › overlap_estimation_data/0_Sampled qubit pairs/Psi_sampled_qubits.csv]

Sample number, m =	a (c =0.0)	b (c =0.0)	a (c =0.1)	b (c =0.1)	a (c =0.2)	b (c =0.2)	a (c =0.3)	b (c =0.3)	a (c =0.4)	b (c =0.4)	a (c =0.5)	b (c =0.5)	a (c =0.6)	b (c =0.6)	a (c =0.7)	b (c =0.7)	a (c =0.8)	b (c =0.8)	a (c =0.9)	b (c =0.9)	a (c =1.0)	b (c =1.0)
1	0.798804614	-0.121813061394787+0.58912882018775i	0.68303095	0.328209051969409-0.652493325007101i	0.691569605	0.476059975393041-0.543229583933674i	0.878387237	-0.42238786928813+0.223661240287193i	0.584566615	0.184161054220427-0.790168702643484i	0.291321403	0.845628916824834+0.447262311069266i	0.41713822	-0.039214660521257-0.907996649671783i	0.420048043	-0.765630646931013+0.487205659154539i	0.871957611	-0.263707986251497+0.412490027010951i	0.836667903	0.420604716080032-0.350825445913642i	0.481374251	0.0775079733905623+0.873081522302359i
2	0.667095735	-0.739543274586557+0.0897720767995968i	0.434411972	-0.069579712035117+0.898022773959121i	0.463184369	-0.111502728067336-0.879219757585518i	0.905654823	-0.396204741727421-0.151033584370186i	0.581689096	0.80368210335659+0.125430745771575i	0.699882498	-0.668636281123151+0.251177253751411i	0.487888732	-0.504594450855333+0.712284370985059i	0.365325406	-0.499702211201858-0.7853884692719i	0.921992081	0.109783698270984+0.371319460406495i	0.399749096	-0.163736061592357-0.901882011290188i	0.926189706	0.360915542972481-0.109144856911123i
3	0.267875906	-0.268590782238928-0.925257526811127i	0.95113386	-0.0999861577927054+0.29214234188725i	0.458172197	-0.661194772237421+0.594053626080307i	0.665555	-0.712004159203291-0.223800400890779i	0.614609459	0.0245742696665644+0.788448677992098i	0.508954726	0.860548235324375+0.0205382911898536i	0.338164755	-0.57480129244911+0.745149698300226i	0.838713764	0.536804871793265-0.0916501635866551i	0.343017069	0.934820161161882-0.0919269106124871i	0.739156616	-0.6228162987311+0.256412469738541i	0.747606955	0.664043553636292+0.0114017173389212i
4	0.329182233	0.941685127467546-0.0697723319387856i	0.628001165	0.391737064886151-0.672425913112523i	0.782400896	-0.0887410418148109+0.616420202081224i	0.507460132	-0.148804022425857-0.848729390020903i	0.415997435	-0.190186814702111-0.889255368177689i	0.506618033	-0.30256247659355+0.807337671893489i	0.941286085	0.336425000458315-0.02826173510839i	0.693964451	0.553827032260878+0.46009668483911i	0.452827358	0.766598437432526-0.455273785729426i	0.671589317	-0.695060331143925+0.256629939407878i	0.452413006	0.873057337059806-0.181915799737936i
5	0.694755103	0.561359771222484+0.449656039573288i	0.98849473	0.0357835911284835+0.146961571989847i	0.824151545	-0.49243706370751+0.279785577623366i	0.905022454	0.296917628471021+0.304588704416874i	0.127931678	-0.925195606573152-0.357276609028866i	0.355424128	0.928979287037563+0.103301373140945i	0.747210429	0.556474993058321+0.363334771958986i	0.692344548	-0.636804416180221-0.339321620735905i	0.814803801	0.208273337398789+0.541033255288768i	0.340312456	-0.205031836019831-0.917686972075332i	0.706635803	0.250840331334303+0.661622981880333i
6	0.925546092	0.334503131709455+0.177403738320009i	0.538440441	-0.779055059906284-0.321177684317879i	0.881350095	0.0762019025693435-0.46627811414599i	0.161300086	-0.802732633879067-0.574110268747688i	0.536893034	0.557859552752473-0.632881180786613i	0.909220138	-0.41630614288956+0.00281717816830608i	0.630513732	0.205785341763876-0.748401514361883i	0.935444896	-0.353357883661334-0.00900295304029181i	0.993410323	0.112862972539412+0.0199469149070027i	0.82170036	0.520410097926674+0.232339941899528i	0.225787707	-0.198370627258366-0.953765697534757i
7	0.501311616	-0.377970235080187-0.778347714482577i	0.829104128	-0.138544412028951-0.541656524524214i	0.827862175	0.387750389975092+0.405331782569166i	0.594005675	0.494488883411954+0.634537629138512i	0.908890325	0.255065225615116+0.329939551583595i	0.71621753	-0.608075163578298-0.34245736246187i	0.746621677	0.605100607344095-0.276422370276012i	0.934778566	-0.17829691840362+0.307244596590803i	0.581301938	0.403826929847771-0.706407720718748i	0.070997561	-0.117820829082032+0.990493613583081i	0.463623735	-0.85476776146895-0.233291891700117i
8	0.898104135	0.196638509084758+0.3933729265039i	0.708905631	0.660544840697591+0.247251531352147i	0.579100112	0.43666742638793+0.688450883728915i	0.717259076	-0.101082555531024+0.689435809486023i	0.693846296	0.361307594589834-0.622923863756306i	0.590382175	0.792610735680849-0.152371616068668i	0.360824884	0.669233128093049-0.649563255618905i	0.933812865	-0.134523451581173-0.331507125354995i	0.977655948	0.202099017533409-0.0578345382987989i	0.319161197	-0.1190136838091+0.940197784212708i	0.96768722	0.0241335835488584+0.250996046336545i
9	0.896574653	-0.129356313630531-0.423580967249259i	0.797134394	-0.600845036823297-0.0596824941550385i	0.470317217	-0.617548853331429-0.630424562557107i	0.966738742	-0.122275286887593-0.224644070875518i	0.567603809	-0.173834062444134+0.804740725137613i	0.636703608	-0.404993982504702-0.656192341852175i	0.712343901	0.696418045491559+0.0869946724245404i	0.404737396	0.189699505879196+0.894539958587799i	0.763582924	-0.113144858678754-0.635719560729076i	0.706976621	-0.514578625720011-0.485173056997692i	0.575422087	-0.665264778794735+0.475722814525441i
10	0.263991916	-0.935669340156786+0.234160530397379i	0.602765299	-0.249645537402517-0.757859551713283i	0.512163311	0.719746197748857+0.468672757585313i	0.424096294	0.872836312841192-0.241452074518637i	0.909021149	-0.362182374888674-0.206166141686397i	0.963362726	0.0631840726787463+0.260653087237117i	0.880138411	0.303613441690463-0.364931850503143i	0.779563233	0.404480504526656+0.478201513979843i	0.792760018	0.561261901432873+0.237732269041939i	0.748582883	-0.567436925543843-0.342985427590201i	0.810716553	0.177652356645099-0.557833587165289i
11	0.697092271	0.10930828654133+0.708600073845017i	0.853110637	-0.408680737433794-0.324318200466327i	0.418035412	-0.237483020699813-0.876839899256783i	0.629832866	0.699720253731966-0.337197460605045i	0.931602876	0.15932211940971-0.32669947078475i	0.447604096	0.347172910380106+0.82408831055815i	0.602550445	0.50785596907068+0.615642165331743i	0.870748027	0.14886676668776+0.468653987291463i	0.906407781	-0.154144521465295+0.393273952337069i	0.838774179	0.514659506390292+0.177717385410755i	0.227878872	0.76146825836147+0.606825602085331i
12	0.652265574	-0.483870094364841-0.583454670221986i	0.848704535	-0.207032731300792-0.486660106843232i	0.733388755	0.0799461068458454-0.675092256129512i	0.622873746	0.660158642546713-0.419784305456908i	0.837175463	-0.469332225275084+0.280828251549671i	0.798490459	0.601070982527674-0.0335657649636734i	0.481617055	-0.870057713495506-0.105093234039119i	0.398947619	0.782032850967455+0.478816684310318i	0.455463341	-0.385720200787357+0.802354704357462i	0.814248171	0.396137795663835+0.424352168215619i	0.263434166	0.499227254838578+0.825454170802814i
13	0.659125538	-0.638828694924366-0.39680149172315i	0.83685968	-0.547285928796396-0.0119994717741563i	0.588599454	0.184911221183173+0.786993343724018i	0.648639305	0.381991698488285+0.658292787785798i	0.876313112	-0.143322888456602-0.45992812449244i	0.535030858	-0.517942153664712-0.667441312721191i	0.453522371	0.703764180543268+0.546839498497105i	0.512038022	-0.285232978171442-0.810221705278054i	0.541670803	-0.504688099023888-0.672222183247237i	0.699060768	0.715040311738158+0.00560316445533663i	0.573310689	-0.0266065899382973+0.818905943033336i
14	0.708077538	-0.180113125252784-0.682777754672271i	0.877065276	-0.444697365429266+0.181661100529767i	0.357470631	0.183349271110278-0.915749852666581i	0.758463491	-0.600622843301803+0.252953224291519i	0.834788878	0.363009692280181-0.41394624348919i	0.998447489	0.0470227704597256-0.0298575045728869i	0.435736258	-0.88316968823903+0.173623776113604i	0.335018909	0.165120171021665+0.927630130834967i	0.50030199	-0.46331108059356+0.731464805330829i	0.381775356	-0.723498212180052+0.575150340823105i	0.903789414	-0.342861227778685-0.256146195688547i
15	0.657249435	0.753606443110407+0.0100253977102987i	0.238238571	-0.588770464709142+0.772393502786244i	0.328272606	0.880229745212365+0.342684537313934i	0.244814405	-0.852530395070682+0.461798476088201i	0.970071161	-0.242288186053968-0.0160741218250871i	0.405818455	-0.840386128920069-0.359252747014469i	0.785465573	0.527524422501076-0.323669302495522i	0.910338976	0.294562215344002+0.290716441511706i	0.929316689	0.158664172989883+0.333460900514219i	0.432011651	0.548947036596213-0.715557883593534i	0.780699253	-0.509244022396343+0.362186694332767i
16	0.500025739	0.257678466713914+0.826786591544551i	0.545913493	-0.291779453606195-0.78539366445683i	0.850000435	-0.155855811925615+0.503197998983436i	0.311878737	-0.108043043255828+0.943958873091369i	0.546047259	0.830098634418301+0.112998444472691i	0.726429078	-0.42080874707491+0.543342242602006i	0.547542683	0.834097230583868-0.0669239850169599i	0.38785136	-0.126958872433127-0.91293634354772i	0.241375365	-0.654303185778894+0.716676547985668i	0.456230266	-0.2161185860865+0.863218802761154i	0.995189904	0.0974794484319546-0.00973718972741863i
17	0.973083489	0.215467587335104+0.0817449819407178i	0.521815836	-0.359108133609312-0.773789106958186i	0.857812756	-0.431625737840675+0.27902777418098i	0.446744162	-0.824242060897404+0.347914757715297i	0.7352644	0.0394496259358416+0.676631353824187i	0.54868128	0.810243047386682-0.206046250752459i	0.046881267	-0.578567871676265+0.814285800353257i	0.953112341	0.226791398287097+0.20035600221209i	0.442602824	0.817555426029232+0.368382770180265i	0.407631714	-0.495659035411395+0.766914927579297i	0.710845865	0.113448348379951-0.694138046945331i
18	0.285770855	0.773523322805654-0.565682496854167i	0.904333342	-0.398285597973039+0.153459404545213i	0.301635518	0.703557987323164+0.643445547718968i	0.503481358	-0.17433055161968+0.846236007930537i	0.755875578	0.527637171432984-0.387622401685568i	0.855954804	0.513982380121124-0.0562448738340113i	0.972874132	0.161586427847853-0.165546822675942i	0.900727704	-0.218196437011587-0.375606066596078i	0.685228412	-0.728250826616902-0.0106186977475525i	0.982074039	0.0976154828559041-0.161250731900173i	0.911091957	0.106808413984123+0.398124865459871i
19	0.621670909	0.355273185078665+0.698073237449908i	0.597278786	0.753029085823552+0.276052980520847i	0.931480627	-0.162065367024718-0.325697189097749i	0.73693703	0.65523225564202+0.166115938999475i	0.136524847	-0.490210110579981-0.860845522456963i	0.884885327	0.149538913761215+0.441153115585367i	0.463439193	-0.593193953192838+0.658289486609915i	0.659502365	-0.61427550838891-0.433269234965602i	0.691892273	-0.609309273688988-0.387333565465827i	0.700859884	0.545891816854802+0.459126939794296i	0.860264548	-0.498559453237778-0.106692919912316i
20	0.167169956	0.474286456676983-0.864353262815408i	0.601410278	0.713950826390679+0.358580389268066i	0.919458318	0.120803501880588-0.374169634726144i	0.696143517	0.524700892160602-0.489972629538693i	0.97054828	0.112271273996761+0.213145951030199i	0.524979219	0.400911396076072+0.750777511690189i	0.987271937	0.132878584284942+0.0873922430719341i	0.676817778	-0.600073415599638-0.42641481107656i	0.849047158	0.449591010276594-0.277465038249227i	0.781927057	0.178967989499379+0.597126901826452i	0.40594849	0.816239556061307-0.411045995465497i
21	0.747620112	0.183025358964444+0.638408870508467i	0.767486477	-0.604354796730909+0.213821858431705i	0.205190931	0.860670235484659+0.46598650996269i	0.971395126	-0.222434778988581+0.0831521376405422i	0.208408408	-0.338622625295156+0.917551444385275i	0.871142136	0.119786914701941+0.476195835601042i	0.675029058	-0.479849225255058-0.560428846477055i	0.850235405	0.473019169133997+0.230981864674662i	0.394472386	-0.76609458753855-0.507435335545286i	0.254975358	0.350119787294892+0.901334400283129i	0.708216411	-0.359888880838678-0.607379213787863i
22	0.195365905	-0.974807979758142+0.107617683786534i	0.968996611	-0.0869649416654545+0.231263198663771i	0.2544312	-0.639158982375476+0.725768943627545i	0.629495534	-0.186169074005492-0.754371558365932i	0.415617758	0.745846325970816-0.520552722927794i	0.91786467	0.292444213099012+0.268329701953056i	0.759459546	0.137899351905057+0.635771159126072i	0.411495688	-0.877810310258699-0.24519453114284i	0.911177607	0.159847438718578-0.379742235778072i	0.685311167	-0.621460806367573-0.379651248650535i	0.918737893	0.171777337385091+0.355546381912401i
23	0.57335784	-0.0257514241848645-0.818900269231023i	0.397736055	-0.773222438618509+0.493895830228886i	0.7176075	-0.0939676409240121+0.690079385304178i	0.571006958	0.812612572751351-0.116669879073862i	0.992153859	-0.111705793863779-0.0561474542861518i	0.980299357	-0.194308204979718+0.0354611426162647i	0.840249345	0.507856346008743-0.189902526765791i	0.964469088	0.245717051682422-0.0970696102652047i	0.829314804	-0.12547421248711-0.544511871887498i	0.590642836	0.613235333910094-0.524483998794722i	0.28350735	-0.418983773021429-0.862598504904987i
24	0.395144448	-0.661024389667573+0.637893111594367i	0.433784706	0.846033788156674-0.309931698816913i	0.358533997	0.891180385828583+0.277940448144784i	0.868068685	-0.0492393014239658-0.493996203009751i	0.783753018	-0.614781628914191+0.0881745783922718i	0.529204613	0.813270104181095-0.241938453963281i	0.872215158	0.029933423704572-0.488205600634436i	0.498876043	-0.0203562810924223+0.866434253385631i	0.827132193	0.561506076111955-0.0237331536886269i	0.859445554	-0.435413201565591+0.267896777437223i	0.855064113	0.378462954409273-0.354444854361993i
25	0.721409069	0.67678064070919+0.146754621404559i	0.615626151	-0.725423816055349+0.307838804385749i	0.732805025	0.6498219246602+0.201812443203481i	0.998434267	-0.0438441555203921-0.0347376613366785i	0.824749186	-0.316642842727284+0.46853611346787i	0.229513926	0.202638068417665-0.951977505468604i	0.349003442	-0.362523585609218+0.864160428989341i	0.879822177	0.214633137465198-0.424082011393394i	0.374429073	0.858995168141537-0.349185008361688i	0.449987886	0.505072725006072+0.736486554450766i	0.877816663	-0.475051950938107+0.0613477810996223i
26	0.964673998	-0.0216783158800925+0.262553096560977i	0.708764626	0.0797984003960145+0.70091719972919i	0.72773354	-0.202036738181255+0.655427381082762i	0.909892244	-0.317611707508378+0.266868708373453i	0.288826716	0.0375990015604333-0.956642798178352i	0.847362489	-0.48250716079757+0.221728778647546i	0.528367204	0.283783825245518+0.800184252402242i	0.866315151	-0.498664738147348-0.0288363908918314i	0.791745669	-0.610642626229058+0.015949236364038i	0.598186533	0.00662832737015695-0.801329481079466i	0.147474191	0.650944598639383-0.744662670289922i
27	0.636783475	-0.766099379639271+0.0871696393742227i	0.48932521	-0.714067977352365+0.500667316908262i	0.128937387	-0.800772824422716-0.584925665297563i	0.791628191	-0.394131547512595+0.466888777865019i	0.718007607	-0.103139470043416-0.6883511651227i	0.668639933	0.363497243001051-0.648683586000003i	0.372639355	-0.417863507356045+0.828571059496407i	0.660821452	-0.490595230184607-0.568006451555197i	0.671033495	-0.181809490462165-0.71879020410967i	0.949166209	0.0954198710076847+0.299964259148438i	0.882425765	-0.0964347001370631-0.46046185270307i
28	0.836198984	-0.219279251504238+0.502680683479205i	0.717604294	0.567721638978389-0.403405773738526i	0.61077421	-0.169029441533078-0.773552785554692i	0.824696867	-0.485583848994041+0.28997138343919i	0.474985493	0.029735052853283-0.879491107494325i	0.487022979	0.823504575764985+0.290944722670808i	0.634576317	0.466355040346808+0.616300149377475i	0.412897314	0.638934198102477-0.649060011309918i	0.808144832	-0.131526759046346+0.574110304636392i	0.731949244	0.288937047678431-0.617062142215022i	0.809956567	0.533200997314101-0.244268411332946i
29	0.199050575	-0.145351590434552-0.969150031534593i	0.884755264	-0.373091518430023-0.279304208909328i	0.977543668	-0.0522443244839653-0.204154129554543i	0.624922149	0.761552808495407+0.171783663909936i	0.964110634	0.252532199624969-0.0819644641289456i	0.40177031	-0.863455234420124-0.305001108606732i	0.914263604	0.187292768766653+0.359226224503569i	0.912926681	0.201788333758717-0.354748283082405i	0.962817371	-0.129943269064007+0.236849018149622i	0.799360427	-0.0852279353517929+0.594776518316435i	0.93747429	0.323344330303742+0.12880372229151i
30	0.962808179	-0.198826795103213-0.182943475172668i	0.824106308	0.191485549720075-0.53308730728409i	0.086127457	-0.780860678277063+0.61873957550319i	0.414767818	0.666724962576138+0.619229748638229i	0.640589245	0.0309969384203085+0.76725785065787i	0.761042514	-0.0215813962201051-0.648342914765279i	0.484675549	0.240669042088106+0.840932829996753i	0.919876134	-0.130003947908944+0.370036310842044i	0.582790735	0.699278215186145-0.413962481939303i	0.839113822	0.384956626522939-0.384312879030604i	0.825515802	0.148703465978107+0.544436350229585i
31	0.307795637	0.638468781710368-0.705421477088596i	0.185334534	0.779341436781058+0.598563309458824i	0.803082071	-0.552276944089071-0.223717150923333i	0.428824748	0.344763658946171+0.835013386069251i	0.772242801	-0.393306168907578-0.498950211855177i	0.760696547	0.393343569418868+0.516354141377369i	0.666534038	0.15326429341503-0.729549471864017i	0.531435452	-0.846700643711788-0.0259688293078538i	0.577471204	-0.793538887421787-0.191893310650357i	0.701370806	0.528369760559608+0.478439535677719i	0.513927918	-0.816269770585172+0.26378354190638i
32	0.888740241	0.0262268591293238+0.457660285316165i	0.461063946	-0.670345119840702-0.581427087477479i	0.815317012	0.46034781316154+0.351195189310585i	0.949341602	-0.189215129519068-0.250894713629547i	0.679862279	0.598823978027525+0.4233168131407i	0.820044886	-0.525199166027942-0.227359233507162i	0.945822996	0.319463706243624-0.0579810416509206i	0.791396806	-0.51950337070491+0.322191468682603i	0.829042263	-0.177703821404181-0.53019833906101i	0.960410701	-0.0495537475171865+0.274145420420459i	0.791173076	-0.24721231767071+0.559402568844503i
33	0.805999596	-0.285186439682621-0.518684244300253i	0.65802063	-0.661452801322106-0.359845858873052i	0.625656725	0.647469923331795+0.43512798285923i	0.778712856	-0.577964305448152-0.244056446625623i	0.430228937	0.574587929499066-0.696241174634806i	0.929117142	-0.339564303634235+0.146415231773529i	0.200423194	0.708891673318125+0.676241923171107i	0.346913507	0.801068861969992-0.48779062845244i	0.964682303	-0.0637501441544723-0.255585548911331i	0.844592393	0.527957034517262-0.0890227987415596i	0.831651503	0.554456361586556-0.0305601216767356i
34	0.506175922	-0.303723878177544-0.807178878720415i	0.305111792	0.910560135940197-0.278903269056017i	0.612506263	0.737850112823682+0.283572369307093i	0.441171687	-0.67179797562103-0.595025228408698i	0.943149589	-0.262632270913803+0.203698657143828i	0.437965295	0.60130738603087-0.668293219771621i	0.981210067	0.18324032168101+0.0604134765156502i	0.654252171	-0.190537430457952-0.731880854116329i	0.788320666	0.487345350985542+0.375559630540064i	0.958215563	0.283111270354092-0.0408771786071602i	0.830896909	0.395028500818767+0.391870909008211i
35	0.901563418	0.36954355143488+0.224991038526321i	0.995652095	-0.00667069046006468-0.0929107509201206i	0.905907641	-0.333588490400158+0.260864073376763i	0.663269616	0.683596199571185-0.30458111042344i	0.982185577	-0.0569835045458531+0.179065276579502i	0.846810674	0.529614157568948+0.0491988450284442i	0.853924286	0.400421739394471-0.332378918069976i	0.554110771	0.768600170723971+0.319710855523646i	0.787385203	-0.575398821684985-0.221225537928757i	0.777916869	0.292404270454603+0.556187996819062i	0.923794326	0.361569422287562+0.125982524212313i
36	0.187561577	-0.981354472350237+0.0420006459558892i	0.999321722	-0.0260035769278665-0.0260750866080699i	0.976075079	0.208487212545929+0.0617294272637212i	0.223435816	0.551923819739463+0.803403095086079i	0.991136099	-0.0798473145575715+0.106177394474378i	0.649362123	-0.240283013372049+0.721521244441579i	0.797400761	0.568708432768472+0.201798774769727i	0.525575293	0.845756569284761+0.092013242343228i	0.933575911	0.332561718565126+0.133561680492649i	0.548966581	-0.253248299232704+0.79655570539583i	0.967871038	-0.249327885467684+0.0325769712828143i
37	0.51437138	-0.579414201666901-0.632219318241485i	0.957736494	-0.267142797692108+0.106656146134088i	0.237436169	0.875347370998831-0.421178164038427i	0.813485251	-0.439520622008406-0.380871854895807i	0.993581151	0.111942793773024-0.0162882741331753i	0.767312364	0.0516474943086317-0.639190325637093i	0.861029499	-0.0174075481239509-0.508257000817793i	0.701312613	0.632942711814073+0.327939236610853i	0.354212902	0.319365069532538+0.878942075539437i	0.81263825	-0.582623909865356-0.0129789946793236i	0.719329267	-0.374638014663784+0.584988686807769i
38	0.989801676	0.131430012114069-0.0549435574473087i	0.935842498	-0.00375973733297929-0.352398471673649i	0.837547362	-0.163743434510324-0.521250902926601i	0.954170449	0.191341082215377+0.230102898707517i	0.921068252	-0.0746787986056827+0.382173196906356i	0.845485159	0.275707801248732+0.457318329220798i	0.6905077	0.712277766559434-0.12593450493901i	0.717983571	0.190978284388217-0.669348105801349i	0.642640831	-0.18622378077168+0.743191405866116i	0.644922583	0.274089110088284-0.713407331882563i	0.328433852	-0.520805532073827+0.787967513537101i
39	0.943209217	-0.0200298690823217-0.331594900347651i	0.946636771	0.278832810980889+0.161651125640634i	0.673934154	0.534070942885558+0.510471335266196i	0.345297922	-0.935970795901014-0.0687605591174257i	0.882376349	-0.444217151151148+0.155187312952765i	0.747107978	0.608150345052117+0.268296156709568i	0.896852688	0.318010449459671-0.307448548390392i	0.612366305	0.347930244224395+0.709895805072086i	0.266903031	-0.62119624234032+0.736802551976799i	0.704785995	-0.705639591489456-0.0731400566138002i	0.999468054	0.00765290263845372-0.031702407728741i
40	0.949474608	-0.294165977550968-0.109381654874172i	0.957730669	0.0584347228480518-0.281668862974924i	0.553567493	0.416769916829303+0.721017244766042i	0.864496293	0.338878702085989+0.371224171461495i	0.333360565	-0.884573602689757-0.326190550828364i	0.800015424	0.410904413878498+0.437187469395863i	0.664367681	-0.667405556424593+0.336430389719306i	0.288035314	-0.853118535785361-0.434999335073377i	0.956228825	0.219798002044971+0.19317161261597i	0.801645846	0.51653910519929-0.300917414235278i	0.373801285	0.303741584442262-0.876363879311471i
41	0.724904889	0.639655954078126-0.255642644416158i	0.82103399	-0.486016980131123-0.29948402746149i	0.682347157	-0.524867223417177+0.508838634214594i	0.459175951	0.875561739274249-0.150163532182753i	0.626264675	-0.174098183967984+0.759922613893741i	0.965479884	-0.259859628621714+0.0179322934055851i	0.847170816	0.118740826705843-0.517882443395825i	0.782393049	0.307834231461909+0.541386370536912i	0.93798855	-0.0955823979781891-0.333228878590258i	0.771711209	0.635403468060409-0.0269117705670481i	0.721699253	0.0299867688342286+0.691556926432198i
42	0.913394785	0.312998144664501+0.260273178227347i	0.965450756	-0.240401396238721+0.100558470467545i	0.865284801	-0.198464380741758-0.460319565615315i	0.748464461	0.361147132529881-0.556213716717875i	0.577390993	-0.806204578480858-0.129049675236397i	0.87183348	0.4893116775266-0.0219195138825579i	0.912914915	-0.401779561688576+0.0718299503714414i	0.736107323	0.593934594483375+0.324634727954864i	0.46240127	0.886323104758355+0.0248277945212826i	0.61389699	0.641571865817966+0.459908714934341i	0.73342234	0.657536507852344+0.172445387515031i
43	0.49520152	0.832330089846274+0.249002159934352i	0.990637017	-0.0336682880575916-0.132305509099461i	0.699803547	0.42992032361403-0.57047656524976i	0.973317895	-0.213363457765226-0.08442932354773i	0.828949274	-0.123123998521622+0.545603869265699i	0.847484216	-0.144980910247033-0.510637875140562i	0.693402209	0.392509740233919+0.604259447877426i	0.76362729	-0.517955133252608+0.385481312420984i	0.531067013	-0.787850516911591-0.311864379054122i	0.915671013	-0.399250813260384+0.0463182811230526i	0.484960384	0.715646248252919-0.502656814874931i
44	0.634454484	-0.424339612440961+0.64606764418479i	0.385351857	-0.444735900655319-0.808525772526699i	0.476906891	0.870983921701616-0.118096678368788i	0.58201369	0.757909276501141-0.29467540245737i	0.469835181	0.712295594058075-0.5214306177007i	0.300459965	-0.827339969748799+0.474586540180489i	0.784415625	-0.200879317302261-0.586804590231104i	0.32502786	0.729946570714702-0.601277718147859i	0.384575864	0.70763936186109+0.592746099211493i	0.813442605	0.578877213692371-0.0566771487919868i	0.868280166	0.490945948155906-0.0711451310758151i
45	0.962397954	0.239876254927644+0.127473762130623i	0.959372494	0.282099085943429+0.00495203592813834i	0.117754435	0.811464525574315+0.572415248452319i	0.833909882	-0.539075067429456-0.118289394633195i	0.978632535	-0.116669848208047-0.169311863476061i	0.530238383	-0.579643770334963+0.618757106198921i	0.731872132	0.584292337609152-0.350664579490826i	0.323440907	-0.629000136198844-0.706926310540198i	0.076214373	0.625118758864323-0.77679978540757i	0.926970662	0.375130707647013+0.00153129739826216i	0.661442599	-0.612083163115471-0.433414223851788i
46	0.970386506	0.0298277118306222-0.239708856589359i	0.812321166	0.560576521876597-0.160898373597735i	0.953211133	0.246874995599687+0.174474274002877i	0.489816606	0.869482914186393-0.0638682589251418i	0.145388911	-0.275443526147834-0.950259400541379i	0.79442929	-0.391941508723022-0.463965470036548i	0.919520275	0.226490435789951-0.321223515859576i	0.665073008	-0.352189492923759-0.658513822824122i	0.609614796	0.759614099580653+0.226619108553488i	0.553557743	0.316458256598362+0.770342779030169i	0.926101533	-0.281555675965917+0.251122184068391i
47	0.824432558	0.410082187212843+0.390055838548751i	0.747556897	0.62835280640847-0.215247385026456i	0.889710642	-0.456496260467846-0.00511257487101582i	0.740797418	0.636204364872884-0.215553222652782i	0.241531822	-0.967430416354683+0.0757678600818202i	0.925874199	-0.150181515866246-0.346702294153694i	0.568739474	0.485700442759681+0.663800038132813i	0.837088456	0.543698855352322+0.0606174214051531i	0.164281767	0.227206764123871-0.959889882987318i	0.524407743	0.835405761002363-0.164601743776115i	0.488936286	-0.696564279415742-0.525109049002064i
48	0.97159737	0.0568238989492353-0.229716337152888i	0.696107443	-0.715470992836959+0.0594616361340469i	0.944426545	-0.132524993850041-0.30082491112721i	0.943249976	-0.16367927729989+0.288943899020009i	0.699906121	-0.166124457606136+0.694646735230338i	0.944058499	0.125080154064773+0.305136863655105i	0.84433009	0.530566026574205-0.0748758301458843i	0.711997609	0.457560563450094-0.532632833125197i	0.522619935	0.684385895741174-0.508413560965421i	0.697220059	0.716319706592459+0.0277536896014801i	0.790011387	0.363312239258774-0.493848382076353i
49	0.29712951	0.320183033254731+0.899553711305667i	0.928275955	0.0767282660564455-0.363890813074212i	0.2052508	-0.704206838466552+0.679679952302695i	0.451462901	-0.780499761196388+0.432436551873372i	0.861400092	-0.00157405387546714-0.507924604506472i	0.863153587	0.32766530000364+0.384189194432723i	0.856452808	0.179338023037517-0.484072784702915i	0.839512966	-0.510973827909812-0.184726087188962i	0.991312297	-0.107222601581183-0.0761790210037673i	0.63325458	0.604250947741655-0.483600485171056i	0.995818243	-0.00160586417085839+0.0913424781859631i
50	0.76506505	-0.414425552449406-0.492876181599914i	0.954122769	0.132468173431766+0.268518015845759i	0.775470846	-0.629658583440133-0.0466372723004717i	0.881839024	-0.323788497480549+0.342813279944326i	0.976293285	0.06836373850858-0.20537239359973i	0.501650642	-0.245752762176341-0.829428847801749i	0.477402856	-0.866220280375097-0.147475214553871i	0.430250049	0.325954389707381-0.841806765783397i	0.856905543	0.504005765724737-0.108125286978291i	0.980946842	0.0974912581637313-0.168043887524682i	0.477263562	0.66896705963547+0.569826785707593i
51	0.670118614	-0.0355037310069274+0.741404429263012i	0.66976167	-0.3126782238497-0.673536661323911i	0.841620886	-0.513730853672778-0.166598003881635i	0.698633058	-0.144056059484246-0.700827869473835i	0.73094973	0.638648221653461+0.240501437563021i	0.597177731	0.741004800471141+0.307067816251784i	0.466272378	-0.283779518162287+0.837889762593318i	0.871320983	0.482709795338524+0.0882666280339356i	0.991098152	-0.0799961152765508+0.106419331670328i	0.785165674	0.56879336874877+0.244926453161965i	0.550768605	-0.460676839125409+0.69601062742033i
52	0.69427795	0.406779098377988-0.593724594123297i	0.66470195	0.200607842184637-0.719672016239013i	0.278458711	-0.458462123673831+0.843962811622849i	0.844564117	-0.53506803081216+0.0203385202726833i	0.643310329	0.523084765601903-0.559047537475228i	0.918391495	-0.320819474748254+0.231585677483855i	0.260046418	0.0444163418059582-0.964574024626924i	0.832276768	0.0129574388730523-0.554208882482397i	0.430536063	0.680556618398487-0.592858657371317i	0.986518182	0.163326420694705-0.0103129658686517i	0.887620123	0.392858986173592+0.240400360752763i
53	0.564702568	-0.696846570348414+0.442171762486874i	0.452274269	0.759562019134893+0.46745430209842i	0.767972406	0.635046526151073-0.0832724026399941i	0.639320309	-0.19882234899821+0.742791502449854i	0.678317403	-0.361059770039047+0.639938546916157i	0.175849073	-0.691501426991003+0.700644617542289i	0.412432953	0.835464638522427+0.363177501191736i	0.829312444	0.19709984115055-0.522869508182695i	0.984641621	0.137114720773739+0.108076047096287i	0.216233897	0.150847823782898+0.96461797407939i	0.943753913	-0.239045777527002-0.228441826604102i
54	0.661283453	-0.611320336693487-0.434731687646376i	0.319416903	0.934597490892667+0.156525946095567i	0.787006194	-0.433413521829141-0.439060326681805i	0.809716285	-0.570166065983362-0.138817128167899i	0.961399176	-0.138209332254398+0.237928152003965i	0.17824989	0.617702663980288+0.765944120496696i	0.820270143	-0.197248418347776+0.536889144490366i	0.648758345	0.352582874209268+0.67438707505162i	0.416586905	0.355693759253863-0.836622555633619i	0.41439607	-0.611625243921948-0.67393653897057i	0.933869599	-0.286701295885859+0.213752048167438i
55	0.945243308	0.0917601826719586-0.313201464710414i	0.575073458	0.0939647545306324-0.812687604478194i	0.814974097	-0.554930723564496-0.166940446130039i	0.101774427	0.817461754948141+0.566919963735488i	0.96771438	-0.00697957052342103+0.25195270128142i	0.758244244	-0.0316026421179394+0.651204222178141i	0.987893631	0.0386608287363336-0.150238188618958i	0.186460447	0.906212916093734-0.379487354584935i	0.661137254	-0.274591276085274+0.698209970066097i	0.722138573	0.644971314207218+0.250055763432593i	0.787827144	0.581010609325183+0.204340557929752i
56	0.940141039	0.290432647455969+0.178279847591132i	0.014174181	0.45420099868178+0.890786475752148i	0.681952958	0.619501441623455-0.388790595887309i	0.452432588	-0.470349593209308-0.757678040852856i	0.996034479	0.0388271335572231+0.080048548741992i	0.813636964	-0.0507450965552603+0.579154405394448i	0.738943983	-0.574667523930583+0.351737155326955i	0.412904756	-0.226995323263161-0.882033324662109i	0.549604455	-0.0853527259429411+0.831053461384178i	0.208323797	-0.567638834812567-0.796484368251334i	0.112421252	-0.478888811074009+0.870647442253884i
57	0.71935791	0.683736802301937+0.122589490019569i	0.692073475	0.708718712065719+0.136938277439686i	0.458792434	0.700073118656519+0.547181076971258i	0.647625955	-0.380397237978677+0.660210999371036i	0.184492871	0.652504114814502+0.734983510604049i	0.583665694	0.264945637806261-0.76755336384392i	0.567979398	0.732656983452089+0.374984197550445i	0.836463374	-0.472058456677408-0.278369965249269i	0.988120625	-0.139324951487598-0.0648551318798809i	0.744037977	-0.0300555203964765-0.667460976455097i	0.572057036	0.729101983989596-0.37571404548341i
58	0.465315057	-0.85545922805613-0.227313455091026i	0.864002197	0.35247741065804+0.359527298665354i	0.538613164	-0.802391733132627-0.257027947576838i	0.365574594	0.297091801021655+0.88209505054245i	0.681585887	0.667992175228555+0.29870910988236i	0.782465106	0.445737589600295-0.434817616751678i	0.738869111	-0.353988991953476+0.573379656682062i	0.15331832	0.750488375569063-0.642853553253104i	0.700786981	0.580274453722863-0.414944773594832i	0.728100674	0.531423792495148-0.432964388783851i	0.77791847	-0.543185142980936+0.315899912493528i
59	0.991337596	0.108892302542739+0.0734318509939335i	0.423383769	0.532270774301394+0.733098906451895i	0.810615978	0.353911859222772-0.466527739997637i	0.826774653	-0.234299550526102-0.511417045029841i	0.855575477	-0.314120408192019+0.411483866179969i	0.271507748	0.16465184572021+0.948247495227613i	0.493380019	0.586306076832735+0.642511743783913i	0.722805095	-0.272020861598603+0.635261713714817i	0.724694789	0.225517521480695+0.651121578752746i	0.706820788	0.675899452589327+0.208720635788518i	0.192758232	0.0145029397483943+0.981139097554427i
60	0.33371367	0.275977886436996+0.901371950383177i	0.907011439	-0.240824045245091+0.345447577564254i	0.51157931	-0.183601361260457+0.83939093961271i	0.399013694	-0.63258385555291+0.663796457859411i	0.477628633	-0.284204515160284-0.831323452418094i	0.850785624	0.487718576075812-0.195689583936634i	0.867745865	0.440536040989538-0.230098046917186i	0.498209143	-0.85325580045297+0.154085006507729i	0.504199452	0.423675095065142+0.75251732614752i	0.918279743	0.303586785334948-0.254160140803737i	0.32900536	-0.0596844804257038+0.942440043547659i
61	0.779186777	0.602877012937844-0.171485493388377i	0.779582859	0.25322132803593-0.572825912183703i	0.770360473	0.379314129517826-0.51250905622383i	0.775817828	-0.560895522679928-0.288968702084746i	0.150855303	0.973733906271756-0.170543124394113i	0.37891479	-0.360226333232035+0.852443881191175i	0.953064771	-0.00571736956029413+0.302712494284792i	0.752827194	-0.655328424038116-0.0616106589575355i	0.467505878	0.454246781880542-0.758352236592297i	0.738805863	0.569366489906804+0.360538065943855i	0.161113947	0.882565049041872+0.441725288267289i
62	0.139280281	0.808974521719414-0.571105267357589i	0.462608096	-0.874116539119312-0.14803386504715i	0.462070804	-0.767958272789188-0.443543305324265i	0.777569959	-0.608293647756595+0.159260156503382i	0.792345439	-0.392883564787212+0.466723911491615i	0.737648031	-0.231017923124131-0.634433686066971i	0.932173646	0.143676481448634+0.332279043491349i	0.61516882	-0.675603410893957-0.406358651703863i	0.531939729	-0.672754939648632-0.514238190313746i	0.819826961	-0.530811982020095+0.214761248770737i	0.853167906	0.299023521228941-0.427421873594087i
63	0.558876171	-0.788759240296451+0.255961493859115i	0.443147959	0.0994339413433324+0.890916818619335i	0.840081952	-0.153881936856382+0.52017560881722i	0.894404407	0.0288721640177258-0.44632628703323i	0.437848435	-0.774477522823087+0.456588780574156i	0.619153052	0.195926299946177+0.760435653410979i	0.590822168	-0.0214014645970218+0.806517912313413i	0.780115921	0.624385443836625-0.0395217272389386i	0.55355721	-0.496051401652267-0.668959955905866i	0.300950984	0.114180980668107+0.946779387507303i	0.399931403	-0.684712779916088-0.609280954764542i
64	0.658145888	0.577343426034322+0.483237579565801i	0.997448425	-0.0243755282061113-0.0671004769528401i	0.552568035	0.812552021719778-0.185547240405973i	0.857119529	0.445680453865976+0.258292560304799i	0.368043611	0.124120047917353-0.921486904067387i	0.414460072	0.362752424378604-0.834645749439971i	0.923580508	0.230120839087901-0.306665035338671i	0.817337664	0.461916627728305+0.34437214154093i	0.736387488	0.410067916979994-0.538124307741325i	0.930519946	-0.106374334453182+0.350452750968264i	0.529291643	-0.409015898166875+0.743341342644369i
65	0.738072737	-0.532820032977854+0.41394618874779i	0.97627835	0.0809054619369158+0.200835480327803i	0.722585796	-0.097354311734597+0.684391631145481i	0.819720527	0.407144718571016-0.402854112753164i	0.730436044	-0.5840928210125+0.353975652358263i	0.738691172	-0.602201782560302+0.302800866633275i	0.318419194	0.123826818420644-0.939827716105726i	0.647055097	-0.0964463176632775-0.756318590173047i	0.320908915	-0.257213976550785+0.911514365528439i	0.71571638	0.48361308100528-0.503853600781166i	0.757968504	0.535175316110367+0.372922414644056i
66	0.482971905	0.141651682631241+0.864102389736695i	0.523799247	0.595804275220194+0.60881164128479i	0.560232846	0.755674834319462-0.339256102371918i	0.788854736	-0.0134559924963794+0.614432374165888i	0.370511088	0.771735416729408-0.516861664516457i	0.458108983	0.582223309835656-0.671678626099922i	0.977986181	0.208512727588971+0.00809146376194561i	0.984437721	-0.110692371825401+0.136490193552306i	0.863224413	0.497534242978381-0.0854592859310785i	0.951303811	-0.282502016605581-0.123343708515306i	0.960491429	0.101122026493638-0.259288548663229i
67	0.598895474	0.681856766473287+0.419994715452482i	0.541796869	-0.840053535442462-0.0276805136163014i	0.893985915	-0.284583503889559+0.34612340625736i	0.610166586	0.591580077830474+0.527000710999968i	0.312249462	-0.860683641674565-0.402149154491642i	0.975104536	-0.0902665921841839-0.20254156869319i	0.959859842	0.0898731406743864-0.265691365322304i	0.934459927	-0.277822054041455-0.22270956776535i	0.513611559	-0.844464657640602+0.151929615934671i	0.790108199	-0.449420915223125-0.416833148963304i	0.586940335	-0.323569296904475+0.742161676069486i
68	0.928750949	0.190167863921731-0.318210398149956i	0.336429779	-0.941691205938377-0.00571630703654072i	0.924375162	-0.380658202398981+0.0250976713919614i	0.930254498	0.355378655896764+0.0912829649804045i	0.504995801	-0.532941642434162+0.678934787942451i	0.624628555	-0.772498455133577+0.11439101724025i	0.971517236	0.197866309452575+0.130396260050476i	0.829501023	0.543780885832419-0.127398590676915i	0.396779914	-0.102768488532984-0.912142717921784i	0.885947573	-0.309228451770703-0.34565107120391i	0.742100064	0.627694949032269+0.235130912035847i
69	0.653576531	0.674584819091391-0.343180768067159i	0.912245806	0.0343252291877162-0.408202606413782i	0.806281678	-0.577490460713589+0.128119566424877i	0.932147866	0.353024653605448+0.0804608581129707i	0.314034423	0.800149967120076-0.511020950232632i	0.303186305	-0.159630342898136+0.939465921862451i	0.854117554	0.236600722594877-0.463145011884622i	0.62626808	0.632236234343502-0.456142122338733i	0.6848323	-0.715637873433095+0.137357765223295i	0.556276616	-0.323107522633966-0.765609466761869i	0.882270652	0.0919704985805881-0.461670795890481i
70	0.647781115	-0.48725520910096-0.58562956526178i	0.562021364	-0.101126087383332+0.820917475089017i	0.42570974	0.896589810786316+0.122057071269065i	0.882326143	-0.34054401235217-0.324854356673546i	0.175546223	0.253003855977225-0.951405577241131i	0.323812489	0.115320210900251+0.939066941516807i	0.839527745	-0.418347518745503+0.346667736448291i	0.768923236	0.24189216762728-0.591815204017509i	0.037661118	0.80724527204247+0.589013336823975i	0.826940811	-0.204674246738662-0.523714948955681i	0.304940021	0.261491976435267-0.915769364905402i
71	0.699877017	0.689885205842828+0.185015035908469i	0.963638038	0.218649383248739+0.153603964828667i	0.579467426	0.514404080336573-0.632143927039891i	0.367328545	-0.886022545429125-0.282902437571416i	0.664738369	0.667512653900585+0.335484363211742i	0.64641888	0.0681657579547772-0.759931616408469i	0.927670326	0.358677292910461+0.10381891284139i	0.758968342	0.309061636614808+0.573103795534465i	0.528188234	-0.847379336161169-0.0544559485555451i	0.68145497	-0.524040721301542+0.510882027647769i	0.831028936	0.314222159749827+0.458972048700418i
72	0.358892758	-0.929242574663127+0.0877737168050225i	0.925033217	0.323414703888849-0.199289931290707i	0.601552807	-0.762779275275085-0.237280418569229i	0.431117769	-0.725182753067916-0.536886807310108i	0.528694348	0.0194568919048687+0.848589250322271i	0.983823614	0.149980259119197+0.0979643758827407i	0.400199881	0.439205118652093-0.804325132615773i	0.818845977	-0.550402080425122+0.162938074873716i	0.743389759	0.204992999448447+0.636670666061569i	0.594028831	-0.638329906873927-0.48955559210946i	0.954374905	-0.281091855416342-0.100776533840095i
73	0.737440734	0.0593476447093678-0.672799391145983i	0.988658363	0.0332210097892571+0.146461621206957i	0.555960153	-0.816151406562009+0.15749663403639i	0.87249541	-0.277846932220851+0.401936364778123i	0.34774297	0.565165791459293+0.748105911739948i	0.721276038	0.269465789557558+0.638082334438105i	0.737909928	0.375434859558547+0.560836521932341i	0.67927539	-0.305051011128574+0.667479456242037i	0.909543912	0.0355913675402313-0.414081063519538i	0.502426912	-0.178792788556331+0.845931638446371i	0.520854307	-0.367548576708445-0.770466634665512i
74	0.477840987	0.472024424727862-0.740851491976178i	0.611752387	-0.0433902521438845+0.789858407102505i	0.899903023	0.4359393860067+0.0114630125118568i	0.379051314	-0.27750012668768-0.882787506262994i	0.668557278	0.0951570863290609+0.737547486369094i	0.884139036	0.0773081302519292-0.460783700646826i	0.775422116	0.331966551178315+0.537139414094487i	0.818689391	0.300974631870637-0.489041872028854i	0.836160348	0.281630509176285-0.470659248653261i	0.919013863	0.37390096295646-0.124946347405535i	0.86939268	0.493299390062689-0.0284970275327759i
75	0.402229091	-0.707464970050799-0.581123974933856i	0.683450677	-0.0484798068299472-0.728385118320161i	0.960092806	0.0485359043565805-0.275437960043142i	0.895254218	-0.0705207240278981+0.439939442507133i	0.932544298	-0.231183801346613+0.277335864266505i	0.586925471	-0.755544668384632+0.290982380664044i	0.994282841	0.102589734341929-0.0296138207465484i	0.426737521	0.73844349730362+0.522107545473478i	0.289945723	-0.892048921700341+0.346670159174616i	0.768292511	-0.341498116337391+0.54139232937851i	0.585950701	0.789717025390649-0.181683229833212i
76	0.888651242	0.380414928273741+0.256092663816667i	0.565433868	-0.676023590651041-0.472521582887855i	0.820759872	0.22586926613521+0.52472498272584i	0.80601489	0.395218435498515+0.440615916497135i	0.06800583	-0.775403464130151-0.627793496974259i	0.92206084	0.337316091828743-0.189793736333099i	0.968895652	0.210817315342679-0.129604298280032i	0.796586321	0.479752627874317+0.367814694336245i	0.17717558	-0.318172441030173+0.931329754584608i	0.692918376	0.162193906575984-0.702536305980216i	0.447725289	-0.795598273299074+0.408124311366482i
77	0.893000053	0.436540564542176+0.109467991947646i	0.44858557	0.355329267642088-0.820068349740637i	0.313613982	-0.929247012982482-0.195310672940222i	0.98725749	0.0542690699287917-0.149591165637698i	0.915489271	0.0604946430603501+0.397768515711672i	0.286713908	-0.93123640597268+0.224930858770511i	0.399338119	-0.477452909259763-0.782667097785908i	0.953077456	-0.0289200485191134-0.301341986367005i	0.808342071	-0.521861053666472+0.272477772598317i	0.588497461	0.212379997213021-0.780106066642456i	0.683761191	-0.722462452325285-0.102560416379212i
78	0.651792421	-0.330980194011004-0.682362624116357i	0.651471353	0.100873615510155+0.75193722500591i	0.847574921	-0.463344501445825+0.258705675501054i	0.772438102	0.368714871588234+0.517096433343635i	0.756576577	0.442764905462145-0.481197590538699i	0.485723821	0.81234697641959-0.322745658073529i	0.861560351	-0.283188663124368-0.421328782259629i	0.450837098	-0.892603448892404-0.00223480928937914i	0.516032959	0.727953799306279-0.451434659018647i	0.80050578	-0.320974015903897+0.506128618099841i	0.782808055	-0.622261481162702+0.0014828089832752i
79	0.828004815	0.516358849031842-0.218589947577429i	0.829899743	0.162146751495655-0.533830354433347i	0.548271735	0.728198719351365-0.411247772261109i	0.439233306	-0.859625094450915+0.260995785782781i	0.698598359	0.694124834501192-0.173640568561796i	0.33040534	-0.0668482760696456-0.941468862673i	0.361470167	0.599266049896323+0.71429652084392i	0.830963698	-0.436031791466285+0.345507756027931i	0.720286566	0.633604223688077-0.282370235544561i	0.455705165	0.455627160422254-0.764680778451439i	0.279273943	-0.955790380104242-0.0920370245756851i
80	0.996890362	0.00587453405223247+0.0785817839931076i	0.70276186	0.0412255849440448+0.710229694356952i	0.721860913	-0.677774442039521-0.139780642288973i	0.338517906	-0.467921358223354+0.816367092719713i	0.408418118	0.889806275530684-0.203566778140245i	0.941398679	-0.288354310310991-0.174986625125246i	0.949433759	-0.299149219877476-0.0953167452503423i	0.950620664	-0.308454175029808+0.0342983208632258i	0.927658207	-0.345634570925608-0.141375369516743i	0.973542293	0.154644044981585+0.168227892024118i	0.857321513	-0.468453682081737+0.213426734641015i
81	0.994631448	0.016371531019436+0.102177572706203i	0.513340239	-0.257715224722443-0.818574774936197i	0.703071716	-0.644526296527113-0.300459674140688i	0.774161885	-0.631187657846678-0.0477023787717247i	0.823570951	0.0497353708449758-0.565028566546386i	0.84269847	0.426340421609756+0.328775203218308i	0.336054768	0.937939460217478+0.0856548995698076i	0.486541705	0.765292402057415+0.421431736961319i	0.580761658	0.135061108162838-0.802791625198473i	0.420878622	-0.866146312348508-0.269539887307345i	0.783576337	-0.492904872573628+0.378223361539384i
82	0.652927361	-0.750187502078926-0.104424960467221i	0.518152696	0.837620520829074+0.172944055645786i	0.87682894	0.0952709444146944+0.471268985272463i	0.709939784	-0.6053663026537+0.359884902475477i	0.199177443	0.702988009136099+0.682741682609975i	0.50203271	0.776370266228016+0.38106740609747i	0.900474959	0.434809708071347-0.00923933489062805i	0.566078985	0.787179425584271+0.244751169345003i	0.989042707	-0.143659894703642-0.0340052827214497i	0.818665549	-0.497105061012924+0.287529610221887i	0.991930346	-0.117044835883273-0.0487308389261314i
83	0.893273712	-0.384441353974149-0.232952614622847i	0.854620869	-0.492615217302533-0.164174963257038i	0.652684533	-0.246444870336824+0.716427125365453i	0.886835951	0.0737746997713034-0.456157089239041i	0.360520924	0.844157353697131-0.396765706062585i	0.927256566	-0.2676803434364+0.261806216049648i	0.764163572	0.191557156786584-0.61592198412853i	0.950879899	-0.25004975326554-0.182489830402927i	0.548365125	-0.82492088136632-0.137117575946657i	0.67719331	0.137381940723556+0.722866117233788i	0.265919697	-0.592867906133034+0.760127857969049i
84	0.660083082	0.734038125472578-0.159619409017547i	0.637558782	-0.545945260669385+0.543564690209603i	0.829589922	0.35177072302066-0.433633393762957i	0.751652282	0.532780764254154+0.388797510417421i	0.361821704	-0.770391289193275-0.524959347193515i	0.807393552	0.486267867167537+0.334154475204087i	0.899777953	0.430278968813683+0.0725234112102924i	0.970901443	-0.150973349452653+0.185896301489169i	0.982297273	0.0406662707589582-0.182861483291116i	0.394713764	-0.720100918380787-0.570662519877454i	0.861488324	0.318235679931971-0.395681589205868i
85	0.440648275	-0.228070509561315+0.868224015120086i	0.986060202	0.12542070054565+0.109338587735638i	0.595414931	0.290659682295914+0.748998003102972i	0.30220541	0.411231732460765+0.859976948711065i	0.97720531	-0.00543397144504045+0.212226890974583i	0.914423831	-0.0918901344008966-0.394189371977796i	0.071451577	-0.966911078888463-0.244903323022155i	0.535023332	0.81524236134419-0.221652716438599i	0.967430541	-0.233750604789017-0.0971535044577553i	0.674110372	0.599357344710711+0.431678096643218i	0.972938498	0.218279805736255-0.0757931747665863i
86	0.988907819	0.124140258817718-0.0815507313698733i	0.254512472	-0.881975004665934+0.396665466723263i	0.949428907	0.300932335415127-0.0895794624670983i	0.858382446	0.512022848284347+0.0318147767623946i	0.163391851	-0.94020717008679-0.298853777529375i	0.440681153	0.31038745536647-0.842294336455184i	0.916769794	-0.307383919216443+0.255045626428354i	0.255347803	-0.0377424144578949-0.966112317308107i	0.575815506	-0.743123572614775-0.340886871795972i	0.890673863	0.365219804767407+0.270766623886216i	0.185694443	0.982441021397174-0.0180890388810347i
87	0.953582131	0.157835255512937-0.256454969558278i	0.410274399	0.904984753665743-0.112594463240553i	0.654605949	0.0301757924871798-0.755367773216082i	0.687449878	-0.535963566295838+0.490056854388374i	0.684179643	-0.0515216167472962+0.727491401132685i	0.908740168	0.0227526371795701+0.416741675937878i	0.558156964	-0.816292961319969-0.148750143983595i	0.705072719	-0.174632344036326+0.687296155554162i	0.993704856	-0.107904352830156+0.0301215870313694i	0.73149616	-0.592439389385359-0.337533609670383i	0.729917374	-0.370671822612878-0.574302208631525i
88	0.513255818	0.257736548687652-0.818620996788332i	0.543895526	-0.839115403204745+0.0079370745350233i	0.790642807	0.250219511367779+0.558814949110037i	0.647063402	-0.594186970111888+0.477756002469167i	0.912889451	0.164735926465618+0.373490193225491i	0.133885056	0.526832837768337-0.839358059932937i	0.7315932	-0.190699654472696-0.654526570051949i	0.828709768	0.13160686847896-0.543985066919683i	0.758720324	0.330074629662455-0.561599687343735i	0.231846473	0.460913490433803-0.856624752837343i	0.312244536	-0.807112674749639-0.501071332364758i
89	0.739973423	0.380044418486871-0.554982498499131i	0.865118515	-0.471085289994289+0.172187699609965i	0.997960884	-0.0292115238347303-0.0567517427205025i	0.988214113	-0.144882645715916-0.04941543849807i	0.817205529	-0.287513713134233+0.499510748194477i	0.946184313	-0.206466976467936-0.249212025952716i	0.928472618	-0.12486254607696-0.349782708139496i	0.630583912	-0.473973840565301+0.614583377494563i	0.938095222	-0.227061073422495-0.261573361117328i	0.647275719	-0.760286508677945-0.0547591828277574i	0.711084896	0.391320421568074-0.584146041694954i
90	0.108641184	0.988897298817309+0.101386515081315i	0.391646989	-0.843747902417569-0.367017864596426i	0.963202385	0.257278512771323-0.0777748833679466i	0.2081804	-0.952667496994221+0.221552615192541i	0.708716265	-0.67467289262759+0.206246804395362i	0.89428096	0.362502426910082-0.262399610166192i	0.550709044	-0.828616721591461+0.100567778032959i	0.983447431	-0.15856955802128+0.08767466334928i	0.479794286	0.164606796916674-0.861801627618604i	0.289682368	-0.846949160066536+0.445826474941988i	0.978396985	-0.171699860187352+0.115145549682013i
91	0.939584629	0.341238137457643-0.027152495968739i	0.381082569	0.666257450489478-0.640996946432901i	0.847076296	0.42883350434182+0.313948361602674i	0.985083846	-0.169407083348287+0.0301836960695631i	0.888902795	0.410542118084609-0.203241212451143i	0.552592442	-0.828528435186649-0.0904556507041706i	0.543609483	0.76377597202683-0.348044529955168i	0.508855118	0.222098925209683-0.831708203582107i	0.999379375	0.0157626774688352-0.0315024334152889i	0.735606355	0.677236205249834-0.0153105214547331i	0.681769438	-0.227301286291667-0.695359301677854i
92	0.34722345	0.765550403981754+0.541634983169098i	0.313420349	-0.221512849566068-0.923417425766121i	0.72875455	-0.684443535561421+0.0213038005190179i	0.90675796	-0.357499133769055+0.223571848827366i	0.704398837	0.708699323820866+0.0395922589783701i	0.438734496	0.599447485409043-0.66945855305102i	0.563011794	-0.153629364428669+0.812044172502546i	0.973757346	0.212555865624665-0.0813427008897617i	0.673506432	-0.110711110718946-0.730843441582562i	0.934231384	-0.247764343188961-0.256562956745797i	0.941884278	-0.308361557480901+0.13329349556595i
93	0.24843528	-0.228998981968786+0.941190404827446i	0.925052618	0.177173026162955+0.335987161365491i	0.927851711	0.338819047568817+0.155861654982939i	0.957289691	-0.252852448548311+0.140221566133043i	0.617415898	-0.7866147995828-0.0058962971335025i	0.570850624	0.745957555662922-0.343040654535031i	0.102861841	0.411905289994122+0.905402382274999i	0.484859545	0.777870411077777-0.399785999669321i	0.25164743	-0.540214679378945-0.803020343051012i	0.966601332	-0.0428958633414519+0.25266936966592i	0.779568208	0.278999369776314+0.560743043927262i
94	0.339903237	0.308852530616963-0.888299444824357i	0.863963522	-0.338991043787659+0.372360182329025i	0.866895638	0.402779876126317-0.293701080918484i	0.823989335	-0.44767537623292+0.347315898100587i	0.794300241	0.456132614729275-0.401285639992582i	0.846249002	0.0338226077296623-0.531712946800382i	0.542000406	0.438138007360199-0.717126659925538i	0.75621468	0.447309547738952+0.477549502023532i	0.38453279	0.812607823708543-0.437953260229779i	0.510690286	0.677739808232382+0.529021912685058i	0.940297047	0.280508789977277+0.192759647496368i
95	0.89780473	0.204814748011048-0.389868678023783i	0.930426855	-0.29775598684905+0.213652147617524i	0.752925512	-0.48144481563181+0.448680356833694i	0.537476335	-0.833860761093945+0.125679835033711i	0.160576059	-0.244028683597095+0.956381373087645i	0.479430026	0.401437259699545+0.780381301893494i	0.579635132	0.284732494865462-0.763511964335771i	0.399194642	0.767337496126737+0.501833443651652i	0.890219102	0.429626091348823-0.151431077422994i	0.966020615	0.147626848197894-0.212156746047112i	0.948878326	0.282650150436292+0.140494894531889i
96	0.444447572	0.250258244084809+0.860137876971826i	0.698581524	0.3339685858343-0.632810270404959i	0.285592866	-0.88907132383824-0.357755357444223i	0.92725792	0.304244594226248-0.218238346872382i	0.938364109	-0.344857555483195+0.0233680446738353i	0.764824234	0.210204153897797+0.608981202885847i	0.773289316	0.162242166660611+0.612944625200732i	0.310483467	-0.271119962270237-0.911094936179945i	0.573244132	-0.52269050301073-0.631019653626873i	0.665862955	0.73496355947293+0.128277401566508i	0.897294775	0.309810802840124-0.314450874367991i
97	0.806715098	0.320918760613135-0.496207516230049i	0.726789079	0.67900384409624+0.103592541379212i	0.863072295	0.264663201202497+0.430185545804371i	0.738109477	0.000934719381173805-0.674680314610216i	0.707641942	-0.0976793359705517+0.699786845756747i	0.725911983	-0.423461102067965+0.541970928660879i	0.986908191	0.0284024818550919+0.15876247153087i	0.475652231	-0.770342768372022-0.424649236690681i	0.890772415	0.0904533847104654-0.445356812793373i	0.895133212	0.405218662062332-0.185834252170268i	0.805504926	0.035344873879928-0.591534068141829i
98	0.912019186	0.373572784257308-0.169305580151707i	0.613042293	0.723094368950603-0.318298099545283i	0.930476496	0.334107387063401+0.150285539696478i	0.69249428	-0.644571069313108-0.324005877338586i	0.979174045	0.189348788481155+0.0732477057416382i	0.720678231	0.674039531347238-0.162153006086339i	0.404376931	-0.775929130995535-0.484162453595525i	0.503947357	-0.022940092967086-0.863429680895959i	0.300620354	-0.875535281405289-0.378239836606777i	0.185049874	-0.822375436131386-0.53801039604374i	0.085916253	-0.607263326494831+0.789841534619403i
99	0.752595185	0.329916857670434+0.569873104241649i	0.867310328	0.428706876192951-0.252949025382063i	0.271343484	0.908535612018894+0.31770388039984i	0.990110491	-0.109731465149741+0.0874083637159832i	0.489415352	0.341895810372529-0.802234297795428i	0.913318835	-0.338038269353812-0.227109740262647i	0.264148922	-0.940989233097793-0.21157648828242i	0.746522969	-0.326531740930909+0.579724484811793i	0.852026153	-0.519340844679197+0.0658522737515855i	0.857571906	-0.508674477877468-0.0762935235507353i	0.295866689	-0.710170511800625-0.638843288116589i
100	0.642799496	-0.75290923335439-0.141196652329912i	0.696153673	-0.698166156728266-0.167134918738566i	0.885933436	-0.463019289569062+0.0271124526126348i	0.773056146	-0.442326121717285-0.454677684551429i	0.181911962	-0.764525480245027-0.618392131303436i	0.625057862	-0.144848389597481+0.767021259776147i	0.43532431	0.49007690277276-0.755193600677624i	0.291090698	-0.789843492667824-0.539827252362245i	0.81053879	-0.259052554952866+0.52527958601708i	0.54137547	0.840525826221153-0.0207107734908267i	0.99174219	0.0381438469876771-0.122443765666836i
