# Supplementary material for: Experimental benchmarking of quantum state overlap estimation strategies with photonic systems
Source: Light Sci Appl. 2025 Feb 12;14:83. doi: 10.1038/s41377-025-01755-8 (PMC11814415; doi:10.1038/s41377-025-01755-8)
Supplement: Supplementary file 3 — Dataset all [file 41377_2025_1755_MOESM3_ESM.zip › overlap_estimation_data/0_Sampled qubit pairs/Readme.txt]

1.We randomly sample M = 100 pairs of qubits (Phi and Psi) for 11 target overlaps, namely
 c= 0.0,0.1,0.2,...,1.0. For experiments for each OVE strategy, we use the same set of the sampled qubit pairs.

2.The sampled qubits for Phi and Psi are shown in these two csv files, respectively.

3.The data of sampled qubits are generated using MATLAB.

4.The sample number m denotes the corresponce of Phi and Psi, which is from 1 to 100.
The overlap between Phi and Psi with the same m will be the target overlap value.

5.a and b give out the qubit state Psi or Phi = a|0> + b|1>.
