# Supplementary material for: Experimental benchmarking of quantum state overlap estimation strategies with photonic systems
Source: Light Sci Appl. 2025 Feb 12;14:83. doi: 10.1038/s41377-025-01755-8 (PMC11814415; doi:10.1038/s41377-025-01755-8)
Supplement: Supplementary file 3 — Dataset all [file 41377_2025_1755_MOESM3_ESM.zip › overlap_estimation_data/1_TT_data/Readme.txt]

1. There are two groups of tomography data corresponding to two unknown states Phi and Psi. 
The target overlap is from 0.0 to 1.0, with data files from 'Phi_tomo_c00' ('Psi_tomo_c00') to 'Phi_tomo_c10' ('Psi_tomo_c10').

2. 'SigmaX+_Counts',SigmaX-_Counts',SigmaY+_Counts',SigmaY-_Counts',SigmaZ+_Counts',SigmaZ-_Counts' 
denote the counts of projection on the eigenstate of three Pauli operators with eigenvalue +1 or -1.

3. The Tomo_result_1 and Tomo_result_2 give out a and b with the estimated Psi or Phi = a|0> + b|1>.

4. There are R*n repetitive tomography processes with R = 10 and n = 20. 
The Data No. gives out the number 20*(r-1)+j with r (r = 1,2,...R) and j(j = 1,2,...n).
