# Supplementary material for: Experimental benchmarking of quantum state overlap estimation strategies with photonic systems
Source: Light Sci Appl. 2025 Feb 12;14:83. doi: 10.1038/s41377-025-01755-8 (PMC11814415; doi:10.1038/s41377-025-01755-8)
Supplement: Supplementary file 3 — Dataset all [file 41377_2025_1755_MOESM3_ESM.zip › overlap_estimation_data/1_TT_data/Tomography_Phi/Phi_tomo_c00.csv]

Data No.	SigmaX+_Counts (m =1)	SigmaX-_Counts (m =1)	SigmaY+_Counts (m =1)	SigmaY-_Counts (m =1)	SigmaZ+_Counts (m =1)	SigmaZ-_Counts (m =1)	Tomo results (m =1)_1	Tomo results (m =1)_2	SigmaX+_Counts (m =2)	SigmaX-_Counts (m =2)	SigmaY+_Counts (m =2)	SigmaY-_Counts (m =2)	SigmaZ+_Counts (m =2)	SigmaZ-_Counts (m =2)	Tomo results (m =2)_1	Tomo results (m =2)_2	SigmaX+_Counts (m =3)	SigmaX-_Counts (m =3)	SigmaY+_Counts (m =3)	SigmaY-_Counts (m =3)	SigmaZ+_Counts (m =3)	SigmaZ-_Counts (m =3)	Tomo results (m =3)_1	Tomo results (m =3)_2	SigmaX+_Counts (m =4)	SigmaX-_Counts (m =4)	SigmaY+_Counts (m =4)	SigmaY-_Counts (m =4)	SigmaZ+_Counts (m =4)	SigmaZ-_Counts (m =4)	Tomo results (m =4)_1	Tomo results (m =4)_2	SigmaX+_Counts (m =5)	SigmaX-_Counts (m =5)	SigmaY+_Counts (m =5)	SigmaY-_Counts (m =5)	SigmaZ+_Counts (m =5)	SigmaZ-_Counts (m =5)	Tomo results (m =5)_1	Tomo results (m =5)_2	SigmaX+_Counts (m =6)	SigmaX-_Counts (m =6)	SigmaY+_Counts (m =6)	SigmaY-_Counts (m =6)	SigmaZ+_Counts (m =6)	SigmaZ-_Counts (m =6)	Tomo results (m =6)_1	Tomo results (m =6)_2	SigmaX+_Counts (m =7)
1	191	107	13	287	120	180	0.632455532033676+0i	0.228429717097862+0.740148542082325i	299	1	145	154	162	138	0.734846922834953+0i	0.677921824828783+0.0205426244869668i	151	147	207	93	275	25	0.957427107756338+0i	0.010190576078632-0.288495208786071i	66	234	141	159	268	32	0.945163125250522+0i	-0.324740009824266+0.0347935724811712i	37	263	52	246	155	144	0.719996283899737+0i	-0.525080289655946+0.453757689285147i	54	245	97	203	48	252	0.4+0i	-0.802004903261756+0.44360808732946i	208
2	175	125	13	287	100	197	0.580258853185659+0i	0.146204655384761+0.801201511508489i	298	2	152	146	168	132	0.748331477354788+0i	0.663186891101551-0.013533198847982i	160	140	224	76	273	27	0.953939201416946+0i	0.0401753688004185-0.297297729123097i	61	239	174	126	274	26	0.955684745788763+0i	-0.284238723532865-0.0766486445481881i	28	272	58	242	166	132	0.746355799780354+0i	-0.531390543963721+0.400720738071003i	48	252	98	201	40	260	0.365148371670111+0i	-0.8304655818632+0.420706054160484i	197
3	196	103	3	297	125	173	0.64765970018855+0i	0.230494002217035+0.726229597092856i	298	2	134	165	169	131	0.750555349946514+0i	0.657189269397655+0.0690574460521354i	173	125	222	78	283	16	0.972876299595371+0i	0.0735931061583854-0.219307456351988i	53	247	130	168	270	30	0.948683298050514+0i	-0.3102533068365+0.0611791271351295i	29	271	53	247	151	149	0.709459888459759+0i	-0.549870393599664+0.440805191563367i	51	249	89	211	49	250	0.404820452376368+0i	-0.77848301039846+0.479671349841476i	196
4	167	130	7	293	104	196	0.58878405775519+0i	0.104734816669305+0.801476107885058i	297	2	141	159	168	132	0.748331477354788+0i	0.662101766118316+0.0402647650310597i	160	139	215	85	274	26	0.955684745788763+0i	0.0471000471258882-0.290599814568774i	65	233	154	146	280	20	0.966091783079296+0i	-0.257910521279674-0.0121995770383084i	29	271	57	243	152	148	0.711805216802087+0i	-0.556891842643131+0.428024308808357i	50	250	99	199	46	254	0.391578004149024+0i	-0.82189645823785+0.413706270925092i	192
5	173	127	10	290	103	195	0.587909503148756+0i	0.13113720097174+0.79822644069755i	296	4	127	173	176	123	0.767221455996771+0i	0.633568815284876+0.0998087859695353i	173	126	233	66	280	19	0.967705972647853+0i	0.0682920650480075-0.242654784319516i	62	238	155	145	262	38	0.934523051258412+0i	-0.355329514395547-0.0201891769542926i	29	271	55	245	158	141	0.726930597543868+0i	-0.540128262282899+0.424067643941119i	59	240	99	201	40	260	0.365148371670111+0i	-0.811684722341258+0.45588877830504i	184
6	174	123	10	290	120	180	0.632455532033676+0i	0.140159935007087+0.761810470273814i	298	2	128	170	173	125	0.761929729536575+0i	0.64115155519595+0.0915847723048813i	167	133	217	82	283	16	0.972876299595371+0i	0.0563185385852934-0.224365612109422i	71	228	159	141	272	28	0.952190457139047+0i	-0.303529868287934-0.0346836040578697i	38	262	74	226	158	141	0.726930597543868+0i	-0.568236661581258+0.385589163215853i	51	249	86	214	47	252	0.396472742381497+0i	-0.770973307185713+0.498406986463491i	190
7	175	124	5	295	101	199	0.58022983951764+0i	0.141524118124586+0.802062502129598i	297	3	138	161	170	129	0.754030419087784+0i	0.654825360641577+0.0513991648855241i	168	130	220	80	280	20	0.966091783079296+0i	0.0680578506595154-0.249067853466227i	64	236	155	144	264	35	0.939650543453634+0i	-0.341433531606461-0.0219088950435817i	21	277	61	239	146	153	0.69878059101643+0i	-0.588592538712821+0.406527377909933i	58	241	100	199	48	251	0.400668337976507+0i	-0.805858077483894+0.435956009130631i	174
8	177	123	10	290	118	182	0.627162924074226+0i	0.147496197042714+0.764795095777035i	299	1	132	167	166	133	0.745106667859236+0i	0.662362110841216+0.0780543889456215i	177	123	198	102	282	18	0.969535971483266+0i	0.120088987776412-0.213491533824732i	52	248	157	140	272	28	0.952190457139047+0i	-0.304339277777032-0.0266634081746524i	36	262	54	246	168	131	0.749581823218117+0i	-0.505857614782564+0.426890107483763i	54	246	91	209	39	261	0.360555127546399+0i	-0.79465807257686+0.488383607104528i	195
9	176	124	3	297	104	194	0.590756539185648+0i	0.140526995708642+0.79451801419886i	297	3	130	168	158	141	0.726930597543868+0i	0.680970376523449+0.0886072945757125i	154	146	220	80	278	22	0.962635271879577+0i	0.0154491563103772-0.270360235431601i	57	243	136	161	263	37	0.936304793679209+0i	-0.347995889588079+0.0472461020946126i	28	272	55	245	156	143	0.722315118514615+0i	-0.545646720410235+0.424888839663708i	62	238	115	185	45	255	0.387298334620742+0i	-0.856682948997547+0.340726172896752i	194
10	169	130	7	292	105	195	0.591607978309962+0i	0.10930695115801+0.798781566154691i	300	0	138	161	171	129	0.754983443527075+0i	0.653812349405618+0.050293257646586i	165	134	230	69	281	19	0.967815409397198+0i	0.0475824805305323-0.24712191501341i	67	233	161	137	263	37	0.936304793679209+0i	-0.347526676872319-0.0505820343147227i	33	267	54	245	146	154	0.697614984548545+0i	-0.554305416704501+0.453959071222707i	51	248	91	209	48	251	0.400668337976507+0i	-0.786698277397869+0.469649553691228i	202
11	183	116	12	288	124	175	0.64398425373882+0i	0.181044267966792+0.743308316900076i	299	1	139	161	172	128	0.757187779440036+0i	0.651424478514644+0.048091740024571i	156	143	229	70	279	21	0.964365076099296+0i	0.021559986222025-0.263695216100152i	56	244	147	152	265	33	0.943006757646223+0i	-0.332655162947272+0.0088768011175711i	31	268	46	254	163	136	0.738343078570011+0i	-0.507629297426546+0.444029272370629i	61	239	116	184	43	256	0.379226461405452+0i	-0.864377049933763+0.330211457278067i	196
12	186	114	7	293	121	179	0.635085296108588+0i	0.188576982834113+0.749069681813281i	297	3	136	161	179	120	0.773732645917089+0i	0.631188219389114+0.0542146137728573i	158	142	223	77	276	24	0.959166304662544+0i	0.0308119915682515-0.281159423060295i	65	235	146	151	271	29	0.950438495292217+0i	-0.310775517635769+0.00923278424348688i	34	265	53	247	149	150	0.705923338045516+0i	-0.543134069430828+0.454618107235276i	56	244	106	194	39	261	0.360555127546399+0i	-0.844771604778844+0.395425006492225i	191
13	172	127	9	291	117	183	0.62449979983984+0i	0.123475858005396+0.771202770022146i	299	1	150	150	166	134	0.743863786814047+0i	0.668331255192114+0i	158	142	214	85	281	19	0.967815409397198+0i	0.0308747311576204-0.249760053469881i	57	242	152	147	266	34	0.941629792788369+0i	-0.336527277159677-0.00909533181512651i	40	260	60	240	163	137	0.737111479583199+0i	-0.523018025296909+0.427923838879289i	47	253	103	196	46	253	0.392232270276368+0i	-0.837913139948123+0.379546329261821i	193
14	193	107	3	297	103	197	0.585946527708232+0i	0.227507359695098+0.777757718027428i	295	5	153	147	175	122	0.767610310786397+0i	0.640779719689052-0.0132575114418425i	161	139	223	77	281	19	0.967815409397198+0i	0.0374982160635819-0.248851797512862i	61	239	150	150	273	27	0.953939201416946+0i	-0.3-3.67394039744206e-17i	28	272	63	237	159	141	0.728010988928052+0i	-0.558176529974159+0.398043918915999i	62	238	104	193	36	264	0.346410161513775+0i	-0.835410553852495+0.426719118990312i	189
15	181	119	4	295	119	181	0.629814787589706+0i	0.161342982438527+0.759803774241201i	299	1	142	158	171	129	0.754983443527075+0i	0.654800717271882+0.0351570854911078i	158	141	229	71	281	19	0.967815409397198+0i	0.0270110845162234-0.250207383277534i	62	237	168	132	269	30	0.948507012013862+0i	-0.310301248245383-0.0636206216402535i	31	269	52	247	146	154	0.697614984548545+0i	-0.553463765780558+0.454984827550696i	68	231	116	184	43	257	0.378593889720018+0i	-0.854632317132171+0.355345281634587i	209
16	169	131	6	294	110	190	0.605530070819498+0i	0.104102083754056+0.788984213714949i	300	0	144	153	173	126	0.760654532442785+0i	0.648859054397791+0.0196623955878118i	159	141	217	83	276	24	0.959166304662544+0i	0.0376555853389774-0.280324913079054i	47	253	159	141	272	28	0.952190457139047+0i	-0.304345412878002-0.0265932885039031i	35	265	53	247	162	136	0.737308728467136+0i	-0.516390812409267+0.43556442437999i	61	239	103	196	50	250	0.408248290463863+0i	-0.808513633445602+0.423838457275793i	187
17	176	121	10	290	124	175	0.64398425373882+0i	0.148890951974867+0.750410397953329i	297	3	141	158	169	130	0.751809411556112+0i	0.658273557205674+0.0381907394461008i	164	136	235	65	281	19	0.967815409397198+0i	0.0408990285882206-0.248315530714197i	59	240	151	148	266	33	0.943203110164195+0i	-0.332171012250458-0.00550559688812921i	29	271	66	234	159	140	0.729227382406089+0i	-0.562100471387641+0.390218509062494i	66	231	106	194	55	244	0.428889832351286+0i	-0.798841690614854+0.421788412644643i	183
18	176	124	5	295	120	180	0.632455532033676+0i	0.136712775305244+0.762436631510015i	298	2	146	153	186	114	0.787400787401181+0i	0.616267943525711+0.0146226462239446i	169	131	227	72	287	13	0.978093383408081+0i	0.0494106523087783-0.202217508568755i	57	243	155	145	271	29	0.950438495292217+0i	-0.310464259231377-0.0166916268403967i	25	275	51	249	159	141	0.728010988928052+0i	-0.537427543642945+0.425642614565213i	70	229	98	201	48	252	0.4+0i	-0.769219062431012+0.498299141071661i	188
19	184	116	6	294	122	178	0.637704215656966+0i	0.177005014960803+0.749668298657519i	297	3	147	153	181	119	0.776745346515403+0i	0.629683671779481+0.0128506871791731i	158	142	227	72	280	19	0.967705972647853+0i	0.025798418054625-0.250758035020916i	44	256	147	153	269	31	0.946924847422786+0i	-0.321326360433733+0.00909414227642639i	34	266	52	248	153	147	0.714142842854285+0i	-0.534719937882231+0.451746154417747i	65	235	109	191	40	259	0.365758477979728+0i	-0.838285334105203+0.404349396450745i	183
20	164	135	8	292	110	190	0.605530070819498+0i	0.0811107492148735+0.791678204635656i	300	0	138	162	173	126	0.760654532442785+0i	0.64708951720552+0.0517671613764416i	152	147	218	82	285	15	0.974679434480896+0i	0.00824272656269661-0.223454821963664i	59	241	163	137	268	30	0.948329509748802+0i	-0.31409826188759-0.0448711802696558i	35	265	66	233	146	154	0.697614984548545+0i	-0.579094957513004+0.421879560439167i	53	247	112	188	38	261	0.356497266473874+0i	-0.869924359902867+0.340795110065041i	187
21	176	123	13	287	109	190	0.60377851484073+0i	0.151875514939203+0.782550530623214i	299	1	139	159	174	125	0.762849788183168+0i	0.645104985910327+0.0435862113808158i	155	145	217	82	280	20	0.966091783079296+0i	0.0190103537866383-0.257498103130049i	51	248	144	156	263	37	0.936304793679209+0i	-0.350543039597248+0.0212816992567669i	37	263	54	245	144	156	0.692820323027551+0i	-0.549995734071496+0.46637398351876i	59	239	93	206	37	263	0.351188458428425+0i	-0.793742847554341+0.496627585443049i	201
22	167	133	8	292	98	201	0.572502574076671+0i	0.0974614451444857+0.814089718265704i	296	4	140	158	183	116	0.782329939206767+0i	0.621668328283228+0.0385792150033262i	165	135	210	89	278	22	0.962635271879577+0i	0.0649630090239735-0.262893782337819i	43	255	141	159	275	24	0.959026819995964+0i	-0.282313007516412+0.0238101725207237i	34	265	64	235	146	152	0.699952059719836+0i	-0.574024409415131+0.424927160216395i	61	239	94	205	53	247	0.420317340430616+0i	-0.769218740627044+0.481285634941952i	194
23	195	104	6	294	106	194	0.594418483337567+0i	0.243020398897303+0.76655577252178i	299	1	150	150	172	126	0.759724429022584+0i	0.650245178333764+0i	170	129	211	87	278	22	0.962635271879577+0i	0.0847561603861395-0.2571958915106i	63	236	144	156	266	34	0.941629792788369+0i	-0.335848549954694+0.023218200332128i	29	270	53	247	151	149	0.709459888459759+0i	-0.549697830430509+0.441020364480665i	41	259	97	201	46	254	0.391578004149024+0i	-0.829445768302704+0.39835459594613i	199
24	192	108	11	289	117	182	0.625543242171224+0i	0.225664158795949+0.746840906491356i	297	3	142	158	177	123	0.768114574786861+0i	0.639366308918897+0.0347954453833414i	172	128	237	62	282	18	0.969535971483266+0i	0.0595408890894804-0.237602362207185i	54	246	141	158	275	24	0.959026819995964+0i	-0.282203889142384+0.0250703705864367i	39	261	61	238	156	141	0.724743075339479+0i	-0.538043101416369+0.430415027346548i	48	250	108	192	31	268	0.32199212686941+0i	-0.875029456652902+0.361447811203555i	190
25	167	133	7	293	117	183	0.62449979983984+0i	0.092199890190723+0.775563782192554i	296	4	142	156	176	124	0.76594168620507+0i	0.642162462346866+0.0309952461829645i	157	142	232	68	283	17	0.971253485622231+0i	0.0217540558676344-0.237051529672294i	52	245	139	160	269	30	0.948507012013862+0i	-0.314922110148816+0.0340369314121018i	20	280	49	251	151	148	0.710645285925423+0i	-0.555579173983377+0.431642281325546i	61	238	91	208	42	257	0.374790911609059+0i	-0.773412408334353+0.511238710593894i	198
26	170	129	8	292	114	185	0.617471378292171+0i	0.1127604945224+0.778469118119036i	299	1	137	162	176	123	0.767221455996771+0i	0.639122152068509+0.0537969533850398i	172	128	224	74	280	19	0.967705972647853+0i	0.0705184205384027-0.24201715407475i	69	230	132	168	269	31	0.946924847422786+0i	-0.313757992823315+0.0699232098291959i	25	275	70	230	161	138	0.733799385705343+0i	-0.572210738091498+0.366214872378559i	60	239	105	195	44	256	0.382970843102535+0i	-0.825867014837813+0.413856263860066i	186
27	180	118	8	292	103	196	0.586925553499906+0i	0.173791194699724+0.79076862310898i	299	1	153	147	173	127	0.759385716659635+0i	0.650508869258476-0.0130974940119156i	174	125	236	64	282	18	0.969535971483266+0i	0.0673192712504433-0.235516699446789i	61	239	167	133	276	24	0.959166304662544+0i	-0.277819945371611-0.0530667311383976i	21	279	50	250	151	149	0.709459888459759+0i	-0.556989432873075+0.431774754165175i	46	254	104	195	42	258	0.374165738677394+0i	-0.849152462274903+0.37274669121599i	193
28	157	141	11	289	122	178	0.637704215656966+0i	0.04455554842143+0.768991636130198i	296	4	148	151	188	110	0.79427481593053+0i	0.60752637540474+0.00626258461841143i	148	151	215	84	278	22	0.962635271879577+0i	-0.00619993048601756-0.270730297889434i	53	247	142	157	268	32	0.945163125250522+0i	-0.325620249966035+0.025261026873895i	37	262	61	238	172	127	0.758452922810903+0i	-0.512228462382131+0.402953057073943i	69	230	94	205	42	258	0.374165738677394+0i	-0.763492548974326+0.526383061715218i	191
29	176	123	7	293	95	204	0.563671670840713+0i	0.150993798534139+0.812080735084801i	297	3	147	152	189	109	0.796384447311387+0i	0.60470268858666+0.0103184541769616i	161	139	217	83	286	14	0.976387901058454+0i	0.0349981922888193-0.213170807577354i	52	248	158	142	269	31	0.946924847422786+0i	-0.320389278461589-0.0261542268131909i	40	260	64	236	149	151	0.704745817062199+0i	-0.558917584346914+0.436971929580315i	50	250	102	197	49	250	0.404820452376368+0i	-0.825444606302546+0.393397513037166i	193
30	180	118	6	294	116	183	0.622864243812996+0i	0.165701827200203+0.764580302023128i	300	0	135	165	183	115	0.783641473973617+0i	0.618130397557514+0.0618130397557514i	154	146	213	87	270	30	0.948683298050514+0i	0.020037605799425-0.315592291340943i	57	242	133	165	275	25	0.957427107756338+0i	-0.28442338515055+0.0493626509907574i	32	268	49	250	148	152	0.702376916856849+0i	-0.541137260979753+0.462425271201734i	50	250	104	194	45	255	0.387298334620742+0i	-0.839798303696898+0.380445540265374i	179
31	194	103	6	294	116	183	0.622864243812996+0i	0.237869825633084+0.745290600928625i	297	3	150	149	182	118	0.778888096369862+0i	0.627159271895192-0.00214032923314174i	167	133	235	65	284	16	0.972967967955095+0i	0.0452910813657838-0.226455406828919i	56	243	154	145	263	36	0.937869213807212+0i	-0.346587784248559-0.0166806954985937i	41	258	63	236	150	150	0.707106781186548+0i	-0.552902581509107+0.440793302309104i	65	234	92	208	43	256	0.379226461405452+0i	-0.76369844323941+0.522448063221217i	184
32	174	126	11	288	108	191	0.60100250696476+0i	0.136022315268431+0.78758740236947i	298	2	132	167	170	130	0.752772652709081+0i	0.653696229831278+0.0775536745596631i	153	147	230	70	282	18	0.969535971483266+0i	0.00917913472375249-0.244776925966733i	60	239	150	148	269	31	0.946924847422786+0i	-0.321434827147851-0.00360350243025046i	31	268	69	231	161	139	0.732575365861197+0i	-0.562545912289335+0.383243303790025i	46	252	98	202	51	249	0.412310562561766+0i	-0.814376438181847+0.408400559419608i	185
33	168	132	9	291	93	206	0.557706723374982+0i	0.105109287880712+0.823356088398908i	298	2	162	136	176	123	0.767221455996771+0i	0.638889286031613-0.0564952887611847i	157	143	222	77	282	17	0.971155915756595+0i	0.0228400611294593-0.237348939114066i	55	244	161	136	262	38	0.934523051258412+0i	-0.352788330038279-0.0469793662736026i	24	276	56	244	148	152	0.702376916856849+0i	-0.570529051984475+0.425632784813815i	68	231	93	205	45	254	0.387945450083904+0i	-0.758823252618899+0.523149690857284i	188
34	171	129	10	290	103	195	0.587909503148756+0i	0.119996553994596+0.799977026630643i	298	2	138	162	170	129	0.754030419087784+0i	0.654691008332078+0.0530830547296279i	164	135	217	83	282	18	0.969535971483266+0i	0.0519773739330793-0.239370742988822i	62	237	147	152	270	29	0.950268400739926+0i	-0.311305084527398+0.00889443098649706i	27	273	52	248	176	124	0.76594168620507+0i	-0.50282507599491+0.400624857296757i	56	244	93	207	54	246	0.424264068711928+0i	-0.774303910169706+0.469524711485886i	190
35	175	124	7	293	116	184	0.621825270205921+0i	0.13793046107985+0.770914081619757i	296	4	152	148	187	113	0.789514618821801+0i	0.613674178614708-0.00840649559746181i	164	136	222	78	279	21	0.964365076099296+0i	0.0504993650812161-0.259711020417683i	65	234	145	155	274	26	0.955684745788763+0i	-0.293881416354693+0.0173314681439947i	32	268	56	244	165	135	0.741619848709566+0i	-0.524689212554946+0.41797276254377i	54	246	97	203	42	257	0.374790911609059+0i	-0.811632927899688+0.448089012277952i	194
36	166	133	8	291	95	204	0.563671670840713+0i	0.0956696655617616+0.820439859211472i	294	5	145	155	185	115	0.785281265959316+0i	0.618771333522922+0.0213394035436394i	165	135	221	79	286	14	0.976387901058454+0i	0.0446533680860473-0.211359275607291i	56	244	141	158	270	30	0.948683298050514+0i	-0.314934222175274+0.0285733390218084i	22	278	57	242	151	149	0.709459888459759+0i	-0.570549736479514+0.413690300671679i	50	250	97	203	38	262	0.355902608401044+0i	-0.825719242488716+0.43763119851902i	190
37	182	117	7	292	106	194	0.594418483337567+0i	0.178812370539643+0.784023470827666i	299	1	138	161	180	120	0.774596669241483+0i	0.630567647948136+0.0488307419681055i	163	137	220	78	286	14	0.976387901058454+0i	0.0386559645337785-0.212537956780971i	74	226	151	149	270	30	0.948683298050514+0i	-0.316200395283587-0.00416053151688935i	40	260	52	248	161	137	0.735029561565954+0i	-0.50626155217248+0.451033019208209i	40	260	103	197	34	265	0.337212654836588+0i	-0.865715884353204+0.369896786950914i	204
38	185	115	13	287	99	201	0.574456264653803+0i	0.202607539209387+0.793063796333887i	298	2	136	164	168	130	0.75083845750051+0i	0.657550515638054+0.0622007244522484i	160	139	215	84	282	18	0.969535971483266+0i	0.0387716167882975-0.241861038060332i	62	238	144	156	275	25	0.957427107756338+0i	-0.288006474267894+0.01963680506372i	25	275	50	250	155	143	0.721203319590197+0i	-0.540926132085722+0.432740905668577i	50	247	97	203	38	262	0.355902608401044+0i	-0.824799264813203+0.439362613449226i	199
39	185	115	6	294	112	187	0.612030995783164+0i	0.186778635121023+0.768460670212208i	300	0	142	157	169	131	0.750555349946514+0i	0.659977609156744+0.0331092446065256i	171	126	217	81	270	30	0.948683298050514+0i	0.0996388204220236-0.300120151714122i	54	246	160	139	272	28	0.952190457139047+0i	-0.303681891827215-0.0333262945671589i	40	260	56	244	155	144	0.719996283899737+0i	-0.527583837178872+0.450844369952854i	55	245	98	201	40	258	0.366371652723656+0i	-0.817381554768142+0.444588805533103i	190
40	181	119	9	291	115	184	0.620173672946042+0i	0.168447789183671+0.766165750803146i	298	2	124	175	164	136	0.739369100427295+0i	0.66345948192082+0.114694590904237i	154	145	203	96	273	27	0.953939201416946+0i	0.0251448535493318-0.29894436997539i	55	245	152	148	274	26	0.955684745788763+0i	-0.294326811324983-0.0061963539226313i	27	272	60	238	148	151	0.703550479775242+0i	-0.574260875606328+0.41861816629941i	64	236	90	209	42	258	0.374165738677394+0i	-0.761803546558483+0.528824504397174i	195
41	192	107	10	290	113	186	0.614757205248285+0i	0.229808901652262+0.754494166522643i	292	7	140	160	148	151	0.703550479775242+0i	0.70891346406598+0.0495824855568954i	154	144	215	85	277	23	0.960902353693305+0i	0.0213779776301419-0.276060951130564i	59	241	153	145	267	32	0.944974385170711+0i	-0.326824497940578-0.0144623275141491i	33	266	62	238	145	154	0.696383394959931+0i	-0.573351516836283+0.43164592592264i	52	248	99	200	47	253	0.395811402901264+0i	-0.815749026688928+0.42176635568689i	208
42	180	120	6	293	106	193	0.595411664453447+0i	0.16388297353602+0.78652865225481i	297	3	136	163	164	135	0.740604471548472+0i	0.669106710489222+0.0616540890833698i	169	130	207	93	281	18	0.96943247887807+0i	0.0796571033406413-0.232067694399068i	53	247	149	151	261	39	0.932737905308881+0i	-0.360535968954098+0.00371686565932055i	30	270	60	240	142	158	0.687992248018343+0i	-0.580574428188727+0.435430821141545i	49	251	100	200	47	252	0.396472742381497+0i	-0.822748486394928+0.407301230888578i	185
43	178	121	6	294	122	178	0.637704215656966+0i	0.150031849133613+0.755528806584423i	298	2	154	144	169	131	0.750555349946514+0i	0.660425734766056-0.0224614230489091i	149	151	213	86	279	20	0.96597638060823+0i	-0.00405884180053399-0.258598449164456i	58	242	158	142	277	23	0.960902353693305+0i	-0.275846528103793-0.0239866546177212i	31	269	58	241	154	144	0.718873092756943+0i	-0.550387108660013+0.424612184388223i	58	242	111	188	46	254	0.391578004149024+0i	-0.848394140141909+0.356221910667407i	192
44	192	107	4	296	125	174	0.64657575013984+0i	0.213869746877852+0.732256465114175i	296	4	146	154	173	126	0.760654532442785+0i	0.648913406401781+0.0177784494904597i	168	131	219	79	283	17	0.971253485622231+0i	0.0606340341292037-0.230195961241472i	64	235	162	136	273	27	0.953939201416946+0i	-0.296568732641912-0.0452436384386795i	30	270	55	245	138	162	0.678232998312527+0i	-0.57615366146732+0.456121648661628i	63	237	91	209	50	249	0.408930410054765+0i	-0.75526992786193+0.51219454877993i	186
45	183	117	8	292	108	192	0.6+0i	0.181089723557599+0.779234568035731i	299	1	132	168	166	134	0.743863786814047+0i	0.663507200715566+0.0801552323012092i	167	133	215	85	280	20	0.966091783079296+0i	0.0653314826776368-0.249796845532141i	63	237	153	145	271	27	0.953622552771463+0i	-0.300683115257906-0.0139172929996716i	37	263	59	241	148	152	0.702376916856849+0i	-0.554387666599174+0.446453784606414i	65	235	94	206	45	253	0.38859582011313+0i	-0.769431952413943+0.506919874531539i	200
46	178	121	13	287	105	195	0.591607978309962+0i	0.164729376829243+0.789217481059213i	299	1	141	158	169	131	0.750555349946514+0i	0.659727782658337+0.0377613486965222i	183	116	240	58	271	28	0.952026530644061+0i	0.105406512021482-0.287288969807924i	58	241	147	152	267	33	0.94339811320566+0i	-0.331538752998065+0.00905843587426401i	38	262	49	250	149	150	0.705923338045516+0i	-0.52638208837341+0.473913639645793i	47	253	97	201	35	263	0.342709300179511+0i	-0.837482644193668+0.425644401167043i	202
47	187	113	5	295	115	185	0.61913918736689+0i	0.194160608305981+0.760899681199117i	298	2	133	167	171	129	0.754983443527075+0i	0.651460272495516+0.0748298961650254i	167	133	207	93	283	17	0.971253485622231+0i	0.0680352273553664-0.228118115250346i	62	238	158	141	267	33	0.94339811320566+0i	-0.330115826330849-0.0319928305390568i	42	258	59	241	151	149	0.709459888459759+0i	-0.538938540618549+0.454105622187851i	55	245	96	204	52	248	0.416333199893227+0i	-0.790439198596825+0.449302281307669i	198
48	189	111	6	294	116	184	0.621825270205921+0i	0.204729100478725+0.755922832536831i	297	3	134	166	175	124	0.765038744728955+0i	0.640203202550108+0.0696819812299438i	180	118	222	78	275	24	0.959026819995964+0i	0.112672749527473-0.259946936974351i	56	243	152	147	270	30	0.948683298050514+0i	-0.316114787983058-0.00845226705837059i	33	266	59	241	158	141	0.726930597543868+0i	-0.54186389585773+0.421847632114248i	54	245	78	221	46	254	0.391578004149024+0i	-0.736578446092925+0.551469726655959i	178
49	184	116	5	295	110	190	0.605530070819498+0i	0.181678915696616+0.774807140470863i	300	0	129	169	171	128	0.756244903794432+0i	0.648472900011315+0.087043342283398i	163	137	231	69	270	30	0.948683298050514+0i	0.0501113173919605-0.312232054519138i	61	238	141	159	256	43	0.925303891145984+0i	-0.377293440739667+0.0382409284003934i	24	276	50	250	160	140	0.730296743340222+0i	-0.535088188338836+0.424673165348282i	53	247	102	196	40	259	0.365758477979728+0i	-0.836498164565094+0.408033768780455i	199
50	165	134	10	289	115	184	0.620173672946042+0i	0.0866296163648419+0.779666547283578i	296	4	143	156	174	126	0.761577310586391+0i	0.647428465491465+0.028920270942144i	164	136	222	78	282	18	0.969535971483266+0i	0.046753327217942-0.24044568283513i	52	248	148	152	273	27	0.953939201416946+0i	-0.299937545539034+0.00612117439875571i	26	274	56	244	159	140	0.729227382406089+0i	-0.54529909412586+0.413371893934119i	70	230	90	210	40	260	0.365148371670111+0i	-0.74475946900101+0.558569601750757i	187
51	181	119	7	292	97	203	0.568624070307733+0i	0.174304526873222+0.803918278544635i	295	5	145	155	192	108	0.8+0i	0.599643599612153+0.0206773655038673i	174	126	224	76	278	22	0.962635271879577+0i	0.0835434671622251-0.257592357083528i	69	231	143	156	272	28	0.952190457139047+0i	-0.304519584303303+0.024518485048575i	34	266	56	243	175	125	0.763762615825973+0i	-0.501904129505972+0.405905052261634i	51	249	95	205	36	263	0.346988959179744+0i	-0.819845197299961+0.455469554055533i	192
52	164	135	10	290	108	191	0.60100250696476+0i	0.0826111635664094+0.794966277445954i	297	2	135	165	183	117	0.781024967590665+0i	0.621316554096927+0.0629741185338919i	165	135	223	77	282	18	0.969535971483266+0i	0.0493019329293017-0.239936073589268i	65	234	146	153	271	29	0.950438495292217+0i	-0.31064627285564+0.012867005384553i	23	277	52	248	161	139	0.732575365861197+0i	-0.538896401664638+0.415841317819957i	40	260	97	203	35	265	0.341565025531987+0i	-0.846702295895471+0.407956560749636i	192
53	172	127	8	292	103	197	0.585946527708232+0i	0.127232064740156+0.800299111812967i	297	3	136	164	166	133	0.745106667859236+0i	0.663941041782541+0.0632324801697658i	166	134	219	79	282	18	0.969535971483266+0i	0.0542347303251385-0.238869407891759i	54	246	145	155	273	27	0.953939201416946+0i	-0.299593924933665+0.0156038502569617i	36	264	51	249	147	153	0.7+0i	-0.539201497618058+0.468253932141998i	46	253	96	204	41	257	0.370923027887795+0i	-0.823925960756598+0.428441499593431i	192
54	187	112	9	291	110	190	0.605530070819498+0i	0.205183122793666+0.768916913231835i	300	0	143	156	177	122	0.769397975138457+0i	0.638166823055968+0.027746383611129i	163	134	214	85	288	12	0.979795897113271+0i	0.0441474940745915-0.195066652113922i	76	224	144	156	272	28	0.952190457139047+0i	-0.304505754023119+0.0246896557316042i	26	274	59	241	156	141	0.724743075339479+0i	-0.555486081949112+0.407655108527171i	52	246	104	196	42	258	0.374165738677394+0i	-0.838940087997984+0.395195557603998i	205
55	183	117	10	290	109	189	0.604790717587941+0i	0.182711953140196+0.775141619382651i	299	1	123	176	165	135	0.741619848709566+0i	0.660388288761236+0.117844423147669i	159	139	214	84	275	25	0.957427107756338+0i	0.0438951281306147-0.285318332848996i	61	239	155	144	276	24	0.959166304662544+0i	-0.282300573727965-0.0175038873642909i	39	261	55	243	164	135	0.740604471548472+0i	-0.511339399824829+0.435932374238472i	63	237	96	204	50	250	0.408248290463863+0i	-0.775611807981914+0.481414225643946i	199
56	187	113	6	294	100	200	0.577350269189626+0i	0.203193979016722+0.790808999416432i	298	2	143	157	148	151	0.703550479775242+0i	0.709851748104904+0.0335740691671238i	157	141	206	93	267	33	0.94339811320566+0i	0.0466502197162672-0.328365279833943i	55	245	156	144	266	33	0.943203110164195+0i	-0.331556018580544-0.0209403801208764i	29	270	63	237	149	150	0.705923338045516+0i	-0.574913332575063+0.413699046204014i	58	242	99	199	40	259	0.365758477979728+0i	-0.816491710853258+0.446723652713703i	189
57	182	117	7	292	126	173	0.649156901121946+0i	0.169139397998893+0.741611206610529i	291	8	134	165	154	146	0.716472842006823+0i	0.693466883956661+0.0759628035429558i	162	137	215	85	279	21	0.964365076099296+0i	0.0501254403253935-0.259783448726406i	56	244	148	151	261	39	0.932737905308881+0i	-0.360508922954714+0.00577204210238452i	31	268	69	231	144	155	0.693977918359488+0i	-0.595033552744202+0.405376022894848i	44	256	90	210	49	251	0.404145188432738+0i	-0.796019462583497+0.450577054292545i	195
58	192	108	4	296	112	187	0.612030995783164+0i	0.218633444629722+0.760011497998557i	298	2	154	144	177	122	0.769397975138457+0i	0.638400603289862-0.0217123368613912i	156	144	208	92	281	19	0.967815409397198+0i	0.0258957184741825-0.250325278583764i	57	243	159	140	275	25	0.957427107756338+0i	-0.287170761320623-0.0294327568512884i	32	268	51	248	151	148	0.710645285925423+0i	-0.53936557391479+0.451738923790659i	53	247	109	190	47	252	0.396472742381497+0i	-0.846747916302378+0.354721483400817i	208
59	172	127	8	292	125	174	0.64657575013984+0i	0.119774156012178+0.753388313476307i	296	4	149	151	168	131	0.749581823218117+0i	0.661896168109318+0.00453353539800906i	167	132	212	87	278	20	0.96586018969635+0i	0.0698513746896501-0.249469195320179i	54	246	149	151	273	27	0.953939201416946+0i	-0.299983725282761+0.00312483047169539i	33	267	59	241	144	156	0.692820323027551+0i	-0.569209978830309+0.442718872423573i	58	242	96	203	45	253	0.38859582011313+0i	-0.795846889887593+0.464350101159512i	184
60	179	121	9	291	116	184	0.621825270205921+0i	0.157772187617667+0.76709925703762i	299	1	131	169	175	125	0.763762615825973+0i	0.640312308376905+0.0816505628131624i	161	139	219	79	279	21	0.964365076099296+0i	0.0408047907895643-0.261409581019173i	58	242	157	141	272	26	0.955380383853651+0i	-0.294252951028309-0.0257589393955333i	26	274	52	248	159	139	0.730449893544975+0i	-0.535827175902316+0.423476316438927i	77	223	103	197	42	257	0.374790911609059+0i	-0.779517305459569+0.501881004884927i	193
61	202	97	9	291	101	199	0.58022983951764+0i	0.285027243226068+0.762950066486845i	298	2	141	158	165	135	0.741619848709566+0i	0.669709401398567+0.0385916788747705i	182	118	214	85	285	15	0.974679434480896+0i	0.0991123100614831-0.200441387927435i	65	234	167	133	268	32	0.945163125250522+0i	-0.320224688339593-0.0642091554568108i	38	262	51	248	129	171	0.6557438524302+0i	-0.566100366157905+0.499530154681262i	46	254	96	204	50	249	0.408930410054765+0i	-0.809898363288338+0.420524150168945i	186
62	175	124	5	295	115	185	0.61913918736689+0i	0.136455103556276+0.773334773161089i	299	1	131	169	169	131	0.750555349946514+0i	0.655499691203124+0.0835872089453648i	173	126	241	58	278	22	0.962635271879577+0i	0.0673638078481501-0.262288868855563i	65	235	151	147	268	32	0.945163125250522+0i	-0.326507045383292-0.00773407924318889i	37	263	58	242	152	148	0.711805216802087+0i	-0.544681962976423+0.443457881361335i	50	250	90	210	32	267	0.327144328043812+0i	-0.810308850263445+0.486185310158067i	201
63	185	115	6	294	109	191	0.602771377334171+0i	0.188450825693595+0.775340539996503i	297	3	132	168	171	129	0.754983443527075+0i	0.650882422392906+0.0796998884562742i	177	122	206	94	272	27	0.95378141974748+0i	0.132814711397529-0.269557518501845i	54	245	146	152	267	33	0.94339811320566+0i	-0.33149785678984+0.0104484900221541i	40	260	60	240	148	151	0.703550479775242+0i	-0.550009106186413+0.450007450516156i	62	237	98	200	44	256	0.382970843102535+0i	-0.79741073770718+0.466336197096713i	201
64	184	116	11	289	113	187	0.613731754650732+0i	0.187588377808588+0.766905426923344i	299	1	129	169	172	128	0.757187779440036+0i	0.64731406781399+0.0874709338967601i	159	140	224	76	279	20	0.96597638060823+0i	0.0330406157893283-0.256511110510413i	63	237	158	141	258	42	0.92736184954957+0i	-0.372380825080423-0.0365037136798938i	25	275	50	249	153	147	0.714142842854285+0i	-0.546964923854884+0.436840213433265i	56	244	94	206	41	259	0.369684550213647+0i	-0.798240491855514+0.475547527062859i	196
65	180	120	5	295	120	180	0.632455532033676+0i	0.156937626055907+0.75853185927022i	297	3	145	154	182	116	0.781497444035204+0i	0.623614356870941+0.0191540823556019i	166	134	232	68	270	30	0.948683298050514+0i	0.0605608931283571-0.31037457728283i	56	243	141	159	265	34	0.941428502552403+0i	-0.335671485804744+0.032202922221054i	30	270	55	244	160	139	0.731516955959455+0i	-0.534979525533889+0.422705394339068i	53	247	87	212	40	260	0.365148371670111+0i	-0.781801884114397+0.505423070963174i	179
66	190	109	9	291	108	192	0.6+0i	0.221539143068942+0.768713475937738i	297	3	143	157	181	119	0.776745346515403+0i	0.629101923991042+0.0299572344757639i	173	127	219	81	275	25	0.957427107756338+0i	0.0912870929175277-0.273861278752583i	59	240	141	159	265	35	0.939858145324779+0i	-0.339899521960881+0.0336894885302664i	28	271	45	255	156	144	0.721110255092798+0i	-0.524944214368926+0.452143308919408i	54	246	106	193	35	265	0.341565025531987+0i	-0.855584722626768+0.388983438903265i	199
67	183	117	5	295	107	191	0.599216490664738+0i	0.177659664991562+0.7806258007205i	298	2	147	153	166	133	0.745106667859236+0i	0.66680833891121+0.0135163852482002i	162	136	223	77	282	18	0.969535971483266+0i	0.0432246737611949-0.241105013590009i	56	244	152	148	277	23	0.960902353693305+0i	-0.276824810787021-0.00588988959121332i	30	270	51	249	163	136	0.738343078570011+0i	-0.520233662253005+0.429192771358729i	55	244	99	201	43	257	0.378593889720018+0i	-0.815127945515578+0.438443952069384i	195
68	179	119	5	295	115	185	0.61913918736689+0i	0.160125930363007+0.768782383442836i	296	4	151	148	167	133	0.746100976186646+0i	0.665797438389155-0.00686326218158976i	153	147	204	95	285	15	0.974679434480896+0i	0.0122491818571506-0.223271040540036i	58	242	152	148	267	32	0.944974385170711+0i	-0.327067052897336-0.00711015332385518i	34	265	59	239	161	137	0.735029561565954+0i	-0.53415636163946+0.417622467001304i	48	251	94	206	40	259	0.365758477979728+0i	-0.815542315133111+0.448454532827219i	183
69	186	114	7	293	124	176	0.642910050732864+0i	0.186990051539029+0.742766038057811i	299	1	140	159	174	126	0.761577310586391+0i	0.646752046935484+0.0413737813689059i	157	142	217	83	277	22	0.962507872530025+0i	0.0302754204838417-0.26955888824569i	58	242	152	148	276	24	0.959166304662544+0i	-0.282775901864859-0.00614730221445349i	33	267	54	246	152	147	0.712994532947749+0i	-0.542055539349023+0.444763519465865i	62	237	102	198	40	260	0.365148371670111+0i	-0.816833515124682+0.446597889869312i	194
70	177	122	8	292	99	200	0.575416091997579+0i	0.156000554152757+0.802845033723362i	299	1	124	176	171	129	0.754983443527075+0i	0.645982808224199+0.112721832307578i	169	130	222	78	274	26	0.955684745788763+0i	0.0771983474314769-0.284089918547835i	53	247	159	141	262	38	0.934523051258412+0i	-0.354380485674119-0.0328806636192482i	32	267	68	231	165	134	0.742858980482126+0i	-0.550077579146285+0.381543171918487i	55	245	102	196	34	266	0.336650164612069+0i	-0.842873277436702+0.419799124403302i	183
71	148	150	2	298	118	182	0.627162924074226+0i	-0.00529795536429557+0.778870077956282i	297	3	132	168	179	120	0.773732645917089+0i	0.628815653454535+0.0769978351168818i	172	127	215	83	277	23	0.960902353693305+0i	0.0890765263109583-0.262167959764422i	67	231	151	149	268	31	0.946742346277018+0i	-0.321968504156255-0.00390026887148629i	25	275	47	253	163	135	0.739580871691401+0i	-0.519441337488649+0.428019662090647i	56	244	103	196	49	251	0.404145188432738+0i	-0.819325450169063+0.406660144803901i	199
72	182	118	6	294	112	187	0.612030995783164+0i	0.171555932940514+0.772001698232315i	298	2	129	171	158	141	0.726930597543868+0i	0.67990071527136+0.0964723987885038i	154	145	239	61	284	16	0.972967967955095+0i	0.0117007526873631-0.23064350352846i	64	236	157	143	277	23	0.960902353693305+0i	-0.275974776849092-0.0224630632319029i	37	263	65	233	154	146	0.716472842006823+0i	-0.55853354082239+0.417979605295606i	49	250	99	200	36	264	0.346410161513775+0i	-0.83821137923085+0.421190792548835i	184
73	170	128	7	293	125	173	0.64765970018855+0i	0.111431571568686+0.753737300131425i	297	3	161	137	187	113	0.789514618821801+0i	0.611669732236007-0.0502673386305444i	161	139	215	84	286	14	0.976387901058454+0i	0.0356619280777467-0.213060774316729i	57	243	152	146	266	33	0.943203110164195+0i	-0.332041596686684-0.0107829052831789i	32	268	67	233	142	157	0.689141776385575+0i	-0.5926917706569+0.416893364106125i	53	246	92	208	37	263	0.351188458428425+0i	-0.803217265834326+0.481153499968873i	199
74	169	129	8	292	108	190	0.602010055881586+0i	0.112096738963961+0.790580934333162i	299	1	140	160	170	130	0.752772652709081+0i	0.656803031101563+0.0440807403423868i	179	121	236	63	275	25	0.957427107756338+0i	0.0914864799122495-0.273794735753993i	63	237	143	156	265	34	0.941428502552403+0i	-0.336269166452037+0.0252075836920568i	35	265	62	238	156	143	0.722315118514615+0i	-0.549213754388003+0.420267916401254i	56	244	111	188	34	265	0.337212654836588+0i	-0.870769622767517+0.35783779772877i	185
75	181	117	5	295	114	185	0.617471378292171+0i	0.170598423146872+0.767870610851703i	295	5	143	157	164	134	0.741846055775589+0i	0.669790188630891+0.0323346987614913i	155	145	216	83	273	27	0.953939201416946+0i	0.0224183448411346-0.299161190354939i	70	230	145	155	266	33	0.943203110164195+0i	-0.331569669786314+0.0207231043616446i	21	279	49	251	143	157	0.690410505906933+0i	-0.569601957498254+0.44596742408778i	60	240	97	203	42	258	0.374165738677394+0i	-0.799096565687993+0.470579088682929i	185
76	170	129	3	297	112	187	0.612030995783164+0i	0.109587628092817+0.783204067896522i	296	4	136	164	173	126	0.760654532442785+0i	0.646192836981276+0.0619636966968347i	182	118	219	79	272	28	0.952190457139047+0i	0.126315087280187-0.278168711502089i	76	222	144	154	266	33	0.943203110164195+0i	-0.331440100876805+0.0227013767723839i	31	269	55	244	161	138	0.733799385705343+0i	-0.531331109964342+0.42335057945221i	55	245	102	198	42	258	0.374165738677394+0i	-0.827707789841918+0.4182102517096i	191
77	170	129	10	290	107	192	0.598213617174146+0i	0.116480616625593+0.792825790560541i	297	3	150	150	167	133	0.746100976186646+0i	0.665832811847939+0i	159	140	225	74	283	17	0.971253485622231+0i	0.0297186724707402-0.236185239109567i	53	246	159	140	270	30	0.948683298050514+0i	-0.314706448768642-0.0309814638684156i	33	267	59	240	147	152	0.701169591458887+0i	-0.563263871170463+0.437144158656435i	57	243	93	205	45	255	0.387298334620742+0i	-0.788407586110231+0.477926226695961i	194
78	183	116	12	288	112	188	0.611010092660779+0i	0.187335311276441+0.769137275013782i	297	3	131	169	180	120	0.774596669241483+0i	0.627237914193144+0.0810715671406105i	159	140	219	81	283	17	0.971253485622231+0i	0.0325749390892081-0.235808269596299i	52	248	143	156	278	22	0.962635271879577+0i	-0.270203617916014+0.0179816072259991i	29	270	57	242	153	147	0.714142842854285+0i	-0.555264766438152+0.426240588344639i	54	246	112	188	55	245	0.428174419288838+0i	-0.840262623110997+0.332603954981436i	191
79	159	140	8	292	111	189	0.608276253029822+0i	0.0531593155406836+0.791943234816263i	300	0	152	148	170	128	0.755294511205873+0i	0.655327287689488-0.00873769716919323i	177	122	230	69	268	32	0.945163125250522+0i	0.10558027100226-0.309062247842981i	53	246	157	142	265	35	0.939858145324779+0i	-0.340538075692869-0.0264666898206893i	32	268	59	241	149	150	0.705923338045516+0i	-0.560875737910821+0.432539763982073i	65	235	97	203	40	260	0.365148371670111+0i	-0.789965134647856+0.492566495721604i	193
80	182	118	4	296	109	189	0.604790717587941+0i	0.170502662041342+0.777918395563622i	298	2	123	174	169	130	0.751809411556112+0i	0.649615721560021+0.113057609198611i	158	141	203	97	286	13	0.978019293843651+0i	0.0331266960087377-0.20586617711783i	48	251	149	151	275	25	0.957427107756338+0i	-0.288661218551899+0.00283447304916306i	38	261	58	240	157	143	0.723417813807024+0i	-0.534164838990236+0.437418096851516i	51	248	101	198	44	256	0.382970843102535+0i	-0.828745121972887+0.408062318940965i	181
81	179	121	3	297	109	190	0.60377851484073+0i	0.154287602863243+0.782078538651609i	296	4	150	150	159	138	0.731678573796948+0i	0.681649810860727+0i	165	134	215	84	279	21	0.964365076099296+0i	0.0609266992888808-0.257464438930432i	65	234	155	143	268	32	0.945163125250522+0i	-0.325772910365943-0.0232094277906558i	40	260	69	231	157	143	0.723417813807024+0i	-0.555946013108052+0.409378427834111i	50	248	101	199	47	253	0.395811402901264+0i	-0.824115101783333+0.40517605105186i	193
82	175	125	14	286	108	191	0.60100250696476+0i	0.144499318016424+0.786076290009349i	298	2	134	165	176	123	0.767221455996771+0i	0.63787033434824+0.0670274124269935i	167	132	222	77	281	19	0.967815409397198+0i	0.0590499058912695-0.244635324406688i	53	245	151	149	276	24	0.959166304662544+0i	-0.28282757241174-0.00292647974231596i	37	263	71	228	151	149	0.709459888459759+0i	-0.578160256988959+0.402985587713913i	45	253	98	202	49	251	0.404145188432738+0i	-0.819217317454503+0.406877934335736i	191
83	165	133	9	291	107	193	0.597215762238964+0i	0.0910350090150469+0.796897710165466i	295	5	114	186	173	127	0.759385716659635+0i	0.631469547489101+0.156778646273156i	171	128	215	85	275	25	0.957427107756338+0i	0.0909275333270083-0.273980869800063i	58	241	158	142	270	30	0.948683298050514+0i	-0.315033934919363-0.0274521374253958i	26	274	55	245	156	143	0.722315118514615+0i	-0.548972130441451+0.420583487031757i	63	237	85	215	46	253	0.392232270276368+0i	-0.736908145923292+0.550563557299011i	189
84	177	123	5	295	115	183	0.621213361308702+0i	0.143453653990621+0.770399252912594i	297	3	143	155	169	130	0.751809411556112+0i	0.658824525137757+0.0270712720916761i	167	133	218	81	279	21	0.964365076099296+0i	0.0635276178990437-0.256835047772054i	52	245	147	153	264	36	0.938083151964686+0i	-0.346246211861993+0.0106564896293276i	37	263	50	250	156	144	0.721110255092798+0i	-0.518832393525577+0.459143711084581i	54	243	105	195	41	259	0.369684550213647+0i	-0.840446626223241+0.396210552362385i	182
85	187	112	8	292	115	184	0.620173672946042+0i	0.200924192195589+0.75829683131025i	299	0	146	154	170	129	0.754030419087784+0i	0.656606080278384+0.0175094954740902i	169	131	225	75	287	13	0.978093383408081+0i	0.0511206413185137-0.201792005204659i	46	254	145	155	276	24	0.959166304662544+0i	-0.282516398061912+0.013582519137592i	27	273	63	237	153	146	0.71533606481061+0i	-0.570495403089664+0.403521138770738i	57	243	87	212	50	250	0.408248290463863+0i	-0.756880737957744+0.510357601924253i	177
86	176	123	8	292	113	186	0.614757205248285+0i	0.145159564159615+0.775243367935714i	296	4	137	161	173	123	0.764499482968733+0i	0.642428906587043+0.0531567542455032i	176	124	231	69	278	22	0.962635271879577+0i	0.0827646293964977-0.257843653119858i	62	237	162	137	264	35	0.939650543453634+0i	-0.338697090426749-0.0483852986323927i	35	265	60	240	169	131	0.750555349946514+0i	-0.520389279245728+0.407261175061874i	56	244	113	187	42	258	0.374165738677394+0i	-0.862920079268243+0.33966003120133i	200
87	171	129	9	290	115	185	0.61913918736689+0i	0.115704970923032+0.776710387705975i	300	0	134	164	165	134	0.742858980482126+0i	0.666081182459989+0.0670551525966432i	162	137	231	68	276	24	0.959166304662544+0i	0.0428793758893943-0.279573530798851i	52	248	156	144	267	33	0.94339811320566+0i	-0.331042612994547-0.0202679150812989i	30	270	58	242	168	132	0.748331477354788+0i	-0.526418906328903+0.403587828185492i	64	234	99	199	43	256	0.379226461405452+0i	-0.797551083197344+0.469147695998438i	193
88	179	120	7	293	96	204	0.565685424949238+0i	0.167140307177372+0.807504871636484i	297	3	133	167	170	130	0.752772652709081+0i	0.653922314964542+0.075623669077532i	164	136	221	78	274	26	0.955684745788763+0i	0.0563873521844955-0.288941400945396i	59	241	148	152	264	36	0.938083151964686+0i	-0.346326527963181+0.00761157204314677i	28	272	55	245	141	157	0.687862168182047+0i	-0.572691607544208+0.445948382923768i	54	246	91	207	55	245	0.428174419288838+0i	-0.772098472643303+0.469606873042277i	192
89	160	139	10	290	109	190	0.60377851484073+0i	0.0598172395615746+0.794904650173815i	299	1	137	162	168	132	0.748331477354788+0i	0.660987500956949+0.0556374296556432i	160	140	227	73	282	18	0.969535971483266+0i	0.0315466308091507-0.242909057230461i	46	252	138	162	267	33	0.94339811320566+0i	-0.32946356334027+0.0381282104370487i	42	258	57	242	158	141	0.726930597543868+0i	-0.520822425493551+0.44756665141354i	53	247	96	203	35	265	0.341565025531987+0i	-0.822338359524006+0.455074670563745i	192
90	176	123	7	293	117	182	0.625543242171224+0i	0.142619766485235+0.767043189384803i	298	2	154	146	161	137	0.735029561565954+0i	0.677787557538763-0.0183185826361828i	161	139	212	88	281	19	0.967815409397198+0i	0.0439629941061529-0.247791421325589i	44	256	152	147	273	27	0.953939201416946+0i	-0.299916039052683-0.00709714864925584i	37	263	58	242	148	152	0.702376916856849+0i	-0.551993457415454+0.449410602497538i	59	241	98	202	41	259	0.369684550213647+0i	-0.806734474793604+0.460991128453488i	194
91	174	126	10	290	102	198	0.58309518948453+0i	0.137266852295432+0.800723305056687i	299	1	137	161	180	118	0.77719164022626+0i	0.627205870595709+0.050852239406886i	160	139	213	87	283	17	0.971253485622231+0i	0.0392621175618232-0.234787463019703i	66	234	159	139	270	30	0.948683298050514+0i	-0.313980918823254-0.0376295444419048i	32	267	52	247	158	142	0.725718035235908+0i	-0.529452479933371+0.439332908880882i	57	242	98	201	45	255	0.387298334620742+0i	-0.80552207674383+0.448479858943862i	192
92	161	139	10	290	117	183	0.62449979983984+0i	0.0611776986808226+0.778625255937745i	300	0	145	155	163	135	0.739580871691401+0i	0.672694088859765+0.0224231362953255i	174	126	232	68	277	23	0.960902353693305+0i	0.0777773428994148-0.265739254906334i	55	245	146	152	261	38	0.934296365719495+0i	-0.356317254063228+0.011327641422003i	31	269	51	249	162	138	0.734846922834953+0i	-0.521391978450367+0.433763074509129i	74	226	97	202	36	264	0.346410161513775+0i	-0.77099871570824+0.534379060570533i	186
93	185	115	6	293	113	185	0.615787813189319+0i	0.18611306811454+0.765615631374196i	294	6	141	158	174	126	0.761577310586391+0i	0.646940451206933+0.0383151744374228i	163	137	228	71	279	21	0.964365076099296+0i	0.0430859978711683-0.261043285275537i	52	248	151	149	266	34	0.941629792788369+0i	-0.336632639420636-0.00343502693286364i	41	259	48	252	144	154	0.695141335636191+0i	-0.52489496529715+0.491186114314764i	51	248	94	205	35	264	0.34213572772701+0i	-0.818643276025714+0.461266008319057i	204
94	176	123	6	294	109	189	0.604790717587941+0i	0.144602696456152+0.783146377184414i	299	1	143	156	179	121	0.772442015083765+0i	0.634477814832328+0.0277711328347969i	172	128	231	69	281	18	0.96943247887807+0i	0.0643106413205265-0.236780088498302i	56	244	153	146	268	32	0.945163125250522+0i	-0.326370959872117-0.0121927527170613i	37	262	58	242	162	137	0.736074738098578+0i	-0.524695863694526+0.42765433536323i	47	253	102	197	40	260	0.365148371670111+0i	-0.844888013940367+0.390935941768686i	191
95	184	115	7	293	108	191	0.60100250696476+0i	0.188039521255641+0.776812155587194i	295	4	142	157	185	115	0.785281265959316+0i	0.618318287019976+0.0318720766505142i	161	139	237	61	283	17	0.971253485622231+0i	0.0293323300755866-0.236233530810094i	59	240	144	155	266	34	0.941629792788369+0i	-0.336030186916999+0.0204217240667789i	32	268	46	252	158	142	0.725718035235908+0i	-0.516807993791739+0.454139660111612i	58	242	103	196	39	261	0.360555127546399+0i	-0.831881738937385+0.421868193186583i	188
96	186	114	10	290	113	187	0.613731754650732+0i	0.196621541617065+0.76463932851081i	298	2	132	167	163	137	0.737111479583199+0i	0.671064998816181+0.0796142828298145i	161	138	220	80	278	22	0.962635271879577+0i	0.0440432423297971-0.267195670134103i	55	245	155	144	274	26	0.955684745788763+0i	-0.293896604945395-0.0170719731793664i	37	261	61	238	152	148	0.711805216802087+0i	-0.551803201309902+0.434564794199296i	53	247	107	193	54	245	0.424972948184897+0i	-0.827539171301046+0.366847261504587i	191
97	186	113	9	291	120	176	0.636714539967013+0i	0.193846717139236+0.746336415330872i	296	4	135	165	175	124	0.765038744728955+0i	0.640612153692864+0.0658163171602257i	156	143	216	84	283	17	0.971253485622231+0i	0.0234084859719849-0.236893878036487i	61	238	143	156	276	24	0.959166304662544+0i	-0.282082906957984+0.0207179536183829i	28	272	58	242	160	139	0.731516955959455+0i	-0.544385807484418+0.41052044498825i	54	245	94	204	35	264	0.34213572772701+0i	-0.813585543204439+0.470129458448891i	198
98	183	117	8	292	109	191	0.602771377334171+0i	0.180617520084888+0.777202662183456i	298	2	140	160	174	126	0.761577310586391+0i	0.64659976502876+0.0436891733127541i	156	142	224	76	276	24	0.959166304662544+0i	0.0268136507093831-0.281568869258722i	57	243	138	162	264	36	0.938083151964686+0i	-0.34356193096648+0.0443305717376103i	35	265	54	246	148	152	0.702376916856849+0i	-0.546434239164454+0.456153799650327i	53	247	105	194	41	259	0.369684550213647+0i	-0.844035291881691+0.388507090529275i	183
99	170	130	6	294	96	204	0.565685424949238+0i	0.113441785101945+0.816780852734002i	298	1	137	163	168	131	0.749581823218117+0i	0.659406549438536+0.0575334064571849i	162	137	216	83	283	17	0.971253485622231+0i	0.0439756469250681-0.233950441641362i	55	244	153	147	275	25	0.957427107756338+0i	-0.288530746225923-0.00912917387529646i	26	274	60	240	158	142	0.725718035235908+0i	-0.556792247282346+0.404123405285574i	54	243	106	193	41	259	0.369684550213647+0i	-0.845014335451326+0.386373014346354i	192
100	173	126	7	293	120	179	0.63351226715995+0i	0.125877474882361+0.763424566460302i	297	3	149	151	171	128	0.756244903794432+0i	0.654273517350338+0.00445084025408396i	163	136	219	81	271	29	0.950438495292217+0i	0.0598910993485176-0.305089696459079i	67	231	147	153	262	37	0.936084494371105+0i	-0.351543174604198+0.0127755934185428i	36	264	57	243	150	150	0.707106781186548+0i	-0.547912310692049+0.446981095564566i	55	245	91	208	53	247	0.420317340430616+0i	-0.771924989649+0.476933059966201i	189
101	164	135	7	293	119	181	0.629814787589706+0i	0.0786184807081751+0.772756409112517i	299	1	147	153	171	125	0.760067564564298+0i	0.649712376958761+0.0130814572542033i	166	132	235	64	284	16	0.972967967955095+0i	0.0451816756945913-0.226477260480522i	60	239	168	131	270	30	0.948683298050514+0i	-0.309681165755726-0.0640123080053734i	32	268	61	239	158	141	0.726930597543868+0i	-0.548251646918487+0.413511835387672i	57	243	92	206	42	258	0.374165738677394+0i	-0.789219955465559+0.486961869035904i	196
102	173	126	8	291	98	202	0.571547606649408+0i	0.134436833530447+0.809481359342907i	298	2	144	154	167	132	0.747347595228382+0i	0.664049324142451+0.0225846632099963i	166	133	226	73	273	27	0.953939201416946+0i	0.0632513616759153-0.293256313224699i	49	250	141	159	264	36	0.938083151964686+0i	-0.345038559704444+0.0307959789109339i	27	273	54	246	141	158	0.68671093362092+0i	-0.573050863542066+0.447259210569417i	61	237	99	200	50	249	0.408930410054765+0i	-0.792152732989827+0.453067287882484i	190
103	171	129	10	290	106	194	0.594418483337567+0i	0.119288846296943+0.795258975312955i	299	1	125	175	169	131	0.750555349946514+0i	0.651697991336591+0.109345300559831i	159	141	228	72	281	19	0.967815409397198+0i	0.0288464345859444-0.250002433078185i	46	253	135	165	265	35	0.939858145324779+0i	-0.338056591475136+0.0488303965464085i	40	260	60	239	163	136	0.738343078570011+0i	-0.522443179412425+0.426500436826501i	61	239	105	194	43	257	0.378593889720018+0i	-0.827294503346808+0.415030687297729i	195
104	169	131	8	292	113	186	0.614757205248285+0i	0.104600291784063+0.781749549122995i	298	2	140	158	168	132	0.748331477354788+0i	0.662085450223319+0.0405321675041485i	163	137	221	79	282	18	0.969535971483266+0i	0.0441164050858265-0.240943443161052i	60	240	154	145	275	25	0.957427107756338+0i	-0.28831255721285-0.0144638406628521i	39	261	54	246	146	154	0.697614984548545+0i	-0.541913671756084+0.468682094491749i	50	250	91	209	38	262	0.355902608401044+0i	-0.804875974558369+0.474876824989438i	192
105	176	124	11	289	110	189	0.606541817675112+0i	0.146179419395148+0.781497665227906i	299	1	134	165	162	136	0.737308728467136+0i	0.671905959653939+0.0701300242955448i	162	138	205	95	283	17	0.971253485622231+0i	0.0507439136994019-0.232576271122259i	60	240	160	139	265	35	0.939858145324779+0i	-0.339248688389105-0.0397113849284906i	30	269	55	244	162	138	0.734846922834953+0i	-0.531991352689597+0.420696090620644i	51	249	97	201	44	256	0.382970843102535+0i	-0.816622316446643+0.431811678413926i	198
106	178	121	8	292	107	193	0.597215762238964+0i	0.158340750021789+0.786296089406446i	297	3	146	154	180	118	0.77719164022626+0i	0.629031143907383+0.0171164937117655i	163	136	231	69	277	23	0.960902353693305+0i	0.04566812450913-0.273095384564597i	52	248	151	146	266	34	0.941629792788369+0i	-0.336538455112913-0.00867188350631101i	32	268	50	250	151	147	0.711836645162339+0i	-0.535815960322199+0.454081322306948i	62	237	95	205	37	263	0.351188458428425+0i	-0.793458005528697+0.497082548606454i	189
107	193	106	7	293	119	180	0.630867110441485+0i	0.226497313086003+0.742095449472662i	297	3	141	159	162	136	0.737308728467136+0i	0.674293356643829+0.0412832667332957i	166	134	227	73	283	17	0.971253485622231+0i	0.0484299436804706-0.233069103962265i	53	247	143	157	261	38	0.934296365719495+0i	-0.355572596888322+0.0256598781259613i	40	260	50	250	151	149	0.709459888459759+0i	-0.521469671602488+0.474063337820444i	69	231	100	199	37	263	0.351188458428425+0i	-0.798205101796495+0.489423418046903i	196
108	178	122	6	293	117	181	0.626591932332702+0i	0.148773771440261+0.765015630733785i	297	3	144	154	174	126	0.761577310586391+0i	0.647694468038952+0.0221782792781451i	168	132	230	69	277	22	0.962507872530025+0i	0.0590033789456477-0.264758751679188i	61	238	157	142	270	30	0.948683298050514+0i	-0.315098296853501-0.0267032454960594i	37	262	54	246	168	131	0.749581823218117+0i	-0.504214881484535+0.428829154315025i	59	240	105	194	42	257	0.374790911609059+0i	-0.831971395165114+0.40909090701489i	197
109	188	111	10	290	101	197	0.582173663520297+0i	0.216259417634651+0.783776556033464i	296	3	144	155	179	121	0.772442015083765+0i	0.634638207710301+0.0238260077979976i	174	126	235	64	282	18	0.969535971483266+0i	0.0659944044181577-0.235891370307378i	54	246	148	152	267	33	0.94339811320566+0i	-0.331590527092176+0.00690813598108699i	33	267	49	249	156	144	0.721110255092798+0i	-0.525172612224318+0.451878000537187i	47	253	109	189	38	262	0.355902608401044+0i	-0.87037072392096+0.340276558514743i	183
110	176	124	4	296	109	191	0.602771377334171+0i	0.139893340513476+0.785554912114136i	296	4	137	163	184	116	0.783156008298049+0i	0.619374817734536+0.0551498125380066i	161	139	220	79	279	21	0.964365076099296+0i	0.0406549824376086-0.261432921421533i	53	246	149	150	275	25	0.957427107756338+0i	-0.288671259734786+0.00149570600898853i	35	263	58	241	144	155	0.693977918359488+0i	-0.562237123840499+0.449760008676844i	57	243	105	194	40	259	0.365758477979728+0i	-0.83902526832079+0.402811785956146i	199
111	180	120	10	290	119	179	0.631924725786547+0i	0.162391280981497+0.757825977913654i	298	2	150	148	162	138	0.734846922834953+0i	0.678217308404408-0.00461330474608483i	154	145	219	81	283	17	0.971253485622231+0i	0.0155435253325396-0.23753960824861i	66	234	153	146	268	31	0.946742346277018+0i	-0.321711115374358-0.0134494613450818i	37	263	62	237	162	138	0.734846922834953+0i	-0.53558571769685+0.416110488931906i	55	245	128	172	44	256	0.382970843102535+0i	-0.899944105796011+0.208408108710655i	190
112	175	123	6	294	110	188	0.607558652953378+0i	0.142045736711991+0.781470083818584i	299	1	130	170	173	127	0.759385716659635+0i	0.644857379179326+0.086558037473735i	158	141	222	78	277	23	0.960902353693305+0i	0.0325697390100499-0.274965231924845i	55	244	138	161	268	32	0.945163125250522+0i	-0.324206830534949+0.0394537412820307i	25	273	55	245	141	159	0.685565460040104+0i	-0.579329614184452+0.440882295095748i	50	249	112	187	44	256	0.382970843102535+0i	-0.864407134047207+0.325781583183621i	196
113	175	125	7	293	108	192	0.6+0i	0.137770586681001+0.788047755815327i	298	2	131	168	172	127	0.758452922810903+0i	0.646661779119678+0.0811030659431034i	159	139	218	82	282	18	0.969535971483266+0i	0.0358726758093603-0.242307967533626i	64	234	151	149	272	27	0.95378141974748+0i	-0.300480736004261-0.00351150036585374i	30	269	58	242	159	141	0.728010988928052+0i	-0.543900575423906+0.417339387134193i	50	250	90	208	58	241	0.440431530558801+0i	-0.77189464836401+0.458474338122247i	182
114	189	111	8	292	100	198	0.579284446363492+0i	0.215878482654147+0.78601909068946i	298	2	141	159	175	124	0.765038744728955+0i	0.642796833692383+0.0390889966434558i	159	140	217	82	272	28	0.952190457139047+0i	0.0425773887501868-0.302523551646064i	61	238	141	158	270	30	0.948683298050514+0i	-0.314779230082876+0.0302330333977902i	33	267	56	243	160	140	0.730296743340222+0i	-0.532961969477464+0.427338514245287i	61	236	97	200	51	248	0.412999469579453+0i	-0.784875118510851+0.461955069752101i	188
115	180	119	15	285	119	181	0.629814787589706+0i	0.171717283238774+0.757526572451705i	299	1	145	155	172	127	0.758452922810903+0i	0.651361191881819+0.0218577581168396i	168	130	215	85	284	16	0.972967967955095+0i	0.0651944823419623-0.221546863677861i	55	245	155	144	271	29	0.950438495292217+0i	-0.310389409114674-0.0180300132032815i	31	269	60	240	180	120	0.774596669241483+0i	-0.5044343146622+0.381504943862168i	59	241	97	203	37	263	0.351188458428425+0i	-0.809082608803916+0.471223936995687i	187
116	178	121	11	289	115	185	0.61913918736689+0i	0.158235721344159+0.769173662547906i	295	5	137	163	153	147	0.714142842854285+0i	0.69720352989818+0.0625079026805265i	161	138	214	86	279	21	0.964365076099296+0i	0.046943027615231-0.260377326505815i	48	250	155	145	268	31	0.946742346277018+0i	-0.321603515270102-0.0158148263284638i	33	265	53	246	148	151	0.703550479775242+0i	-0.547066261111269+0.453580454122269i	57	243	101	197	49	251	0.404145188432738+0i	-0.811667819470947+0.421736905548879i	191
117	178	121	3	297	116	182	0.623908442775415+0i	0.149224412292558+0.767118198069566i	297	2	143	155	165	135	0.741619848709566+0i	0.670262357026313+0.027356402423051i	174	126	212	87	278	22	0.962635271879577+0i	0.0967942708432425-0.252911451827034i	58	242	159	141	270	30	0.948683298050514+0i	-0.314725399734675-0.0307883543218705i	32	268	60	239	157	141	0.725841330859502+0i	-0.547383067262172+0.416564688962908i	54	246	105	191	40	259	0.365758477979728+0i	-0.84747075240487+0.384725953900015i	191
118	187	112	13	287	114	185	0.617471378292171+0i	0.208315101668907+0.758507689747862i	299	1	142	158	179	121	0.772442015083765+0i	0.634171873483167+0.0340494965628546i	174	125	238	62	276	24	0.959166304662544+0i	0.0760961798555662-0.272413970661178i	64	236	150	148	268	32	0.945163125250522+0i	-0.326576257898112-0.0038228842426032i	23	277	55	244	152	146	0.714189830573049+0i	-0.560880211226643+0.418743685994663i	60	240	96	204	48	252	0.4+0i	-0.785905247993376+0.471543148796025i	180
119	186	112	5	295	100	200	0.577350269189626+0i	0.20314986563318+0.790820332793668i	297	3	153	145	187	112	0.790833775328715+0i	0.61180148960675-0.0167593888400698i	168	131	220	78	277	23	0.960902353693305+0i	0.0695969215587171-0.2679980133811i	64	235	156	143	272	28	0.952190457139047+0i	-0.304626013039709-0.0231587027457089i	35	265	44	256	142	156	0.690297086126034+0i	-0.532004007377375+0.490368911147841i	52	247	99	200	39	261	0.360555127546399+0i	-0.828235071635031+0.428983293513529i	207
120	178	122	10	290	99	200	0.575416091997579+0i	0.160395703120827+0.801978515604134i	296	3	150	150	164	136	0.739369100427295+0i	0.673300329224139+0i	172	128	213	87	283	17	0.971253485622231+0i	0.0784802118274198-0.224738788414884i	45	255	166	134	269	31	0.946924847422786+0i	-0.317786701349026-0.0484246402055659i	31	269	63	237	162	138	0.734846922834953+0i	-0.547514990223189+0.400284068482499i	50	250	104	196	51	249	0.412310562561766+0i	-0.827674192641489+0.380730128615085i	185
121	172	128	12	288	127	172	0.651727829603431+0i	0.119404976344297+0.748994851614228i	296	4	126	174	177	123	0.768114574786861+0i	0.631832650087079+0.103862901384177i	155	145	219	80	283	17	0.971253485622231+0i	0.0170249331208503-0.237438030481423i	58	241	149	151	265	35	0.939858145324779+0i	-0.341544764459307+0.00372028723400121i	29	271	46	254	157	141	0.725841330859502+0i	-0.521654770492037+0.448364430836131i	55	244	108	192	43	257	0.378593889720018+0i	-0.846254706248782+0.374859492101312i	192
122	185	115	9	290	107	193	0.597215762238964+0i	0.193272668920832+0.778446535596088i	298	2	155	143	173	127	0.759385716659635+0i	0.65009950940248-0.0265322672983054i	138	159	234	64	279	21	0.964365076099296+0i	-0.0325438297856069-0.262565990072754i	33	267	144	154	270	30	0.948683298050514+0i	-0.315935521809662+0.0135921322409938i	35	265	53	247	167	132	0.747347595228382+0i	-0.507888706650649+0.428393083000982i	52	248	103	195	53	247	0.420317340430616+0i	-0.820394521240374+0.387667593244664i	189
123	173	126	8	292	106	192	0.596409840618494+0i	0.131481926189401+0.791838244276536i	299	1	142	158	167	132	0.747347595228382+0i	0.663477638353576+0.0356229604485141i	161	138	225	74	278	21	0.964243686153882+0i	0.039906580877543-0.261995378804739i	58	242	135	164	275	25	0.957427107756338+0i	-0.285132009538339+0.045089582721091i	33	266	55	244	162	138	0.734846922834953+0i	-0.526731699963321+0.427263052759947i	50	249	87	213	34	266	0.336650164612069+0i	-0.79632575979499+0.502525572437461i	203
124	180	120	7	293	118	182	0.627162924074226+0i	0.159921757064491+0.762293708674073i	299	1	131	169	172	125	0.761002351589388+0i	0.643538083494707+0.0820619032644258i	143	155	237	62	279	21	0.964365076099296+0i	-0.0181602435053857-0.263951142365069i	55	245	153	146	271	29	0.950438495292217+0i	-0.310700431580378-0.0114851418116317i	28	272	64	236	162	137	0.736074738098578+0i	-0.553257011925166+0.390000844471838i	49	248	106	194	39	260	0.361157559257308+0i	-0.85423045726372+0.373972650436258i	193
125	194	105	7	293	104	196	0.58878405775519+0i	0.240902715180752+0.771556359024974i	299	1	137	163	181	119	0.776745346515403+0i	0.627431227200748+0.0547423218363069i	167	133	229	71	279	21	0.964365076099296+0i	0.0556597627407933-0.258654191560157i	54	244	162	138	277	23	0.960902353693305+0i	-0.274733256261841-0.0344717938383279i	27	273	66	234	155	143	0.721203319590197+0i	-0.572051701381254+0.390669454601832i	55	245	97	202	51	249	0.412310562561766+0i	-0.796758766332734+0.441786677336404i	188
126	195	103	6	294	113	187	0.613731754650732+0i	0.241707575386497+0.751605469201837i	297	3	144	155	168	132	0.748331477354788+0i	0.662858053144974+0.0248837573701273i	154	145	218	82	277	23	0.960902353693305+0i	0.0183443248400104-0.276279120479328i	52	248	160	140	267	33	0.94339811320566+0i	-0.329949157941115-0.0336682814225629i	42	258	66	234	168	132	0.748331477354788+0i	-0.523597026494466+0.407242131717918i	64	236	106	194	40	260	0.365148371670111+0i	-0.828775936422659+0.424024897704617i	191
127	173	127	8	292	112	188	0.611010092660779+0i	0.126571056267496+0.781438695216712i	293	6	144	155	168	130	0.75083845750051+0i	0.660001297078806+0.0252962169612086i	164	133	234	66	286	14	0.976387901058454+0i	0.0395826541216998-0.212367323661971i	53	246	143	156	272	28	0.952190457139047+0i	-0.304814352245594+0.020531536679755i	29	270	50	249	146	153	0.69878059101643+0i	-0.551594455762111+0.45546596139693i	62	238	106	194	45	255	0.387298334620742+0i	-0.824621125123532+0.412310562561766i	184
128	168	131	11	289	116	183	0.622864243812996+0i	0.103552067139284+0.775446389617261i	300	0	141	159	174	125	0.762849788183168+0i	0.645415046750259+0.0387249028050156i	144	155	216	82	279	20	0.96597638060823+0i	-0.0210893741560754-0.257769025301196i	52	248	157	142	276	24	0.959166304662544+0i	-0.282012536484498-0.0216547746600956i	38	262	50	250	144	156	0.692820323027551+0i	-0.537903297458388+0.480270801302133i	50	248	96	204	41	259	0.369684550213647+0i	-0.81694872720307+0.442637674011845i	194
129	149	151	9	291	120	179	0.63351226715995+0i	-0.00548732757130057+0.773713187553363i	300	0	143	157	160	140	0.730296743340222+0i	0.682387411100417+0.0318447458513528i	172	127	226	73	274	26	0.955684745788763+0i	0.0830675166008052-0.282429556442738i	58	242	154	145	268	32	0.945163125250522+0i	-0.326206032427715-0.0160090934919812i	34	265	45	255	159	140	0.729227382406089+0i	-0.507084004579552+0.459448840512988i	57	243	93	207	48	252	0.4+0i	-0.781421955357459+0.478936037154572i	188
130	191	108	4	296	115	185	0.61913918736689+0i	0.215372336576695+0.755169797664182i	299	1	155	145	190	110	0.795822425754221+0i	0.60518942223055-0.0203083698735085i	171	128	219	80	277	23	0.960902353693305+0i	0.081829767497441-0.2645194809801i	65	235	150	150	278	22	0.962635271879577+0i	-0.270801280154532-3.31635920946253e-17i	39	261	51	248	149	151	0.704745817062199+0i	-0.529870945514511+0.471773371898936i	62	238	82	218	42	258	0.374165738677394+0i	-0.733807522411875+0.567033085500085i	201
131	181	119	13	287	108	192	0.6+0i	0.176558299858318+0.78027377679321i	298	2	159	140	167	131	0.748600483945715+0i	0.661650557295512-0.0426128556515459i	165	135	232	67	285	14	0.976307972683355+0i	0.0385833203565973-0.212917988589918i	53	244	144	156	259	41	0.929157324317757+0i	-0.368971517325955+0.0229496420200646i	30	270	51	249	152	146	0.714189830573049+0i	-0.539924315126969+0.44543755997975i	55	245	100	199	47	253	0.395811402901264+0i	-0.813826301489962+0.425464551210207i	190
132	157	142	8	292	114	185	0.617471378292171+0i	0.0416259628273229+0.785491168765547i	298	2	132	168	180	120	0.774596669241483+0i	0.627829209200925+0.0763576065244369i	163	136	239	60	277	23	0.960902353693305+0i	0.0412979823299205-0.273790327298362i	65	234	158	141	261	38	0.934296365719495+0i	-0.354707196696713-0.0356806055848765i	23	277	52	247	153	147	0.714142842854285+0i	-0.554554364884468+0.427164437175643i	54	246	90	210	47	253	0.395811402901264+0i	-0.778743826662878+0.486714891664299i	195
133	166	131	7	293	107	193	0.597215762238964+0i	0.0983992641877302+0.796021933203254i	300	0	155	145	176	123	0.767221455996771+0i	0.641026259686387-0.0213675419895463i	166	133	222	78	281	19	0.967815409397198+0i	0.0563936843825072-0.245261260078104i	57	243	141	159	266	34	0.941629792788369+0i	-0.335084745910017+0.0324275560558081i	33	267	58	241	161	139	0.732575365861197+0i	-0.535508212078395+0.420195535590199i	68	231	86	214	49	250	0.404820452376368+0i	-0.720074174854421+0.563572164008761i	188
134	182	118	12	288	117	183	0.62449979983984+0i	0.176426106397372+0.760837583838669i	300	0	141	159	175	123	0.766321291722768+0i	0.641304219450926+0.0384782531670556i	165	135	212	84	276	24	0.959166304662544+0i	0.0637256532231142-0.275570392316169i	57	243	148	152	268	32	0.945163125250522+0i	-0.326523135691309+0.00702200291809264i	37	263	58	242	145	154	0.696383394959931+0i	-0.556541468808288+0.453113408233296i	59	240	97	203	44	256	0.382970843102535+0i	-0.797803243665967+0.465664383144552i	192
135	177	123	2	298	103	196	0.586925553499906+0i	0.145306534101244+0.796495075814228i	298	2	130	170	171	128	0.756244903794432+0i	0.648395105486179+0.087620960200835i	172	128	213	87	273	27	0.953939201416946+0i	0.0989048498510119-0.283227524573352i	54	246	156	144	273	27	0.953939201416946+0i	-0.299415773544866-0.0187134858465542i	31	269	50	249	154	146	0.716472842006823+0i	-0.534448486396654+0.448365344395608i	50	250	101	198	40	260	0.365148371670111+0i	-0.83709765497009+0.407350196649324i	200
136	178	121	10	290	106	193	0.595411664453447+0i	0.160780975960195+0.787168614467106i	298	1	153	146	176	124	0.76594168620507+0i	0.642731557190155-0.01514855521997i	163	136	205	95	279	21	0.964365076099296+0i	0.0632679538069284-0.256899135890108i	65	235	155	145	272	28	0.952190457139047+0i	-0.304977858627268-0.0179398740368982i	34	266	50	249	161	139	0.732575365861197+0i	-0.515925943823477+0.444019992594014i	65	235	103	197	56	244	0.432049379893857+0i	-0.789233071898261+0.436399463284921i	188
137	169	130	6	294	102	197	0.584069451132157+0i	0.109281740009668+0.804313606471157i	296	4	151	148	176	124	0.76594168620507+0i	0.642875895083311-0.00662697926392747i	163	135	221	79	286	14	0.976387901058454+0i	0.0420615918396701-0.2118902762247i	59	241	149	151	256	44	0.923760430703401+0i	-0.382947721730636+0.00420821672231462i	35	265	59	241	168	131	0.749581823218117+0i	-0.519060610599209+0.410734917952418i	49	251	103	197	42	257	0.374790911609059+0i	-0.840555609006569+0.39114963983474i	204
138	192	106	5	295	100	200	0.577350269189626+0i	0.233571842560588+0.782375140856047i	300	0	142	157	182	117	0.780189497605494+0i	0.624757556797355+0.0313423523476934i	151	149	230	69	282	17	0.971155915756595+0i	0.00295195434404033-0.23842708163403i	41	259	143	157	277	23	0.960902353693305+0i	-0.276318248110063+0.0177452085942241i	33	266	67	233	158	141	0.726930597543868+0i	-0.559913504178863+0.397578639004488i	50	250	118	182	53	247	0.420317340430616+0i	-0.864207929790018+0.276546537532806i	182
139	174	126	7	293	119	180	0.630867110441485+0i	0.128423321407085+0.765188956717217i	300	0	125	175	173	126	0.760654532442785+0i	0.640324422880391+0.106720737146732i	169	131	225	75	282	18	0.969535971483266+0i	0.0601534956070336-0.237448008975133i	60	240	143	156	265	35	0.939858145324779+0i	-0.340671763305112+0.0246863596597906i	43	256	60	239	183	115	0.783641473973617+0i	-0.475578111348759+0.399664234419849i	64	235	105	194	39	260	0.361157559257308+0i	-0.827175477313652+0.430518230882544i	185
140	181	117	8	292	117	181	0.626591932332702+0i	0.172424846843482+0.760034356148834i	295	5	146	151	171	129	0.754983443527075+0i	0.655644431212478+0.0114183983143936i	174	126	224	75	283	17	0.971253485622231+0i	0.0727718770037737-0.226651539999212i	73	227	138	161	267	33	0.94339811320566+0i	-0.32800028927812+0.0491508924992187i	42	258	57	242	160	138	0.732743305447312+0i	-0.516115764694991+0.443522001433358i	50	249	99	199	42	258	0.374165738677394+0i	-0.82806222779871+0.41750802015415i	186
141	178	119	5	295	126	174	0.648074069840786+0i	0.153303014768422+0.745988060000234i	296	4	151	149	165	135	0.741619848709566+0i	0.670804658665787-0.00459455245661493i	181	118	220	78	281	19	0.967815409397198+0i	0.101773510539364-0.230164041252814i	63	237	152	147	269	31	0.946924847422786+0i	-0.321321500789621-0.00926425731719585i	37	263	45	253	158	141	0.726930597543868+0i	-0.50372954066611+0.46672096183354i	55	243	113	186	52	248	0.416333199893227+0i	-0.847930056532025+0.328148268159782i	188
142	183	116	5	295	120	180	0.632455532033676+0i	0.174918958646778+0.754588204192145i	293	7	144	156	171	129	0.754983443527075+0i	0.655167402360602+0.0274895413577875i	169	131	233	67	274	25	0.95728154681171+0i	0.0645236620465909-0.281866523677213i	57	243	159	140	267	33	0.94339811320566+0i	-0.329934085732068-0.0338156631185095i	31	267	48	252	166	134	0.743863786814047+0i	-0.507058605105864+0.435382863299374i	40	259	103	196	45	254	0.387945450083904+0i	-0.848357300599182+0.360261319432529i	191
143	195	105	6	294	103	197	0.585946527708232+0i	0.241707056795749+0.773462581746398i	299	1	126	173	165	133	0.744104344274232+0i	0.659852593053709+0.104418773563526i	164	134	215	85	275	25	0.957427107756338+0i	0.0653247570290573-0.281186787478409i	57	243	153	145	273	27	0.953939201416946+0i	-0.299719168916394-0.0129776648156049i	37	263	55	245	168	131	0.749581823218117+0i	-0.506652306244114+0.425946629143281i	63	236	95	205	37	263	0.351188458428425+0i	-0.790870358875423+0.501189327618741i	186
144	173	126	9	289	115	184	0.620173672946042+0i	0.129438724649243+0.773711982552806i	300	0	155	144	179	121	0.772442015083765+0i	0.634655953014883-0.0233485467664338i	162	136	238	62	275	25	0.957427107756338+0i	0.0424643701225633-0.285534780024128i	56	243	169	129	261	38	0.934296365719495+0i	-0.348559887648227-0.0748084602568425i	24	276	55	244	149	151	0.704745817062199+0i	-0.566884644476972+0.426585434807086i	61	239	100	199	41	258	0.370302235774236+0i	-0.811157625410476+0.452658326907879i	189
145	167	132	9	291	118	182	0.627162924074226+0i	0.0962503971877349+0.772918189530994i	298	2	128	171	168	132	0.748331477354788+0i	0.656389158129331+0.0956727395357089i	152	146	232	68	280	20	0.966091783079296+0i	0.00950325536410141-0.258023942307979i	71	229	150	150	268	32	0.945163125250522+0i	-0.32659863237109-3.99967969739159e-17i	27	273	60	239	155	145	0.718795288428261+0i	-0.561501306948716+0.409938551039319i	60	240	104	196	41	258	0.370302235774236+0i	-0.827134862605867+0.422757818665221i	187
146	181	118	10	290	110	190	0.605530070819498+0i	0.175248696918145+0.776286820422597i	299	1	141	156	170	129	0.754030419087784+0i	0.655992138967495+0.0333532712511437i	162	137	202	98	278	22	0.962635271879577+0i	0.0634935091731744-0.263252554833205i	59	241	151	149	263	37	0.936304793679209+0i	-0.351167255877107-0.00385898083381439i	31	269	53	247	162	137	0.736074738098578+0i	-0.524676798097787+0.427677726180549i	50	250	97	203	45	255	0.387298334620742+0i	-0.814613963252776+0.431745400523971i	195
147	188	112	11	289	119	180	0.630867110441485+0i	0.204605963339748+0.748427076426972i	300	0	138	161	176	122	0.768507662190585+0i	0.637955924455265+0.049073532650405i	176	123	217	83	276	23	0.960768922830523+0i	0.10230375301172-0.257792589192928i	59	241	156	144	275	25	0.957427107756338+0i	-0.288049694232855-0.0189922875318367i	42	258	49	250	159	139	0.730449893544975+0i	-0.499202815781482+0.466089585526188i	53	247	85	215	52	248	0.416333199893227+0i	-0.755310118035711+0.506135646106404i	187
148	179	121	4	296	107	192	0.598213617174146+0i	0.156119639309684+0.785981632386686i	298	2	143	157	166	132	0.746355799780354+0i	0.664803979194603+0.0314434314483934i	156	144	223	77	280	20	0.966091783079296+0i	0.0211505058005656-0.257331153906881i	56	243	148	152	270	30	0.948683298050514+0i	-0.316155927289347+0.00674015131975148i	28	272	53	246	165	135	0.741619848709566+0i	-0.52545173671378+0.417013755629802i	61	238	96	203	46	253	0.392232270276368+0i	-0.787204729609136+0.47588082524394i	189
149	184	115	9	291	122	178	0.637704215656966+0i	0.183650120237407+0.748068156433703i	297	2	147	152	188	112	0.791622805802528+0i	0.61092234797839+0.0103546160674303i	170	129	220	80	280	20	0.966091783079296+0i	0.0727909492828707-0.247725946096014i	65	235	157	143	261	39	0.932737905308881+0i	-0.359338667904396-0.029592596180362i	31	269	63	237	169	131	0.750555349946514+0i	-0.5334480337621+0.389999823002544i	52	248	109	191	43	257	0.378593889720018+0i	-0.853849303099145+0.357222667623111i	188
150	176	124	6	294	111	187	0.610314035129875+0i	0.140752916286011+0.779554613276371i	297	3	153	147	168	132	0.748331477354788+0i	0.663186866062074-0.0135344258380015i	154	144	219	81	271	29	0.950438495292217+0i	0.0226209970752986-0.310088627908193i	65	235	133	167	272	28	0.952190457139047+0i	-0.299572344757639+0.0599144689515278i	40	260	63	237	161	137	0.735029561565954+0i	-0.531806567771645+0.420610649055756i	66	234	97	203	45	255	0.387298334620742+0i	-0.779722746935211+0.491967923661502i	193
151	171	127	6	294	105	194	0.592596463507734+0i	0.122448525149586+0.796138047154398i	300	0	129	168	179	120	0.773732645917089+0i	0.628120032233682+0.0824804082731097i	168	132	227	72	279	21	0.964365076099296+0i	0.059667111161305-0.257759259476094i	44	256	144	154	271	29	0.950438495292217+0i	-0.310562679535717+0.0147474996613769i	31	268	62	237	163	136	0.738343078570011+0i	-0.542546984681552+0.400614862106631i	57	242	122	178	53	247	0.420317340430616+0i	-0.868703708379967+0.262082430506561i	201
152	191	108	6	294	98	202	0.571547606649408+0i	0.227936418552894+0.788275537125575i	300	0	158	142	173	126	0.760654532442785+0i	0.648235620684517-0.0345725664365075i	160	140	227	73	277	23	0.960902353693305+0i	0.0356599433339144-0.274581563671141i	47	253	146	154	263	37	0.936304793679209+0i	-0.350923934554395+0.0136281139632775i	45	254	52	247	160	138	0.732743305447312+0i	-0.497566030040349+0.46423624812377i	57	243	106	193	48	252	0.4+0i	-0.829689360045913+0.389378435235702i	182
153	170	129	8	292	118	181	0.628210816073265+0i	0.111534800571172+0.770007245959485i	295	5	150	150	175	125	0.763762615825973+0i	0.645497224367903+0i	173	127	221	78	289	11	0.981495457622364+0i	0.0584603456397178-0.182343233091747i	64	236	151	148	268	32	0.945163125250522+0i	-0.326548632328494-0.0057146645620216i	38	262	47	251	174	125	0.762849788183168+0i	-0.47658805475999+0.436948540138293i	55	245	96	203	38	261	0.356497266473874+0i	-0.813425024126953+0.459618786736053i	185
154	187	109	5	295	118	180	0.629263978281306+0i	0.204403950754508+0.749830561229357i	296	4	128	172	169	131	0.750555349946514+0i	0.653430842127478+0.0984621816904419i	169	131	219	80	281	18	0.96943247887807+0i	0.0645013413173567-0.23672821096055i	82	218	159	140	265	35	0.939858145324779+0i	-0.338258058133199-0.0474146894392887i	39	261	48	252	158	141	0.726930597543868+0i	-0.505644159228713+0.464645984156114i	55	245	116	182	57	243	0.435889894354067+0i	-0.849552023951868+0.297088132713652i	185
155	175	124	6	294	123	177	0.640312423743285+0i	0.13437073743922+0.75627012695203i	293	7	146	152	169	131	0.750555349946514+0i	0.660660260453357+0.0139530256349561i	175	124	230	69	282	18	0.969535971483266+0i	0.0739700331813452-0.233513242003855i	56	244	151	145	275	25	0.957427107756338+0i	-0.288524236192847-0.00933265571354094i	33	267	56	243	174	126	0.761577310586391+0i	-0.505612118939378+0.405408911078225i	48	252	102	197	38	261	0.356497266473874+0i	-0.846456328508582+0.395501432265961i	189
156	194	106	6	294	122	178	0.637704215656966+0i	0.225090483387453+0.736659763813483i	299	1	141	158	163	135	0.739580871691401+0i	0.67196786612653+0.0384619438087282i	177	123	219	81	285	15	0.974679434480896+0i	0.0814821714382667-0.208232215897793i	45	255	172	128	277	23	0.960902353693305+0i	-0.271002810396275-0.0567815412258864i	30	268	63	237	153	146	0.71533606481061+0i	-0.565412485427228+0.410612999921185i	66	233	99	201	40	260	0.365148371670111+0i	-0.795199027000193+0.484071455597842i	193
157	181	119	8	290	103	197	0.585946527708232+0i	0.172899042270789+0.791689704270878i	300	0	129	170	183	117	0.781024967590665+0i	0.618710109999175+0.0848398478594186i	164	135	239	61	278	22	0.962635271879577+0i	0.0436870287201147-0.267254142820913i	62	238	151	149	271	29	0.950438495292217+0i	-0.310892562625771-0.00353287002983836i	32	268	57	243	153	147	0.714142842854285+0i	-0.549775530808222+0.433297664111564i	47	252	97	202	56	243	0.432771267414631+0i	-0.802377440381112+0.410973810926911i	186
158	170	128	10	290	115	184	0.620173672946042+0i	0.117131462184048+0.775670571796586i	297	3	146	152	162	138	0.734846922834953+0i	0.678089901723904+0.0139314457277887i	159	138	233	67	277	22	0.962507872530025+0i	0.0343822789999881-0.269065891945621i	67	232	137	162	267	33	0.94339811320566+0i	-0.32791983519206+0.0496848235139484i	30	270	50	248	156	143	0.722315118514615+0i	-0.53200517374176+0.441849934567401i	54	244	109	191	40	260	0.365148371670111+0i	-0.855637075538688+0.366813115401112i	189
159	179	121	8	292	121	179	0.635085296108588+0i	0.154561933912405+0.756820503984878i	298	2	145	154	165	133	0.744104344274232+0i	0.667752753014636+0.0203711971565072i	148	151	208	92	272	28	0.952190457139047+0i	-0.00792474977291435-0.30540224569307i	65	235	127	172	260	40	0.930949336251263+0i	-0.35291343103964+0.093730696813597i	22	278	49	251	157	142	0.724626532801645+0i	-0.541003675128998+0.426885712406475i	44	255	90	210	35	265	0.341565025531987+0i	-0.817642027283253+0.463459651483778i	189
160	179	120	4	296	108	192	0.6+0i	0.158950923990474+0.784050128348038i	294	6	135	165	170	130	0.752772652709081+0i	0.654737991641376+0.06820187412931i	177	121	214	86	273	27	0.953939201416946+0i	0.120921919948253-0.274550340149176i	56	244	157	143	268	32	0.945163125250522+0i	-0.325696805793472-0.0242540174527054i	35	265	61	239	167	132	0.747347595228382+0i	-0.525454478421757+0.406656074604664i	65	234	108	191	42	257	0.374790911609059+0i	-0.832165204055802+0.408696520335098i	194
161	179	121	8	292	120	179	0.63351226715995+0i	0.154820182937795+0.758085033695408i	299	1	141	158	170	129	0.754030419087784+0i	0.655766178789956+0.037534595315804i	159	140	215	85	281	19	0.967815409397198+0i	0.0365137500102594-0.248998151385752i	55	245	164	135	265	35	0.939858145324779+0i	-0.337628851717056-0.0517051753201619i	30	269	56	243	170	130	0.752772652709081+0i	-0.518445027285448+0.40564527239489i	57	243	107	192	49	250	0.404820452376368+0i	-0.831187381087982+0.381114075911524i	189
162	182	117	10	289	106	193	0.595411664453447+0i	0.182295011369144+0.782466279569094i	300	0	164	136	181	119	0.776745346515403+0i	0.62708938737094-0.0585283428212877i	168	132	223	77	277	23	0.960902353693305+0i	0.0662882117137422-0.26883552528351i	69	230	149	151	273	26	0.955533085905909+0i	-0.294861313827918+0.00365066388548846i	36	264	59	241	161	139	0.732575365861197+0i	-0.531981374599266+0.424651799022221i	58	242	97	203	43	257	0.378593889720018+0i	-0.801999334951325+0.462021356004567i	186
163	185	115	10	290	122	178	0.637704215656966+0i	0.186820664767883+0.747282659071532i	299	1	126	174	172	127	0.758452922810903+0i	0.64343439690757+0.103640439770347i	163	136	216	83	278	21	0.964243686153882+0i	0.052724999348706-0.259719441236218i	58	242	152	148	257	42	0.9271093638699+0i	-0.374702381807042-0.00814570395232706i	24	276	64	236	150	150	0.707106781186548+0i	-0.584034756473148+0.398626897275323i	46	254	94	206	53	247	0.420317340430616+0i	-0.798919377192607+0.430187356949865i	193
164	195	105	7	293	115	184	0.620173672946042+0i	0.235475453977118+0.748288664860618i	295	5	131	169	172	127	0.758452922810903+0i	0.6462037698694+0.0846749767415076i	162	136	220	80	279	21	0.964365076099296+0i	0.0486226624918325-0.260068907584519i	58	242	150	150	261	39	0.932737905308881+0i	-0.360555127546399-4.41552682865863e-17i	38	262	59	240	157	142	0.724626532801645+0i	-0.535313857641818+0.433999379926402i	59	241	95	205	46	254	0.391578004149024+0i	-0.787486527850903+0.475953395953843i	192
165	176	124	7	293	113	185	0.615787813189319+0i	0.140945988988976+0.775202939439368i	294	6	145	155	165	134	0.742858980482126+0i	0.669044743461378+0.0232307202590756i	162	138	223	77	280	20	0.966091783079296+0i	0.0418815641066885-0.254779514982355i	49	251	151	149	266	34	0.941629792788369+0i	-0.336633664983828-0.00333300658399828i	31	269	42	258	142	158	0.687992248018343+0i	-0.537396350047344+0.487721057185825i	56	243	89	211	43	257	0.378593889720018+0i	-0.7759501249868+0.504547391430811i	175
166	170	130	3	297	120	180	0.632455532033676+0i	0.104425236050114+0.767525484968335i	294	6	138	161	171	129	0.754983443527075+0i	0.653648824147675+0.052375707063115i	165	134	228	72	280	20	0.966091783079296+0i	0.0504866270397583-0.253214863617472i	57	243	159	140	257	43	0.925562891794321+0i	-0.376620922667398-0.0386006987306104i	24	276	60	239	162	137	0.736074738098578+0i	-0.551231323672337+0.392858763088662i	60	240	109	190	47	251	0.397137407965265+0i	-0.836452564814371+0.377662529264013i	190
167	187	112	5	295	113	187	0.613731754650732+0i	0.198300395423511+0.764205657207674i	299	1	149	150	173	126	0.760654532442785+0i	0.649153221666106+0.0021856520223994i	163	135	215	85	281	19	0.967815409397198+0i	0.0533284948039408-0.245945939131508i	49	251	166	132	260	40	0.930949336251263+0i	-0.36001653075108-0.0610035320230749i	36	264	54	246	162	137	0.736074738098578+0i	-0.517768599021477+0.436015662333875i	43	257	109	191	44	256	0.382970843102535+0i	-0.862602614107706+0.330529973630056i	185
168	177	122	10	290	111	189	0.608276253029822+0i	0.153479403414372+0.7787451911425i	299	1	128	171	166	134	0.743863786814047+0i	0.661435152777349+0.0957611890959553i	159	140	215	85	284	16	0.972967967955095+0i	0.0335073150198796-0.228496374530302i	64	236	155	145	266	34	0.941629792788369+0i	-0.336082629624366-0.0195396877688585i	25	275	57	243	139	161	0.680685928555405+0i	-0.587748662985021+0.437285005260856i	50	248	96	204	48	252	0.4+0i	-0.805833260595512+0.436615112104477i	195
169	172	128	7	293	127	172	0.651727829603431+0i	0.115328215831798+0.749633402906685i	296	3	146	154	170	129	0.754030419087784+0i	0.656596427956707+0.0178677890292655i	185	115	236	63	278	22	0.962635271879577+0i	0.101281845366591-0.251148006427428i	72	227	124	175	268	32	0.945163125250522+0i	-0.31023664569794+0.102077864068354i	38	261	58	242	142	157	0.689141776385575+0i	-0.559681694937568+0.460260809098434i	50	249	104	196	42	258	0.374165738677394+0i	-0.842252825393772+0.388085271707402i	188
170	167	132	2	297	116	184	0.621825270205921+0i	0.0922696708697791+0.77770151161671i	297	3	162	137	170	130	0.752772652709081+0i	0.65589770176293-0.0559601479218935i	153	147	222	78	275	25	0.957427107756338+0i	0.0120177030980443-0.288424874353064i	66	234	152	148	279	21	0.964365076099296+0i	-0.264500170025168-0.00629762309583737i	45	255	68	231	162	137	0.736074738098578+0i	-0.534051577083124+0.415912121665309i	59	241	107	193	42	256	0.375419228750255+0i	-0.838008686235653+0.395982126463i	188
171	175	123	9	291	123	176	0.641382286517327+0i	0.140030636101958+0.754334265093855i	295	4	137	162	158	142	0.725718035235908+0i	0.685467304577069+0.0588889436921881i	152	148	221	79	279	21	0.964365076099296+0i	0.00744986547127794-0.264470224230366i	62	237	151	147	269	31	0.946924847422786+0i	-0.321370522258443-0.00737026164182354i	27	273	57	243	177	122	0.769397975138457+0i	-0.509520628112943+0.385247304182956i	59	239	104	196	49	251	0.404145188432738+0i	-0.815599249009368+0.414082759460015i	191
172	175	125	6	294	122	176	0.639840584172622+0i	0.131455094142696+0.757181342261926i	300	0	132	167	176	123	0.767221455996771+0i	0.637032726398481+0.0745690482406248i	156	143	221	79	273	26	0.955533085905909+0i	0.0269731505139846-0.29364769859558i	55	245	141	156	270	30	0.948683298050514+0i	-0.315227052862766+0.0251377235137771i	38	262	73	227	154	145	0.717669957030445+0i	-0.57384911276327+0.394521265024748i	52	246	120	180	47	253	0.395811402901264+0i	-0.877839598564507+0.269686804507447i	189
173	175	124	11	288	110	190	0.605530070819498+0i	0.144101208183431+0.782667346408044i	295	5	147	153	174	125	0.762849788183168+0i	0.646437407352914+0.013374567048681i	182	118	227	73	281	19	0.967815409397198+0i	0.0965784067852352-0.232391791326972i	54	245	163	137	262	38	0.934523051258412+0i	-0.352671619246273-0.047847629459346i	31	269	50	249	136	163	0.674425309673176+0i	-0.565650608893606+0.474541768794417i	65	234	96	203	38	262	0.355902608401044+0i	-0.789573287820151+0.4999073479098i	207
174	181	118	9	291	103	194	0.588898418066602+0i	0.17677427786231+0.788637754539378i	299	1	149	151	171	128	0.756244903794432+0i	0.654273921018178+0.00439110014106163i	152	148	224	76	278	22	0.962635271879577+0i	0.00731628187915698-0.270702429528806i	66	234	153	145	270	30	0.948683298050514+0i	-0.315865027527437-0.0151421393829068i	28	272	58	242	160	139	0.731516955959455+0i	-0.544385807484418+0.41052044498825i	64	236	100	200	40	258	0.366371652723656+0i	-0.804396790055519+0.467672552357859i	196
175	174	124	10	290	106	194	0.594418483337567+0i	0.142282214629939+0.791468532581471i	298	2	136	160	165	134	0.742858980482126+0i	0.667198919203075+0.0548282530389671i	180	119	225	75	278	22	0.962635271879577+0i	0.102305650465704-0.250732700731521i	58	242	152	145	255	45	0.921954445729289+0i	-0.387012690681039-0.0148720291763685i	33	267	61	239	159	141	0.728010988928052+0i	-0.54564151648053+0.4150606407416i	57	243	89	209	47	252	0.396472742381497+0i	-0.769909159413535+0.500049248374237i	202
176	175	125	7	293	104	195	0.589767824619589+0i	0.13907473219685+0.795507468165983i	295	5	144	154	173	126	0.760654532442785+0i	0.648766112989151+0.0225213878612295i	164	135	239	61	274	26	0.955684745788763+0i	0.0474928073205901-0.290535884047868i	62	238	144	154	270	30	0.948683298050514+0i	-0.315711717473624+0.0180585561398121i	42	258	53	246	142	156	0.690297086126034+0i	-0.538727389046794+0.482972807906128i	50	250	105	195	48	252	0.4+0i	-0.835789865064598+0.376105439279069i	190
177	167	133	4	296	118	182	0.627162924074226+0i	0.0900838321454471+0.773661146660899i	298	2	145	154	184	114	0.785779653865847+0i	0.618218920419406+0.0188600637839238i	169	131	213	87	274	26	0.955684745788763+0i	0.085003283005023-0.281852991016655i	59	241	153	147	265	35	0.939858145324779+0i	-0.341379565940637-0.0112542714046365i	25	275	52	248	155	145	0.718795288428261+0i	-0.547120979690008+0.428942848076966i	66	234	104	195	58	242	0.439696865275764+0i	-0.789133298783813+0.42887679281729i	199
178	180	119	11	289	120	180	0.632455532033676+0i	0.166545457306554+0.756480409958216i	296	3	136	164	160	140	0.730296743340222+0i	0.680052455754855+0.0647713214969243i	179	121	207	93	276	24	0.959166304662544+0i	0.128257076805185-0.252091495789502i	65	235	146	154	269	30	0.948507012013862+0i	-0.316405981604957+0.0148896932519979i	34	265	46	253	162	138	0.734846922834953+0i	-0.50510397747752+0.45262564215518i	42	258	104	195	44	256	0.382970843102535+0i	-0.85086652555105+0.359665801863366i	192
179	192	108	8	292	118	180	0.629263978281306+0i	0.22043365394373+0.745275687143087i	295	5	134	165	166	133	0.745106667859236+0i	0.66314201632705+0.0711246771057729i	170	130	220	80	280	20	0.966091783079296+0i	0.0709326902131908-0.248264415746168i	51	249	156	143	274	24	0.958886378695788+0i	-0.283176481196596-0.018654577153926i	30	270	62	238	157	141	0.725841330859502+0i	-0.554695488882141+0.406776691846903i	54	244	90	209	40	260	0.365148371670111+0i	-0.789719793817235+0.492959748782728i	203
180	169	129	5	295	119	181	0.629814787589706+0i	0.106831330694202+0.769363633216075i	298	1	128	171	173	127	0.759385716659635+0i	0.643926848643786+0.0932284663019623i	159	140	219	81	290	10	0.983192080250175+0i	0.0249838377952583-0.180856686861044i	47	253	148	151	275	25	0.957427107756338+0i	-0.288644322725543+0.00421761682068038i	31	268	56	243	153	146	0.71533606481061+0i	-0.548579321250035+0.43284528723104i	37	263	98	202	50	249	0.408930410054765+0i	-0.829001392597945+0.381487366505249i	205
181	180	119	11	289	114	185	0.617471378292171+0i	0.169124854594881+0.768196511674081i	299	1	135	165	173	126	0.760654532442785+0i	0.64589219703203+0.0650227043991976i	153	146	201	97	277	23	0.960902353693305+0i	0.0185326737644367-0.276266550037835i	58	241	157	141	274	25	0.95728154681171+0i	-0.288051213648978-0.02526931833529i	32	268	58	241	159	141	0.728010988928052+0i	-0.541089849801218+0.420977166176618i	53	247	95	205	39	261	0.360555127546399+0i	-0.811383046486742+0.460062552131658i	190
182	181	119	15	285	102	197	0.584069451132157+0i	0.181663213662479+0.791113994981761i	299	1	141	157	160	140	0.730296743340222+0i	0.682134323644736+0.0368704647706717i	163	137	229	70	277	23	0.960902353693305+0i	0.0445386414056371-0.273281861982106i	58	242	145	155	268	32	0.945163125250522+0i	-0.326117363310646+0.0177237697451438i	40	260	58	242	152	148	0.711805216802087+0i	-0.538777087049851+0.450613563714421i	52	248	100	200	37	263	0.351188458428425+0i	-0.834024608634474+0.425522759507385i	189
183	180	118	5	295	108	191	0.60100250696476+0i	0.168169359658877+0.781354626974204i	296	4	143	156	176	123	0.767221455996771+0i	0.640743348449869+0.0286216504667899i	158	142	236	63	277	22	0.962507872530025+0i	0.0248978777301352-0.270108665174335i	56	244	165	134	258	42	0.92736184954957+0i	-0.369147675467347-0.0610736743372647i	23	277	52	247	162	138	0.734846922834953+0i	-0.537310099461274+0.413881452854456i	62	238	104	194	45	255	0.387298334620742+0i	-0.819712783769221+0.421984540149653i	199
184	172	127	6	294	97	202	0.569574152959089+0i	0.127302738454297+0.812021734353812i	298	2	132	168	166	134	0.743863786814047+0i	0.663442506514726+0.0806889534950343i	154	144	211	88	282	18	0.969535971483266+0i	0.0199152274400292-0.244138042336732i	57	242	153	146	260	39	0.932504808240314+0i	-0.360899301540368-0.0136556492474735i	32	267	58	240	140	160	0.683130051063973+0i	-0.576659937877726+0.448103391395546i	41	259	105	195	38	262	0.355902608401044+0i	-0.863804383716348+0.356616488690235i	181
185	180	120	9	291	96	204	0.565685424949238+0i	0.17160995992542+0.806566811649473i	297	3	151	148	154	145	0.717669957030445+0i	0.696346900053713-0.00712934509644781i	163	137	215	85	276	24	0.959166304662544+0i	0.0554700196225229-0.277350098112614i	64	235	147	152	267	33	0.94339811320566+0i	-0.331520790156546+0.00969359035545457i	37	263	43	257	158	142	0.725718035235908+0i	-0.499565974531023+0.473040347564774i	43	257	88	211	45	254	0.387945450083904+0i	-0.798428959825662+0.460444919475618i	200
186	174	124	5	295	110	189	0.606541817675112+0i	0.135964943803443+0.783339362899566i	295	5	140	160	173	127	0.759385716659635+0i	0.649098905067754+0.0447654417288106i	157	142	233	67	287	13	0.978093383408081+0i	0.0187960526928294-0.20731628430131i	65	234	145	152	261	38	0.934296365719495+0i	-0.356187729564883+0.0148526869878129i	33	266	60	240	175	125	0.763762615825973+0i	-0.511457007252861+0.393799944640186i	54	245	107	193	49	250	0.404820452376368+0i	-0.83424394495067+0.374376069816082i	180
187	177	123	5	295	133	166	0.666945315233345+0i	0.136399460298067+0.732515620119251i	298	2	137	162	173	127	0.759385716659635+0i	0.648317028558485+0.054939637916802i	151	148	215	83	282	18	0.969535971483266+0i	0.00554698050058477-0.244886159280851i	53	247	161	138	265	35	0.939858145324779+0i	-0.33917382245226-0.0403458155177153i	41	258	56	244	173	127	0.759385716659635+0i	-0.492459998810266+0.425225214333682i	55	245	117	182	40	259	0.365758477979728+0i	-0.880295166059473+0.30216081214856i	183
188	191	108	6	294	106	194	0.594418483337567+0i	0.223377229610703+0.772508433583811i	298	2	141	158	179	119	0.775029767776437+0i	0.630878151728733+0.0363540469788545i	162	138	221	79	274	25	0.95728154681171+0i	0.0481882634335521-0.28511389198185i	53	247	145	155	273	27	0.953939201416946+0i	-0.299602237898845+0.0154434143246827i	37	263	51	249	151	148	0.710645285925423+0i	-0.52918548992368+0.463622685862338i	51	249	110	189	42	256	0.375419228750255+0i	-0.860467107793778+0.344465904103114i	189
189	171	127	6	294	119	180	0.630867110441485+0i	0.117947555968516+0.766873563897116i	297	3	134	165	178	121	0.771568354556165+0i	0.632615984803797+0.0669274982216836i	152	148	216	84	278	22	0.962635271879577+0i	0.00820233426908305-0.27067703087974i	55	245	147	151	274	26	0.955684745788763+0i	-0.294325933279777+0.00623792158134453i	36	264	53	247	137	162	0.676900273255308+0i	-0.560601544991439+0.477003068983944i	43	255	105	194	44	254	0.384253831095292+0i	-0.85168274159256+0.356350250402566i	175
190	180	119	7	293	116	184	0.621825270205921+0i	0.163884794192108+0.765816627898574i	297	3	147	153	168	132	0.748331477354788+0i	0.663186866062074+0.0135344258380015i	174	124	232	68	278	22	0.962635271879577+0i	0.0794571556480595-0.258882007388798i	62	238	150	150	276	24	0.959166304662544+0i	-0.282842712474619-3.46382422494197e-17i	28	272	46	253	155	144	0.719996283899737+0i	-0.528456527911443+0.449821130315541i	66	234	91	209	40	260	0.365148371670111+0i	-0.761810304299022+0.53508104706717i	200
191	173	127	10	289	107	191	0.599216490664738+0i	0.129815431664008+0.789992120857749i	300	0	153	147	173	127	0.759385716659635+0i	0.650510620748233-0.0130102124149647i	166	134	223	77	284	16	0.972967967955095+0i	0.0494433351426947-0.225585216588544i	55	245	154	145	272	26	0.955380383853651+0i	-0.29504523333489-0.0140225687379723i	36	263	66	234	146	152	0.699952059719836+0i	-0.574748790969204+0.423946861497284i	53	247	103	197	50	249	0.408930410054765+0i	-0.821240062891981+0.397920442844568i	196
192	195	104	13	287	107	192	0.598213617174146+0i	0.253332524993981+0.760238844053366i	296	4	154	146	168	131	0.749581823218117+0i	0.661663414769765-0.0181277647882127i	161	138	216	84	282	18	0.969535971483266+0i	0.0421834548665417-0.241289361836618i	72	227	150	149	272	28	0.952190457139047+0i	-0.305498688463385-0.001970959280409i	24	276	57	242	165	134	0.742858980482126+0i	-0.539009845543602+0.397025089287969i	52	247	103	196	44	255	0.383610727998386+0i	-0.833549886068976+0.397539176432896i	202
193	170	129	4	296	124	176	0.642910050732864+0i	0.106851148870145+0.758452041102004i	298	2	128	171	187	112	0.790833775328715+0i	0.605631531247342+0.0882745045770894i	176	124	218	81	283	17	0.971253485622231+0i	0.0842272879421289-0.222648670852939i	50	249	147	151	271	28	0.952026530644061+0i	-0.30595328152525+0.00617045166611907i	40	260	58	241	167	133	0.746100976186646+0i	-0.511188300899327+0.426637849184753i	47	253	99	201	42	258	0.374165738677394+0i	-0.831065093724655+0.411498250290849i	189
194	187	112	5	295	109	190	0.60377851484073+0i	0.200218687739447+0.771598329506108i	295	5	140	159	182	117	0.780189497605494+0i	0.624196036406715+0.0410323769751848i	161	139	229	69	279	20	0.96597638060823+0i	0.0349996377271626-0.256251160906621i	68	231	142	158	259	41	0.929157324317757+0i	-0.367927994231779+0.0359952458978492i	25	275	61	239	151	149	0.709459888459759+0i	-0.57409524528698+0.408755814644329i	61	239	106	192	48	252	0.4+0i	-0.824194288083818+0.400878754101548i	193
195	161	139	12	288	117	183	0.62449979983984+0i	0.0620587738893134+0.778555526975023i	298	2	138	162	179	121	0.772442015083765+0i	0.63300796266194+0.0513249699455627i	161	139	226	74	279	21	0.964365076099296+0i	0.0378988595389052-0.261846665905163i	53	247	161	137	266	34	0.941629792788369+0i	-0.33406932346113-0.0416055339535068i	33	266	48	251	160	140	0.730296743340222+0i	-0.515065158800802+0.448747756380098i	60	239	101	199	42	258	0.374165738677394+0i	-0.814056172714897+0.444198770444914i	193
196	183	117	12	288	113	187	0.613731754650732+0i	0.183619951784898+0.767865252918665i	300	0	149	151	161	139	0.732575365861197+0i	0.68067080270563+0.00453780535137089i	165	134	212	88	273	27	0.953939201416946+0i	0.0729896521344825-0.290985413176137i	64	236	154	145	261	38	0.934296365719495+0i	-0.356006971083145-0.0186905736549057i	33	267	56	242	159	141	0.728010988928052+0i	-0.535282759106835+0.428336745800514i	69	230	102	198	46	254	0.391578004149024+0i	-0.791004886307639+0.470082903862825i	183
197	167	132	8	292	107	192	0.598213617174146+0i	0.098337643374899+0.795279935697422i	299	1	152	147	157	142	0.724626532801645+0i	0.689044144000986-0.0115998093870113i	163	137	208	92	272	28	0.952190457139047+0i	0.0668174537785314-0.298108639934986i	57	242	150	148	263	36	0.937869213807212+0i	-0.346968547736132-0.00376359861320899i	34	265	52	248	137	162	0.676900273255308+0i	-0.562047156457118+0.475298868066565i	55	244	96	204	37	263	0.351188458428425+0i	-0.813606951548504+0.463368530500957i	198
198	184	115	4	296	124	176	0.642910050732864+0i	0.176699926335958+0.745281022634773i	295	5	124	176	171	129	0.754983443527075+0i	0.6454496305411+0.115735795821163i	156	144	231	69	284	16	0.972967967955095+0i	0.0170599350071027-0.230309122595886i	58	241	150	150	264	36	0.938083151964686+0i	-0.346410161513775-4.24230095489963e-17i	40	259	55	245	144	156	0.692820323027551+0i	-0.545468977217459+0.471660465688338i	55	245	108	192	47	252	0.396472742381497+0i	-0.839648825772429+0.371213165078337i	192
199	185	115	11	289	107	193	0.597215762238964+0i	0.195849483073399+0.777802232777212i	297	3	147	153	180	120	0.774596669241483+0i	0.632323866469215+0.0129045687034534i	162	137	218	80	278	22	0.962635271879577+0i	0.0481161354941123-0.266492346678935i	60	240	152	146	271	29	0.950438495292217+0i	-0.310737727273378-0.0104274405125295i	39	261	53	247	165	135	0.741619848709566+0i	-0.505125592088531+0.441416057951239i	60	239	113	186	49	250	0.404820452376368+0i	-0.846692849793202+0.345299318630747i	191
200	185	113	6	294	121	179	0.635085296108588+0i	0.188527390483679+0.749082164855152i	297	3	153	146	177	121	0.770687830151498+0i	0.63703114273561-0.0152181352779649i	166	132	218	82	277	23	0.960902353693305+0i	0.0675790152108518-0.268513953771118i	72	226	157	142	274	26	0.955684745788763+0i	-0.293014594576972-0.0284449298040887i	35	265	65	235	176	124	0.76594168620507+0i	-0.517012923908274+0.38213998723655i	62	238	110	189	41	258	0.370302235774236+0i	-0.846978534451509+0.381449362771753i	189
[truncated: 751 more columns]
