# Supplementary material for: Experimental benchmarking of quantum state overlap estimation strategies with photonic systems
Source: Light Sci Appl. 2025 Feb 12;14:83. doi: 10.1038/s41377-025-01755-8 (PMC11814415; doi:10.1038/s41377-025-01755-8)
Supplement: Supplementary file 3 — Dataset all [file 41377_2025_1755_MOESM3_ESM.zip › overlap_estimation_data/1_TT_data/Tomography_Phi/Phi_tomo_c01.csv]

Data No.	SigmaX+_Counts (m =1)	SigmaX-_Counts (m =1)	SigmaY+_Counts (m =1)	SigmaY-_Counts (m =1)	SigmaZ+_Counts (m =1)	SigmaZ-_Counts (m =1)	Tomo results (m =1)_1	Tomo results (m =1)_2	SigmaX+_Counts (m =2)	SigmaX-_Counts (m =2)	SigmaY+_Counts (m =2)	SigmaY-_Counts (m =2)	SigmaZ+_Counts (m =2)	SigmaZ-_Counts (m =2)	Tomo results (m =2)_1	Tomo results (m =2)_2	SigmaX+_Counts (m =3)	SigmaX-_Counts (m =3)	SigmaY+_Counts (m =3)	SigmaY-_Counts (m =3)	SigmaZ+_Counts (m =3)	SigmaZ-_Counts (m =3)	Tomo results (m =3)_1	Tomo results (m =3)_2	SigmaX+_Counts (m =4)	SigmaX-_Counts (m =4)	SigmaY+_Counts (m =4)	SigmaY-_Counts (m =4)	SigmaZ+_Counts (m =4)	SigmaZ-_Counts (m =4)	Tomo results (m =4)_1	Tomo results (m =4)_2	SigmaX+_Counts (m =5)	SigmaX-_Counts (m =5)	SigmaY+_Counts (m =5)	SigmaY-_Counts (m =5)	SigmaZ+_Counts (m =5)	SigmaZ-_Counts (m =5)	Tomo results (m =5)_1	Tomo results (m =5)_2	SigmaX+_Counts (m =6)	SigmaX-_Counts (m =6)	SigmaY+_Counts (m =6)	SigmaY-_Counts (m =6)	SigmaZ+_Counts (m =6)	SigmaZ-_Counts (m =6)	Tomo results (m =6)_1	Tomo results (m =6)_2	SigmaX+_Counts (m =7)
1	17	282	225	75	98	201	0.572502574076671+0i	-0.714103006797117-0.402861884966675i	227	73	96	202	264	35	0.939650543453634+0i	0.281219234694011+0.194865590152304i	244	53	152	147	51	249	0.412310562561766+0i	0.910735512507434-0.0236817705803558i	137	162	297	3	111	189	0.608276253029822+0i	-0.0674742521478321-0.79085221457431i	220	79	71	228	46	254	0.391578004149024+0i	0.614821429054788+0.684588399727672i	300	0	131	167	160	140	0.730296743340222+0i	0.678199178004696+0.0819301020408357i	96
2	23	277	216	82	85	215	0.532290647422377+0i	-0.747658468083094-0.397081202992924i	233	67	100	200	270	29	0.950268400739926+0i	0.266766829725831+0.160702909473392i	241	59	159	141	31	268	0.32199212686941+0i	0.942145793811162-0.0931792543329722i	118	181	295	5	126	174	0.648074069840786+0i	-0.162191287478194-0.744106165991229i	228	72	72	228	36	264	0.346410161513775+0i	0.66332495807108+0.66332495807108i	298	2	139	161	160	138	0.732743305447312+0i	0.678633302650584+0.0504389616834894i	93
3	31	269	221	78	107	191	0.599216490664738+0i	-0.685634179333774-0.413334452283788i	232	67	74	226	267	31	0.946558584749204+0i	0.237581146032427+0.218133089391551i	242	58	165	134	35	265	0.341565025531987+0i	0.92671097141157-0.156652828888461i	124	176	297	3	125	174	0.64657575013984+0i	-0.132863613175251-0.751190428336997i	214	86	64	235	52	248	0.416333199893227+0i	0.543679909396047+0.728751550794764i	300	0	150	149	147	151	0.702345065195184+0i	0.711832664050978-0.00238071125100661i	87
4	20	280	218	82	105	195	0.591607978309962+0i	-0.71439521819714-0.373683652595427i	238	62	90	209	253	47	0.918331820930394+0i	0.327550786114888+0.222209696418013i	233	67	136	164	27	273	0.3+0i	0.940651735805231+0.158664148208111i	125	173	293	7	108	192	0.6+0i	-0.133277891109943-0.788820007188767i	220	80	74	225	48	251	0.400668337976507+0i	0.621813692121339+0.672913527307612i	298	2	139	158	152	147	0.712994532947749+0i	0.699700395252317+0.0453668697440419i	94
5	33	267	219	80	107	191	0.599216490664738+0i	-0.687707199156536-0.409876085596255i	236	63	77	222	263	37	0.936304793679209+0i	0.269151742889585+0.225589611092426i	247	52	164	136	33	267	0.33166247903554+0i	0.933883250827049-0.133649069673915i	113	187	294	6	126	174	0.648074069840786+0i	-0.189526726359434-0.737617529615095i	232	68	77	221	49	250	0.404820452376368+0i	0.685108599161919+0.605596077177012i	300	0	137	161	159	140	0.729227382406089+0i	0.682063034041383+0.0549312510637355i	76
6	30	270	217	81	102	196	0.585048612676443+0i	-0.704434401298194-0.401858551076151i	220	79	91	209	259	40	0.930709802132734+0i	0.280878917060167+0.23427824944957i	251	48	161	139	32	268	0.32659863237109+0i	0.939697372707994-0.101499660388722i	125	175	296	4	123	177	0.640312423743285+0i	-0.129639636841899-0.757095479156692i	215	85	81	219	46	253	0.392232270276368+0i	0.630746451542921+0.669561617791716i	298	2	140	160	134	165	0.669447933088942+0i	0.741169049314458+0.0500789898185444i	79
7	27	273	211	88	99	201	0.574456264653803+0i	-0.731630169722647-0.367038546683602i	229	70	90	208	261	39	0.932737905308881+0i	0.289187971718598+0.215337681359495i	247	53	145	154	32	268	0.32659863237109+0i	0.944140883877732+0.0439468397488169i	127	172	290	8	121	178	0.636146425162864+0i	-0.121187740155567-0.761991638660488i	229	70	69	231	49	250	0.404820452376368+0i	0.641593430303777+0.651519970168854i	299	1	146	153	157	143	0.723417813807024+0i	0.690218833235009+0.0162674187986074i	88
8	33	267	218	81	96	204	0.565685424949238+0i	-0.711019827927331-0.417673083037666i	229	71	86	213	264	36	0.938083151964686+0i	0.269645688126738+0.217465406156147i	258	42	158	141	47	252	0.396472742381497+0i	0.915197445362483-0.0722703296690924i	137	161	291	9	107	191	0.599216490664738+0i	-0.0683419705171817-0.797664699219707i	218	82	64	234	43	255	0.379862214511292+0i	0.57551157942897+0.724217591563302i	299	1	147	153	159	140	0.729227382406089+0i	0.684132800183624+0.0137744859097374i	87
9	26	274	228	72	107	192	0.598213617174146+0i	-0.678300046030351-0.426672609599737i	225	74	93	206	261	39	0.932737905308881+0i	0.288673349137236+0.216027075844422i	247	52	137	161	36	264	0.346410161513775+0i	0.931011161472013+0.114970505846208i	112	187	299	1	114	185	0.617471378292171+0i	-0.192584909761235-0.762653361313135i	232	68	76	224	42	258	0.374165738677394+0i	0.688467054582789+0.621299537062517i	299	1	150	150	151	147	0.711836645162339+0i	0.702345065195184+0i	86
10	25	275	221	78	102	197	0.584069451132157+0i	-0.704001480259835-0.404035632149123i	228	72	84	216	260	40	0.930949336251263+0i	0.278749259057827+0.235864757664315i	246	52	141	158	38	262	0.355902608401044+0i	0.930979254949149+0.0813078113569697i	103	196	295	5	112	187	0.612030995783164+0i	-0.242230025490039-0.752823136567789i	227	72	75	223	42	258	0.374165738677394+0i	0.669641475904711+0.641545239050342i	300	0	140	160	157	141	0.725841330859502+0i	0.686338662063114+0.0457559108042076i	88
11	26	273	230	70	111	189	0.608276253029822+0i	-0.666827222637932-0.430513013913612i	238	61	91	209	266	33	0.943203110164195+0i	0.276704421053279+0.183854715322067i	243	57	138	161	37	263	0.351188458428425+0i	0.929180557620709+0.115282947595621i	104	195	292	8	120	180	0.632455532033676+0i	-0.237077543979904-0.737424055846063i	228	71	65	235	56	243	0.432771267414631+0i	0.61273529815562+0.661259770812105i	300	0	146	151	163	137	0.737111479583199+0i	0.675675421989024+0.0113750071041924i	94
12	26	274	222	76	112	188	0.611010092660779+0i	-0.68100604017681-0.403605549899116i	237	62	91	209	269	31	0.946924847422786+0i	0.26680347022925+0.179302095935779i	260	40	136	163	39	260	0.361157559257308+0i	0.925514464913975+0.113965751988495i	130	169	296	4	127	173	0.650640709864771+0i	-0.100862392642441-0.752657587762927i	238	62	72	227	45	254	0.387945450083904+0i	0.69067548902898+0.610299677710694i	298	2	145	153	147	151	0.702345065195184+0i	0.711573305769205+0.019360782852418i	80
13	26	274	216	82	96	204	0.565685424949238+0i	-0.72438924466395-0.394030737652777i	239	60	95	205	264	35	0.939650543453634+0i	0.291760777192499+0.178696684578422i	249	51	141	158	48	252	0.4+0i	0.913133180894831+0.0786625320523569i	127	173	295	5	98	202	0.571547606649408+0i	-0.128552034447563-0.810436738908551i	216	84	77	223	35	265	0.341565025531987+0i	0.63031324415021+0.697164648832807i	300	0	132	167	165	133	0.744104344274232+0i	0.663532914509711+0.0776710769492973i	96
14	21	279	213	87	102	197	0.584069451132157+0i	-0.729370566167933-0.356204229988991i	225	74	91	208	262	37	0.936084494371105+0i	0.27807073414824+0.215458780763868i	258	42	151	148	41	259	0.369684550213647+0i	0.929067119205433-0.0129468662096632i	126	173	297	3	113	187	0.613731754650732+0i	-0.125038779259772-0.77955027869571i	224	76	70	230	52	247	0.41702882811415+0i	0.617176679769484+0.667218032183225i	299	1	145	153	162	137	0.736074738098578+0i	0.676653206509076+0.0182871007569679i	64
15	20	280	205	94	97	203	0.568624070307733+0i	-0.756146773762558-0.323896161130604i	226	74	82	218	259	41	0.929157324317757+0i	0.275504199791154+0.246503757707875i	258	42	158	142	41	259	0.369684550213647+0i	0.926618638359374-0.0686384176562498i	125	173	298	2	123	176	0.641382286517327+0i	-0.123612929117431-0.757197864693777i	212	86	78	221	42	257	0.374790911609059+0i	0.614068111123553+0.694587739221189i	300	0	128	170	164	134	0.741846055775589+0i	0.664007741192771+0.0935849836580415i	76
16	22	277	214	85	98	199	0.574426957903553+0i	-0.730411919524538-0.369502500465355i	240	60	89	211	259	41	0.929157324317757+0i	0.30601780926195+0.207412070721989i	250	50	158	141	31	268	0.32199212686941+0i	0.943317993085818-0.0804501967347436i	134	166	292	8	130	169	0.659380473395787+0i	-0.0841782459416305-0.747081932731972i	219	81	70	228	57	243	0.435889894354067+0i	0.589797770272405+0.679807759724541i	300	0	138	161	161	138	0.733799385705343+0i	0.677365137434578+0.0521050105718906i	90
17	27	273	219	81	104	196	0.58878405775519+0i	-0.704944827382322-0.395456854385205i	233	67	95	205	265	34	0.941428502552403+0i	0.281097834185895+0.186269649159328i	251	49	144	153	40	260	0.365148371670111+0i	0.930007991215427+0.0418545450592001i	128	172	294	6	125	173	0.64765970018855+0i	-0.115070741216274-0.753190306142887i	220	79	79	220	48	251	0.400668337976507+0i	0.647867611068474+0.647867611068474i	300	0	146	153	161	137	0.735029561565954+0i	0.67784932421124+0.0158693821721695i	98
18	26	274	209	88	119	179	0.631924725786547+0i	-0.695189609036065-0.342611366460426i	235	65	103	197	256	43	0.925303891145984+0i	0.331871244094169+0.183505276146188i	246	54	147	152	28	271	0.306015497891582+0i	0.95170171687154+0.0248667881707656i	145	154	298	2	110	190	0.605530070819498+0i	-0.0242669411349215-0.79545235489078i	227	71	70	230	39	261	0.360555127546399+0i	0.653373859777341+0.665659522097941i	300	0	143	156	158	141	0.726930597543868+0i	0.686062787243732+0.029828816836684i	82
19	20	280	208	92	91	207	0.552602142157247+0i	-0.761128185351483-0.339580267310662i	226	72	86	213	256	43	0.925303891145984+0i	0.29296801533856+0.240795454730121i	254	46	145	155	38	262	0.355902608401044+0i	0.933444896060549+0.0448771584644495i	115	185	291	9	129	171	0.6557438524302+0i	-0.181887354070419-0.732746197826547i	226	74	69	231	36	263	0.346988959179744+0i	0.641728149346047+0.683947106539866i	300	0	136	164	157	143	0.723417813807024+0i	0.687422889577633+0.0641594696939125i	79
20	26	273	214	85	114	185	0.617471378292171+0i	-0.697230686901215-0.364140723118448i	229	70	77	223	255	45	0.921954445729289+0i	0.285710310490496+0.26147584683757i	244	56	144	154	39	261	0.360555127546399+0i	0.931403489575838+0.0498752404099584i	130	169	296	4	115	183	0.621213361308702+0i	-0.104084067299168-0.776698439979125i	225	75	79	221	42	258	0.374165738677394+0i	0.673456733204308+0.637539040766745i	300	0	133	166	155	145	0.718795288428261+0i	0.691025808858461+0.0762670625161513i	90
21	27	272	222	77	100	200	0.577350269189626+0i	-0.702657919151919-0.415858768477667i	224	76	78	222	260	40	0.930949336251263+0i	0.261711306605204+0.254638028048307i	252	46	144	156	45	255	0.387298334620742+0i	0.920414843213819+0.053258955976256i	121	179	297	3	110	190	0.605530070819498+0i	-0.15403024221224-0.780773986386183i	226	71	67	233	50	249	0.408930410054765+0i	0.626140475104392+0.663870488249393i	299	1	136	163	162	137	0.736074738098578+0i	0.674120507617859+0.0612823069258228i	82
22	19	281	222	77	112	188	0.611010092660779+0i	-0.692081998647389-0.384303491806804i	219	80	86	211	260	39	0.932504808240314+0i	0.267734724540488+0.242389974800784i	237	62	138	162	47	253	0.395811402901264+0i	0.909871595183813+0.124366448895982i	131	169	297	3	124	175	0.64398425373882+0i	-0.0980667996673626-0.758727344794859i	221	79	70	229	45	255	0.387298334620742+0i	0.612980823663291+0.68866138981438i	299	1	147	153	155	144	0.719996283899737+0i	0.693837296249429+0.0139698784479751i	80
23	20	280	226	71	116	184	0.621825270205921+0i	-0.670905927283972-0.404003180765407i	234	65	105	195	261	38	0.934296365719495+0i	0.314891041451712+0.167134475847447i	246	54	133	166	33	267	0.33166247903554+0i	0.929675603269468+0.160322402319672i	108	192	294	6	116	183	0.622864243812996+0i	-0.219052382977895-0.751036741638497i	225	73	70	230	50	250	0.408248290463863+0i	0.630946792192296+0.65972682130984i	300	0	135	165	168	131	0.749581823218117+0i	0.658626751899606+0.0658626751899606i	92
24	36	264	208	92	91	209	0.55075705472861+0i	-0.743919113830099-0.378485163176717i	220	80	100	199	258	41	0.928911327404614+0i	0.302008282641117+0.214277257392288i	251	49	142	157	39	260	0.361157559257308+0i	0.929927315399734+0.0692849584307229i	135	165	295	5	110	189	0.606541817675112+0i	-0.081810133204536-0.790831287643848i	229	69	78	222	40	260	0.365148371670111+0i	0.694035971977394+0.62046815894779i	300	0	128	172	152	144	0.716598572084478+0i	0.690102885140394+0.101215089820591i	86
25	32	268	221	79	102	197	0.584069451132157+0i	-0.695509558111062-0.418484564626148i	243	56	91	209	249	49	0.914095438014356+0i	0.343257585898808+0.215879040029978i	261	38	147	152	42	257	0.374790911609059+0i	0.926876411279455+0.0207819823156828i	119	181	293	7	105	193	0.593589920137287+0i	-0.170499803439459-0.786499093285247i	224	76	73	226	49	251	0.404145188432738+0i	0.634857446116801+0.658500333923013i	299	1	132	168	175	125	0.763762615825973+0i	0.64083798727459+0.0774166696036417i	87
26	20	280	224	76	120	179	0.63351226715995+0i	-0.672423754084179-0.382764290786379i	243	57	76	224	265	35	0.939858145324779+0i	0.26727732440593+0.212672279634826i	243	57	148	152	39	261	0.360555127546399+0i	0.932522293215083+0.0200542428648405i	127	172	296	4	118	182	0.627162924074226+0i	-0.119021148851868-0.769740626959918i	211	89	80	218	37	263	0.351188458428425+0i	0.61782087203279+0.703536805538494i	300	0	141	159	156	144	0.721110255092798+0i	0.691576603483267+0.0414945962089961i	92
27	27	273	218	82	112	187	0.612030995783164+0i	-0.692107871626594-0.382628742037467i	233	67	92	208	267	32	0.944974385170711+0i	0.268158772327311+0.187388057770892i	246	54	155	145	36	263	0.346988959179744+0i	0.936599729463176-0.0487812359095406i	144	156	297	3	131	168	0.661911693733389+0i	-0.0305697228956909-0.748958210944427i	226	74	75	224	46	253	0.392232270276368+0i	0.655818094315345+0.645024397462945i	300	0	142	158	166	134	0.743863786814047+0i	0.667382762601083+0.0355937473387244i	89
28	22	278	223	77	109	191	0.602771377334171+0i	-0.69311629596103-0.395292887540275i	243	57	91	209	268	32	0.945163125250522+0i	0.275782630629571+0.174958873195104i	248	52	128	171	46	254	0.391578004149024+0i	0.898631524602533+0.197808113223887i	139	159	295	5	108	191	0.60100250696476+0i	-0.0553571697620634-0.797327768472921i	232	67	68	231	51	248	0.412999469579453+0i	0.647898942582996+0.640045622066838i	300	0	125	174	164	133	0.743093905363617+0i	0.660378176521047+0.10822251053355i	71
29	25	274	214	85	109	191	0.602771377334171+0i	-0.708480870466014-0.367044306386007i	237	62	86	213	254	46	0.920144916122817+0i	0.316918032391829+0.229991943507213i	245	55	137	162	35	265	0.341565025531987+0i	0.931773273858081+0.123011785846429i	112	188	292	8	107	193	0.597215762238964+0i	-0.207345368143906-0.774816902011437i	215	85	72	228	49	251	0.404145188432738+0i	0.585573372741101+0.702688047289321i	299	1	138	161	159	141	0.728010988928052+0i	0.683519042456494+0.0529312629677202i	88
30	25	275	214	85	121	178	0.636146425162864+0i	-0.685185143772628-0.354737994167233i	235	64	106	194	271	29	0.950438495292217+0i	0.276646059181259+0.14189300407753i	254	45	144	155	36	264	0.346410161513775+0i	0.936786560948374+0.0493045558393881i	117	181	291	9	113	187	0.613731754650732+0i	-0.175851814339626-0.76968140988775i	221	78	67	231	42	258	0.374165738677394+0i	0.608303739061011+0.699976114624202i	300	0	148	151	180	120	0.774596669241483+0i	0.632423699783161+0.00634538829213874i	81
31	25	274	214	86	103	197	0.585946527708232+0i	-0.721203198816076-0.36950319712301i	240	59	86	214	246	54	0.905538513813742+0i	0.346782766439036+0.244421179321451i	255	44	139	161	24	276	0.282842712474619+0i	0.954028896237069+0.0991406331666263i	138	161	295	5	135	164	0.671941230110497+0i	-0.0587483310475164-0.738270693497123i	212	88	71	228	48	252	0.4+0i	0.566893534746229+0.720160898871166i	300	0	126	172	153	146	0.71533606481061+0i	0.690601288458618+0.106602883453344i	92
32	29	270	219	80	108	191	0.60100250696476+0i	-0.69234417194783-0.399318837762441i	238	62	87	211	260	40	0.930949336251263+0i	0.297837811780821+0.211248600485176i	249	51	149	149	35	265	0.341565025531987+0i	0.939858145324779+0i	136	162	297	3	113	187	0.613731754650732+0i	-0.0700127003963908-0.786404193221615i	230	70	73	225	52	247	0.41702882811415+0i	0.656852180963093+0.628197555619065i	300	0	148	152	162	136	0.737308728467136+0i	0.675495906623323+0.00900661208831096i	87
33	28	271	223	76	96	204	0.565685424949238+0i	-0.705564961397015-0.426823248252515i	228	72	96	204	265	34	0.941428502552403+0i	0.277253611730111+0.191944808120846i	252	47	142	157	31	269	0.321455025366432+0i	0.944400084041543+0.0691024451737714i	117	181	291	8	121	179	0.635085296108588+0i	-0.170927685988185-0.753293032510849i	224	75	80	220	45	255	0.387298334620742+0i	0.672947383932252+0.630191890188011i	300	0	133	163	150	148	0.709475654760603+0i	0.701138066497013+0.0710612905233459i	74
34	33	266	226	74	101	199	0.58022983951764+0i	-0.68281470261185-0.443956546556557i	237	63	94	206	239	61	0.892561855933059+0i	0.379166715854592+0.244061334343186i	253	47	145	153	31	268	0.32199212686941+0i	0.946019643344111+0.0369851948919311i	122	178	298	2	124	176	0.642910050732864+0i	-0.142382177719703-0.752591510804143i	227	73	72	228	48	252	0.4+0i	0.643879546750309+0.652241618786027i	299	1	143	155	159	141	0.728010988928052+0i	0.685002828601728+0.0277691340814178i	91
35	35	265	207	93	106	194	0.594418483337567+0i	-0.720507568430249-0.357121142613254i	229	71	85	214	257	43	0.925562891794321+0i	0.292871269693198+0.23991613685125i	244	54	148	152	28	272	0.305505046330389+0i	0.951982317780587+0.0199081214525343i	130	170	293	7	113	186	0.614757205248285+0i	-0.109246682837839-0.781113782290549i	226	72	88	212	41	259	0.369684550213647+0i	0.725611260785915+0.580363361657167i	298	1	138	162	158	142	0.725718035235908+0i	0.685771718897933+0.0552311768216786i	78
36	32	268	217	83	85	215	0.532290647422377+0i	-0.736170369507041-0.41799504031332i	234	66	92	208	256	43	0.925303891145984+0i	0.312064279716979+0.215472955042676i	254	43	152	147	35	265	0.341565025531987+0i	0.939597891263418-0.0221164207472963i	140	160	299	1	104	196	0.58878405775519+0i	-0.0541259135399936-0.806476111745906i	229	71	66	233	37	263	0.351188458428425+0i	0.642352098811559+0.681212483604824i	299	1	148	151	156	143	0.722315118514615+0i	0.691528798809857+0.00698498259218504i	68
37	22	278	216	84	101	199	0.58022983951764+0i	-0.723888211923818-0.373254859273219i	227	72	86	214	268	32	0.945163125250522+0i	0.252170208390364+0.207549639043355i	241	59	140	160	38	262	0.355902608401044+0i	0.928931072789941+0.102080337669224i	119	180	294	6	114	185	0.617471378292171+0i	-0.163510573642223-0.769411066528912i	235	65	59	241	38	262	0.355902608401044+0i	0.637909476960008+0.682938381216009i	299	1	154	146	170	129	0.754030419087784+0i	0.656602938329023-0.0176269245188999i	87
38	24	275	208	91	108	192	0.6+0i	-0.725094046984407-0.337992045805481i	233	67	88	210	261	39	0.932737905308881+0i	0.289847024081891+0.214449767150425i	254	45	148	151	38	260	0.357094915286524+0i	0.933971890759388+0.0134062950826706i	120	179	293	7	120	180	0.632455532033676+0i	-0.157000980560855-0.758518748682542i	233	67	69	230	46	252	0.392889826932923+0i	0.659041302611267+0.641328422374264i	298	2	149	150	155	145	0.718795288428261+0i	0.695217793169572+0.00235656397395453i	78
39	36	264	226	74	103	196	0.586925553499906+0i	-0.673661953107472-0.449107968738315i	238	62	78	220	261	39	0.932737905308881+0i	0.279868440473234+0.22731840230628i	249	51	148	152	51	249	0.412310562561766+0i	0.910857506554292+0.0184011617485715i	129	171	295	5	119	180	0.630867110441485+0i	-0.111210140803497-0.767879543643192i	227	72	73	226	45	255	0.387298334620742+0i	0.656139655711297+0.647673337573086i	300	0	140	159	152	147	0.712994532947749+0i	0.699758207833761+0.0444662406315767i	94
40	24	275	227	73	104	195	0.589767824619589+0i	-0.688967798975765-0.421304266555619i	246	54	94	206	255	44	0.923494888651014+0i	0.331354853003294+0.193290330918588i	245	54	154	145	30	269	0.316756133579975+0i	0.947455761162713-0.0446445123060964i	112	188	294	6	121	178	0.636146425162864+0i	-0.19686895349601-0.746029718511196i	217	82	59	241	49	251	0.404145188432738+0i	0.546107700351373+0.733779971301753i	300	0	137	163	154	146	0.716472842006823+0i	0.695009719889975+0.0602341757237978i	91
41	30	270	225	75	109	191	0.602771377334171+0i	-0.676629673718058-0.422893546073786i	245	55	89	211	259	41	0.929157324317757+0i	0.311077033817461+0.199744200661738i	253	47	145	154	35	265	0.341565025531987+0i	0.938956454422321+0.0411595679277245i	111	189	292	8	121	178	0.636146425162864+0i	-0.204342781549054-0.744017307178606i	215	85	85	214	45	255	0.387298334620742+0i	0.653347399644768+0.650489950250901i	300	0	139	160	169	131	0.750555349946514+0i	0.659183765796989+0.046297187564337i	88
42	36	264	216	82	96	203	0.566630597579863+0i	-0.709144813556448-0.419575260581791i	237	63	87	213	260	39	0.932504808240314+0i	0.292516719756163+0.211822452237222i	250	50	146	153	38	261	0.356497266473874+0i	0.933720807274296+0.0327895266768565i	119	181	295	5	117	183	0.62449979983984+0i	-0.163287710425113-0.763765097149722i	216	84	70	230	54	246	0.424264068711928+0i	0.576269275101972+0.698508212244815i	300	0	143	156	154	146	0.716472842006823+0i	0.696956546473994+0.0303024585423475i	85
43	28	271	223	77	103	195	0.587909503148756+0i	-0.694009867781977-0.415587198465767i	232	68	95	205	269	31	0.946924847422786+0i	0.266964821181788+0.179061770304858i	240	60	134	165	39	261	0.360555127546399+0i	0.919116779779893+0.158821740095745i	130	169	300	0	109	191	0.602771377334171+0i	-0.103201538849078-0.791211797842935i	233	67	76	224	45	255	0.387298334620742+0i	0.688161694951634+0.613541752125553i	299	1	136	164	168	130	0.75083845750051+0i	0.65758952649444+0.0617869353753165i	78
44	38	262	217	83	105	193	0.593589920137287+0i	-0.690626075884479-0.413142384680894i	223	76	99	200	258	42	0.92736184954957+0i	0.308389453983941+0.21188663164883i	245	54	154	145	41	259	0.369684550213647+0i	0.928127519144291-0.0437337574465896i	123	176	297	3	119	180	0.630867110441485+0i	-0.138098467280341-0.763502129858216i	220	79	76	224	50	249	0.408930410054765+0i	0.630567983987387+0.659666534926946i	300	0	139	161	155	144	0.719996283899737+0i	0.692119381593606+0.0507554213168645i	78
45	26	274	220	79	116	184	0.621825270205921+0i	-0.680256435649494-0.388052206656242i	224	76	80	219	257	41	0.928663613685036+0i	0.269950644286848+0.254382668958727i	252	48	155	144	31	269	0.321455025366432+0i	0.945542049967849-0.0511556293018214i	134	165	292	8	124	176	0.642910050732864+0i	-0.0833873212735603-0.761389007878027i	232	68	61	239	38	261	0.356497266473874+0i	0.633073046994229+0.687115868079102i	300	0	138	162	157	142	0.724626532801645+0i	0.686947051778667+0.0549557641422934i	81
46	31	269	227	73	93	205	0.558641689200467+0i	-0.696347132441184-0.450577556285473i	236	64	93	206	255	45	0.921954445729289+0i	0.323365577066157+0.213154177929196i	258	42	142	158	43	256	0.379226461405452+0i	0.922775733713211+0.0683537580528305i	136	164	291	9	114	185	0.617471378292171+0i	-0.0777193028395859-0.782744407170115i	216	80	85	215	44	256	0.382970843102535+0i	0.672024337488154+0.633811188885887i	299	1	146	154	167	132	0.747347595228382+0i	0.664193975928745+0.0178307107631877i	89
47	25	274	225	75	103	197	0.585946527708232+0i	-0.694746026270718-0.417126630230813i	230	70	109	191	260	40	0.930949336251263+0i	0.324957677335932+0.166540809634665i	238	62	151	148	36	264	0.346410161513775+0i	0.937945990097573-0.0160411863615045i	128	172	297	2	116	183	0.622864243812996+0i	-0.115033461043924-0.773826489995994i	220	79	60	240	43	257	0.378593889720018+0i	0.571940181888274+0.727702614402528i	300	0	154	145	155	145	0.718795288428261+0i	0.694907055060788-0.020916934767716i	91
48	38	262	216	84	96	204	0.565685424949238+0i	-0.710442815491043-0.418653801985793i	226	74	85	215	265	34	0.941428502552403+0i	0.256268804555899+0.219177267054387i	248	52	147	153	35	264	0.34213572772701+0i	0.939210574910351+0.0287513441299087i	128	172	294	5	133	167	0.665832811847939+0i	-0.111933256961961-0.737656839358624i	228	71	80	219	49	251	0.404145188432738+0i	0.684853458021821+0.606335227165816i	298	2	137	161	145	155	0.695221787153807+0i	0.716412636001801+0.0584773600944695i	98
49	20	280	228	72	110	190	0.605530070819498+0i	-0.682412100207641-0.409447260124585i	231	69	97	203	255	45	0.921954445729289+0i	0.324086434575367+0.212056555956722i	243	57	151	149	46	254	0.391578004149024+0i	0.92009172701811-0.00989345943030215i	127	173	297	2	127	173	0.650640709864771+0i	-0.116618042655187-0.750377837355248i	215	84	72	228	46	253	0.392232270276368+0i	0.592702598691469+0.703461069042364i	300	0	146	154	161	138	0.733799385705343+0i	0.679124796804476+0.0181099945814527i	75
50	37	263	207	93	104	194	0.590756539185648+0i	-0.720388932024989-0.363382027658623i	237	63	87	212	261	39	0.932737905308881+0i	0.292492780437959+0.210826880144994i	238	62	139	160	38	262	0.355902608401044+0i	0.927897294380893+0.111085302420941i	118	182	297	3	122	178	0.637704215656966+0i	-0.163843150531573-0.752654472754412i	235	63	59	240	45	255	0.387298334620742+0i	0.636209884179156+0.667260806036698i	299	0	140	158	155	144	0.719996283899737+0i	0.692715388281187+0.04184186909081i	87
51	28	272	216	83	100	200	0.577350269189626+0i	-0.716361493259816-0.391781670884734i	234	66	89	211	254	46	0.920144916122817+0i	0.316846294991305+0.230090761838924i	243	57	151	148	35	264	0.34213572772701+0i	0.939527525687903-0.0152043509389562i	128	169	294	6	118	182	0.627162924074226+0i	-0.110863050731486-0.770957878647838i	217	83	88	212	42	258	0.374165738677394+0i	0.680649198437237+0.629854482135951i	299	1	135	163	166	134	0.743863786814047+0i	0.665361279853087+0.0629367455381056i	73
52	24	276	216	84	92	208	0.553774924194538+0i	-0.737602155299034-0.386363033728065i	233	67	80	219	247	53	0.907377172587747+0i	0.321815273488956+0.270373068954537i	265	35	143	156	34	266	0.336650164612069+0i	0.940119241947831+0.053314890847703i	127	172	296	4	112	187	0.612030995783164+0i	-0.120846556686607-0.781546012681058i	237	63	66	233	36	264	0.346410161513775+0i	0.675714487926641+0.650699570313395i	300	0	148	151	165	134	0.742858980482126+0i	0.66941423896622+0.00671653082574802i	80
53	25	274	222	78	109	191	0.602771377334171+0i	-0.691302351014229-0.398456680391816i	228	72	87	213	259	40	0.930709802132734+0i	0.284538582029066+0.229819623946553i	240	60	150	150	35	265	0.341565025531987+0i	0.939858145324779+0i	118	181	296	4	111	189	0.608276253029822+0i	-0.167931992050836-0.775756950369017i	236	64	59	241	41	259	0.369684550213647+0i	0.638199157818372+0.675303760017115i	298	1	138	162	150	148	0.709475654760603+0i	0.702455394077072+0.0565748586744901i	93
54	34	266	198	101	102	198	0.58309518948453+0i	-0.749154990317974-0.314271857603694i	240	59	88	210	261	39	0.932737905308881+0i	0.298666166943348+0.201986436978743i	241	58	146	153	41	257	0.370923027887795+0i	0.927984963346891+0.0354966925870395i	126	174	294	6	108	191	0.60100250696476+0i	-0.131395419993207-0.78837251995924i	226	73	67	232	45	253	0.38859582011313+0i	0.626501969691841+0.675639379079437i	298	2	153	147	161	139	0.732575365861197+0i	0.680546130204787-0.0137948539906376i	87
55	25	274	233	67	110	188	0.607558652953378+0i	-0.661554327931682-0.439566097892384i	233	67	79	219	267	33	0.94339811320566+0i	0.252827198703208+0.214658816720602i	262	38	145	155	48	252	0.4+0i	0.915603201551167+0.0408751429263914i	113	187	294	6	125	175	0.645497224367903+0i	-0.190070563133977-0.739734083548451i	224	75	74	225	46	254	0.391578004149024+0i	0.646288743319839+0.654963760008696i	300	0	156	144	157	143	0.723417813807024+0i	0.689858839413803-0.0275943535765521i	87
56	29	271	225	75	101	199	0.58022983951764+0i	-0.692256850233795-0.42908482452508i	240	60	90	210	262	38	0.934523051258412+0i	0.296128870075695+0.19741924671713i	247	52	159	141	37	262	0.351775239887621+0i	0.932147956382601-0.0857576119871994i	118	182	294	6	124	175	0.64398425373882+0i	-0.165960205143062-0.74682092314378i	210	90	61	239	47	253	0.395811402901264+0i	0.513340814441583+0.761455541421681i	300	0	133	166	163	136	0.738343078570011+0i	0.670354847536473+0.0739856520692429i	84
57	39	261	230	70	107	193	0.597215762238964+0i	-0.650693523754209-0.46896830540844i	246	54	92	208	255	45	0.921954445729289+0i	0.331494663971614+0.200278026149517i	244	56	144	154	30	270	0.316227766016838+0i	0.947326070139663+0.05072787038446i	115	185	290	10	114	184	0.618506536400764+0i	-0.190579559491186-0.762318237964746i	226	74	83	216	50	250	0.408248290463863+0i	0.686009552123942+0.602265911145602i	300	0	160	139	157	143	0.723417813807024+0i	0.688713940904554-0.048371213240788i	97
58	29	270	212	86	96	202	0.567580523808482+0i	-0.729091118320889-0.382463710930702i	239	61	88	212	258	41	0.928911327404614+0i	0.303843797332912+0.211666465557759i	251	49	140	159	42	258	0.374165738677394+0i	0.923259481840409+0.0871316773153139i	133	166	298	2	130	170	0.658280588604383+0i	-0.0836827471219952-0.748106853665158i	214	86	71	229	56	244	0.432049379893857+0i	0.567697526081982+0.700751633757446i	300	0	122	177	153	147	0.714142842854285+0i	0.688449595796553+0.126637885514416i	90
59	35	265	218	82	99	199	0.576380746642938+0i	-0.70341123676428-0.415930122608444i	233	67	94	206	259	41	0.929157324317757+0i	0.306455346613494+0.206765053136815i	247	53	144	155	36	263	0.346988959179744+0i	0.936355158718839+0.0532698690441017i	122	177	300	0	101	199	0.58022983951764+0i	-0.147343683005177-0.801013840337234i	227	73	77	223	39	260	0.361157559257308+0i	0.676723382688451+0.64156892125009i	299	1	151	149	177	122	0.769397975138457+0i	0.6387553349483-0.00428694855669996i	76
60	26	274	219	81	114	185	0.617471378292171+0i	-0.687344671390892-0.3824740510159i	222	77	99	200	268	31	0.946742346277018+0i	0.264213544510237+0.1840383999692i	241	59	150	149	38	262	0.355902608401044+0i	0.934508850632716-0.00515183680381151i	125	174	294	6	123	176	0.641382286517327+0i	-0.129103173432708-0.756281120451522i	234	65	75	225	50	250	0.408248290463863+0i	0.683737187949682+0.60484443549395i	300	0	129	170	157	141	0.725841330859502+0i	0.681485050674687+0.0934477828684354i	84
61	31	269	233	66	107	191	0.599216490664738+0i	-0.654625461045317-0.460874281194604i	225	75	81	218	259	41	0.929157324317757+0i	0.272552331401334+0.249763674929651i	249	50	146	154	34	266	0.336650164612069+0i	0.940874872030417+0.0376980350736474i	142	158	291	9	117	183	0.62449979983984+0i	-0.0442423191379864-0.779770874807012i	215	81	60	240	39	260	0.361157559257308+0i	0.561646562799062+0.744391265321742i	300	0	136	164	147	152	0.701169591458887+0i	0.709909188661833+0.0662581909417711i	73
62	25	274	215	85	98	202	0.571547606649408+0i	-0.727918790010789-0.378771129420607i	236	64	93	206	259	39	0.932270087892196+0i	0.302045471220894+0.199100518674424i	258	42	150	149	41	258	0.370302235774236+0i	0.928901305970729-0.00431485184861914i	125	175	294	6	118	181	0.628210816073265+0i	-0.133086165394374-0.766576312671598i	221	78	86	214	47	253	0.395811402901264+0i	0.68526877816185+0.611342813002572i	299	1	141	159	168	131	0.749581823218117+0i	0.660707500630973+0.0399085067495219i	81
63	39	261	220	80	96	204	0.565685424949238+0i	-0.697506488203431-0.439868956524687i	230	70	105	195	254	46	0.920144916122817+0i	0.341289809292345+0.191975517726944i	245	55	143	156	42	258	0.374165738677394+0i	0.9251843046841+0.0635137966602357i	132	168	296	3	119	180	0.630867110441485+0i	-0.0943090456129795-0.770137970027955i	227	72	61	239	43	257	0.378593889720018+0i	0.608973613952055+0.697006315736694i	300	0	145	155	152	148	0.711805216802087+0i	0.701987032332299+0.02339956774441i	92
64	21	279	230	70	102	198	0.58309518948453+0i	-0.69041626827389-0.428165127611715i	236	64	88	212	259	41	0.929157324317757+0i	0.299879374721163+0.216192107357117i	242	58	156	144	29	270	0.311432121906498+0i	0.948253932426326-0.0618426477669344i	128	172	294	5	126	174	0.648074069840786+0i	-0.114255082787803-0.752958017459906i	221	78	77	222	44	256	0.382970843102535+0i	0.648645532248983+0.657717497734983i	298	2	148	151	165	135	0.741619848709566+0i	0.670785711436286+0.00682124130313497i	101
65	26	273	217	83	111	187	0.610314035129875+0i	-0.696820932489925-0.376772300690167i	224	76	97	203	264	35	0.939650543453634+0i	0.278153091594361+0.199217754790556i	248	52	154	146	41	259	0.369684550213647+0i	0.928384314762715-0.0378932373372536i	117	183	295	5	118	182	0.627162924074226+0i	-0.172844416126022-0.759467889038583i	222	78	72	228	47	252	0.396472742381497+0i	0.622692670043437+0.674583725880391i	300	0	154	146	147	152	0.701169591458887+0i	0.712741158905296-0.0190064309041412i	86
66	26	274	220	80	110	190	0.605530070819498+0i	-0.693021514070776-0.391221822459309i	231	69	86	213	263	37	0.936304793679209+0i	0.276030799006393+0.217118242746264i	240	60	137	162	36	264	0.346410161513775+0i	0.929105209892892+0.129473970163447i	127	172	293	7	125	173	0.64765970018855+0i	-0.118813539763755-0.752608965878353i	224	76	61	238	50	250	0.408248290463863+0i	0.584421315814978+0.701273882983263i	299	0	136	162	153	146	0.71533606481061+0i	0.696136026661735+0.0607367003127688i	70
67	28	270	207	92	97	201	0.570529013902622+0i	-0.742238719708674-0.35153709229686i	234	65	90	210	257	43	0.925562891794321+0i	0.309035293105832+0.218701899736435i	236	64	151	148	47	253	0.395811402901264+0i	0.918191230537132-0.0160685250735673i	154	144	296	4	105	193	0.593589920137287+0i	0.0277290319807314-0.804289815611774i	215	85	82	217	50	249	0.408930410054765+0i	0.631896097818547+0.658394442028587i	300	0	138	162	168	132	0.748331477354788+0i	0.661212452839587+0.0528969962271669i	92
68	20	280	228	72	98	200	0.573462344363328+0i	-0.702485576362978-0.421491345817787i	229	71	82	217	252	48	0.916515138991168+0i	0.3036808596408+0.260341958753914i	253	47	141	158	30	269	0.316756133579975+0i	0.945272208049059+0.0782687966530863i	127	172	297	3	125	172	0.648749120134603+0i	-0.115515258436679-0.752184022824792i	234	66	82	217	44	256	0.382970843102535+0i	0.71913485959885+0.579808922872938i	299	1	142	155	161	138	0.733799385705343+0i	0.67870761423607+0.0299071215004709i	72
69	21	279	211	89	93	206	0.557706723374982+0i	-0.750373537248674-0.354827796683481i	238	62	79	220	257	43	0.925562891794321+0i	0.295082114213104+0.237191650790786i	255	45	150	150	38	262	0.355902608401044+0i	0.934523051258412+0i	124	174	295	5	131	168	0.661911693733389+0i	-0.128188978356082-0.738539433968844i	213	87	84	216	42	257	0.374790911609059+0i	0.640146530274407+0.670629698382713i	297	2	140	159	161	139	0.732575365861197+0i	0.6792784838452+0.0437501396374874i	90
70	24	276	221	78	102	196	0.585048612676443+0i	-0.704771346501568-0.401267329788678i	227	73	77	223	265	34	0.941428502552403+0i	0.244716902743905+0.232004336367599i	251	49	159	141	39	260	0.361157559257308+0i	0.928824481581409-0.0827665379626999i	104	195	294	6	107	191	0.599216490664738+0i	-0.241941875751653-0.76315380237093i	237	63	77	223	58	242	0.439696865275764+0i	0.688026430487569+0.5773095336275i	299	1	143	156	153	147	0.714142842854285+0i	0.699330425541281+0.0306097355795716i	91
71	22	277	216	84	107	191	0.599216490664738+0i	-0.711478323882538-0.367067012901909i	220	80	81	219	268	32	0.945163125250522+0i	0.23259552813585+0.229272734876766i	247	53	155	145	38	261	0.356497266473874+0i	0.933057606767728-0.0480957529261717i	124	174	289	11	127	173	0.650640709864771+0i	-0.135296915969131-0.747235847103114i	216	83	76	224	46	254	0.391578004149024+0i	0.616168778854021+0.683375959946069i	299	0	150	150	165	135	0.741619848709566+0i	0.670820393249937+0i	84
72	18	282	204	95	98	202	0.571547606649408+0i	-0.758094465212307-0.314047950395795i	221	79	76	224	255	44	0.923494888651014+0i	0.265584763343523+0.276806654752404i	258	41	164	134	37	263	0.351188458428425+0i	0.927424905976857-0.128645677892747i	122	177	297	3	112	188	0.611010092660779+0i	-0.146037701337506-0.778035768107562i	225	75	62	237	48	251	0.400668337976507+0i	0.595121926783908+0.696631017974474i	300	0	131	169	151	148	0.710645285925423+0i	0.697973462572922+0.0884099719259035i	97
73	20	279	218	82	104	195	0.589767824619589+0i	-0.715509714351546-0.374459292463208i	236	64	82	218	261	38	0.934296365719495+0i	0.279642014174507+0.221112290277517i	241	59	137	163	34	266	0.336650164612069+0i	0.932165936587115+0.133166562369588i	125	175	297	3	113	187	0.613731754650732+0i	-0.13237055321868-0.778338852925841i	228	72	80	220	45	255	0.387298334620742+0i	0.686157482152008+0.615782355777443i	299	1	155	143	159	141	0.728010988928052+0i	0.685002828601728-0.0277691340814177i	77
74	28	272	215	85	110	190	0.605530070819498+0i	-0.702355558117834-0.374205830144748i	236	64	86	214	261	39	0.932737905308881+0i	0.289249301418414+0.21525529407882i	247	52	146	153	46	254	0.391578004149024+0i	0.91955262720334+0.0330095814893506i	131	167	294	6	110	188	0.607558652953378+0i	-0.0991685851461122-0.788059689961106i	216	84	69	231	41	258	0.370302235774236+0i	0.586768159549702+0.720124559447362i	297	2	140	160	160	139	0.731516955959455+0i	0.68027202858202+0.0459664037392144i	96
75	33	267	212	87	110	190	0.605530070819498+0i	-0.701425504696046-0.375946265701937i	236	64	89	211	254	45	0.921682335601154+0i	0.316428294991861+0.224443325517483i	251	48	147	152	29	270	0.311432121906498+0i	0.949980285204097+0.0233985291922191i	120	180	294	6	114	186	0.616441400296898+0i	-0.16059374028161-0.770849953351729i	221	78	68	231	43	256	0.379226461405452+0i	0.610222687325146+0.695568517720272i	299	1	124	175	150	150	0.707106781186548+0i	0.696907106060866+0.119668231046792i	88
76	32	268	221	78	102	197	0.584069451132157+0i	-0.693583022676164-0.421669855348442i	236	64	72	228	264	36	0.938083151964686+0i	0.256592600460878+0.232723521348239i	249	51	149	150	51	249	0.412310562561766+0i	0.911031661023537+0.00461655853361476i	133	165	295	4	116	184	0.621825270205921+0i	-0.0858880348513082-0.778432128578153i	216	83	73	226	38	261	0.356497266473874+0i	0.61295128037971+0.705124405248839i	300	0	142	157	158	142	0.725718035235908+0i	0.687128126387475+0.0344713106883348i	82
77	24	276	206	93	102	198	0.58309518948453+0i	-0.740872816330049-0.333327871656695i	231	69	83	216	251	49	0.91469484893415+0i	0.311940657551283+0.256955948558904i	250	50	160	139	39	259	0.361763020804333+0i	0.927139187149349-0.0976751986461688i	126	174	295	5	127	172	0.651727829603431+0i	-0.123851976743224-0.748272359490311i	218	81	62	236	42	258	0.374165738677394+0i	0.572496890664669+0.729552815208937i	300	0	135	165	168	132	0.748331477354788+0i	0.660033002475206+0.0660033002475206i	84
78	35	265	220	80	107	193	0.597215762238964+0i	-0.685136113668571-0.417039373537391i	230	70	82	218	264	36	0.938083151964686+0i	0.26394352212875+0.224351993809438i	258	42	138	160	48	252	0.4+0i	0.911734902206616+0.0934851223366217i	110	190	297	3	138	159	0.681649810860727+0i	-0.19211094776414-0.706007733033215i	216	84	74	226	41	259	0.369684550213647+0i	0.60923605836529+0.701544552057001i	300	0	165	134	161	138	0.733799385705343+0i	0.675744033888575-0.0700604182292502i	77
79	19	281	223	77	104	195	0.589767824619589+0i	-0.705437072912248-0.393106155134306i	234	64	87	213	261	39	0.932737905308881+0i	0.290351127851616+0.213766748011225i	243	56	145	155	36	264	0.346410161513775+0i	0.936753604211806+0.0499267963742121i	115	185	294	6	107	193	0.597215762238964+0i	-0.189434909803578-0.779389343191863i	220	80	78	221	49	251	0.404145188432738+0i	0.638802809924754+0.654673687189966i	300	0	137	160	164	135	0.740604471548472+0i	0.669935391303271+0.0518805185184351i	86
80	26	274	219	81	97	201	0.570529013902622+0i	-0.717652491259857-0.399338886265566i	249	51	84	216	250	50	0.912870929175277+0i	0.339683110243379+0.226455406828919i	258	41	139	161	27	271	0.301005027940793+0i	0.948791273630096+0.0958701843001348i	114	186	296	4	132	167	0.664433271221689+0i	-0.178918666959545-0.725614593780379i	218	82	74	226	47	252	0.396472742381497+0i	0.612148682736618+0.684166174823279i	299	1	148	151	148	152	0.702376916856849+0i	0.711768908323222+0.00718942355380237i	71
81	25	275	218	81	93	205	0.558641689200467+0i	-0.726792767329214-0.399614484779006i	228	70	98	202	260	40	0.930949336251263+0i	0.305619000362154+0.199825824034259i	251	49	140	157	23	276	0.277350098112615+0i	0.95731615304711+0.0813800110101053i	124	176	296	4	112	188	0.611010092660779+0i	-0.13879035347085-0.779361215644006i	228	72	81	217	53	246	0.421019625532602+0i	0.681731180629237+0.598318537464999i	299	1	140	159	175	125	0.763762615825973+0i	0.644180458035725+0.0412092726403855i	91
82	23	277	226	72	86	214	0.535412613473634+0i	-0.720911993406746-0.440021852975105i	227	73	97	203	255	45	0.921954445729289+0i	0.319029126301506+0.219591476545192i	254	46	121	176	32	268	0.32659863237109+0i	0.913152408359117+0.243897544967713i	126	174	297	3	119	180	0.630867110441485+0i	-0.125020774084939-0.765752241270252i	240	59	84	215	38	261	0.356497266473874+0i	0.756862950445303+0.547784787338866i	300	0	140	160	171	128	0.756244903794432+0i	0.652839509998179+0.0435226339998786i	91
83	20	280	225	75	103	196	0.586925553499906+0i	-0.701299281572168-0.404595739368559i	232	68	96	204	251	49	0.91469484893415+0i	0.337530286536163+0.222276042353083i	252	48	154	146	35	264	0.34213572772701+0i	0.938928845541128-0.0368207390408285i	137	163	293	7	120	178	0.634574316970352+0i	-0.0699716240051268-0.769687864056395i	225	75	72	228	45	253	0.38859582011313+0i	0.63863613647445+0.664181581933428i	299	1	135	165	158	141	0.726930597543868+0i	0.683257364861645+0.0687842984760045i	82
84	19	281	207	92	100	199	0.57831493196624+0i	-0.746616518332779-0.328809388578735i	237	63	101	197	257	43	0.925562891794321+0i	0.330968666746204+0.183828928532953i	250	49	152	147	30	270	0.316227766016838+0i	0.94838991321985-0.0235917888860659i	133	167	293	7	119	181	0.629814787589706+0i	-0.0916946815103726-0.771314085646078i	221	79	75	224	39	261	0.360555127546399+0i	0.642367061303485+0.676287334313104i	299	1	123	177	164	134	0.741846055775589+0i	0.659824607653611+0.11956553293052i	90
85	29	271	215	84	107	193	0.597215762238964+0i	-0.704829843817851-0.382816175986643i	224	74	91	209	262	38	0.934523051258412+0i	0.280436497368213+0.219139310965685i	254	46	142	157	39	261	0.360555127546399+0i	0.930305788736195+0.067313738894277i	121	179	294	6	121	178	0.636146425162864+0i	-0.152326994787393-0.756382318944296i	235	64	74	225	44	254	0.384253831095292+0i	0.692034661896943+0.611094935359289i	300	0	137	162	151	148	0.710645285925423+0i	0.70110404823751+0.0586207398191898i	88
86	26	272	236	63	106	193	0.595411664453447+0i	-0.65790964621592-0.46112888355515i	232	66	91	208	259	41	0.929157324317757+0i	0.302507075356962+0.212499731824875i	252	48	144	155	40	259	0.365758477979728+0i	0.929350683561522+0.0502796454809007i	106	192	292	8	124	175	0.64398425373882+0i	-0.223085709972903-0.731790302574679i	211	89	79	220	49	250	0.404820452376368+0i	0.597162726186005+0.692471717683755i	300	0	146	153	154	145	0.717669957030445+0i	0.696192632183625+0.016298824164834i	78
87	21	279	222	78	96	204	0.565685424949238+0i	-0.72005727149082-0.401892430599527i	233	67	83	217	259	41	0.929157324317757+0i	0.287657981488735+0.232205840478859i	246	54	145	155	37	263	0.351188458428425+0i	0.935037426908531+0.0486998659848193i	117	181	293	7	124	176	0.642910050732864+0i	-0.168331306747069-0.747215656845794i	239	61	73	226	43	257	0.378593889720018+0i	0.700907019501276+0.604479955565529i	299	1	129	170	170	130	0.752772652709081+0i	0.652096681637836+0.0900180600227311i	88
88	29	271	213	85	98	201	0.572502574076671+0i	-0.723701384946692-0.385353225108894i	225	75	95	205	260	40	0.930949336251263+0i	0.294457471143353+0.215935478838459i	262	38	155	145	36	263	0.346988959179744+0i	0.936936028949146-0.0418275012923727i	142	158	297	3	107	192	0.598213617174146+0i	-0.0435457216006949-0.800152634412772i	215	84	80	218	50	247	0.410304969931109+0i	0.626744829248187+0.662450564691806i	300	0	144	155	158	141	0.726930597543868+0i	0.686246689528781+0.0252465337284836i	70
89	20	280	206	94	99	201	0.574456264653803+0i	-0.751753125055124-0.323832115408362i	240	60	86	214	254	46	0.920144916122817+0i	0.319118579465253+0.226928767619736i	248	52	156	143	27	273	0.3+0i	0.951833844166774-0.0633429798691287i	108	192	290	10	122	178	0.637704215656966+0i	-0.221338712583392-0.737795708611307i	233	67	68	232	42	257	0.374790911609059+0i	0.659526328832214+0.651580228484838i	298	1	135	165	144	156	0.692820323027551+0i	0.717483525578379+0.0722315064471162i	89
90	25	275	215	84	107	192	0.598213617174146+0i	-0.709282021097846-0.372906801727697i	220	79	81	219	267	33	0.94339811320566+0i	0.23741566873181+0.231589723953001i	252	48	162	137	32	268	0.32659863237109+0i	0.938098227963804-0.11534750983226i	136	164	297	3	118	182	0.627162924074226+0i	-0.0738456736755732-0.775379573593519i	217	82	56	244	46	254	0.391578004149024+0i	0.537884306941774+0.746556855847185i	297	1	150	149	156	143	0.722315118514615+0i	0.691560154633027-0.00232853798789481i	100
91	20	280	224	76	109	191	0.602771377334171+0i	-0.693438869932293-0.394726741346075i	233	66	82	218	257	42	0.9271093638699+0i	0.291000539977692+0.236192534084888i	257	43	155	145	42	257	0.374790911609059+0i	0.926098802034098-0.0432756449548645i	114	186	292	7	125	175	0.645497224367903+0i	-0.186486784146681-0.740645672823357i	217	83	73	227	52	247	0.41702882811415+0i	0.596616841515047+0.685664131293412i	299	1	145	154	157	140	0.727062259108206+0i	0.686256534853042+0.0207951857882338i	87
92	34	265	219	79	105	194	0.592596463507734+0i	-0.688240233424122-0.418515008732586i	227	72	98	202	267	33	0.94339811320566+0i	0.275696883200786+0.184367102795949i	254	45	150	149	30	270	0.316227766016838+0i	0.948672439015584-0.00453910257902193i	128	172	297	3	128	170	0.655385536415232+0i	-0.111792241267214-0.746975430285476i	220	79	78	222	45	254	0.387945450083904+0i	0.645930126554881+0.657474409667777i	300	0	144	154	163	135	0.739580871691401+0i	0.672689061307344+0.0225734584331323i	94
93	28	272	220	80	110	188	0.607558652953378+0i	-0.688927580441682-0.395286316646867i	223	76	81	219	266	34	0.941629792788369+0i	0.245826075410915+0.230006247700797i	252	47	149	151	32	268	0.32659863237109+0i	0.945118446798722+0.00918993221440064i	130	169	292	8	107	191	0.599216490664738+0i	-0.10927508589252-0.793094290055488i	237	63	74	226	49	251	0.404145188432738+0i	0.688868295041277+0.601770004863644i	300	0	142	158	174	126	0.761577310586391+0i	0.647154326152446+0.0345148973947971i	80
94	30	270	220	80	104	196	0.58878405775519+0i	-0.698184173335642-0.407274101112457i	233	67	85	215	255	44	0.923494888651014+0i	0.302018565340437+0.236520563218414i	246	54	141	159	32	267	0.327144328043812+0i	0.940848840625292+0.0882045788086212i	131	168	292	8	133	167	0.665832811847939+0i	-0.0967056832908394-0.739807189398642i	214	86	72	227	48	251	0.400668337976507+0i	0.582249182172715+0.707425453883551i	298	2	126	174	140	158	0.685418600359022+0i	0.718760121430894+0.116555695367172i	88
95	21	279	218	82	96	203	0.566630597579863+0i	-0.728902503001214-0.38422767600064i	220	80	90	210	253	46	0.9198662110078+0i	0.297804940868062+0.25526137788691i	259	41	150	149	37	263	0.351188458428425+0i	0.936294876971857-0.00430929494479392i	127	171	296	4	104	196	0.58878405775519+0i	-0.121227713303343-0.799147780363917i	218	81	80	220	38	262	0.355902608401044+0i	0.654726427740332+0.666833291124339i	299	1	140	160	160	140	0.730296743340222+0i	0.681596717178963+0.0457447461193935i	81
96	18	281	214	86	101	199	0.58022983951764+0i	-0.732792451587067-0.355455420876302i	231	67	88	212	266	34	0.941629792788369+0i	0.269183508748929+0.202172134457122i	247	52	145	154	42	256	0.375419228750255+0i	0.925869505581471+0.0427324387191448i	113	187	295	5	135	165	0.670820393249937+0i	-0.183365333160386-0.718593873196106i	220	79	62	238	52	247	0.41702882811415+0i	0.569427817995103+0.70840589820743i	300	0	139	160	168	132	0.748331477354788+0i	0.661694951141232+0.0464735584413574i	85
97	29	271	231	69	111	187	0.610314035129875+0i	-0.658278432709442-0.440665727681528i	243	56	87	212	254	46	0.920144916122817+0i	0.32554451826775+0.217609972104111i	240	59	139	161	29	271	0.310912635102961+0i	0.943540325296886+0.114302177896923i	114	185	295	5	115	185	0.61913918736689+0i	-0.187332288991134-0.762609520113674i	235	65	77	223	48	252	0.4+0i	0.695292438901385+0.597133506350601i	299	1	134	166	155	145	0.718795288428261+0i	0.69124781681749+0.0742279534837573i	75
98	25	275	215	84	118	180	0.629263978281306+0i	-0.687910679620951-0.361670765339176i	233	66	77	223	261	39	0.932737905308881+0i	0.271838222117014+0.236862789387149i	246	54	143	156	46	254	0.391578004149024+0i	0.918028941084591+0.0623660965410728i	116	183	297	3	120	180	0.632455532033676+0i	-0.17265812543899-0.755108715166163i	222	78	81	219	42	256	0.375419228750255+0i	0.669178460290016+0.641296024444599i	300	0	136	164	150	150	0.707106781186548+0i	0.704046914993961+0.0657110453994364i	76
99	30	269	219	80	114	184	0.618506536400764+0i	-0.679254711971608-0.395047719514868i	224	76	89	211	261	38	0.934296365719495+0i	0.275083683194886+0.226758171282271i	249	51	158	142	42	258	0.374165738677394+0i	0.924348786535028-0.0746948514371738i	129	169	292	8	138	161	0.679366220486757+0i	-0.103015281592947-0.726532442647859i	224	76	75	224	50	249	0.408930410054765+0i	0.642023249974414+0.648522988200675i	300	0	138	161	140	160	0.683130051063973+0i	0.728145643694565+0.0560112033611204i	96
100	32	268	209	91	112	188	0.611010092660779+0i	-0.708048962525427-0.354024481262714i	221	79	94	206	250	49	0.914396194949319+0i	0.31785115631498+0.250699503572379i	246	54	147	153	29	271	0.310912635102961+0i	0.949974753622603+0.0296867110507064i	120	178	294	6	116	183	0.622864243812996+0i	-0.155447395785062-0.766730879072251i	220	79	59	241	52	248	0.416333199893227+0i	0.557995824941317+0.717849096965877i	299	1	144	156	152	148	0.711805216802087+0i	0.701808139343041+0.028260730443344i	81
101	25	273	229	71	110	189	0.606541817675112+0i	-0.671821646419069-0.425161967741874i	227	73	87	213	253	47	0.918331820930394+0i	0.30634112438334+0.250642738131823i	246	54	146	153	35	265	0.341565025531987+0i	0.939229956097971+0.0343572830930487i	136	163	293	7	117	183	0.62449979983984+0i	-0.073650064181824-0.777544640548704i	235	65	75	224	42	258	0.374165738677394+0i	0.69638959152586+0.612406349423686i	299	0	143	157	148	151	0.703550479775242+0i	0.709872733776065+0.033127394242883i	76
102	22	278	217	81	92	208	0.553774924194538+0i	-0.734253294438051-0.392689995976727i	230	70	95	205	257	42	0.9271093638699+0i	0.308843423974764+0.21232985398265i	250	50	134	165	40	260	0.365148371670111+0i	0.919891562188103+0.143060059002498i	135	165	295	5	115	184	0.620173672946042+0i	-0.0807207352795574-0.780300441035722i	226	74	78	220	41	259	0.369684550213647+0i	0.676847446701842+0.636561754448483i	300	0	137	162	157	143	0.723417813807024+0i	0.688009765541903+0.0575259001289217i	78
103	29	271	203	97	100	199	0.57831493196624+0i	-0.747271809008602-0.327317403945917i	225	75	99	201	258	42	0.92736184954957+0i	0.309407565478759+0.210397144525556i	242	58	135	164	34	266	0.336650164612069+0i	0.930072468609984+0.147077767865837i	130	170	292	8	117	183	0.62449979983984+0i	-0.108928397754606-0.773391624057705i	218	81	71	229	52	245	0.418430609640565+0i	0.596138679067109+0.685225875340349i	299	1	125	174	152	147	0.712994532947749+0i	0.691817774053859+0.114135723985901i	73
104	20	280	209	90	102	198	0.58309518948453+0i	-0.738278757605721-0.339034623701109i	240	60	92	206	264	36	0.938083151964686+0i	0.292091361966335+0.186232747562429i	254	46	155	145	27	273	0.3+0i	0.952838645890714-0.0458095502832076i	120	180	295	5	123	177	0.640312423743285+0i	-0.155624317393511-0.752184200735301i	223	76	83	215	42	257	0.374790911609059+0i	0.688781804402335+0.620573443276067i	299	1	120	179	153	147	0.714142842854285+0i	0.686584307564515+0.136389107358891i	84
105	25	275	231	69	101	198	0.58119931360977+0i	-0.682916348698781-0.44252979395681i	218	81	96	204	256	43	0.925303891145984+0i	0.29819574230894+0.234290435782002i	251	49	154	145	33	267	0.33166247903554+0i	0.942456880313995-0.0421310900501305i	122	178	294	5	113	187	0.613731754650732+0i	-0.149709244574548-0.775190605865584i	221	79	64	236	47	253	0.395811402901264+0i	0.584655668586864+0.708174471809441i	299	1	135	165	154	145	0.717669957030445+0i	0.69288118199147+0.0697531391266581i	87
106	20	280	226	72	112	188	0.611010092660779+0i	-0.679923412974695-0.405426712434576i	234	65	79	221	263	37	0.936304793679209+0i	0.269246413093348+0.225476611580224i	253	46	162	137	42	257	0.374790911609059+0i	0.920420986484131-0.111161954889388i	121	179	295	5	135	164	0.671941230110497+0i	-0.145244486626143-0.726222433130718i	219	81	69	231	51	248	0.412999469579453+0i	0.590578675802457+0.693288010724624i	297	1	137	163	155	142	0.722416446300554+0i	0.688841138884911+0.060102940811715i	92
107	33	266	214	86	106	193	0.595411664453447+0i	-0.704705276070979-0.385843781484814i	224	74	82	218	266	34	0.941629792788369+0i	0.250152686606336+0.225293068506258i	251	48	156	144	29	271	0.310912635102961+0i	0.948793231717483-0.055899345080498i	124	176	292	8	106	191	0.597413053843283+0i	-0.144431841866708-0.78882005942587i	228	71	66	234	46	253	0.392232270276368+0i	0.629187655896397+0.671026631231163i	299	1	143	155	162	136	0.737308728467136+0i	0.675001531226478+0.0273636943427697i	91
108	29	271	218	82	109	190	0.60377851484073+0i	-0.694931615273444-0.390540081310696i	229	71	95	205	260	40	0.930949336251263+0i	0.299674860380421+0.208634396467382i	249	51	150	149	33	267	0.33166247903554+0i	0.943386000911879-0.00478051079817512i	122	178	294	6	127	173	0.650640709864771+0i	-0.144943692865922-0.745424706167602i	226	74	73	227	49	251	0.404145188432738+0i	0.642545840652765+0.65100039118767i	300	0	132	168	177	123	0.768114574786861+0i	0.635751374930131+0.0762901649916157i	95
109	29	271	221	79	104	195	0.589767824619589+0i	-0.696518198540248-0.408700761126923i	225	75	80	220	263	36	0.937869213807212+0i	0.253668106630462+0.236756899521764i	259	41	149	151	31	268	0.32199212686941+0i	0.94670250608737+0.00868534409254474i	134	164	296	4	112	188	0.611010092660779+0i	-0.081442495342251-0.78742224163348i	217	82	76	224	46	253	0.392232270276368+0i	0.621039994770383+0.67857436663158i	299	1	138	162	143	155	0.692723445403778+0i	0.718875704078614+0.0578960298586803i	88
110	22	278	217	83	99	201	0.574456264653803+0i	-0.725195222651624-0.37959437435671i	228	72	84	216	250	49	0.914396194949319+0i	0.30903438138104+0.261490630399342i	248	51	141	159	40	260	0.365148371670111+0i	0.927112992792807+0.0844284623893552i	136	164	293	7	139	161	0.680685928555405+0i	-0.071379401591092-0.729089601966154i	221	79	70	229	42	258	0.374165738677394+0i	0.616576049938288+0.692700494183813i	298	2	132	168	161	139	0.732575365861197+0i	0.675706807188434+0.0821805576310257i	78
111	18	281	217	83	105	194	0.592596463507734+0i	-0.718203775092382-0.364709156563389i	232	66	96	204	266	34	0.941629792788369+0i	0.282743750045932+0.18272740665619i	243	57	151	148	39	259	0.361763020804333+0i	0.932148036365628-0.0150849288439793i	112	186	297	3	114	186	0.616441400296898+0i	-0.193407039969401-0.763278269630594i	222	77	79	221	49	250	0.404820452376368+0i	0.654365593191888+0.638690904729683i	300	0	135	164	166	134	0.743863786814047+0i	0.665209747179147+0.0645186711310879i	86
112	28	272	223	76	97	201	0.570529013902622+0i	-0.702848527859302-0.424853611472603i	237	62	89	211	254	46	0.920144916122817+0i	0.32157396409633+0.223435715472494i	246	53	144	155	31	269	0.321455025366432+0i	0.945390584582279+0.0538823649243785i	120	179	296	4	124	176	0.642910050732864+0i	-0.152183923431397-0.750670846720248i	224	76	67	233	46	254	0.391578004149024+0i	0.612337547329514+0.686811032815535i	300	0	142	158	147	153	0.7+0i	0.713129334672343+0.0380335645158583i	83
113	25	275	215	85	118	181	0.628210816073265+0i	-0.690292970334618-0.358952344574001i	238	61	84	215	260	40	0.930949336251263+0i	0.293505701870195+0.217227383870031i	246	54	139	161	44	256	0.382970843102535+0i	0.917755316305054+0.105159463326621i	119	180	293	7	122	177	0.638769720519721+0i	-0.161005760629245-0.752363202975369i	229	70	77	223	44	254	0.384253831095292+0i	0.68106570172941+0.623296480991523i	299	1	139	160	152	148	0.711805216802087+0i	0.70062778808751+0.0495382265824708i	77
114	31	268	214	85	118	179	0.630322455023139+0i	-0.681869274561443-0.371144035520786i	223	77	78	222	253	46	0.9198662110078+0i	0.279256216437387+0.275430788814957i	248	52	143	156	42	258	0.374165738677394+0i	0.925315148889212+0.0615782042295394i	115	184	295	5	114	185	0.617471378292171+0i	-0.182648408052884-0.765093887065969i	215	84	77	223	52	247	0.41702882811415+0i	0.608114987286582+0.675487319465864i	300	0	138	162	140	160	0.683130051063973+0i	0.727970951626708+0.0582376761301366i	75
115	30	270	223	77	115	185	0.61913918736689+0i	-0.670894059648867-0.408127219619728i	219	81	88	212	253	46	0.9198662110078+0i	0.291754104846089+0.262155862325471i	249	51	158	142	29	271	0.310912635102961+0i	0.947350454653977-0.0765535720932505i	124	174	298	2	117	181	0.626591932332702+0i	-0.13065441223753-0.768317626309872i	222	78	73	226	50	250	0.408248290463863+0i	0.624541020271765+0.665794147864966i	300	0	144	156	154	146	0.716472842006823+0i	0.697057561379592+0.0278823024551837i	89
116	24	275	217	83	102	197	0.584069451132157+0i	-0.716580230925571-0.381281587413864i	228	72	96	204	260	40	0.930949336251263+0i	0.300222139978605+0.207846096908265i	246	54	147	153	37	263	0.351188458428425+0i	0.93584794818059+0.0292452483806435i	131	167	296	4	127	172	0.651727829603431+0i	-0.0934186774712396-0.752677744336795i	223	77	68	232	45	255	0.387298334620742+0i	0.61303425794195+0.688613823989588i	298	1	143	157	155	144	0.719996283899737+0i	0.693213307452014+0.0325677991581833i	84
117	28	270	216	84	95	205	0.562731433871138+0i	-0.726811598139241-0.393799738628171i	227	73	83	217	255	44	0.923494888651014+0i	0.289393846770167+0.251810230306509i	250	50	147	152	38	262	0.355902608401044+0i	0.934229194764686+0.0234338426780439i	136	164	292	7	117	183	0.62449979983984+0i	-0.0761124919481914-0.777307460770471i	220	80	65	234	46	254	0.391578004149024+0i	0.58583513596803+0.70955187275631i	300	0	134	165	149	151	0.704745817062199+0i	0.705677251021463+0.073163862146038i	79
118	26	274	227	72	106	194	0.594418483337567+0i	-0.681282008822422-0.427225339980616i	213	87	89	211	255	45	0.921954445729289+0i	0.278242206751034+0.26940912082243i	242	58	134	165	38	262	0.355902608401044+0i	0.921450507128307+0.155763590887983i	125	175	295	5	125	175	0.645497224367903+0i	-0.129768550998805-0.75265759579307i	226	74	76	224	42	258	0.374165738677394+0i	0.664428046149835+0.646943097566944i	300	0	120	179	162	137	0.736074738098578+0i	0.664094828935335+0.131042123435401i	80
119	21	278	225	74	99	201	0.574456264653803+0i	-0.705735247617605-0.414653783619682i	215	85	105	195	264	36	0.938083151964686+0i	0.284815729902686+0.19718012070186i	253	46	135	164	34	266	0.336650164612069+0i	0.932522918165851+0.130643307375892i	152	147	294	6	124	176	0.642910050732864+0i	0.0133400485767968-0.76582550869675i	224	75	63	237	33	266	0.332216635610845+0i	0.614670555724954+0.715410521971957i	299	1	121	178	160	140	0.730296743340222+0i	0.670886937589347+0.128753188848486i	74
120	26	273	232	68	90	210	0.547722557505166+0i	-0.697721055128796-0.461719968411547i	238	60	90	208	262	38	0.934523051258412+0i	0.296640646698484+0.196649417474276i	246	53	164	135	39	261	0.360555127546399+0i	0.922383337482537-0.138596460036236i	128	171	295	5	127	172	0.651727829603431+0i	-0.111608029409408-0.750196296906183i	232	68	65	235	47	253	0.395811402901264+0i	0.637590662900897+0.660917150568003i	299	1	134	166	168	131	0.749581823218117+0i	0.658128127848714+0.0706714768159693i	76
121	24	276	225	74	94	206	0.559761854124889+0i	-0.71018502183493-0.42697060955994i	230	70	100	199	252	48	0.916515138991168+0i	0.339836309049076+0.210976972800116i	256	42	159	141	43	257	0.378593889720018+0i	0.922349106496106-0.0770635608605158i	105	194	290	10	111	188	0.609292588330089+0i	-0.2409304582381-0.755456852572799i	218	80	83	217	52	248	0.416333199893227+0i	0.654407651448673+0.631203051634019i	299	1	139	160	163	136	0.738343078570011+0i	0.672745788772633+0.0475668163370922i	90
122	24	276	225	75	102	198	0.58309518948453+0i	-0.698092839377487-0.415531452010409i	241	59	84	214	269	31	0.946924847422786+0i	0.260985651200025+0.187669451965502i	248	52	149	150	33	267	0.33166247903554+0i	0.943385752465921+0.00482929024878466i	128	171	287	13	134	165	0.669447933088942+0i	-0.115546336214764-0.733817762847349i	231	68	89	211	59	239	0.444956826199136+0i	0.717827319511239+0.535478629061983i	299	1	152	148	155	145	0.718795288428261+0i	0.695159165843362-0.00933099551467605i	86
123	28	272	235	65	101	199	0.58022983951764+0i	-0.668253422463102-0.465586400896423i	227	73	83	217	266	33	0.943203110164195+0i	0.250622423001865+0.218074056378247i	249	51	137	162	29	271	0.310912635102961+0i	0.942902261882302+0.119451487519294i	142	157	293	7	125	174	0.64657575013984+0i	-0.0400879487377058-0.761795744079151i	225	75	72	228	41	259	0.369684550213647+0i	0.644007040253823+0.669767321863976i	300	0	152	146	163	136	0.738343078570011+0i	0.674288649546658-0.0135762815344965i	84
124	27	271	212	86	91	208	0.551677284367371+0i	-0.741080985255848-0.382689361238676i	232	68	95	204	256	41	0.928414165097055+0i	0.309118593345632+0.206137898735667i	243	57	150	148	39	261	0.360555127546399+0i	0.932683262181193-0.0100961600149514i	115	184	292	8	108	192	0.6+0i	-0.189468016000097-0.777239905635954i	234	65	78	222	42	257	0.374790911609059+0i	0.70666925125948+0.60012527183882i	299	1	127	171	136	164	0.673300329224139+0i	0.731334036078544+0.108706919465754i	76
125	37	263	229	71	95	204	0.563671670840713+0i	-0.676966027142686-0.473277134020108i	227	73	95	205	261	39	0.932737905308881+0i	0.293395775499718+0.209568411071227i	240	60	156	143	45	254	0.387945450083904+0i	0.919271948254592-0.066613909293811i	130	168	296	4	133	167	0.665832811847939+0i	-0.096918774245361-0.739779303485467i	225	75	72	228	42	258	0.374165738677394+0i	0.642762581042183+0.668473084283871i	298	2	136	163	144	156	0.692820323027551+0i	0.718109033597883+0.0657222630857685i	71
126	23	275	222	78	99	200	0.575416091997579+0i	-0.711266316740985-0.403728309312026i	229	70	89	211	267	32	0.944974385170711+0i	0.259865638927343+0.198729114817435i	246	54	148	150	30	270	0.316227766016838+0i	0.948631139807063+0.00994789366408412i	136	163	296	4	115	185	0.61913918736689+0i	-0.0725429451905055-0.781923389962056i	213	87	62	237	44	256	0.382970843102535+0i	0.538570634675652+0.750516492022926i	300	0	130	170	162	138	0.734846922834953+0i	0.672283471091015+0.0896377961454686i	86
127	27	272	224	76	81	219	0.519615242270663+0i	-0.731973604348238-0.440697903940385i	245	54	83	217	274	26	0.955684745788763+0i	0.241262351243922+0.168698383332268i	239	61	144	156	32	268	0.32659863237109+0i	0.943022592022796+0.0635745567655818i	119	179	297	3	112	188	0.611010092660779+0i	-0.159312385226802-0.775426483027252i	222	78	70	229	45	255	0.387298334620742+0i	0.617753141136972+0.684383705691043i	299	1	144	154	136	164	0.673300329224139+0i	0.738947561950054+0.0249633201865925i	79
128	24	276	219	81	107	193	0.597215762238964+0i	-0.703501925064573-0.385251054202028i	232	66	90	209	272	28	0.952190457139047+0i	0.24857802280234+0.177601520018869i	250	49	144	156	31	269	0.321455025366432+0i	0.945252970131341+0.0562449030983624i	121	178	293	7	118	182	0.627162924074226+0i	-0.152728476770607-0.763767424711212i	225	74	77	222	46	254	0.391578004149024+0i	0.663693036528436+0.637321127792207i	300	0	140	160	130	169	0.659380473395787+0i	0.7501442723876+0.0500096181591733i	102
129	29	271	210	90	111	187	0.610314035129875+0i	-0.709698226376095-0.351916475888973i	226	73	92	207	259	41	0.929157324317757+0i	0.2955157016892+0.222119645060509i	250	50	158	142	36	264	0.346410161513775+0i	0.935095618415725-0.0748076494732578i	137	162	295	5	129	171	0.6557438524302+0i	-0.0650595390198959-0.752175017122025i	230	69	66	233	52	248	0.416333199893227+0i	0.631043929185974+0.654561094248806i	299	1	147	152	152	147	0.712994532947749+0i	0.701070255064604+0.0118022646247773i	91
130	17	282	223	76	102	198	0.58309518948453+0i	-0.710421491420597-0.39408286505218i	228	72	88	211	268	32	0.945163125250522+0i	0.256139097592279+0.202631264496079i	255	45	140	160	31	269	0.321455025366432+0i	0.942659398496102+0.0897770855710574i	137	163	292	8	118	182	0.627162924074226+0i	-0.0710097017589669-0.775644434597947i	208	92	95	204	51	249	0.412310562561766+0i	0.662885119676884+0.624966653599184i	300	0	128	171	154	144	0.718873092756943+0i	0.688062463088978+0.0989521267987494i	92
131	24	275	231	69	115	184	0.620173672946042+0i	-0.659751679179934-0.424396438726662i	227	73	94	205	265	34	0.941428502552403+0i	0.273245742906749+0.197608548816287i	247	52	175	124	37	263	0.351188458428425+0i	0.905836520624544-0.236911090009496i	136	164	296	4	112	188	0.611010092660779+0i	-0.0755624339081478-0.788008239327828i	231	68	67	231	50	249	0.408930410054765+0i	0.642219914412031+0.648328235745633i	300	0	135	165	155	145	0.718795288428261+0i	0.691771533662291+0.0691771533662291i	83
132	22	277	218	82	112	187	0.612030995783164+0i	-0.698309314589204-0.371190195666084i	239	61	93	205	267	31	0.946558584749204+0i	0.272468432956673+0.172591421222838i	234	66	130	169	35	265	0.341565025531987+0i	0.915356396413489+0.213204129599415i	128	171	296	4	106	194	0.594418483337567+0i	-0.117540191936837-0.795519308342744i	218	81	81	219	45	255	0.387298334620742+0i	0.650636702736042+0.653201256162885i	300	0	136	163	168	132	0.748331477354788+0i	0.660636920384204+0.0596561767571021i	94
133	28	272	219	81	106	194	0.594418483337567+0i	-0.699961336483293-0.395879772273338i	222	77	97	202	254	46	0.920144916122817+0i	0.317155519430043+0.229664341656238i	241	58	150	149	43	256	0.379226461405452+0i	0.92529007641325-0.00505622992575546i	133	167	295	5	114	183	0.619546918189723+0i	-0.0914036967666919-0.779619766539432i	227	73	68	232	38	262	0.355902608401044+0i	0.639711251678329+0.681250943345753i	300	0	150	150	168	131	0.749581823218117+0i	0.661911693733389+0i	82
134	30	270	209	91	102	197	0.584069451132157+0i	-0.728421680272216-0.358140659467173i	223	77	86	214	265	34	0.941428502552403+0i	0.253563095522276+0.222301891964735i	246	54	162	137	42	258	0.374165738677394+0i	0.919547720036952-0.120133220113523i	123	175	292	8	124	176	0.642910050732864+0i	-0.138845031850709-0.753252098435207i	231	68	68	232	63	236	0.459023246837373+0i	0.627337838722225+0.629082581995563i	299	1	129	169	167	133	0.746100976186646+0i	0.659835809464749+0.0891629849283477i	76
135	27	273	228	71	115	184	0.620173672946042+0i	-0.660628286068117-0.423030593493329i	219	81	93	206	256	44	0.923760430703401+0i	0.295909765434977+0.243113301542478i	246	54	138	162	34	264	0.337777974017762+0i	0.933957556087009+0.116744694510876i	138	162	294	6	125	175	0.645497224367903+0i	-0.0634270329256156-0.761124395107387i	214	86	71	228	46	253	0.392232270276368+0i	0.580090520383485+0.713896935359065i	300	0	133	165	157	143	0.723417813807024+0i	0.686464037425863+0.0737142590524416i	64
136	23	275	213	87	113	187	0.613731754650732+0i	-0.707103630107873-0.351194802953577i	229	71	87	212	259	41	0.929157324317757+0i	0.2895508556909+0.229841181330358i	242	58	137	162	37	262	0.351775239887621+0i	0.927505680442938+0.126441264419842i	122	178	294	6	115	185	0.61913918736689+0i	-0.149886367533018-0.770844175884091i	229	69	69	231	40	260	0.365148371670111+0i	0.656390760211164+0.660165007082378i	299	1	148	151	163	137	0.737111479583199+0i	0.67573669400622+0.0068254699625777i	78
137	31	268	212	87	104	194	0.590756539185648+0i	-0.713669281140901-0.376407848703007i	234	66	69	230	264	36	0.938083151964686+0i	0.249703898437122+0.240099902343386i	249	51	133	167	44	256	0.382970843102535+0i	0.910435045596199+0.156337331061973i	147	152	291	9	125	174	0.64657575013984+0i	-0.0135687950025759-0.762729104684803i	215	85	83	215	45	255	0.387298334620742+0i	0.6447247502768+0.659037173747064i	300	0	145	155	156	143	0.722315118514615+0i	0.691180192416731+0.0230393397472244i	85
138	21	279	221	79	106	194	0.594418483337567+0i	-0.704498832713522-0.387747419555504i	229	71	89	211	255	45	0.921954445729289+0i	0.306548681218884+0.236702146257619i	235	65	159	141	35	265	0.341565025531987+0i	0.934633624889929-0.0989612073412867i	114	186	294	6	112	186	0.613057033378214+0i	-0.191612518599002-0.766450074396011i	222	78	76	224	45	255	0.387298334620742+0i	0.642929505442164+0.660788658371113i	300	0	148	151	168	132	0.748331477354788+0i	0.663291572125083+0.00665509938587039i	82
139	32	268	220	79	98	201	0.572502574076671+0i	-0.703229732789976-0.421555151309676i	232	66	91	209	252	48	0.916515138991168+0i	0.326752956260977+0.230721705902831i	236	63	142	157	24	275	0.283315298789931+0i	0.955442136928272+0.0828418037799079i	130	168	297	2	123	176	0.641382286517327+0i	-0.0983421900382658-0.760892618048226i	224	75	78	222	46	254	0.391578004149024+0i	0.662713377239009+0.638339757727132i	300	0	135	165	167	133	0.746100976186646+0i	0.66252841025079+0.066252841025079i	92
140	21	279	219	81	97	203	0.568624070307733+0i	-0.725353852531379-0.387979967633063i	236	64	106	193	264	36	0.938083151964686+0i	0.308905701880581+0.15677138560868i	242	57	156	144	38	260	0.357094915286524+0i	0.932122256110948-0.0602604442329024i	118	182	295	5	113	187	0.613731754650732+0i	-0.170143634424366-0.770963343485409i	234	65	71	228	47	252	0.396472742381497+0i	0.672596729735413+0.624838382061892i	299	1	146	152	168	132	0.748331477354788+0i	0.663188737561592+0.0134424094366342i	74
141	24	276	237	63	102	198	0.58309518948453+0i	-0.668524602355018-0.461600320673703i	233	67	85	215	249	51	0.91104335791443+0i	0.324614082690975+0.254215847890522i	248	49	155	144	40	260	0.365148371670111+0i	0.929549216502965-0.0510384244015258i	116	182	297	3	122	177	0.638769720519721+0i	-0.169603928503643-0.750471686063697i	222	76	79	221	45	254	0.387945450083904+0i	0.662860360374684+0.640401803872492i	300	0	136	164	157	142	0.724626532801645+0i	0.686159650234949+0.064041567355262i	79
142	27	272	225	75	107	192	0.598213617174146+0i	-0.684041942710406-0.417405185449819i	224	74	96	203	264	36	0.938083151964686+0i	0.282330606230258+0.200722267787246i	256	44	142	157	34	265	0.337212654836588+0i	0.939065139199814+0.06666550650595i	121	179	295	5	111	189	0.608276253029822+0i	-0.155662356498831-0.778311782494156i	230	69	72	227	43	256	0.379226461405452+0i	0.666591709708923+0.641749782639024i	299	1	121	178	154	145	0.717669957030445+0i	0.683902753955981+0.131251117737506i	82
143	22	278	227	73	93	207	0.556776436283002+0i	-0.711795982265488-0.428189770581583i	232	68	95	205	256	44	0.923760430703401+0i	0.318053023218915+0.21332824728098i	248	51	157	143	36	264	0.346410161513775+0i	0.935738898816068-0.0662775470464308i	133	167	295	5	124	176	0.642910050732864+0i	-0.0891891750998429-0.760731199381014i	224	76	63	237	57	243	0.435889894354067+0i	0.583112279932475+0.685550923704396i	300	0	133	166	164	134	0.741846055775589+0i	0.666523032174717+0.0735627426814905i	91
144	24	275	216	84	102	197	0.584069451132157+0i	-0.718934029166227-0.376824545327127i	229	71	92	208	258	42	0.92736184954957+0i	0.301607699803814+0.221433501121787i	234	66	139	160	40	259	0.365758477979728+0i	0.923475151977934+0.11582046220459i	123	176	291	9	111	189	0.608276253029822+0i	-0.147082027531529-0.779978767132295i	223	77	67	233	47	253	0.395811402901264+0i	0.606488308113185+0.689568898265677i	299	1	146	154	168	130	0.75083845750051+0i	0.66024801624018+0.0177247789594679i	89
145	26	274	212	88	95	204	0.563671670840713+0i	-0.738795910920811-0.369397955460406i	225	74	80	220	261	39	0.932737905308881+0i	0.264807126338919+0.24469815250656i	248	52	144	153	39	261	0.360555127546399+0i	0.931736218206515+0.0432159655939942i	136	163	296	4	108	192	0.6+0i	-0.07390263675972-0.796579186446621i	227	73	67	232	39	260	0.361157559257308+0i	0.635128917986673+0.682771173182042i	300	0	149	151	175	125	0.763762615825973+0i	0.645482880463268+0.00430321920308848i	75
146	27	273	219	78	101	199	0.58022983951764+0i	-0.704844882417285-0.408077229288155i	219	80	78	221	261	39	0.932737905308881+0i	0.251309369693913+0.258541294001651i	250	49	153	147	47	253	0.395811402901264+0i	0.91792566602751-0.027309430262908i	127	173	292	8	126	173	0.649156901121946+0i	-0.121619598273622-0.750868824124104i	210	90	67	233	55	245	0.428174419288838+0i	0.529427654129621+0.732374921545975i	300	0	146	153	167	132	0.747347595228382+0i	0.664251260656236+0.0155510328581727i	71
147	28	271	227	73	95	205	0.562731433871138+0i	-0.698897906028813-0.441446542949283i	246	51	94	206	254	46	0.920144916122817+0i	0.340396654677846+0.193554774721433i	252	48	138	161	35	264	0.34213572772701+0i	0.933695458451345+0.105621658195853i	111	188	296	4	117	182	0.625543242171224+0i	-0.199556357210511-0.754236642222309i	227	73	81	219	53	246	0.421019625532602+0i	0.675513187710458+0.605329999376904i	300	0	140	160	161	138	0.733799385705343+0i	0.677861531550827+0.0451907687700551i	91
148	23	276	222	77	96	204	0.565685424949238+0i	-0.715448987069491-0.410039933300696i	231	67	85	213	265	34	0.941428502552403+0i	0.265830058198586+0.207477118594018i	247	53	166	133	37	263	0.351188458428425+0i	0.922958881135188-0.157523237651939i	115	184	296	4	113	187	0.613731754650732+0i	-0.182138115080503-0.768218094272879i	224	75	69	230	52	248	0.416333199893227+0i	0.617560694703468+0.667297126491667i	300	0	136	163	159	139	0.730449893544975+0i	0.680198658196049+0.0614226213086734i	88
149	21	279	223	76	99	201	0.574456264653803+0i	-0.710612801188706-0.4062381651036i	222	78	85	214	262	38	0.934523051258412+0i	0.264694335586428+0.237915059160042i	252	48	163	136	34	265	0.337212654836588+0i	0.93323581098271-0.123929603071676i	124	175	295	5	125	175	0.645497224367903+0i	-0.132715896014186-0.752143486496084i	227	72	72	226	56	244	0.432049379893857+0i	0.638699029099256+0.636707847887083i	300	0	141	159	162	138	0.734846922834953+0i	0.677015465270348+0.0406209279162209i	90
150	34	266	212	87	81	218	0.520483438769616+0i	-0.751139412953986-0.406062276348957i	236	64	81	218	265	35	0.939858145324779+0i	0.266824750679048+0.213239815915627i	255	45	154	145	34	265	0.337212654836588+0i	0.940559337715912-0.0404445009051276i	116	182	292	8	122	177	0.638769720519721+0i	-0.17527099365004-0.7491684209389i	224	75	69	231	37	262	0.351775239887621+0i	0.634835462378165+0.687923045339453i	299	1	133	167	146	154	0.697614984548545+0i	0.71185456387709+0.0812183059457083i	82
151	26	274	210	89	107	192	0.598213617174146+0i	-0.719724748849666-0.352330461528251i	231	69	80	220	249	51	0.91104335791443+0i	0.311959505536926+0.269594634414627i	234	66	140	157	35	264	0.34213572772701+0i	0.934780212100156+0.0955463179756051i	119	181	294	6	112	187	0.612030995783164+0i	-0.166435919028248-0.77312168838928i	226	74	71	229	51	249	0.412310562561766+0i	0.63161815960461+0.656550455378477i	300	0	146	154	150	150	0.707106781186548+0i	0.706855499451112+0.018849479985363i	70
152	18	282	218	82	103	196	0.586925553499906+0i	-0.719750164167397-0.370780387601386i	218	81	77	223	258	42	0.92736184954957+0i	0.256485924708195+0.272424247134101i	242	58	134	165	35	265	0.341565025531987+0i	0.92671097141157+0.156652828888462i	124	176	293	7	126	172	0.650245178333764+0i	-0.135903637396937-0.747470005683153i	220	80	79	221	55	245	0.428174419288838+0i	0.634461710803158+0.643525449528918i	300	0	154	146	153	147	0.714142842854285+0i	0.699751243773239-0.0186600331672864i	74
153	31	269	218	81	106	194	0.594418483337567+0i	-0.696357541058362-0.40218508385794i	224	75	84	216	263	37	0.936304793679209+0i	0.263256013006572+0.232442691752649i	250	50	139	160	33	267	0.33166247903554+0i	0.938205967557405+0.0988410969165827i	127	172	292	8	119	181	0.629814787589706+0i	-0.121955881428299-0.767111527952996i	221	77	66	234	54	246	0.424264068711928+0i	0.591586980996539+0.685583579088211i	300	0	143	157	152	146	0.714189830573049+0i	0.699191132322026+0.0326289195083612i	91
154	26	274	228	72	98	201	0.572502574076671+0i	-0.694015645241967-0.436558228458657i	242	58	89	211	259	41	0.929157324317757+0i	0.308110402686227+0.204290593085433i	245	54	140	158	34	265	0.337212654836588+0i	0.937247840575611+0.0886234210263527i	114	186	294	6	114	186	0.616441400296898+0i	-0.190972742126446-0.763890968505785i	217	83	77	222	45	255	0.387298334620742+0i	0.624603559599183+0.678137444281047i	300	0	141	158	158	141	0.726930597543868+0i	0.685603677586754+0.0389808111002502i	71
155	23	277	229	71	97	203	0.568624070307733+0i	-0.698486666945804-0.434491706210382i	228	72	88	210	252	48	0.916515138991168+0i	0.314285083909175+0.247436630336341i	260	38	153	147	49	251	0.404145188432738+0i	0.914365392402971-0.0245478276518996i	115	183	297	2	113	186	0.614757205248285+0i	-0.177724462636473-0.768431905880993i	227	73	83	216	41	258	0.370302235774236+0i	0.702017444683537+0.608315511507474i	300	0	131	167	157	142	0.724626532801645+0i	0.68416751033783+0.0826511086314157i	99
156	24	275	228	72	117	183	0.62449979983984+0i	-0.663961022747974-0.411285497278307i	226	72	82	217	261	39	0.932737905308881+0i	0.27152137886082+0.237225927801998i	241	59	146	153	39	261	0.360555127546399+0i	0.93204416275574+0.0359677448966712i	117	183	294	6	116	184	0.621825270205921+0i	-0.174938378939891-0.763367471737705i	226	72	66	234	46	252	0.392889826932923+0i	0.62364238593029+0.675801567299006i	300	0	151	149	159	141	0.728010988928052+0i	0.685550225759911-0.00457033483839936i	76
157	24	276	224	76	92	207	0.554700196225229+0i	-0.717465204027425-0.421368453158964i	226	74	102	198	249	51	0.91104335791443+0i	0.34860400524843+0.220170950683219i	240	59	145	153	26	273	0.294883912309794+0i	0.954594857892342+0.0423336219377522i	139	161	298	2	114	186	0.616441400296898+0i	-0.0583620544396005-0.785234914278262i	226	73	64	236	51	249	0.412310562561766+0i	0.606637910650192+0.679698790172507i	299	1	139	160	151	148	0.710645285925423+0i	0.701798428482947+0.0496209972777554i	95
158	22	277	219	81	100	199	0.57831493196624+0i	-0.718027069493966-0.38728409073804i	234	66	91	209	260	40	0.930949336251263+0i	0.298806585175136+0.209876053873012i	248	52	148	151	38	262	0.355902608401044+0i	0.934412868482378+0.0143500713540738i	121	178	295	5	105	195	0.591607978309962+0i	-0.155990633506979-0.790991101250887i	226	72	61	238	55	245	0.428174419288838+0i	0.594307315066043+0.680782991801101i	299	1	133	166	168	129	0.752101433090355+0i	0.65501663954409+0.0727779929910271i	85
159	28	272	216	84	88	211	0.542507494207134+0i	-0.738861318011601-0.399711860563653i	223	77	71	229	263	37	0.936304793679209+0i	0.238339714794904+0.257929280394485i	252	47	136	164	45	254	0.387945450083904+0i	0.913259194340371+0.12432204837427i	134	165	295	5	137	162	0.676900273255308+0i	-0.078496807575087-0.731877224175893i	229	71	66	234	39	260	0.361157559257308+0i	0.63885358574472+0.679287356994386i	300	0	116	184	165	134	0.742858980482126+0i	0.652886078622724+0.147987511154484i	77
160	22	278	216	81	104	196	0.58878405775519+0i	-0.713393653493908-0.380003721676443i	220	78	91	208	255	45	0.921954445729289+0i	0.299310906085635+0.245790523613495i	249	51	168	130	46	254	0.391578004149024+0i	0.903437188015255-0.174550605778827i	132	168	291	9	111	188	0.609292588330089+0i	-0.100412182831726-0.78656209884852i	221	79	72	228	42	258	0.374165738677394+0i	0.624248582004662+0.685794216850192i	300	0	140	159	178	122	0.77028133388609+0i	0.636420581428364+0.0404414416292271i	70
161	32	268	227	73	102	198	0.58309518948453+0i	-0.680363338890227-0.443965907580911i	237	61	79	219	261	39	0.932737905308881+0i	0.282170822906247+0.224454063675424i	241	59	164	136	39	261	0.360555127546399+0i	0.92189174693322-0.141829499528188i	107	192	296	4	118	182	0.627162924074226+0i	-0.218366187678348-0.747651573091029i	229	71	80	220	57	242	0.436618198778998+0i	0.673344152590998+0.596634059257846i	300	0	149	151	167	132	0.747347595228382+0i	0.664418506530039+0.00442945671020029i	87
162	27	271	222	77	94	206	0.559761854124889+0i	-0.712982968067617-0.422281841797819i	240	57	91	209	262	38	0.934523051258412+0i	0.29998967096728+0.191501603073211i	257	43	153	145	28	271	0.306015497891582+0i	0.951353057259345-0.0358032888638027i	117	182	296	4	121	179	0.635085296108588+0i	-0.168374300364001-0.75386786749642i	221	79	72	227	60	240	0.447213595499958+0i	0.60309630464236+0.660511050117051i	300	0	143	156	162	137	0.736074738098578+0i	0.676261386587938+0.0294026689820842i	90
163	17	283	225	74	97	203	0.568624070307733+0i	-0.714786912355558-0.407119560561606i	223	77	77	222	256	44	0.923760430703401+0i	0.271279359042962+0.2703223557605i	260	40	147	150	40	259	0.365758477979728+0i	0.93062152478865+0.0128184783028739i	119	180	295	5	124	175	0.64398425373882+0i	-0.157980144240543-0.748549634267623i	216	84	70	228	44	256	0.382970843102535+0i	0.589924261208149+0.710860534402742i	300	0	144	156	158	140	0.728149258244406+0i	0.684870922604482+0.0273948369041793i	91
164	27	273	205	94	81	218	0.520483438769616+0i	-0.777867742882119-0.35216298009591i	227	73	89	210	263	36	0.937869213807212+0i	0.272495554866819+0.214819715972409i	238	62	132	168	36	263	0.346988959179744+0i	0.918844473295035+0.187945460446712i	117	181	288	12	114	185	0.617471378292171+0i	-0.1788150286386-0.765998878930605i	221	78	75	225	55	245	0.428174419288838+0i	0.62465521914904+0.653048638201269i	299	1	142	158	161	139	0.732575365861197+0i	0.679706920016302+0.0364943312760431i	86
165	29	271	214	85	105	194	0.592596463507734+0i	-0.710289803060604-0.379891862384883i	240	60	79	221	259	41	0.929157324317757+0i	0.290241562101386+0.228968343435538i	236	64	138	160	36	263	0.346988959179744+0i	0.930189399447052+0.119776222029627i	120	180	293	7	123	177	0.640312423743285+0i	-0.157709731345577-0.751749719413919i	226	74	62	238	35	264	0.34213572772701+0i	0.614174266382799+0.711149150548504i	300	0	135	164	144	156	0.692820323027551+0i	0.717742237478752+0.0696137956083071i	71
166	29	271	226	74	117	182	0.625543242171224+0i	-0.660677483277093-0.414970981231893i	222	78	80	220	269	31	0.946924847422786+0i	0.230481619815096+0.22407935259801i	248	52	140	160	37	263	0.351188458428425+0i	0.93146797656777+0.0950477527109969i	125	175	298	2	118	180	0.629263978281306+0i	-0.129448544505602-0.766335383473166i	216	84	75	224	61	239	0.450924975282289+0i	0.590763948443095+0.669077442368662i	300	0	156	144	150	150	0.707106781186548+0i	0.706541773680277-0.0282616709472111i	76
167	20	279	224	76	104	196	0.58878405775519+0i	-0.702368153967633-0.400015386735852i	227	72	78	222	250	50	0.912870929175277+0i	0.299555113437053+0.27736870890636i	245	55	157	141	30	270	0.316227766016838+0i	0.945292509170131-0.080137831932473i	130	169	297	3	116	183	0.622864243812996+0i	-0.103215343500176-0.775491280831322i	224	76	69	231	49	251	0.404145188432738+0i	0.61694837241999+0.675308353594854i	300	0	127	173	159	141	0.728010988928052+0i	0.677645639575722+0.103905664734944i	84
168	30	270	222	77	98	200	0.573462344363328+0i	-0.700566019972171-0.424674217792495i	221	79	93	206	255	45	0.921954445729289+0i	0.302659944135587+0.24165462589374i	254	46	158	142	31	269	0.321455025366432+0i	0.94413566655579-0.0726258205042914i	113	187	294	6	120	180	0.632455532033676+0i	-0.192766734157591-0.750227289694408i	219	81	68	231	45	255	0.387298334620742+0i	0.594563724108884+0.704623287987117i	300	0	149	151	148	150	0.70472994494488+0i	0.70945988916046+0.0047297325944031i	74
169	23	277	224	72	91	208	0.551677284367371+0i	-0.713141566818918-0.432528934972104i	225	75	91	207	261	39	0.932737905308881+0i	0.2845021443119+0.22149160228309i	239	60	135	165	42	257	0.374790911609059+0i	0.914439755083588+0.152747199312845i	118	180	289	11	100	199	0.57831493196624+0i	-0.178716114865412-0.795997732253237i	215	84	73	226	44	255	0.383610727998386+0i	0.600624837976836+0.701493131377527i	300	0	143	157	156	143	0.722315118514615+0i	0.690812266102722+0.0322379057514603i	98
170	25	274	221	79	112	187	0.612030995783164+0i	-0.687537023478119-0.39078242226016i	221	79	80	220	266	34	0.941629792788369+0i	0.239729866193031+0.236353389204396i	242	58	129	169	46	254	0.391578004149024+0i	0.898870758085911+0.196718140812499i	135	164	296	4	110	188	0.607558652953378+0i	-0.0787572351523529-0.790360538699038i	224	74	66	234	51	249	0.412310562561766+0i	0.609025060401479+0.677560680531991i	300	0	138	161	152	148	0.711805216802087+0i	0.700308055464893+0.0538698504203763i	74
171	27	273	222	78	95	205	0.562731433871138+0i	-0.713402094969228-0.417601226323451i	220	80	84	216	253	47	0.918331820930394+0i	0.287988183598303+0.271531715964115i	233	66	128	172	42	258	0.374165738677394+0i	0.896952209410179+0.235534995349308i	129	170	292	8	128	172	0.653197264742181+0i	-0.108545118699384-0.749367260120076i	218	81	67	233	55	245	0.428174419288838+0i	0.576363751245127+0.696039864459869i	300	0	143	156	156	143	0.722315118514615+0i	0.690911347834176+0.0300396238188772i	96
172	22	278	221	78	127	172	0.651727829603431+0i	-0.661624399136709-0.37081530522268i	227	71	86	213	253	47	0.918331820930394+0i	0.307363207742417+0.249388302037122i	248	52	153	147	41	259	0.369684550213647+0i	0.928722268969459-0.0284302735398814i	113	187	298	2	117	182	0.625543242171224+0i	-0.189223747448531-0.756894989794124i	208	91	71	229	42	256	0.375419228750255+0i	0.552766257747555+0.743982437279488i	300	0	144	155	150	150	0.707106781186548+0i	0.706628748684654+0.0259963753696695i	82
173	24	276	215	85	109	191	0.602771377334171+0i	-0.709116791894003-0.365814218040557i	224	76	94	206	267	33	0.94339811320566+0i	0.264469778647634+0.200139291949561i	251	49	141	156	40	260	0.365148371670111+0i	0.928341516301918+0.0696325769803418i	136	164	294	6	125	175	0.645497224367903+0i	-0.0739062334715117-0.760178401421263i	222	76	71	229	45	255	0.387298334620742+0i	0.627953957453972+0.675036167414676i	300	0	133	167	163	137	0.737111479583199+0i	0.671472577513698+0.0761002254515524i	76
174	27	273	214	86	98	200	0.573462344363328+0i	-0.72673956230974-0.378140910470109i	219	81	82	217	267	33	0.94339811320566+0i	0.236696179904143+0.23232502753424i	243	56	138	160	34	266	0.336650164612069+0i	0.935137286662078+0.110385333088023i	120	179	297	3	123	177	0.640312423743285+0i	-0.15161803433104-0.753001973214939i	233	65	64	236	52	248	0.416333199893227+0i	0.63747379102521+0.648300726841035i	299	1	141	159	149	150	0.705923338045516+0i	0.706999682609515+0.0427046788153398i	93
175	22	277	219	81	101	199	0.58022983951764+0i	-0.716829358786087-0.386638078460543i	227	73	93	207	260	40	0.930949336251263+0i	0.29348510637382+0.217255208614387i	248	52	161	139	33	265	0.332773579230018+0i	0.937121874999371-0.105187149234623i	132	168	295	5	126	174	0.648074069840786+0i	-0.0938204978741316-0.75577623287495i	222	78	71	228	51	249	0.412310562561766+0i	0.614690672658734+0.672424997264641i	300	0	144	156	170	130	0.752772652709081+0i	0.657754595241444+0.0263101838096578i	89
176	30	269	196	103	102	198	0.58309518948453+0i	-0.757104709688339-0.294605598330609i	230	70	80	219	261	39	0.932737905308881+0i	0.271795382869678+0.236911945352541i	248	52	138	161	34	266	0.336650164612069+0i	0.935170172818696+0.110106378275357i	120	180	291	9	116	182	0.623908442775415+0i	-0.162635592233474-0.764387283497328i	227	73	81	218	51	248	0.412999469579453+0i	0.679440376843225+0.606458747518928i	298	2	128	171	141	159	0.685565460040104+0i	0.720398824613772+0.105002540422101i	79
177	28	272	227	72	99	200	0.575416091997579+0i	-0.689682978725605-0.439583564213234i	243	57	85	215	249	51	0.91104335791443+0i	0.3379486040385+0.236200637231209i	262	38	140	160	32	268	0.32659863237109+0i	0.941418110422375+0.0840551884305692i	122	178	296	4	114	186	0.616441400296898+0i	-0.148305664543693-0.773308107977831i	227	73	71	229	42	257	0.374790911609059+0i	0.647107455627654+0.663915441488112i	300	0	130	169	160	139	0.731516955959455+0i	0.676096214258805+0.0881864627294093i	104
178	21	279	217	83	102	196	0.585048612676443+0i	-0.719713858595703-0.373804872293893i	229	71	89	211	256	44	0.923760430703401+0i	0.303123448783554+0.234057346529073i	248	52	135	165	35	265	0.341565025531987+0i	0.929038512698177+0.142199772351762i	130	170	296	4	133	167	0.665832811847939+0i	-0.101259945052488-0.739197598883163i	229	71	42	257	41	258	0.370302235774236+0i	0.548886095622753+0.749399965447432i	298	2	145	154	157	143	0.723417813807024+0i	0.690089453365836+0.0210526250122905i	97
179	34	266	228	72	93	207	0.556776436283002+0i	-0.689319008883542-0.463507609421692i	230	69	85	215	254	45	0.921682335601154+0i	0.302231183766845+0.243224143126652i	256	44	156	144	30	269	0.316756133579975+0i	0.946991151485888-0.0536032727256163i	142	158	296	4	110	190	0.605530070819498+0i	-0.0435413920534469-0.794630404975408i	227	72	81	219	42	258	0.374165738677394+0i	0.693647008640655+0.615511029473779i	300	0	147	152	165	134	0.742858980482126+0i	0.669354350863489+0.0111932165696236i	75
180	29	271	213	86	108	190	0.602010055881586+0i	-0.706529238095237-0.372021946038151i	233	65	85	215	257	43	0.925562891794321+0i	0.300166711594631+0.230723381094762i	257	42	137	163	34	266	0.336650164612069+0i	0.934863989355254+0.112676475244151i	122	176	296	4	108	191	0.60100250696476+0i	-0.146284430210218-0.785746048097059i	219	80	71	229	38	262	0.355902608401044+0i	0.618433096081268+0.70062389268756i	299	1	144	155	164	136	0.739369100427295+0i	0.672839027262086+0.0249194046145416i	76
181	28	272	215	84	95	205	0.562731433871138+0i	-0.727765805051243-0.392033501542215i	228	72	90	210	267	32	0.944974385170711+0i	0.25930244230703+0.199463417159254i	249	51	147	153	48	252	0.4+0i	0.916094622731825+0.0277604431130856i	133	166	295	5	115	185	0.61913918736689+0i	-0.0890797285716586-0.780212450954396i	224	76	72	228	55	245	0.428174419288838+0i	0.621978277824356+0.655598725274321i	300	0	141	159	146	154	0.697614984548545+0i	0.715186662535848+0.0429111997521509i	86
182	22	278	219	80	89	209	0.546495853708704+0i	-0.735411002251055-0.40064066150017i	238	62	91	207	262	38	0.934523051258412+0i	0.296559633636552+0.196771568993136i	257	43	140	160	26	274	0.294392028877595+0i	0.951538228723136+0.088928806422723i	139	159	296	4	110	189	0.606541817675112+0i	-0.0546912014723008-0.793168264552288i	216	83	74	224	46	253	0.392232270276368+0i	0.609125751895633+0.689289245913083i	300	0	133	167	149	148	0.708296196293261+0i	0.701425027563982+0.0794948364572513i	100
183	29	271	212	87	107	193	0.597215762238964+0i	-0.712126961965406-0.369064389199573i	231	68	96	203	267	32	0.944974385170711+0i	0.273484278919269+0.17952648984271i	249	51	149	151	48	252	0.4+0i	0.916468386363342+0.0092572564279126i	123	176	294	6	107	191	0.599216490664738+0i	-0.145365776669957-0.787279104440462i	231	69	73	227	44	256	0.382970843102535+0i	0.669519383561052+0.636456697953099i	300	0	146	153	166	134	0.743863786814047+0i	0.66814817683807+0.0156422650095869i	81
184	21	277	206	93	105	195	0.591607978309962+0i	-0.737969619563919-0.324654956223811i	241	59	83	217	266	33	0.943203110164195+0i	0.267526815192852+0.196970292504627i	252	48	164	135	41	259	0.369684550213647+0i	0.919847754893309-0.13120000438671i	139	159	299	1	113	186	0.614757205248285+0i	-0.0531680321239119-0.786922320788646i	233	65	63	237	43	257	0.378593889720018+0i	0.645113120468273+0.66369852227224i	300	0	139	159	163	137	0.737111479583199+0i	0.674254348082129+0.0452519696699416i	75
185	17	283	223	77	98	200	0.573462344363328+0i	-0.718165790556442-0.394181223388122i	238	61	98	202	263	37	0.936304793679209+0i	0.303048187676477+0.177468671261539i	243	56	144	153	35	265	0.341565025531987+0i	0.938756860273022+0.0454850593455896i	131	167	295	5	119	180	0.630867110441485+0i	-0.0962154923765047-0.769902115849773i	217	83	90	210	40	259	0.365758477979728+0i	0.693332682980939+0.62089493998293i	297	3	136	164	152	147	0.712994532947749+0i	0.698011153817873+0.0664772527445593i	86
186	20	280	223	77	104	195	0.589767824619589+0i	-0.704149865883897-0.395407232380957i	229	71	95	203	259	41	0.929157324317757+0i	0.304545706768208+0.209567600443674i	238	62	157	142	35	265	0.341565025531987+0i	0.936440588157392-0.0800772014044592i	129	171	293	7	112	185	0.614088248629118+0i	-0.114672086384343-0.780862302521952i	229	71	80	219	34	265	0.337212654836588+0i	0.705800997907004+0.623002870596547i	299	1	137	163	149	151	0.704745817062199+0i	0.706774907857511+0.0616649248466285i	91
187	23	277	230	70	106	194	0.594418483337567+0i	-0.680413624148944-0.428607007337918i	226	73	75	225	263	36	0.937869213807212+0i	0.248180490287817+0.242503158810645i	251	49	152	148	31	269	0.321455025366432+0i	0.946739248666118-0.0187473118547747i	122	177	293	7	116	184	0.621825270205921+0i	-0.148373883800974-0.768972381779182i	225	74	70	228	46	254	0.391578004149024+0i	0.634624255064086+0.666272257827849i	300	0	143	156	143	157	0.690410505906933+0i	0.722735021947661+0.0314232618238113i	81
188	27	272	233	66	112	188	0.611010092660779+0i	-0.654116887249298-0.445867429267889i	222	76	95	205	250	50	0.912870929175277+0i	0.326849194896746+0.244614534445555i	244	56	128	171	32	266	0.327692768207616+0i	0.920847287584034+0.211323738878425i	121	178	287	13	108	192	0.6+0i	-0.163457316272487-0.783123046370745i	218	82	86	214	44	255	0.383610727998386+0i	0.672488971167509+0.63293079639295i	300	0	135	165	159	141	0.728010988928052+0i	0.682163129063324+0.0682163129063324i	86
189	30	269	218	82	115	185	0.61913918736689+0i	-0.683073143361696-0.387398693189121i	238	62	88	212	272	28	0.952190457139047+0i	0.249745008607957+0.175956710610152i	254	46	158	142	41	259	0.369684550213647+0i	0.926420477947667-0.071263113688282i	139	161	295	4	113	186	0.614757205248285+0i	-0.0592612940360909-0.786486921458002i	220	79	71	228	43	257	0.378593889720018+0i	0.618441606144908+0.688619377054969i	300	0	138	162	169	130	0.751809411556112+0i	0.657280530249303+0.0525824424199442i	76
190	23	277	228	72	99	200	0.575416091997579+0i	-0.696914525321762-0.428026243898405i	219	81	84	216	246	54	0.905538513813742+0i	0.306590974535027+0.293260932163939i	251	49	145	154	30	270	0.316227766016838+0i	0.947736792104191+0.0423671204126182i	133	167	294	6	127	173	0.650640709864771+0i	-0.0890314288497502-0.75414857378612i	234	66	79	219	44	254	0.384253831095292+0i	0.707293693188223+0.593367192271999i	299	1	122	177	155	145	0.718795288428261+0i	0.683599581535996+0.126589673580211i	83
191	32	268	213	87	104	195	0.589767824619589+0i	-0.712397091756106-0.380347599835887i	244	55	84	215	241	59	0.89628864398325+0i	0.364479617573659+0.252628729641001i	236	64	146	154	40	259	0.365758477979728+0i	0.92970471566013+0.0432420797981455i	134	165	293	7	119	181	0.629814787589706+0i	-0.083979088510112-0.772192233855239i	230	70	70	230	51	249	0.412310562561766+0i	0.644204936336256+0.644204936336256i	299	1	140	160	163	137	0.737111479583199+0i	0.674254348082129+0.0452519696699416i	85
192	20	279	225	75	113	185	0.615787813189319+0i	-0.68239030143377-0.393889382487833i	236	64	90	210	255	45	0.921954445729289+0i	0.317633803578429+0.221604979240765i	252	48	154	146	40	259	0.365758477979728+0i	0.92999497115006-0.0364703910254925i	126	174	293	7	108	190	0.602010055881586+0i	-0.132163614620722-0.78747487044847i	243	56	65	235	43	257	0.378593889720018+0i	0.685894660547961+0.621462131829819i	300	0	142	158	162	136	0.737308728467136+0i	0.674597202194205+0.0359785174503576i	93
193	24	276	214	86	80	220	0.516397779494322+0i	-0.763502528191477-0.387810807970274i	221	79	82	218	265	34	0.941428502552403+0i	0.243534943123674+0.233244734259294i	238	61	145	155	42	258	0.374165738677394+0i	0.925895149510852+0.0521360922229274i	130	170	295	5	124	176	0.642910050732864+0i	-0.104656278361809-0.758758018123118i	219	80	65	232	63	237	0.458257569495584+0i	0.566349807242316+0.685016712085618i	300	0	151	149	153	145	0.716535287890238+0i	0.697535344277731-0.00465023562851816i	74
194	27	273	219	81	98	201	0.572502574076671+0i	-0.715072628434058-0.401138303755691i	236	63	92	208	260	40	0.930949336251263+0i	0.303594834746786+0.202887923860453i	241	58	141	157	33	266	0.332216635610845+0i	0.93959462425275+0.0824260219757428i	121	178	296	4	127	173	0.650640709864771+0i	-0.145958844834606-0.745226597942676i	221	79	61	237	51	249	0.412310562561766+0i	0.569748002253276+0.710905910742343i	300	0	144	156	156	143	0.722315118514615+0i	0.691011486565825+0.027640459462633i	82
195	21	279	209	90	113	187	0.613731754650732+0i	-0.716507563284085-0.331587462202715i	228	70	90	210	257	43	0.925562891794321+0i	0.302231179955674+0.228012383865294i	243	56	147	152	43	255	0.379862214511292+0i	0.924712590779982+0.0247249355823524i	125	175	297	3	107	192	0.598213617174146+0i	-0.134352647286776-0.789993566046243i	233	67	57	243	43	257	0.378593889720018+0i	0.616291911839642+0.690543949410684i	299	1	133	166	158	142	0.725718035235908+0i	0.683784492059936+0.0759743493007269i	81
196	23	277	215	85	93	207	0.556776436283002+0i	-0.739440751206981-0.3784539277831i	229	69	87	212	263	36	0.937869213807212+0i	0.273782447780277+0.213177177671725i	240	60	132	168	47	253	0.395811402901264+0i	0.900498437476399+0.18009968749528i	144	156	292	8	125	175	0.645497224367903+0i	-0.0322428900751164-0.763081731777755i	216	84	73	227	41	259	0.369684550213647+0i	0.604687571249426+0.70546883312433i	299	0	126	174	155	145	0.718795288428261+0i	0.686490240829416+0.109838438532707i	82
197	22	277	220	80	105	195	0.591607978309962+0i	-0.707265554172663-0.387008315002192i	239	59	86	213	254	46	0.920144916122817+0i	0.320311548809328+0.22524174797915i	252	48	156	144	42	258	0.374165738677394+0i	0.925761569065502-0.0544565628862061i	111	188	293	7	112	187	0.612030995783164+0i	-0.206236724284391-0.763468711708026i	224	75	73	227	48	252	0.4+0i	0.638391218918655+0.657614363899964i	299	1	124	175	142	157	0.689141776385575+0i	0.714174143687765+0.122633211358026i	81
198	18	281	223	77	104	195	0.589767824619589+0i	-0.706626455661794-0.390964148231432i	226	73	94	206	257	43	0.925562891794321+0i	0.305845639349358+0.22314071395493i	245	55	136	162	44	255	0.383610727998386+0i	0.914854653014687+0.126030842343952i	120	179	293	7	123	177	0.640312423743285+0i	-0.155687141725916-0.752171199861584i	234	66	62	238	52	247	0.41702882811415+0i	0.627568751763792+0.657452978038259i	300	0	130	169	183	117	0.781024967590665+0i	0.619254258306898+0.0807722945617694i	94
199	25	273	231	68	118	182	0.627162924074226+0i	-0.651543226151433-0.426799825589057i	220	79	101	199	257	43	0.925562891794321+0i	0.311217068299886+0.215585875539557i	255	45	144	156	36	264	0.346410161513775+0i	0.936555328227634+0.0535174473272934i	131	168	288	12	121	178	0.636146425162864+0i	-0.102854574832987-0.764682066082652i	217	83	76	223	55	245	0.428174419288838+0i	0.607684911913306+0.668868981564838i	299	1	139	160	163	137	0.737111479583199+0i	0.674088291942043+0.0476617386729239i	84
200	24	276	218	82	95	205	0.562731433871138+0i	-0.727461339178929-0.392598183048946i	236	62	87	213	253	47	0.918331820930394+0i	0.321319591935206+0.231128506474773i	244	56	142	157	37	262	0.351775239887621+0i	0.933099313281395+0.0746984079870184i	108	192	294	5	112	188	0.611010092660779+0i	-0.220267876328059-0.76036092043489i	231	69	81	218	42	257	0.374790911609059+0i	0.70692150507515+0.599828107242013i	299	1	149	151	154	145	0.717669957030445+0i	0.69636771188551+0.00467360880460077i	84
[truncated: 751 more columns]
