# Supplementary material for: Experimental benchmarking of quantum state overlap estimation strategies with photonic systems
Source: Light Sci Appl. 2025 Feb 12;14:83. doi: 10.1038/s41377-025-01755-8 (PMC11814415; doi:10.1038/s41377-025-01755-8)
Supplement: Supplementary file 3 — Dataset all [file 41377_2025_1755_MOESM3_ESM.zip › overlap_estimation_data/1_TT_data/Tomography_Phi/Phi_tomo_c02.csv]

Data No.	SigmaX+_Counts (m =1)	SigmaX-_Counts (m =1)	SigmaY+_Counts (m =1)	SigmaY-_Counts (m =1)	SigmaZ+_Counts (m =1)	SigmaZ-_Counts (m =1)	Tomo results (m =1)_1	Tomo results (m =1)_2	SigmaX+_Counts (m =2)	SigmaX-_Counts (m =2)	SigmaY+_Counts (m =2)	SigmaY-_Counts (m =2)	SigmaZ+_Counts (m =2)	SigmaZ-_Counts (m =2)	Tomo results (m =2)_1	Tomo results (m =2)_2	SigmaX+_Counts (m =3)	SigmaX-_Counts (m =3)	SigmaY+_Counts (m =3)	SigmaY-_Counts (m =3)	SigmaZ+_Counts (m =3)	SigmaZ-_Counts (m =3)	Tomo results (m =3)_1	Tomo results (m =3)_2	SigmaX+_Counts (m =4)	SigmaX-_Counts (m =4)	SigmaY+_Counts (m =4)	SigmaY-_Counts (m =4)	SigmaZ+_Counts (m =4)	SigmaZ-_Counts (m =4)	Tomo results (m =4)_1	Tomo results (m =4)_2	SigmaX+_Counts (m =5)	SigmaX-_Counts (m =5)	SigmaY+_Counts (m =5)	SigmaY-_Counts (m =5)	SigmaZ+_Counts (m =5)	SigmaZ-_Counts (m =5)	Tomo results (m =5)_1	Tomo results (m =5)_2	SigmaX+_Counts (m =6)	SigmaX-_Counts (m =6)	SigmaY+_Counts (m =6)	SigmaY-_Counts (m =6)	SigmaZ+_Counts (m =6)	SigmaZ-_Counts (m =6)	Tomo results (m =6)_1	Tomo results (m =6)_2	SigmaX+_Counts (m =7)
1	24	275	142	156	231	67	0.880436133535476+0i	-0.473423958135241+0.0264947283183255i	215	83	148	152	288	12	0.979795897113271+0i	0.199909454444959+0.00601747650753513i	299	1	107	193	124	176	0.642910050732864+0i	0.735909542785562+0.212376579461605i	270	30	87	213	79	219	0.514879278220574+0i	0.759018592654583+0.398484761143656i	276	24	139	160	227	73	0.869865890046659+0i	0.491572992083838+0.0411014207427958i	28	271	241	57	170	130	0.752772652709081+0i	-0.524163109770104-0.398229039234292i	85
2	33	266	144	156	213	87	0.842614977317636+0i	-0.537808433300638+0.0276059607822988i	199	101	150	150	287	13	0.978093383408081+0i	0.208166599946613+0i	293	7	115	184	135	165	0.670820393249937+0i	0.720802473169239+0.174481502380935i	271	29	98	202	80	220	0.516397779494322+0i	0.786772064540468+0.338116920298383i	278	21	155	143	224	75	0.865542534829261+0i	0.500286694695612-0.0234380782462572i	33	267	232	67	164	136	0.739369100427295+0i	-0.549649013027243-0.38886925284922i	82
3	33	267	153	147	229	71	0.87368949480541+0i	-0.48632414037738-0.0124698497532663i	204	96	151	149	287	13	0.978093383408081+0i	0.208130915263065-0.00385427620857525i	295	5	109	190	139	160	0.681823249195723+0i	0.704379775455528+0.197398553149225i	272	28	92	207	88	212	0.541602560309064+0i	0.759947368468217+0.359369814849409i	282	18	137	163	232	68	0.879393730551528+0i	0.473803002851695+0.0466624169475154i	31	269	253	47	165	135	0.741619848709566+0i	-0.507212811841106-0.439016131257428i	103
4	30	270	159	141	237	63	0.888819441731559+0i	-0.456974132052158-0.0342730599039119i	205	95	161	137	294	6	0.989949493661167+0i	0.13812863436453-0.0303394193845217i	295	5	127	172	146	153	0.69878059101643+0i	0.706820758658116+0.110045902916441i	268	31	90	210	71	229	0.486483983977547+0i	0.779998175844584+0.393619332620305i	284	16	144	155	227	70	0.874248113701004+0i	0.485068233300369+0.0199761040519545i	36	264	245	53	176	122	0.768507662190585+0i	-0.488059498523252-0.413755844738892i	99
5	37	263	163	136	249	50	0.912565570100276+0i	-0.406023841142353-0.048669504739294i	209	90	162	138	290	9	0.984834841763755+0i	0.170092269157261-0.0341899754474091i	299	1	121	179	120	180	0.632455532033676+0i	0.76032944129529+0.147983582533983i	269	31	96	203	86	214	0.535412613473634+0i	0.769887898337351+0.347283684222323i	283	16	139	161	231	69	0.877496438739212+0i	0.477974112844755+0.0392523559836804i	43	257	241	59	166	133	0.745106667859236+0i	-0.508054685979814-0.432083891814608i	102
6	37	263	158	139	239	60	0.894053188394812+0i	-0.446354290248218-0.0379044047319038i	211	89	164	136	289	11	0.981495457622364+0i	0.186633140673127-0.0428338355643241i	294	6	128	171	125	173	0.64765970018855+0i	0.753521560134986+0.112881225912083i	271	29	102	198	86	214	0.535412613473634+0i	0.785074448972721+0.311434492154468i	285	14	133	166	226	74	0.867947771086102+0i	0.493013671649109+0.0600348751454634i	26	274	248	52	161	139	0.732575365861197+0i	-0.534038098534067-0.422062368196279i	97
7	25	275	152	148	234	66	0.883176086632785+0i	-0.468981550185324-0.00750370480296532i	211	88	160	139	282	18	0.969535971483266+0i	0.24145512633755-0.0412240459600695i	296	4	128	172	133	166	0.666945315233345+0i	0.73678887355206+0.111022980946201i	265	35	82	217	80	219	0.517260600111872+0i	0.737446760667666+0.434296841748444i	278	22	139	160	230	67	0.88000612180301+0i	0.473361721038268+0.038960321416977i	43	257	245	54	163	137	0.737111479583199+0i	-0.503419532375641-0.450816416171104i	103
8	30	270	148	152	244	56	0.901849950564579+0i	-0.431989385534074+0.00719982309223445i	221	76	171	128	290	10	0.983192080250175+0i	0.17513400481883-0.0515888911438423i	294	6	112	186	139	160	0.681823249195723+0i	0.708207603829539+0.18319128454763i	276	23	102	198	69	229	0.481189800558027+0i	0.819940638477357+0.310086641460528i	280	20	139	160	223	77	0.862167810425171+0i	0.504967362827509+0.0409222329021521i	29	271	236	63	161	138	0.733799385705343+0i	-0.552043560154879-0.395962585644134i	109
9	28	272	154	146	233	66	0.882759431581913+0i	-0.469572948791471-0.0153958343866057i	209	91	156	144	288	12	0.979795897113271+0i	0.198973767458125-0.0202346204194704i	296	4	136	164	135	165	0.670820393249937+0i	0.738233596794552+0.0707895229802996i	279	21	87	213	82	217	0.523686444009004+0i	0.765499633615486+0.37384865827733i	277	23	121	178	222	78	0.860232526704263+0i	0.497448269316753+0.112005443411325i	32	268	244	56	169	131	0.750555349946514+0i	-0.516857590817534-0.411734013024138i	104
10	32	268	148	150	242	58	0.898146239020499+0i	-0.439680864330728+0.0037511164628375i	214	85	156	144	280	20	0.966091783079296+0i	0.257096288512899-0.0238362140357695i	298	2	121	178	126	174	0.648074069840786+0i	0.747748199614059+0.14447363072178i	263	36	92	207	81	219	0.519615242270663+0i	0.762173749328395+0.386123265078262i	279	21	129	171	223	77	0.862167810425171+0i	0.500040391765063+0.0814019242408242i	29	271	250	50	164	136	0.739369100427295+0i	-0.518997221454346-0.428923323515989i	92
11	31	269	156	144	224	76	0.864098759787715+0i	-0.50268374162705-0.0253453987374983i	196	103	137	161	292	8	0.986576572463249+0i	0.158085849502502+0.0409332487562227i	293	7	108	192	113	186	0.614757205248285+0i	0.756751528994232+0.222262686837467i	254	45	93	206	82	218	0.522812904711937+0i	0.749863012782454+0.40542832748525i	282	18	137	161	239	60	0.894053188394812+0i	0.446096515342185+0.0408264046987967i	35	265	244	56	168	131	0.749581823218117+0i	-0.512489883293567-0.418904774170394i	112
12	38	261	159	141	237	63	0.888819441731559+0i	-0.456781818851636-0.036747380404477i	199	100	143	157	292	8	0.986576572463249+0i	0.161701128805233+0.0227906035413706i	298	2	115	185	130	169	0.659380473395787+0i	0.731629225661138+0.173020424987431i	271	29	102	197	77	223	0.506622805119022+0i	0.802185808562451+0.315960854971529i	280	20	157	140	237	63	0.888819441731559+0i	0.457261378840234-0.0301998579653613i	35	265	232	67	160	140	0.730296743340222+0i	-0.554438541585955-0.39907965404253i	95
13	31	269	147	153	232	66	0.88233978145207+0i	-0.47046343156701+0.0118604226445465i	197	103	156	144	294	6	0.989949493661167+0i	0.140282883150877-0.017908453168197i	297	3	131	167	130	170	0.658280588604383+0i	0.747117572749322+0.0920977695486084i	271	29	91	208	99	201	0.574456264653803+0i	0.736460319940087+0.357248089083405i	276	24	146	153	229	69	0.876616435984933+0i	0.481003021308023+0.0134058813073585i	37	262	241	59	161	138	0.733799385705343+0i	-0.528894460503366-0.426390796321069i	109
14	26	274	145	154	236	63	0.888424256120282+0i	-0.458719259920505+0.0167027457355886i	196	104	159	140	292	8	0.986576572463249+0i	0.159902527672623-0.0331337940865912i	295	5	129	170	125	175	0.645497224367903+0i	0.756192443435497+0.107267524556067i	268	32	94	206	79	219	0.514879278220574+0i	0.774473245145551+0.367546624814838i	278	22	142	158	232	67	0.880863061117602+0i	0.472449319930359+0.0295280824956474i	28	271	244	56	175	125	0.763762615825973+0i	-0.511178500559345-0.394161397440904i	109
15	32	268	147	153	247	53	0.907377172587747+0i	-0.420181566830395+0.0106825822075523i	202	97	150	150	292	8	0.986576572463249+0i	0.163299316185545+0i	295	5	117	183	107	192	0.598213617174146+0i	0.781356752698704+0.177826019579705i	266	34	97	203	78	222	0.509901951359279+0i	0.782432380702617+0.357490656700333i	278	22	137	162	222	77	0.86166984186982+0i	0.505050679394494+0.049486309775537i	32	268	237	63	167	131	0.748600483945715+0i	-0.533655517212838-0.393457881334889i	99
16	25	275	162	138	226	73	0.869397977228705+0i	-0.491851241923669-0.0472177192246723i	206	94	161	139	291	9	0.98488578017961+0i	0.169957281200956-0.0333844659501877i	296	4	127	173	144	155	0.693977918359488+0i	0.711225118293857+0.112042313155882i	275	25	94	206	76	224	0.503322295684717+0i	0.788579355052288+0.353283551063425i	276	23	122	177	227	73	0.869865890046659+0i	0.482029653905529+0.104789055196854i	29	271	233	66	143	155	0.692723445403778+0i	-0.592944726591758-0.410549362921129i	124
17	28	272	147	153	231	69	0.877496438739212+0i	-0.479438221804954+0.0117894644706136i	203	97	161	138	288	12	0.979795897113271+0i	0.195422464636919-0.0425448036219708i	297	3	114	185	142	157	0.689141776385575+0i	0.704247711992712+0.170642234494173i	273	27	84	215	82	217	0.523686444009004+0i	0.751384035764363+0.40146548937569i	277	23	137	162	208	91	0.834057656228299+0i	0.549006705761237+0.0542168158060896i	33	267	241	59	163	137	0.737111479583199+0i	-0.53342146707689-0.414883363282025i	104
18	35	265	136	163	240	60	0.894427190999916+0i	-0.444143395055198+0.0523129489595331i	202	98	161	138	289	11	0.981495457622364+0i	0.186938595036039-0.0414804574784111i	298	2	126	174	118	182	0.627162924074226+0i	0.768844706479079+0.12467751996958i	272	28	93	205	91	209	0.55075705472861+0i	0.757681353806413+0.350122311143903i	282	17	145	153	240	60	0.894427190999916+0i	0.447008581103518+0.0135398825629937i	39	261	243	57	177	122	0.769397975138457+0i	-0.489630073536095-0.410230602151864i	96
19	31	269	157	141	231	67	0.880436133535476+0i	-0.473082557383908-0.0320173181919062i	199	101	164	136	288	12	0.979795897113271+0i	0.192304789528165-0.0549442255794756i	295	5	109	189	131	169	0.660807586719967+0i	0.723185509473239+0.200838373378358i	270	30	87	212	75	224	0.500835422470633+0i	0.767113689006836+0.400874628452569i	273	27	135	164	217	83	0.850490054811538+0i	0.522349912466625+0.0617837811466357i	22	278	249	50	177	121	0.770687830151498+0i	-0.502457585879668-0.391888559221052i	105
20	25	274	154	146	232	68	0.879393730551528+0i	-0.475851328933406-0.0152374347899425i	210	89	156	142	289	11	0.981495457622364+0i	0.190207988865771-0.0220813866934416i	298	2	136	163	126	174	0.648074069840786+0i	0.758407667416807+0.0694104459242084i	265	35	92	208	81	217	0.521356001727143+0i	0.761920171826907+0.384272782312701i	281	18	134	165	215	85	0.84656167328002+0i	0.528631045135705+0.0623101231909007i	40	260	242	58	152	146	0.714189830573049+0i	-0.536917035226624-0.449057884007722i	107
21	21	278	165	135	240	60	0.894427190999916+0i	-0.44421733591062-0.0516813165125587i	211	88	148	151	284	16	0.972967967955095+0i	0.230871447020943+0.00563101090294983i	298	2	116	182	122	177	0.638769720519721+0i	0.750717375150585+0.168513105704489i	272	27	102	196	89	211	0.544671154612273+0i	0.782659363207204+0.301293303140689i	275	25	152	148	234	66	0.883176086632785+0i	0.468981550185324-0.00750370480296524i	32	268	247	53	169	127	0.755609651834825+0i	-0.506002568945282-0.415951264302477i	100
22	28	272	152	147	223	77	0.862167810425171+0i	-0.50651575736399-0.0104141350409287i	206	93	153	144	287	13	0.978093383408081+0i	0.207500636057378-0.0166378895631955i	298	2	114	185	135	163	0.673067704044837+0i	0.719050054416212+0.173051683077209i	271	29	97	203	79	221	0.513160143944688+0i	0.786182122963887+0.344360764604017i	269	31	151	149	231	68	0.878962599224859+0i	0.476873872593389-0.00400734346717129i	32	268	234	64	158	142	0.725718035235908+0i	-0.556959791318379-0.403892466119289i	89
23	23	275	159	140	233	67	0.881286937760152+0i	-0.471252918906564-0.0354121413554304i	213	86	157	141	288	12	0.979795897113271+0i	0.198421024111996-0.0250818099495795i	298	2	113	186	139	161	0.680685928555405+0i	0.711127713768245+0.175966023360804i	270	30	74	226	87	213	0.53851648071345+0i	0.711857206185633+0.4508428972509i	280	20	136	162	228	72	0.871779788708135+0i	0.487434180808761+0.049070555114976i	26	274	238	62	166	134	0.743863786814047+0i	-0.545028913659025-0.386794712919308i	104
24	32	267	153	146	225	74	0.86747239794936+0i	-0.497264757703266-0.0148121417188208i	214	86	169	131	294	6	0.989949493661167+0i	0.135573139981695-0.0402482759320658i	295	5	116	184	121	177	0.637212890999841+0i	0.750336274212751+0.175940919470576i	266	34	87	213	85	215	0.532290647422377+0i	0.743926789669744+0.40402920473443i	273	26	145	155	217	81	0.853339275706379+0i	0.520932085148639+0.021020066593717i	24	276	248	52	159	141	0.728010988928052+0i	-0.541152616039278-0.42089647914166i	109
25	30	270	143	155	235	65	0.885061203156784+0i	-0.464886106784008+0.0234003073884568i	210	89	148	152	285	15	0.974679434480896+0i	0.223485528496014+0.00736332485072266i	293	7	124	176	111	188	0.609292588330089+0i	0.780155202807895+0.141846400510526i	277	22	90	210	88	210	0.543416979328783+0i	0.760020432256256+0.356464485089601i	276	24	146	154	217	83	0.850490054811538+0i	0.525726278407984+0.0166897231240629i	27	273	245	54	159	141	0.728010988928052+0i	-0.540827008536942-0.42131478354905i	98
26	26	273	145	155	237	62	0.890304521199476+0i	-0.454995373241409+0.0183594624290393i	212	88	172	128	281	19	0.967815409397198+0i	0.237172448186296-0.08415796548546i	299	1	122	176	128	172	0.653197264742181+0i	0.744894692468595+0.135886829624693i	266	34	81	218	77	222	0.507469293270086+0i	0.741319903038786+0.439226271694356i	269	31	141	159	233	67	0.881286937760152+0i	0.471235765367839+0.0356396797337021i	28	272	246	53	169	130	0.751809411556112+0i	-0.516490879507118-0.409902159157055i	124
27	26	274	137	162	231	68	0.878962599224859+0i	-0.474469964868948+0.047989598884954i	216	83	166	134	290	10	0.983192080250175+0i	0.177540894811691-0.0425742175829139i	296	4	126	174	142	156	0.690297086126034+0i	0.713944254906255+0.117360699436645i	264	36	90	209	72	228	0.489897948556636+0i	0.772292597300242+0.404430641958849i	280	20	122	177	228	70	0.874700332194369+0i	0.474102993624272+0.100626439346546i	24	276	224	76	155	145	0.718795288428261+0i	-0.599479916970123-0.352075506791977i	101
28	30	269	160	139	227	73	0.869865890046659+0i	-0.491395037228065-0.043176969798282i	216	84	168	131	289	11	0.981495457622364+0i	0.184334077555194-0.051842207886456i	295	5	120	179	147	152	0.701169591458887+0i	0.698588493847695+0.142601964492033i	277	22	81	217	80	218	0.51812776015084+0i	0.754118184443339+0.403546017268113i	277	23	126	174	220	79	0.857779664702572+0i	0.505077977165211+0.0954478067083863i	36	264	238	62	172	128	0.757187779440036+0i	-0.517064632456072-0.399137611018723i	93
29	32	268	152	147	234	65	0.884651736929383+0i	-0.466147096434084-0.00990902789880283i	207	93	166	133	291	9	0.98488578017961+0i	0.166331534149999-0.0483096341044707i	296	3	137	162	123	177	0.640312423743285+0i	0.765333726206083+0.0653015124749218i	263	37	90	209	79	220	0.514017554975258+0i	0.758440655440942+0.400691558872372i	282	18	146	154	231	69	0.877496438739212+0i	0.479363109579459+0.0145261548357411i	27	273	236	64	163	136	0.738343078570011+0i	-0.55272177153037-0.386455872777332i	98
30	31	267	151	149	240	59	0.895921640147329+0i	-0.444196389560121-0.00373928034149492i	208	92	154	144	287	13	0.978093383408081+0i	0.207387074589545-0.0179981839784956i	295	5	120	178	127	172	0.651727829603431+0i	0.743531731718575+0.149704375513807i	271	29	96	203	79	220	0.514017554975258+0i	0.784086507625529+0.347842351844709i	280	20	140	159	220	78	0.859217686943796+0i	0.510240478032407+0.0374115091945551i	42	258	243	55	160	138	0.732743305447312+0i	-0.511824824263189-0.448466941468492i	105
31	25	274	146	154	234	66	0.883176086632785+0i	-0.468801289873932+0.0150116825351865i	221	79	159	141	291	9	0.98488578017961+0i	0.171830078702466-0.0217812775820028i	295	5	127	173	128	171	0.654288656087625+0i	0.746906990282724+0.118474901906915i	275	25	97	202	72	228	0.489897948556636+0i	0.803361905475248+0.338540468528031i	271	29	146	154	216	82	0.851370785712724+0i	0.524277983724344+0.0173315035941932i	36	263	236	63	168	132	0.748331477354788+0i	-0.527576356187838-0.402073610662978i	93
32	34	264	142	157	229	71	0.87368949480541+0i	-0.48545955449983+0.0315545180836736i	198	101	154	145	284	16	0.972967967955095+0i	0.229952424028262-0.021335791920148i	295	5	101	199	129	170	0.6568394987288+0i	0.714344654614972+0.241399228111266i	277	23	86	213	60	240	0.447213595499958+0i	0.799464526201628+0.40106916030182i	278	22	136	164	241	58	0.897786203329964+0i	0.437820516684556+0.0478866190123733i	36	264	237	63	173	127	0.759385716659635+0i	-0.517227643034654-0.394726359158025i	115
33	26	274	162	138	241	59	0.89628864398325+0i	-0.441409021655228-0.0427170020956673i	203	97	152	146	284	16	0.972967967955095+0i	0.230566071136592-0.0131384996848761i	299	1	127	173	133	167	0.665832811847939+0i	0.73736778339142+0.113821872604045i	271	29	97	203	76	223	0.504163269196288+0i	0.791051014841255+0.346493419723856i	281	18	142	158	228	72	0.871779788708135+0i	0.488999882094243+0.029649878782495i	33	267	239	59	162	137	0.736074738098578+0i	-0.535189317397826-0.414447070777873i	116
34	26	273	159	141	247	51	0.910416970625375+0i	-0.412604955880597-0.0299681494271172i	203	95	141	158	285	15	0.974679434480896+0i	0.220904905633402+0.0346557739359227i	298	2	111	188	135	163	0.673067704044837+0i	0.715607521351826+0.186777250104257i	274	24	84	216	70	230	0.483045891539648+0i	0.775415892845451+0.406690127479582i	272	28	145	154	234	65	0.884651736929383+0i	0.465933433452142+0.0172435477592081i	28	272	232	68	181	118	0.778043167548281+0i	-0.521384306105191-0.350438631972342i	107
35	27	271	156	143	231	68	0.878962599224859+0i	-0.476219792819148-0.0252875085994488i	217	83	168	132	285	14	0.976307972683355+0i	0.208975462723116-0.0561426616271059i	294	6	123	177	136	163	0.674425309673176+0i	0.725696876341926+0.136068164314111i	273	26	91	209	75	225	0.5+0i	0.781915358563797+0.372301453182833i	284	16	134	163	229	71	0.87368949480541+0i	0.483603772640853+0.0528588474543372i	34	266	231	68	169	130	0.751809411556112+0i	-0.538932837390802-0.379913155178328i	130
36	19	281	157	143	236	64	0.886942313043338+0i	-0.461222218170575-0.0246454620396491i	205	94	154	146	290	10	0.983192080250175+0i	0.182104976586612-0.0130809340539092i	295	5	116	184	131	168	0.661911693733389+0i	0.729787613670403+0.171122612860646i	274	25	101	199	91	209	0.55075705472861+0i	0.777023433778714+0.304797063675822i	278	22	127	171	228	72	0.871779788708135+0i	0.482725117002508+0.083525214246449i	25	275	243	57	164	136	0.739369100427295+0i	-0.540192022186892-0.401902864507047i	93
37	19	280	155	144	223	77	0.862167810425171+0i	-0.506173458991114-0.0213329810302769i	197	103	160	139	289	11	0.981495457622364+0i	0.186848940321621-0.0418824565582514i	295	5	110	190	118	182	0.627162924074226+0i	0.750842375309127+0.207128931119759i	269	31	85	215	76	224	0.503322295684717+0i	0.75834480379134+0.414221951650732i	283	17	132	167	229	71	0.87368949480541+0i	0.482299139168114+0.0636726552325446i	36	264	239	61	161	137	0.735029561565954+0i	-0.534450274756047-0.417246267134107i	97
38	29	271	143	157	229	71	0.87368949480541+0i	-0.485671947669769+0.0280967242453584i	212	87	146	152	287	13	0.978093383408081+0i	0.207925599042181+0.0100139201256825i	297	3	128	172	126	174	0.648074069840786+0i	0.753189028691172+0.112722167559223i	275	25	93	207	75	225	0.5+0i	0.787968160644359+0.359313481253828i	279	21	137	162	231	68	0.878962599224859+0i	0.474652689533371+0.046147302007989i	36	261	238	61	185	115	0.785281265959316+0i	-0.487860157658769-0.381216211489615i	106
39	30	270	138	161	238	62	0.890692614392492+0i	-0.452518973389664+0.043511439749006i	208	92	153	146	280	20	0.966091783079296+0i	0.257726921749593-0.0156045016628458i	297	3	118	182	145	154	0.696383394959931+0i	0.701247037099188+0.152652416239279i	268	32	87	213	82	218	0.522812904711937+0i	0.751983040048346+0.401482470534287i	281	19	142	158	235	64	0.88654000319079+0i	0.461791647178664+0.0282010166215978i	33	266	240	59	154	144	0.718873092756943+0i	-0.548964988627953-0.426449197174504i	103
40	25	275	142	157	246	53	0.90705152825867+0i	-0.420258780020659+0.0252998596667955i	211	86	161	137	290	10	0.983192080250175+0i	0.179320610209226-0.0343140217334594i	298	2	132	168	132	168	0.66332495807108+0i	0.742857538358603+0.0903475384490193i	268	32	101	199	90	210	0.547722557505166+0i	0.772688470989837+0.320862161682221i	271	29	146	154	222	77	0.86166984186982+0i	0.507192233647566+0.0167666854098369i	32	266	243	56	153	147	0.714142842854285+0i	-0.547549063579981-0.436107811180545i	102
41	23	277	152	146	230	70	0.875595035770913+0i	-0.482909364305189-0.011483866931107i	215	84	137	162	284	16	0.972967967955095+0i	0.226846203670999+0.0432912602425572i	295	5	135	164	128	172	0.653197264742181+0i	0.753405011198806+0.075592476040014i	263	36	90	208	75	223	0.501675046567988+0i	0.766999446824445+0.400042493020431i	278	21	139	161	230	70	0.875595035770913+0i	0.481297356695936+0.0410632167619438i	35	264	248	52	170	128	0.755294511205873+0i	-0.498614693181796-0.42533938106588i	106
42	27	273	148	151	243	57	0.9+0i	-0.435857267855372+0.00533310956671055i	201	98	152	147	288	12	0.979795897113271+0i	0.199764766684847-0.00969731877110909i	295	5	120	180	124	176	0.642910050732864+0i	0.750056376951155+0.155184077989894i	266	34	100	199	82	218	0.522812904711937+0i	0.783641995500694+0.335517346130357i	274	26	141	159	227	73	0.869865890046659+0i	0.491994088293799+0.0357092483439048i	29	271	244	56	150	147	0.710669054518702+0i	-0.555577325845498-0.431605525863445i	116
43	34	266	151	148	247	53	0.907377172587747+0i	-0.420281968467848-0.00545285681612661i	208	92	181	118	281	19	0.967815409397198+0i	0.220981860519304-0.120417401793762i	299	1	127	173	146	152	0.699952059719836+0i	0.705830161196038+0.108953649043684i	264	34	97	200	78	221	0.510753918455249+0i	0.784198847533839+0.352367141358566i	277	23	122	177	215	84	0.84797614656929+0i	0.517951231152505+0.112529893793173i	39	261	242	58	144	156	0.692820323027551+0i	-0.555200228495481-0.460165955149407i	106
44	27	273	173	127	233	66	0.882759431581913+0i	-0.461820642006083-0.0863567054157718i	200	100	167	131	285	15	0.974679434480896+0i	0.21022646508044-0.0761894571432467i	292	8	123	177	121	176	0.638284738504225+0i	0.756251155963+0.143794233880289i	263	37	98	202	87	212	0.539416258251039+0i	0.764933210967492+0.352004663454067i	278	20	131	167	227	72	0.871319301068624+0i	0.486008015978468+0.0678150719969955i	40	259	248	52	167	133	0.746100976186646+0i	-0.496882805836006-0.443216437644038i	93
45	25	275	146	153	230	70	0.875595035770913+0i	-0.482855381613237+0.0135651679115423i	214	86	156	144	291	9	0.98488578017961+0i	0.172448906528921-0.0161670849870863i	296	4	116	184	131	168	0.661911693733389+0i	0.730047367705181+0.170011030835453i	266	34	86	213	84	215	0.530034390251707+0i	0.743247142256945+0.408224485641645i	272	28	145	152	210	89	0.83805795570697+0i	0.545352286010367+0.0158033863308187i	37	263	251	48	163	136	0.738343078570011+0i	-0.500988815608071-0.451508255697924i	102
46	38	262	142	158	250	48	0.91592913180914+0i	-0.400320111749783+0.028594293696413i	218	82	163	136	285	15	0.974679434480896+0i	0.219298455856119-0.0436828027846391i	298	1	111	189	139	160	0.681823249195723+0i	0.707675873664731+0.185234755618506i	266	34	107	193	83	215	0.527753247202597+0i	0.796438819887087+0.295231631509868i	274	26	135	165	229	71	0.87368949480541+0i	0.482963170361692+0.0584229641566563i	31	269	251	49	173	126	0.760654532442785+0i	-0.49492588730556-0.420063148049257i	94
47	21	278	148	151	240	60	0.894427190999916+0i	-0.447183129398489+0.00522003652994344i	192	108	158	141	285	15	0.974679434480896+0i	0.219134698071909-0.0444970122697379i	297	3	114	184	121	179	0.635085296108588+0i	0.751165074069238+0.180049154858398i	275	25	83	216	84	216	0.529150262212918+0i	0.748562647556161+0.399567219230646i	279	21	144	156	226	74	0.867947771086102+0i	0.496119135690194+0.0230753086367532i	33	267	239	61	167	130	0.749859695069392+0i	-0.526564928446076-0.400549390014536i	105
48	24	276	157	143	238	62	0.890692614392492+0i	-0.453906123808403-0.0252170068782447i	204	96	145	154	287	13	0.978093383408081+0i	0.207442749491171+0.0173447114959173i	298	2	123	177	123	177	0.640312423743285+0i	0.755642992946012+0.137853789253664i	269	31	80	220	84	214	0.530922964874258+0i	0.730420368369294+0.429659040217232i	271	29	143	157	237	63	0.888819441731559+0i	0.45749264855882+0.0264665168587747i	21	278	236	62	158	142	0.725718035235908+0i	-0.569100293247807-0.386598227567838i	110
49	31	269	151	148	236	64	0.886942313043338+0i	-0.461843280530896-0.00584102403639319i	204	96	172	127	286	14	0.976387901058454+0i	0.199308658550619-0.0833230177887202i	298	2	114	185	139	161	0.680685928555405+0i	0.712239021923037+0.171412491717444i	271	28	91	208	94	206	0.559761854124889+0i	0.74661821085744+0.359482842264693i	280	20	134	164	221	78	0.859726953621095+0i	0.507342621469402+0.0589324160199356i	30	270	237	61	148	151	0.703550479775242+0i	-0.571723122728762-0.422077473155462i	107
50	33	265	147	152	242	57	0.899646902120484+0i	-0.43651751122732+0.00937624108708191i	208	92	161	138	291	8	0.986531371603149+0i	0.160428353416178-0.0319154549236429i	296	4	114	186	110	190	0.605530070819498+0i	0.772679767583248+0.190523778308198i	277	22	97	203	70	230	0.483045891539648+0i	0.80891942232342+0.335135845374098i	287	13	132	167	231	68	0.878962599224859+0i	0.47302157832522+0.0606245462052927i	22	278	249	50	166	133	0.745106667859236+0i	-0.52590231261656-0.41017412289936i	106
51	25	275	141	158	227	73	0.869865890046659+0i	-0.492144155197006+0.0335777283144444i	202	96	166	132	285	15	0.974679434480896+0i	0.212921817698198-0.0682956773748935i	297	3	136	163	123	176	0.641382286517327+0i	0.763985005882632+0.0703965434401443i	267	33	100	200	87	213	0.53851648071345+0i	0.77482749709619+0.331122862006919i	276	24	143	157	222	78	0.860232526704263+0i	0.509116882454314+0.0282842712474619i	28	272	251	49	160	139	0.731516955959455+0i	-0.525199838604793-0.434796587697411i	89
52	36	264	136	164	234	66	0.883176086632785+0i	-0.465544146493916+0.0571720881659195i	205	95	164	135	286	14	0.976387901058454+0i	0.208841895558392-0.0552424594514444i	292	7	104	193	121	179	0.635085296108588+0i	0.736884194030585+0.231664307252028i	272	28	85	215	66	234	0.469041575982343+0i	0.779449803334476+0.415280632924106i	275	25	151	148	230	69	0.877058019307029+0i	0.480349645776666-0.00578347399597323i	35	265	241	58	154	146	0.716472842006823+0i	-0.545194090700632-0.43523564896706i	106
53	32	268	151	149	239	60	0.894053188394812+0i	-0.447944735015756-0.00379614182216739i	207	92	184	115	290	10	0.983192080250175+0i	0.156556072771287-0.0939336436627724i	295	5	136	164	136	163	0.674425309673176+0i	0.734925451034806+0.0709583194102572i	262	38	104	194	88	211	0.542507494207134+0i	0.778758277777151+0.314993910294569i	285	15	148	151	222	77	0.86166984186982+0i	0.507437761060314+0.00565705419242267i	27	273	235	64	147	152	0.701169591458887+0i	-0.584808500025161-0.407872801632689i	93
54	29	271	159	140	232	68	0.879393730551528+0i	-0.47462486442969-0.0373885641843228i	213	86	155	145	289	11	0.981495457622364+0i	0.19089847608461-0.0149812714827556i	294	6	125	175	129	171	0.6557438524302+0i	0.743856444483431+0.129141743833929i	274	26	83	217	78	222	0.509901951359279+0i	0.756821150080494+0.408927556898331i	277	23	148	151	226	73	0.869397977228705+0i	0.494077802791033+0.00585508153835527i	42	258	231	67	160	140	0.730296743340222+0i	-0.542741597226153-0.414847231287701i	111
55	21	278	143	156	230	70	0.875595035770913+0i	-0.48242908864004+0.0244030278300408i	203	95	153	146	290	10	0.983192080250175+0i	0.182194441339584-0.01176940433031i	296	4	126	174	131	168	0.661911693733389+0i	0.739654975070244+0.121587119189629i	270	30	92	208	81	219	0.519615242270663+0i	0.769258482517429+0.37180826655009i	276	24	129	170	230	69	0.877058019307029+0i	0.474108935641774+0.0773947537876761i	33	264	242	57	165	133	0.744104344274232+0i	-0.522813302586208-0.415902603347366i	98
56	26	274	147	152	240	60	0.894427190999916+0i	-0.447122123426921+0.00904470796661412i	213	86	153	146	285	15	0.974679434480896+0i	0.223267910306275-0.0123061052924718i	299	1	118	182	136	164	0.673300329224139+0i	0.722885816598482+0.155250645175513i	269	31	104	196	79	221	0.513160143944688+0i	0.800562585049634+0.309461167330111i	285	15	149	151	230	69	0.877058019307029+0i	0.480371282685675+0.00355830579767169i	34	265	237	62	182	118	0.778888096369862+0i	-0.499906642392875-0.378717153327936i	107
57	25	275	132	167	243	56	0.90150376044714+0i	-0.428563854586985+0.0601996049921517i	216	82	152	146	283	17	0.971253485622231+0i	0.237809341575486-0.0106481794735293i	295	5	139	160	136	164	0.673300329224139+0i	0.737425268421361+0.0535783553345009i	265	35	84	214	81	218	0.520483438769616+0i	0.742140010730268+0.42228567870558i	273	27	145	155	224	76	0.864098759787715+0i	0.502906951507028+0.0204433720124808i	31	267	244	56	160	139	0.731516955959455+0i	-0.53467621354001-0.423088985697253i	102
58	32	268	156	142	233	67	0.881286937760152+0i	-0.471741079425768-0.0281724566828039i	199	101	145	153	287	13	0.978093383408081+0i	0.20746719961115+0.0170497630142022i	296	4	119	181	125	175	0.645497224367903+0i	0.747107163087143+0.15863234284727i	264	35	99	199	86	213	0.536307204930347+0i	0.773074059239536+0.338719767463763i	274	25	133	167	236	64	0.886942313043338+0i	0.457661537298083+0.0622836303637525i	37	262	248	51	157	142	0.724626532801645+0i	-0.518489264357237-0.453966155903892i	96
59	21	279	150	149	248	52	0.90921211313239+0i	-0.416330051660396-0.00161907930178271i	200	100	154	145	284	16	0.972967967955095+0i	0.230004253076547-0.0207696148263102i	297	3	131	169	128	171	0.654288656087625+0i	0.750006051097292+0.0969395576248201i	267	32	103	195	78	222	0.509901951359279+0i	0.800677438759686+0.314508567548214i	275	25	144	156	214	85	0.846001810603943+0i	0.532566858516185+0.0255632092087769i	30	270	245	55	158	141	0.726930597543868+0i	-0.53841284011772-0.426243498426528i	118
60	24	276	149	150	239	60	0.894053188394812+0i	-0.447957269455888+0.00178355339009351i	208	92	173	126	288	12	0.979795897113271+0i	0.185275381742981-0.0753195387664637i	295	5	118	182	141	158	0.68671093362092+0i	0.709849862945681+0.156656521477668i	261	38	93	207	82	216	0.524564376635413+0i	0.758582669712235+0.386502972792395i	278	22	127	172	223	76	0.863608359149743+0i	0.496500315665436+0.0875673372371889i	34	266	240	60	157	139	0.728289369279413+0i	-0.541421435958109-0.42006835548474i	104
61	33	267	167	133	237	63	0.888819441731559+0i	-0.453495509498714-0.0658925099271638i	218	82	168	131	282	18	0.969535971483266+0i	0.236303419364978-0.0645034417408827i	296	4	121	179	120	176	0.636714539967013+0i	0.75632395381302+0.150228730551901i	267	33	94	205	83	217	0.525991127935317+0i	0.767946914910236+0.365500847075878i	277	22	127	171	214	85	0.846001810603943+0i	0.525364691211475+0.090955360936678i	43	256	246	54	140	160	0.683130051063973+0i	-0.543256272242881-0.488063475382149i	105
62	30	270	153	146	229	69	0.876616435984933+0i	-0.480983888722003-0.0140756154726339i	213	87	161	138	287	13	0.978093383408081+0i	0.204760681304518-0.0375019562828787i	295	4	113	187	136	164	0.673300329224139+0i	0.716708176022801+0.181648168415584i	264	36	88	211	87	210	0.541229427257326+0i	0.73949495362018+0.400272308111609i	273	26	139	158	225	75	0.866025403784439+0i	0.498507429878282+0.0386049524821566i	34	266	251	48	170	130	0.752772652709081+0i	-0.494688523128192-0.434300124819901i	97
63	27	273	136	164	251	49	0.91469484893415+0i	-0.401552452291444+0.0457051571713838i	190	110	167	132	289	11	0.981495457622364+0i	0.175336431274355-0.0769662428252811i	298	2	114	184	130	169	0.659380473395787+0i	0.731368426211786+0.174119546418097i	270	30	81	219	89	211	0.544671154612273+0i	0.727030718235175+0.418042662985226i	270	30	139	161	226	74	0.867947771086102+0i	0.494581896826551+0.0453366738757672i	37	263	252	48	167	132	0.747347595228382+0i	-0.493217734603806-0.445205388757418i	103
64	28	272	146	153	241	59	0.89628864398325+0i	-0.443287552508066+0.012759798512349i	211	89	154	146	284	16	0.972967967955095+0i	0.230445191258774-0.0151111600825426i	297	3	121	179	127	173	0.650640709864771+0i	0.745026269697234+0.146977971572924i	272	28	92	207	81	218	0.520483438769616+0i	0.771913906368703+0.365028644247495i	285	15	141	159	232	68	0.879393730551528+0i	0.47504075279302+0.0316693835195347i	31	269	238	62	162	137	0.736074738098578+0i	-0.544251985467749-0.402472056480352i	94
65	32	267	158	142	238	62	0.890692614392492+0i	-0.453562988548194-0.0307779480455966i	202	98	138	160	286	14	0.976387901058454+0i	0.211286759303291+0.0449952443018109i	299	1	122	178	134	166	0.668331255192114+0i	0.731067421709654+0.137381797368257i	273	27	88	212	89	210	0.545581215655611+0i	0.748361025230449+0.377222630603966i	269	31	148	152	227	73	0.869865890046659+0i	0.493218632420739+0.00828938878018048i	23	276	239	59	169	128	0.754336509141357+0i	-0.534316333260555-0.381421665597834i	107
66	23	277	155	144	241	58	0.897786203329964+0i	-0.440016335645084-0.0191195574174911i	207	93	176	124	287	13	0.978093383408081+0i	0.189393937849836-0.0863902172648375i	297	3	107	192	123	177	0.640312423743285+0i	0.737703319623735+0.213994888294374i	274	24	106	194	74	226	0.496655480858378+0i	0.81930827826901+0.286473870524353i	276	24	136	162	232	67	0.880863061117602+0i	0.470838199504986+0.0489045748926559i	31	269	233	65	166	134	0.743863786814047+0i	-0.544786493161024-0.387136078835311i	118
67	25	275	145	154	237	63	0.888819441731559+0i	-0.457958921174687+0.0165416600290521i	205	93	161	137	286	14	0.976387901058454+0i	0.211229463330431-0.0452634564279495i	297	3	127	172	112	188	0.611010092660779+0i	0.782449653913391+0.12016324628388i	270	30	79	221	86	214	0.535412613473634+0i	0.726889181588625+0.430076099106603i	287	13	129	170	227	72	0.871319301068624+0i	0.485277728311452+0.0728574086154683i	21	279	251	48	146	153	0.69878059101643+0i	-0.561460537907228-0.4432468273904i	104
68	29	270	145	155	222	78	0.860232526704263+0i	-0.509466473755496+0.0210692220820045i	203	97	164	134	292	7	0.988224988938522+0i	0.147151514156664-0.0419261627013415i	296	4	116	183	123	176	0.641382286517327+0i	0.747663791291014+0.172126749037309i	266	34	114	185	68	232	0.476095228569523+0i	0.840655806791935+0.25813009867184i	278	22	146	154	219	80	0.855827945075356+0i	0.517008216295865+0.0161565067592458i	26	274	251	49	165	134	0.742858980482126+0i	-0.519055369943971-0.42277897068017i	93
69	31	268	136	163	234	66	0.883176086632785+0i	-0.466027114822138+0.053091696625307i	212	87	165	134	285	15	0.974679434480896+0i	0.217032205940803-0.0538239870733192i	291	8	113	185	132	168	0.66332495807108+0i	0.725080039753128+0.185091696063336i	267	33	73	226	84	215	0.530034390251707+0i	0.709019275054106+0.465139992639046i	279	21	150	150	229	71	0.87368949480541+0i	0.486483983977547+0i	35	265	240	59	161	138	0.733799385705343+0i	-0.533193067192457-0.421003105257386i	102
70	37	263	149	151	241	58	0.897786203329964+0i	-0.440414285447083+0.00389747155262898i	209	91	187	112	287	13	0.978093383408081+0i	0.175514317513979-0.111928806305327i	295	5	147	153	132	167	0.664433271221689+0i	0.74718769107314+0.0154590556773753i	267	33	111	187	74	226	0.496655480858378+0i	0.824969815600894+0.269737162216778i	283	17	147	151	231	67	0.880436133535476+0i	0.474110430926356+0.00717732902446923i	26	274	235	64	157	143	0.723417813807024+0i	-0.567779100909257-0.392802188432475i	94
71	26	274	157	142	227	72	0.871319301068624+0i	-0.489815372540967-0.029725013168011i	227	73	157	143	289	11	0.981495457622364+0i	0.190699030460512-0.0173362754964101i	292	8	116	184	142	158	0.687992248018343+0i	0.705769132785641+0.168986975455717i	269	31	89	211	83	217	0.525991127935317+0i	0.756847107839174+0.387963643514198i	276	24	148	151	217	83	0.850490054811538+0i	0.525953609603907+0.0062822934735297i	37	263	230	68	156	143	0.722315118514615+0i	-0.56079555723041-0.404684089822978i	102
72	38	262	151	147	225	75	0.866025403784439+0i	-0.49991922653982-0.00898704266310807i	213	86	157	143	290	10	0.983192080250175+0i	0.181482122975591-0.0199392169757434i	297	2	128	167	114	186	0.616441400296898+0i	0.780425715835319+0.104573907180186i	265	35	91	209	79	220	0.514017554975258+0i	0.763198218719397+0.391553868734299i	278	22	122	178	224	76	0.864098759787715+0i	0.491695559410326+0.107558403621009i	34	266	243	57	147	153	0.7+0i	-0.557182949060962-0.446707019505771i	107
73	29	271	140	160	230	70	0.875595035770913+0i	-0.481404659927784+0.0397855090849409i	202	97	145	155	290	10	0.983192080250175+0i	0.18175721232511+0.0172525099953041i	299	1	110	189	143	157	0.690410505906933+0i	0.699109673035967+0.185954291160158i	269	31	89	210	80	220	0.516397779494322+0i	0.762833887247147+0.389124393736425i	277	22	138	162	228	72	0.871779788708135+0i	0.487756719962715+0.0457534931039535i	24	276	247	52	172	128	0.757187779440036+0i	-0.515947633853189-0.400580461066141i	89
74	31	268	157	142	241	59	0.89628864398325+0i	-0.442585594799845-0.0280117465063194i	191	107	161	139	284	16	0.972967967955095+0i	0.22350039168181-0.0581455780899185i	292	8	116	183	110	189	0.606541817675112+0i	0.773672892608234+0.183131861385669i	264	36	95	204	77	223	0.506622805119022+0i	0.777364490540761+0.372877704052732i	282	18	127	173	225	74	0.86747239794936+0i	0.490101104747581+0.0853964046151088i	25	274	233	66	174	125	0.762849788183168+0i	-0.5369861311392-0.360147324900588i	106
75	20	279	145	154	235	65	0.885061203156784+0i	-0.465193893111956+0.016165038756786i	201	97	143	157	289	10	0.983135384342608+0i	0.181265857885084+0.0242384986889926i	292	8	134	166	138	162	0.678232998312527+0i	0.730226106424187+0.0822789979069506i	267	31	97	202	73	224	0.495773381487193+0i	0.793900828073558+0.35203725568876i	272	28	138	160	238	62	0.890692614392492+0i	0.452744795162677+0.0410952201572459i	19	281	236	64	172	128	0.757187779440036+0i	-0.546044450898676-0.358471929597604i	104
76	39	261	146	154	230	70	0.875595035770913+0i	-0.482732555973366+0.0173957677828239i	190	109	151	148	288	12	0.979795897113271+0i	0.199862966753354-0.00740233210197605i	296	4	126	174	138	162	0.678232998312527+0i	0.725115211647512+0.119197021092742i	278	22	97	203	82	217	0.523686444009004+0i	0.78710525290671+0.325910768781685i	283	17	148	152	223	75	0.865056152888936+0i	0.501618334489289+0.00754313284946298i	38	261	237	63	161	139	0.732575365861197+0i	-0.537329489680219-0.417864036324411i	99
77	30	270	156	144	226	74	0.867947771086102+0i	-0.496035823123806-0.0248017911561904i	205	94	144	155	291	9	0.98488578017961+0i	0.172360802570244+0.0170808002547089i	295	5	150	150	134	165	0.669447933088942+0i	0.742858980482126+0i	264	36	105	195	83	216	0.526869977550579+0i	0.790581613357495+0.312071689483222i	274	26	143	157	219	79	0.857262695361848+0i	0.514060829190299+0.029019562938162i	38	262	239	61	171	129	0.754983443527075+0i	-0.513388783477244-0.407960729727453i	98
78	30	270	158	142	236	64	0.886942313043338+0i	-0.460857223585541-0.0307238149057028i	198	102	150	150	287	13	0.978093383408081+0i	0.208166599946613+0i	296	4	129	171	132	166	0.665547158460036+0i	0.738753007447497+0.1062589942219i	277	22	82	218	94	206	0.559761854124889+0i	0.731704302524538+0.388941487030821i	275	25	150	150	223	77	0.862167810425171+0i	0.506622805119022+0i	37	263	250	48	155	144	0.719996283899737+0i	-0.51587999744784-0.464190886816819i	106
79	26	273	160	139	225	75	0.866025403784439+0i	-0.498202627874925-0.0423573084428074i	207	93	147	152	288	12	0.979795897113271+0i	0.199806625047187+0.00879275765917912i	293	7	126	173	133	166	0.666945315233345+0i	0.73517995896747+0.121220354812561i	263	37	95	204	86	213	0.536307204930347+0i	0.759742184224123+0.367649827213556i	280	20	148	151	220	80	0.856348838577675+0i	0.516363177059149+0.00597796320238273i	35	264	242	58	184	116	0.783156008298049+0i	-0.485370901227426-0.388692365384688i	109
80	37	263	141	159	231	67	0.880436133535476+0i	-0.472667943129119+0.037646119364266i	207	93	153	146	293	7	0.988264472024906+0i	0.152463448035368-0.00939310100552346i	295	5	126	171	129	171	0.6557438524302+0i	0.745876918398088+0.116908607899387i	274	26	98	199	82	217	0.523686444009004+0i	0.787852473119784+0.324100276087887i	278	21	140	160	233	67	0.881286937760152+0i	0.471166465333555+0.0365444288287244i	34	266	235	64	165	135	0.741619848709566+0i	-0.539353674181488-0.398870422752715i	107
81	23	277	135	165	242	58	0.898146239020499+0i	-0.4366616924057+0.0515742156384685i	213	87	151	148	289	11	0.981495457622364+0i	0.191430805357082-0.00457312005153086i	297	3	129	170	135	165	0.670820393249937+0i	0.734464941258617+0.102767942773883i	272	28	97	201	100	199	0.57831493196624+0i	0.749710155148209+0.32169321213313i	269	29	142	158	238	61	0.892180823641474+0i	0.450691255244669+0.0298457764584247i	34	265	231	68	169	130	0.751809411556112+0i	-0.538757284654143-0.380162066660716i	103
82	33	266	165	135	242	57	0.899646902120484+0i	-0.433066970469067-0.0555738301159877i	215	84	166	134	290	10	0.983192080250175+0i	0.177392564530748-0.0431880930643816i	293	7	135	164	120	179	0.63351226715995+0i	0.769759180089481+0.0783135494396062i	265	35	90	209	69	229	0.481189800558027+0i	0.77802834664294+0.40389140577509i	273	27	146	153	239	60	0.894053188394812+0i	0.447778358830798+0.0127842748666922i	19	280	251	49	185	115	0.785281265959316+0i	-0.490238129227271-0.378153289004709i	109
83	38	262	162	138	231	68	0.878962599224859+0i	-0.474176798246775-0.0508046569550119i	207	92	163	136	287	13	0.978093383408081+0i	0.202656029621104-0.0475801113023461i	299	1	116	182	138	161	0.679366220486757+0i	0.716212944638775+0.159688936352504i	275	25	92	208	78	222	0.509901951359279+0i	0.780323750514112+0.362070220238548i	276	24	162	137	234	66	0.883176086632785+0i	0.466735106111963-0.046457945742949i	39	261	235	65	158	142	0.725718035235908+0i	-0.54623255027211-0.418286187145309i	95
84	27	272	153	146	236	63	0.888424256120282+0i	-0.458836005040132-0.0131096001440038i	211	89	167	133	290	10	0.983192080250175+0i	0.175872129169992-0.0490135441949158i	295	5	117	182	128	172	0.653197264742181+0i	0.738737569951768+0.16613288679575i	268	32	99	200	75	225	0.5+0i	0.795764764129161+0.341699341776452i	274	26	147	153	224	76	0.864098759787715+0i	0.503175056057274+0.0121735900659018i	31	268	237	63	173	125	0.761929729536575+0i	-0.522675379214817-0.382457233179044i	106
85	26	272	146	151	251	49	0.91469484893415+0i	-0.404061172549123+0.0082402773958856i	213	87	156	142	292	8	0.986576572463249+0i	0.162287207581919-0.018152931496859i	297	3	120	179	138	160	0.680505142024767+0i	0.718326631173436+0.144636104154094i	266	33	98	199	91	208	0.551677284367371+0i	0.764437777018455+0.333597150737422i	276	24	123	175	228	72	0.871779788708135+0i	0.479657809901256+0.0996412836164322i	23	277	247	52	159	141	0.728010988928052+0i	-0.543119026113241-0.418355976978703i	111
86	28	272	139	160	222	78	0.860232526704263+0i	-0.508011371016974+0.0438685185235887i	215	85	149	151	286	14	0.976387901058454+0i	0.215999129432144+0.00332306352972531i	292	8	123	177	127	173	0.650640709864771+0i	0.746019821102335+0.141848839223683i	267	33	78	219	73	227	0.493288286231625+0i	0.743053051630298+0.452259692134473i	281	19	134	165	226	74	0.867947771086102+0i	0.49319222166695+0.0585499714251403i	34	265	241	59	167	131	0.748600483945715+0i	-0.521462805457505-0.409479984810772i	123
87	21	278	148	152	248	50	0.912258058391742+0i	-0.409566685772985+0.00635333017100502i	202	96	165	134	290	10	0.983192080250175+0i	0.175280258956966-0.0510897656415868i	296	4	111	189	136	164	0.673300329224139+0i	0.714322987828025+0.19081230496776i	263	37	95	204	72	227	0.490716492065718+0i	0.784312917615021+0.379539947405973i	284	16	138	162	234	65	0.884651736929383+0i	0.464393994759282+0.0415875219187417i	33	267	245	55	169	131	0.750555349946514+0i	-0.512996109502679-0.416535302587646i	100
88	26	274	150	150	243	57	0.9+0i	-0.435889894354067-5.33811163901386e-17i	208	91	161	139	288	12	0.979795897113271+0i	0.196577733501639-0.0368401233895665i	295	5	134	166	129	170	0.6568394987288+0i	0.749481388852071+0.0827013946319527i	272	27	102	198	75	223	0.501675046567988+0i	0.805788685051082+0.31468514851301i	277	23	136	163	228	72	0.871779788708135+0i	0.487135145793676+0.0519552666490504i	42	258	241	59	139	159	0.682966289812414+0i	-0.558595155999853-0.47066814070358i	107
89	30	270	145	154	241	57	0.899291294417312+0i	-0.43704092218887+0.0164438474067718i	208	91	149	150	285	15	0.974679434480896+0i	0.223598630807638+0.00191109940861229i	294	6	109	191	131	169	0.660807586719967+0i	0.721865807481724+0.205531236852435i	269	31	89	211	76	223	0.504163269196288+0i	0.768521025296473+0.393947752462898i	269	31	140	159	233	67	0.881286937760152+0i	0.471072815183632+0.0377324280732231i	44	256	251	49	173	127	0.759385716659635+0i	-0.47104792431811-0.448828682604992i	98
90	22	277	146	153	226	73	0.869397977228705+0i	-0.49392642882326+0.0135587647127953i	201	99	159	141	285	15	0.974679434480896+0i	0.220204298064107-0.038859582011313i	299	1	121	179	134	166	0.668331255192114+0i	0.730162625127169+0.14211218878314i	275	23	87	213	78	222	0.509901951359279+0i	0.770439872636157+0.382651803409291i	278	22	134	166	223	75	0.865056152888936+0i	0.497801050008714+0.0622251312510892i	35	265	238	62	176	124	0.76594168620507+0i	-0.510574588182222-0.390700554435092i	94
91	25	275	148	151	243	56	0.90150376044714+0i	-0.432739902519945+0.00521024631796587i	195	105	160	140	283	17	0.971253485622231+0i	0.232379000772445-0.0516397779494322i	296	4	124	175	139	158	0.684115098513012+0i	0.718426178411639+0.125898205544716i	262	37	93	207	73	227	0.493288286231625+0i	0.776479503131094+0.392104893981133i	272	28	127	173	230	69	0.877058019307029+0i	0.472068685556494+0.0889965554737652i	37	263	240	60	162	137	0.736074738098578+0i	-0.529483356617443-0.421712407925397i	111
92	33	267	146	152	245	55	0.903696114115064+0i	-0.42803184063108+0.0110488342961043i	208	91	150	150	287	12	0.979727625789835+0i	0.200334168988253+0i	296	4	121	178	131	169	0.660807586719967+0i	0.736560877742996+0.144261591256302i	262	38	103	197	86	213	0.536307204930347+0i	0.778273170136265+0.326596776753611i	283	16	140	159	224	75	0.865542534829261+0i	0.499572129380201+0.0355500766225611i	32	266	242	58	161	138	0.733799385705343+0i	-0.535400613473349-0.418192114501007i	102
93	24	276	145	154	237	62	0.890304521199476+0i	-0.455073556490241+0.0163069836296072i	214	85	159	141	289	11	0.981495457622364+0i	0.189660153011359-0.0263759933722774i	296	4	119	181	128	170	0.655385536415232+0i	0.738823723326732+0.156873530295402i	272	28	76	224	65	234	0.466252404120157+0i	0.756385645617509+0.458791293243407i	277	22	161	139	232	67	0.880863061117602+0i	0.471630823516089-0.0405540857135794i	32	267	247	52	159	140	0.729227382406089+0i	-0.526589100504064-0.436956913184223i	104
94	27	273	157	142	230	69	0.877058019307029+0i	-0.479487953091261-0.0293348531542904i	209	90	148	150	289	11	0.981495457622364+0i	0.191458201494593+0.00322858283497171i	298	2	122	178	134	166	0.668331255192114+0i	0.730898423775029+0.138278080173654i	277	23	85	215	90	210	0.547722557505166+0i	0.744779742931416+0.381186482602693i	275	24	134	166	223	76	0.863608359149743+0i	0.500141907180139+0.0635505679667938i	31	269	249	50	151	148	0.710645285925423+0i	-0.538995717333753-0.452180156893076i	114
95	23	276	151	149	239	60	0.894053188394812+0i	-0.447946917070139-0.00352927874055264i	199	101	157	143	286	14	0.976387901058454+0i	0.213853532431272-0.0305505046330389i	296	4	117	182	133	167	0.665832811847939+0i	0.728160225455668+0.162632569711659i	266	34	92	207	68	232	0.476095228569523+0i	0.787387313741308+0.391605096356751i	275	25	121	176	225	74	0.86747239794936+0i	0.485638727286943+0.107919717174876i	33	267	235	65	167	133	0.746100976186646+0i	-0.538682048550908-0.391350206212198i	106
96	29	271	149	149	239	61	0.892561855933059+0i	-0.450924975282289-5.52223827635055e-17i	208	90	149	149	291	9	0.98488578017961+0i	0.173205080756888+0i	295	5	122	177	121	179	0.635085296108588+0i	0.758825612692915+0.144396524154458i	268	32	88	212	74	226	0.496655480858378+0i	0.76834510137512+0.403706748180148i	278	22	133	167	221	78	0.859726953621095+0i	0.506308014182393+0.0672440331335991i	32	268	236	63	160	139	0.731516955959455+0i	-0.5492569552237-0.403979876085682i	99
97	21	279	141	158	233	67	0.881286937760152+0i	-0.47155216175034+0.0311751837510919i	211	89	145	155	291	9	0.98488578017961+0i	0.172626146452002+0.01414968413541i	296	4	120	180	125	174	0.64657575013984+0i	0.747238005198194+0.153542055862643i	265	34	100	200	74	225	0.497485315156123+0i	0.79649829164129+0.343655107071783i	275	25	135	165	212	88	0.840634680861233+0i	0.537744637796086+0.0645293565355303i	40	260	241	58	157	143	0.723417813807024+0i	-0.530057646840947-0.442386208749894i	83
98	25	275	155	144	248	51	0.910731265592156+0i	-0.412597594820586-0.0182150108750226i	205	95	153	147	289	10	0.983135384342608+0i	0.182607792785836-0.00996042506104563i	298	2	121	178	135	165	0.670820393249937+0i	0.728153135554481+0.140687636920158i	268	32	114	185	80	220	0.516397779494322+0i	0.819813993333215+0.247463835071672i	284	16	146	153	236	61	0.891410564562029+0i	0.453041105702029+0.0118727390053195i	34	266	248	52	169	131	0.750555349946514+0i	-0.504781416747154-0.426453265872596i	97
99	28	272	152	147	240	60	0.894427190999916+0i	-0.44711910071817-0.00919291971979359i	214	85	166	133	291	9	0.98488578017961+0i	0.167801550666528-0.0429259780774839i	295	5	111	188	120	180	0.632455532033676+0i	0.748491056001599+0.199401953565182i	274	26	96	203	76	223	0.504163269196288+0i	0.792535510018485+0.343084338542364i	284	16	138	160	221	79	0.858292879305582+0i	0.511416767732214+0.0422637316817666i	32	267	246	54	160	140	0.730296743340222+0i	-0.529720385278309-0.431350182667478i	109
100	29	271	136	164	245	55	0.903696114115064+0i	-0.425336878354696+0.0492125313798821i	209	91	159	138	288	12	0.979795897113271+0i	0.196844768135318-0.0353855515394768i	299	0	123	173	132	168	0.66332495807108+0i	0.737878355841258+0.124641614162375i	274	25	87	213	76	224	0.503322295684717+0i	0.771530231411148+0.389111511890008i	277	23	137	160	217	83	0.850490054811538+0i	0.52380461683981+0.0479102290118334i	31	269	243	57	173	127	0.759385716659635+0i	-0.512655418349286-0.400646671483056i	94
101	27	272	142	156	241	59	0.89628864398325+0i	-0.442744046692779+0.0253845579983012i	207	93	146	154	293	7	0.988264472024906+0i	0.152377784733356+0.010693177876025i	295	5	123	175	123	174	0.643538199442282+0i	0.753240125435063+0.135970214727922i	267	33	95	205	74	225	0.497485315156123+0i	0.785057248309468+0.369044005615562i	278	22	132	168	231	69	0.877496438739212+0i	0.474910371695925+0.0667842710197395i	32	266	251	49	170	130	0.752772652709081+0i	-0.499717446188013-0.428504150865151i	99
102	28	272	151	149	243	57	0.9+0i	-0.435875252190293-0.0035727479687729i	207	93	141	158	284	16	0.972967967955095+0i	0.228397732583641+0.0341732217384431i	299	1	125	173	138	162	0.678232998312527+0i	0.725372259989753+0.117622635735467i	265	35	89	211	76	224	0.503322295684717+0i	0.76335687465621+0.40491103786112i	273	27	141	158	233	67	0.881286937760152+0i	0.471449652236113+0.0326888167387793i	26	274	241	59	151	148	0.710645285925423+0i	-0.567201164434303-0.416252467447755i	98
103	19	280	154	145	227	73	0.869865890046659+0i	-0.492995272670735-0.0169998369886461i	206	93	160	138	287	13	0.978093383408081+0i	0.20430504337758-0.0399096803271879i	298	2	123	175	122	176	0.639840584172622+0i	0.756763909555542+0.133837259535036i	265	34	93	207	83	217	0.525991127935317+0i	0.763169633365922+0.375373739147342i	273	27	148	152	221	79	0.858292879305582+0i	0.513092319447439+0.00834296454386079i	39	261	249	50	167	133	0.746100976186646+0i	-0.495058684777721-0.445252997698484i	104
104	38	262	152	148	234	65	0.884651736929383+0i	-0.466178083181752-0.00832460862824568i	215	85	170	127	286	14	0.976387901058454+0i	0.204891205045118-0.0684562689738933i	297	3	114	185	135	165	0.670820393249937+0i	0.720763121387193+0.174643988869329i	267	33	94	205	72	227	0.490716492065718+0i	0.78675460738417+0.37445228290731i	282	18	136	164	230	69	0.877058019307029+0i	0.477705157769454+0.0506656985513058i	33	266	241	58	157	143	0.723417813807024+0i	-0.54296329500593-0.426447566463885i	114
105	25	274	167	133	238	62	0.890692614392492+0i	-0.450453818539682-0.0613027244882787i	198	102	156	142	292	6	0.989881695866774+0i	0.140390226303169-0.0206109812106163i	295	5	124	176	136	164	0.673300329224139+0i	0.727762084136504+0.130495270258959i	266	34	94	206	89	210	0.545581215655611+0i	0.754714463380265+0.36434491335599i	282	18	151	148	214	86	0.844590630621329+0i	0.535377815732681-0.00610418610215127i	32	268	245	55	190	110	0.795822425754221+0i	-0.471667377388391-0.379732210609298i	104
106	38	262	144	155	225	75	0.866025403784439+0i	-0.499394185573466+0.0246058410832601i	209	91	169	131	289	11	0.981495457622364+0i	0.182267420179221-0.0586962878543255i	296	4	110	189	105	195	0.591607978309962+0i	0.778068634850293+0.211208900054427i	271	29	91	208	73	226	0.494112494469261+0i	0.782222990639229+0.379447013066101i	278	22	126	174	231	69	0.877496438739212+0i	0.471368941748693+0.08838167657788i	25	275	237	63	151	149	0.709459888459759+0i	-0.578435173183685-0.402590880535845i	102
107	34	266	163	137	239	60	0.894053188394812+0i	-0.445173972292933-0.0498901865500701i	212	88	165	135	286	14	0.976387901058454+0i	0.209967092804137-0.0507984901945492i	294	6	111	189	131	168	0.661911693733389+0i	0.72351614368196+0.195952288913864i	267	33	93	207	69	230	0.480384461415262+0i	0.788466273739502+0.384124594898731i	277	21	159	141	223	77	0.862167810425171+0i	0.505391616862596-0.035298445740247i	38	261	248	51	156	143	0.722315118514615+0i	-0.518289527852196-0.457861152407545i	97
108	27	273	139	161	237	63	0.888819441731559+0i	-0.456435943470498+0.0408194746193127i	207	92	154	146	281	19	0.967815409397198+0i	0.251058438392425-0.0174067183952081i	297	3	127	171	129	170	0.6568394987288+0i	0.745615274139252+0.112337597802106i	260	39	109	191	75	225	0.5+0i	0.812264001937808+0.300378413265629i	280	18	137	159	228	71	0.873236397557996+0i	0.485564873466982+0.0410481136585715i	32	267	240	60	163	135	0.739580871691401+0i	-0.534992439075674-0.40841550455394i	96
109	33	267	159	139	237	62	0.890304521199476+0i	-0.453689280953004-0.039037109013337i	214	85	163	135	292	8	0.986576572463249+0i	0.159559259468802-0.0347492357388485i	296	4	120	179	125	174	0.64657575013984+0i	0.747640592919108+0.151569598372064i	269	31	77	223	80	219	0.517260600111872+0i	0.729503710314228+0.447510679436459i	279	20	153	147	231	69	0.877496438739212+0i	0.479455372248501-0.0110700506797144i	31	269	239	61	147	152	0.701169591458887+0i	-0.570970878695361-0.427028640368799i	113
110	21	279	155	145	232	67	0.880863061117602+0i	-0.473015997310701-0.0183339533841358i	207	92	146	154	289	11	0.981495457622364+0i	0.191026828422837+0.01324452677065i	298	2	118	182	141	159	0.685565460040104+0i	0.711568253174164+0.1538525952809i	276	24	80	220	75	225	0.5+0i	0.75704240802426+0.420579115569033i	275	25	134	166	225	74	0.86747239794936+0i	0.493459319886966+0.0631627929455316i	33	267	248	51	162	138	0.734846922834953+0i	-0.518126048039181-0.437658997786291i	109
111	22	277	148	150	236	63	0.888424256120282+0i	-0.45900903422233+0.0036121516313323i	199	101	152	146	289	11	0.981495457622364+0i	0.191122735534759-0.0117799248035395i	296	4	125	175	123	177	0.640312423743285+0i	0.757095479156692+0.129639636841899i	270	30	92	207	80	220	0.516397779494322+0i	0.771786467007457+0.371051186061277i	277	22	125	172	228	71	0.873236397557996+0i	0.479118451665159+0.0889027741632068i	32	268	251	48	164	136	0.739369100427295+0i	-0.509717929302083-0.439910179333611i	101
112	27	273	144	155	238	62	0.890692614392492+0i	-0.454149215136891+0.0203754032404999i	207	91	146	154	290	10	0.983192080250175+0i	0.182147274142943+0.0124781351022062i	295	5	120	179	131	169	0.660807586719967+0i	0.735390395352288+0.150114288983226i	267	33	91	209	72	227	0.490716492065718+0i	0.7779972262024+0.39232338757215i	274	26	130	170	226	73	0.869397977228705+0i	0.487808172797955+0.0786787375480572i	39	261	233	67	164	135	0.740604471548472+0i	-0.538134191121675-0.402388629397289i	94
113	26	274	151	148	236	64	0.886942313043338+0i	-0.461846198770352-0.00560553429298367i	213	87	155	145	288	12	0.979795897113271+0i	0.199373078515268-0.0158232601996245i	296	4	118	181	124	175	0.64398425373882+0i	0.74771971329166+0.161862630929724i	269	31	101	199	72	228	0.489897948556636+0i	0.806115677311328+0.331929984775253i	277	23	137	163	215	84	0.84797614656929+0i	0.527279167679947+0.0539734581089709i	33	267	237	62	148	152	0.702376916856849+0i	-0.569344555615231-0.427215921587623i	84
114	24	276	154	145	245	54	0.905206050195775+0i	-0.424700366066601-0.0152185988795963i	203	97	157	143	290	9	0.984834841763755+0i	0.172000780614942-0.0227170842321621i	298	2	120	180	128	172	0.653197264742181+0i	0.742095495298256+0.150424762560457i	265	34	109	190	78	222	0.509901951359279+0i	0.81177316312433+0.284647732524116i	280	20	146	153	219	80	0.855827945075356+0i	0.517071978557829+0.0139677277459666i	34	265	244	55	173	127	0.759385716659635+0i	-0.50356812655867-0.412010285366185i	111
115	29	271	137	163	241	59	0.89628864398325+0i	-0.440933625730957+0.0473730341694417i	217	82	159	139	291	9	0.98488578017961+0i	0.171322698286203-0.0254663120992168i	295	5	118	181	125	175	0.645497224367903+0i	0.746241338718596+0.162656686677217i	273	27	98	201	79	220	0.514017554975258+0i	0.790829400162124+0.332227050398478i	288	12	140	158	232	66	0.88233978145207+0i	0.469601866510629+0.0308317537102106i	34	265	244	56	166	134	0.743863786814047+0i	-0.519046554301166-0.42101940707615i	97
116	26	274	138	160	246	54	0.905538513813742+0i	-0.422582285802356+0.0377387297885845i	211	89	164	134	292	8	0.986576572463249+0i	0.158514490771016-0.0392405769869937i	298	1	118	181	135	163	0.673067704044837+0i	0.723483246961538+0.153466143294872i	279	21	88	212	76	224	0.503322295684717+0i	0.778816435543942+0.374314875997864i	273	27	135	162	222	78	0.860232526704263+0i	0.506796944607897+0.0561859140363522i	31	268	250	50	175	125	0.763762615825973+0i	-0.494000208145787-0.415488220071984i	95
117	31	269	154	146	241	59	0.89628864398325+0i	-0.44322083763824-0.0148981794164115i	206	94	127	172	289	11	0.981495457622364+0i	0.177597454075087+0.0715947691714548i	296	4	112	184	133	166	0.666945315233345+0i	0.722875385977291+0.180651938369001i	265	34	95	205	72	227	0.490716492065718+0i	0.787164142524935+0.37359060097612i	281	19	132	168	214	86	0.844590630621329+0i	0.530428774641863+0.0728833430805613i	23	277	239	61	159	141	0.728010988928052+0i	-0.561429346047132-0.393442612584211i	99
118	23	276	153	146	243	57	0.9+0i	-0.435723149444336-0.0120555812099224i	204	96	156	142	283	17	0.971253485622231+0i	0.236046148650863-0.0308039343876965i	299	1	136	161	125	174	0.64657575013984+0i	0.760125488762622+0.0644130473156584i	264	36	89	211	78	222	0.509901951359279+0i	0.758475470388906+0.405850909594063i	274	26	138	161	232	68	0.879393730551528+0i	0.474047336377197+0.0441111045016002i	41	258	252	48	154	145	0.717669957030445+0i	-0.508174869733582-0.47613877656328i	101
119	24	275	152	148	229	71	0.87368949480541+0i	-0.486422631967364-0.00772591590747643i	205	94	168	130	287	13	0.978093383408081+0i	0.196876025915063-0.0676251710032936i	298	2	120	179	119	180	0.630867110441485+0i	0.760824945659248+0.15215811192905i	261	38	91	209	86	214	0.535412613473634+0i	0.747064427483087+0.393989942159316i	278	22	152	148	233	67	0.881286937760152+0i	0.472523885007102-0.00738318570323602i	31	269	244	56	168	132	0.748331477354788+0i	-0.520520342679007-0.411167329511148i	109
120	35	265	170	130	231	68	0.878962599224859+0i	-0.469838333131908-0.0817110144577231i	216	84	157	140	289	11	0.981495457622364+0i	0.189885438403853-0.024701962449231i	297	3	118	180	143	157	0.690410505906933+0i	0.707646345387121+0.150233096199156i	269	31	93	206	68	230	0.477690191926825+0i	0.793130878003772+0.377829976171663i	273	27	137	163	224	75	0.865542534829261+0i	0.498061326231681+0.0526406279757061i	33	267	243	56	162	138	0.734846922834953+0i	-0.529141404308386-0.4242751162236i	105
121	26	273	138	161	239	61	0.892561855933059+0i	-0.448982645608143+0.0418081006031873i	200	100	164	136	290	8	0.986485865289568+0i	0.157778172652237-0.0441778883426263i	295	5	116	183	119	181	0.629814787589706+0i	0.756681379375952+0.175404171669434i	266	34	96	204	93	207	0.556776436283002+0i	0.75306361822593+0.350564098139657i	283	17	149	150	223	77	0.862167810425171+0i	0.50661920110091+0.00191095330714252i	25	275	244	55	190	110	0.795822425754221+0i	-0.482441953256759-0.365945936450277i	110
122	34	266	166	134	224	76	0.864098759787715+0i	-0.498601700924612-0.0687726484033948i	208	92	168	132	290	10	0.983192080250175+0i	0.174370057198571-0.0541148453374877i	295	5	120	179	128	170	0.655385536415232+0i	0.740033801961017+0.151062141560489i	273	27	87	212	64	234	0.463427557090794+0i	0.789454772936514+0.402487342430313i	281	19	129	171	221	79	0.858292879305582+0i	0.506691017879629+0.0812252776753603i	36	263	244	56	133	166	0.666945315233345+0i	-0.57463316049191-0.474321280727919i	91
123	35	265	146	153	241	58	0.897786203329964+0i	-0.440226326782559+0.0134430025627944i	211	89	155	145	286	14	0.976387901058454+0i	0.215302632007485-0.017647756721925i	295	5	116	184	139	161	0.680685928555405+0i	0.713230245886042+0.167240195587072i	273	26	94	206	88	211	0.542507494207134+0i	0.765506719207937+0.345955317312219i	278	21	157	143	231	69	0.877496438739212+0i	0.478877867136241-0.0259997762883567i	37	263	237	63	170	130	0.752772652709081+0i	-0.521597343396871-0.401583795358653i	101
124	28	272	155	145	236	64	0.886942313043338+0i	-0.461492803383588-0.0189136394829339i	213	87	163	137	282	18	0.969535971483266+0i	0.239894853719262-0.0495021126722286i	297	3	116	183	116	183	0.622864243812996+0i	0.762647425025627+0.17438187658425i	260	40	87	213	80	219	0.517260600111872+0i	0.742650919394616+0.42533643565328i	275	23	135	161	226	74	0.867947771086102+0i	0.49399767713381+0.051312392782507i	36	263	249	50	170	128	0.755294511205873+0i	-0.492824199146975-0.432035311146467i	107
125	23	277	157	142	240	60	0.894427190999916+0i	-0.446430601397294-0.0264521858463622i	217	83	157	143	290	10	0.983192080250175+0i	0.181585819174524-0.0189716527495771i	294	6	114	184	126	173	0.649156901121946+0i	0.738857733898638+0.180788735224079i	264	36	98	202	75	224	0.500835422470633+0i	0.787487085295546+0.359204635397968i	278	22	156	142	230	69	0.877058019307029+0i	0.479658089262532-0.0264073507616222i	34	266	250	50	145	151	0.69990346824749+0i	-0.540970559659123-0.466353930740624i	107
126	26	273	143	155	228	72	0.871779788708135+0i	-0.489316942136853+0.0238522564517434i	208	91	160	138	289	10	0.983135384342608+0i	0.179708876082984-0.0339048065988032i	296	4	117	183	116	182	0.623908442775415+0i	0.76226844781484+0.172293553273217i	269	31	94	204	80	220	0.516397779494322+0i	0.776418940579063+0.361257473339195i	274	26	138	162	235	65	0.885061203156784+0i	0.463310217228496+0.0448364726350157i	23	275	230	70	179	121	0.772442015083765+0i	-0.53717358017368-0.338788839982554i	109
127	22	278	141	158	230	70	0.875595035770913+0i	-0.481977246703999+0.0321133460256896i	196	103	160	138	289	11	0.981495457622364+0i	0.186309322545883-0.0442210696293144i	294	6	127	169	147	151	0.702345065195184+0i	0.704186360398504+0.104081598876468i	267	32	95	205	85	215	0.532290647422377+0i	0.767181611216167+0.357909265147514i	280	20	130	170	218	81	0.853871764357245+0i	0.514431099975757+0.0791432461501164i	44	256	234	66	168	132	0.748331477354788+0i	-0.519878200676042-0.411978951479127i	104
128	28	272	151	147	234	66	0.883176086632785+0i	-0.468977713918101-0.00773975762875076i	208	92	153	146	286	14	0.976387901058454+0i	0.21562981318956-0.0130556627752876i	295	5	127	173	124	176	0.642910050732864+0i	0.756484039370152+0.119994020038024i	265	34	108	192	83	216	0.526869977550579+0i	0.79908418463809+0.289607480250653i	281	19	149	149	233	67	0.881286937760152+0i	0.472581562625261+0i	32	268	245	55	152	148	0.711805216802087+0i	-0.547104585348936-0.440465556001263i	104
129	33	267	142	157	234	66	0.883176086632785+0i	-0.468074440250926+0.0301051222183513i	197	103	165	135	294	6	0.989949493661167+0i	0.134726357682512-0.0429977737284612i	292	8	127	173	121	179	0.635085296108588+0i	0.762504662540253+0.123504276326942i	269	31	90	208	82	218	0.522812904711937+0i	0.76271869761385+0.380692599057164i	279	20	138	162	230	70	0.875595035770913+0i	0.480998910638266+0.0444227565346229i	33	267	232	68	169	130	0.751809411556112+0i	-0.539968625219799-0.378439549299346i	103
130	20	279	143	156	254	46	0.920144916122817+0i	-0.391085674701375+0.0196297829000689i	198	101	162	136	289	11	0.981495457622364+0i	0.18491479862224-0.0497311161865803i	296	4	126	174	132	168	0.66332495807108+0i	0.738421187764144+0.121384304837942i	267	32	86	211	78	221	0.510753918455249+0i	0.757900686845285+0.405853401688409i	281	19	127	172	224	75	0.865542534829261+0i	0.4935602432862+0.0850553152284165i	42	257	244	56	168	131	0.749581823218117+0i	-0.499002903368932-0.434882964405804i	82
131	25	275	156	144	243	57	0.9+0i	-0.43538861523996-0.0208986535315181i	207	93	155	145	283	17	0.971253485622231+0i	0.237137016446893-0.0208014926707802i	289	11	107	193	134	166	0.668331255192114+0i	0.710636954514106+0.219837331252565i	271	29	99	201	87	212	0.539416258251039+0i	0.775932399106158+0.327045887226563i	275	24	138	161	228	71	0.873236397557996+0i	0.485263776811772+0.044466401859246i	40	260	247	52	168	131	0.749581823218117+0i	-0.49461109194378-0.439871524455931i	99
132	19	281	162	137	222	78	0.860232526704263+0i	-0.507581025999644-0.0485952883019395i	201	98	149	151	291	9	0.98488578017961+0i	0.173172654705258+0.00335136723345453i	296	4	131	169	147	153	0.7+0i	0.708171353594295+0.0921592857417233i	268	31	83	217	78	219	0.512470743190538+0i	0.748100941272138+0.421566980492398i	279	21	134	166	216	82	0.851370785712724+0i	0.520575473020247+0.0645675005296431i	28	272	231	69	164	136	0.739369100427295+0i	-0.560926079239803-0.372418134577246i	111
133	24	276	147	153	224	75	0.865542534829261+0i	-0.500693522645581+0.0119212743487043i	206	93	171	129	291	9	0.98488578017961+0i	0.162419035100799-0.0601669098169863i	294	6	122	177	137	162	0.676900273255308+0i	0.722923387601379+0.138520019224066i	270	30	100	200	90	209	0.548637716969591+0i	0.771747875539861+0.321561614808275i	282	17	132	167	212	86	0.84345088533545+0i	0.532581223402719+0.0703409162984723i	35	265	248	51	158	140	0.728149258244406+0i	-0.519831901434835-0.446736445758307i	100
134	23	277	144	156	233	67	0.881286937760152+0i	-0.472055041780466+0.0223018129975023i	200	99	161	139	288	12	0.979795897113271+0i	0.195447257627995-0.0424307610784471i	296	4	130	170	141	158	0.68671093362092+0i	0.720204596173463+0.0986581638593785i	263	37	112	188	80	219	0.517260600111872+0i	0.811188954939013+0.272789206085686i	277	23	152	147	214	85	0.846001810603943+0i	0.53307605698737-0.0105287188987051i	31	268	240	60	156	144	0.721110255092798+0i	-0.55240478228535-0.418149442793214i	100
135	26	274	142	158	235	64	0.88654000319079+0i	-0.461692085730787+0.0297865861761797i	200	100	168	132	286	14	0.976387901058454+0i	0.20325491142391-0.0731717681126076i	296	4	119	180	128	172	0.653197264742181+0i	0.741083620809693+0.155333191240406i	277	23	78	220	80	220	0.516397779494322+0i	0.746274728667125+0.420008765011091i	280	20	158	141	235	65	0.885061203156784+0i	0.464476236663806-0.0304711706584179i	28	270	241	59	158	142	0.725718035235908+0i	-0.551172657227965-0.411754824206831i	116
136	31	268	151	149	232	68	0.879393730551528+0i	-0.476078390047891-0.00400414735933389i	193	107	159	141	288	12	0.979795897113271+0i	0.195758125050574-0.0409726308245388i	296	4	128	171	127	173	0.650640709864771+0i	0.751229980437849+0.110996320470613i	262	38	86	214	78	221	0.510753918455249+0i	0.746452031581069+0.426544018046325i	275	25	140	159	240	59	0.895921640147329+0i	0.442926252940656+0.0337749784851068i	33	266	251	47	161	139	0.732575365861197+0i	-0.511386827293198-0.449240298954056i	94
137	31	268	154	145	238	62	0.890692614392492+0i	-0.454278622286661-0.0172510869222784i	200	100	165	134	289	11	0.981495457622364+0i	0.182845006624164-0.0568715237994893i	295	5	112	187	123	176	0.641382286517327+0i	0.742627131944439+0.192701077946602i	275	25	101	199	78	221	0.510753918455249+0i	0.800425419571041+0.313766764471848i	287	13	144	155	226	73	0.869397977228705+0i	0.493712133134381+0.019886849587963i	33	267	230	69	175	124	0.765038744728955+0i	-0.52996755426762-0.365855313596977i	118
138	22	278	159	141	231	69	0.877496438739212+0i	-0.478402036950509-0.0336376432230828i	210	90	155	143	291	9	0.98488578017961+0i	0.172334007315992-0.0173490611391938i	296	4	128	171	145	155	0.695221787153807+0i	0.711075489857819+0.105063382727423i	269	30	94	206	89	211	0.544671154612273+0i	0.759856474259592+0.354896424128385i	280	20	140	159	237	63	0.888819441731559+0i	0.457030713726295+0.0335100986395662i	41	258	249	51	164	136	0.739369100427295+0i	-0.498125024718014-0.452995356579967i	85
139	23	276	160	140	233	67	0.881286937760152+0i	-0.471121574234281-0.0371186694851252i	211	88	174	126	293	7	0.988264472024906+0i	0.142363458485034-0.055371283365236i	294	6	120	178	140	159	0.684271455454021+0i	0.714687146605549+0.144896023850398i	262	38	87	213	90	209	0.548637716969591+0i	0.728689616577416+0.409887909324797i	278	22	132	168	231	69	0.877496438739212+0i	0.474910371695925+0.0667842710197395i	21	279	234	66	159	141	0.728010988928052+0i	-0.574502542455214-0.374094678808046i	87
140	21	279	152	147	238	62	0.890692614392492+0i	-0.454520138831239-0.0088379897882717i	212	88	153	147	286	14	0.976387901058454+0i	0.215772242647872-0.0104405923861874i	297	3	115	184	136	161	0.676692291896736+0i	0.716664390742157+0.168759275684966i	259	41	90	209	94	205	0.560697129387168+0i	0.726230186647232+0.397754252144859i	277	22	140	157	231	68	0.878962599224859+0i	0.475820246934535+0.0319349615787712i	34	266	231	69	164	135	0.740604471548472+0i	-0.550921580491418-0.384695241550042i	110
141	26	274	152	148	229	71	0.87368949480541+0i	-0.486420717967269-0.00784549545108505i	208	91	168	132	283	17	0.971253485622231+0i	0.227586423387902-0.0697931698389566i	295	4	116	184	134	166	0.668331255192114+0i	0.724474930682988+0.168728800580143i	265	35	89	210	90	209	0.548637716969591+0i	0.739377933064608+0.390278013236081i	280	20	138	161	224	75	0.865542534829261+0i	0.49887424280701+0.0442787789473678i	39	261	243	56	165	133	0.744104344274232+0i	-0.510240530719626-0.431234652646525i	88
142	23	277	155	145	242	58	0.898146239020499+0i	-0.439356495153633-0.0172974998091983i	208	91	163	137	284	16	0.972967967955095+0i	0.2254760574012-0.0499387712318213i	300	0	123	176	140	160	0.683130051063973+0i	0.719087171936062+0.12746361241676i	268	30	64	236	78	222	0.509901951359279+0i	0.698812977441391+0.501657674674173i	278	22	132	165	229	71	0.87368949480541+0i	0.482411717152152+0.0628140256708532i	26	274	239	61	172	128	0.757187779440036+0i	-0.530659621334954-0.380876663700088i	117
143	23	277	149	150	231	69	0.877496438739212+0i	-0.479579410695238+0.00189442265831721i	198	101	140	160	288	11	0.981432984131437+0i	0.187879354108414+0.0386088844525195i	294	6	111	188	132	165	0.666666666666667+0i	0.719903482423776+0.193117921358106i	269	31	97	203	94	205	0.560697129387168+0i	0.756392783274286+0.336880819441489i	272	28	147	152	222	76	0.863114385787319+0i	0.504901765600939+0.0103809508251742i	33	266	249	50	172	127	0.758452922810903+0i	-0.495578569579724-0.423262383460795i	104
144	22	278	140	159	236	63	0.888424256120282+0i	-0.457755798010179+0.0340876887627772i	211	89	161	139	288	12	0.979795897113271+0i	0.19682540348902-0.0354931055472002i	292	7	124	176	123	177	0.640312423743285+0i	0.755720857527643+0.137426291144325i	258	41	88	211	68	231	0.47689070987374+0i	0.764666574220014+0.433428519027934i	283	16	139	161	232	68	0.879393730551528+0i	0.47449789134367+0.0389668805150894i	37	263	247	53	173	127	0.759385716659635+0i	-0.493694725127199-0.423791047233082i	101
145	32	268	145	154	242	55	0.90267093384844+0i	-0.430016811193036+0.016453792163443i	193	106	169	131	291	9	0.98488578017961+0i	0.158809640832072-0.0691339133767817i	297	3	103	197	137	163	0.675771164423776+0i	0.702098207294538+0.224480379203016i	270	29	83	217	85	215	0.532290647422377+0i	0.740465309096079+0.410338631732275i	275	25	139	161	226	73	0.869397977228705+0i	0.492210331550889+0.0433145091764783i	32	268	244	55	175	124	0.765038744728955+0i	-0.502002644855278-0.403372115573016i	101
146	27	273	168	132	237	63	0.888819441731559+0i	-0.453428022360608-0.066355320345455i	217	82	151	149	288	12	0.979795897113271+0i	0.199978201765734-0.00295276455940513i	293	7	126	171	145	155	0.695221787153807+0i	0.709885568727042+0.11282351696234i	261	39	78	222	80	217	0.518999296107682+0i	0.717122854398867+0.465160770420886i	280	19	128	171	239	59	0.895552021280055+0i	0.439038336497078+0.0723319864726987i	30	270	222	77	167	132	0.747347595228382+0i	-0.568189984665093-0.344429547560362i	106
147	22	278	143	156	249	51	0.91104335791443+0i	-0.411776420472787+0.0209804562061542i	218	82	175	125	285	15	0.974679434480896+0i	0.209872544761745-0.0771590238094649i	298	1	118	180	123	176	0.641382286517327+0i	0.750926212993809+0.157285044363989i	267	33	87	213	84	216	0.529150262212918+0i	0.747104502472498+0.402287039792884i	276	24	135	163	220	79	0.857779664702572+0i	0.510831738880266+0.0571400155347053i	34	266	242	58	174	125	0.762849788183168+0i	-0.506590599590139-0.401778751399076i	102
148	37	263	153	147	253	47	0.918331820930394+0i	-0.395671986321548-0.0105045660085368i	194	104	152	148	286	14	0.976387901058454+0i	0.215814474756968-0.00952780940408547i	296	4	101	199	128	172	0.653197264742181+0i	0.717838215449717+0.240918305185179i	273	27	90	209	73	224	0.495773381487193+0i	0.781289052749155+0.379204654854186i	284	16	126	174	232	68	0.879393730551528+0i	0.468637979156182+0.0839351604458834i	27	273	237	61	165	134	0.742858980482126+0i	-0.543215889934153-0.39125060005079i	109
149	37	263	151	149	235	65	0.885061203156784+0i	-0.465456442449001-0.00411908356149563i	216	84	162	138	290	10	0.983192080250175+0i	0.1796292478041-0.0326598632371091i	297	3	131	169	138	162	0.678232998312527+0i	0.728784598733977+0.0941966488159562i	258	42	87	213	82	218	0.522812904711937+0i	0.73632612733972+0.429523574281503i	281	19	132	167	233	66	0.882759431581913+0i	0.465661029398169+0.0624146749812451i	42	258	228	72	159	141	0.728010988928052+0i	-0.555773678162921-0.401392100895443i	101
150	27	273	151	149	253	47	0.918331820930394+0i	-0.395798322334731-0.0032178725393068i	217	83	155	145	287	13	0.978093383408081+0i	0.207589352426564-0.0154917427184003i	294	6	135	164	141	158	0.68671093362092+0i	0.723248758252612+0.0730707009104159i	266	34	95	205	75	225	0.5+0i	0.782522513499289+0.371023605538456i	272	28	122	177	230	70	0.875595035770913+0i	0.471146576720105+0.106556260155186i	31	269	249	50	169	130	0.751809411556112+0i	-0.505156717919331-0.423791574994857i	114
151	28	272	153	147	236	64	0.886942313043338+0i	-0.461740634671309-0.0113542779017536i	202	96	159	140	289	11	0.981495457622364+0i	0.18850110272931-0.0336749303859832i	296	4	125	173	125	175	0.645497224367903+0i	0.7535144757635+0.124696704640462i	270	30	105	194	79	219	0.514879278220574+0i	0.803450436248594+0.298942679038983i	271	29	131	167	235	65	0.885061203156784+0i	0.460341101742126+0.0689400951080892i	24	276	252	48	171	128	0.756244903794432+0i	-0.5085425019062-0.411677263447876i	113
152	32	268	146	152	238	61	0.892180823641474+0i	-0.451530532894444+0.0115566340463257i	209	90	163	135	288	12	0.979795897113271+0i	0.19464911376019-0.0459534820483987i	299	1	125	175	121	178	0.636146425162864+0i	0.760931861177643+0.127673131070074i	263	37	92	208	87	213	0.53851648071345+0i	0.749635337699389+0.384768580412076i	282	17	153	147	219	81	0.854400374531753+0i	0.519482991966462-0.011722672799847i	30	270	254	46	149	151	0.704745817062199+0i	-0.536131092386321-0.464646946734812i	97
153	23	276	148	150	227	72	0.871319301068624+0i	-0.49070105698287+0.00389207671798481i	214	86	155	145	289	11	0.981495457622364+0i	0.190903715906914-0.0149143528052277i	292	8	132	167	132	168	0.66332495807108+0i	0.742675366110372+0.091833003723196i	270	30	96	204	70	229	0.483852986323927+0i	0.79806746187335+0.359130357843008i	276	24	138	160	225	74	0.86747239794936+0i	0.495575033270288+0.0435548527163085i	28	271	234	64	171	127	0.757512708379011+0i	-0.534324866050894-0.375061907108666i	102
154	34	266	157	142	242	57	0.899646902120484+0i	-0.435702378143619-0.0282646278059954i	218	82	149	150	290	9	0.984834841763755+0i	0.173489758304484+0.00127992640889596i	291	9	116	183	124	174	0.645063859280874+0i	0.743300847980905+0.177190481800045i	267	32	107	193	79	221	0.513160143944688+0i	0.806332440014984+0.294099749823337i	284	15	133	166	223	77	0.862167810425171+0i	0.502853080715545+0.0616882961472602i	37	263	242	58	168	131	0.749581823218117+0i	-0.513301835534596-0.417909459019317i	105
155	27	273	154	144	230	68	0.878528360690145+0i	-0.477290697223326-0.0195322760363124i	198	102	155	145	293	7	0.988264472024906+0i	0.151930471544618-0.0158260907858977i	298	2	128	172	134	165	0.669447933088942+0i	0.734785274501755+0.109224838101612i	261	39	100	198	72	227	0.490716492065718+0i	0.796233551018526+0.35384948303925i	268	32	134	166	226	73	0.869397977228705+0i	0.489631925940322+0.0663907696190267i	40	259	241	58	164	136	0.739369100427295+0i	-0.516663042819823-0.431732131671359i	105
156	36	264	155	143	247	53	0.907377172587747+0i	-0.41972858240516-0.0222392396187827i	211	89	146	154	289	11	0.981495457622364+0i	0.191075058536761+0.0125295120351974i	299	1	154	146	122	178	0.637704215656966+0i	0.770003917469084-0.0206712461065525i	279	21	70	229	80	219	0.517260600111872+0i	0.727911032719366+0.450096656305434i	278	22	132	168	223	77	0.862167810425171+0i	0.501686565758491+0.0705496733097878i	33	267	244	55	157	142	0.724626532801645+0i	-0.53540409058486-0.433888059002395i	98
157	35	265	141	157	243	57	0.9+0i	-0.434824900349374+0.0304517000536473i	215	85	158	141	290	10	0.983192080250175+0i	0.181022666924573-0.0237513661259408i	296	4	123	176	130	168	0.660485889885814+0i	0.738688889888413+0.134525511399022i	271	29	91	209	80	220	0.516397779494322+0i	0.769720441575865+0.375318231842777i	277	23	134	166	225	75	0.866025403784439+0i	0.496078611113227+0.0624980927386743i	38	262	241	59	170	129	0.754030419087784+0i	-0.509782330792771-0.414198143769127i	118
158	25	275	143	156	232	68	0.879393730551528+0i	-0.475448555005564+0.0248060115655075i	217	82	156	144	288	12	0.979795897113271+0i	0.19921972533695-0.0176493919631847i	295	5	135	161	120	179	0.63351226715995+0i	0.770558028184065+0.0700180873699407i	274	26	103	197	77	223	0.506622805119022+0i	0.806199088875218+0.305575461105929i	278	22	142	157	214	86	0.844590630621329+0i	0.534489750257877+0.0314225004724138i	36	264	242	58	170	128	0.755294511205873+0i	-0.510019575334912-0.411594745007122i	118
159	23	275	141	159	230	69	0.877058019307029+0i	-0.479179822420957+0.0339989493051059i	203	94	153	147	286	13	0.978019293843651+0i	0.208205484127772-0.0113462438139355i	295	5	124	175	138	161	0.679366220486757+0i	0.722636087334837+0.127509308456037i	271	28	97	203	74	226	0.496655480858378+0i	0.795975507482026+0.346058267957961i	277	23	142	156	229	70	0.875149294478044+0i	0.483109829289393+0.0268068129130615i	27	273	241	59	160	140	0.730296743340222+0i	-0.549171252436204-0.406297430664184i	90
160	25	275	155	143	241	58	0.897786203329964+0i	-0.43991821892443-0.0212577931292341i	215	85	171	127	290	9	0.984834841763755+0i	0.164223117875282-0.0559562507990118i	299	1	126	174	140	160	0.683130051063973+0i	0.721003497580585+0.116134791556604i	270	29	95	205	91	209	0.55075705472861+0i	0.759747186139329+0.345616666004461i	278	22	138	161	230	70	0.875595035770913+0i	0.481095161030563+0.0433679532178993i	22	278	239	60	166	134	0.743863786814047+0i	-0.547117724878064-0.383834419757944i	101
161	31	269	141	158	243	57	0.9+0i	-0.434774773812331+0.0311592050032726i	208	91	158	140	286	14	0.976387901058454+0i	0.213496097536451-0.032955773445224i	296	4	118	177	138	162	0.678232998312527+0i	0.719808220767804+0.147905798787905i	259	41	85	215	77	222	0.507469293270086+0i	0.740071267707921+0.441326902761604i	282	18	154	146	214	86	0.844590630621329+0i	0.535166955000746-0.016217180454568i	32	268	233	67	150	149	0.708288246974828+0i	-0.577393918432125-0.406133010422597i	112
162	32	268	154	145	234	66	0.883176086632785+0i	-0.468698598243529-0.0179338786811622i	221	78	153	147	291	9	0.98488578017961+0i	0.173053832014214-0.0072367966115035i	296	4	126	172	119	180	0.630867110441485+0i	0.7663138609827+0.121530882614246i	267	33	87	213	76	224	0.503322295684717+0i	0.760813985471677+0.409669069100134i	282	18	133	166	218	82	0.852447456836295+0i	0.518748943578899+0.0650604862348117i	37	263	242	57	175	124	0.765038744728955+0i	-0.497649598399444-0.408730468984656i	101
163	36	264	163	137	253	47	0.918331820930394+0i	-0.393262667966273-0.0448457428382593i	191	108	152	148	287	13	0.978093383408081+0i	0.207926885589488-0.00998717089016182i	296	4	103	197	137	163	0.675771164423776+0i	0.70165110674276+0.22587398641719i	272	28	88	212	86	211	0.538109923307766+0i	0.751410281722128+0.381864241530917i	277	23	136	164	224	76	0.864098759787715+0i	0.500291696434374+0.0551502657486712i	32	268	230	69	165	134	0.742858980482126+0i	-0.552429564795481-0.378129754260271i	110
164	32	268	147	152	238	62	0.890692614392492+0i	-0.454503379322134+0.00966151393037797i	223	77	159	141	285	15	0.974679434480896+0i	0.221926533613326-0.0273608055139717i	294	6	126	174	135	165	0.670820393249937+0i	0.73152931256043+0.121921552093405i	266	34	86	213	85	215	0.532290647422377+0i	0.742007363008081+0.407543543573519i	277	23	127	172	241	58	0.897786203329964+0i	0.433633859043956+0.0770818357397809i	30	270	240	60	157	143	0.723417813807024+0i	-0.552328404725546-0.41424630354416i	101
165	32	268	152	148	247	53	0.907377172587747+0i	-0.420256980361312-0.00712299966714098i	206	94	155	145	286	14	0.976387901058454+0i	0.215168736466007-0.0192114943273221i	297	3	140	160	137	162	0.676900273255308+0i	0.734377459649847+0.0499576503163161i	262	38	95	205	72	226	0.491539152311424+0i	0.781688550593951+0.383864913238101i	272	28	127	171	229	71	0.87368949480541+0i	0.478660529336426+0.0868951340527124i	34	266	253	46	170	129	0.754030419087784+0i	-0.489385086378654-0.438109991121474i	114
166	30	270	147	153	241	59	0.89628864398325+0i	-0.443332636713036+0.0110833159178259i	206	91	159	141	290	10	0.983192080250175+0i	0.18042094393706-0.0279574019213776i	298	2	113	184	122	177	0.638769720519721+0i	0.747762867933962+0.181173777038327i	267	33	109	190	79	220	0.514017554975258+0i	0.810299427400417+0.281426351168141i	283	16	136	163	221	79	0.858292879305582+0i	0.510556313964713+0.0516292901762069i	27	273	251	49	170	129	0.754030419087784+0i	-0.5076294124661-0.416833907797367i	112
167	24	275	146	154	242	57	0.899646902120484+0i	-0.436398070567718+0.0138627381779279i	209	91	163	135	292	8	0.986576572463249+0i	0.158830436631871-0.0379415216615776i	293	7	131	169	125	175	0.645497224367903+0i	0.757108974771559+0.100594898745871i	268	32	90	210	80	220	0.516397779494322+0i	0.763336620978006+0.388137264904071i	274	26	123	176	229	71	0.87368949480541+0i	0.475671691701653+0.101995629221818i	42	258	239	59	149	151	0.704745817062199+0i	-0.543524225161804-0.455976698961245i	100
168	28	272	161	139	223	76	0.863608359149743+0i	-0.502126373588183-0.0452736894218853i	220	80	159	140	287	13	0.978093383408081+0i	0.206263140617869-0.028086476386093i	291	9	134	166	136	162	0.675555948035523+0i	0.732607065550727+0.0831327166582385i	268	32	90	210	78	220	0.511610170386548+0i	0.765893869752384+0.389437560891043i	282	17	131	168	219	80	0.855827945075356+0i	0.512291275291476+0.0715274610784325i	31	269	234	66	171	127	0.757512708379011+0i	-0.533333301042102-0.376470565441484i	100
169	32	268	141	156	240	60	0.894427190999916+0i	-0.44629476988305+0.0286527202030719i	208	92	155	145	293	6	0.989915708718623+0i	0.141134191653984-0.0121667406598263i	298	2	125	174	125	175	0.645497224367903+0i	0.753440631823306+0.125142109823314i	263	36	112	188	80	220	0.516397779494322+0i	0.812317915774382+0.271058918033143i	269	31	147	152	231	68	0.878962599224859+0i	0.476784801474904+0.0100499873838896i	24	276	252	48	170	129	0.754030419087784+0i	-0.510525131265036-0.413282249119315i	104
170	25	275	150	149	234	64	0.886134808778472+0i	-0.463423824875155-0.00185989494933184i	206	94	147	152	290	10	0.983192080250175+0i	0.182391308212515+0.00816970145481283i	299	1	118	181	137	162	0.676900273255308+0i	0.720054123349898+0.152735325035499i	263	37	97	201	76	223	0.504163269196288+0i	0.783605621631618+0.363017393165446i	281	19	141	158	222	78	0.860232526704263+0i	0.508824806206881+0.0331257692518968i	30	270	242	56	163	137	0.737111479583199+0i	-0.532795094272503-0.415687447712607i	104
171	38	262	161	138	244	55	0.903356801992261+0i	-0.4266317738995-0.0439524492341517i	206	94	158	142	290	10	0.983192080250175+0i	0.180739222823013-0.0258198889747161i	296	4	150	150	115	185	0.61913918736689+0i	0.785281265959316+0i	276	24	79	220	83	217	0.525991127935317+0i	0.741616190960892+0.416339715422383i	275	25	132	167	221	79	0.858292879305582+0i	0.508171188496774+0.0713819060764699i	28	271	240	60	156	143	0.722315118514615+0i	-0.556367641486075-0.410750431615646i	100
172	33	267	151	146	240	60	0.894427190999916+0i	-0.447109466618082-0.0096501223046293i	215	84	148	152	286	14	0.976387901058454+0i	0.215924724682805+0.00657114429314592i	294	6	131	168	134	163	0.671698184587729+0i	0.734745900551834+0.0947101390761492i	273	27	86	214	69	230	0.480384461415262+0i	0.778037018708457+0.404832269897083i	276	24	142	157	223	77	0.862167810425171+0i	0.505721698011548+0.0302031592219032i	37	263	240	60	171	128	0.756244903794432+0i	-0.511796150053149-0.407625252254721i	117
173	24	275	154	145	242	58	0.898146239020499+0i	-0.439414479758704-0.0157558976805909i	217	82	156	143	286	13	0.978019293843651+0i	0.20755431152776-0.0199867114804509i	296	4	126	171	126	174	0.648074069840786+0i	0.752514426886974+0.117141100075805i	273	27	100	200	80	220	0.516397779494322+0i	0.793308277138488+0.32248303948719i	279	21	123	177	218	81	0.853871764357245+0i	0.509444310467076+0.106627878934969i	40	259	246	54	171	127	0.757512708379011+0i	-0.491592108401701-0.429548245953194i	119
174	28	271	138	160	229	71	0.87368949480541+0i	-0.484489164590915+0.0440104085491623i	208	90	159	141	290	10	0.983192080250175+0i	0.1805136535515-0.0273524078432274i	298	2	131	167	127	172	0.651727829603431+0i	0.752831056220813+0.0921750340919733i	270	29	100	200	80	219	0.517260600111872+0i	0.790866042021553+0.327066316133395i	280	20	141	159	230	70	0.875595035770913+0i	0.481892440983047+0.0333617843757494i	33	267	235	64	160	140	0.730296743340222+0i	-0.550911025760475-0.403935277442077i	90
175	25	275	147	152	230	68	0.878528360690145+0i	-0.477594042806396+0.00958382694594758i	213	86	152	147	290	9	0.984834841763755+0i	0.173360177205956-0.00682520382700612i	297	3	126	174	121	179	0.635085296108588+0i	0.762348423178792+0.124465048682252i	270	30	97	203	73	227	0.493288286231625+0i	0.795711674525098+0.351439322915252i	277	23	133	166	231	69	0.877496438739212+0i	0.475559668184821+0.0619919510577217i	38	262	234	66	165	135	0.741619848709566+0i	-0.53665631459995-0.402492235949962i	102
176	28	272	137	162	248	52	0.90921211313239+0i	-0.414150541200127+0.0425753750068664i	206	94	167	132	289	11	0.981495457622364+0i	0.182714551121284-0.0572892614301686i	299	1	116	181	110	190	0.605530070819498+0i	0.7771826838777+0.171232033258933i	272	28	97	203	80	220	0.516397779494322+0i	0.785434194989324+0.341213215856018i	287	13	137	163	203	97	0.822597511950204+0i	0.566081224710146+0.0537157366513277i	36	264	246	54	150	149	0.708288246974828+0i	-0.539968666283184-0.454710455817418i	105
177	35	265	155	143	239	61	0.892561855933059+0i	-0.450304258284375-0.0236518139746682i	207	92	155	143	289	11	0.981495457622364+0i	0.190444471838979-0.0199391527562958i	295	5	125	175	127	173	0.650640709864771+0i	0.748344336234008+0.129024885557588i	269	31	97	203	80	220	0.516397779494322+0i	0.782270140285717+0.348406028866748i	277	23	149	148	224	76	0.864098759787715+0i	0.50331831577519-0.00200158401246801i	27	273	251	48	161	139	0.732575365861197+0i	-0.524299493940731-0.434100649604244i	105
178	27	273	150	150	228	72	0.871779788708135+0i	-0.489897948556636-5.99951954608739e-17i	216	84	154	146	283	17	0.971253485622231+0i	0.237611629277262-0.0144007048046825i	295	5	119	180	128	172	0.653197264742181+0i	0.740867883197944+0.156358923567321i	262	37	105	194	75	225	0.5+0i	0.805312676851903+0.318545903288086i	280	20	142	158	224	75	0.865542534829261+0i	0.499889780045774+0.0307624480028168i	22	278	243	57	167	133	0.746100976186646+0i	-0.538664944316949-0.391373748605283i	111
179	26	274	158	142	242	57	0.899646902120484+0i	-0.435712350917783-0.0281104742527603i	207	93	156	143	291	9	0.98488578017961+0i	0.172082366892132-0.0196890579968114i	298	2	128	170	142	157	0.689141776385575+0i	0.717344970370657+0.102468558709757i	278	22	79	221	80	220	0.516397779494322+0i	0.748859368605268+0.415382931023235i	284	16	150	149	218	81	0.853871764357245+0i	0.520479791205799-0.00194858405333374i	33	267	248	51	172	127	0.758452922810903+0i	-0.497877817195173-0.420555398282519i	96
180	32	268	147	153	240	59	0.895921640147329+0i	-0.444068635812529+0.0112898805715049i	209	90	149	151	284	16	0.972967967955095+0i	0.23090771521645+0.00386786592995625i	296	4	128	172	134	164	0.670570227142692+0i	0.733564660418788+0.11053714061105i	273	27	89	210	80	220	0.516397779494322+0i	0.767923327595683+0.378981656901369i	281	19	131	169	238	62	0.890692614392492+0i	0.449898634518434+0.0652524737087805i	32	268	227	73	163	136	0.738343078570011+0i	-0.564810544543307-0.3685628129647i	106
181	31	269	156	144	236	64	0.886942313043338+0i	-0.461294237960678-0.0232585330064207i	217	81	170	128	293	7	0.988264472024906+0i	0.14595116989848-0.0450731554098248i	297	3	133	167	139	160	0.681823249195723+0i	0.726673806819945+0.0840371069111501i	270	30	90	208	90	210	0.547722557505166+0i	0.749835120786494+0.371143222536939i	281	19	140	160	220	79	0.857779664702572+0i	0.512526435695996+0.0391241553966409i	28	272	248	52	170	129	0.754030419087784+0i	-0.512085446539761-0.411347325908988i	104
182	27	272	128	172	237	63	0.888819441731559+0i	-0.451088426194892+0.0807417596601361i	217	80	162	136	286	14	0.976387901058454+0i	0.212261177754702-0.0401479648905553i	300	0	137	162	140	160	0.683130051063973+0i	0.727757307953323+0.0608492732402444i	279	21	92	208	81	219	0.519615242270663+0i	0.77925906400105+0.350364540403573i	271	29	151	148	230	69	0.877058019307029+0i	0.480347306140447-0.0059746341182233i	38	262	235	65	172	126	0.759724429022584+0i	-0.517967859948108-0.393100607996332i	92
183	36	264	171	129	233	67	0.881286937760152+0i	-0.464761844632219-0.0856140240111983i	189	110	165	135	289	11	0.981495457622364+0i	0.179087598780202-0.0677812557408613i	299	1	128	172	142	158	0.687992248018343+0i	0.717934448885775+0.106003744130786i	265	35	96	204	66	234	0.469041575982343+0i	0.799429044753932+0.375384073188803i	276	24	135	163	210	90	0.836660026534076+0i	0.544327842047687+0.0608867832268106i	30	270	238	62	158	141	0.726930597543868+0i	-0.553767127580645-0.40609589355914i	107
184	28	272	140	159	233	67	0.881286937760152+0i	-0.471145769924602+0.0368102813828913i	199	101	152	147	281	19	0.967815409397198+0i	0.251332052578697-0.0128659504084378i	291	9	131	168	125	173	0.64765970018855+0i	0.755412097980448+0.0994458394124976i	276	24	104	196	86	214	0.535412613473634+0i	0.793372391125658+0.289643888823653i	280	20	130	170	232	68	0.879393730551528+0i	0.470559049304618+0.0723936998930182i	35	264	247	51	169	130	0.751809411556112+0i	-0.50023722844248-0.429587388054909i	111
185	32	268	172	126	238	61	0.892180823641474+0i	-0.443226087797695-0.0869713344842482i	198	100	143	157	282	15	0.974420314594759+0i	0.222504174454734+0.0315744018988146i	297	3	119	181	118	182	0.627162924074226+0i	0.762125726181549+0.160720391235565i	257	43	104	196	68	232	0.476095228569523+0i	0.807899322105063+0.347321203895635i	286	14	140	160	218	82	0.852447456836295+0i	0.521405296469405+0.0383386247403974i	41	259	247	53	162	138	0.734846922834953+0i	-0.506661124952183-0.450881918535429i	100
186	31	267	133	167	249	51	0.91104335791443+0i	-0.408152323509099+0.0584095952230817i	210	90	159	141	285	14	0.976307972683355+0i	0.213991619411608-0.0320987429117412i	295	5	115	184	112	186	0.613057033378214+0i	0.768445022914251+0.183448413958309i	269	31	93	207	85	215	0.532290647422377+0i	0.763494966863944+0.365707673203738i	284	16	154	145	223	77	0.862167810425171+0i	0.506335462066968-0.0170606717363951i	31	269	253	46	157	143	0.723417813807024+0i	-0.520190471228642-0.453947728609352i	109
187	37	263	148	150	226	73	0.869397977228705+0i	-0.494092886930454+0.00440184908472804i	207	93	155	144	290	10	0.983192080250175+0i	0.181724525678501-0.0175934675450054i	299	1	136	164	127	173	0.650640709864771+0i	0.75605565764801+0.0710387866246453i	264	36	92	207	66	234	0.469041575982343+0i	0.788013226977097+0.398792118915535i	280	20	136	162	219	80	0.855827945075356+0i	0.514659221625686+0.0518113310361429i	31	269	235	63	150	150	0.707106781186548+0i	-0.571790246165621-0.415999897103182i	107
188	26	274	155	144	227	72	0.871319301068624+0i	-0.490231272523574-0.0218168518627656i	200	100	143	157	288	12	0.979795897113271+0i	0.198068349334866+0.0277295689068812i	295	5	118	180	116	184	0.621825270205921+0i	0.765623725255419+0.164783629828174i	268	32	101	199	87	213	0.53851648071345+0i	0.778188102464799+0.323145906955722i	270	28	124	175	215	85	0.84656167328002+0i	0.520924019618769+0.109414346031759i	27	272	240	59	162	138	0.734846922834953+0i	-0.545511328429933-0.40301040998293i	106
189	30	270	161	139	238	62	0.890692614392492+0i	-0.452708032893853-0.0414982363486033i	187	113	149	151	287	13	0.978093383408081+0i	0.208090612866167+0.00562407061800455i	296	4	112	188	143	156	0.691564074808125+0i	0.699026164944593+0.181938316903387i	268	32	97	202	86	213	0.536307204930347+0i	0.770716503742473+0.3440503637533i	277	22	140	160	227	73	0.869865890046659+0i	0.491788029695752+0.0384430381383084i	43	257	240	60	172	126	0.759724429022584+0i	-0.497620937277468-0.418559666868898i	90
190	27	273	152	148	234	65	0.884651736929383+0i	-0.466190779429943-0.00758033787690979i	197	103	151	148	291	9	0.98488578017961+0i	0.173116348049188-0.00554346805821778i	295	5	116	183	132	168	0.66332495807108+0i	0.729001463678594+0.168987768653439i	270	29	104	196	81	218	0.520483438769616+0i	0.798060619457458+0.303638333610453i	269	31	143	157	221	79	0.858292879305582+0i	0.512274621034775+0.0301338012373397i	37	263	237	63	152	147	0.712994532947749+0i	-0.555581012879329-0.427748213455767i	99
191	29	271	149	151	248	52	0.90921211313239+0i	-0.416318982562647+0.00344065274845154i	208	92	173	126	289	11	0.981495457622364+0i	0.177387672880633-0.0721129681587166i	298	2	111	189	142	156	0.690297086126034+0i	0.6996423385689+0.184365210839102i	261	39	70	230	81	218	0.520483438769616+0i	0.692709445902383+0.499250051100817i	281	16	142	158	223	77	0.862167810425171+0i	0.50572017154032+0.0302287076120704i	32	268	230	68	183	116	0.782329939206767+0i	-0.512416100423596-0.354103948364617i	119
192	25	275	141	159	239	60	0.894053188394812+0i	-0.446804200626786+0.0321699024451286i	211	88	140	159	288	12	0.979795897113271+0i	0.197655725108516+0.0305321851793642i	297	2	118	181	134	166	0.668331255192114+0i	0.727459892937033+0.155355841542485i	268	32	84	214	90	210	0.547722557505166+0i	0.731686311688834+0.405752561652038i	275	24	136	161	219	80	0.855827945075356+0i	0.514679638886272+0.0516081170358952i	35	264	246	54	165	135	0.741619848709566+0i	-0.51475579935994-0.430147029543747i	105
193	22	278	141	159	234	66	0.883176086632785+0i	-0.467886422351702+0.032898264071604i	211	86	155	143	291	9	0.98488578017961+0i	0.172417701125963-0.0164965553506827i	298	2	114	185	142	158	0.687992248018343+0i	0.705572051280614+0.169807971303863i	264	36	103	195	90	210	0.547722557505166+0i	0.775146501613388+0.314877596911126i	280	20	118	182	220	80	0.856348838577675+0i	0.501429927337861+0.123428905190858i	28	270	247	53	167	133	0.746100976186646+0i	-0.52086468061129-0.414768993326445i	117
194	33	267	147	153	247	52	0.908893259146386+0i	-0.416891805331376+0.0106895334700353i	215	83	157	142	292	8	0.986576572463249+0i	0.162261965679744-0.0183771913091227i	297	3	113	186	136	163	0.674425309673176+0i	0.71644446200767+0.178487631310354i	272	28	117	183	83	216	0.526869977550579+0i	0.820460856878285+0.221927936696585i	287	13	147	152	206	94	0.828653526310404+0i	0.559668054058462+0.0102470776198971i	40	260	236	64	157	143	0.723417813807024+0i	-0.54391034425778-0.425238996419719i	112
195	32	267	132	167	238	62	0.890692614392492+0i	-0.44964638535521+0.0669686105848184i	199	100	149	151	286	14	0.976387901058454+0i	0.215980914474703+0.00434870662814388i	295	5	117	182	170	130	0.752772652709081+0i	0.642240426452277+0.144431880011756i	261	39	89	210	79	221	0.513160143944688+0i	0.753043640254926+0.411815422899964i	277	22	138	161	218	82	0.852447456836295+0i	0.520699164563785+0.0469650226861452i	36	264	258	42	160	139	0.731516955959455+0i	-0.494971417703026-0.468920290455499i	118
196	34	266	150	149	246	54	0.905538513813742+0i	-0.424260101144395-0.00183482341055422i	209	89	157	142	292	8	0.986576572463249+0i	0.162046622880396-0.0201880826163704i	298	2	130	170	123	176	0.641382286517327+0i	0.760310655341188+0.102744683154215i	271	29	87	213	87	212	0.539416258251039+0i	0.746869148467556+0.38886575498724i	271	29	152	148	230	70	0.875595035770913+0i	0.482979919688543-0.00798313916840572i	28	270	240	60	164	136	0.739369100427295+0i	-0.541526459493693-0.400103020485423i	95
197	26	274	145	155	226	73	0.869397977228705+0i	-0.493711292293241+0.019907713398921i	205	94	163	136	291	9	0.98488578017961+0i	0.168297765674517-0.0409372943532608i	292	8	132	168	122	177	0.638769720519721+0i	0.76329004925164+0.0967550766657009i	265	35	95	203	87	212	0.539416258251039+0i	0.761267455266406+0.359863810193049i	274	26	115	182	232	68	0.879393730551528+0i	0.459300451651335+0.125338588549362i	32	268	231	69	151	148	0.710645285925423+0i	-0.580041793465766-0.398164281955314i	107
198	26	274	146	154	249	51	0.91104335791443+0i	-0.4120962082127+0.0132934260713774i	210	90	141	158	290	9	0.984834841763755+0i	0.17176796409753+0.0244151788432944i	294	6	117	183	129	170	0.6568394987288+0i	0.734977818638282+0.168432416771273i	269	31	79	219	86	213	0.536307204930347+0i	0.72623608616521+0.43006479638682i	274	26	135	163	224	75	0.865542534829261+0i	0.497631333925402+0.0565612579153142i	35	263	245	54	170	130	0.752772652709081+0i	-0.505311233000048-0.421893222435849i	91
199	27	272	140	159	233	66	0.882759431581913+0i	-0.468418810212962+0.0363263567103927i	206	94	167	132	287	12	0.979727625789835+0i	0.191157987195093-0.0599366598646822i	296	3	119	180	114	186	0.616441400296898+0i	0.770871834393995+0.16048867541991i	271	28	90	209	79	220	0.514017554975258+0i	0.770365484541436+0.377257171442102i	284	15	135	165	221	79	0.858292879305582+0i	0.510019207751474+0.0566898673299965i	31	269	240	60	172	128	0.757187779440036+0i	-0.520977519984601-0.39401661175306i	110
200	31	269	147	152	241	59	0.89628864398325+0i	-0.44337266997298+0.0093457042376475i	207	93	160	137	291	9	0.98488578017961+0i	0.16971665492633-0.0345869489926066i	295	5	123	177	125	175	0.645497224367903+0i	0.750856313986653+0.139814623983722i	257	43	93	206	79	220	0.514017554975258+0i	0.757972517835886+0.401576412881514i	279	21	141	158	222	77	0.86166984186982+0i	0.506363898189529+0.0334766518986622i	22	278	253	47	155	144	0.719996283899737+0i	-0.540667225678607-0.435068158163254i	104
[truncated: 751 more columns]
