# Supplementary material for: Experimental benchmarking of quantum state overlap estimation strategies with photonic systems
Source: Light Sci Appl. 2025 Feb 12;14:83. doi: 10.1038/s41377-025-01755-8 (PMC11814415; doi:10.1038/s41377-025-01755-8)
Supplement: Supplementary file 3 — Dataset all [file 41377_2025_1755_MOESM3_ESM.zip › overlap_estimation_data/1_TT_data/Tomography_Phi/Phi_tomo_c03.csv]

Data No.	SigmaX+_Counts (m =1)	SigmaX-_Counts (m =1)	SigmaY+_Counts (m =1)	SigmaY-_Counts (m =1)	SigmaZ+_Counts (m =1)	SigmaZ-_Counts (m =1)	Tomo results (m =1)_1	Tomo results (m =1)_2	SigmaX+_Counts (m =2)	SigmaX-_Counts (m =2)	SigmaY+_Counts (m =2)	SigmaY-_Counts (m =2)	SigmaZ+_Counts (m =2)	SigmaZ-_Counts (m =2)	Tomo results (m =2)_1	Tomo results (m =2)_2	SigmaX+_Counts (m =3)	SigmaX-_Counts (m =3)	SigmaY+_Counts (m =3)	SigmaY-_Counts (m =3)	SigmaZ+_Counts (m =3)	SigmaZ-_Counts (m =3)	Tomo results (m =3)_1	Tomo results (m =3)_2	SigmaX+_Counts (m =4)	SigmaX-_Counts (m =4)	SigmaY+_Counts (m =4)	SigmaY-_Counts (m =4)	SigmaZ+_Counts (m =4)	SigmaZ-_Counts (m =4)	Tomo results (m =4)_1	Tomo results (m =4)_2	SigmaX+_Counts (m =5)	SigmaX-_Counts (m =5)	SigmaY+_Counts (m =5)	SigmaY-_Counts (m =5)	SigmaZ+_Counts (m =5)	SigmaZ-_Counts (m =5)	Tomo results (m =5)_1	Tomo results (m =5)_2	SigmaX+_Counts (m =6)	SigmaX-_Counts (m =6)	SigmaY+_Counts (m =6)	SigmaY-_Counts (m =6)	SigmaZ+_Counts (m =6)	SigmaZ-_Counts (m =6)	Tomo results (m =6)_1	Tomo results (m =6)_2	SigmaX+_Counts (m =7)
1	93	207	54	245	47	252	0.396472742381497+0i	-0.469350981576338+0.788998745652883i	85	215	225	75	36	264	0.346410161513775+0i	-0.614379303796938-0.708899196688775i	242	57	26	274	166	133	0.745106667859236+0i	0.399641628426868+0.533950018578543i	16	284	218	81	189	110	0.79505158537756+0i	-0.539693268849466-0.27681067925065i	62	237	41	257	214	85	0.846001810603943+0i	-0.334962369454944+0.414826647533616i	215	85	273	27	175	123	0.766321291722768+0i	0.300173543456593-0.568020705310169i	4
2	104	195	84	215	38	262	0.355902608401044+0i	-0.533157823622684+0.767512910929358i	90	210	250	49	42	258	0.374165738677394+0i	-0.474205142090307-0.796950113379195i	248	52	37	263	139	161	0.680685928555405+0i	0.479972411390491+0.55343757639924i	15	285	200	98	193	107	0.802080627701064+0i	-0.558209414873759-0.212294408341251i	68	231	39	261	230	70	0.875595035770913+0i	-0.2865039841813+0.388907187361683i	222	78	280	19	172	127	0.758452922810903+0i	0.314029462981439-0.571082008348352i	7
3	110	190	80	220	24	276	0.282842712474619+0i	-0.475879752102922+0.832789566180113i	81	219	233	67	31	268	0.32199212686941+0i	-0.605226493650687-0.728026072072566i	240	60	36	264	160	139	0.731516955959455+0i	0.42248788218452+0.535151317433725i	20	278	218	82	178	122	0.77028133388609+0i	-0.564943071290715-0.2958141187761i	78	222	49	251	219	81	0.854400374531753+0i	-0.30162381467129+0.423111184469448i	223	76	278	22	178	121	0.771568354556165+0i	0.317572423966386-0.551207791838618i	5
4	92	207	63	236	28	272	0.305505046330389+0i	-0.527121992786228+0.792974823930585i	85	212	238	62	44	255	0.383610727998386+0i	-0.543957648677649-0.746292761461367i	246	53	38	261	159	140	0.729227382406089+0i	0.447796839565875+0.517402565923265i	24	276	208	91	193	106	0.803420780060347+0i	-0.539723173153277-0.25142383842544i	56	244	42	258	221	76	0.862616800269821+0i	-0.332108120292317+0.381571031825216i	235	65	267	33	150	150	0.707106781186548+0i	0.415609413815727-0.572074134311059i	5
5	97	201	64	236	36	264	0.346410161513775+0i	-0.487761406061702+0.80130444324034i	99	201	220	80	41	259	0.369684550213647+0i	-0.547141741040377-0.750978860251498i	254	45	38	262	158	142	0.725718035235908+0i	0.470186870938898+0.502252565677889i	17	283	219	81	171	129	0.754983443527075+0i	-0.582073323663151-0.301977889719981i	79	221	52	248	220	80	0.856348838577675+0i	-0.30296888376811+0.418182402947532i	231	69	280	20	167	133	0.746100976186646+0i	0.352108859212887-0.565112983921917i	7
6	92	208	75	225	31	267	0.322531929640437+0i	-0.579054981333153+0.748777993103215i	96	204	247	53	23	277	0.276887462097269+0i	-0.467390147195831-0.839571190333252i	234	66	29	271	159	139	0.730449893544975+0i	0.389474214109537+0.561028332229214i	17	280	215	84	193	106	0.803420780060347+0i	-0.533664743312531-0.264039754416631i	75	224	45	255	225	75	0.866025403784439+0i	-0.289974403316344+0.407326460497388i	222	78	270	29	171	129	0.754983443527075+0i	0.335519112431038-0.563406536342532i	2
7	94	205	80	220	25	275	0.288675134594813+0i	-0.596045851961534+0.749263644537832i	83	215	223	77	41	258	0.370302235774236+0i	-0.625261935466353-0.686967077986618i	246	53	39	261	157	143	0.723417813807024+0i	0.453835540947317+0.520288351243541i	24	276	198	102	186	114	0.787400787401181+0i	-0.576056927879889-0.219450258239958i	74	224	50	249	219	81	0.854400374531753+0i	-0.313437174571063+0.414435927010327i	227	70	275	25	155	145	0.718795288428261+0i	0.372403001916604-0.587068426588277i	7
8	89	209	67	233	38	262	0.355902608401044+0i	-0.549892490660122+0.755613381332637i	90	210	216	84	29	271	0.310912635102961+0i	-0.639334118149867-0.703267529964853i	246	54	30	269	139	159	0.682966289812414+0i	0.456541151144159+0.570199284717047i	16	284	215	84	175	123	0.766321291722768+0i	-0.576820134379255-0.282896112428303i	78	222	42	257	216	84	0.848528137423857+0i	-0.293784235601997+0.440103195752713i	234	66	282	18	160	140	0.730296743340222+0i	0.366755782396909-0.576330515195142i	7
9	80	220	76	224	30	270	0.316227766016838+0i	-0.651935023794993+0.689188453726135i	79	220	228	72	38	262	0.355902608401044+0i	-0.627785641330617-0.692256110028968i	251	49	36	264	160	139	0.731516955959455+0i	0.452144516825016+0.510341335822296i	14	286	203	96	176	122	0.768507662190585+0i	-0.595158952251248-0.23490805586348i	64	236	43	256	221	79	0.858292879305582+0i	-0.321742161186942+0.39976907715341i	222	78	274	26	167	133	0.746100976186646+0i	0.334338303470176-0.575804855976413i	7
10	101	199	66	234	33	267	0.33166247903554+0i	-0.475350974778424+0.814887385334441i	92	208	233	66	36	262	0.347570667818095+0i	-0.5337154928472-0.770936056730617i	236	64	38	262	159	141	0.728010988928052+0i	0.417527229005346+0.543756391262776i	24	276	199	101	182	116	0.781497444035204+0i	-0.581485583280742-0.226133282386955i	57	242	44	256	220	80	0.856348838577675+0i	-0.34017353614535+0.388521083048314i	228	71	281	19	167	132	0.747347595228382+0i	0.342367471715386-0.569434883211038i	3
11	101	198	64	235	25	274	0.28915746598312+0i	-0.472320366050208+0.83264724324315i	92	208	235	65	37	263	0.351188458428425+0i	-0.527737270214337-0.773408068417563i	247	52	44	255	136	164	0.673300329224139+0i	0.501819913751651+0.542994881033838i	15	284	225	75	183	116	0.782329939206767+0i	-0.544433570103271-0.3025755343139i	67	233	40	260	231	69	0.877496438739212+0i	-0.288862365343704+0.382829640816957i	226	74	282	17	175	125	0.763762615825973+0i	0.320359541816045-0.560389534729264i	7
12	100	199	71	229	36	264	0.346410161513775+0i	-0.499281752830299+0.794177392835319i	97	203	207	93	33	267	0.33166247903554+0i	-0.642401044530491-0.690884142230905i	247	52	34	266	161	138	0.733799385705343+0i	0.437975599521788+0.519341733121836i	29	271	215	85	187	113	0.789514618821801+0i	-0.540659762935266-0.29043706273382i	66	234	36	264	206	92	0.831429592800999+0i	-0.329599253743681+0.447313272937852i	229	71	279	21	162	137	0.736074738098578+0i	0.353512512424923-0.577254608896394i	4
13	90	210	72	228	33	267	0.33166247903554+0i	-0.575199981386788+0.747759975802823i	90	209	235	63	45	255	0.387298334620742+0i	-0.523368050330472-0.759003217314183i	245	54	39	261	145	154	0.696383394959931+0i	0.468959318384367+0.543256224009031i	12	288	226	74	171	128	0.756244903794432+0i	-0.573122671405752-0.315632775556791i	68	231	46	254	213	85	0.845437815969419+0i	-0.330107818624771+0.419837739384699i	222	78	285	14	154	145	0.717669957030445+0i	0.325916879643633-0.615408823741809i	6
14	97	203	69	231	24	275	0.283315298789931+0i	-0.525093723208537+0.802501727922481i	83	216	235	65	44	256	0.382970843102535+0i	-0.570384431973404-0.726632598426269i	237	63	32	268	160	139	0.731516955959455+0i	0.404615521934937+0.548788868831294i	22	278	216	83	182	117	0.780189497605494+0i	-0.554704112095727-0.289149953916956i	61	239	50	250	202	97	0.821939951748871+0i	-0.3786684829025+0.425470205508427i	216	83	279	20	178	122	0.77028133388609+0i	0.291306273351651-0.567280637579531i	10
15	96	203	77	223	34	265	0.337212654836588+0i	-0.557709838547373+0.758450632147883i	85	215	239	61	34	266	0.336650164612069+0i	-0.55536295763214-0.76042004968093i	237	61	42	256	158	141	0.726930597543868+0i	0.436199539409517+0.53037898541839i	21	279	223	77	190	109	0.79715212162844+0i	-0.525475336108455-0.297362011906335i	71	229	46	253	215	85	0.84656167328002+0i	-0.322279042454248+0.42363846865943i	216	84	280	20	186	113	0.78871641202356+0i	0.278295889933901-0.548158571081927i	7
16	91	208	66	234	34	266	0.336650164612069+0i	-0.539345526183897+0.771863375249844i	89	210	243	56	47	253	0.395811402901264+0i	-0.498884935492933-0.771003991216352i	258	42	37	262	154	146	0.716472842006823+0i	0.482280515216258+0.504055722425019i	16	284	200	100	176	124	0.76594168620507+0i	-0.602344093510806-0.224755258772689i	74	224	41	259	233	66	0.882759431581913+0i	-0.267529386985754+0.386217313247612i	233	67	280	20	166	134	0.743863786814047+0i	0.35965141311801-0.563309442233028i	5
17	111	188	68	232	35	265	0.341565025531987+0i	-0.400532811080575+0.850239260785589i	106	193	230	70	39	261	0.360555127546399+0i	-0.44671548225917-0.818807228784625i	255	45	35	265	171	128	0.756244903794432+0i	0.441166796026575+0.483182681362439i	18	281	214	86	182	118	0.778888096369862+0i	-0.564281032740169-0.273715636058704i	62	238	43	256	218	82	0.852447456836295+0i	-0.332357726413726+0.40357363024166i	225	74	280	19	147	153	0.7+0i	0.357624731871642-0.618146059725156i	5
18	103	197	78	222	31	268	0.32199212686941+0i	-0.51751066906293+0.792782301543212i	88	211	241	59	32	268	0.32659863237109+0i	-0.530449565878295-0.782276544064094i	255	45	32	268	152	146	0.714189830573049+0i	0.465297826022261+0.522906128291683i	17	283	222	76	189	111	0.793725393319377+0i	-0.532405701114162-0.294183904082357i	71	229	42	258	206	94	0.828653526310404+0i	-0.330478513157725+0.451793410392839i	232	68	280	20	183	117	0.781024967590665+0i	0.33317272346948-0.528200659158931i	7
19	114	186	60	239	42	258	0.374165738677394+0i	-0.345076719778897+0.860768294877684i	96	204	231	69	31	268	0.32199212686941+0i	-0.525158165254596-0.787737247881894i	238	61	31	268	153	144	0.717740562565273+0i	0.416655601331753+0.557894788223873i	16	284	229	70	165	133	0.744104344274232+0i	-0.57405464094112-0.341716247852187i	73	226	54	246	218	82	0.852447456836295+0i	-0.32648411847963+0.408339875243543i	221	79	275	25	163	137	0.737111479583199+0i	0.333756546072425-0.587599552944411i	6
20	94	205	57	241	33	267	0.33166247903554+0i	-0.486113243092829+0.808513398089217i	88	212	221	79	38	262	0.355902608401044+0i	-0.614685532819923-0.703914077906686i	254	45	29	270	141	157	0.687862168182047+0i	0.47554888017883+0.548360191976545i	19	281	217	82	192	107	0.801336675953013+0i	-0.531398285964037-0.274727853424181i	68	232	46	254	220	79	0.857779664702572+0i	-0.318256299943299+0.403642136513451i	225	74	275	25	162	138	0.734846922834953+0i	0.351512129438911-0.580033811822485i	11
21	105	195	69	231	32	268	0.32659863237109+0i	-0.45901179058862+0.826221223059516i	82	216	213	86	33	267	0.33166247903554+0i	-0.685812516279994-0.647812621452919i	258	42	41	257	161	139	0.732575365861197+0i	0.479705195082608+0.482924693036182i	13	287	210	90	189	110	0.79505158537756+0i	-0.555594618902204-0.243326110468119i	72	227	41	257	216	84	0.848528137423857+0i	-0.307820751233676+0.430402584924783i	232	68	281	19	167	133	0.746100976186646+0i	0.35327786141485-0.564382924943237i	7
22	100	200	64	236	30	270	0.316227766016838+0i	-0.476827633169727+0.820143529051931i	82	218	236	62	35	265	0.341565025531987+0i	-0.576378863640516-0.742375066177333i	238	62	35	265	145	152	0.698724186081667+0i	0.43474778862991+0.568136314686814i	23	277	208	91	177	123	0.768114574786861+0i	-0.58123781980872-0.268630967730836i	66	234	45	253	206	93	0.830038077862902+0i	-0.349008393229142+0.435005667495575i	218	82	283	15	180	120	0.774596669241483+0i	0.284684410524313-0.564760822299515i	4
23	114	186	75	224	38	262	0.355902608401044+0i	-0.405499041802689+0.84196428690915i	86	214	231	69	30	270	0.316227766016838+0i	-0.588144101470856-0.744369878424053i	261	39	43	256	158	142	0.725718035235908+0i	0.495647676346928+0.477144332739292i	21	279	211	89	180	118	0.77719164022626+0i	-0.568869127621043-0.269000130115377i	71	229	45	254	221	77	0.861168240389201+0i	-0.305890521328639+0.405980603854741i	215	85	274	26	167	133	0.746100976186646+0i	0.309128776806086-0.589722589599302i	6
24	85	215	68	232	30	270	0.316227766016838+0i	-0.589314848053301+0.743443346774934i	91	206	220	79	40	260	0.365148371670111+0i	-0.590766975693273-0.71948665525977i	241	58	35	265	154	146	0.716472842006823+0i	0.43523564896706+0.545194090700632i	15	285	203	95	181	115	0.781976014009692+0i	-0.578190649101826-0.232828449302749i	66	234	48	252	210	90	0.836660026534076+0i	-0.348191202361665+0.422803602867736i	226	74	276	24	174	126	0.761577310586391+0i	0.334725830880272-0.554940193301505i	6
25	98	201	82	217	25	274	0.28915746598312+0i	-0.580663416266468+0.761063700931778i	92	208	235	64	32	267	0.327144328043812+0i	-0.529279684075519-0.782840727513382i	243	57	37	263	158	141	0.726930597543868+0i	0.436382628217401+0.530228354715767i	17	283	213	87	198	102	0.812403840463596+0i	-0.526965186413968-0.249615088301353i	71	228	47	253	228	72	0.871779788708135+0i	-0.297583402185985+0.389158218136806i	233	67	278	22	166	133	0.745106667859236+0i	0.362862538062146-0.55959523942114i	4
26	102	197	67	232	34	265	0.337212654836588+0i	-0.46973935015798+0.815863081853333i	99	200	236	64	37	262	0.351775239887621+0i	-0.475175548558759-0.806512478920128i	245	55	36	264	139	161	0.680685928555405+0i	0.468983320802837+0.562779984963405i	17	283	205	93	178	122	0.77028133388609+0i	-0.587135680204467-0.248874184473811i	76	224	47	252	212	86	0.84345088533545+0i	-0.313761414126033+0.436055477012361i	224	74	277	22	148	152	0.702376916856849+0i	0.361798149965489-0.612999808603735i	7
27	113	186	65	235	38	261	0.356497266473874+0i	-0.369686921634731+0.858045033182345i	106	191	227	71	23	275	0.277815060883479+0i	-0.460814914869879-0.842892879421683i	243	57	33	267	153	146	0.71533606481061+0i	0.434812117826057+0.547021696619878i	27	273	203	96	197	102	0.8117036874711+0i	-0.535312756098812-0.233618014938302i	69	231	37	263	222	77	0.86166984186982+0i	-0.295650665070759+0.412450927814762i	219	81	277	23	184	116	0.783156008298049+0i	0.296857645117682-0.546390158405009i	4
28	98	201	65	234	28	272	0.305505046330389+0i	-0.495546329399924+0.813080870568807i	96	204	219	81	41	257	0.370923027887795+0i	-0.572343057415364-0.731327240030743i	240	58	34	266	153	147	0.714142842854285+0i	0.433843742677795+0.549344706845641i	24	276	209	91	176	124	0.76594168620507+0i	-0.582239593871096-0.272636000304719i	69	231	50	248	221	79	0.858292879305582+0i	-0.323649515797702+0.39822647357659i	212	88	274	25	160	139	0.731516955959455+0i	0.303127167626704-0.610734691490851i	7
29	106	194	73	226	19	281	0.251661147842358+0i	-0.481320937980589+0.83964088831366i	94	205	236	64	36	264	0.346410161513775+0i	-0.509863709263728-0.787425550751201i	245	53	35	265	153	145	0.716535287890238+0i	0.448779769159341+0.534016760037868i	18	282	212	88	189	111	0.793725393319377+0i	-0.550568635896038-0.258600419890563i	64	236	48	252	208	90	0.835455909776936+0i	-0.354243241129355+0.420148960409236i	227	73	279	20	176	123	0.767221455996771+0i	0.326986398233095-0.551770906109358i	7
30	108	191	58	242	37	263	0.351188458428425+0i	-0.386066743241887+0.853005941614283i	92	208	236	62	29	271	0.310912635102961+0i	-0.524767654302642-0.792434377302648i	238	61	38	261	164	136	0.739369100427295+0i	0.41858547218901+0.527370397164684i	25	275	205	94	177	122	0.769397975138457+0i	-0.583489602954371-0.259935836500074i	67	233	47	253	222	78	0.860232526704263+0i	-0.319941487964056+0.397035822413225i	228	70	271	29	156	143	0.722315118514615+0i	0.379844784469352-0.577908997400671i	3
31	115	184	84	214	28	272	0.305505046330389+0i	-0.445243606212756+0.84167974776237i	101	198	226	74	36	263	0.346988959179744+0i	-0.505725584043482-0.789835613182412i	258	41	32	267	151	149	0.709459888459759+0i	0.478106566772296+0.517765175997648i	19	281	206	94	180	119	0.775890900167808+0i	-0.580087164932278-0.247976192642806i	79	221	40	258	224	76	0.864098759787715+0i	-0.273422978819688+0.422579232791558i	218	82	285	15	168	129	0.752101433090355+0i	0.2964776396006-0.588595313912956i	5
32	109	190	66	234	35	265	0.341565025531987+0i	-0.409286239540066+0.846060345044303i	105	195	235	65	28	271	0.306015497891582+0i	-0.44544152320149-0.841389543825037i	252	48	23	277	143	156	0.691564074808125+0i	0.452307405376903+0.563167063557517i	22	278	222	78	176	124	0.76594168620507+0i	-0.560344672790267-0.315193878444525i	57	243	38	261	216	84	0.848528137423857+0i	-0.338265313128376+0.406911019676491i	232	68	279	21	165	135	0.741619848709566+0i	0.359863016951449-0.566125965691913i	7
33	92	207	73	227	32	267	0.327144328043812+0i	-0.566621927835518+0.756251399684472i	82	217	244	56	30	267	0.317820863081864+0i	-0.554255547681615-0.769279329537752i	258	42	32	268	170	130	0.752772652709081+0i	0.444443575980949+0.485595758942147i	16	284	225	75	177	123	0.768114574786861+0i	-0.558747531647311-0.31273182741454i	75	225	41	259	234	64	0.886134808778472+0i	-0.262693699244406+0.381781509568537i	236	63	276	24	163	136	0.738343078570011+0i	0.3825730154723-0.555416407896085i	6
34	105	195	75	224	36	264	0.346410161513775+0i	-0.483829093642872+0.803684893565082i	95	205	232	68	40	260	0.365148371670111+0i	-0.518571566965743-0.773143063476198i	246	54	40	260	154	146	0.716472842006823+0i	0.458705743264797+0.525600330824246i	15	284	224	76	197	102	0.8117036874711+0i	-0.5121269370543-0.280825789572824i	55	245	45	255	215	85	0.84656167328002+0i	-0.357120887579825+0.394712559956649i	217	82	271	29	165	135	0.741619848709566+0i	0.327638969690436-0.585365446144705i	5
35	99	200	82	218	39	261	0.360555127546399+0i	-0.557309246483236+0.747934759042717i	85	215	236	63	38	261	0.356497266473874+0i	-0.560070500207453-0.74781731311466i	250	50	42	258	147	151	0.702345065195184+0i	0.483627533838102+0.52231773654515i	16	284	198	102	174	126	0.761577310586391+0i	-0.610112219218306-0.218547660615513i	52	248	38	262	222	77	0.86166984186982+0i	-0.334170867970132+0.381909563394436i	219	80	270	29	159	140	0.729227382406089+0i	0.341874833858111-0.592747014099315i	8
36	112	188	58	242	29	271	0.310912635102961+0i	-0.362839546729272+0.878453639449817i	92	208	249	51	32	268	0.32659863237109+0i	-0.477776001472697-0.815514209410293i	246	53	47	252	147	152	0.701169591458887+0i	0.488740268014213+0.519128263952921i	25	275	216	83	198	102	0.812403840463596+0i	-0.514400477211009-0.274576308237047i	55	245	54	246	227	73	0.869865890046659+0i	-0.34697651949131+0.350628903907008i	227	73	276	24	166	133	0.745106667859236+0i	0.347778640933712-0.569092321527892i	4
37	102	198	77	222	41	259	0.369684550213647+0i	-0.511744557640926+0.775532617662356i	92	206	239	59	31	269	0.321455025366432+0i	-0.50665411033873-0.799980174219047i	239	59	34	266	152	148	0.711805216802087+0i	0.432352012514139+0.553538680318103i	7	292	214	85	188	112	0.791622805802528+0i	-0.55664373431299-0.251954532373248i	65	234	44	253	221	78	0.859726953621095+0i	-0.319842718176788+0.398208740294177i	223	76	280	20	174	124	0.764128665507102+0i	0.318283143279745-0.56107327797205i	9
38	127	171	60	240	43	256	0.379226461405452+0i	-0.22110693918781+0.898498198335922i	99	201	240	60	39	261	0.360555127546399+0i	-0.45985151368039-0.811502671200689i	245	55	37	263	164	135	0.740604471548472+0i	0.432400733598822+0.514329293649125i	16	284	200	100	182	117	0.780189497605494+0i	-0.58607308553961-0.218683987141646i	61	238	31	268	211	89	0.838649708360608+0i	-0.32591817457433+0.43639891171817i	225	74	275	25	162	137	0.736074738098578+0i	0.350821409547686-0.578894047763565i	6
39	100	198	81	219	39	261	0.360555127546399+0i	-0.542457013146084+0.758775585327196i	87	212	242	58	33	267	0.33166247903554+0i	-0.531345372950982-0.7795332543539i	247	52	44	256	149	151	0.704745817062199+0i	0.481159232183786+0.521362759139587i	21	279	216	84	183	115	0.783641473973617+0i	-0.55303405372205-0.282947655392677i	76	222	38	261	231	69	0.877496438739212+0i	-0.263310019795174+0.400833922560785i	222	78	272	27	164	134	0.741846055775589+0i	0.338943446763493-0.57860329192486i	6
40	123	177	65	235	28	271	0.306015497891582+0i	-0.288217284529887+0.907350710557051i	96	203	234	66	31	269	0.321455025366432+0i	-0.509896903310867-0.797917172807212i	255	44	37	262	156	142	0.723526041608667+0i	0.472197004787001+0.503527611739693i	24	276	201	98	205	95	0.82663978450915+0i	-0.520650575782299-0.213517316872021i	74	225	32	268	221	79	0.858292879305582+0i	-0.277224241091111+0.431833363098303i	235	65	281	19	158	141	0.726930597543868+0i	0.373785631734827-0.576069620673675i	8
41	96	204	61	238	30	270	0.316227766016838+0i	-0.492933705682151+0.810565458061508i	83	217	227	73	35	265	0.341565025531987+0i	-0.616942850541647-0.70902387301055i	258	40	33	267	157	143	0.723417813807024+0i	0.472301025327065+0.503585551958821i	18	282	215	84	188	112	0.791622805802528+0i	-0.546968894320655-0.272320329720302i	79	221	38	261	215	84	0.84797614656929+0i	-0.284016018159031+0.447516878205266i	223	76	277	22	167	133	0.746100976186646+0i	0.332535751938964-0.576847732955345i	3
42	107	192	77	223	30	270	0.316227766016838+0i	-0.478506301255787+0.819165257843926i	87	211	237	63	31	269	0.321455025366432+0i	-0.551987840269529-0.769399825098269i	250	50	38	261	156	144	0.721110255092798+0i	0.461720714039077+0.516540397478499i	18	281	213	87	171	128	0.756244903794432+0i	-0.590433114992511-0.281926199926843i	70	230	41	258	222	77	0.86166984186982+0i	-0.300507230357749+0.408926017899027i	224	76	282	17	162	137	0.736074738098578+0i	0.329216839908903-0.591447590453715i	9
43	104	195	79	219	31	269	0.321455025366432+0i	-0.514847870932972+0.794731612849554i	82	218	229	71	31	269	0.321455025366432+0i	-0.617745456723107-0.71767486884008i	244	55	39	261	161	139	0.732575365861197+0i	0.44210545868727+0.517567480365848i	16	284	205	94	182	118	0.778888096369862+0i	-0.579146024757887-0.240672423307014i	71	229	32	268	221	78	0.859726953621095+0i	-0.28414478211671+0.424418788478124i	225	75	279	21	155	143	0.721203319590197+0i	0.348176974962907-0.598864396936201i	9
44	104	196	56	244	31	269	0.321455025366432+0i	-0.416223528659293+0.850543732477686i	101	199	230	69	35	264	0.34213572772701+0i	-0.487378536077818-0.803371213315085i	245	55	44	256	153	145	0.716535287890238+0i	0.465552899800171+0.519459025040191i	25	274	220	80	188	111	0.792945484762994+0i	-0.531526492049939-0.297854069038961i	62	238	38	262	222	78	0.860232526704263+0i	-0.315028414921895+0.40094525535514i	223	77	275	25	170	130	0.752772652709081+0i	0.331971223539403-0.568443875923635i	4
45	116	183	63	237	26	274	0.294392028877595+0i	-0.344413861791527+0.891466446446068i	96	202	235	65	49	251	0.404145188432738+0i	-0.486298437134096-0.774713170604193i	244	56	30	269	148	150	0.70472994494488+0i	0.437733441714441+0.558341417685288i	26	274	212	87	181	119	0.776745346515403+0i	-0.562032128056389-0.284229755126154i	62	237	43	256	212	87	0.842039251065203+0i	-0.342430491008655+0.416786826199106i	228	71	277	23	165	134	0.742858980482126+0i	0.352831610815383-0.568920371868049i	4
46	95	204	59	241	32	268	0.32659863237109+0i	-0.486820885561617+0.810147368516578i	78	222	237	61	35	263	0.342709300179511+0i	-0.59250468067619-0.729032604858847i	254	45	39	260	146	153	0.69878059101643+0i	0.491511746415746+0.519732516544879i	16	283	218	82	179	121	0.772442015083765+0i	-0.566290600546281-0.287486154564469i	64	235	54	246	215	84	0.84797614656929+0i	-0.353175404612896+0.395225996647507i	232	68	277	22	172	128	0.757187779440036+0i	0.3524958885431-0.549921190014421i	6
47	103	197	72	226	34	266	0.336650164612069+0i	-0.488201285677843+0.805187041207922i	95	205	223	76	51	249	0.412310562561766+0i	-0.544663315015843-0.730302590215831i	258	42	45	255	148	151	0.703550479775242+0i	0.509529059087957+0.495375474113291i	16	284	217	83	173	127	0.759385716659635+0i	-0.581950742474538-0.290975371237269i	74	225	49	251	226	74	0.867947771086102+0i	-0.297999603700775+0.397319648218972i	234	65	278	21	170	130	0.752772652709081+0i	0.361683945939224-0.550016414830654i	7
48	86	213	66	232	41	259	0.369684550213647+0i	-0.563388426911355+0.738868603850293i	90	209	223	76	25	275	0.288675134594813+0i	-0.60241144027898-0.744155308579917i	243	57	29	270	159	140	0.729227382406089+0i	0.41720114403499+0.54237499035728i	12	287	209	89	193	105	0.804767672506426+0i	-0.543756256656387-0.238071683817342i	65	235	50	250	229	70	0.875149294478044+0i	-0.3133666221512+0.36866661429553i	218	82	268	32	167	132	0.747347595228382+0i	0.331750617980526-0.575684895907383i	4
49	100	199	71	228	24	276	0.282842712474619+0i	-0.511604664136038+0.811332649185432i	90	208	242	58	37	262	0.351775239887621+0i	-0.507724811856657-0.786428443043058i	259	41	28	272	154	146	0.716472842006823+0i	0.464792032367181+0.520225944484368i	14	286	212	88	175	125	0.763762615825973+0i	-0.587342872821026-0.26775925084488i	75	225	36	264	228	71	0.873236397557996+0i	-0.267826375192307+0.407096090292307i	219	81	284	16	170	130	0.752772652709081+0i	0.301359336153981-0.585248565864253i	5
50	98	201	70	230	46	254	0.391578004149024+0i	-0.499240021004643+0.772933417633078i	84	216	223	77	39	261	0.360555127546399+0i	-0.625538075039984-0.69188302239271i	258	42	26	274	158	141	0.726930597543868+0i	0.451018518448736+0.517836076737438i	18	282	212	88	189	111	0.793725393319377+0i	-0.550568635896038-0.258600419890563i	60	240	30	270	219	81	0.854400374531753+0i	-0.311769145362398+0.41569219381653i	230	70	280	20	161	137	0.735029561565954+0i	0.355356429856156-0.577454198516253i	4
51	100	199	69	230	27	273	0.3+0i	-0.499675444745069+0.812603501050062i	88	212	228	72	40	260	0.365148371670111+0i	-0.579277755690636-0.728768789417252i	251	47	46	254	162	137	0.736074738098578+0i	0.47558484993808+0.481677309453626i	20	280	226	73	163	133	0.742075249335049+0i	-0.577214503518335-0.340804549929143i	70	229	46	254	217	83	0.850490054811538+0i	-0.32011186599476+0.417366816980003i	227	71	274	26	152	147	0.712994532947749+0i	0.375128686151774-0.592382701311126i	7
52	121	179	78	222	38	262	0.355902608401044+0i	-0.349147945275609+0.866850071029099i	90	210	233	67	38	262	0.355902608401044+0i	-0.547487522663841-0.757357739684981i	239	61	25	274	133	167	0.665832811847939+0i	0.43293414456575+0.607646849029754i	22	278	208	91	186	114	0.787400787401181+0i	-0.560337121721332-0.256948068724116i	69	231	48	252	219	81	0.854400374531753+0i	-0.323139440711338+0.40691633274761i	238	61	273	26	160	138	0.732743305447312+0i	0.396382475565506-0.553143906580113i	9
53	108	192	69	231	24	274	0.283790261904241+0i	-0.441391858875769+0.85125572783184i	95	205	228	72	28	272	0.305505046330389+0i	-0.548720471609149-0.778185396100248i	242	56	39	261	153	146	0.71533606481061+0i	0.45053308847343+0.53414815414065i	17	283	227	73	173	125	0.761929729536575+0i	-0.560501728589996-0.32450100076263i	66	234	39	260	218	82	0.852447456836295+0i	-0.315723469488566+0.416715759418138i	232	67	282	18	161	138	0.733799385705343+0i	0.360928116775765-0.575560036885086i	8
54	106	191	85	215	33	267	0.33166247903554+0i	-0.519910592363904+0.787205802790994i	85	215	236	63	36	264	0.346410161513775+0i	-0.562340515744642-0.750848283178466i	245	55	31	269	155	145	0.718795288428261+0i	0.433744582317899+0.543322161008737i	18	280	215	85	175	124	0.765038744728955+0i	-0.577633800397885-0.284701443096871i	61	236	45	252	220	79	0.857779664702572+0i	-0.331855605753903+0.392537773663188i	216	83	286	14	167	132	0.747347595228382+0i	0.292652204933761-0.596511742427391i	4
55	113	185	62	238	26	274	0.294392028877595+0i	-0.363931014892046+0.883678419863798i	88	211	238	62	41	258	0.370302235774236+0i	-0.533308526429716-0.760564441594509i	246	53	39	261	161	138	0.733799385705343+0i	0.446575672788942+0.511965457830473i	17	283	199	101	178	120	0.772861848095512+0i	-0.595448442438049-0.21937574195086i	65	233	35	264	222	77	0.86166984186982+0i	-0.300830059924756+0.408688583958138i	230	70	275	25	175	123	0.766321291722768+0i	0.346319106340959-0.541123603657749i	6
56	102	196	78	222	43	257	0.378593889720018+0i	-0.508307305163891+0.773492307772798i	96	203	242	58	35	265	0.341565025531987+0i	-0.473648019344904-0.811782536831129i	255	44	43	257	152	147	0.712994532947749+0i	0.493122518411094+0.498466626588503i	24	276	217	83	194	106	0.804155872120988+0i	-0.524832406345871-0.279077549406138i	72	226	34	265	215	85	0.84656167328002+0i	-0.295946611020597+0.442435234535809i	236	64	277	22	163	136	0.738343078570011+0i	0.37626897208301-0.559706314932532i	5
57	116	184	64	236	44	255	0.383610727998386+0i	-0.339531105101309+0.858813971726842i	83	217	232	68	32	268	0.32659863237109+0i	-0.59802681977678-0.731913421219343i	258	40	40	260	162	137	0.736074738098578+0i	0.478055638641235+0.47922519372048i	22	278	201	98	200	100	0.816496580927726+0i	-0.535372461982037-0.216124177927009i	81	218	33	267	226	74	0.867947771086102+0i	-0.251557496621976+0.428235323811513i	226	74	276	24	162	136	0.737308728467136+0i	0.348920033273131-0.578472686742297i	7
58	105	195	65	234	39	261	0.360555127546399+0i	-0.437289919355581+0.823879558206167i	85	213	228	72	28	272	0.305505046330389+0i	-0.606403052379025-0.734126695286357i	253	47	30	269	156	144	0.721110255092798+0i	0.451459479594735+0.525532433141905i	20	279	217	82	182	118	0.778888096369862+0i	-0.556147963414172-0.28988407359426i	76	224	33	266	224	76	0.864098759787715+0i	-0.269225477509797+0.425265770539971i	224	75	279	20	159	140	0.729227382406089+0i	0.341218631571047-0.59312500387182i	5
59	105	194	75	225	27	272	0.30050125348238+0i	-0.487891988873544+0.819548902658369i	84	216	242	58	35	265	0.341565025531987+0i	-0.547850714717271-0.763670693242257i	245	54	29	271	157	143	0.723417813807024+0i	0.428616084627461+0.541253100374762i	15	285	211	89	176	123	0.767221455996771+0i	-0.584484559306092-0.264100430501271i	70	230	42	257	212	88	0.840634680861233+0i	-0.322647669940291+0.435007832590902i	213	87	279	20	167	133	0.746100976186646+0i	0.290493161309191-0.599121904595322i	8
60	104	195	78	220	33	267	0.33166247903554+0i	-0.507809778674328+0.795065549928262i	101	199	232	68	32	268	0.32659863237109+0i	-0.484826570696128-0.811342424430256i	242	58	47	252	164	134	0.741846055775589+0i	0.447086219973678+0.499778292285539i	17	283	207	92	179	121	0.772442015083765+0i	-0.582631792948868-0.252732125339301i	64	236	39	261	227	71	0.872780021794125+0i	-0.298950356286895+0.385854529626109i	231	69	280	20	163	136	0.738343078570011+0i	0.356652784584537-0.572405703654196i	7
61	107	193	53	247	28	272	0.305505046330389+0i	-0.385888341728066+0.870492305758661i	95	203	225	74	35	265	0.341565025531987+0i	-0.547971997127747-0.76358367170675i	244	56	41	259	133	165	0.668063413780619+0i	0.48595746807736+0.56350387255779i	28	271	218	82	186	113	0.78871641202356+0i	-0.536880947030267-0.29947499080986i	66	234	32	268	216	84	0.848528137423857+0i	-0.306870795962536+0.431080403852135i	228	72	279	21	155	143	0.721203319590197+0i	0.358428507167722-0.592785608008156i	7
62	112	186	63	237	31	269	0.321455025366432+0i	-0.372695867666316+0.870496672533054i	80	220	236	64	35	264	0.34213572772701+0i	-0.593174512544707-0.728757258269212i	257	42	35	264	157	142	0.724626532801645+0i	0.471697176881882+0.502412341888144i	23	276	213	86	193	107	0.802080627701064+0i	-0.533743418525998-0.267926538153367i	63	236	43	256	219	80	0.855827945075356+0i	-0.32610974884688+0.401510846846158i	222	77	273	27	169	131	0.750555349946514+0i	0.336380066064791-0.568783893777693i	3
63	90	210	61	239	30	270	0.316227766016838+0i	-0.53030706958949+0.78662215322441i	94	206	234	64	47	252	0.396472742381497+0i	-0.502715233228305-0.768171047897997i	254	46	35	265	146	153	0.69878059101643+0i	0.479807681255448+0.530556570619005i	12	288	219	81	168	132	0.748331477354788+0i	-0.593295878967653-0.296647939483827i	65	234	52	248	214	85	0.846001810603943+0i	-0.348841590455607+0.40322509994202i	240	59	280	19	165	134	0.742858980482126+0i	0.381494725728298-0.550111179088871i	7
64	107	193	78	220	28	272	0.305505046330389+0i	-0.490855265848615+0.815921426765686i	89	210	227	71	41	258	0.370302235774236+0i	-0.568127581081533-0.734919931553804i	251	49	45	254	156	144	0.721110255092798+0i	0.480652551413988+0.498972068175388i	17	282	216	84	183	117	0.781024967590665+0i	-0.55936100574879-0.277696354401173i	70	229	50	250	214	85	0.846001810603943+0i	-0.332479560497923+0.416819239366368i	224	76	277	23	173	127	0.759385716659635+0i	0.327563737317959-0.562170197829469i	7
65	86	213	62	236	32	268	0.32659863237109+0i	-0.556003802591299+0.764325261153489i	87	211	225	75	40	260	0.365148371670111+0i	-0.595506737483046-0.715568579717531i	250	50	32	267	150	149	0.708288246974828+0i	0.456635751948718+0.538341480140211i	15	285	208	90	186	112	0.790038653374316+0i	-0.561146488438024-0.246887716762442i	69	231	51	249	226	74	0.867947771086102+0i	-0.314501019217918+0.384390134599677i	210	90	267	32	170	130	0.752772652709081+0i	0.298578641112038-0.586672079108101i	3
66	108	191	73	226	35	265	0.341565025531987+0i	-0.448160340410281+0.82612689256353i	86	214	232	68	29	270	0.311432121906498+0i	-0.584672451785678-0.749111578850401i	262	38	29	271	167	133	0.746100976186646+0i	0.452291626098617+0.488636488910113i	18	282	213	87	175	125	0.763762615825973+0i	-0.58254900493403-0.278034752354878i	72	228	37	263	233	66	0.882759431581913+0i	-0.266895187269451+0.386655848223691i	230	70	284	16	167	132	0.747347595228382+0i	0.340595084380823-0.570496766337878i	6
67	91	208	68	232	37	263	0.351188458428425+0i	-0.544979568761349+0.761356641988077i	95	205	226	74	40	260	0.365148371670111+0i	-0.545786420082643-0.754177598659652i	248	50	29	271	149	150	0.705923338045516+0i	0.450310741738667+0.546710596821982i	15	285	210	90	181	117	0.779347515769166+0i	-0.572586944037906-0.254483086239069i	63	237	33	267	226	73	0.869397977228705+0i	-0.29483829233522+0.396506669002536i	233	67	278	22	168	132	0.748331477354788+0i	0.360892823366524-0.556557607119459i	3
68	104	195	68	231	27	273	0.3+0i	-0.465008291991911+0.832926940600894i	87	213	230	70	32	268	0.32659863237109+0i	-0.584761648662062-0.742554474491508i	239	61	37	263	148	151	0.703550479775242+0i	0.439706252081516+0.558278724552936i	20	280	229	70	169	129	0.75306978027254+0i	-0.560790929438252-0.344092196220795i	68	231	42	258	217	83	0.850490054811538+0i	-0.317511263744952+0.419348618766952i	233	64	274	26	161	137	0.735029561565954+0i	0.384443006459507-0.558511520390167i	7
69	120	180	80	220	44	256	0.382970843102535+0i	-0.363887060917874+0.849069808808372i	93	207	232	68	41	259	0.369684550213647+0i	-0.530336112535343-0.762939670664879i	247	52	39	261	144	155	0.693977918359488+0i	0.476050142037971+0.540158227832418i	20	280	207	92	183	117	0.781024967590665+0i	-0.570814325613121-0.253319966988072i	70	230	43	257	219	81	0.854400374531753+0i	-0.311146503015429+0.416158447783136i	237	63	277	22	154	145	0.717669957030445+0i	0.391614244422895-0.575836883449649i	9
70	108	192	68	232	29	271	0.310912635102961+0i	-0.43328197573812+0.845931476441091i	90	210	230	70	37	263	0.351188458428425+0i	-0.561782876207525-0.749043834943368i	246	53	29	270	158	142	0.725718035235908+0i	0.430057035941435+0.537014226227388i	20	278	226	74	177	121	0.770687830151498+0i	-0.549958999716233-0.321846806862358i	64	236	47	253	222	78	0.860232526704263+0i	-0.326804902110298+0.391405871132101i	218	82	278	22	158	140	0.728149258244406+0i	0.321567718329823-0.605303940385549i	7
71	111	186	58	242	35	265	0.341565025531987+0i	-0.357822010458607+0.869078099001864i	101	198	219	81	33	267	0.33166247903554+0i	-0.543716087879935-0.770955780690786i	252	48	31	269	142	157	0.689141776385575+0i	0.471580696524619+0.550177479278722i	21	278	217	83	177	122	0.769397975138457+0i	-0.566805445851258-0.294547691225376i	63	234	41	257	210	90	0.836660026534076+0i	-0.34067530932463+0.4288826571646i	223	76	284	16	159	140	0.729227382406089+0i	0.329920610836513-0.59948295663382i	6
72	101	197	75	224	25	274	0.28915746598312+0i	-0.519703549953376+0.803925481641228i	90	210	233	65	38	262	0.355902608401044+0i	-0.540774553386142-0.762165477926777i	245	55	36	263	168	131	0.749581823218117+0i	0.424009769556263+0.508274340904445i	20	280	226	74	187	113	0.789514618821801+0i	-0.529832656239056-0.309748322108987i	61	237	49	251	211	88	0.840050961983317+0i	-0.357736523070759+0.407846737552413i	223	75	273	27	172	127	0.758452922810903+0i	0.337629849520086-0.557454256950867i	3
73	106	193	62	238	35	264	0.34213572772701+0i	-0.41750929800206+0.84180112253105i	72	228	223	76	32	267	0.327144328043812+0i	-0.686660872100005-0.649209854635328i	250	50	43	257	146	153	0.69878059101643+0i	0.488434797357706+0.522625233172745i	18	282	228	71	173	126	0.760654532442785+0i	-0.557460852390801-0.332629043118561i	75	225	34	265	223	76	0.863608359149743+0i	-0.273925325506492+0.423255854127088i	221	79	273	27	164	136	0.739369100427295+0i	0.336600088974346-0.583124097800627i	7
74	86	213	76	223	25	274	0.28915746598312+0i	-0.625826527617716+0.724381886297671i	92	207	224	76	30	270	0.316227766016838+0i	-0.583296304394862-0.748174726437144i	255	45	34	266	159	141	0.728010988928052+0i	0.460069720484172+0.508267500725371i	18	282	213	86	170	127	0.756564982265616+0i	-0.588907936657718-0.284247901928892i	61	238	48	252	236	63	0.888424256120282+0i	-0.301395161652304+0.346212792469754i	233	67	270	29	161	138	0.733799385705343+0i	0.38450039491741-0.56008741089835i	13
75	106	193	72	227	39	261	0.360555127546399+0i	-0.456537621656025+0.813371624789469i	93	207	237	62	41	259	0.369684550213647+0i	-0.505972877466414-0.779310452003366i	237	62	54	246	140	160	0.683130051063973+0i	0.492846610904106+0.53892072835777i	22	278	213	87	179	121	0.772442015083765+0i	-0.569807040624364-0.280451902807304i	70	229	47	253	223	77	0.862167810425171+0i	-0.310199133170598+0.400553572505447i	231	69	267	33	164	135	0.740604471548472+0i	0.382475653366407-0.552464832640366i	4
76	102	198	59	241	33	267	0.33166247903554+0i	-0.440139970007181+0.834432026471946i	87	212	234	65	40	259	0.365758477979728+0i	-0.553454543124627-0.748270542304496i	251	49	32	268	158	142	0.725718035235908+0i	0.447374532540855+0.52267519643387i	24	276	230	69	182	118	0.778888096369862+0i	-0.527995382509675-0.338458578531843i	69	229	43	255	215	85	0.84656167328002+0i	-0.320655561959542+0.424868619596392i	232	67	274	26	163	136	0.738343078570011+0i	0.374445933137988-0.560927572405012i	6
77	97	202	66	233	30	270	0.316227766016838+0i	-0.504960743340868+0.803128039408809i	95	204	236	64	35	265	0.341565025531987+0i	-0.504291397382137-0.79311003010913i	239	61	34	265	146	153	0.69878059101643+0i	0.435707227241228+0.567331382657869i	23	276	205	95	196	103	0.809640904752736+0i	-0.538536843251979-0.233365965409191i	69	230	40	259	222	77	0.86166984186982+0i	-0.300584320644878+0.408869355411356i	219	81	276	24	171	127	0.757512708379011+0i	0.313559192313879-0.572586351181866i	4
78	96	203	77	222	24	275	0.283315298789931+0i	-0.569438251677572+0.771668658815402i	90	208	222	77	39	261	0.360555127546399+0i	-0.589927113542141-0.722485986513121i	255	44	38	262	155	143	0.721203319590197+0i	0.47581853466631+0.503450587327184i	18	282	216	83	191	108	0.799247137387475+0i	-0.536373670722091-0.271122294793395i	70	230	40	260	222	78	0.860232526704263+0i	-0.299909896378806+0.412376107520858i	216	83	278	22	163	137	0.737111479583199+0i	0.312367216011036-0.599244014595207i	11
79	88	211	60	239	38	262	0.355902608401044+0i	-0.529251614613422+0.770211699315467i	92	208	230	70	38	262	0.355902608401044+0i	-0.54853472587141-0.756599621891599i	244	55	42	258	150	150	0.707106781186548+0i	0.46651316877107+0.531380714143047i	22	278	217	83	189	109	0.796384447311387+0i	-0.53582460197191-0.280470690094672i	63	237	48	251	208	92	0.832666399786453+0i	-0.35969795732038+0.42105112060914i	228	72	285	15	175	124	0.765038744728955+0i	0.322170895529543-0.557603473031901i	3
80	116	183	55	244	35	264	0.34213572772701+0i	-0.313959866267714+0.885647980964146i	102	197	238	62	47	253	0.395811402901264+0i	-0.437330604705815-0.807511780422415i	231	69	26	274	161	139	0.732575365861197+0i	0.372257257964824+0.569875308489361i	19	281	207	91	188	108	0.796953659339823+0i	-0.551717732896172-0.245911382560413i	69	231	49	250	220	78	0.859217686943796+0i	-0.320398293867157+0.398860752305824i	232	67	281	19	167	132	0.747347595228382+0i	0.354922479031751-0.561695296209885i	4
81	91	208	63	237	27	273	0.3+0i	-0.533519812757139+0.79079492246447i	73	227	227	73	26	274	0.294392028877595+0i	-0.675771164423776-0.675771164423776i	247	52	38	262	148	152	0.702376916856849+0i	0.468255355269938+0.536100353411272i	17	283	208	92	194	106	0.804155872120988+0i	-0.544862540479287-0.237609228178937i	71	229	42	257	221	79	0.858292879305582+0i	-0.303222126299168+0.413992361591304i	229	71	269	29	156	143	0.722315118514615+0i	0.378497850852389-0.578792058053097i	7
82	95	203	63	236	30	270	0.316227766016838+0i	-0.503594316267943+0.803985550008595i	86	214	236	63	34	266	0.336650164612069+0i	-0.558856769975608-0.757856039970058i	238	62	45	255	134	165	0.669447933088942+0i	0.47716489257246+0.56934447409214i	15	285	202	97	193	106	0.803420780060347+0i	-0.554682396165454-0.216431258258539i	57	241	54	246	219	81	0.854400374531753+0i	-0.360776303755417+0.373952481805615i	238	62	275	25	159	141	0.728010988928052+0i	0.394649481749517-0.560581650212382i	8
83	94	204	69	231	37	262	0.351775239887621+0i	-0.528254376775532+0.772788130097442i	116	184	215	85	33	267	0.33166247903554+0i	-0.437262692164268-0.835943382078748i	245	55	39	259	156	144	0.721110255092798+0i	0.451104531460213+0.525837143701414i	18	282	215	84	180	118	0.77719164022626+0i	-0.563309553427343-0.280455881343044i	59	240	44	256	236	64	0.886942313043338+0i	-0.300483741846588+0.350774648769273i	237	63	284	16	161	139	0.732575365861197+0i	0.370666340189213-0.570911374544305i	5
84	105	194	73	227	29	271	0.310912635102961+0i	-0.476762928769286+0.822210704798147i	84	216	241	59	57	242	0.436618198778998+0i	-0.528194690903184-0.728268437457421i	232	68	34	266	150	150	0.707106781186548+0i	0.408167361076515+0.577407486400924i	21	279	208	92	182	118	0.778888096369862+0i	-0.572006295594244-0.257181125150901i	69	231	41	258	221	78	0.859726953621095+0i	-0.30489110829667+0.409769419672844i	219	81	278	22	174	126	0.761577310586391+0i	0.307517539539805-0.570467319726016i	9
85	95	205	76	224	31	268	0.32199212686941+0i	-0.564754219329596+0.759851131461639i	92	208	235	65	40	259	0.365758477979728+0i	-0.524583718523112-0.768786484042492i	241	58	34	266	149	149	0.707106781186548+0i	0.438823000973563+0.554467649026123i	19	281	207	92	188	112	0.791622805802528+0i	-0.55918438327818-0.246264408372657i	68	231	37	262	228	71	0.873236397557996+0i	-0.285883711566916+0.394624755230405i	223	75	280	20	166	133	0.745106667859236+0i	0.331605085329004-0.578665811065117i	5
86	92	206	64	235	27	273	0.3+0i	-0.530377670819793+0.792905748683771i	81	218	229	70	34	265	0.337212654836588+0i	-0.614518488383076-0.713200289437293i	238	62	48	251	150	150	0.707106781186548+0i	0.462322669811655+0.535030605646279i	21	279	219	80	189	110	0.79505158537756+0i	-0.533574095702572-0.288429646506407i	64	235	40	260	223	77	0.862167810425171+0i	-0.311557416098187+0.399497988907188i	218	82	277	23	158	141	0.726930597543868+0i	0.324147317433269-0.605392784029782i	8
87	102	197	75	225	36	262	0.347570667818095+0i	-0.502889446134515+0.79138918102221i	91	208	229	71	49	251	0.404145188432738+0i	-0.545514008489613-0.734221446981945i	244	56	49	251	137	161	0.678035060763204+0i	0.500764351446695+0.53805531378847i	15	285	216	84	185	112	0.78923736790374+0i	-0.551687278792661-0.269713780743079i	80	220	48	252	206	93	0.830038077862902+0i	-0.315574164899341+0.459836640281897i	238	61	279	21	179	120	0.773732645917089+0i	0.359200902320449-0.521835706342826i	8
88	100	200	65	234	34	266	0.336650164612069+0i	-0.478333829069741+0.811087797118257i	95	204	225	74	39	261	0.360555127546399+0i	-0.545926350725401-0.756283293206749i	250	50	46	254	153	147	0.714142842854285+0i	0.485176101376249+0.504583145431299i	27	273	200	99	169	130	0.751809411556112+0i	-0.609676566289475-0.251151534363475i	48	252	46	253	226	74	0.867947771086102+0i	-0.34802478958244+0.354323880796602i	231	69	281	18	167	133	0.746100976186646+0i	0.348356767446135-0.567433604845371i	6
89	102	198	80	220	25	275	0.288675134594813+0i	-0.541452177809897+0.7896177593061i	88	210	224	76	36	264	0.346410161513775+0i	-0.59906377364462-0.721888215104435i	235	64	34	266	157	142	0.724626532801645+0i	0.409764334014598+0.554084450719779i	26	274	205	95	182	117	0.780189497605494+0i	-0.571818641229334-0.25362923602914i	63	236	48	252	216	84	0.848528137423857+0i	-0.342908116556003+0.403006232706164i	219	81	276	24	170	129	0.754030419087784+0i	0.315489616115143-0.576111472905913i	7
90	110	189	64	236	32	268	0.32659863237109+0i	-0.395582906600894+0.858398216062057i	81	219	218	81	37	263	0.351188458428425+0i	-0.663368423695602-0.660763952641395i	252	48	35	264	165	134	0.742858980482126+0i	0.444469270171072+0.500607234257208i	16	284	204	96	174	125	0.762849788183168+0i	-0.599711224873523-0.241674672710226i	60	239	45	255	218	82	0.852447456836295+0i	-0.339804184862784+0.397324111127267i	215	85	279	21	168	131	0.749581823218117+0i	0.297847396860264-0.591112526076523i	3
91	100	200	77	223	27	273	0.3+0i	-0.539060554829322+0.787028410050809i	87	213	237	61	39	261	0.360555127546399+0i	-0.54055655103638-0.760130656618751i	243	57	36	263	147	153	0.7+0i	0.451715164036919+0.553130554732876i	22	278	210	89	172	128	0.757187779440036+0i	-0.590192795290863-0.27989128434702i	63	237	46	253	227	71	0.872780021794125+0i	-0.313463142117883+0.374160249212327i	227	73	271	28	156	142	0.723526041608667+0i	0.36863609517566-0.583624448123737i	5
92	101	199	61	239	28	272	0.305505046330389+0i	-0.459238169625803+0.834126471361153i	85	213	227	73	38	262	0.355902608401044+0i	-0.599709841906842-0.716715730853875i	235	64	42	257	160	140	0.730296743340222+0i	0.425229940088768+0.534645831105761i	26	273	218	82	197	103	0.810349718742881+0i	-0.513681821211559-0.281894164342063i	60	240	49	251	219	81	0.854400374531753+0i	-0.345690130862304+0.387941146856586i	216	84	282	18	167	133	0.746100976186646+0i	0.297769485788364-0.595538971576728i	7
93	104	194	69	230	32	268	0.32659863237109+0i	-0.462363327219624+0.824350342376184i	94	204	234	66	34	266	0.336650164612069+0i	-0.518227286519061-0.786197905220917i	251	49	36	264	148	151	0.703550479775242+0i	0.471257572718073+0.531914488018419i	19	280	205	94	177	123	0.768114574786861+0i	-0.589238351486379-0.250595620747081i	65	232	30	270	228	71	0.873236397557996+0i	-0.280211623944656+0.398672346402696i	216	84	278	22	177	123	0.768114574786861+0i	0.293448225651303-0.569111710354041i	9
94	105	195	73	227	31	269	0.321455025366432+0i	-0.477787994685117+0.817548346461199i	85	215	218	82	41	259	0.369684550213647+0i	-0.642030283902909-0.671662450852274i	238	61	20	280	158	140	0.728149258244406+0i	0.386595817343141+0.565987925428546i	26	274	217	81	184	116	0.783156008298049+0i	-0.544377239009655-0.300533007030661i	73	226	41	258	215	83	0.849397733730856+0i	-0.304112272669944+0.431322635093972i	232	67	275	25	172	127	0.758452922810903+0i	0.35983427602037-0.543386103687327i	12
95	103	197	68	231	22	277	0.271253747103567+0i	-0.479634886784016+0.834488933456854i	77	222	222	77	36	263	0.346988959179744+0i	-0.663173680949176-0.663173680949176i	246	53	41	258	138	161	0.679366220486757+0i	0.487666590879577+0.548309068501908i	16	283	205	95	189	111	0.793725393319377+0i	-0.562687865943953-0.231046241084852i	65	234	45	255	202	97	0.821939951748871+0i	-0.35782050367149+0.443146931470076i	224	76	272	27	157	142	0.724626532801645+0i	0.355457868961397-0.590394860541052i	3
96	106	194	76	224	39	261	0.360555127546399+0i	-0.476699391407146+0.801721703730201i	85	215	234	66	42	258	0.374165738677394+0i	-0.567529946546374-0.733423315536853i	248	52	36	264	160	139	0.731516955959455+0i	0.444471237308319+0.517037969930086i	21	279	230	68	191	108	0.799247137387475+0i	-0.50801655899192-0.321127994992551i	58	242	44	256	215	84	0.84797614656929+0i	-0.347423157617686+0.40029189899429i	227	71	272	28	165	133	0.744104344274232+0i	0.361569564721979-0.561761670727875i	4
97	101	199	69	231	34	265	0.337212654836588+0i	-0.487282655288176+0.805508062823312i	101	199	227	71	42	257	0.374790911609059+0i	-0.49081092781908-0.786534427541875i	239	59	33	267	145	154	0.696383394959931+0i	0.439409205799456+0.567423754422364i	16	283	197	103	180	120	0.774596669241483+0i	-0.596783313606282-0.209403143723073i	64	236	43	255	213	87	0.842614977317636+0i	-0.337917913476388+0.419298800083859i	222	78	269	31	160	140	0.730296743340222+0i	0.353631969588026-0.584475060846877i	8
98	98	202	69	231	37	263	0.351188458428425+0i	-0.505822191312996+0.78791533646832i	82	217	227	72	28	272	0.305505046330389+0i	-0.625380357635236-0.718029299507124i	244	56	33	267	156	141	0.724743075339479+0i	0.431545691916518+0.537136659087581i	22	278	215	84	186	114	0.787400787401181+0i	-0.548384506344129-0.281557157965671i	79	220	54	245	216	83	0.849945896369794+0i	-0.312917150555532+0.423880679121323i	225	75	276	24	162	138	0.734846922834953+0i	0.346905231798699-0.582800789421815i	9
99	100	199	69	231	33	267	0.33166247903554+0i	-0.493131224213625+0.804252196581129i	88	209	219	76	32	268	0.32659863237109+0i	-0.608114798521137-0.723553539935318i	232	67	45	253	155	143	0.721203319590197+0i	0.429624473743517+0.543404622148806i	21	278	209	90	192	108	0.8+0i	-0.544465186086761-0.252106448032391i	69	230	31	268	228	71	0.873236397557996+0i	-0.273825776818242+0.403085149726232i	231	69	274	26	178	122	0.77028133388609+0i	0.348751182820652-0.533890699626677i	6
100	97	203	66	234	35	265	0.341565025531987+0i	-0.50152159082657+0.794864408102489i	84	215	221	79	41	258	0.370302235774236+0i	-0.6309977484306-0.681702351217975i	256	43	37	261	157	142	0.724626532801645+0i	0.474044292505827+0.500198357356875i	19	281	226	74	183	116	0.782329939206767+0i	-0.538761295834333-0.312563805216865i	64	236	43	256	215	85	0.84656167328002+0i	-0.333736642064181+0.414672385235692i	229	71	279	19	174	125	0.762849788183168+0i	0.334141249606277-0.553542975730388i	3
101	103	197	65	233	30	270	0.316227766016838+0i	-0.460872197883045+0.829214578512975i	88	212	225	74	33	267	0.33166247903554+0i	-0.597514682270213-0.730052192977685i	242	58	33	267	142	158	0.687992248018343+0i	0.448579548742448+0.570476165248548i	24	276	227	73	175	124	0.765038744728955+0i	-0.549500064873249-0.335805595200319i	57	242	45	254	217	82	0.851911091817218+0i	-0.347102392489294+0.392131892055472i	228	72	274	26	185	115	0.785281265959316+0i	0.329661352970173-0.524077022670531i	2
102	106	193	75	225	37	263	0.351188458428425+0i	-0.470935194819339+0.809250708338978i	97	202	226	74	37	263	0.351188458428425+0i	-0.533366018786378-0.769537105454074i	250	50	45	254	135	164	0.671941230110497+0i	0.511145757556038+0.535933762521131i	24	276	223	77	187	112	0.790833775328715+0i	-0.52957176741043-0.30681538905525i	61	238	29	271	223	77	0.862167810425171+0i	-0.299735830558468+0.408442283004701i	215	85	267	32	170	129	0.754030419087784+0i	0.31713818700983-0.575205613177079i	7
103	92	208	81	217	33	267	0.33166247903554+0i	-0.609842417198045+0.719786236452216i	95	205	233	67	36	262	0.347570667818095+0i	-0.517941542488406-0.781620873209777i	246	53	41	259	161	138	0.733799385705343+0i	0.451174141315025+0.507917666307357i	18	282	221	79	194	103	0.808207060844344+0i	-0.5186341470059-0.278962306344083i	68	231	36	264	217	82	0.851911091817218+0i	-0.305236225268451+0.425533005092042i	234	66	272	27	146	154	0.697614984548545+0i	0.404265577204695-0.591525719154027i	3
104	105	194	65	234	26	274	0.294392028877595+0i	-0.445312966714335+0.845594285109243i	98	202	236	63	36	264	0.346410161513775+0i	-0.482138079345003-0.804700486172037i	251	48	39	261	148	152	0.702376916856849+0i	0.481213985660768+0.524499539247791i	19	280	208	90	183	114	0.784959627090219+0i	-0.564210342764911-0.255939588488154i	59	240	48	252	216	84	0.848528137423857+0i	-0.351842599665963+0.395230040685544i	212	88	272	27	171	129	0.754983443527075+0i	0.295333158916483-0.58547273655091i	8
105	96	204	58	242	31	269	0.321455025366432+0i	-0.479333896342389+0.816642934509257i	105	191	230	70	39	261	0.360555127546399+0i	-0.446207243043549-0.819084303509398i	242	56	36	264	159	141	0.728010988928052+0i	0.43510354193586+0.529797043965772i	17	283	219	81	181	119	0.776745346515403+0i	-0.55905729858682-0.290037245131508i	67	233	50	250	220	80	0.856348838577675+0i	-0.32980747201798+0.397358400021663i	237	62	274	25	148	152	0.702376916856849+0i	0.409291532948256-0.582363381166376i	6
106	106	194	78	221	29	271	0.310912635102961+0i	-0.496916383745017+0.810189756106005i	80	218	241	58	38	262	0.355902608401044+0i	-0.563870492764073-0.74524049857971i	251	49	48	250	147	152	0.701169591458887+0i	0.502474294196744+0.505846604896051i	17	283	215	85	178	121	0.771568354556165+0i	-0.571541675064778-0.279324878791057i	64	236	47	253	227	73	0.869865890046659+0i	-0.316156919314267+0.378653054527552i	221	77	273	27	166	134	0.743863786814047+0i	0.339310385051208-0.575790872854952i	7
107	97	202	64	236	34	266	0.336650164612069+0i	-0.491828588720728+0.80297652891205i	86	214	225	72	44	256	0.382970843102535+0i	-0.589233853492223-0.711432919699418i	243	57	47	252	160	139	0.731516955959455+0i	0.457313806107457+0.505714371841777i	19	281	219	80	187	113	0.789514618821801+0i	-0.541758336185524-0.288382682975521i	70	230	40	259	223	77	0.862167810425171+0i	-0.298218361513944+0.409551554169442i	227	73	279	21	167	133	0.746100976186646+0i	0.341263734296778-0.571727554860837i	4
108	95	205	62	238	26	273	0.294883912309794+0i	-0.506431522668099+0.810290436268959i	93	206	231	69	39	261	0.360555127546399+0i	-0.534820181548924-0.764177579760082i	235	64	40	259	159	139	0.730449893544975+0i	0.420321013667501+0.538305859609255i	22	277	212	88	181	119	0.776745346515403+0i	-0.56675958483229-0.274682070160026i	74	226	53	247	218	81	0.853871764357245+0i	-0.321005970026164+0.409704988059709i	215	85	284	16	165	134	0.742858980482126+0i	0.292172677674728-0.602325212437132i	9
109	90	208	76	223	26	273	0.294883912309794+0i	-0.599370594921635+0.74417630182918i	84	215	229	71	46	254	0.391578004149024+0i	-0.588458356653508-0.707377854580789i	251	49	33	267	148	151	0.703550479775242+0i	0.46437216356138+0.537936070660213i	22	277	206	93	182	118	0.778888096369862+0i	-0.573386555310135-0.254088944117825i	71	228	33	267	204	93	0.828775414010748+0i	-0.312491259648341+0.46419879984195i	216	84	275	25	157	141	0.725841330859502+0i	0.321171315028515-0.608279005735823i	5
110	105	195	68	231	44	256	0.382970843102535+0i	-0.445368057755149+0.809308733713371i	83	215	219	80	36	264	0.346410161513775+0i	-0.647112731179861-0.679150287598364i	238	61	20	280	154	144	0.718873092756943+0i	0.392079719865365+0.574016523961082i	27	273	214	84	185	115	0.785281265959316+0i	-0.546601159907587-0.290792890767663i	70	225	40	259	205	94	0.828020971411347+0i	-0.326825157020286+0.455594762526607i	232	67	276	24	168	132	0.748331477354788+0i	0.364209398256235-0.554392924036582i	6
111	102	198	81	219	31	268	0.32199212686941+0i	-0.540650933432627+0.777185716809401i	93	206	227	73	32	268	0.32659863237109+0i	-0.560363073471644-0.76113504663939i	246	53	42	257	147	152	0.701169591458887+0i	0.476286088078058+0.530577766511826i	14	285	210	90	189	110	0.79505158537756+0i	-0.554904765043846-0.244895239480605i	74	225	44	256	220	80	0.856348838577675+0i	-0.300250420391531+0.420138491120935i	225	75	275	24	175	125	0.763762615825973+0i	0.330316774345786-0.554578664620685i	9
112	104	196	69	231	32	268	0.32659863237109+0i	-0.466745137927906+0.821877308090443i	71	229	230	69	43	257	0.378593889720018+0i	-0.647184716832207-0.661678629672655i	247	53	32	268	153	146	0.71533606481061+0i	0.443738670133793+0.539805804905027i	19	281	225	74	187	113	0.789514618821801+0i	-0.531297087484099-0.307229672228417i	62	237	42	258	218	81	0.853871764357245+0i	-0.328309062544596+0.403876428483432i	226	72	274	26	173	126	0.760654532442785+0i	0.34410602782536-0.550450473601849i	6
113	93	207	63	237	39	261	0.360555127546399+0i	-0.511164863298409+0.78019900187652i	93	207	235	63	37	262	0.351775239887621+0i	-0.514747935184498-0.7818495659814i	240	58	39	261	146	153	0.69878059101643+0i	0.455333363096283+0.551703918846112i	16	283	201	98	185	115	0.785281265959316+0i	-0.577647510650185-0.222837803733967i	60	240	43	255	219	81	0.854400374531753+0i	-0.335002677859109+0.397206754508563i	222	78	270	30	157	142	0.724626532801645+0i	0.354560518838164-0.590934198063607i	13
114	92	208	71	229	30	270	0.316227766016838+0i	-0.561436396837531+0.764715092244223i	91	209	215	81	38	262	0.355902608401044+0i	-0.61292907976833-0.705444027905603i	244	56	36	264	159	138	0.731678573796948+0i	0.433653055554129+0.525919663118838i	24	276	214	85	192	108	0.8+0i	-0.533717804360856-0.274126440366899i	62	238	56	243	228	71	0.873236397557996+0i	-0.333384321332447+0.355405526504072i	225	75	268	32	165	133	0.744104344274232+0i	0.35835764882287-0.563816034147983i	3
115	112	187	69	231	38	262	0.355902608401044+0i	-0.393695529216663+0.847547735297632i	93	203	219	80	41	258	0.370302235774236+0i	-0.580015288460637-0.725574613208405i	232	67	45	253	154	144	0.718873092756943+0i	0.431124040165821+0.545301328167433i	21	278	210	89	178	121	0.771568354556165+0i	-0.575546419628567-0.27097710807415i	80	219	30	269	209	90	0.836060198501516+0i	-0.275825516558467+0.474261139981825i	232	68	278	22	161	139	0.732575365861197+0i	0.367180362040025-0.573159589525893i	4
116	87	213	63	235	34	266	0.336650164612069+0i	-0.554040011602367+0.76138448382556i	75	225	233	66	32	268	0.32659863237109+0i	-0.630414782960776-0.704209155548158i	256	43	32	266	157	142	0.724626532801645+0i	0.463041637856991+0.510400655926872i	19	281	224	76	178	121	0.771568354556165+0i	-0.553884167490905-0.312881132781122i	70	229	45	255	222	78	0.860232526704263+0i	-0.308449514458335+0.406028197334148i	228	72	278	21	160	140	0.730296743340222+0i	0.353605667715155-0.584490973776658i	11
117	117	183	71	229	28	272	0.305505046330389+0i	-0.367016658791985+0.878615637714146i	88	211	218	82	37	263	0.351188458428425+0i	-0.62919845397316-0.693380106568145i	242	58	34	265	139	161	0.680685928555405+0i	0.455492504188141+0.573753645125748i	23	277	226	74	192	108	0.8+0i	-0.5148531125083-0.308101075201817i	62	238	43	256	221	78	0.859726953621095+0i	-0.324691700539068+0.394264967779842i	228	72	272	27	180	120	0.774596669241483+0i	0.338883935861149-0.534001571173022i	6
118	102	197	86	212	33	267	0.33166247903554+0i	-0.566736887147344+0.754194471437267i	95	204	230	70	36	263	0.346988959179744+0i	-0.529239874785885-0.774276318341184i	249	51	49	251	143	157	0.690410505906933+0i	0.506392986339995+0.516623147680197i	23	277	224	76	187	109	0.794831275653366+0i	-0.5243170482229-0.30550757140547i	58	241	30	269	219	81	0.854400374531753+0i	-0.315896567264634+0.412564369269112i	215	85	272	27	173	126	0.760654532442785+0i	0.303477819172875-0.573851806256915i	5
119	94	206	66	233	30	270	0.316227766016838+0i	-0.527193520466136+0.788712236483321i	97	203	237	63	33	267	0.33166247903554+0i	-0.49081071997714-0.805670427132287i	246	53	41	259	154	144	0.718873092756943+0i	0.461650558624369+0.51971168760369i	21	279	223	77	186	111	0.791367567103066+0i	-0.532056736871221-0.301086370477513i	62	237	37	263	211	89	0.838649708360608+0i	-0.334167433635222+0.430114860199361i	234	66	274	25	184	115	0.784464540552736+0i	0.346068175149971-0.514637933661865i	3
120	95	204	61	239	21	279	0.264575131106459+0i	-0.5048388370272+0.821667663127267i	88	212	232	67	36	263	0.346988959179744+0i	-0.562245850735162-0.750651893715357i	252	47	36	264	147	153	0.7+0i	0.478360021022568+0.530256249644724i	18	281	210	88	181	119	0.776745346515403+0i	-0.570996761361364-0.265761858026129i	69	230	46	254	220	80	0.856348838577675+0i	-0.316745107902989+0.407847034176039i	212	88	266	33	169	131	0.750555349946514+0i	0.309641053141986-0.583771432048356i	3
121	106	194	67	232	38	261	0.356497266473874+0i	-0.438526605236833+0.824987342627821i	105	194	236	64	36	263	0.346988959179744+0i	-0.432146210230946-0.832375104859816i	242	56	33	267	160	140	0.730296743340222+0i	0.426815118448592+0.533381215764467i	17	283	220	80	179	120	0.773732645917089+0i	-0.560606549312363-0.295056078585454i	58	241	50	250	219	81	0.854400374531753+0i	-0.351406565756741+0.382770721898963i	237	62	276	24	148	152	0.702376916856849+0i	0.406925320859295-0.58401922049726i	6
122	101	199	74	226	27	273	0.3+0i	-0.516915764694929+0.801746900343155i	101	195	231	65	36	264	0.346410161513775+0i	-0.462238619824769-0.816293732882039i	253	46	54	243	146	153	0.69878059101643+0i	0.526649993778365+0.484092418523547i	16	284	215	85	192	108	0.8+0i	-0.539840530681368-0.261862943987231i	66	234	48	252	218	81	0.853871764357245+0i	-0.330875097019931+0.401776903524202i	227	71	275	24	171	129	0.754983443527075+0i	0.346983024035226-0.556419608776838i	4
123	95	204	72	227	29	271	0.310912635102961+0i	-0.546722569721614+0.777449525750919i	82	217	231	68	39	261	0.360555127546399+0i	-0.594954114046736-0.718352004367541i	245	55	44	256	162	137	0.736074738098578+0i	0.451770487266502+0.50408075421315i	20	280	216	83	179	121	0.772442015083765+0i	-0.565011585174527-0.289991796352761i	65	235	47	253	218	82	0.852447456836295+0i	-0.332767453579169+0.40323585551358i	227	72	275	25	150	150	0.707106781186548+0i	0.37350150613037-0.600413711467639i	7
124	96	202	62	238	30	270	0.316227766016838+0i	-0.491855000883177+0.811220474412604i	79	221	228	71	41	259	0.369684550213647+0i	-0.622123770322677-0.690141541810686i	248	51	33	267	145	152	0.698724186081667+0i	0.46163689894646+0.54651247498626i	20	280	212	88	183	116	0.782329939206767+0i	-0.562199559355614-0.268125943692678i	68	232	33	267	220	78	0.859217686943796+0i	-0.293629444774038+0.418959085836127i	225	75	283	17	162	138	0.734846922834953+0i	0.333143836788844-0.590775070572217i	8
125	94	206	67	233	35	265	0.341565025531987+0i	-0.525663891679649+0.779108982310908i	76	224	240	60	44	256	0.382970843102535+0i	-0.586685237469684-0.713536099625291i	246	54	41	259	164	134	0.741846055775589+0i	0.443205507729038+0.503222920234012i	21	278	216	82	176	124	0.76594168620507+0i	-0.569664244491576-0.298020103149394i	73	227	50	250	208	91	0.834057656228299+0i	-0.336574780346611+0.437110104346247i	222	77	277	23	167	132	0.747347595228382+0i	0.330236422070087-0.576554834724939i	5
126	91	208	79	220	28	271	0.306015497891582+0i	-0.607937932795542+0.732643149779243i	72	226	225	74	40	260	0.365148371670111+0i	-0.665813893229479-0.650660069659473i	234	65	33	266	141	157	0.687862168182047+0i	0.426169281563539+0.587558831978134i	18	282	218	81	182	117	0.780189497605494+0i	-0.554839104227195-0.288890837941341i	74	225	54	246	209	91	0.834665601703261+0i	-0.341170893507919+0.432360676699837i	226	74	274	25	175	124	0.765038744728955+0i	0.334721750563961-0.550160948053333i	5
127	113	186	73	227	31	268	0.32199212686941+0i	-0.406632665424121+0.854968388681236i	98	202	230	69	50	250	0.408248290463863+0i	-0.494159017886963-0.767554687546318i	250	49	37	261	148	150	0.70472994494488+0i	0.472952380166883+0.528840004909298i	23	277	216	82	184	116	0.783156008298049+0i	-0.549177861001197-0.291668208162661i	72	224	41	257	213	86	0.844022856289923+0i	-0.310031325493705+0.43761397975021i	231	69	281	19	158	140	0.728149258244406+0i	0.360466785668311-0.58297714719196i	9
128	94	206	67	233	30	269	0.316756133579975+0i	-0.530501214146893+0.786278585253431i	78	221	240	60	37	262	0.351775239887621+0i	-0.583472700767221-0.731993024598877i	254	45	26	274	152	148	0.711805216802087+0i	0.453509428656704+0.536341804685038i	25	275	223	76	169	131	0.750555349946514+0i	-0.56914159010206-0.335774503324426i	65	234	50	250	223	76	0.863608359149743+0i	-0.326034950605407+0.384554044303813i	235	63	279	21	155	145	0.718795288428261+0i	0.387425939004493-0.577264649116694i	8
129	108	192	66	234	33	266	0.332216635610845+0i	-0.421813254183273+0.843626508366545i	99	201	252	48	31	269	0.321455025366432+0i	-0.423477665684193-0.846955331368386i	240	59	31	269	154	146	0.716472842006823+0i	0.423185774377449+0.554599375253187i	16	283	209	91	182	118	0.778888096369862+0i	-0.573951233155164-0.252810829065924i	57	242	38	260	219	80	0.855827945075356+0i	-0.330487215445806+0.397915479536762i	232	66	275	25	157	139	0.728289369279413+0i	0.380824843847984-0.56970784872841i	8
130	98	202	72	227	37	263	0.351188458428425+0i	-0.520480346907427+0.778310269204892i	85	215	232	68	46	254	0.391578004149024+0i	-0.571587022293148-0.721079012739048i	259	41	32	267	149	150	0.705923338045516+0i	0.480836192446545+0.520066146596935i	19	281	202	97	193	107	0.802080627701064+0i	-0.554098052914466-0.222804879711069i	68	232	39	260	205	95	0.82663978450915+0i	-0.334622201816734+0.452431927164726i	238	62	280	20	160	140	0.730296743340222+0i	0.382939761591053-0.565706465986782i	5
131	102	197	68	231	31	269	0.321455025366432+0i	-0.4768158899344+0.818115684834812i	86	214	229	70	37	263	0.351188458428425+0i	-0.585949940520301-0.730294005090363i	247	52	25	275	144	156	0.692820323027551+0i	0.444426207780079+0.567877932163434i	16	284	219	81	176	124	0.76594168620507+0i	-0.57158329090158-0.294322739344843i	71	229	37	263	224	76	0.864098759787715+0i	-0.288391331147045+0.412509119235646i	229	70	285	14	158	142	0.725718035235908+0i	0.348155849721044-0.59339770612832i	7
132	97	202	59	241	32	266	0.327692768207616+0i	-0.473313175350558+0.817674805594499i	80	219	237	63	33	267	0.33166247903554+0i	-0.590019175648479-0.736123204611218i	256	44	40	259	147	153	0.7+0i	0.495851484929067+0.513937063164001i	20	279	201	99	188	112	0.791622805802528+0i	-0.568765793805694-0.22324606408605i	56	243	43	257	215	85	0.84656167328002+0i	-0.350913343235807+0.400241375762679i	227	73	277	23	160	140	0.730296743340222+0i	0.35416941120294-0.584149548347706i	7
133	88	211	67	233	39	259	0.361763020804333+0i	-0.556216956166645+0.748164563750006i	86	214	234	66	39	260	0.361157559257308+0i	-0.565138212234033-0.741743903557168i	251	49	46	254	144	154	0.695141335636191+0i	0.500827583560549+0.515703650398981i	20	280	205	95	180	120	0.774596669241483+0i	-0.582470832760157-0.24642996770622i	70	229	47	253	212	88	0.840634680861233+0i	-0.331616822285326+0.428209780961056i	224	75	271	29	156	143	0.722315118514615+0i	0.363460813859261-0.588351176045379i	3
134	105	195	68	231	29	270	0.311432121906498+0i	-0.458148214533686+0.832532429977602i	82	218	237	63	38	262	0.355902608401044+0i	-0.575497768657667-0.736298615782604i	238	61	36	264	159	141	0.728010988928052+0i	0.42127865566567+0.540855150923541i	23	277	215	83	182	118	0.778888096369862+0i	-0.555706049176404-0.29073032219238i	57	242	38	261	209	90	0.836060198501516+0i	-0.350297221409327+0.422250164185297i	224	75	275	24	159	141	0.728010988928052+0i	0.349953468824086-0.589518930703662i	3
135	89	211	64	235	27	273	0.3+0i	-0.552810327825586+0.777432145881149i	98	200	221	79	37	263	0.351188458428425+0i	-0.548650522774882-0.758715539926207i	246	53	36	263	152	148	0.711805216802087+0i	0.454961723925619+0.535110421404744i	15	285	212	88	185	115	0.785281265959316+0i	-0.562640167863809-0.258397706722638i	66	234	46	254	211	89	0.838649708360608+0i	-0.34223709760315+0.423722120841995i	230	70	268	31	171	129	0.754983443527075+0i	0.366068823069643-0.544052954018638i	7
136	97	202	72	227	33	265	0.332773579230018+0i	-0.528883590908203+0.780732919912109i	76	224	233	66	33	266	0.332216635610845+0i	-0.624409382102894-0.70692646758011i	236	64	41	259	152	148	0.711805216802087+0i	0.435059802038717+0.551413004909537i	14	286	204	95	196	103	0.809640904752736+0i	-0.544556082863963-0.218952684311081i	64	236	37	263	212	88	0.840634680861233+0i	-0.328004684893134+0.430982899917722i	228	70	279	20	161	139	0.732575365861197+0i	0.355355564985991-0.580565031470911i	3
137	92	206	76	224	32	268	0.32659863237109+0i	-0.579185387559034+0.74691205651765i	81	219	229	69	38	261	0.356497266473874+0i	-0.607871316679421-0.709508394139972i	247	53	43	257	140	160	0.683130051063973+0i	0.49049520559603+0.541061721636858i	23	277	213	87	187	112	0.790833775328715+0i	-0.548277870334004-0.271980360874348i	55	243	34	266	217	82	0.851911091817218+0i	-0.331034714244687+0.405787517801785i	218	81	278	21	172	128	0.757187779440036+0i	0.30727053091363-0.576412601786882i	7
138	106	192	63	236	27	273	0.3+0i	-0.425779838334251+0.853646021057944i	99	200	240	60	43	257	0.378593889720018+0i	-0.45406640399606-0.806529830464288i	244	56	38	262	156	144	0.721110255092798+0i	0.445394266224215+0.530682529969277i	17	283	227	73	195	105	0.806225774829855+0i	-0.511993095129789-0.296417055075141i	78	222	43	257	224	75	0.865542534829261+0i	-0.279603266115053+0.415521520476537i	232	67	274	26	167	133	0.746100976186646+0i	0.369675314627666-0.553781089500418i	4
139	110	190	71	229	28	272	0.305505046330389+0i	-0.430128370766426+0.84950353226369i	82	217	229	71	43	257	0.378593889720018+0i	-0.602407140499176-0.702689336579311i	255	45	35	264	135	165	0.670820393249937+0i	0.500329219683112+0.547421840933744i	18	282	214	86	178	121	0.771568354556165+0i	-0.572413527603977-0.277533831565564i	67	233	36	264	222	78	0.860232526704263+0i	-0.300124858771148+0.412219685541094i	227	73	268	32	149	151	0.704745817062199+0i	0.387708658654972-0.594150931445282i	7
140	101	198	55	243	31	269	0.321455025366432+0i	-0.433038315984205+0.842107168688303i	86	214	230	69	42	257	0.374790911609059+0i	-0.575778519352128-0.726643564086219i	246	53	34	266	150	149	0.708288246974828+0i	0.452351301143527+0.54194654676553i	14	286	218	81	186	113	0.78871641202356+0i	-0.548673946934007-0.277278418490405i	70	230	46	254	205	95	0.82663978450915+0i	-0.34310341069961+0.446034433909492i	225	75	286	14	181	119	0.776745346515403+0i	0.304142045457272-0.551510909095852i	11
141	109	191	79	221	37	262	0.351775239887621+0i	-0.46811187042836+0.810632751229599i	89	211	228	72	25	275	0.288675134594813+0i	-0.589809489347442-0.754182625722959i	252	46	40	260	140	158	0.685418600359022+0i	0.499461082606744+0.529849006079258i	21	279	209	91	176	123	0.767221455996771+0i	-0.583271960946597-0.266767796091855i	59	241	47	253	223	76	0.863608359149743+0i	-0.333807903633488+0.377826528288453i	223	75	274	25	172	125	0.761002351589388+0i	0.332291124173735-0.557187607248022i	6
142	111	188	63	237	44	255	0.383610727998386+0i	-0.374759699504247+0.844036715428917i	91	209	223	77	31	269	0.321455025366432+0i	-0.595222815867891-0.736462128107729i	237	63	29	270	149	151	0.704745817062199+0i	0.414383381948506+0.575864346958771i	30	269	222	77	178	122	0.77028133388609+0i	-0.545209999425293-0.330775941073922i	72	227	45	253	217	83	0.850490054811538+0i	-0.313618379570704+0.422267899161317i	213	87	279	21	178	119	0.774161868943827+0i	0.277777336685283-0.568782165593676i	5
143	110	190	71	229	31	268	0.32199212686941+0i	-0.427667322106182+0.844642961159709i	100	200	238	62	30	270	0.316227766016838+0i	-0.468658474078987-0.824838914379017i	240	60	36	264	134	165	0.669447933088942+0i	0.460308324475384+0.583057211002152i	17	283	207	93	179	120	0.773732645917089+0i	-0.582289651815541-0.249552707920946i	61	238	43	257	215	84	0.84797614656929+0i	-0.338485128350469+0.407877766904578i	233	67	282	18	169	129	0.75306978027254+0i	0.350223706892422-0.556982280840961i	7
144	101	198	67	233	33	267	0.33166247903554+0i	-0.477146158758726+0.813837541025107i	87	212	229	71	33	266	0.332216635610845+0i	-0.586410540958017-0.738752180691697i	247	53	45	255	158	141	0.726930597543868+0i	0.465981850714955+0.504413343557425i	16	284	213	86	200	98	0.81923192051904+0i	-0.517902167863813-0.24624460384879i	62	238	43	256	220	80	0.856348838577675+0i	-0.328279563054005+0.398621619017005i	226	73	275	23	168	132	0.748331477354788+0i	0.343408770784048-0.567512481050936i	5
145	96	204	60	240	34	266	0.336650164612069+0i	-0.484464531573717+0.807440885956195i	91	208	228	72	41	259	0.369684550213647+0i	-0.55868554043103-0.74243100706168i	256	43	29	271	149	149	0.707106781186548+0i	0.468062409354814+0.530016585541402i	21	279	210	90	193	107	0.802080627701064+0i	-0.541508139974656-0.251864251151003i	74	226	41	258	209	90	0.836060198501516+0i	-0.314057016427796+0.449857238370215i	228	71	279	21	171	128	0.756244903794432+0i	0.340955675582717-0.558428932607259i	6
146	87	212	77	223	29	270	0.311432121906498+0i	-0.619209376685106+0.720825763461642i	94	206	240	60	27	273	0.3+0i	-0.503967879993858-0.809948378561558i	242	58	33	267	166	134	0.743863786814047+0i	0.413107733731733+0.525365270071878i	15	285	213	86	180	119	0.775890900167808+0i	-0.570522112377559-0.269254211341323i	58	242	48	250	207	93	0.830662386291807+0i	-0.373561573548377+0.412858027375102i	227	73	279	21	177	123	0.768114574786861+0i	0.328183599478661-0.549814082243471i	5
147	103	197	88	211	31	269	0.321455025366432+0i	-0.573770350916965+0.753295593426173i	106	192	221	78	38	262	0.355902608401044+0i	-0.482816811673428-0.800138275361727i	254	45	48	252	150	148	0.709475654760603+0i	0.505136096954181+0.491407996328824i	17	283	203	97	182	114	0.784133193319136+0i	-0.576504188192153-0.229734751685595i	68	232	50	250	212	87	0.842039251065203+0i	-0.342032838904005+0.417113218175616i	233	67	276	24	165	134	0.742858980482126+0i	0.36826552973621-0.559053695744126i	8
148	92	208	65	234	44	256	0.382970843102535+0i	-0.521576589614976+0.762424550036884i	87	213	249	51	40	260	0.365148371670111+0i	-0.499803883106792-0.785406102024958i	250	50	34	266	160	139	0.731516955959455+0i	0.445189414648028+0.516419720991713i	20	280	210	87	179	121	0.772442015083765+0i	-0.573022565846935-0.273821972024759i	68	232	52	248	217	83	0.850490054811538+0i	-0.337540411381652+0.403401955065877i	222	77	277	22	162	135	0.738548945875996+0i	0.333258491765384-0.586075278621882i	6
149	94	206	68	231	30	270	0.316227766016838+0i	-0.536034381512219+0.782730567843631i	98	201	225	73	40	260	0.365148371670111+0i	-0.521034451547119-0.771485428875789i	246	54	34	266	156	144	0.721110255092798+0i	0.44171986958913+0.533744842420198i	19	280	209	90	183	117	0.781024967590665+0i	-0.568225070445055-0.259075798402152i	62	236	41	259	213	87	0.842614977317636+0i	-0.337309314317287+0.419788549718548i	238	62	281	19	165	134	0.742858980482126+0i	0.373298465018278-0.555705669515846i	5
150	110	190	72	227	22	278	0.270801280154532+0i	-0.440342517340866+0.856017017405948i	95	205	229	71	36	264	0.346410161513775+0i	-0.53599146930659-0.769878655913101i	256	44	36	263	157	143	0.723417813807024+0i	0.470397097849367+0.505364459575028i	18	282	201	96	193	107	0.802080627701064+0i	-0.554166886148751-0.222633620468392i	66	233	53	246	209	91	0.834665601703261+0i	-0.360378879004299+0.416485770346285i	230	70	279	21	162	138	0.734846922834953+0i	0.357452419362328-0.576392026221754i	5
151	109	190	77	222	30	270	0.316227766016838+0i	-0.462659951159302+0.82821843108764i	98	201	233	66	32	267	0.327144328043812+0i	-0.496064532584625-0.804298805258568i	250	50	45	255	159	140	0.729227382406089+0i	0.47191134858898+0.495506916018429i	15	285	212	87	165	135	0.741619848709566+0i	-0.608387673610457-0.282602969904523i	72	226	43	257	214	83	0.84884552218806+0i	-0.310142402402917+0.428103923940235i	229	71	280	19	154	144	0.718873092756943+0i	0.359110596096782-0.595198333567124i	10
152	100	200	73	226	40	259	0.365758477979728+0i	-0.508002095066072+0.779842681054605i	76	224	232	68	40	260	0.365148371670111+0i	-0.623703025871187-0.691130380019423i	246	53	41	259	153	146	0.71533606481061+0i	0.464067425803943+0.522432520703845i	17	283	213	86	170	129	0.754030419087784+0i	-0.592377530800692-0.283772775460889i	72	228	42	258	214	84	0.847420087895683+0i	-0.310850380752918+0.43040821950404i	230	67	283	17	173	125	0.761929729536575+0i	0.340868434434849-0.550701187264252i	9
153	106	190	73	226	30	270	0.316227766016838+0i	-0.460105270329555+0.829640367999875i	95	205	227	72	36	264	0.346410161513775+0i	-0.541707247708621-0.765867650302551i	259	41	41	259	153	147	0.714142842854285+0i	0.494974746830583+0.494974746830583i	22	278	218	82	179	119	0.775029767776437+0i	-0.558062658855913-0.296470787517204i	66	234	31	268	226	74	0.867947771086102+0i	-0.28657949407249+0.405633899278429i	233	67	277	23	162	138	0.734846922834953+0i	0.371042122265002-0.567739150935606i	5
154	92	208	63	237	37	263	0.351188458428425+0i	-0.51936845278048+0.77905267917072i	88	209	236	64	36	264	0.346410161513775+0i	-0.543379005307823-0.764682454742281i	252	48	41	259	158	142	0.725718035235908+0i	0.470086086664906+0.502346896534066i	25	275	220	79	164	134	0.741846055775589+0i	-0.583606223119724-0.330254759036312i	60	240	47	253	207	92	0.832050294337844+0i	-0.364985441285837+0.41770556058268i	226	74	275	25	163	137	0.737111479583199+0i	0.351072017474356-0.577421081372296i	4
155	112	188	75	225	34	266	0.336650164612069+0i	-0.425583514557885+0.839967462943194i	86	212	239	60	41	259	0.369684550213647+0i	-0.536027145420574-0.758952062192076i	246	54	40	260	146	152	0.699952059719836+0i	0.469604272157621+0.538088228513941i	25	275	218	81	201	99	0.818535277187245+0i	-0.503383259108924-0.276776614707381i	79	220	45	255	221	77	0.861168240389201+0i	-0.28400715189138+0.421579410573516i	218	82	273	27	174	126	0.761577310586391+0i	0.313557379345881-0.56716996558152i	7
156	109	190	69	229	30	270	0.316227766016838+0i	-0.427348907935246+0.846978695650931i	93	207	240	60	40	260	0.365148371670111+0i	-0.498106379838422-0.786483757639615i	248	52	41	259	138	161	0.679366220486757+0i	0.490609259436615+0.545677645699908i	24	275	212	88	180	120	0.774596669241483+0i	-0.567404937452839-0.279377230557789i	49	251	38	261	208	92	0.832666399786453+0i	-0.371093623918+0.411042806717345i	222	78	280	20	168	130	0.75083845750051+0i	0.320005300036704-0.577787347288493i	11
157	109	190	78	222	27	273	0.3+0i	-0.468866176409807+0.830761402942414i	86	214	234	66	25	275	0.288675134594813+0i	-0.580242202764468-0.761567891128364i	243	57	35	265	153	147	0.714142842854285+0i	0.440166396923812+0.544291781142348i	16	284	215	85	188	110	0.79427481593053+0i	-0.546641309384014-0.265161829178813i	54	245	48	251	215	84	0.84797614656929+0i	-0.363207539767293+0.386026861637489i	231	68	272	28	145	155	0.695221787153807+0i	0.400202901719723-0.597079813862251i	6
158	107	192	63	237	28	271	0.306015497891582+0i	-0.419002382941348+0.854863449996336i	79	221	221	79	40	260	0.365148371670111+0i	-0.658280588604383-0.658280588604383i	238	62	36	263	145	154	0.696383394959931+0i	0.438824146990665+0.567876337983892i	20	280	229	71	177	123	0.768114574786861+0i	-0.547197644842397-0.332527799558072i	64	236	40	260	219	80	0.855827945075356+0i	-0.318592165960876+0.407501607624376i	239	60	284	16	159	141	0.728010988928052+0i	0.381653327603762-0.569509207589285i	7
159	118	181	63	237	33	266	0.332216635610845+0i	-0.322053997999638+0.88651752909678i	73	226	227	73	42	256	0.375419228750255+0i	-0.654344032302792-0.656425388048243i	241	59	37	262	139	161	0.680685928555405+0i	0.459786465966691+0.570318395618208i	18	281	222	78	178	120	0.772861848095512+0i	-0.557031694822746-0.303974102056884i	75	225	32	268	219	81	0.854400374531753+0i	-0.278728175606678+0.438532329621173i	219	81	273	27	163	137	0.737111479583199+0i	0.330621700586855-0.589369118437438i	7
160	105	194	65	235	30	270	0.316227766016838+0i	-0.441164724297462+0.839865278503371i	78	222	233	67	26	274	0.294392028877595+0i	-0.626238192041606-0.721913471381296i	252	47	33	267	162	138	0.734846922834953+0i	0.447772009168455+0.509411648674474i	32	268	218	81	177	123	0.768114574786861+0i	-0.553300967387501-0.322270134340829i	63	237	42	258	208	91	0.834057656228299+0i	-0.346083455857018+0.42962084175354i	229	71	273	27	169	131	0.750555349946514+0i	0.357108223023746-0.556003942176213i	7
161	90	210	78	222	32	268	0.32659863237109+0i	-0.605078687923509+0.726094425508211i	104	195	228	72	42	258	0.374165738677394+0i	-0.468435292381261-0.800355156697127i	248	51	41	259	139	160	0.681823249195723+0i	0.491359357657854+0.541925307121053i	24	276	206	94	185	114	0.786593349190016+0i	-0.564252476425854-0.250778878411491i	74	225	46	252	208	92	0.832666399786453+0i	-0.326674866467805+0.447157912023156i	228	71	277	23	168	132	0.748331477354788+0i	0.349604505268031-0.563716852592057i	9
162	101	197	71	229	38	262	0.355902608401044+0i	-0.487633015037034+0.797212252777907i	94	205	229	70	43	257	0.378593889720018+0i	-0.529814012785852-0.758922775071627i	251	49	38	262	154	145	0.717669957030445+0i	0.466365923868819+0.517158252210968i	20	280	207	93	185	113	0.787912031338218+0i	-0.563959210100212-0.247274422890093i	55	244	49	251	215	84	0.84797614656929+0i	-0.362774014132782+0.386434301685922i	223	77	273	27	165	131	0.746613978192501+0i	0.339532276462171-0.572088630203384i	8
163	97	203	88	210	42	258	0.374165738677394+0i	-0.60591037525891+0.702048870915414i	89	210	250	49	41	259	0.369684550213647+0i	-0.479211820438552-0.796046081885529i	252	48	33	267	153	145	0.716535287890238+0i	0.458385214269212+0.52579480460292i	22	278	210	87	180	120	0.774596669241483+0i	-0.568986608501825-0.276141701569304i	55	245	49	251	218	82	0.852447456836295+0i	-0.358199879267712+0.380823029537251i	230	69	284	16	162	137	0.736074738098578+0i	0.349436179768177-0.57973126205349i	6
164	91	209	63	237	28	272	0.305505046330389+0i	-0.534434760116249+0.788064815764639i	95	205	225	74	40	260	0.365148371670111+0i	-0.546954707849856-0.753330746901748i	248	52	40	260	158	142	0.725718035235908+0i	0.457656600333132+0.513696184047393i	16	283	207	92	195	105	0.806225774829855+0i	-0.543351605914927-0.234027845244257i	61	238	39	261	211	89	0.838649708360608+0i	-0.340243995761724+0.425324217526774i	230	70	277	23	157	143	0.723417813807024+0i	0.3679818689764-0.584171217000035i	5
165	109	191	76	223	24	276	0.282842712474619+0i	-0.466073782688554+0.838316902543652i	104	196	232	68	34	266	0.336650164612069+0i	-0.460693293535839-0.821235871085626i	255	45	42	258	149	151	0.704745817062199+0i	0.494549159152514+0.5086791351283i	20	280	203	94	166	134	0.743863786814047+0i	-0.615425368003811-0.260611364073098i	63	235	55	244	208	92	0.832666399786453+0i	-0.373407583083915+0.408941858412777i	225	75	279	21	163	135	0.739580871691401+0i	0.338297597251041-0.581871867271791i	7
166	110	189	65	233	31	269	0.321455025366432+0i	-0.401847506165377+0.857429442260606i	80	219	226	73	29	270	0.311432121906498+0i	-0.638990853560106-0.70334964456616i	252	48	33	267	165	134	0.742858980482126+0i	0.439917801689476+0.504611596055576i	10	290	210	89	167	133	0.746100976186646+0i	-0.610881837742249-0.264871126493594i	76	224	43	257	219	78	0.858704685776046+0i	-0.291498589565786+0.42149120383161i	242	57	285	14	161	138	0.733799385705343+0i	0.383033173058706-0.561091837291402i	11
167	98	202	77	223	38	261	0.356497266473874+0i	-0.54206219535987+0.760971928101355i	94	206	235	65	40	260	0.365148371670111+0i	-0.512168939087931-0.777399282544182i	247	52	36	263	156	143	0.722315118514615+0i	0.450634607789707+0.524584902401351i	24	276	212	87	180	119	0.775890900167808+0i	-0.56478543298554-0.281088466010481i	63	237	39	261	214	84	0.847420087895683+0i	-0.327516641616883+0.417866059993954i	229	71	274	26	172	127	0.758452922810903+0i	0.350183473594791-0.5496550724779i	6
168	108	188	78	220	31	269	0.321455025366432+0i	-0.467170166966243+0.823661764174712i	90	210	227	72	37	263	0.351188458428425+0i	-0.571983861983812-0.741283433173i	257	43	37	263	154	146	0.716472842006823+0i	0.479656617800205+0.506553250574048i	23	277	220	80	170	126	0.757841886097835+0i	-0.571391568331482-0.314940234513415i	63	237	35	264	215	85	0.84656167328002+0i	-0.321351446435975+0.424342528161908i	222	78	281	19	161	139	0.732575365861197+0i	0.327860494594675-0.596523955443089i	4
169	92	208	67	233	39	261	0.360555127546399+0i	-0.534271663917443+0.764561174226685i	76	219	240	60	41	259	0.369684550213647+0i	-0.583919066789385-0.722752970781267i	246	54	48	252	154	146	0.716472842006823+0i	0.478120683906485+0.50800322665064i	26	274	220	79	182	118	0.778888096369862+0i	-0.544759423131288-0.310757951214445i	73	226	43	257	213	86	0.844022856289923+0i	-0.312604203915947+0.435779795027578i	230	67	272	28	171	129	0.754983443527075+0i	0.366788948827445-0.543567720728575i	7
170	109	191	64	236	30	270	0.316227766016838+0i	-0.408257285589851+0.856344550261638i	101	199	235	64	38	262	0.355902608401044+0i	-0.463506765505264-0.811476932305646i	253	47	39	261	154	145	0.717669957030445+0i	0.473678425290036+0.510468982594116i	25	275	218	81	189	111	0.793725393319377+0i	-0.533018963372687-0.293071296249063i	50	250	46	254	222	76	0.863114385787319+0i	-0.350025773899326+0.364026804855299i	235	65	277	23	168	132	0.748331477354788+0i	0.368947545979788-0.551251039287448i	10
171	115	184	74	226	34	266	0.336650164612069+0i	-0.390302542057147+0.856930914561025i	86	214	234	66	38	262	0.355902608401044+0i	-0.566361354721903-0.743349278072498i	247	53	45	255	136	163	0.674425309673176+0i	0.501017906327026+0.542338970766368i	15	284	213	87	183	116	0.782329939206767+0i	-0.5643915495801-0.263480634930368i	58	241	42	257	206	94	0.828653526310404+0i	-0.362816548902006+0.426259879857548i	231	69	275	25	152	146	0.714189830573049+0i	0.380639461604929-0.587406576550816i	7
172	109	190	74	224	24	276	0.282842712474619+0i	-0.454565376640921+0.844612525575661i	82	218	234	66	30	270	0.316227766016838+0i	-0.596909850700266-0.737359227335623i	240	60	34	266	150	149	0.708288246974828+0i	0.432728961074872+0.557739549829835i	21	279	217	83	194	105	0.805499491891911+0i	-0.525894970225408-0.273139248101569i	63	237	46	253	216	82	0.851370785712724+0i	-0.336871472131228+0.402101226681838i	220	80	277	23	150	150	0.707106781186548+0i	0.341329426999062-0.619269103269727i	6
173	104	195	76	224	29	270	0.311432121906498+0i	-0.498934319562645+0.808748773233924i	78	222	224	76	36	263	0.346988959179744+0i	-0.654027747895425-0.672195185336965i	234	66	43	257	142	158	0.687992248018343+0i	0.448128595431905+0.570830472752546i	21	279	226	74	162	137	0.736074738098578+0i	-0.583210929026118-0.343597136480504i	73	227	34	266	217	83	0.850490054811538+0i	-0.290894989829494+0.438231413249627i	218	82	281	19	165	135	0.741619848709566+0i	0.309055436443855-0.595386208443308i	6
174	116	183	64	236	33	266	0.332216635610845+0i	-0.34334704233982+0.878490134002602i	74	225	239	61	43	256	0.379226461405452+0i	-0.599742628898663-0.704624772521957i	256	44	34	266	150	149	0.708288246974828+0i	0.476195482579621+0.521119584709773i	19	280	220	80	179	120	0.773732645917089+0i	-0.55868486557859-0.298678779988759i	66	234	39	261	223	76	0.863608359149743+0i	-0.304233629373278+0.40202301024326i	223	76	272	28	167	133	0.746100976186646+0i	0.34444081707265-0.569819143998917i	9
175	104	195	64	235	28	272	0.305505046330389+0i	-0.447324028518147+0.840575921720913i	90	209	223	77	27	273	0.3+0i	-0.603898998996499-0.738448372610453i	242	57	42	258	149	151	0.704745817062199+0i	0.462393375500618+0.538075923663638i	32	268	221	78	189	111	0.793725393319377+0i	-0.5197587354974-0.315991862037844i	69	230	41	259	224	76	0.864098759787715+0i	-0.299659543910063+0.404397689257674i	240	59	273	27	169	130	0.751809411556112+0i	0.391621961374291-0.530485483368777i	6
176	98	202	80	220	33	267	0.33166247903554+0i	-0.562570937721135+0.757307031547682i	99	200	226	74	40	260	0.365148371670111+0i	-0.516413511711094-0.774586180866198i	248	52	32	266	149	150	0.705923338045516+0i	0.453013836435106+0.544472868746481i	20	280	206	94	176	121	0.769800358919501+0i	-0.586208756321909-0.252520695030977i	56	243	44	256	215	85	0.84656167328002+0i	-0.352773591845332+0.398602717288626i	222	78	278	22	160	140	0.730296743340222+0i	0.334912185664877-0.595399441182003i	10
177	97	201	65	235	36	263	0.346988959179744+0i	-0.491816249967658+0.798570872543638i	88	212	234	65	37	262	0.351775239887621+0i	-0.552557945726954-0.755601678939383i	248	52	40	260	146	154	0.697614984548545+0i	0.476602063538247+0.534961499889869i	18	282	211	87	176	123	0.767221455996771+0i	-0.579828596528524-0.274171545033317i	58	242	39	261	216	83	0.849945896369794+0i	-0.336214364928022+0.405649940293591i	239	61	276	24	167	133	0.746100976186646+0i	0.384144035555243-0.543844364943378i	6
178	89	211	61	239	21	279	0.264575131106459+0i	-0.545202089755503+0.795458786692455i	91	208	233	66	35	265	0.341565025531987+0i	-0.539282557701195-0.769745189197432i	251	48	34	266	164	135	0.740604471548472+0i	0.4433127228122+0.504954301412753i	22	278	218	82	192	108	0.8+0i	-0.529869431674446-0.28149313557705i	59	240	41	259	219	79	0.857262695361848+0i	-0.329552011436537+0.395595933875807i	233	66	285	15	172	128	0.757187779440036+0i	0.34443090572174-0.555008124130061i	6
179	103	195	74	225	35	264	0.34213572772701+0i	-0.490100411112124+0.801713621463697i	82	218	233	67	34	266	0.336650164612069+0i	-0.596753330271263-0.728390094301689i	249	51	41	259	163	137	0.737111479583199+0i	0.454344401284227+0.500237775151321i	22	278	210	90	179	120	0.773732645917089+0i	-0.573619343339539-0.268884067190409i	78	221	36	264	216	84	0.848528137423857+0i	-0.281829547956105+0.447852772570247i	236	63	281	18	161	139	0.732575365861197+0i	0.374076504311155-0.568682778230253i	8
180	99	200	73	226	30	270	0.316227766016838+0i	-0.522646892152649+0.791732420785695i	98	201	231	69	35	264	0.34213572772701+0i	-0.505357607363697-0.792184847426627i	261	39	35	265	155	144	0.719996283899737+0i	0.481955761918166+0.499323537122424i	14	284	209	91	172	128	0.757187779440036+0i	-0.599171975861323-0.260114609372686i	61	237	39	261	218	82	0.852447456836295+0i	-0.326128386081905+0.408624043743078i	220	80	280	19	171	129	0.754983443527075+0i	0.309160191494019-0.57829056364027i	2
181	112	188	67	233	30	270	0.316227766016838+0i	-0.394915482514339+0.862578553912898i	93	206	240	60	30	270	0.316227766016838+0i	-0.505613450968631-0.802717284104181i	260	40	34	266	144	156	0.692820323027551+0i	0.496189896951037+0.523254800421094i	22	278	213	84	167	133	0.746100976186646+0i	-0.593388360169972-0.302032427643333i	65	235	48	251	208	92	0.832666399786453+0i	-0.3548475588417+0.425146888323028i	223	76	280	20	170	130	0.752772652709081+0i	0.324804454452958-0.572569122203468i	8
182	109	189	62	238	42	258	0.374165738677394+0i	-0.385875848228903+0.843267353662897i	84	216	234	66	46	254	0.391578004149024+0i	-0.56848536008125-0.723526821921591i	240	59	29	271	148	152	0.702376916856849+0i	0.427241735857904+0.569325184589433i	20	280	222	78	177	123	0.768114574786861+0i	-0.560139773484728-0.310231259160772i	66	234	43	257	221	78	0.859726953621095+0i	-0.315388932031006+0.401745425325209i	221	78	282	18	162	138	0.734846922834953+0i	0.323865291042533-0.595912135518262i	11
183	89	210	71	227	25	275	0.288675134594813+0i	-0.585567998520668+0.757480551417107i	99	198	222	78	43	256	0.379226461405452+0i	-0.527789462019406-0.760016825307944i	244	56	38	262	151	148	0.710645285925423+0i	0.452292375491888+0.538901553777569i	24	276	213	85	194	105	0.805499491891911+0i	-0.5276183233009-0.26979524361823i	70	230	58	241	230	70	0.875595035770913+0i	-0.317345273232658+0.364177581531624i	217	83	278	21	157	143	0.723417813807024+0i	0.318360144477688-0.612628341716911i	5
184	108	192	71	228	25	275	0.288675134594813+0i	-0.450498073851941+0.844818413697499i	93	206	232	67	33	267	0.33166247903554+0i	-0.533059914954163-0.778361822720681i	245	55	31	269	137	163	0.675771164423776+0i	0.459879302894762+0.576059337310281i	19	281	226	72	182	118	0.778888096369862+0i	-0.539746769809141-0.319384968046292i	73	227	48	251	212	87	0.842039251065203+0i	-0.325324873963411+0.430271572435645i	238	62	280	19	186	114	0.787400787401181+0i	0.34385581427236-0.511627969320572i	5
185	80	220	77	223	26	273	0.294883912309794+0i	-0.661343637994436+0.689686936765627i	89	211	232	68	37	263	0.351188458428425+0i	-0.558846917441793-0.751236839839788i	255	45	38	261	158	142	0.725718035235908+0i	0.470830469653262+0.501649282048148i	19	281	218	80	167	133	0.746100976186646+0i	-0.588250340092321-0.31192125723426i	63	236	54	246	212	88	0.840634680861233+0i	-0.3632122196944+0.401758903819193i	212	88	280	19	176	123	0.767221455996771+0i	0.274485525874394-0.579680026862796i	7
186	108	190	68	232	24	275	0.283315298789931+0i	-0.43118796014162+0.856626747481352i	94	205	237	63	41	258	0.370302235774236+0i	-0.500768929817085-0.782372502782692i	246	54	34	266	151	149	0.709459888459759+0i	0.449323179559529+0.542932175301098i	15	285	217	83	171	129	0.754983443527075+0i	-0.587382746425724-0.291515881559434i	59	241	59	241	211	89	0.838649708360608+0i	-0.385140666943045+0.385140666943045i	234	65	270	30	181	119	0.776745346515403+0i	0.36342308551652-0.51438344411569i	6
187	111	189	70	229	37	263	0.351188458428425+0i	-0.411263016599204+0.841147667086101i	81	219	245	55	28	272	0.305505046330389+0i	-0.55956916962305-0.770421320495504i	249	51	41	259	157	143	0.723417813807024+0i	0.464186938509135+0.511074508055512i	14	286	208	92	191	108	0.799247137387475+0i	-0.552828104107948-0.235764926751919i	88	211	44	253	205	95	0.82663978450915+0i	-0.283995887588261+0.485811694486272i	220	78	280	19	156	143	0.722315118514615+0i	0.331359230231071-0.607010650735133i	2
188	101	199	67	231	33	267	0.33166247903554+0i	-0.481537670250058+0.811246862631928i	84	215	233	67	38	262	0.355902608401044+0i	-0.580119433699534-0.732662798275895i	246	54	40	260	154	145	0.717669957030445+0i	0.457895930932558+0.524672420860222i	18	282	203	97	175	123	0.766321291722768+0i	-0.596194841621483-0.239381262166202i	72	226	37	260	212	88	0.840634680861233+0i	-0.307065349400322+0.446143703901547i	227	73	277	23	151	148	0.710645285925423+0i	0.364756401486734-0.60161120764695i	10
189	89	209	84	216	32	268	0.32659863237109+0i	-0.638111148145685+0.697242781207184i	91	208	231	69	32	268	0.32659863237109+0i	-0.55459832758726-0.765345692070419i	240	60	40	260	145	155	0.695221787153807+0i	0.455168340091644+0.556316860112009i	20	279	219	81	175	125	0.763762615825973+0i	-0.570097756985286-0.302746121605237i	73	226	51	249	227	72	0.871319301068624+0i	-0.300674520714249+0.387811175933006i	233	66	280	20	177	123	0.768114574786861+0i	0.346862442196059-0.538225274577278i	8
190	106	193	68	232	31	269	0.321455025366432+0i	-0.444914340731514+0.835893471728371i	91	209	227	71	36	263	0.346988959179744+0i	-0.563377550801877-0.74980290574246i	249	50	35	265	155	143	0.721203319590197+0i	0.454117078998234+0.523109405740512i	20	280	213	87	187	113	0.789514618821801+0i	-0.552295019895373-0.267650663487757i	58	242	35	265	214	86	0.844590630621329+0i	-0.33446960803515+0.418087010043938i	223	77	278	22	173	127	0.759385716659635+0i	0.32233255973415-0.565185858163988i	9
191	82	218	72	228	25	275	0.288675134594813+0i	-0.629159054354901+0.721682444701209i	96	204	244	56	41	259	0.369684550213647+0i	-0.46283599095888-0.805677465743237i	249	51	30	270	146	154	0.697614984548545+0i	0.455951104227077+0.552668005123729i	14	286	199	100	187	112	0.790833775328715+0i	-0.574895696168208-0.209944941178878i	74	225	52	248	212	86	0.84345088533545+0i	-0.328541971661598+0.425030324663494i	236	64	270	29	166	133	0.745106667859236+0i	0.386583893134494-0.543478561748929i	6
192	102	196	63	237	31	269	0.321455025366432+0i	-0.452411521423454+0.83185965279606i	97	202	232	68	28	272	0.305505046330389+0i	-0.514636652606982-0.801134060229714i	251	49	20	280	154	144	0.718873092756943+0i	0.42648310332124+0.54893864783922i	21	279	198	102	181	115	0.781976014009692+0i	-0.584178366705407-0.217368694588058i	65	234	41	259	229	71	0.87368949480541+0i	-0.298682879600384+0.383998963670853i	223	77	274	26	169	131	0.750555349946514+0i	0.335243420532339-0.569454577342604i	6
193	110	190	99	199	44	255	0.383610727998386+0i	-0.574548379457792+0.723005511062657i	81	219	234	66	28	270	0.306528516689107+0i	-0.604184004049254-0.735528352755614i	239	60	38	261	157	141	0.725841330859502+0i	0.430583572170258+0.536425344100377i	22	278	220	79	190	110	0.795822425754221+0i	-0.529986920212683-0.292883135516781i	67	231	47	250	214	85	0.846001810603943+0i	-0.334382654283858+0.415294084919267i	234	66	281	19	171	128	0.756244903794432+0i	0.353173822467753-0.550782985038995i	6
194	109	191	71	229	32	267	0.327144328043812+0i	-0.435297801976501+0.838744545271794i	96	204	236	64	41	258	0.370302235774236+0i	-0.493965441865161-0.786685703711182i	247	53	37	262	160	139	0.731516955959455+0i	0.444381731636371+0.517114899931991i	23	277	217	83	179	121	0.772442015083765+0i	-0.561710459818904-0.29633543943202i	73	227	55	245	227	73	0.869865890046659+0i	-0.310608144842435+0.383217841039368i	217	82	275	24	172	125	0.761002351589388+0i	0.307300323145462-0.571350971181563i	7
195	95	204	71	229	31	269	0.321455025366432+0i	-0.53893222299566+0.778600491705228i	97	202	232	67	39	261	0.360555127546399+0i	-0.500764121999922-0.78691504885702i	251	48	42	257	147	153	0.7+0i	0.490276359150931+0.519258212893843i	21	279	225	74	188	112	0.791622805802528+0i	-0.52688212178188-0.309400328183339i	60	240	53	246	211	89	0.838649708360608+0i	-0.370828174874088+0.398940009758634i	220	79	284	16	166	133	0.745106667859236+0i	0.311349168662829-0.58981162135437i	11
196	102	198	61	238	31	269	0.321455025366432+0i	-0.450294644731565+0.833007442699488i	82	217	245	53	32	267	0.327144328043812+0i	-0.542308845494536-0.773871891676617i	244	56	33	267	145	155	0.695221787153807+0i	0.450195008512949+0.560349106340585i	19	280	201	99	181	117	0.779347515769166+0i	-0.583865617587161-0.227416776566708i	71	229	47	253	210	89	0.83805795570697+0i	-0.332037050881231+0.43290906633882i	215	85	280	20	161	137	0.735029561565954+0i	0.303226497398945-0.606452994797889i	7
197	99	201	79	220	27	272	0.30050125348238+0i	-0.557804782762454+0.773661955238107i	89	208	224	76	39	261	0.360555127546399+0i	-0.588036248521974-0.724025807844032i	260	40	44	255	146	153	0.69878059101643+0i	0.515442102211818+0.49600919838869i	15	285	228	72	177	123	0.768114574786861+0i	-0.554424163683875-0.320333961239572i	57	243	43	256	226	73	0.869397977228705+0i	-0.324388097427075+0.372719089178805i	236	63	275	24	170	128	0.755294511205873+0i	0.371933234833502-0.539625675972307i	3
198	88	211	63	237	30	270	0.316227766016838+0i	-0.548833171412076+0.773810151107985i	95	203	231	68	43	256	0.379226461405452+0i	-0.512270069486557-0.770562565193857i	237	63	29	271	140	159	0.684271455454021+0i	0.425704206265911+0.592071367335347i	20	279	197	103	182	118	0.778888096369862+0i	-0.589764867625795-0.213332450057794i	75	225	42	258	222	78	0.860232526704263+0i	-0.290845936308831+0.418818148284717i	223	76	272	28	157	143	0.723417813807024+0i	0.357155061358608-0.590852713298835i	9
199	114	186	66	233	26	274	0.294392028877595+0i	-0.377300116361344+0.878053503795213i	89	211	231	69	39	261	0.360555127546399+0i	-0.561113427521593-0.745085043102443i	250	49	41	258	166	134	0.743863786814047+0i	0.454159727856483+0.490311745994313i	23	277	220	79	181	119	0.776745346515403+0i	-0.55022536497002-0.306461603484474i	73	227	41	258	219	80	0.855827945075356+0i	-0.298698271520882+0.422300687920978i	238	62	277	23	161	139	0.732575365861197+0i	0.387682275504556-0.559496011239529i	6
200	107	193	69	231	38	262	0.355902608401044+0i	-0.438187995931018+0.825423899311918i	101	199	234	65	49	251	0.404145188432738+0i	-0.457702831705874-0.791943675090022i	242	58	51	249	143	157	0.690410505906933+0i	0.492455721882097+0.529925178981822i	21	278	207	93	186	113	0.78871641202356+0i	-0.562260137094997-0.248575862944489i	65	232	50	249	229	71	0.87368949480541+0i	-0.313957479584276+0.371614541803406i	221	78	281	19	181	118	0.778043167548281+0i	0.30174219083054-0.55099952786207i	10
[truncated: 751 more columns]
