# Supplementary material for: Experimental benchmarking of quantum state overlap estimation strategies with photonic systems
Source: Light Sci Appl. 2025 Feb 12;14:83. doi: 10.1038/s41377-025-01755-8 (PMC11814415; doi:10.1038/s41377-025-01755-8)
Supplement: Supplementary file 3 — Dataset all [file 41377_2025_1755_MOESM3_ESM.zip › overlap_estimation_data/1_TT_data/Tomography_Phi/Phi_tomo_c04.csv]

Data No.	SigmaX+_Counts (m =1)	SigmaX-_Counts (m =1)	SigmaY+_Counts (m =1)	SigmaY-_Counts (m =1)	SigmaZ+_Counts (m =1)	SigmaZ-_Counts (m =1)	Tomo results (m =1)_1	Tomo results (m =1)_2	SigmaX+_Counts (m =2)	SigmaX-_Counts (m =2)	SigmaY+_Counts (m =2)	SigmaY-_Counts (m =2)	SigmaZ+_Counts (m =2)	SigmaZ-_Counts (m =2)	Tomo results (m =2)_1	Tomo results (m =2)_2	SigmaX+_Counts (m =3)	SigmaX-_Counts (m =3)	SigmaY+_Counts (m =3)	SigmaY-_Counts (m =3)	SigmaZ+_Counts (m =3)	SigmaZ-_Counts (m =3)	Tomo results (m =3)_1	Tomo results (m =3)_2	SigmaX+_Counts (m =4)	SigmaX-_Counts (m =4)	SigmaY+_Counts (m =4)	SigmaY-_Counts (m =4)	SigmaZ+_Counts (m =4)	SigmaZ-_Counts (m =4)	Tomo results (m =4)_1	Tomo results (m =4)_2	SigmaX+_Counts (m =5)	SigmaX-_Counts (m =5)	SigmaY+_Counts (m =5)	SigmaY-_Counts (m =5)	SigmaZ+_Counts (m =5)	SigmaZ-_Counts (m =5)	Tomo results (m =5)_1	Tomo results (m =5)_2	SigmaX+_Counts (m =6)	SigmaX-_Counts (m =6)	SigmaY+_Counts (m =6)	SigmaY-_Counts (m =6)	SigmaZ+_Counts (m =6)	SigmaZ-_Counts (m =6)	Tomo results (m =6)_1	Tomo results (m =6)_2	SigmaX+_Counts (m =7)
1	243	56	178	122	254	43	0.924780436221947+0i	0.364607502271953-0.108823315829618i	124	175	3	297	175	125	0.763762615825973+0i	-0.110684514543889+0.635936793169612i	28	272	139	160	239	61	0.892561855933059+0i	-0.449253065826265+0.0387945380051739i	12	288	202	98	149	151	0.704745817062199+0i	-0.663891748013743-0.250162107947208i	126	174	300	0	177	123	0.768114574786861+0i	-0.10116328069203-0.632270504325186i	216	83	212	88	247	51	0.910416970625375+0i	0.303052202035799-0.281603093801486i	166
2	249	50	179	119	260	40	0.930949336251263+0i	0.349505432796906-0.105732141654185i	134	166	4	296	171	129	0.754983443527075+0i	-0.0714346637225987+0.651841306468714i	41	259	157	141	235	63	0.888026240618398+0i	-0.458542817286795-0.0338803879529681i	15	285	211	89	155	144	0.719996283899737+0i	-0.632414374869935-0.285757606422712i	160	139	300	0	162	138	0.734846922834953+0i	0.0475180384823643-0.676566357439378i	235	64	214	86	258	42	0.92736184954957+0i	0.299901264377145-0.22373920448815i	181
3	242	57	175	125	252	47	0.918046493674746+0i	0.382827004812269-0.103121868863845i	134	165	1	299	159	141	0.728010988928052+0i	-0.0711691200538005+0.681861390863838i	28	272	149	150	243	56	0.90150376044714+0i	-0.432767608574817+0.0017795696388569i	19	280	210	90	160	138	0.732743305447312+0i	-0.618645729116465-0.283486701924633i	137	163	297	3	166	133	0.745106667859236+0i	-0.0587522606484315-0.664352485793802i	236	64	219	81	263	37	0.936304793679209+0i	0.273921094038222-0.219773901030666i	178
4	252	48	169	131	256	42	0.926855114181588+0i	0.3690707843889-0.0687484794449912i	138	160	0	300	175	125	0.763762615825973+0i	-0.0475248234744772+0.64374533615428i	41	259	160	139	241	59	0.89628864398325+0i	-0.441414170769016-0.0426637610973092i	13	287	211	88	160	140	0.730296743340222+0i	-0.622866206354272-0.28054296577976i	138	162	299	1	171	127	0.757512708379011+0i	-0.0524064564306939-0.650713500681116i	229	70	218	82	247	53	0.907377172587747+0i	0.319862194773376-0.272680844617706i	176
5	238	61	167	133	262	38	0.934523051258412+0i	0.349554129836414-0.0669221710718828i	133	166	3	297	173	126	0.760654532442785+0i	-0.072648980374916+0.645078916044179i	27	272	150	150	247	51	0.910416970625375+0i	-0.413691841347295-5.06626389339339e-17i	12	288	213	87	161	137	0.735029561565954+0i	-0.616800360974829-0.281582773488509i	141	159	299	1	168	132	0.748331477354788+0i	-0.0399937164079907-0.662118193865625i	234	66	218	82	258	42	0.92736184954957+0i	0.290818401181482-0.235424420004057i	172
6	250	49	168	131	262	38	0.934523051258412+0i	0.350021716895252-0.0644318583339519i	134	165	1	299	177	123	0.768114574786861+0i	-0.0664713647543737+0.636852854015503i	25	275	131	169	247	53	0.907377172587747+0i	-0.415544382899175+0.0631627462006745i	7	292	218	81	158	140	0.728149258244406+0i	-0.61775145223864-0.296954206865591i	141	157	299	1	171	129	0.754983443527075+0i	-0.0353923540209594-0.654788043016101i	218	82	213	87	260	39	0.932504808240314+0i	0.264931266824716-0.245451026617016i	158
7	260	40	192	108	266	34	0.941629792788369+0i	0.314504773490907-0.120083640787437i	152	148	3	297	163	135	0.739580871691401+0i	0.00915653629339584+0.673005417564596i	34	266	132	167	240	59	0.895921640147329+0i	-0.439209075744538+0.0664815951925622i	17	283	210	90	150	148	0.709475654760603+0i	-0.642386988328015-0.289798641350984i	128	172	296	4	167	133	0.746100976186646+0i	-0.0992109543128049-0.658399969530434i	218	81	211	89	274	26	0.955684745788763+0i	0.220178475473162-0.195417771978346i	149
8	240	60	161	137	255	44	0.923494888651014+0i	0.380200938753934-0.0510336830542194i	141	158	2	297	179	121	0.772442015083765+0i	-0.0365375175493317+0.634033392767814i	29	271	148	152	242	57	0.899646902120484+0i	-0.436558567776428+0.00721584409547802i	19	281	207	92	153	146	0.71533606481061+0i	-0.639510211906139-0.281639846699709i	148	151	298	2	169	131	0.750555349946514+0i	-0.00671942601822441-0.660773422574374i	238	61	218	82	260	40	0.930949336251263+0i	0.28990529264157-0.222009582297115i	180
9	247	53	181	117	257	41	0.928663613685036+0i	0.35201735515731-0.1169088289459i	146	154	5	294	191	107	0.800587032942351+0i	-0.0165257283903507+0.598988566656937i	31	268	153	147	253	46	0.9198662110078+0i	-0.392107471108404-0.00989368218239779i	6	294	219	81	165	135	0.741619848709566+0i	-0.604956583028154-0.289875029367657i	147	153	300	0	151	149	0.709459888459759+0i	-0.0140920982033889-0.704604910169446i	231	69	208	91	266	34	0.941629792788369+0i	0.272602417865542-0.197537983960538i	174
10	250	50	168	131	258	41	0.928911327404614+0i	0.364083231295635-0.0675806666786212i	138	161	1	299	186	113	0.78871641202356+0i	-0.0474642863285358+0.612922150789156i	30	270	149	150	248	52	0.90921211313239+0i	-0.416329561723084+0.00174050820118336i	8	292	206	94	164	135	0.740604471548472+0i	-0.625088737295082-0.246513868229047i	142	158	295	5	162	138	0.734846922834953+0i	-0.0373629285520714-0.677203080006295i	212	88	201	99	254	46	0.920144916122817+0i	0.302411649564966-0.24875796980344i	157
11	250	49	178	121	262	37	0.936084494371105+0i	0.33843027065922-0.0959727633212713i	159	141	2	298	183	116	0.782329939206767+0i	0.037807039837358+0.621715766214331i	31	269	133	167	249	50	0.912565570100276+0i	-0.404820452376368+0.057831493196624i	11	289	209	90	132	167	0.664433271221689+0i	-0.686692439818427-0.294926976029425i	130	169	298	2	158	142	0.725718035235908+0i	-0.0901663286860316-0.682058184105004i	239	61	204	94	266	34	0.941629792788369+0i	0.285847506857721-0.177832888287173i	188
12	247	51	187	111	255	43	0.92504307898961+0i	0.354168831542449-0.137330771414419i	142	158	2	298	182	117	0.780189497605494+0i	-0.0337638578957315+0.624631371071037i	31	268	147	152	241	58	0.897786203329964+0i	-0.440333548450599+0.00928973730908433i	13	287	210	88	147	153	0.7+0i	-0.651669810126133-0.292106930027635i	140	159	299	1	180	119	0.775890900167808+0i	-0.0402752696256644-0.629580188453678i	242	58	215	84	260	40	0.930949336251263+0i	0.297126153535171-0.212248397446783i	173
13	251	47	177	120	254	45	0.921682335601154+0i	0.373543297357083-0.104723814103575i	153	147	3	297	176	124	0.76594168620507+0i	0.0131178818108293+0.642776208730636i	35	264	140	159	254	45	0.921682335601154+0i	-0.386617010801119+0.0320773939092631i	8	292	203	97	157	143	0.723417813807024+0i	-0.646825122546706-0.241420644330813i	138	161	299	1	172	128	0.757187779440036+0i	-0.0504321734467797-0.65124746644275i	234	66	222	77	266	33	0.943203110164195+0i	0.251137584747187-0.21748058879803i	162
14	252	47	175	124	259	40	0.930709802132734+0i	0.354939458176882-0.0883020115464439i	147	153	1	297	169	131	0.750555349946514+0i	-0.0133027537045994+0.66067367391969i	36	264	150	146	225	75	0.866025403784439+0i	-0.499920978290789-0.00888906433660726i	10	290	215	85	150	149	0.708288246974828+0i	-0.640278798150191-0.29727229914116i	150	150	296	4	171	127	0.757512708379011+0i	3.9973721695111e-17-0.652820416840876i	228	72	209	91	256	43	0.925303891145984+0i	0.302448022386652-0.228774786164262i	174
15	249	51	175	125	259	41	0.929157324317757+0i	0.358432709569689-0.0905133104973961i	152	148	0	300	179	121	0.772442015083765+0i	0.00846705135477464+0.63502885160809i	31	268	159	141	237	63	0.888819441731559+0i	-0.456950296265702-0.0345894021730241i	11	289	220	79	149	150	0.705923338045516+0i	-0.631251489186014-0.32123791526393i	147	153	300	0	171	128	0.756244903794432+0i	-0.0130831567520128-0.654157837600645i	252	48	191	109	261	39	0.932737905308881+0i	0.334540360483931-0.134472105684717i	186
16	254	46	176	122	260	40	0.930949336251263+0i	0.353281708185928-0.0923329193438957i	145	154	1	299	186	113	0.78871641202356+0i	-0.0186200412682568+0.614475154475631i	41	259	149	151	232	68	0.879393730551528+0i	-0.476075193842788+0.00436766232883286i	11	289	205	93	145	154	0.696383394959931+0i	-0.665052129658461-0.269732890209602i	142	157	296	4	165	134	0.742858980482126+0i	-0.0344587233030384-0.668560492031485i	245	54	216	83	264	36	0.938083151964686+0i	0.284278864771039-0.197953345625906i	167
17	249	51	176	124	257	42	0.9271093638699+0i	0.362498132619358-0.0952015297788212i	138	161	0	300	165	134	0.742858980482126+0i	-0.0513443126535456+0.667476064496093i	27	272	150	149	255	45	0.921954445729289+0i	-0.387295108519155-0.00158079636130264i	10	290	205	94	153	147	0.714142842854285+0i	-0.650436121396801-0.258713841883821i	143	157	296	4	169	131	0.750555349946514+0i	-0.0316462031671516-0.660049380343448i	239	60	201	98	266	34	0.941629792788369+0i	0.291791303688385-0.167902258546948i	167
18	252	48	168	132	258	42	0.92736184954957+0i	0.368472267722466-0.0650245178333765i	147	153	2	298	170	127	0.756564982265616+0i	-0.013252382770238+0.653784216665054i	31	269	140	159	246	54	0.905538513813742+0i	-0.422909578018961+0.0338746043493448i	16	283	205	94	156	142	0.723526041608667+0i	-0.63740899784095-0.264990257529384i	136	164	300	0	164	135	0.740604471548472+0i	-0.062443130022671-0.669033535957189i	231	69	228	72	261	37	0.935862664163122+0i	0.253815612198268-0.244415033968702i	177
19	250	50	179	120	251	49	0.91469484893415+0i	0.387526316109782-0.114702605269952i	151	148	1	299	161	136	0.736265945217855+0i	0.00683477359704657+0.676657774493381i	29	271	141	158	235	65	0.885061203156784+0i	-0.464322757342302+0.032726803704438i	11	289	210	90	143	157	0.690410505906933+0i	-0.66418217880265-0.28669734336805i	140	159	299	1	158	142	0.725718035235908+0i	-0.043922202997577-0.686588794998268i	235	65	202	97	266	34	0.941629792788369+0i	0.286156684987614-0.17733495134979i	167
20	244	56	162	138	258	41	0.928911327404614+0i	0.367321221163066-0.0468920707867744i	164	135	1	299	179	120	0.773732645917089+0i	0.0615639403280693+0.630513817369154i	32	268	137	163	253	46	0.9198662110078+0i	-0.389873397801563+0.0429521539950875i	18	282	200	100	164	134	0.741846055775589+0i	-0.627090081642654-0.237534121834339i	153	147	300	0	166	131	0.747611235150034+0i	0.0132800765155203-0.664003825776014i	239	61	198	101	261	39	0.932737905308881+0i	0.316355128411793-0.172972346713449i	166
21	254	46	168	131	260	39	0.932504808240314+0i	0.355539112226448-0.0634564597651397i	124	175	5	295	169	131	0.750555349946514+0i	-0.1148258230336+0.650754713414604i	29	271	137	163	249	50	0.912565570100276+0i	-0.406590520545577+0.0436832790668802i	13	286	207	93	149	151	0.704745817062199+0i	-0.654996731826168-0.272603401721938i	153	147	296	4	157	142	0.724626532801645+0i	0.0141574590080059-0.688996338389619i	237	63	202	95	261	39	0.932737905308881+0i	0.30627836797758-0.190246054647632i	170
22	252	48	196	103	261	38	0.934296365719495+0i	0.324192771578158-0.148288057037029i	152	148	2	298	180	120	0.774596669241483+0i	0.00854591610801631+0.6323977919932i	36	264	153	146	247	53	0.907377172587747+0i	-0.420118059893951-0.0129414998207078i	18	282	213	86	146	153	0.69878059101643+0i	-0.644219539026965-0.310945125632504i	137	163	298	0	165	133	0.744104344274232+0i	-0.0576826042323949-0.665568510373788i	234	66	218	81	260	40	0.930949336251263+0i	0.282606239551256-0.231229424382i	169
23	248	50	185	115	255	45	0.921954445729289+0i	0.365420296080259-0.128327733606636i	159	140	2	298	179	121	0.772442015083765+0i	0.0408173852912408+0.633772257511576i	27	273	161	139	242	58	0.898146239020499+0i	-0.437949020163643-0.03916617253496i	10	290	214	86	150	149	0.708288246974828+0i	-0.642019257672723-0.293494517793245i	160	140	299	1	165	135	0.741619848709566+0i	0.0449204489439982-0.669314689265572i	247	53	209	91	259	40	0.930709802132734+0i	0.312492556558672-0.190072792133625i	169
24	243	56	178	122	261	38	0.934296365719495+0i	0.341606245038128-0.101958199053804i	142	157	1	299	180	120	0.774596669241483+0i	-0.0319008236684865+0.63165048677989i	42	258	150	150	243	57	0.9+0i	-0.435889894354067-5.33811163901386e-17i	13	287	212	87	146	152	0.699952059719836+0i	-0.649393135830309-0.29724681534112i	137	163	298	2	158	142	0.725718035235908+0i	-0.0601999617748676-0.685353410975416i	231	68	213	86	251	49	0.91469484893415+0i	0.318802156607655-0.24839186435075i	164
25	246	53	163	134	250	48	0.91592913180914+0i	0.396825461298116-0.0600281498040154i	148	152	4	296	178	122	0.77028133388609+0i	-0.00873485466700998+0.637644390691718i	26	274	145	155	247	52	0.908893259146386+0i	-0.416690215196696+0.0168020248063183i	17	283	199	101	170	130	0.752772652709081+0i	-0.617693059251239-0.227571127092562i	140	160	298	2	186	113	0.78871641202356+0i	-0.0414431549343656-0.613358693028613i	236	64	200	99	252	48	0.916515138991168+0i	0.344632341960529-0.203048144228903i	169
26	249	51	177	122	254	46	0.920144916122817+0i	0.377201911212948-0.105128737796251i	144	156	0	300	184	114	0.785779653865847+0i	-0.0247204929658938+0.618012324147337i	29	271	147	153	246	54	0.905538513813742+0i	-0.424133728669652+0.0105157122810658i	10	290	209	91	138	162	0.678232998312527+0i	-0.677169836829828-0.285378716949713i	137	163	299	1	170	129	0.754030419087784+0i	-0.0570912591173305-0.654353662190943i	234	65	202	97	267	33	0.94339811320566+0i	0.281716469434625-0.17503094254814i	170
27	249	51	167	132	263	37	0.936304793679209+0i	0.345791923676654-0.0613292658796133i	138	161	0	300	177	122	0.769397975138457+0i	-0.0489914011574446+0.63688821504678i	30	270	139	161	237	62	0.890304521199476+0i	-0.453464437820485+0.0415675734668777i	9	291	206	94	141	158	0.68671093362092+0i	-0.675596985535569-0.268322207021219i	144	154	299	1	170	130	0.752772652709081+0i	-0.0222255286249491-0.657905281336664i	230	69	212	86	255	44	0.923494888651014+0i	0.301710401876798-0.236913537044197i	177
28	252	48	177	122	267	33	0.94339811320566+0i	0.320155513729036-0.086605121262527i	144	156	1	299	185	113	0.787912031338218+0i	-0.0247767444817475+0.615289154630056i	33	267	155	145	241	59	0.89628864398325+0i	-0.443066758235339-0.0189344768476642i	14	285	204	96	143	156	0.691564074808125+0i	-0.67129996400352-0.266637373156232i	155	144	300	0	171	128	0.756244903794432+0i	0.0240545472852468-0.653846330753528i	223	77	215	84	263	37	0.936304793679209+0i	0.261002431279951-0.234970347489396i	160
29	244	54	174	126	255	44	0.923494888651014+0i	0.372073983779788-0.0933709870874752i	146	154	0	300	182	117	0.780189497605494+0i	-0.0166752252092673+0.625320945347513i	23	277	157	142	240	60	0.894427190999916+0i	-0.446430601397294-0.0264521858463622i	14	286	220	79	171	129	0.754983443527075+0i	-0.581759320749645-0.302582373447152i	136	163	299	1	167	131	0.748600483945715+0i	-0.0600257965611635-0.660298583357135i	230	68	202	97	262	38	0.934523051258412+0i	0.298952163063692-0.19311724642353i	166
30	260	40	189	111	264	35	0.939650543453634+0i	0.322467994548268-0.114329561703477i	144	156	1	299	171	128	0.756244903794432+0i	-0.0263258585213428+0.653758819946671i	39	261	159	138	234	66	0.883176086632785+0i	-0.466914993681642-0.0446137722600533i	10	290	198	102	156	143	0.722315118514615+0i	-0.654182232926604-0.224291051289122i	144	154	299	1	174	124	0.764128665507102+0i	-0.0217792921704751-0.644696087302295i	236	64	205	95	263	37	0.936304793679209+0i	0.295858457025884-0.189211803911903i	167
31	249	50	182	118	255	45	0.921954445729289+0i	0.368814857943123-0.1182184442479i	149	151	2	298	170	128	0.755294511205873+0i	-0.00442817957107996+0.655370576519856i	33	266	141	159	245	55	0.903696114115064+0i	-0.426910853087953+0.0328703034523514i	9	290	210	90	148	152	0.702376916856849+0i	-0.654949427284331-0.278761393249843i	146	154	299	1	169	131	0.750555349946514+0i	-0.0177334120057821-0.660569597215388i	228	71	220	79	270	30	0.948683298050514+0i	0.235273657978922-0.211296724681707i	177
32	234	66	176	124	250	49	0.914396194949319+0i	0.386719266418432-0.119698820558086i	148	152	4	295	180	119	0.775890900167808+0i	-0.00864199619225349+0.630807916039901i	28	272	147	153	238	62	0.890692614392492+0i	-0.454468674144137+0.0111754592002657i	15	284	221	79	163	136	0.738343078570011+0i	-0.596859048684639-0.31402034063262i	143	156	299	1	152	148	0.711805216802087+0i	-0.0307136738602613-0.701705068794104i	234	66	222	77	261	39	0.932737905308881+0i	0.272559932869481-0.236031953332984i	165
33	253	46	171	128	265	35	0.939858145324779+0i	0.334425738426859-0.0694700809292509i	149	150	3	296	191	109	0.797913946905722+0i	-0.00205722821404813+0.602767866716042i	40	260	151	149	245	55	0.903696114115064+0i	-0.428156727227624-0.00389233388388756i	11	289	201	98	153	146	0.71533606481061+0i	-0.654987395539245-0.243486808813102i	131	167	296	4	165	135	0.741619848709566+0i	-0.0826249752270651-0.665712485588731i	241	59	223	76	261	38	0.934296365719495+0i	0.276967818949407-0.224452953354935i	157
34	245	55	173	127	266	34	0.941629792788369+0i	0.327197380401188-0.0792162078866034i	156	144	1	299	186	114	0.787400787401181+0i	0.0248030421128699+0.615942212469601i	35	264	146	154	241	59	0.89628864398325+0i	-0.443202591401401+0.0154314497617489i	9	290	217	83	156	144	0.721110255092798+0i	-0.625741392356671-0.297401596988878i	131	166	296	4	169	130	0.751809411556112+0i	-0.0792548878491382-0.654600085126539i	239	61	208	92	253	46	0.9198662110078+0i	0.328611340193009-0.21415121046286i	158
35	255	45	173	127	263	37	0.936304793679209+0i	0.343054682947879-0.0751453115028688i	142	158	2	298	171	129	0.754983443527075+0i	-0.0353939436266702+0.654787957093403i	41	259	159	141	261	39	0.932737905308881+0i	-0.359332314748718-0.0296696406673254i	12	288	199	100	158	142	0.725718035235908+0i	-0.647344842506435-0.232976368358794i	142	158	298	2	180	119	0.775890900167808+0i	-0.0340512150592568-0.629947478596254i	230	69	205	95	255	44	0.923494888651014+0i	0.317077393565687-0.215914606094729i	153
36	246	52	174	126	256	43	0.925303891145984+0i	0.368267047534724-0.0905101692085342i	145	154	1	299	169	129	0.75306978027254+0i	-0.0199280009265367+0.657638792057875i	37	263	142	157	244	56	0.901849950564579+0i	-0.431094546473469+0.0287081637779413i	13	287	212	87	142	157	0.689141776385575+0i	-0.658882941618383-0.301590585536818i	140	158	297	3	165	133	0.744104344274232+0i	-0.0410983599408092-0.66679805761744i	245	55	205	94	268	32	0.945163125250522+0i	0.281761200101156-0.165158386963008i	175
37	259	41	171	129	259	41	0.929157324317757+0i	0.363008836320058-0.0699374822268001i	150	150	2	298	175	125	0.763762615825973+0i	3.95253054840327e-17+0.645497224367903i	38	262	159	140	242	58	0.898146239020499+0i	-0.438113127374024-0.0372856668960812i	15	285	220	79	163	137	0.737111479583199+0i	-0.598580219516139-0.313637350248144i	140	158	298	2	178	121	0.771568354556165+0i	-0.0388714357090471-0.634957703893266i	221	78	208	91	259	41	0.929157324317757+0i	0.286120056040549-0.23409822766954i	169
38	252	48	168	132	257	43	0.925562891794321+0i	0.372833038065205-0.0657940655409186i	160	137	0	300	169	131	0.750555349946514+0i	0.0510208909703457+0.658834983399682i	32	268	161	139	243	56	0.90150376044714+0i	-0.430903036877157-0.0401689271665146i	17	283	208	92	156	142	0.723526041608667+0i	-0.632747861271477-0.27593515754696i	151	149	299	1	146	153	0.69878059101643+0i	0.00480080506649589-0.715319954907902i	225	75	199	100	255	45	0.921954445729289+0i	0.322914755906946-0.213836527322994i	174
39	252	48	171	126	266	34	0.941629792788369+0i	0.328592136490464-0.0732157166868237i	134	164	1	298	184	116	0.783156008298049+0i	-0.062700213217269+0.618656083724371i	29	271	141	158	240	60	0.894427190999916+0i	-0.446106875417461+0.0314428959427989i	13	286	206	93	145	155	0.695221787153807+0i	-0.664149303766073-0.27490429056984i	136	164	299	1	175	124	0.765038744728955+0i	-0.0602432452801692-0.641160253338944i	214	86	228	71	261	37	0.935862664163122+0i	0.222210119037318-0.27346615297496i	169
40	243	57	170	130	252	47	0.918046493674746+0i	0.387610907063544-0.0833571843147406i	132	167	2	298	175	125	0.763762615825973+0i	-0.076047634602028+0.641001890744562i	35	265	137	163	245	55	0.903696114115064+0i	-0.42546457961421+0.0480959959563888i	11	289	216	83	157	143	0.723417813807024+0i	-0.622416783614069-0.298770838841719i	133	166	298	2	154	145	0.717669957030445+0i	-0.0774141772162779-0.692067105085805i	243	57	212	88	257	43	0.925562891794321+0i	0.31500915737605-0.210006104917367i	163
41	244	56	175	124	257	43	0.925562891794321+0i	0.36530403080945-0.0994298667790612i	147	152	1	299	169	127	0.755609651834825+0i	-0.0110254996472567+0.65492937971325i	26	274	152	148	238	62	0.890692614392492+0i	-0.454546936199658-0.00733140219676874i	14	286	213	87	143	157	0.690410505906933+0i	-0.656409557316708-0.30407207434524i	137	163	297	3	186	114	0.787400787401181+0i	-0.0543032914356045-0.614044910848759i	223	76	216	84	248	51	0.910731265592156+0i	0.30774922219577-0.275425086204595i	167
42	252	47	184	116	264	34	0.941225817893058+0i	0.320706174989414-0.106025982924955i	135	165	3	297	182	117	0.780189497605494+0i	-0.0635012015246571+0.622311774941638i	27	273	146	154	235	63	0.888026240618398+0i	-0.459549835831688+0.0149447101083476i	2	298	208	92	155	145	0.718795288428261+0i	-0.647291128858098-0.253668145093038i	136	163	297	3	181	118	0.778043167548281+0i	-0.057641597035128-0.625560769008638i	242	58	217	83	262	38	0.934523051258412+0i	0.287695994594727-0.209517735193986i	175
43	249	51	173	127	256	44	0.923760430703401+0i	0.373035999238648-0.0866649291160496i	143	157	2	298	179	119	0.775029767776437+0i	-0.0298549569977725+0.631219090810048i	42	258	142	157	242	58	0.898146239020499+0i	-0.438633406384302+0.030562528315517i	9	291	206	94	147	153	0.7+0i	-0.663712262909721-0.263602033496059i	140	159	296	4	169	131	0.750555349946514+0i	-0.0430499113653426-0.659403800260586i	246	53	216	84	255	45	0.921954445729289+0i	0.320020326687608-0.21814442579804i	177
44	252	48	178	121	253	47	0.918331820930394+0i	0.381117856578564-0.106844962743351i	137	163	0	300	175	124	0.765038744728955+0i	-0.055603537140426+0.641579274697226i	44	256	150	150	253	47	0.918331820930394+0i	-0.395811402901264-4.84729167629056e-17i	17	283	207	92	138	161	0.679366220486757+0i	-0.673192804774339-0.292015386686382i	126	173	299	1	168	131	0.749581823218117+0i	-0.103457255466011-0.653776480605141i	245	54	210	89	254	46	0.920144916122817+0i	0.330786470172069-0.20955582665351i	161
45	257	43	177	123	256	44	0.923760430703401+0i	0.371331253564913-0.0937004097780622i	155	145	3	297	196	104	0.808290376865476+0i	0.0200150939930459+0.588443763395548i	38	262	152	146	241	59	0.89628864398325+0i	-0.443310012178986-0.0119540691203586i	19	281	217	83	140	160	0.683130051063973+0i	-0.650192131253728-0.332541013694655i	151	149	299	1	155	145	0.718795288428261+0i	0.00466581295462851-0.695206130239662i	228	72	208	91	261	38	0.934296365719495+0i	0.284854477961818-0.214355376392673i	169
46	255	43	175	125	243	56	0.90150376044714+0i	0.421362362401084-0.0987153962228955i	142	157	2	298	175	125	0.763762615825973+0i	-0.0327780672789659+0.644664459212792i	30	270	157	142	246	53	0.90705152825867+0i	-0.420194245528629-0.0263499735908422i	10	290	204	96	149	151	0.704745817062199+0i	-0.66192725247592-0.255314797383569i	149	149	298	2	162	138	0.734846922834953+0i	4.15297935229774e-17-0.678232998312527i	237	63	205	94	266	34	0.941629792788369+0i	0.283542491171522-0.181485506400871i	153
47	257	42	174	125	260	40	0.930949336251263+0i	0.356019310980347-0.0811392848280791i	152	148	2	298	170	130	0.752772652709081+0i	0.00889487149817375+0.65822049086485i	33	266	134	165	245	55	0.903696114115064+0i	-0.424434323212632+0.0564698026591913i	14	286	203	97	152	148	0.711805216802087+0i	-0.654437790084368-0.255038256429937i	124	175	297	3	151	146	0.71303401631164+0i	-0.120223865827928-0.690745042449007i	221	77	209	91	244	56	0.901849950564579+0i	0.335076490451757-0.272746058107537i	177
48	249	51	174	126	268	32	0.945163125250522+0i	0.317404915387631-0.0769466461545771i	154	146	2	298	166	134	0.743863786814047+0i	0.0180564133553799+0.668087294149055i	32	268	157	142	243	57	0.9+0i	-0.435006238308279-0.0277411721612616i	9	291	203	97	146	154	0.697614984548545+0i	-0.67065875405425-0.252091588403371i	135	163	297	3	180	120	0.774596669241483+0i	-0.0603613146986125-0.629568512306528i	227	72	208	92	258	41	0.928911327404614+0i	0.296825986906129-0.221400269459187i	159
49	248	50	181	119	257	42	0.9271093638699+0i	0.357878476967813-0.11131587105147i	147	152	5	295	174	125	0.762849788183168+0i	-0.0111834683264985+0.64647902572712i	36	264	148	152	236	64	0.886942313043338+0i	-0.461809151390152+0.0081019149366692i	17	283	202	96	147	152	0.701169591458887+0i	-0.661731330867667-0.265467229166774i	125	175	299	1	166	133	0.745106667859236+0i	-0.11036092414306-0.65775110789264i	224	76	210	90	255	45	0.921954445729289+0i	0.300836207886151-0.24392124963742i	165
50	260	39	184	115	255	45	0.921954445729289+0i	0.36969825953656-0.115426153429967i	143	157	1	299	174	126	0.761577310586391+0i	-0.0304128890476507+0.647360066871425i	37	263	154	145	252	48	0.916515138991168+0i	-0.399681082290281-0.0159697357294782i	16	284	212	88	131	168	0.661911693733389+0i	-0.680292367212695-0.314762140053635i	129	170	299	1	166	134	0.743863786814047+0i	-0.0913924610362577-0.662052931971759i	221	78	218	80	251	48	0.916223162195294+0i	0.287844675463715-0.278712324564317i	171
51	248	52	171	128	270	29	0.950268400739926+0i	0.304150702367934-0.0669501068279698i	140	160	3	297	174	126	0.761577310586391+0i	-0.0439850141356729+0.646579707794395i	38	262	144	156	235	65	0.885061203156784+0i	-0.464808169969251+0.0249004376769241i	14	286	232	68	147	152	0.701169591458887+0i	-0.610594048746342-0.368152294097059i	125	174	297	3	169	131	0.750555349946514+0i	-0.108989561745861-0.651757579240251i	223	76	208	92	262	38	0.934523051258412+0i	0.279747938391626-0.22001763027608i	157
52	246	54	171	128	256	44	0.923760430703401+0i	0.373653493845063-0.0839626893569068i	137	162	5	294	158	141	0.726930597543868+0i	-0.0591830350181913+0.68415588481029i	31	269	148	152	245	53	0.90672358026397+0i	-0.421665893748667+0.00708682174367503i	16	284	221	77	155	145	0.718795288428261+0i	-0.611494155196607-0.330769151363486i	153	147	299	1	150	150	0.707106781186548+0i	0.0142341644043464-0.7069634987492i	220	78	206	92	255	45	0.921954445729289+0i	0.30201374799949-0.242461741351703i	189
53	249	51	179	121	256	44	0.923760430703401+0i	0.367527024193457-0.107659431329396i	155	145	4	296	169	131	0.750555349946514+0i	0.0226171376867002+0.660420420451645i	33	267	147	152	245	55	0.903696114115064+0i	-0.42807605227925+0.00917751591371339i	8	292	204	96	153	144	0.717740562565273+0i	-0.650838841758299-0.247502094753156i	129	170	297	3	170	129	0.754030419087784+0i	-0.0910197375844814-0.650502524561091i	229	70	214	85	259	40	0.930709802132734+0i	0.284034130192223-0.230442784872936i	167
54	255	45	183	115	254	46	0.920144916122817+0i	0.372296327117816-0.121362177583948i	149	148	0	300	176	124	0.76594168620507+0i	0.00216466803542403+0.64290640652091i	41	259	161	139	243	57	0.9+0i	-0.433687082951537-0.0437665863529074i	12	288	217	82	157	143	0.723417813807024+0i	-0.619794148561136-0.304174095011464i	138	161	298	2	165	132	0.74535599249993+0i	-0.0518178119773629-0.664649801629642i	237	63	211	88	267	32	0.944974385170711+0i	0.26684100208985-0.189259850403941i	172
55	261	39	171	129	260	40	0.930949336251263+0i	0.358783925267785-0.0678780399155268i	147	151	1	298	167	133	0.746100976186646+0i	-0.00899671598242329+0.665772027374885i	27	273	154	146	240	60	0.894427190999916+0i	-0.446977302717859-0.0145358472428573i	17	282	208	92	158	140	0.728149258244406+0i	-0.628233149832024-0.274083504009735i	150	149	298	2	159	140	0.729227382406089+0i	0.00231944609637451-0.684267524378419i	233	66	201	98	253	47	0.918331820930394+0i	0.336888114066387-0.207781291909209i	172
56	252	48	169	131	265	35	0.939858145324779+0i	0.335789065233967-0.0625489435239743i	127	173	2	298	185	115	0.785281265959316+0i	-0.0950763390403897+0.61179557295555i	28	272	134	165	244	55	0.903356801992261+0i	-0.425447079937806+0.0542334810491473i	9	291	204	95	145	155	0.695221787153807+0i	-0.670162808811078-0.25990089717643i	144	156	300	0	151	149	0.709459888459759+0i	-0.0281673078425488-0.70418269606372i	220	80	225	74	257	43	0.925562891794321+0i	0.256940529441892-0.278055565783988i	173
57	241	59	170	127	250	49	0.914396194949319+0i	0.393762556104812-0.0939715279859412i	146	152	1	299	173	127	0.759385716659635+0i	-0.0131853606768815+0.650507094194332i	38	262	148	152	244	56	0.901849950564579+0i	-0.431980510939902+0.00771393769535538i	14	286	223	76	153	147	0.714142842854285+0i	-0.615354328341815-0.333675067379919i	132	167	298	2	170	129	0.754030419087784+0i	-0.0773838961746446-0.652265175908643i	222	78	208	92	253	45	0.921408318060242+0i	0.302620513966524-0.243777636250811i	167
58	245	54	170	130	263	37	0.936304793679209+0i	0.343779646617506-0.0717557517198146i	139	161	3	297	174	123	0.765413996382733+0i	-0.0480216582863423+0.641743978917484i	21	279	152	148	239	61	0.892561855933059+0i	-0.450870790593884-0.00699024481540919i	8	292	212	88	146	154	0.697614984548545+0i	-0.656613921272122-0.286690585344166i	133	167	297	3	186	114	0.787400787401181+0i	-0.0708171580155152-0.612360131075338i	231	69	218	82	256	43	0.925303891145984+0i	0.2904461728833-0.243831355013141i	159
59	246	54	175	124	258	40	0.930468598116313+0i	0.354014598435579-0.0943496264643318i	137	163	1	299	182	117	0.780189497605494+0i	-0.0543710471081731+0.623175847624447i	37	263	135	164	243	57	0.9+0i	-0.432321543874961+0.0556604231170592i	7	293	203	97	155	145	0.718795288428261+0i	-0.65188836255929-0.241608973535961i	133	167	297	3	183	116	0.782329939206767+0i	-0.0715550181332319-0.618740450916771i	233	66	220	80	254	46	0.920144916122817+0i	0.300493827896058-0.251071290134311i	173
60	257	43	184	116	254	46	0.920144916122817+0i	0.373190552776648-0.118583913966411i	139	161	1	299	178	119	0.774161868943827+0i	-0.0466038063826582+0.631269741001458i	43	257	153	147	237	61	0.891797069642426+0i	-0.452257892065775-0.0126801278149283i	10	290	211	89	150	150	0.707106781186548+0i	-0.64824541448815-0.282449787741266i	145	153	296	4	163	137	0.737111479583199+0i	-0.0186314500782663-0.675514275004346i	236	64	215	85	261	39	0.932737905308881+0i	0.287639401745848-0.21740187341256i	182
61	250	50	173	127	253	47	0.918331820930394+0i	0.385740055618746-0.0887202127923117i	155	145	3	297	161	138	0.733799385705343+0i	0.0230943392227453+0.67897357314871i	41	259	142	157	239	61	0.892561855933059+0i	-0.449854208480622+0.0310567938719707i	20	280	202	98	133	166	0.666945315233345+0i	-0.691814173330486-0.276725669332194i	124	175	299	1	167	132	0.747347595228382+0i	-0.112446318337253-0.654849140946792i	249	50	208	91	254	46	0.920144916122817+0i	0.337558077495921-0.198463794306647i	166
62	258	40	178	121	256	43	0.925303891145984+0i	0.366970813750318-0.0956301776926591i	136	163	2	298	194	106	0.804155872120988+0i	-0.0541755267922625+0.591944546076838i	35	265	160	139	250	50	0.912870929175277+0i	-0.406545919010608-0.0372435551805558i	13	287	220	79	143	157	0.690410505906933+0i	-0.642794079969806-0.331887185786231i	144	156	299	1	149	151	0.704745817062199+0i	-0.0285457198078912-0.708885375229298i	242	57	207	91	261	39	0.932737905308881+0i	0.305182162575966-0.191999603242967i	168
63	255	45	177	123	247	53	0.907377172587747+0i	0.407074373654956-0.104676267511274i	151	149	1	299	182	118	0.778888096369862+0i	0.0042090523482988+0.627148799896534i	34	266	141	157	242	58	0.898146239020499+0i	-0.438640945954244+0.0304541272358882i	12	288	205	95	145	155	0.695221787153807+0i	-0.667717841504839-0.266119429585262i	154	146	296	4	161	138	0.733799385705343+0i	0.0186057916284548-0.6791113944386i	226	74	206	94	258	41	0.928911327404614+0i	0.298113976495052-0.219662930048986i	160
64	250	49	176	124	265	35	0.939858145324779+0i	0.330747299448347-0.0852812439771625i	156	144	3	297	183	117	0.781024967590665+0i	0.0254685815986806+0.623980249167673i	28	271	157	142	246	53	0.90705152825867+0i	-0.420219785102167-0.0259394929075412i	12	288	204	96	150	150	0.707106781186548+0i	-0.658488084460948-0.257669250441241i	129	168	299	1	167	131	0.748600483945715+0i	-0.086891783676303-0.657302923594435i	237	63	209	91	265	35	0.939858145324779+0i	0.282690691656661-0.191709779399345i	165
65	244	55	172	127	267	33	0.94339811320566+0i	0.322643320783728-0.0768198382818401i	156	143	5	295	165	135	0.741619848709566+0i	0.0301413595524275+0.670142894048972i	34	266	149	151	247	53	0.907377172587747+0i	-0.420301723088369+0.00362329071627905i	17	283	204	96	152	148	0.711805216802087+0i	-0.650782044367554-0.264227296209383i	134	164	297	3	181	119	0.776745346515403+0i	-0.0643594486547783-0.626517779504716i	225	73	211	89	239	61	0.892561855933059+0i	0.352580456648585-0.281105593901666i	164
66	263	36	175	125	248	51	0.910731265592156+0i	0.40339338276233-0.0885569907826261i	134	166	1	299	168	131	0.749581823218117+0i	-0.0706714768159695+0.658128127848714i	34	266	155	145	243	57	0.9+0i	-0.43548553621368-0.0187709282850726i	11	289	197	101	142	157	0.689141776385575+0i	-0.684446663195293-0.237941962001164i	126	174	299	1	162	137	0.736074738098578+0i	-0.107643465284482-0.668286513641162i	222	77	209	91	257	42	0.9271093638699+0i	0.291082593762513-0.236091403979977i	158
67	253	46	181	119	263	36	0.937869213807212+0i	0.332490410585414-0.0992545447895717i	142	158	3	297	168	132	0.748331477354788+0i	-0.036045977704195+0.662344840314582i	37	263	146	153	237	63	0.888819441731559+0i	-0.458036441082175+0.0142344174722906i	16	284	216	84	137	162	0.676900273255308+0i	-0.660324575502531-0.325234492411694i	129	171	298	2	167	133	0.746100976186646+0i	-0.0935393415281256-0.659229645055362i	220	80	215	83	257	43	0.925562891794321+0i	0.274592073721935-0.260638689342969i	174
68	241	59	183	116	264	36	0.938083151964686+0i	0.324952178731017-0.120025337066659i	145	154	5	294	176	124	0.76594168620507+0i	-0.0200117187743611+0.64259852508781i	41	259	136	164	247	53	0.907377172587747+0i	-0.416892682483169+0.0535458491262786i	18	282	230	70	145	154	0.696383394959931+0i	-0.613749791023901-0.371969570317516i	129	169	298	2	158	142	0.725718035235908+0i	-0.0927416271062291-0.681712786982188i	220	79	209	91	259	40	0.930709802132734+0i	0.280878917060167-0.23427824944957i	166
69	259	41	173	126	254	46	0.920144916122817+0i	0.382725888114263-0.0827902645271871i	145	155	4	296	166	133	0.745106667859236+0i	-0.0228272107150075+0.666554552878216i	26	274	153	147	240	60	0.894427190999916+0i	-0.447082769657842-0.0108165186207543i	9	291	223	75	153	147	0.714142842854285+0i	-0.618924348686767-0.327005581913614i	142	158	298	2	168	132	0.748331477354788+0i	-0.0358031357596758-0.662358011554004i	223	75	207	91	248	52	0.90921211313239+0i	0.327677507649835-0.256828316806628i	173
70	243	56	170	129	262	38	0.934523051258412+0i	0.347644840275879-0.0762215959963156i	136	163	2	298	170	130	0.752772652709081+0i	-0.0599959433706076+0.655540860749659i	27	273	148	151	247	52	0.908893259146386+0i	-0.416997613372324+0.00510234456365507i	9	291	205	95	155	143	0.721203319590197+0i	-0.645363458254727-0.251737519177376i	134	166	297	2	151	146	0.71303401631164+0i	-0.0753620510666113-0.697067466491964i	227	72	213	87	260	39	0.932504808240314+0i	0.280615927403072-0.227353213956631i	171
71	253	47	178	122	263	37	0.936304793679209+0i	0.338889732245943-0.0921253641056932i	145	155	0	300	175	125	0.763762615825973+0i	-0.0215046304454562+0.645138913363681i	29	270	148	150	241	58	0.897786203329964+0i	-0.440416263282007+0.00366717153697736i	11	289	216	84	133	164	0.669187154547551+0i	-0.671266791467686-0.318730994509837i	141	158	296	3	170	130	0.752772652709081+0i	-0.0381296288790036-0.657175368326357i	230	69	213	85	263	36	0.937869213807212+0i	0.271257064887578-0.216381474579545i	174
72	251	49	182	116	259	41	0.929157324317757+0i	0.351175166820752-0.115510470846084i	151	148	4	296	164	136	0.739369100427295+0i	0.00694023575316279+0.673264559041261i	38	262	148	152	251	48	0.916223162195294+0i	-0.400604471181174+0.00715365127109238i	5	294	202	96	155	144	0.719996283899737+0i	-0.651275607312061-0.239677772208594i	129	171	297	3	185	115	0.785281265959316+0i	-0.0875595035770912-0.612916525039639i	223	77	215	85	266	34	0.941629792788369+0i	0.251425355466176-0.223871891853444i	180
73	243	57	190	110	259	41	0.929157324317757+0i	0.339604552132987-0.146066474035693i	160	140	2	298	168	130	0.75083845750051+0i	0.0445259019866958+0.658983349403099i	20	280	146	152	245	55	0.903696114115064+0i	-0.428058919615922+0.00994457996010141i	14	286	206	93	146	153	0.69878059101643+0i	-0.660271775854374-0.275221488312307i	145	154	300	0	171	128	0.756244903794432+0i	-0.0196853916139047-0.653992454728613i	238	62	209	91	260	40	0.930949336251263+0i	0.303290540884565-0.203342521729424i	175
74	239	61	167	132	251	49	0.91469484893415+0i	0.396502492005712-0.0782247222212614i	145	155	3	297	174	126	0.761577310586391+0i	-0.0220305955153979+0.64769950815269i	35	265	154	146	244	56	0.901849950564579+0i	-0.43178826367758-0.0150187222148725i	16	284	217	83	146	153	0.69878059101643+0i	-0.639816027069488-0.319908013534744i	141	159	300	0	156	144	0.721110255092798+0i	-0.041494596208996-0.691576603483267i	227	72	206	94	250	49	0.914396194949319+0i	0.328498898199309-0.236575722642978i	178
75	239	61	178	122	263	37	0.936304793679209+0i	0.335000807277969-0.105393512402058i	147	152	3	297	166	133	0.745106667859236+0i	-0.0113788860735514+0.666848239454399i	25	275	139	159	243	55	0.903015083822379+0i	-0.428222321556626+0.0344877037495269i	13	287	188	112	143	155	0.692723445403778+0i	-0.69496494096913-0.192763998225014i	153	147	299	1	168	132	0.748331477354788+0i	0.0133528298100128-0.663190547230632i	216	84	210	88	259	41	0.929157324317757+0i	0.270649396480413-0.25182448421759i	173
76	241	57	181	119	261	39	0.932737905308881+0i	0.341911140978547-0.114441127549269i	139	160	0	300	175	125	0.763762615825973+0i	-0.0452245202225322+0.643911026025575i	51	249	155	145	258	42	0.92736184954957+0i	-0.3736894461415-0.0188732043505809i	11	289	204	96	152	148	0.711805216802087+0i	-0.654706921937468-0.254346573990096i	146	152	299	1	164	136	0.739369100427295+0i	-0.0136445622754354-0.673162060170985i	240	59	220	80	257	43	0.925562891794321+0i	0.299840208454616-0.23114753454715i	154
77	256	44	189	110	259	40	0.930709802132734+0i	0.342595443379367-0.128092257337209i	155	144	1	299	177	121	0.770687830151498+0i	0.0235837785416272+0.636776313823053i	28	272	138	161	245	54	0.905206050195775+0i	-0.423084931732311+0.0400143378057039i	14	286	209	90	132	167	0.664433271221689+0i	-0.684319773313563-0.30039120484082i	134	165	296	4	156	144	0.721110255092798+0i	-0.0733836928173103-0.688922951881046i	233	67	224	75	262	37	0.936084494371105+0i	0.261395473366586-0.235410759952581i	160
78	235	65	189	109	250	50	0.912870929175277+0i	0.368940529886741-0.174784301564978i	132	168	0	300	177	122	0.769397975138457+0i	-0.0761063592756956+0.634219660630796i	34	266	148	151	241	59	0.89628864398325+0i	-0.44343383604086+0.0057532356769227i	11	289	202	98	154	145	0.717669957030445+0i	-0.652236725026996-0.244002228067653i	129	168	299	0	172	128	0.757187779440036+0i	-0.0850433051917696-0.647637477998862i	224	75	207	93	256	43	0.925303891145984+0i	0.301554884701365-0.229950778521941i	166
79	254	46	173	127	253	47	0.918331820930394+0i	0.386473206822409-0.0854700361241867i	151	148	1	299	176	124	0.76594168620507+0i	0.00649356390289043+0.642877256528159i	41	258	161	138	250	50	0.912870929175277+0i	-0.405974292206749-0.0430295332753696i	20	280	215	84	142	158	0.687992248018343+0i	-0.647662661184085-0.327413719893678i	129	170	298	2	174	125	0.762849788183168+0i	-0.0890035879084606-0.640420613353691i	236	64	215	84	250	48	0.91592913180914+0i	0.318889249418645-0.243687242400108i	162
80	243	57	170	130	254	46	0.920144916122817+0i	0.382825574496339-0.082328080536847i	151	149	1	299	177	123	0.768114574786861+0i	0.00429730203643639+0.640298003429034i	29	270	149	151	250	49	0.914396194949319+0i	-0.404806606006087+0.00334819295147493i	14	286	218	81	144	156	0.692820323027551+0i	-0.643594587356742-0.325247608946022i	152	147	299	1	165	133	0.744104344274232+0i	0.0112450130348148-0.667968767618713i	237	63	195	105	257	43	0.925562891794321+0i	0.336273772440358-0.173934709882944i	183
81	256	44	157	142	252	48	0.916515138991168+0i	0.398995839473234-0.0283252552159644i	138	161	5	295	179	120	0.773732645917089+0i	-0.0502532590924814+0.631515955928846i	34	266	167	132	251	49	0.91469484893415+0i	-0.399593400237179-0.0604851041184751i	7	293	211	89	165	135	0.741619848709566+0i	-0.617026716912269-0.263207200920618i	141	159	298	2	169	131	0.750555349946514+0i	-0.0401101508139403-0.659589146718129i	241	58	209	89	261	38	0.934296365719495+0i	0.29781796715481-0.195945807413991i	155
82	248	52	183	117	247	53	0.907377172587747+0i	0.398339707125888-0.134134799338309i	144	155	1	299	172	127	0.758452922810903+0i	-0.0241209884794794+0.651281307726831i	25	275	125	175	242	57	0.899646902120484+0i	-0.428139368377662+0.0856278736755325i	12	288	208	91	161	138	0.733799385705343+0i	-0.625167264698405-0.265902900864161i	141	159	299	1	183	116	0.782329939206767+0i	-0.0375542268154264-0.621731088388727i	227	73	218	81	261	38	0.934296365719495+0i	0.265960603558612-0.237392624902466i	171
83	249	50	180	119	263	37	0.936304793679209+0i	0.335767813100141-0.102923802005571i	153	147	1	299	182	116	0.781497444035204+0i	0.0125593695096838+0.62378201898096i	39	261	162	137	247	53	0.907377172587747+0i	-0.417659754529462-0.0471910596729485i	14	286	203	97	152	148	0.711805216802087+0i	-0.654437790084368-0.255038256429937i	139	161	296	4	170	129	0.754030419087784+0i	-0.049348043872672-0.654983127764557i	230	70	211	88	258	42	0.92736184954957+0i	0.296273195120687-0.228521757942169i	150
84	249	50	167	132	261	39	0.932737905308881+0i	0.355104631715818-0.0624555884927317i	144	155	1	299	171	129	0.754983443527075+0i	-0.0242696248211203+0.655294579033767i	33	266	140	158	239	61	0.892561855933059+0i	-0.44957642951652+0.0348477740538916i	22	278	215	85	147	153	0.7+0i	-0.636746546356674-0.323347855571748i	135	163	300	0	165	135	0.741619848709566+0i	-0.0627537043877558-0.667878710983974i	235	65	204	96	260	40	0.930949336251263+0i	0.308210835426635-0.195804530741627i	164
85	247	52	177	122	252	48	0.916515138991168+0i	0.384979870394562-0.108584066008723i	148	151	2	298	171	129	0.754983443527075+0i	-0.00666793540489033+0.655709950082684i	27	272	143	157	242	58	0.898146239020499+0i	-0.438985500737999+0.0250012694706022i	10	289	202	98	136	164	0.673300329224139+0i	-0.693083200281331-0.257492415722201i	142	156	298	1	167	133	0.746100976186646+0i	-0.031456217738801-0.665089347154879i	225	74	205	95	245	54	0.905206050195775+0i	0.343891096972391-0.249681637514833i	168
86	252	48	173	124	263	36	0.937869213807212+0i	0.33720595874488-0.0818136857719308i	140	158	1	299	181	119	0.776745346515403+0i	-0.0382272130944186+0.628653598451246i	34	266	145	154	247	53	0.907377172587747+0i	-0.4199993138844+0.0163475687274807i	18	282	198	102	150	148	0.709475654760603+0i	-0.662300567594566-0.240836570034388i	145	153	298	2	164	134	0.741846055775589+0i	-0.0182384043350921-0.670322153995757i	224	76	213	87	266	34	0.941629792788369+0i	0.256335980337523-0.218231983260324i	153
87	242	58	187	113	267	33	0.94339811320566+0i	0.307709674153379-0.123752803735598i	122	178	1	299	172	127	0.758452922810903+0i	-0.120365505369352+0.640516439286908i	33	267	142	157	240	59	0.895921640147329+0i	-0.443296189168208+0.0285114605845258i	10	290	192	107	141	159	0.685565460040104+0i	-0.696422739449966-0.212121116292095i	141	159	298	2	157	143	0.723417813807024+0i	-0.0419070090476901-0.68913748211757i	238	62	201	99	251	49	0.91469484893415+0i	0.34966715283289-0.202648009028152i	171
88	242	58	179	120	259	41	0.929157324317757+0i	0.351919888688142-0.113221281623166i	146	151	2	297	182	118	0.778888096369862+0i	-0.0106999041967713+0.627071642943223i	31	269	149	151	255	45	0.921954445729289+0i	-0.387284660522034+0.00325449294556324i	10	290	213	86	147	152	0.701169591458887+0i	-0.648953524982212-0.295331214785264i	135	165	296	4	168	131	0.749581823218117+0i	-0.0676485328855374-0.658445720085899i	215	85	207	93	259	39	0.932270087892196+0i	0.271995038050222-0.23851872567481i	162
89	245	55	183	117	257	42	0.9271093638699+0i	0.354039062187652-0.122981990023079i	144	156	2	298	175	125	0.763762615825973+0i	-0.0261473281846193+0.644967428553933i	36	264	161	138	255	45	0.921954445729289+0i	-0.385329630278461-0.0390009747245406i	18	282	203	97	151	148	0.710645285925423+0i	-0.652888552591182-0.262144646116156i	130	170	297	3	151	148	0.710645285925423+0i	-0.0948473287338603-0.697127866193874i	246	54	227	71	259	41	0.929157324317757+0i	0.286152140650121-0.234059007662641i	169
90	247	52	184	116	264	36	0.938083151964686+0i	0.327210745185855-0.113723912326817i	148	152	3	297	172	127	0.758452922810903+0i	-0.0088662247338827+0.651667517940373i	37	263	137	162	254	45	0.921682335601154+0i	-0.38557781931863+0.042795063854289i	11	289	202	97	145	154	0.696383394959931+0i	-0.67109733513459-0.254319747560689i	134	166	296	4	162	138	0.734846922834953+0i	-0.0738845602295331-0.67419661209449i	243	57	205	95	265	35	0.939858145324779+0i	0.293999437087985-0.17387063483698i	177
91	253	47	193	106	264	36	0.938083151964686+0i	0.318956175788656-0.135155310388738i	162	138	2	298	178	122	0.77028133388609+0i	0.0515366202040933+0.635618315850484i	25	275	159	141	253	46	0.9198662110078+0i	-0.391219540030405-0.0281678068821893i	12	287	209	91	146	151	0.701129439962759+0i	-0.65559768154246-0.280373301820377i	141	159	298	2	187	113	0.789514618821801+0i	-0.0372527097646309-0.612600116129485i	246	54	217	82	265	35	0.939858145324779+0i	0.27910099412974-0.196899217221545i	174
92	260	40	172	126	266	34	0.941629792788369+0i	0.329431078615868-0.0693433325945543i	143	155	2	298	189	111	0.793725393319377+0i	-0.0248047008001593+0.607770291161237i	36	264	150	148	251	49	0.91469484893415+0i	-0.404129431114877-0.00356878692259698i	7	290	215	85	165	135	0.741619848709566+0i	-0.610640661145931-0.277701247666012i	151	149	299	1	167	131	0.748600483945715+0i	0.0044497075298262-0.663006421944117i	238	62	209	89	258	41	0.928911327404614+0i	0.305302096730505-0.209557570971213i	169
93	249	51	170	129	259	41	0.929157324317757+0i	0.361955082262591-0.0752009646942647i	153	147	2	298	185	115	0.785281265959316+0i	0.0125475411365332+0.619012029402305i	29	271	161	139	247	53	0.907377172587747+0i	-0.418591183895424-0.0380537439904931i	13	287	209	91	142	155	0.69145822586363+0i	-0.663503447753398-0.285742360711317i	132	168	300	0	166	132	0.746355799780354+0i	-0.0792967630266905-0.660806358555755i	233	67	210	89	262	38	0.934523051258412+0i	0.287272627720314-0.210097843942608i	171
94	256	43	181	119	267	33	0.94339811320566+0i	0.318528973329138-0.0924082958932012i	131	169	2	298	170	129	0.754030419087784+0i	-0.0836375903826821+0.65149280929668i	31	269	129	171	250	50	0.912870929175277+0i	-0.402036204364342+0.0709475654760603i	15	285	200	98	153	146	0.71533606481061+0i	-0.653140672935461-0.248398018789773i	144	155	297	3	178	120	0.772861848095512+0i	-0.023805215143303-0.634127649208241i	233	67	216	82	264	36	0.938083151964686+0i	0.268834492154827-0.218467425095497i	177
95	247	52	164	133	258	42	0.92736184954957+0i	0.369463865492684-0.0591308049598842i	140	160	1	299	163	137	0.737111479583199+0i	-0.0452519696699417+0.674254348082129i	35	265	151	148	240	60	0.894427190999916+0i	-0.447175302782281-0.00585222876987147i	12	288	214	86	164	136	0.739369100427295+0i	-0.610810136897067-0.283274266387046i	137	162	299	1	160	140	0.730296743340222+0i	-0.0572986131446827-0.680722803789004i	231	69	216	84	259	40	0.930709802132734+0i	0.28354876837944-0.231039737198062i	170
96	236	64	172	128	259	40	0.930709802132734+0i	0.354347802652358-0.0906471123064173i	131	167	6	293	180	118	0.77719164022626+0i	-0.0785770603118476+0.624338690099504i	23	277	144	153	243	56	0.90150376044714+0i	-0.432494344675739+0.0154793967314151i	10	290	206	94	147	153	0.7+0i	-0.663064983552738-0.265225993421095i	134	166	299	1	165	134	0.742858980482126+0i	-0.071476111588157-0.665621289164713i	236	64	205	94	267	32	0.944974385170711+0i	0.274604444334726-0.177808353355105i	167
97	256	44	186	114	242	58	0.898146239020499+0i	0.416340866347719-0.141398784797339i	148	151	4	296	197	103	0.810349718742881+0i	-0.00603981145490966+0.585915398339148i	37	263	143	156	245	55	0.903696114115064+0i	-0.427463079061766+0.0246708202613561i	13	287	219	81	154	145	0.717669957030445+0i	-0.621953635189288-0.313246721372707i	132	168	299	1	165	132	0.74535599249993+0i	-0.0799555925583323-0.661854627288418i	222	78	227	73	262	38	0.934523051258412+0i	0.243079318568303-0.259959826802213i	173
98	239	61	180	119	262	37	0.936084494371105+0i	0.332659641653001-0.11438261324734i	129	169	5	295	176	124	0.76594168620507+0i	-0.0884240073591562+0.636800226331525i	41	259	150	150	233	66	0.882759431581913+0i	-0.469825271726817-5.75370015178782e-17i	16	284	204	96	149	150	0.705923338045516+0i	-0.656950731704564-0.264741339642138i	145	153	297	3	176	124	0.76594168620507+0i	-0.0176049572712138-0.642668965185664i	220	79	205	95	260	40	0.930949336251263+0i	0.288263699022582-0.224136951793209i	168
99	249	50	168	132	261	39	0.932737905308881+0i	0.354833675823753-0.0639770466761621i	138	162	3	297	181	119	0.776745346515403+0i	-0.0512429967027137+0.627726709608244i	24	276	141	159	250	50	0.912870929175277+0i	-0.407210809014205+0.0290864863581574i	16	284	204	95	158	142	0.725718035235908+0i	-0.636995298564368-0.259942922466116i	141	159	299	1	168	131	0.749581823218117+0i	-0.0399085067495218-0.660707500630973i	237	62	211	89	259	41	0.929157324317757+0i	0.303594494628785-0.210943237620359i	180
100	251	48	182	118	257	42	0.9271093638699+0i	0.35755489158608-0.112350909776539i	147	152	1	299	170	128	0.755294511205873+0i	-0.0110316157834658+0.655292686358918i	32	268	154	145	250	50	0.912870929175277+0i	-0.407949766659775-0.0156094378150529i	10	290	205	95	145	154	0.696383394959931+0i	-0.667972384303356-0.26241772240489i	142	158	299	1	177	123	0.768114574786861+0i	-0.0343297440595637-0.639391483109374i	236	64	222	78	253	47	0.918331820930394+0i	0.303491430232709-0.254085848566919i	188
101	245	54	172	127	262	38	0.934523051258412+0i	0.346417908210491-0.081616784656922i	152	147	1	299	184	115	0.784464540552736+0i	0.0104389207555337+0.620085811439711i	22	278	147	150	243	57	0.9+0i	-0.435859359675108+0.00515932007191166i	9	290	195	104	160	139	0.731516955959455+0i	-0.648657313901218-0.210063400587227i	139	160	296	4	174	126	0.761577310586391+0i	-0.0466426740132822-0.646393425833595i	243	57	210	88	265	34	0.941428502552403+0i	0.281399954819507-0.185812916691815i	169
102	243	57	170	128	260	40	0.930949336251263+0i	0.356064387871078-0.0809412442659952i	146	152	2	298	168	132	0.748331477354788+0i	-0.013533198847982+0.663186891101551i	30	270	143	157	243	55	0.903015083822379+0i	-0.428879771883776+0.0250179866932202i	11	289	204	96	154	144	0.718873092756943+0i	-0.64796241625154-0.251726406313548i	151	149	296	4	173	127	0.759385716659635+0i	0.00445633868910874-0.650625448609891i	234	66	220	80	255	45	0.921954445729289+0i	0.297530822208279-0.247942351840232i	185
103	240	60	164	136	276	24	0.959166304662544+0i	0.279481542320041-0.0434749065831175i	138	161	2	298	179	121	0.772442015083765+0i	-0.0493630956950143+0.633163974114714i	33	267	135	165	250	50	0.912870929175277+0i	-0.404933993950449+0.0519146146090319i	18	282	197	102	149	149	0.707106781186548+0i	-0.66508460041897-0.240130119488454i	137	163	298	2	173	127	0.759385716659635+0i	-0.0569316674364442-0.64814513696875i	221	78	213	87	257	42	0.9271093638699+0i	0.281614390818865-0.247308637755476i	177
104	237	63	176	124	263	36	0.937869213807212+0i	0.332460136496558-0.0993559028610402i	131	168	3	297	183	115	0.783641473973617+0i	-0.0778234127890223+0.616319362579439i	32	268	160	138	254	45	0.921682335601154+0i	-0.38624832101058-0.0362478517613161i	8	292	211	89	154	146	0.716472842006823+0i	-0.640975636230439-0.275348688803217i	137	161	298	2	164	136	0.739369100427295+0i	-0.054776132283586-0.671068482843133i	223	75	204	96	258	41	0.928911327404614+0i	0.299819810023424-0.217328846076438i	176
105	237	63	167	132	253	47	0.918331820930394+0i	0.387988460028784-0.0783046713239963i	136	164	2	298	164	136	0.739369100427295+0i	-0.0634075139120973+0.670308004213601i	42	258	143	157	239	61	0.892561855933059+0i	-0.449980790164555+0.0291654215847397i	14	286	209	91	157	143	0.723417813807024+0i	-0.633376718513931-0.274773723472955i	127	173	297	2	173	126	0.760654532442785+0i	-0.099690322749222-0.641456562694937i	245	55	222	78	258	41	0.928911327404614+0i	0.29511968750705-0.22366965790008i	168
106	255	44	169	129	257	42	0.9271093638699+0i	0.368189595578677-0.0700332002150352i	146	153	0	300	173	126	0.760654532442785+0i	-0.0151934900564134+0.648979075266802i	27	273	157	143	249	51	0.91104335791443+0i	-0.411644481729704-0.0234269217244548i	16	284	218	82	157	143	0.723417813807024+0i	-0.615673159738253-0.312431155688069i	152	148	298	2	164	135	0.740604471548472+0i	0.00907945790841123-0.671879885222424i	248	50	199	101	270	30	0.948683298050514+0i	0.283784217902469-0.139522462956628i	172
107	248	52	187	112	258	42	0.92736184954957+0i	0.349305768644059-0.134109954857882i	156	144	3	297	185	115	0.785281265959316+0i	0.0252499631199858+0.618624096439649i	27	273	149	149	247	53	0.907377172587747+0i	-0.420317340430616-5.14740285584483e-17i	12	287	211	89	142	158	0.687992248018343+0i	-0.663731642496691-0.293473973999931i	147	153	299	1	160	140	0.730296743340222+0i	-0.0137515092700387-0.682991627078592i	229	71	216	82	255	45	0.921954445729289+0i	0.294545774595924-0.251481185514318i	168
108	246	53	171	128	270	30	0.948683298050514+0i	0.308659776848865-0.068768758572545i	144	154	1	299	183	116	0.782329939206767+0i	-0.0210297665159359+0.622509128560394i	36	264	154	146	251	49	0.91469484893415+0i	-0.403896636632824-0.0141718118116781i	7	290	210	90	154	144	0.718873092756943+0i	-0.640956378202294-0.26906578703333i	137	163	300	0	179	120	0.773732645917089+0i	-0.0546993543264961-0.631146396074956i	239	61	208	91	261	39	0.932737905308881+0i	0.300991634958383-0.198504497896344i	171
109	254	46	176	122	261	39	0.932737905308881+0i	0.348837736211692-0.091171452739891i	148	152	2	298	173	127	0.759385716659635+0i	-0.00879163931902855+0.650581309608121i	27	273	138	162	252	48	0.916515138991168+0i	-0.398109853570246+0.0388399857141703i	14	286	199	99	151	147	0.711836645162339+0i	-0.658678091389683-0.243786305044543i	139	160	297	3	163	134	0.740824911042784+0i	-0.0480157528426073-0.669979804663849i	237	63	215	85	265	35	0.939858145324779+0i	0.273628976328259-0.204435442084331i	175
110	258	42	169	130	265	35	0.939858145324779+0i	0.336094450093723-0.0608866757416164i	134	166	2	298	170	128	0.755294511205873+0i	-0.0704420453164054+0.651588919176749i	33	267	151	148	238	62	0.890692614392492+0i	-0.454568450123235-0.00584729161465441i	15	285	211	89	155	145	0.718795288428261+0i	-0.633547898697089-0.286269791263129i	135	164	299	1	167	132	0.747347595228382+0i	-0.0645688053442984-0.661288470550307i	231	69	217	81	259	40	0.930709802132734+0i	0.279354554169893-0.236093831513208i	176
111	248	52	175	125	255	45	0.921954445729289+0i	0.375279737289479-0.0957346268595611i	136	163	2	298	183	117	0.781024967590665+0i	-0.0569171494264798+0.621900665782859i	34	266	140	157	245	54	0.905206050195775+0i	-0.423813629544216+0.0313689990519491i	14	286	208	92	158	142	0.725718035235908+0i	-0.632845030936364-0.269889792605214i	134	166	299	1	167	132	0.747347595228382+0i	-0.0709407024644828-0.660635291700497i	234	66	207	92	266	33	0.943203110164195+0i	0.273848210990226-0.188082562493287i	162
112	256	43	188	112	258	41	0.928911327404614+0i	0.348897311967016-0.124074217795594i	139	160	5	294	191	109	0.797913946905722+0i	-0.0436848178113449+0.601186302260891i	28	272	143	156	245	55	0.903696114115064+0i	-0.427563943659727+0.0228562336240054i	6	294	220	80	161	139	0.732575365861197+0i	-0.612187042906985-0.29759092363534i	137	162	298	2	165	134	0.742858980482126+0i	-0.0565277064444708-0.667057084154861i	230	70	220	80	262	38	0.934523051258412+0i	0.267844008668014-0.234363507584512i	174
113	249	50	174	125	241	59	0.89628864398325+0i	0.430609363848218-0.106029441349561i	140	158	4	296	174	126	0.761577310586391+0i	-0.0401406713048935+0.646829750790108i	35	265	149	151	242	57	0.899646902120484+0i	-0.436601692410779+0.00379653645574595i	16	284	207	93	137	162	0.676900273255308+0i	-0.677341325147946-0.288122802488305i	140	159	298	2	167	131	0.748600483945715+0i	-0.0426128556515458-0.661650557295512i	230	69	212	88	258	42	0.92736184954957+0i	0.296803768237025-0.227832225903849i	166
114	235	65	179	121	262	37	0.936084494371105+0i	0.33293165124021-0.113588445717248i	134	165	5	295	174	124	0.764128665507102+0i	-0.0687911852081962+0.641385340795989i	37	263	147	153	242	58	0.898146239020499+0i	-0.439541990927477+0.0116692563963048i	16	284	207	92	166	133	0.745106667859236+0i	-0.612582088970684-0.263740853460398i	142	158	299	1	171	128	0.756244903794432+0i	-0.0350790665176432-0.653347613891105i	218	82	210	90	263	37	0.936304793679209+0i	0.263334400496943-0.23235388279142i	196
115	256	44	179	120	261	39	0.932737905308881+0i	0.347270715347707-0.0969693263970217i	141	159	4	296	181	118	0.778043167548281+0i	-0.0386519559207167+0.6270206182694i	27	273	151	148	246	54	0.905538513813742+0i	-0.424232312410019-0.00519086767774721i	15	285	202	98	145	154	0.696383394959931+0i	-0.669706163291554-0.257960892527117i	143	157	299	1	170	129	0.754030419087784+0i	-0.0308242340290843-0.656115838619082i	236	63	217	83	254	46	0.920144916122817+0i	0.309961147511552-0.239285228057762i	177
116	242	58	162	136	262	37	0.936084494371105+0i	0.348269130774689-0.0495422238846399i	145	153	0	300	174	126	0.761577310586391+0i	-0.017391695739748+0.647840666305609i	27	273	145	152	245	55	0.903696114115064+0i	-0.42799766205029+0.012301813395549i	11	289	196	104	149	150	0.705923338045516+0i	-0.672423420718882-0.222528614050853i	138	161	295	5	168	132	0.748331477354788+0i	-0.0526181460224808-0.661234701682509i	236	64	214	84	257	42	0.9271093638699+0i	0.298266923297718-0.226947284388384i	167
117	246	53	174	126	263	37	0.936304793679209+0i	0.340872551741721-0.0844940045353571i	153	146	1	299	174	126	0.761577310586391+0i	0.0152698897488085+0.647894150665878i	30	270	141	159	247	51	0.910416970625375+0i	-0.412533218698007+0.0309399914023505i	8	291	208	91	158	141	0.726930597543868+0i	-0.634614388459299-0.262367079327696i	149	151	296	4	180	120	0.774596669241483+0i	-0.00433178559811966-0.632440697325474i	243	57	217	83	264	36	0.938083151964686+0i	0.281066407576764-0.202488702232723i	184
118	251	48	165	135	262	38	0.934523051258412+0i	0.352103738484596-0.0518615851265488i	138	160	2	298	180	120	0.774596669241483+0i	-0.0471903987402716+0.630692529103314i	28	272	141	158	245	55	0.903696114115064+0i	-0.427132051724719+0.0298587294231601i	9	291	193	107	153	145	0.716535287890238+0i	-0.667213951063078-0.203476595005052i	142	158	299	1	167	133	0.746100976186646+0i	-0.035697995493468-0.664875166065843i	234	65	214	86	262	37	0.936084494371105+0i	0.280762278577535-0.211939525162118i	177
119	244	55	170	130	271	29	0.950438495292217+0i	0.304218420924658-0.064170234819381i	139	160	2	298	169	129	0.75306978027254+0i	-0.0467161296682194+0.656280053993027i	36	264	153	146	252	47	0.918046493674746+0i	-0.396284767027461-0.0122073286797756i	16	284	207	92	162	137	0.736074738098578+0i	-0.621725610697913-0.267677501735611i	131	167	298	2	185	115	0.785281265959316+0i	-0.0752441898327923-0.614549953404717i	218	81	204	96	248	51	0.910731265592156+0i	0.324752347048832-0.255155785666688i	177
120	245	55	166	132	263	36	0.937869213807212+0i	0.34149191057738-0.0615192067801003i	126	174	3	297	171	129	0.754983443527075+0i	-0.105661252135491+0.647175169329881i	34	265	149	151	242	58	0.898146239020499+0i	-0.439680495790645+0.00379406834751523i	13	287	206	94	151	149	0.709459888459759+0i	-0.652351169416141-0.266654492608057i	149	151	297	2	166	134	0.743863786814047+0i	-0.00451585273506943-0.668315998417471i	226	73	222	78	258	41	0.928911327404614+0i	0.270076583271786-0.253342426347495i	172
121	241	59	182	117	253	47	0.918331820930394+0i	0.372611006413129-0.133520427525011i	143	157	2	298	181	118	0.778043167548281+0i	-0.0296794952532654+0.6275093282119i	40	260	150	150	249	51	0.91104335791443+0i	-0.412310562561766-5.04934810695911e-17i	14	286	218	82	150	150	0.707106781186548+0i	-0.632455532033676-0.316227766016838i	134	165	299	1	175	125	0.763762615825973+0i	-0.0670096032153466-0.642009641472454i	255	45	203	97	268	32	0.945163125250522+0i	0.291561231003074-0.147169002315837i	164
122	235	65	176	123	259	40	0.930709802132734+0i	0.349078580652376-0.109194362234365i	140	159	1	299	181	119	0.776745346515403+0i	-0.0402080881449898+0.628530012262256i	37	263	148	151	247	53	0.907377172587747+0i	-0.42028006563239+0.00559759758293351i	11	289	206	94	154	146	0.716472842006823+0i	-0.647075164316842-0.260692152530526i	141	157	299	1	162	136	0.737308728467136+0i	-0.0364616689660588-0.674571260596228i	236	62	218	82	262	38	0.934523051258412+0i	0.281120319889454-0.218261385526433i	172
123	237	63	175	124	256	44	0.923760430703401+0i	0.367412388411925-0.108050004665022i	152	147	0	300	185	115	0.785281265959316+0i	0.0103520507994721+0.619052637808433i	37	262	143	157	239	60	0.894053188394812+0i	-0.447101904512652+0.027726941811703i	15	285	185	115	153	147	0.714142842854285+0i	-0.67759782871606-0.175673511148609i	143	154	296	4	157	143	0.723417813807024+0i	-0.0262523292632242-0.689911213037534i	235	65	218	82	259	41	0.929157324317757+0i	0.288675134594813-0.23094010767585i	180
124	254	45	171	128	254	46	0.920144916122817+0i	0.38354449122355-0.0789110675723093i	145	155	2	298	182	118	0.778888096369862+0i	-0.0211758556019337+0.626805325817242i	40	260	142	158	246	54	0.905538513813742+0i	-0.423146479497135+0.0307742894179734i	18	282	204	96	157	142	0.724626532801645+0i	-0.637833073527842-0.260931711897754i	152	148	299	1	166	134	0.743863786814047+0i	0.00897008128880135-0.6682710560157i	227	73	232	68	257	43	0.925562891794321+0i	0.25915976148949-0.275988317430366i	170
125	248	52	181	118	256	44	0.923760430703401+0i	0.364484857474374-0.117547672620737i	140	158	3	297	163	137	0.737111479583199+0i	-0.0415725303619582+0.674491209272568i	35	264	150	150	246	53	0.90705152825867+0i	-0.421019625532602-5.15600336786718e-17i	7	292	214	86	147	152	0.701169591458887+0i	-0.65077198885146-0.291302287220153i	149	151	299	1	172	128	0.757187779440036+0i	-0.00438377553189047-0.653182554251683i	224	75	206	94	266	34	0.941629792788369+0i	0.269427141430954-0.201847340318563i	178
126	256	44	174	125	261	39	0.932737905308881+0i	0.351234126515127-0.0814529825798632i	135	165	2	298	166	134	0.743863786814047+0i	-0.0673910365689851+0.66492489414732i	33	267	161	138	248	52	0.90921211313239+0i	-0.414323268254987-0.0408602828653833i	11	289	215	82	140	160	0.683130051063973+0i	-0.657543436459673-0.317757710374016i	142	158	298	2	153	147	0.714142842854285+0i	-0.0377826806105002-0.698979591294256i	223	76	222	78	257	42	0.9271093638699+0i	0.26817247056556-0.261823897792988i	168
127	241	59	180	120	259	41	0.929157324317757+0i	0.351097469728603-0.115746418591847i	154	144	2	298	183	117	0.781024967590665+0i	0.02122728987993+0.624138928576285i	38	260	156	144	255	45	0.921954445729289+0i	-0.386741245885276-0.0207655659952815i	19	281	211	88	164	135	0.740604471548472+0i	-0.607880139952065-0.286333288624055i	144	155	300	0	163	136	0.738343078570011+0i	-0.0247948598083717-0.673969371154834i	228	72	208	90	260	39	0.932504808240314+0i	0.287334057190479-0.218801101887432i	174
128	255	44	182	118	250	48	0.91592913180914+0i	0.384169302866756-0.116136868557002i	153	147	1	299	180	120	0.774596669241483+0i	0.0127314236844105+0.632327376325719i	33	267	133	167	247	52	0.908893259146386+0i	-0.412695203462647+0.0599642603321795i	19	281	214	86	147	152	0.701169591458887+0i	-0.640628874286054-0.312978992017614i	113	187	297	3	166	134	0.743863786814047+0i	-0.163131332389104-0.648116374626982i	240	59	225	74	268	32	0.945163125250522+0i	0.25078641174589-0.209219603169224i	168
129	247	53	179	121	265	34	0.941428502552403+0i	0.323082671960474-0.0965917266685953i	145	154	1	299	178	121	0.771568354556165+0i	-0.0192678875303342+0.635854561010307i	38	262	150	150	247	52	0.908893259146386+0i	-0.41702882811415-5.10713019502165e-17i	21	279	222	77	165	135	0.741619848709566+0i	-0.584321973601966-0.329496329518104i	120	179	297	3	174	126	0.761577310586391+0i	-0.127923254935558-0.635323256969783i	231	69	198	102	258	41	0.928911327404614+0i	0.318567878322381-0.188780964931782i	173
130	253	46	187	112	265	35	0.939858145324779+0i	0.32113623471617-0.116353708230496i	145	155	2	298	172	127	0.758452922810903+0i	-0.0220052778659003+0.651356224830655i	31	268	140	160	245	54	0.905206050195775+0i	-0.423477753466231+0.0356173975489177i	14	286	207	93	157	143	0.723417813807024+0i	-0.636746540001979-0.266871711618477i	154	144	299	1	177	122	0.769397975138457+0i	0.0215667831528511-0.638405537035262i	238	62	221	79	268	32	0.945163125250522+0i	0.254183097511139-0.205079544582851i	163
131	248	52	182	118	274	25	0.95728154681171+0i	0.274874664948659-0.0897549926362969i	146	154	4	296	179	120	0.773732645917089+0i	-0.0173499901546515+0.633274640644779i	28	270	144	156	248	52	0.90921211313239+0i	-0.415829068839844+0.0204821590932683i	15	284	218	80	156	143	0.722315118514615+0i	-0.614887682536715-0.316502776338289i	141	158	300	0	165	134	0.742858980482126+0i	-0.0380008852976823-0.668368512000415i	229	71	213	87	253	47	0.918331820930394+0i	0.309458575353172-0.246783420851264i	176
132	236	62	166	134	259	41	0.929157324317757+0i	0.363666089677243-0.0664352458077048i	141	159	0	300	166	134	0.743863786814047+0i	-0.0400278898385396+0.667131497308994i	36	264	149	150	237	62	0.890304521199476+0i	-0.455361223651031+0.00200387794248825i	16	284	214	85	149	150	0.705923338045516+0i	-0.637801561985076-0.308028258982959i	151	149	299	1	163	137	0.737111479583199+0i	0.0045352748023636-0.675755945552189i	227	72	214	85	263	37	0.936304793679209+0i	0.269933138773636-0.22465403162451i	173
133	254	46	181	118	263	37	0.936304793679209+0i	0.336014935359989-0.102114134909696i	151	148	1	298	172	127	0.758452922810903+0i	0.00658277357697196+0.651694584120225i	32	268	150	148	240	59	0.895921640147329+0i	-0.444195962800829-0.00378963681151895i	19	281	204	96	146	154	0.697614984548545+0i	-0.662401975852169-0.273051196152802i	150	148	300	0	166	133	0.745106667859236+0i	0.00447604224917104-0.666930295126477i	239	60	215	85	258	42	0.92736184954957+0i	0.303096040786628-0.219391864159706i	175
134	252	48	169	131	262	38	0.934523051258412+0i	0.349884195558908-0.0651745070158751i	142	157	3	297	175	124	0.765038744728955+0i	-0.0329231172290791+0.643142120697646i	35	264	153	146	237	63	0.888819441731559+0i	-0.458043625279901-0.0140013335238397i	11	289	226	73	147	152	0.701169591458887+0i	-0.624156332106961-0.344659363871292i	128	171	296	3	174	126	0.761577310586391+0i	-0.0941018705092607-0.641205768818917i	235	65	220	80	256	44	0.923760430703401+0i	0.2956267731506-0.243457342594612i	174
135	234	65	181	118	255	45	0.921954445729289+0i	0.36290278617891-0.135283287155452i	140	160	5	295	178	120	0.772861848095512+0i	-0.0436600402929602+0.633070584247923i	35	265	139	160	241	58	0.897786203329964+0i	-0.438594956879864+0.040179558358923i	11	289	219	81	150	150	0.707106781186548+0i	-0.63336422119607-0.314403822032582i	125	174	299	1	163	136	0.738343078570011+0i	-0.109782315051346-0.665430192905106i	253	46	209	91	261	39	0.932737905308881+0i	0.313491553542355-0.178109645605175i	168
136	248	51	182	118	258	41	0.928911327404614+0i	0.352295116429699-0.114069701319775i	140	160	4	296	168	131	0.749581823218117+0i	-0.0452304464581065+0.660364518288349i	30	270	141	157	255	43	0.92504307898961+0i	-0.379009586809966+0.025436885020803i	7	292	204	96	149	151	0.704745817062199+0i	-0.663700455247083-0.250669182465951i	145	155	298	1	160	140	0.730296743340222+0i	-0.0229114448244602-0.682745730387765i	228	71	195	104	253	47	0.918331820930394+0i	0.342445992854446-0.198487804775507i	170
137	246	53	186	114	259	41	0.929157324317757+0i	0.346508088085658-0.128836375134854i	134	166	1	299	171	129	0.754983443527075+0i	-0.0700129441781726+0.65199554265923i	32	268	154	144	253	47	0.918331820930394+0i	-0.395451776075587-0.0168688904593728i	12	288	215	84	164	136	0.739369100427295+0i	-0.607888114789986-0.289491577132064i	140	160	299	1	169	131	0.750555349946514+0i	-0.0442499568584242-0.659324357190521i	216	84	208	92	261	38	0.934296365719495+0i	0.267788232968506-0.235329053214748i	177
138	241	59	179	120	258	42	0.92736184954957+0i	0.355817158291361-0.115733097536791i	148	150	0	300	179	120	0.773732645917089+0i	-0.00425166442946514+0.633497999990308i	37	263	141	159	244	54	0.904871231893646+0i	-0.424341617535079+0.0337971199806699i	18	281	206	92	144	156	0.692820323027551+0i	-0.661276692640325-0.287598914759207i	134	166	299	1	161	138	0.733799385705343+0i	-0.0725350746258627-0.675482882453347i	224	76	206	92	252	48	0.916515138991168+0i	0.316098686697992-0.245115524330477i	177
139	246	53	184	116	261	39	0.932737905308881+0i	0.340190045575051-0.119460172826113i	131	168	3	297	176	121	0.769800358919501+0i	-0.079962054545802+0.633256249270563i	23	277	151	148	232	68	0.879393730551528+0i	-0.476061801884992-0.00564158246249298i	19	281	215	85	152	148	0.711805216802087+0i	-0.629182659420777-0.312189869178248i	140	160	299	1	162	137	0.736074738098578+0i	-0.0453275786945469-0.675380922548749i	235	65	209	91	260	39	0.932504808240314+0i	0.296689389921337-0.205937341239516i	180
140	255	45	172	128	269	30	0.948507012013862+0i	0.310024158407995-0.064957442714056i	154	146	0	300	182	117	0.780189497605494+0i	0.0166752252092669+0.625320945347513i	22	278	150	148	241	58	0.897786203329964+0i	-0.440417909266853-0.003463857298135i	14	286	195	105	153	147	0.714142842854285+0i	-0.664565341574158-0.219892943903214i	150	150	298	2	175	125	0.763762615825973+0i	3.95253054840327e-17-0.645497224367903i	239	61	209	91	251	48	0.916223162195294+0i	0.333952356862269-0.221384146683976i	176
141	256	43	154	145	262	38	0.934523051258412+0i	0.355585326036395-0.0150247320860448i	140	159	3	297	179	121	0.772442015083765+0i	-0.0410938959221995+0.633754388585412i	29	270	160	140	250	49	0.914396194949319+0i	-0.403442808735153-0.0333691285786475i	14	286	212	86	162	137	0.736074738098578+0i	-0.613471388951085-0.286088858349179i	146	152	297	3	168	132	0.748331477354788+0i	-0.0136252227129131-0.663185006846523i	227	73	223	77	266	34	0.941629792788369+0i	0.244308700787088-0.231617339707239i	165
142	258	42	175	124	256	44	0.923760430703401+0i	0.372656473887867-0.0882826094773376i	147	152	1	299	176	124	0.76594168620507+0i	-0.0108216252403226+0.642818968108822i	30	270	149	149	244	56	0.901849950564579+0i	-0.432049379893857-5.29107890160611e-17i	10	290	207	93	147	152	0.701169591458887+0i	-0.660359814184823-0.268860781489535i	151	149	300	0	163	137	0.737111479583199+0i	0.00450504098524883-0.675756147787342i	231	69	217	82	249	51	0.91104335791443+0i	0.316311755563284-0.264474712009435i	161
143	258	41	170	129	264	36	0.938083151964686+0i	0.340387794622408-0.0643129012881047i	150	150	3	297	169	131	0.750555349946514+0i	4.04627947964447e-17+0.660807586719967i	29	271	146	153	247	53	0.907377172587747+0i	-0.42014043606738+0.0121934674222821i	11	289	227	72	140	159	0.684271455454021+0i	-0.636412931474784-0.356021285743575i	147	153	298	2	185	114	0.786593349190016+0i	-0.0125137411390529-0.617344562859946i	238	62	214	84	266	33	0.943203110164195+0i	0.266590839855429-0.198235256908971i	166
144	244	56	170	130	259	41	0.929157324317757+0i	0.361590650418061-0.0769341809400129i	157	143	3	297	162	137	0.736074738098578+0i	0.0321968626367473+0.676134115371692i	31	269	146	154	248	52	0.90921211313239+0i	-0.416098199126662+0.0139864940882911i	13	287	204	94	149	150	0.705923338045516+0i	-0.656684230411486-0.265401699940957i	143	157	297	3	160	139	0.731516955959455+0i	-0.0324310247229217-0.681051519181357i	238	62	210	90	262	37	0.936084494371105+0i	0.290646321717837-0.198167946625798i	172
145	239	61	176	124	265	35	0.939858145324779+0i	0.327861135068154-0.0957796574356404i	133	166	2	298	177	119	0.773287121949521+0i	-0.0704854895656507+0.630126037224076i	35	265	144	156	243	57	0.9+0i	-0.435297831139481+0.0227111911898859i	16	283	220	80	161	138	0.733799385705343+0i	-0.602103890416332-0.314657538736924i	141	158	299	1	166	134	0.743863786814047+0i	-0.038191283028941-0.667239156949943i	233	67	217	82	257	42	0.9271093638699+0i	0.290386273017866-0.236947335641366i	168
146	250	50	162	137	268	32	0.945163125250522+0i	0.324059895977827-0.0406429635423696i	143	156	1	299	187	113	0.789514618821801+0i	-0.0268373810380652+0.613144698782991i	34	265	144	156	255	45	0.921954445729289+0i	-0.386780272350777+0.0200255067416246i	16	284	210	89	156	142	0.723526041608667+0i	-0.62878828467508-0.284842693726668i	131	167	297	3	172	128	0.757187779440036+0i	-0.0799152452490267-0.648290228403494i	234	66	211	89	241	58	0.897786203329964+0i	0.356376244774456-0.258797034895736i	174
147	258	42	181	119	251	49	0.91469484893415+0i	0.388459256627263-0.1115021940319i	150	150	4	296	181	119	0.776745346515403+0i	3.85650331838702e-17+0.629814787589706i	26	274	148	151	234	66	0.883176086632785+0i	-0.469007031980684+0.00569244698433779i	19	281	209	90	151	149	0.709459888459759+0i	-0.641293510442328-0.292248695687803i	154	146	298	0	156	142	0.723526041608667+0i	0.0184013807462755-0.690051777985337i	224	73	210	90	268	32	0.945163125250522+0i	0.256680671550185-0.201944793246106i	182
148	253	47	184	116	267	33	0.94339811320566+0i	0.314947091125231-0.103963117458814i	152	147	5	295	170	129	0.754030419087784+0i	0.0113609947914656+0.656741238911985i	37	263	133	167	252	47	0.918046493674746+0i	-0.392060822024672+0.0589826015435347i	15	285	217	82	150	148	0.709475654760603+0i	-0.62990771882237-0.31600721680052i	132	168	298	2	163	136	0.738343078570011+0i	-0.0814247007383338-0.669491983848524i	242	58	200	100	258	42	0.92736184954957+0i	0.328751188644275-0.178669124263193i	176
149	253	47	156	142	260	39	0.932504808240314+0i	0.360315239645984-0.0246517887292815i	140	160	5	294	177	123	0.768114574786861+0i	-0.0440598912789747+0.638794744797173i	39	259	160	139	243	55	0.903015083822379+0i	-0.427677805803934-0.0406872561374433i	9	291	206	93	130	170	0.658280588604383+0i	-0.698437197739475-0.280806245444249i	133	167	299	1	169	131	0.750555349946514+0i	-0.0749081746059487-0.656548118605081i	235	65	215	84	257	43	0.925562891794321+0i	0.299512157312281-0.231572452928834i	154
150	254	45	192	108	262	37	0.936084494371105+0i	0.326550417892528-0.130807660219916i	143	155	1	299	157	140	0.727062259108206+0i	-0.0278098855573332+0.686008076953733i	29	271	155	145	235	65	0.885061203156784+0i	-0.465077769514836-0.0192180896493735i	17	283	205	95	163	136	0.738343078570011+0i	-0.623237411348749-0.257729756572791i	144	156	299	1	188	112	0.791622805802528+0i	-0.0245845088476451-0.610515303049853i	237	63	209	90	247	52	0.908893259146386+0i	0.343858533738008-0.235954131673527i	158
151	251	49	174	126	256	43	0.925303891145984+0i	0.36895301697996-0.087672004034842i	140	160	0	300	188	111	0.792945484762994+0i	-0.0405295400951865+0.6079431014278i	39	261	164	135	230	70	0.875595035770913+0i	-0.478949544923442-0.0627747301942503i	13	287	208	92	144	155	0.693977918359488+0i	-0.663026184487207-0.280697216790205i	131	169	298	2	162	138	0.734846922834953+0i	-0.086361696893479-0.67271216527552i	224	76	192	108	262	38	0.934523051258412+0i	0.309523485722211-0.17567549189639i	166
152	249	51	173	127	258	41	0.928911327404614+0i	0.360696034777153-0.0837980686856012i	149	149	1	299	178	121	0.771568354556165+0i	3.89527341682366e-17+0.636146425162864i	26	273	150	150	250	50	0.912870929175277+0i	-0.408248290463863-4.99959962173949e-17i	9	291	210	90	153	147	0.714142842854285+0i	-0.644108244940005-0.274088614868087i	138	160	299	1	184	116	0.783156008298049+0i	-0.046087551823693-0.620114992750188i	231	69	216	84	255	44	0.923494888651014+0i	0.297388457164105-0.242316520652234i	161
153	250	50	179	121	256	44	0.923760430703401+0i	0.367816357018333-0.106666743535317i	148	152	1	299	168	131	0.749581823218117+0i	-0.00888392044015659+0.66185207279166i	34	266	157	142	246	54	0.905538513813742+0i	-0.423374161259461-0.0274648789884036i	13	286	194	106	162	137	0.736074738098578+0i	-0.644458188145906-0.207044979810685i	135	164	299	1	178	120	0.772861848095512+0i	-0.061667149018007-0.631570840437065i	244	56	209	91	271	29	0.950438495292217+0i	0.263338134379208-0.165286701365673i	167
154	254	46	170	130	262	37	0.936084494371105+0i	0.345445553457808-0.0664318372034245i	126	172	2	298	169	131	0.750555349946514+0i	-0.102139850085643+0.652866079445968i	28	272	147	153	243	57	0.9+0i	-0.435758167975652+0.0107153647862865i	14	285	209	88	150	149	0.708288246974828+0i	-0.643866811693089-0.289418879822136i	137	163	298	2	156	139	0.727195681589236+0i	-0.0600632824715975-0.683797369676649i	236	63	204	96	265	35	0.939858145324779+0i	0.290011382486922-0.180444076363539i	185
155	251	49	180	120	250	50	0.912870929175277+0i	0.391349422482178-0.116242402717479i	146	154	1	299	167	132	0.747347595228382+0i	-0.0178307107631879+0.664193975928745i	30	270	124	175	243	57	0.9+0i	-0.426307858494293+0.0908933979231144i	14	286	224	76	132	167	0.664433271221689+0i	-0.656461733532906-0.357192413834081i	143	156	297	3	175	125	0.763762615825973+0i	-0.0286097113241009-0.644862893245237i	226	72	216	84	260	40	0.930949336251263+0i	0.278024810543192-0.236718267262489i	180
156	258	41	171	129	268	31	0.946742346277018+0i	0.316163374835175-0.0609889348875595i	131	167	1	299	186	113	0.78871641202356+0i	-0.0742175581441549+0.610260743836437i	38	262	150	149	238	61	0.892180823641474+0i	-0.45167386996664-0.00202314502194808i	13	287	214	86	160	140	0.730296743340222+0i	-0.618925469494022-0.289133066041003i	142	157	298	2	175	123	0.766321291722768+0i	-0.0326237129258066-0.6416286863968i	231	68	203	97	267	32	0.944974385170711+0i	0.274525278707562-0.177930555896881i	170
157	244	53	176	124	268	32	0.945163125250522+0i	0.315345181420803-0.0849946070133138i	139	161	3	296	173	126	0.760654532442785+0i	-0.0484442212553348+0.647346769283057i	28	272	155	141	241	58	0.897786203329964+0i	-0.43968870964054-0.02556896018623i	12	288	214	86	152	147	0.712994532947749+0i	-0.636092803698141-0.29499956113537i	133	167	299	1	168	129	0.752101433090355+0i	-0.0747086388973148-0.654799246805878i	225	75	207	93	259	40	0.930709802132734+0i	0.291203072347466-0.221314334984074i	173
158	250	50	186	112	266	34	0.941629792788369+0i	0.315475638442594-0.117509382104456i	137	162	2	298	179	120	0.773732645917089+0i	-0.0534933244199461+0.631249757928384i	33	267	151	149	249	51	0.91104335791443+0i	-0.412295503464168-0.00352389319200139i	17	283	210	90	142	156	0.690297086126034+0i	-0.659520314384021-0.29752796137625i	142	158	299	1	163	136	0.738343078570011+0i	-0.0361586741250777-0.673455305579573i	213	87	212	88	261	39	0.932737905308881+0i	0.256982360181121-0.252903275098881i	155
159	260	40	180	119	261	39	0.932737905308881+0i	0.347363468852087-0.0966365381573913i	156	142	2	298	160	138	0.732743305447312+0i	0.0323653997626355+0.679735043395846i	36	263	137	162	245	55	0.903696114115064+0i	-0.425601121061525+0.0468723701609609i	17	283	219	81	164	136	0.739369100427295+0i	-0.597657391682074-0.31006285733882i	142	156	296	4	164	136	0.739369100427295+0i	-0.0324603876321177-0.672517402427704i	236	63	209	90	268	32	0.945163125250522+0i	0.26908557410867-0.185093545196137i	174
160	252	48	173	127	251	47	0.917759161869077+0i	0.387410417395251-0.0873572509812821i	138	161	4	296	187	110	0.793492047615872+0i	-0.0479469650366929+0.606688930930951i	26	274	142	158	242	58	0.898146239020499+0i	-0.438784630132779+0.028308685815018i	17	283	222	78	154	146	0.716472842006823+0i	-0.6134877235371-0.332113654847152i	142	157	299	1	172	128	0.757187779440036+0i	-0.0329470290128929-0.652365817579286i	220	79	219	80	254	45	0.921682335601154+0i	0.276271231256945-0.272352490388052i	165
161	255	45	186	114	264	36	0.938083151964686+0i	0.327685287918436-0.112349241572035i	142	158	1	299	185	115	0.785281265959316+0i	-0.0331945610477071+0.61824869951354i	38	262	150	149	247	52	0.908893259146386+0i	-0.417024644673201-0.0018679436425281i	17	283	201	97	151	149	0.709459888459759+0i	-0.655776969077086-0.258114768067885i	142	158	299	1	161	138	0.733799385705343+0i	-0.0364235763780432-0.678389110041055i	235	65	213	87	260	39	0.932504808240314+0i	0.290150273170453-0.215052555408689i	172
162	251	48	167	132	254	46	0.920144916122817+0i	0.385884505291638-0.066531811257179i	155	145	5	295	177	123	0.768114574786861+0i	0.0220666233706785+0.639932077749675i	39	260	132	168	243	55	0.903015083822379+0i	-0.42405645240824+0.0688468122733376i	8	292	217	83	150	148	0.709475654760603+0i	-0.637347346732822-0.300720226979571i	127	173	296	3	167	133	0.746100976186646+0i	-0.102932559704266-0.657828413407373i	227	70	213	87	261	37	0.935862664163122+0i	0.275886456538324-0.219197940054716i	183
163	252	48	173	126	264	36	0.938083151964686+0i	0.337509891412786-0.0780196975034474i	144	155	5	294	172	127	0.758452922810903+0i	-0.0247883001989826+0.651256250682359i	25	274	161	138	234	66	0.883176086632785+0i	-0.467053330327044-0.0431414722792048i	17	283	212	86	130	170	0.658280588604383+0i	-0.679471148310891-0.324014853486296i	143	157	299	0	185	115	0.785281265959316+0i	-0.028861751927914-0.618466112741017i	239	61	204	96	258	42	0.92736184954957+0i	0.31988913369688-0.194090036175635i	176
164	245	55	188	112	260	39	0.932504808240314+0i	0.335326375507422-0.134130550202969i	135	165	4	296	167	132	0.747347595228382+0i	-0.0679062425154708+0.660954093817252i	34	266	155	145	240	60	0.894427190999916+0i	-0.446798732801431-0.0192585660690274i	13	287	204	96	162	137	0.736074738098578+0i	-0.62974618225392-0.248221122932202i	139	161	298	2	170	130	0.752772652709081+0i	-0.0487916803785046-0.656469881456244i	238	62	214	85	257	43	0.925562891794321+0i	0.304998278631831-0.224297533122755i	151
165	253	47	166	134	269	30	0.948507012013862+0i	0.313002201794378-0.0486217012496121i	141	157	1	299	167	131	0.748600483945715+0i	-0.035785141387066+0.662054936611872i	35	265	164	135	238	62	0.890692614392492+0i	-0.451011291167423-0.0570568304952244i	9	291	206	94	145	154	0.696383394959931+0i	-0.66699030308729-0.264903950162328i	129	170	299	1	168	132	0.748331477354788+0i	-0.0907078636737739-0.657093664151268i	237	63	207	92	247	52	0.908893259146386+0i	0.347555237013583-0.230474295101846i	160
166	250	50	186	114	247	51	0.910416970625375+0i	0.389237445916464-0.140125480529927i	153	146	1	299	190	109	0.79715212162844+0i	0.014226200033867+0.60361089305601i	34	265	152	148	247	53	0.907377172587747+0i	-0.420254758897316-0.00725288155326402i	14	285	209	91	153	147	0.714142842854285+0i	-0.642139004297578-0.278670951409928i	129	170	298	2	189	111	0.793725393319377+0i	-0.0837315178422014-0.602485711797252i	224	76	199	101	262	38	0.934523051258412+0i	0.296744356278171-0.196492884562573i	167
167	254	46	172	128	264	36	0.938083151964686+0i	0.338910278674387-0.0716925589503511i	147	152	0	300	177	122	0.769397975138457+0i	-0.0106802746957546+0.638680426806134i	27	273	155	144	249	51	0.91104335791443+0i	-0.411896224600365-0.018479722940713i	11	288	209	91	162	137	0.736074738098578+0i	-0.623068025773038-0.26453773869223i	144	155	299	1	163	133	0.742075249335049+0i	-0.0248089737671542-0.669857327454843i	234	66	209	91	255	44	0.923494888651014+0i	0.313914618174178-0.220487648479482i	157
168	257	41	162	138	253	47	0.918331820930394+0i	0.39342239557567-0.0434221755116851i	139	160	1	299	161	138	0.733799385705343+0i	-0.0479152958408069+0.677674395239299i	30	270	149	151	242	58	0.898146239020499+0i	-0.439681598818621+0.00366401332348844i	15	285	199	101	149	150	0.705923338045516+0i	-0.665788511849558-0.241656570967617i	143	156	299	1	160	137	0.733975843417574+0i	-0.0296991210770066-0.678525919539346i	242	58	210	90	270	30	0.948683298050514+0i	0.264875727830305-0.172745039889329i	181
169	244	54	182	118	260	39	0.932504808240314+0i	0.342494135943072-0.114597336152741i	133	166	3	297	170	130	0.752772652709081+0i	-0.0736700379831967+0.654145288782918i	33	267	124	176	245	55	0.903696114115064+0i	-0.417978327611542+0.0928840728025647i	13	287	211	86	133	166	0.666945315233345+0i	-0.676713390570603-0.311837992410696i	141	159	299	1	178	121	0.771568354556165+0i	-0.0383550466665758-0.634989105924422i	234	65	207	93	265	35	0.939858145324779+0i	0.283459123966842-0.190571749497708i	178
170	251	49	163	137	253	47	0.918331820930394+0i	0.392572882835984-0.050529182939285i	127	173	0	300	172	127	0.758452922810903+0i	-0.0987771661618502+0.644198909751199i	33	267	148	150	236	63	0.888424256120282+0i	-0.459006255841723+0.00394946012598267i	14	286	224	76	160	140	0.730296743340222+0i	-0.600053764022398-0.326499842188658i	137	162	298	2	178	120	0.772861848095512+0i	-0.0535830031491558-0.632308014761719i	226	72	207	93	261	39	0.932737905308881+0i	0.290477367257365-0.213595175767688i	180
171	254	45	198	100	273	26	0.955533085905909+0i	0.266828322905812-0.125535524192963i	150	148	3	296	183	116	0.782329939206767+0i	0.00426580024254738+0.622849636083242i	35	265	154	142	241	58	0.897786203329964+0i	-0.439817054871946-0.0232570710566835i	14	286	211	89	151	148	0.710645285925423+0i	-0.6419356048045-0.287926999213783i	140	160	296	4	155	143	0.721203319590197+0i	-0.0473359074998162-0.691104249497317i	231	68	207	93	267	32	0.944974385170711+0i	0.268377840258682-0.187074173068659i	168
172	253	47	187	113	266	34	0.941629792788369+0i	0.31682825216557-0.113812090583748i	124	175	1	299	178	121	0.771568354556165+0i	-0.107659153343484+0.62697031903341i	36	263	152	148	247	53	0.907377172587747+0i	-0.420252534463409-0.00738064656708146i	18	282	218	82	143	155	0.692723445403778+0i	-0.641131401126089-0.330279812701318i	146	153	299	1	166	133	0.745106667859236+0i	-0.0157145331159437-0.666760156998492i	226	74	206	94	259	40	0.930709802132734+0i	0.294455997759063-0.216967577296152i	168
173	255	44	182	117	262	38	0.934523051258412+0i	0.340129369614321-0.104779189691615i	161	137	2	298	174	124	0.764128665507102+0i	0.0524789633298504+0.642925610749922i	32	268	131	166	238	62	0.890692614392492+0i	-0.44958943261789+0.0673498978840359i	10	290	212	88	163	137	0.737111479583199+0i	-0.617890951731626-0.273637421481149i	140	160	297	3	172	128	0.757187779440036+0i	-0.0443327271682481-0.651691089373249i	214	86	211	89	261	39	0.932737905308881+0i	0.260994643459488-0.248760519547324i	156
174	248	52	168	132	262	37	0.936084494371105+0i	0.345987540342063-0.0635487318995627i	143	155	2	298	176	124	0.76594168620507+0i	-0.0262170212471899+0.64237528060337i	34	266	161	138	235	64	0.88654000319079+0i	-0.46038000998532-0.0457937675714842i	15	285	217	83	146	154	0.697614984548545+0i	-0.641780756491663-0.318513412481048i	141	159	299	1	167	133	0.746100976186646+0i	-0.0401449219242675-0.664621485190652i	236	63	209	90	268	32	0.945163125250522+0i	0.26908557410867-0.185093545196137i	180
175	254	45	178	121	254	44	0.923227487290424+0i	0.370714194412732-0.101103871203473i	149	151	4	296	172	128	0.757187779440036+0i	-0.00447384892822897+0.653181943521431i	29	269	129	171	236	63	0.888424256120282+0i	-0.452241182368523+0.0786145922017282i	16	284	208	92	157	143	0.723417813807024+0i	-0.633604990946919-0.27424693638001i	146	154	299	1	161	137	0.735029561565954+0i	-0.0181957279675948-0.677790866792915i	220	79	227	73	254	45	0.921682335601154+0i	0.262451513677189-0.28569367373002i	172
176	244	55	196	103	264	36	0.938083151964686+0i	0.310819110206848-0.152942736768449i	136	163	4	296	188	112	0.791622805802528+0i	-0.0564440711680405+0.608397403152997i	23	277	168	132	255	44	0.923494888651014+0i	-0.379814828491581-0.0538320229358148i	14	286	196	104	145	155	0.695221787153807+0i	-0.680901142984711-0.230304798362476i	139	161	299	1	153	147	0.714142842854285+0i	-0.051537597957467-0.698100190514782i	234	65	207	91	260	39	0.932504808240314+0i	0.297443094218134-0.204847231640161i	159
177	253	47	187	113	258	42	0.92736184954957+0i	0.352134914717782-0.126495066452019i	142	158	1	299	177	123	0.768114574786861+0i	-0.034329744059564+0.639391483109374i	29	271	143	156	227	73	0.869865890046659+0i	-0.492573325928193+0.0265490473910272i	22	278	212	88	153	147	0.714142842854285+0i	-0.629986926676475-0.305149917608918i	136	163	298	2	185	113	0.787912031338218+0i	-0.056123135647586-0.613224937944932i	233	66	201	99	261	37	0.935862664163122+0i	0.300983385827785-0.18322138325301i	168
178	242	57	174	126	257	43	0.925562891794321+0i	0.366536823555844-0.0947844412914139i	151	146	0	300	178	122	0.77028133388609+0i	0.0107342401767863+0.637613866501109i	34	265	154	146	237	62	0.890304521199476+0i	-0.455094614702641-0.0157083162823768i	12	288	222	76	164	136	0.739369100427295+0i	-0.594285225554288-0.316478125659929i	144	155	298	2	178	122	0.77028133388609+0i	-0.0237612149356666-0.637261383838255i	219	80	217	81	260	40	0.930949336251263+0i	0.260572045169805-0.255803718912291i	193
179	247	53	183	117	265	34	0.941428502552403+0i	0.319243684428946-0.10860867614593i	144	156	3	297	180	119	0.775890900167808+0i	-0.0257282556124492+0.630342262505006i	36	263	153	145	233	66	0.882759431581913+0i	-0.469531819473896-0.0166029050081536i	15	285	215	85	151	148	0.710645285925423+0i	-0.633900157037309-0.305211186721667i	131	168	300	0	168	132	0.748331477354788+0i	-0.0814623425472009-0.658303795178732i	241	59	211	86	265	34	0.941428502552403+0i	0.277066370242748-0.192214986570893i	175
180	249	51	175	123	265	34	0.941428502552403+0i	0.326010789062301-0.0861936192355077i	169	131	1	299	181	117	0.779347515769166+0i	0.0792591850092796+0.621558871914877i	33	267	151	149	254	46	0.920144916122817+0i	-0.391563702280682-0.00334669831009125i	15	285	193	106	146	153	0.69878059101643+0i	-0.680648317210442-0.22005352507361i	148	151	299	1	162	137	0.736074738098578+0i	-0.00683687426453636-0.676865745243029i	226	74	199	101	266	34	0.941629792788369+0i	0.282940700598977-0.182422293807235i	163
181	254	46	180	120	257	43	0.925562891794321+0i	0.363761940719931-0.104931329053826i	158	141	1	299	181	119	0.776745346515403+0i	0.0359902886806283+0.628785627847323i	27	273	144	156	250	49	0.914396194949319+0i	-0.404339667821485+0.0197238862351943i	12	288	212	88	148	151	0.703550479775242+0i	-0.648228383859803-0.291233042023969i	149	150	296	3	158	141	0.726930597543868+0i	-0.00234370967279173-0.686706934128005i	229	69	197	103	251	48	0.916223162195294+0i	0.346051197343656-0.201949711249802i	171
182	242	56	173	127	259	41	0.929157324317757+0i	0.359010052245704-0.088195516060647i	146	154	1	299	169	131	0.750555349946514+0i	-0.0177334120057824+0.660569597215388i	29	271	157	143	245	55	0.903696114115064+0i	-0.427459712975833-0.024729074304387i	18	281	201	98	152	148	0.711805216802087+0i	-0.65401002665149-0.256133204354006i	131	167	299	1	168	132	0.748331477354788+0i	-0.0800809786755186-0.658473262064885i	230	70	212	88	258	42	0.92736184954957+0i	0.295746231858881-0.229203329690633i	170
183	254	46	175	124	260	40	0.930949336251263+0i	0.354576143126383-0.0872301098185244i	147	153	0	300	176	124	0.76594168620507+0i	-0.0128556301456894+0.642781507284466i	33	267	153	147	245	54	0.905206050195775+0i	-0.424833315209817-0.010893161928457i	16	284	210	90	145	154	0.696383394959931+0i	-0.655006300005384-0.293286402987485i	142	158	296	4	182	117	0.780189497605494+0i	-0.0342250012971779-0.6246062736735i	234	65	211	89	268	32	0.945163125250522+0i	0.265110458078162-0.190743575735211i	177
184	243	56	195	105	258	41	0.928911327404614+0i	0.333877784325475-0.160154209914412i	149	149	2	297	183	117	0.781024967590665+0i	3.82395840471011e-17+0.62449979983984i	35	265	158	141	245	55	0.903696114115064+0i	-0.42700182940153-0.0316665599817916i	14	286	210	89	144	156	0.692820323027551+0i	-0.658494617827349-0.293912977414086i	143	157	298	2	159	141	0.728010988928052+0i	-0.0323891857581293-0.684799927457594i	238	62	207	91	258	42	0.92736184954957+0i	0.311777581176032-0.20686889538068i	163
185	243	57	186	112	259	41	0.929157324317757+0i	0.343181965521431-0.137451101150606i	146	154	0	299	187	111	0.792159566327069+0i	-0.0162692573399772+0.610097150249135i	35	265	164	136	243	57	0.9+0i	-0.432695324703844-0.0526759525726419i	11	288	203	97	141	159	0.685565460040104+0i	-0.680216923180187-0.259431951423259i	149	151	297	3	175	124	0.765038744728955+0i	-0.00438074390082809-0.643969353421745i	236	64	221	79	257	43	0.925562891794321+0i	0.291953868712862-0.241031682309456i	164
186	250	50	183	116	250	50	0.912870929175277+0i	0.386973561755109-0.130069708884242i	139	160	2	298	186	112	0.790038653374316+0i	-0.0435292326592875+0.611509715440883i	33	266	150	150	254	46	0.920144916122817+0i	-0.391578004149024-4.79544749397612e-17i	15	285	197	103	151	148	0.710645285925423+0i	-0.664434749222998-0.231321727507266i	150	150	297	3	161	139	0.732575365861197+0i	4.1679992181501e-17-0.680685928555405i	224	76	215	85	251	49	0.91469484893415+0i	0.303641326540566-0.266711976015362i	164
187	251	49	168	132	271	29	0.950438495292217+0i	0.306089684071793-0.0545506367652701i	144	155	0	300	184	112	0.78842984571972+0i	-0.0226147063524632+0.614708836307866i	38	262	158	142	236	64	0.886942313043338+0i	-0.460706439082247-0.0329076027915891i	12	288	208	92	149	149	0.707106781186548+0i	-0.651872320560905-0.273975323134294i	132	168	298	2	167	127	0.753675799587829+0i	-0.0793506532329904-0.652438704360145i	232	66	216	82	258	40	0.930468598116313+0i	0.285080158303267-0.230124947064083i	178
188	245	55	161	137	261	39	0.932737905308881+0i	0.357674822454553-0.0454831988992014i	132	166	2	298	175	124	0.765038744728955+0i	-0.0739746763751349+0.639721397421361i	32	268	154	144	236	64	0.886942313043338+0i	-0.461460559640743-0.0196846445074826i	17	283	216	84	154	146	0.716472842006823+0i	-0.624902683888088-0.310102083733938i	150	149	299	1	160	138	0.732743305447312+0i	0.00229119868763475-0.68050128488543i	232	67	217	83	255	44	0.923494888651014+0i	0.298175461840431-0.241347435436338i	166
189	252	48	187	112	265	35	0.939858145324779+0i	0.320457804229119-0.118209400537005i	146	153	0	300	190	108	0.798488505000197+0i	-0.0140900201200812+0.601845145129182i	21	278	126	173	251	49	0.91469484893415+0i	-0.397551829572843+0.0727040310891968i	15	285	194	105	154	146	0.716472842006823+0i	-0.6623307368294-0.219054015525145i	134	165	299	1	167	133	0.746100976186646+0i	-0.0691206574488061-0.662235356989627i	240	60	209	91	257	43	0.925562891794321+0i	0.316623451681273-0.207564262768835i	171
190	257	43	174	126	251	48	0.916223162195294+0i	0.390954539012592-0.0876907377224506i	163	136	4	296	181	118	0.778043167548281+0i	0.0580330446859872+0.625524575980762i	35	265	150	150	252	47	0.918046493674746+0i	-0.396472742381497-4.85539074906674e-17i	9	291	225	74	158	142	0.725718035235908+0i	-0.606063067810326-0.325608493700133i	156	142	300	0	163	133	0.742075249335049+0i	0.0314566881774967-0.669578076921003i	231	67	216	84	262	37	0.936084494371105+0i	0.274755679708479-0.21967051660595i	170
191	256	44	177	122	262	37	0.936084494371105+0i	0.340430973153498-0.0886147387050027i	150	149	2	298	174	126	0.761577310586391+0i	0.00219674934482893+0.648070346715784i	27	273	143	155	239	61	0.892561855933059+0i	-0.450382235173235+0.0221173138896661i	18	282	214	86	155	144	0.719996283899737+0i	-0.62445112102252-0.302764179889707i	149	150	299	1	165	134	0.742858980482126+0i	-0.00225397007459688-0.669444138622454i	233	67	208	92	254	45	0.921682335601154+0i	0.317997185665812-0.222214900826712i	167
192	250	50	190	110	264	36	0.938083151964686+0i	0.321633760451338-0.128653504180535i	140	157	5	295	168	132	0.748331477354788+0i	-0.0392086641692325+0.662165146058039i	29	270	134	165	239	61	0.892561855933059+0i	-0.447240168579325+0.0575288183649754i	14	286	207	92	157	142	0.724626532801645+0i	-0.634419183161244-0.269125784712066i	140	160	298	2	166	134	0.743863786814047+0i	-0.0450547883293526-0.66681086727442i	224	75	213	87	253	44	0.922958206990897+0i	0.294310963714715-0.24805081089459i	164
193	253	47	184	114	263	36	0.937869213807212+0i	0.328310352848785-0.112310507099506i	126	174	2	298	174	125	0.762849788183168+0i	-0.103498129417588+0.63823846474179i	41	259	156	144	241	59	0.89628864398325+0i	-0.442800810083926-0.0243743565183814i	13	287	199	100	145	154	0.696383394959931+0i	-0.674702593839995-0.244594720077239i	153	146	300	0	160	139	0.731516955959455+0i	0.0159580445636219-0.68163647493185i	238	62	206	94	263	37	0.936304793679209+0i	0.29628417731207-0.188544476471317i	167
194	240	60	172	127	262	38	0.934523051258412+0i	0.345208225186809-0.0865906919364904i	157	143	2	298	172	127	0.758452922810903+0i	0.0307905444004329+0.651000081609153i	36	264	143	156	249	50	0.912565570100276+0i	-0.408262877980542+0.0233559998844702i	17	282	217	83	149	151	0.704745817062199+0i	-0.633549712956528-0.319293116972532i	163	136	300	0	150	149	0.708288246974828+0i	0.0634872650561328-0.703062675991989i	234	65	215	84	262	36	0.937653790517845+0i	0.274705410554751-0.212937330074984i	147
195	254	46	169	131	266	33	0.943203110164195+0i	0.326807556351322-0.059705226641107i	151	148	1	299	162	138	0.734846922834953+0i	0.00685033514497247+0.678198402319263i	31	269	160	138	250	50	0.912870929175277+0i	-0.406492040589945-0.03782707500837i	8	292	205	95	151	149	0.709459888459759+0i	-0.657173194950856-0.254538913537303i	137	163	299	1	165	135	0.741619848709566+0i	-0.0583064522860469-0.668281645432384i	230	68	198	102	251	49	0.91469484893415+0i	0.34828465032204-0.205014964535245i	173
196	259	41	177	122	249	50	0.912565570100276+0i	0.396426399666728-0.100350335897963i	148	152	0	299	177	123	0.768114574786861+0i	-0.00853674019561567+0.64025551467116i	32	268	147	151	241	59	0.89628864398325+0i	-0.443406613911878+0.00756580503774109i	11	289	214	84	146	153	0.69878059101643+0i	-0.647205534622321-0.304681278671606i	148	152	297	3	171	128	0.756244903794432+0i	-0.0089010626862946-0.65422810744266i	236	64	208	90	253	47	0.918331820930394+0i	0.325685377453391-0.224934882976628i	169
197	248	52	179	119	255	45	0.921954445729289+0i	0.370121161513628-0.114062815149385i	159	141	3	297	189	110	0.79505158537756+0i	0.037065808859791+0.605408211376587i	38	262	143	157	242	57	0.899646902120484+0i	-0.435767919103933+0.0272354949439959i	9	291	214	86	154	146	0.716472842006823+0i	-0.635239494598837-0.288335657122877i	151	147	299	1	175	125	0.763762615825973+0i	0.00872174630413733-0.645438298993849i	229	71	209	90	259	41	0.929157324317757+0i	0.294941071190077-0.222882101551284i	179
198	246	52	178	122	256	42	0.926855114181588+0i	0.360877079777836-0.103476232084751i	150	149	2	298	171	129	0.754983443527075+0i	0.00222274728343248+0.655740085243013i	32	268	152	148	251	48	0.916223162195294+0i	-0.400610799620789-0.00679001355289481i	15	285	191	109	147	153	0.7+0i	-0.683324286689464-0.207528116698282i	140	158	299	0	170	129	0.754030419087784+0i	-0.0396026899306138-0.655644533295719i	231	69	211	88	265	35	0.939858145324779+0i	0.271705561823115-0.206984913317498i	180
199	242	57	175	125	264	36	0.938083151964686+0i	0.334487470115277-0.090100678886908i	120	180	4	296	184	115	0.784464540552736+0i	-0.124825020877056+0.607481768268338i	32	268	158	140	234	66	0.883176086632785+0i	-0.467665009575792-0.0359087568494666i	12	287	203	95	143	157	0.690410505906933+0i	-0.673049729464347-0.265211981255189i	140	160	297	3	166	132	0.746355799780354+0i	-0.0451709187809559-0.664012506080053i	228	72	217	83	257	43	0.925562891794321+0i	0.287189850143658-0.246688717431091i	165
200	252	48	179	120	256	41	0.928414165097055+0i	0.356827050475766-0.103545130720393i	130	169	0	300	162	138	0.734846922834953+0i	-0.0877221026095786+0.672536120006766i	30	269	152	148	249	49	0.914095438014356+0i	-0.40544271060534-0.00676303322013931i	17	283	227	73	141	158	0.68671093362092+0i	-0.629104846834965-0.364218595536033i	135	165	300	0	180	120	0.774596669241483+0i	-0.0629316775527551-0.629316775527553i	220	80	214	86	265	34	0.941428502552403+0i	0.24887265504118-0.227540713180507i	166
[truncated: 751 more columns]
