# Supplementary material for: Experimental benchmarking of quantum state overlap estimation strategies with photonic systems
Source: Light Sci Appl. 2025 Feb 12;14:83. doi: 10.1038/s41377-025-01755-8 (PMC11814415; doi:10.1038/s41377-025-01755-8)
Supplement: Supplementary file 3 — Dataset all [file 41377_2025_1755_MOESM3_ESM.zip › overlap_estimation_data/1_TT_data/Tomography_Phi/Phi_tomo_c05.csv]

Data No.	SigmaX+_Counts (m =1)	SigmaX-_Counts (m =1)	SigmaY+_Counts (m =1)	SigmaY-_Counts (m =1)	SigmaZ+_Counts (m =1)	SigmaZ-_Counts (m =1)	Tomo results (m =1)_1	Tomo results (m =1)_2	SigmaX+_Counts (m =2)	SigmaX-_Counts (m =2)	SigmaY+_Counts (m =2)	SigmaY-_Counts (m =2)	SigmaZ+_Counts (m =2)	SigmaZ-_Counts (m =2)	Tomo results (m =2)_1	Tomo results (m =2)_2	SigmaX+_Counts (m =3)	SigmaX-_Counts (m =3)	SigmaY+_Counts (m =3)	SigmaY-_Counts (m =3)	SigmaZ+_Counts (m =3)	SigmaZ-_Counts (m =3)	Tomo results (m =3)_1	Tomo results (m =3)_2	SigmaX+_Counts (m =4)	SigmaX-_Counts (m =4)	SigmaY+_Counts (m =4)	SigmaY-_Counts (m =4)	SigmaZ+_Counts (m =4)	SigmaZ-_Counts (m =4)	Tomo results (m =4)_1	Tomo results (m =4)_2	SigmaX+_Counts (m =5)	SigmaX-_Counts (m =5)	SigmaY+_Counts (m =5)	SigmaY-_Counts (m =5)	SigmaZ+_Counts (m =5)	SigmaZ-_Counts (m =5)	Tomo results (m =5)_1	Tomo results (m =5)_2	SigmaX+_Counts (m =6)	SigmaX-_Counts (m =6)	SigmaY+_Counts (m =6)	SigmaY-_Counts (m =6)	SigmaZ+_Counts (m =6)	SigmaZ-_Counts (m =6)	Tomo results (m =6)_1	Tomo results (m =6)_2	SigmaX+_Counts (m =7)
1	18	282	195	105	107	193	0.597215762238964+0i	-0.759177485859696-0.258810506543078i	178	122	293	7	122	177	0.638769720519721+0i	0.147843893235026-0.755059883307455i	209	91	144	155	288	12	0.979795897113271+0i	0.199130872761125+0.0186251312315547i	287	13	203	96	137	162	0.676900273255308+0i	0.685344989724602-0.268529821670284i	224	76	240	59	232	68	0.879393730551528+0i	0.300767339499044-0.369060529124064i	198	102	25	274	208	91	0.834057656228299+0i	0.197879833231475+0.514967375362013i	202
2	26	274	207	92	89	210	0.545581215655611+0i	-0.759842918200006-0.35352493092432i	180	120	293	7	113	187	0.613731754650732+0i	0.162103600836298-0.772693830653021i	194	105	148	151	282	18	0.969535971483266+0i	0.244809934768613+0.0082520202730993i	286	14	207	91	134	166	0.668331255192114+0i	0.683530131530624-0.293461910003772i	228	72	250	50	229	71	0.87368949480541+0i	0.299203119701474-0.383593743207018i	188	110	29	271	223	77	0.862167810425171+0i	0.156362185302525+0.481889545097303i	181
3	17	283	192	107	109	191	0.602771377334171+0i	-0.759816176233478-0.24361043696977i	186	113	296	4	138	160	0.680505142024767+0i	0.178275596561567-0.710725378292115i	219	81	155	145	284	16	0.972967967955095+0i	0.230336152178545-0.0166910255201845i	285	15	205	95	129	171	0.6557438524302+0i	0.699184398802928-0.284852903216008i	228	71	231	68	244	56	0.901849950564579+0i	0.299724145456533-0.311178571397547i	192	106	25	274	216	84	0.848528137423857+0i	0.17326327500486+0.499979837128049i	203
4	19	281	196	102	97	203	0.568624070307733+0i	-0.773678654356435-0.279442313295398i	187	112	290	9	108	192	0.6+0i	0.206301319807173-0.772942278210876i	200	100	134	165	285	15	0.974679434480896+0i	0.213516966903178+0.0664116318461391i	291	9	197	102	136	164	0.673300329224139+0i	0.700439030698643-0.236752678845695i	239	59	251	49	230	68	0.878528360690145+0i	0.318981776451133-0.355581981763934i	182	117	17	283	227	72	0.871319301068624+0i	0.116852093429969+0.476600738403035i	200
5	16	284	212	88	103	195	0.587909503148756+0i	-0.734151558723007-0.339682064483779i	181	118	297	3	119	180	0.630867110441485+0i	0.163091446226291-0.758556437670281i	208	92	137	163	288	12	0.979795897113271+0i	0.195157915403201+0.0437422913834762i	291	9	209	91	132	168	0.66332495807108+0i	0.690332176438178-0.288862400069876i	232	66	240	59	240	60	0.894427190999916+0i	0.302825363764683-0.329084790078161i	211	89	23	277	223	77	0.862167810425171+0i	0.219348321120016+0.45667601282364i	194
6	24	276	198	102	87	213	0.53851648071345+0i	-0.787413361570781-0.299966994884107i	190	109	289	10	106	192	0.596409840618494+0i	0.223795387987208-0.770850780844826i	213	87	145	155	287	12	0.979727625789835+0i	0.199706200014929+0.0158496984138833i	285	15	200	99	135	163	0.673067704044837+0i	0.692417100959345-0.259881557773667i	228	71	240	59	233	66	0.882759431581913+0i	0.307852193657717-0.354912401605394i	197	102	34	266	224	76	0.864098759787715+0i	0.191276594636983+0.465560519886956i	196
7	14	286	184	116	91	209	0.55075705472861+0i	-0.809744573621709-0.202436143405428i	198	102	290	10	145	154	0.696383394959931+0i	0.232757823901766-0.67887698638015i	213	86	151	149	285	14	0.976307972683355+0i	0.216358985339604-0.00339587068853234i	291	9	214	84	132	168	0.66332495807108+0i	0.67879491844276-0.315019775087672i	236	64	236	63	232	68	0.879393730551528+0i	0.335108857923824-0.338184446726423i	211	88	26	274	208	92	0.832666399786453+0i	0.246713837175716+0.495781150521781i	189
8	16	284	182	118	91	209	0.55075705472861+0i	-0.811837690395185-0.193871687258552i	186	113	292	8	107	193	0.597215762238964+0i	0.200303922768297-0.776667027661768i	230	70	139	160	284	15	0.974593646562367+0i	0.222063178520866+0.0292432697466859i	291	9	200	99	125	174	0.64657575013984+0i	0.717903474735444-0.257981395247562i	236	64	246	54	249	50	0.912565570100276+0i	0.272858129754206-0.304585819260509i	216	84	26	274	214	84	0.847420087895683+0i	0.249453667364441+0.468670526563495i	212
9	21	279	194	105	102	197	0.584069451132157+0i	-0.767057900967587-0.265490212281696i	191	108	297	3	117	182	0.625543242171224+0i	0.212628701823018-0.7506561711829i	214	86	150	150	287	12	0.979727625789835+0i	0.200334168988253+0i	284	16	202	98	127	172	0.651727829603431+0i	0.707079537315236-0.274389074182032i	223	76	232	68	231	68	0.878962599224859+0i	0.318893602938677-0.35458654679594i	189	109	33	267	227	73	0.869865890046659+0i	0.160535250025506+0.466435168949107i	198
10	18	281	187	110	92	208	0.553774924194538+0i	-0.7986951662324-0.235413178837405i	178	122	295	5	132	166	0.665547158460036+0i	0.141509653344795-0.732817847678403i	227	72	138	162	288	12	0.979795897113271+0i	0.197660165317402+0.0305034268025307i	289	11	198	101	120	178	0.634574316970352+0i	0.729452136474075-0.255372310235504i	235	65	248	52	240	59	0.895921640147329+0i	0.29105842984854-0.335573248531258i	191	108	25	275	219	80	0.855827945075356+0i	0.163473682606051+0.490749308224994i	196
11	25	275	203	97	96	203	0.566630597579863+0i	-0.758599664379037-0.321646257696712i	183	116	293	7	93	207	0.556776436283002+0i	0.190066721435024-0.80862515506441i	216	83	144	155	291	8	0.986531371603149+0i	0.163015567634537+0.0134824905562399i	285	15	207	92	130	169	0.659380473395787+0i	0.691327142681196-0.295438949863759i	230	70	246	54	243	56	0.90150376044714+0i	0.277053414021871-0.332464096826245i	215	85	25	275	208	92	0.832666399786453+0i	0.255485576760861+0.491318416847809i	181
12	12	287	195	104	110	190	0.605530070819498+0i	-0.755531121110461-0.250012116440189i	184	115	294	6	98	199	0.574426957903553+0i	0.191318219038852-0.795883791201625i	212	87	141	159	284	16	0.972967967955095+0i	0.228597780558344+0.0328083534657336i	292	8	202	96	138	159	0.681649810860727+0i	0.684924227170144-0.257356442291457i	214	86	260	39	248	51	0.910731265592156+0i	0.206474150848239-0.35768280208085i	193	106	28	272	222	78	0.860232526704263+0i	0.171757025128596+0.480103659972484i	199
13	14	285	206	94	100	198	0.579284446363492+0i	-0.753691032627098-0.310450249700077i	192	106	296	4	112	186	0.613057033378214+0i	0.224580647127383-0.757446108156448i	206	93	136	163	276	24	0.959166304662544+0i	0.275098818436523+0.0657315760866029i	288	12	210	88	118	181	0.628210816073265+0i	0.7108393464669-0.316320397829595i	236	64	241	58	236	64	0.886942313043338+0i	0.315765686929886-0.337083616171167i	198	102	36	263	208	92	0.832666399786453+0i	0.215089178656553+0.510297277958168i	200
14	27	272	200	100	99	200	0.575416091997579+0i	-0.757574618745523-0.308183416333213i	185	114	291	9	124	174	0.645063859280874+0i	0.187151308902073-0.74085558985939i	211	87	140	160	287	13	0.978093383408081+0i	0.205545258488929+0.0329314446396241i	287	13	211	89	129	170	0.6568394987288+0i	0.688834207380515-0.306707201826361i	229	71	246	53	229	71	0.87368949480541+0i	0.307549974976227-0.37693458259861i	203	97	16	284	223	77	0.862167810425171+0i	0.186335085548236+0.471111348367239i	196
15	18	282	202	98	92	207	0.554700196225229+0i	-0.774146577097861-0.304966833402188i	196	104	289	11	114	186	0.616441400296898+0i	0.247384037037625-0.747530024961518i	222	78	143	155	284	16	0.972967967955095+0i	0.230131697437353+0.0193063504561538i	293	7	212	87	132	167	0.664433271221689+0i	0.684430191922997-0.300139535013125i	228	72	254	46	229	70	0.875149294478044+0i	0.290311791794356-0.387082389059141i	201	99	27	273	211	89	0.838649708360608+0i	0.208617234648091+0.503135683563043i	206
16	22	278	204	96	90	210	0.547722557505166+0i	-0.770868563354942-0.325210175165366i	186	112	291	9	115	184	0.620173672946042+0i	0.20036056115286-0.758445951218098i	220	79	133	167	276	24	0.959166304662544+0i	0.275011993416969+0.0660938989379883i	283	17	206	93	135	165	0.670820393249937+0i	0.682232540792258-0.290789890271551i	225	75	244	56	234	66	0.883176086632785+0i	0.292532040661594-0.366640157629198i	195	105	18	282	209	90	0.836060198501516+0i	0.177031087067295+0.519291188730732i	197
17	22	278	199	101	107	192	0.598213617174146+0i	-0.748375205032889-0.286487383176653i	192	107	289	10	106	194	0.594418483337567+0i	0.234358741634954-0.769248104895909i	214	85	147	153	287	13	0.978093383408081+0i	0.207943291712858+0.00963954173986737i	286	14	188	112	140	159	0.684271455454021+0i	0.702326894538683-0.196238397003456i	229	71	260	40	232	67	0.880863061117602+0i	0.276132416191253-0.384488174443518i	205	95	27	273	224	76	0.864098759787715+0i	0.205457828031827+0.459478415416631i	205
18	15	285	203	97	93	206	0.557706723374982+0i	-0.772628723752879-0.303328313769649i	184	115	294	6	113	185	0.615787813189319+0i	0.184155946924758-0.766088739206994i	214	86	148	152	287	13	0.978093383408081+0i	0.208065030484628+0.00650203220264461i	286	14	213	84	130	169	0.659380473395787+0i	0.678023211471699-0.324810584818216i	226	73	241	58	233	67	0.881286937760152+0i	0.303123568039159-0.362559561772328i	201	99	21	279	217	83	0.850490054811538+0i	0.193385313915745+0.489151088139826i	204
19	22	278	201	99	96	203	0.566630597579863+0i	-0.765450469386532-0.304984171396197i	194	105	286	14	110	189	0.606541817675112+0i	0.247993052671973-0.755384980812967i	222	78	141	159	285	14	0.976307972683355+0i	0.214714677166436+0.0268393346458045i	279	21	211	89	131	167	0.663021353680439+0i	0.676752076929652-0.320014548005494i	218	82	248	52	240	60	0.894427190999916+0i	0.254948218901519-0.367425374299249i	187	111	28	272	218	82	0.852447456836295+0i	0.156426349091074+0.498862837504831i	204
20	20	280	203	97	94	205	0.560697129387168+0i	-0.766747544656487-0.312597075898414i	202	96	292	8	120	179	0.63351226715995+0i	0.272148301411431-0.724291039152586i	207	93	133	165	282	18	0.969535971483266+0i	0.23571812229832+0.0666105608755409i	288	12	216	84	125	174	0.64657575013984+0i	0.68819289988754-0.329135734728823i	225	74	237	63	244	54	0.904871231893646+0i	0.27953646342979-0.321041148927113i	209	91	22	278	229	71	0.87368949480541+0i	0.203646182791999+0.441808667752133i	188
21	18	282	207	93	110	190	0.605530070819498+0i	-0.730614609184801-0.315492672147982i	198	102	295	5	121	178	0.636146425162864+0i	0.242475343258959-0.732477599428104i	208	91	131	169	284	15	0.974593646562367+0i	0.21309405323478+0.0689793342693325i	287	13	206	94	123	177	0.640312423743285+0i	0.711008748085363-0.290631313085988i	228	71	240	58	232	68	0.879393730551528+0i	0.310381374821355-0.36101256048879i	207	93	29	270	222	78	0.860232526704263+0i	0.217440945563345+0.461215172335558i	198
22	19	281	187	113	117	183	0.62449979983984+0i	-0.751620304069466-0.212289704202826i	186	113	292	8	120	180	0.632455532033676+0i	0.193440342596271-0.750053887301597i	225	75	147	152	283	17	0.971253485622231+0i	0.237914591109344+0.00795700973609845i	287	12	209	91	132	168	0.66332495807108+0i	0.688051860578582-0.294252675696164i	222	75	242	57	241	59	0.89628864398325+0i	0.27702270572399-0.346302017291303i	205	94	26	274	226	73	0.869397977228705+0i	0.202420489480317+0.450747271349683i	196
23	22	277	188	112	91	209	0.55075705472861+0i	-0.800112279548446-0.237669953470051i	193	107	292	8	119	180	0.630867110441485+0i	0.224868952674924-0.74259049487998i	202	97	143	157	292	8	0.986576572463249+0i	0.161876248039535+0.021511554739476i	289	11	202	98	126	174	0.648074069840786+0i	0.713297724366784-0.266845191849445i	229	71	248	52	237	63	0.888819441731559+0i	0.28760114908147-0.356771045696001i	192	107	20	280	220	80	0.856348838577675+0i	0.160949471862609+0.490674978141146i	196
24	17	283	196	102	98	202	0.571547606649408+0i	-0.77310335811041-0.275035508637957i	201	99	293	7	118	182	0.627162924074226+0i	0.261643396269197-0.733627562088139i	226	73	152	148	285	14	0.976307972683355+0i	0.216312213714569-0.00563637053600492i	291	9	217	83	144	156	0.692820323027551+0i	0.651317908908796-0.309491488630421i	223	77	227	73	226	73	0.869397977228705+0i	0.339952370488088-0.358579897638121i	208	91	22	278	222	78	0.860232526704263+0i	0.212539783306771+0.463494164485283i	199
25	19	280	198	102	99	201	0.574456264653803+0i	-0.768522417897903-0.281732662622496i	189	109	288	12	122	177	0.638769720519721+0i	0.215522468092973-0.738595498154619i	211	88	140	160	280	20	0.966091783079296+0i	0.254873666684475+0.0413047297228499i	287	13	212	87	119	181	0.629814787589706+0i	0.706273142968878-0.323282509353965i	235	64	246	54	236	64	0.886942313043338+0i	0.307762543223021-0.34440608345706i	199	101	26	274	220	79	0.857779664702572+0i	0.188905583808251+0.478046783514758i	187
26	24	276	205	94	106	192	0.596409840618494+0i	-0.734176583647198-0.324468867593721i	188	109	293	7	123	177	0.640312423743285+0i	0.206430067781811-0.739855815085343i	213	87	141	158	288	12	0.979795897113271+0i	0.198192253908598+0.0268296569234446i	289	11	203	97	123	176	0.641382286517327+0i	0.716877307287678-0.273341707095302i	215	84	251	49	242	58	0.898146239020499+0i	0.239806802129127-0.368545832951527i	196	102	30	270	212	86	0.84345088533545+0i	0.197053243305724+0.499760566000901i	202
27	15	285	200	99	98	202	0.571547606649408+0i	-0.768240454015999-0.28833996973473i	197	102	298	2	112	187	0.612030995783164+0i	0.242405430761105-0.752766675230906i	213	86	131	168	278	21	0.964243686153882+0i	0.254438934398196+0.0741278785254586i	287	13	196	103	129	171	0.6557438524302+0i	0.714677595906739-0.243384333737739i	225	74	236	63	235	64	0.88654000319079+0i	0.304230292130086-0.348555235354337i	200	100	25	275	210	90	0.836660026534076+0i	0.203419051086243+0.508547627715608i	195
28	19	281	208	92	115	184	0.620173672946042+0i	-0.717303632416207-0.317584814352214i	191	108	296	4	110	190	0.605530070819498+0i	0.218263369781828-0.765306758590837i	209	91	136	163	288	12	0.979795897113271+0i	0.194928955953658+0.0447515600936634i	286	14	207	93	134	164	0.670570227142692+0i	0.684184126961846-0.286753641447244i	224	74	255	45	243	55	0.903015083822379+0i	0.250810999523181-0.348794496670238i	200	100	20	280	209	90	0.836060198501516+0i	0.196949462511864+0.512068602530846i	213
29	24	276	194	106	94	204	0.561637108470174+0i	-0.781126107739909-0.272774196353619i	198	102	291	9	135	164	0.671941230110497+0i	0.238670009672061-0.701093153411678i	223	77	142	158	282	18	0.969535971483266+0i	0.243491202883592+0.0266839674392978i	287	13	204	96	126	174	0.648074069840786+0i	0.708524464802654-0.279272416783528i	233	67	243	57	257	43	0.925562891794321+0i	0.252089138593303-0.28246132396599i	193	107	24	276	228	71	0.873236397557996+0i	0.157387020515467+0.461180571742996i	198
30	18	282	204	96	100	200	0.577350269189626+0i	-0.755705925229999-0.309152423957727i	191	108	291	9	121	178	0.636146425162864+0i	0.218522955959356-0.739976650625743i	222	78	134	165	288	12	0.979795897113271+0i	0.195491649825732+0.0422257604835403i	282	18	207	93	140	160	0.683130051063973+0i	0.670457946970739-0.289515931646455i	229	70	232	68	237	63	0.888819441731559+0i	0.319531357532705-0.328480915051859i	200	99	27	273	228	72	0.871779788708135+0i	0.1865973082701+0.452969584570922i	193
31	12	287	190	109	98	201	0.572502574076671+0i	-0.786495435455121-0.231658655534054i	198	102	291	8	114	186	0.616441400296898+0i	0.25219026561685-0.745922294832446i	214	86	130	170	289	11	0.981495457622364+0i	0.182769000956282+0.0571153127988382i	288	12	205	95	122	177	0.638769720519721+0i	0.714724711594876-0.284854051722595i	232	68	248	52	243	57	0.9+0i	0.279720410560746-0.334300002865282i	204	95	36	264	230	69	0.877058019307029+0i	0.207760777970587+0.433133570514094i	201
32	29	271	191	109	101	199	0.58022983951764+0i	-0.771373285973639-0.261374419214208i	196	104	291	8	121	179	0.635085296108588+0i	0.238089471473589-0.734833362225814i	218	82	150	149	283	17	0.971253485622231+0i	0.238041136322318-0.00175615632738283i	285	15	193	107	129	169	0.657940655409185+0i	0.717549768823787-0.228552889329058i	236	63	247	53	232	68	0.879393730551528+0i	0.317457493435556-0.354806153453235i	197	103	32	268	228	72	0.871779788708135+0i	0.18127833844215+0.455124339067527i	198
33	22	278	215	84	92	208	0.553774924194538+0i	-0.740737647368127-0.380317066544306i	183	117	290	10	115	184	0.620173672946042+0i	0.179977206809483-0.763539665252351i	212	87	133	167	288	12	0.979795897113271+0i	0.193032604908022+0.0523298523065321i	285	15	196	103	135	164	0.671941230110497+0i	0.699981435013626-0.241911086794007i	230	70	234	66	236	63	0.888424256120282+0i	0.316567756439567-0.332396144261546i	189	108	21	279	229	71	0.87368949480541+0i	0.147058524907046+0.463724548540219i	221
34	21	279	190	109	96	202	0.567580523808482+0i	-0.78527870140864-0.247365539449716i	199	100	296	4	125	174	0.64657575013984+0i	0.245676726890519-0.722206857621461i	212	87	150	149	286	14	0.976387901058454+0i	0.216017777488647-0.00172814221990917i	286	13	206	92	134	166	0.668331255192114+0i	0.686077781185459-0.287455407840887i	210	89	242	58	228	71	0.873236397557996+0i	0.268369273666435-0.406738401102826i	203	96	33	267	226	73	0.869397977228705+0i	0.206045354728532+0.449101847007367i	199
35	16	284	195	105	83	216	0.526869977550579+0i	-0.80572617020281-0.270579684023332i	199	101	293	7	100	200	0.577350269189626+0i	0.264671603354371-0.772408964891328i	215	85	138	162	284	16	0.972967967955095+0i	0.227102386625139+0.0419265944538717i	286	14	199	101	122	178	0.637704215656966+0i	0.724680058654349-0.261097962309288i	228	71	249	51	235	64	0.88654000319079+0i	0.288039829449769-0.362049553781002i	185	114	17	283	206	93	0.830038077862902+0i	0.144275154038227+0.538722070482457i	204
36	27	273	203	97	88	210	0.543416979328783+0i	-0.770938291289065-0.332192922262768i	192	107	297	3	122	178	0.637704215656966+0i	0.214598542210886-0.739784292219222i	207	93	143	157	288	12	0.979795897113271+0i	0.198508691055328+0.0243782603050403i	288	12	192	105	126	174	0.648074069840786+0i	0.725680597172783-0.231057721980794i	225	73	244	56	226	74	0.867947771086102+0i	0.313520552862113-0.385190251174276i	213	86	27	272	244	56	0.901849950564579+0i	0.198834044797203+0.383577487994604i	201
37	21	279	207	92	98	201	0.572502574076671+0i	-0.748461750464628-0.334732446540531i	176	123	294	6	105	193	0.593589920137287+0i	0.146124872048976-0.791390250432794i	222	77	122	178	287	13	0.978093383408081+0i	0.194271576809039+0.0747789260250702i	294	6	210	89	118	181	0.628210816073265+0i	0.716946041438118-0.302224327668661i	225	75	254	46	244	56	0.901849950564579+0i	0.252714717463873-0.350431074883238i	198	102	21	279	216	83	0.849945896369794+0i	0.183737323023855+0.493794055626609i	215
38	20	280	198	102	91	207	0.552602142157247+0i	-0.781851987232834-0.288683810670585i	201	98	290	10	126	174	0.648074069840786+0i	0.263700518733889-0.714466259818809i	200	100	137	163	284	16	0.972967967955095+0i	0.223509033928795+0.0581123488214867i	287	13	199	101	109	190	0.60377851484073+0i	0.750587529207196-0.268458313366077i	233	67	253	46	238	60	0.893676517606234+0i	0.280149696290741-0.350511668204356i	202	98	22	278	227	73	0.869865890046659+0i	0.185662388469814+0.457015110079543i	194
39	16	284	197	102	107	191	0.599216490664738+0i	-0.754299240729662-0.268276448370131i	185	114	294	6	114	185	0.617471378292171+0i	0.188873498165577-0.763580970611935i	226	74	150	148	284	16	0.972967967955095+0i	0.230919849748094-0.00305881114996597i	287	13	205	94	133	167	0.665832811847939+0i	0.691185938999815-0.280942457445668i	231	69	245	54	229	70	0.875149294478044+0i	0.312365863009714-0.369514925274715i	201	99	17	283	230	69	0.877058019307029+0i	0.171995903711634+0.448538337130339i	204
40	18	282	203	96	94	205	0.560697129387168+0i	-0.767024434050067-0.311917050940093i	186	114	289	11	113	186	0.614757205248285+0i	0.1977473367934-0.76352443928563i	202	98	144	156	284	16	0.972967967955095+0i	0.229417966616231+0.0264713038403344i	282	18	201	99	125	175	0.645497224367903+0i	0.712436343171206-0.275259496225239i	216	83	243	57	238	62	0.890692614392492+0i	0.265006605488035-0.369375372371218i	214	85	18	282	216	83	0.849945896369794+0i	0.231934046332878+0.473073536985325i	219
41	26	273	212	88	100	198	0.579284446363492+0i	-0.728968043524768-0.36473980002327i	187	112	290	10	121	176	0.638284738504225+0i	0.199796465785111-0.743420449579087i	216	84	141	157	288	12	0.979795897113271+0i	0.198527399959689+0.0242254301354105i	295	5	194	105	123	176	0.641382286517327+0i	0.733246608233894-0.225783467187694i	238	62	247	52	239	61	0.892561855933059+0i	0.301570577011859-0.335243971480574i	207	92	30	270	212	87	0.842039251065203+0i	0.233726062777429+0.486150210577053i	202
42	18	281	202	98	85	215	0.532290647422377+0i	-0.78759979966993-0.310408154252676i	185	114	292	8	128	171	0.654288656087625+0i	0.183993508188103-0.73352078597657i	213	87	148	149	284	16	0.972967967955095+0i	0.230932687111145+0.0018513122263199i	291	9	216	84	123	177	0.640312423743285+0i	0.695673863261551-0.325634574292641i	220	80	246	54	247	53	0.907377172587747+0i	0.247639274274918-0.339619576148459i	194	105	25	275	222	77	0.86166984186982+0i	0.170700643748618+0.477897869670757i	196
43	21	279	203	97	112	188	0.611010092660779+0i	-0.732231157399304-0.300839157691187i	184	116	291	9	97	202	0.569574152959089+0i	0.192675770387959-0.799037753667712i	230	69	142	157	287	13	0.978093383408081+0i	0.207268973423157+0.0193107739214121i	288	12	196	104	116	184	0.621825270205921+0i	0.742967024840268-0.247655674946756i	232	68	251	48	237	63	0.888819441731559+0i	0.287399119749605-0.356933811745472i	203	97	22	277	204	96	0.824621125123532+0i	0.216517288656454+0.52260909264273i	210
44	23	276	208	92	93	207	0.556776436283002+0i	-0.75551569842535-0.345247779765281i	176	123	293	7	115	184	0.620173672946042+0i	0.143401250507669-0.771246197227223i	220	80	139	160	282	17	0.971155915756595+0i	0.235789898346265+0.0354867739986018i	290	10	196	104	118	181	0.628210816073265+0i	0.739165711294896-0.24286873371118i	229	71	257	43	237	62	0.890304521199476+0i	0.27047269316259-0.366336432511357i	200	99	23	277	220	80	0.856348838577675+0i	0.191358406680065+0.479633846657566i	187
45	17	283	191	109	106	194	0.594418483337567+0i	-0.768470265948671-0.23689684890147i	177	123	294	6	123	176	0.641382286517327+0i	0.141390118184715-0.754080630318481i	227	72	162	138	279	19	0.967595788921311+0i	0.24955014528038-0.0385112224200432i	286	14	197	103	124	176	0.642910050732864+0i	0.723930705318676-0.250181934926307i	233	67	252	47	233	67	0.881286937760152+0i	0.296799094401518-0.367754851627782i	197	103	20	280	228	71	0.873236397557996+0i	0.165680904915068+0.458266332743806i	186
46	24	275	195	105	100	199	0.57831493196624+0i	-0.768230452099201-0.274542914554974i	188	112	290	10	127	173	0.650640709864771+0i	0.19892156816364-0.732868935339727i	208	92	150	149	281	19	0.967815409397198+0i	0.251651734454265-0.00217666706078536i	282	18	204	96	137	161	0.678035060763204+0i	0.680304373428562-0.278306334584412i	216	84	245	54	234	65	0.884651736929383+0i	0.264483192296083-0.383979094926663i	203	97	26	274	207	93	0.830662386291807+0i	0.218826575426136+0.511971610430959i	197
47	17	282	191	109	101	199	0.58022983951764+0i	-0.778281343188123-0.240023924179703i	178	120	289	10	117	182	0.625543242171224+0i	0.159305645482817-0.763752161038655i	214	86	153	147	280	20	0.966091783079296+0i	0.257915690587207-0.0120897979962753i	285	14	208	92	129	171	0.6557438524302+0i	0.69442962055874-0.296255805159401i	231	68	239	59	228	70	0.874700332194369+0i	0.324725212093196-0.359795588480583i	195	105	35	265	231	69	0.877496438739212+0i	0.174759788299704+0.446608347877021i	186
48	22	278	210	89	98	202	0.571547606649408+0i	-0.741420523144354-0.351609074390417i	186	114	295	5	122	178	0.637704215656966+0i	0.185607298998001-0.747584954297503i	230	70	146	154	284	16	0.972967967955095+0i	0.230651972681957+0.0115325986340978i	289	11	201	98	125	174	0.64657575013984+0i	0.715041319655098-0.265811419086915i	222	77	241	59	232	68	0.879393730551528+0i	0.297270965900915-0.371882561434391i	188	111	26	274	226	74	0.867947771086102+0i	0.147717482795629+0.474179514470195i	187
49	18	282	195	105	99	201	0.574456264653803+0i	-0.774751979241273-0.264119992923161i	177	123	297	3	136	164	0.673300329224139+0i	0.133568152075982-0.727204383524793i	233	67	153	146	290	9	0.984834841763755+0i	0.173339400550231-0.00733393925848178i	286	14	205	94	141	159	0.685565460040104+0i	0.673722813781289-0.275857880421465i	215	84	231	69	242	57	0.899646902120484+0i	0.275092560670051-0.339056830883866i	214	84	22	278	212	87	0.842039251065203+0i	0.24553601306149+0.480293624729102i	188
50	19	281	191	108	94	206	0.559761854124889+0i	-0.78972020837262-0.251015256816338i	189	111	294	6	110	190	0.605530070819498+0i	0.208040298023804-0.768148792703276i	215	85	162	138	282	18	0.969535971483266+0i	0.240878456409427-0.0444698688755865i	286	14	215	85	112	186	0.613057033378214+0i	0.712809579518992-0.340681049034813i	224	75	239	60	222	77	0.86166984186982+0i	0.324659555453426-0.390027251182304i	181	119	28	272	222	77	0.86166984186982+0i	0.124975631667318+0.491839582690734i	199
51	29	271	196	103	97	201	0.570529013902622+0i	-0.766287045389767-0.295467101998045i	188	111	291	8	122	178	0.637704215656966+0i	0.202229928671475-0.743260646935423i	206	94	130	169	285	14	0.976307972683355+0i	0.204276919009187+0.0713700415792966i	290	10	210	90	121	179	0.635085296108588+0i	0.709986239141376-0.304279816774875i	230	69	245	54	237	63	0.888819441731559+0i	0.295349519618947-0.350383591597633i	212	88	24	276	213	86	0.844022856289923+0i	0.236783734380791+0.481205653741607i	201
52	20	280	200	100	87	212	0.539416258251039+0i	-0.785913635232222-0.302274475089316i	200	99	289	10	128	172	0.653197264742181+0i	0.257738929318606-0.711971893860307i	209	91	137	163	287	12	0.979727625789835+0i	0.19564133077267+0.0431074118651645i	292	8	184	114	121	179	0.635085296108588+0i	0.749706995230745-0.186027116218991i	222	77	243	57	227	73	0.869865890046659+0i	0.303913648343985-0.388548359517296i	211	88	26	274	232	68	0.879393730551528+0i	0.212106535651249+0.426236418200852i	185
53	29	271	209	90	91	208	0.551677284367371+0i	-0.747973923578361-0.369035477372889i	190	110	295	5	107	191	0.599216490664738+0i	0.212899307582877-0.771759989987929i	216	84	121	179	285	14	0.976307972683355+0i	0.198105257230149+0.0870462493890049i	285	15	202	96	122	177	0.638769720519721+0i	0.715539590275568-0.282800882062678i	229	71	246	54	227	73	0.869865890046659+0i	0.313447846574275-0.380898649001651i	199	100	26	274	225	75	0.866025403784439+0i	0.185906846486473+0.464153686217674i	201
54	21	279	197	103	95	202	0.565566370875532+0i	-0.774874721186775-0.282318696866499i	196	103	290	10	123	177	0.640312423743285+0i	0.242846930259708-0.728714874600098i	224	76	137	163	281	19	0.967815409397198+0i	0.247865407251988+0.0435439228956195i	294	6	211	89	110	189	0.606541817675112+0i	0.732076065474093-0.310115555513331i	228	72	255	45	243	57	0.9+0i	0.259931605943838-0.349907931078244i	207	93	24	276	214	85	0.846001810603943+0i	0.219759674147171+0.485784542851642i	209
55	16	284	196	103	106	193	0.595411664453447+0i	-0.758746051975718-0.264176793916569i	179	119	294	6	114	185	0.617471378292171+0i	0.161460543961655-0.769843873609171i	197	103	143	155	286	14	0.976387901058454+0i	0.21426250815325+0.027536235518767i	287	13	202	97	128	172	0.653197264742181+0i	0.706746786733899-0.271739420722577i	230	70	253	46	238	61	0.892180823641474+0i	0.275649290663973-0.357813983073426i	193	107	23	276	229	71	0.87368949480541+0i	0.156099807174255+0.460759717061754i	201
56	23	276	210	90	92	206	0.555630121766958+0i	-0.751672436403181-0.35533606084514i	197	103	288	12	108	191	0.60100250696476+0i	0.257672948056588-0.756571634719344i	214	86	145	155	286	14	0.976387901058454+0i	0.215368437473796+0.0168256591776403i	287	13	194	106	126	174	0.648074069840786+0i	0.725098399504521-0.232878318089043i	222	77	247	52	232	66	0.88233978145207+0i	0.280816024645855-0.377649136592701i	215	85	21	279	226	73	0.869397977228705+0i	0.22234101863908+0.441261406222175i	205
57	20	279	210	89	107	191	0.599216490664738+0i	-0.725335314164806-0.338863216270044i	184	115	290	10	128	169	0.656487951889774+0i	0.18105943239578-0.732284815467375i	222	78	143	156	286	14	0.976387901058454+0i	0.215143899067635+0.0194876720169959i	283	17	205	94	124	175	0.64398425373882+0i	0.705681926861316-0.295461163332434i	231	69	240	60	237	63	0.888819441731559+0i	0.306558151991569-0.340620168879522i	210	88	21	279	216	83	0.849945896369794+0i	0.226461451200176+0.475717546832632i	216
58	21	279	202	98	83	217	0.525991127935317+0i	-0.788813950785112-0.317971515045162i	186	113	292	8	127	172	0.651727829603431+0i	0.189408758206195-0.734421648942342i	229	70	159	138	286	14	0.976387901058454+0i	0.214140022515563-0.0284731000015929i	294	6	203	97	124	176	0.642910050732864+0i	0.718801295638801-0.264558810200392i	233	67	250	49	236	64	0.886942313043338+0i	0.293533116292965-0.356611333208402i	195	104	25	275	216	83	0.849945896369794+0i	0.180745050150273+0.494897161125746i	202
59	25	274	201	99	105	195	0.591607978309962+0i	-0.746413549105523-0.304740567879789i	192	108	291	9	96	203	0.566630597579863+0i	0.235224698267721-0.789682915613063i	214	85	138	160	285	15	0.974679434480896+0i	0.22040333822444+0.0377143009947549i	292	8	212	88	120	180	0.632455532033676+0i	0.709881696241785-0.309948346246413i	220	80	244	56	249	51	0.91104335791443+0i	0.246259140655602-0.330690846023237i	201	99	14	286	222	77	0.86166984186982+0i	0.178184364753421+0.475158306009124i	194
60	17	283	205	95	96	204	0.565685424949238+0i	-0.762033583251099-0.315126669765492i	182	117	294	6	115	184	0.620173672946042+0i	0.173254770420379-0.765093066176395i	223	77	131	168	285	14	0.976307972683355+0i	0.209712396695749+0.0533240391103408i	288	12	184	116	118	181	0.628210816073265+0i	0.755452382085986-0.186125949209591i	230	70	252	47	237	63	0.888819441731559+0i	0.281367363256162-0.36170762625949i	204	95	26	274	204	96	0.824621125123532+0i	0.228250890801882+0.517592050603704i	209
61	23	277	196	104	110	190	0.605530070819498+0i	-0.748252127296322-0.271020455556148i	181	119	294	6	122	177	0.638769720519721+0i	0.161924620679504-0.752165979930598i	218	82	161	139	276	22	0.962379601116054+0i	0.268221762956816-0.0433888145959555i	289	11	206	94	120	180	0.632455532033676+0i	0.718479789182098-0.289459483411493i	230	70	256	44	239	60	0.894053188394812+0i	0.269854691590321-0.357557466357176i	199	101	26	274	217	83	0.850490054811538+0i	0.193305968130533+0.489182449962981i	187
62	14	284	196	104	95	205	0.562731433871138+0i	-0.783004598472447-0.265022889774329i	178	121	289	11	130	170	0.658280588604383+0i	0.151685171763347-0.737331862415962i	217	83	151	148	282	18	0.969535971483266+0i	0.244887199049936-0.00550088551751966i	288	12	199	101	139	160	0.681823249195723+0i	0.689351076743333-0.244769585220459i	232	68	254	45	232	68	0.879393730551528+0i	0.293296901022846-0.3750247918699i	193	107	27	273	230	69	0.877058019307029+0i	0.158530979207148+0.453472335871609i	192
63	23	277	194	106	104	195	0.589767824619589+0i	-0.763073636831426-0.264371968666006i	182	118	290	9	119	180	0.630867110441485+0i	0.171756716888406-0.756641473332599i	237	63	152	148	278	22	0.962635271879577+0i	0.270729753137924-0.00622367248592932i	282	18	201	99	130	169	0.659380473395787+0i	0.701286416528111-0.270951570022225i	214	85	245	54	230	69	0.877058019307029+0i	0.268869446266029-0.398093521215593i	204	96	17	282	205	95	0.82663978450915+0i	0.211771753555801+0.52136301274886i	182
64	15	285	195	104	96	204	0.565685424949238+0i	-0.781164793045554-0.264162007310091i	179	120	295	5	121	179	0.635085296108588+0i	0.154491715878559-0.756834840894343i	216	84	151	149	285	15	0.974679434480896+0i	0.223581135639635-0.00338759296423685i	285	14	204	95	121	179	0.635085296108588+0i	0.7166459741212-0.288245059701885i	232	67	237	61	229	69	0.876616435984933+0i	0.328518305850073-0.351595430690548i	197	102	25	275	235	65	0.885061203156784+0i	0.165827779655414+0.434934264183936i	186
65	24	276	214	86	98	202	0.571547606649408+0i	-0.731601898489214-0.371607313518331i	183	116	298	2	135	165	0.670820393249937+0i	0.164245588028536-0.723203558352115i	218	82	143	157	288	11	0.981432984131437+0i	0.19079710052939+0.0196408779956724i	288	12	206	94	138	161	0.679366220486757+0i	0.67994793528674-0.275920901275778i	219	80	240	60	236	64	0.886942313043338+0i	0.282890228436132-0.365111561017569i	189	110	21	279	225	75	0.866025403784439+0i	0.146839154771568+0.477952155164062i	187
66	27	273	189	111	96	204	0.565685424949238+0i	-0.786054120961834-0.249236672500094i	184	116	292	8	105	195	0.591607978309962+0i	0.187733594327239-0.78406383513141i	210	90	163	136	284	16	0.972967967955095+0i	0.225271060596004-0.0508555069907367i	285	15	215	84	120	178	0.634574316970352+0i	0.69489661297608-0.338281145670258i	216	84	234	66	239	60	0.894053188394812+0i	0.2767598490626-0.352239807897854i	206	93	30	270	212	87	0.842039251065203+0i	0.230408239928683+0.487731424698592i	196
67	20	280	190	108	96	202	0.567580523808482+0i	-0.784714987994585-0.249148021485116i	183	117	292	7	124	176	0.642910050732864+0i	0.172256044763875-0.746320656091584i	224	76	139	160	284	15	0.974593646562367+0i	0.221744501149267+0.0315689767070501i	287	13	208	92	113	187	0.613731754650732+0i	0.727043843169593-0.307799583239682i	224	75	237	62	226	73	0.869397977228705+0i	0.320323086718242-0.376218390440889i	200	100	33	267	227	73	0.869865890046659+0i	0.19384776384046+0.453603767386677i	200
68	27	273	190	110	99	201	0.574456264653803+0i	-0.778408414953129-0.253140947952237i	188	111	287	12	137	162	0.676900273255308+0i	0.198467776810652-0.70881348860947i	223	77	135	165	290	9	0.984834841763755+0i	0.169943900948566+0.0349199796469656i	289	11	197	102	132	168	0.66332495807108+0i	0.707878439841739-0.242709938830749i	227	71	248	51	232	68	0.879393730551528+0i	0.296170628395847-0.372759474114711i	204	95	21	279	213	85	0.845437815969419+0i	0.208437097231473+0.491720322771569i	189
69	29	271	188	112	115	185	0.61913918736689+0i	-0.749203977800635-0.235287199639869i	189	111	293	7	118	182	0.627162924074226+0i	0.204939015319192-0.751443056170371i	209	91	132	168	279	20	0.96597638060823+0i	0.247374018887682+0.0754700396606489i	292	8	196	104	130	170	0.658280588604383+0i	0.716134480147753-0.231987225963357i	230	70	239	61	229	71	0.87368949480541+0i	0.325215968341482-0.361802764779899i	204	95	27	273	228	72	0.871779788708135+0i	0.199013833776707+0.447653318948377i	199
70	20	280	199	101	112	186	0.613057033378214+0i	-0.739267794551531-0.278647091792501i	195	103	288	12	112	188	0.611010092660779+0i	0.251843666679807-0.750494126705824i	207	92	163	136	285	15	0.974679434480896+0i	0.217687495688173-0.0511092381180927i	287	13	192	108	135	163	0.673067704044837+0i	0.707098691776406-0.216774781420504i	236	63	248	52	243	57	0.9+0i	0.288990392305203-0.326319710031871i	201	99	26	274	214	86	0.844590630621329+0i	0.203657385987396+0.495166977694845i	193
71	25	275	199	99	93	206	0.557706723374982+0i	-0.769956190444733-0.310049472662309i	170	129	291	9	113	187	0.613731754650732+0i	0.113965289468492-0.781245957512547i	223	77	135	164	281	19	0.967815409397198+0i	0.246807489011007+0.0491873632289313i	284	16	201	99	124	175	0.64398425373882+0i	0.715003817568663-0.272128318626879i	226	73	243	57	228	72	0.871779788708135+0i	0.311837281159433-0.377832648244024i	203	97	29	271	209	90	0.836060198501516+0i	0.220122184701226+0.502543100921667i	208
72	23	277	209	91	100	200	0.577350269189626+0i	-0.740490164806219-0.34400724191785i	196	103	293	7	115	184	0.620173672946042+0i	0.24331840757801-0.745775279771539i	216	83	148	152	287	13	0.978093383408081+0i	0.208073144399923+0.00623697946622325i	284	15	196	104	130	170	0.658280588604383+0i	0.712516054926037-0.242873502340835i	230	69	259	40	239	59	0.895552021280055+0i	0.263556922740122-0.358502894907371i	213	87	25	275	216	84	0.848528137423857+0i	0.238154072939967+0.472527922499935i	197
73	20	279	197	103	106	193	0.595411664453447+0i	-0.755512374554885-0.273287397673611i	183	116	290	10	129	171	0.6557438524302+0i	0.176252411367659-0.734121984064696i	215	84	142	158	281	19	0.967815409397198+0i	0.249817027421458+0.0304102966713551i	288	11	206	94	136	163	0.674425309673176+0i	0.684827326443878-0.27597469925334i	226	73	242	58	235	65	0.885061203156784+0i	0.298194055478131-0.357417084012742i	224	76	24	276	216	82	0.851370785712724+0i	0.265650864460138+0.452324444891586i	197
74	14	286	202	98	88	212	0.541602560309064+0i	-0.785196366097891-0.300222139978605i	184	114	290	10	109	191	0.602771377334171+0i	0.194744241384068-0.773783785766031i	220	79	161	139	291	9	0.98488578017961+0i	0.171148021652517-0.0266149334853489i	287	13	200	99	117	182	0.625543242171224+0i	0.731746637241627-0.270633536464874i	235	65	236	64	224	76	0.864098759787715+0i	0.353815256663674-0.357977789095011i	191	108	32	268	216	84	0.848528137423857+0i	0.17608078106871+0.498994547603712i	186
75	24	276	197	102	98	202	0.571547606649408+0i	-0.767500715226829-0.290303264638274i	182	118	289	11	120	180	0.632455532033676+0i	0.173778784981393-0.754851597262926i	208	92	157	143	292	8	0.986576572463249+0i	0.162122844716537-0.0195665502244096i	289	11	188	110	129	171	0.6557438524302+0i	0.726556200361207-0.205222044909133i	218	82	240	59	222	78	0.860232526704263+0i	0.305647650670636-0.40814153628309i	193	106	21	279	211	88	0.840050961983317+0i	0.173868447552645+0.513891179352726i	213
76	21	279	197	101	98	202	0.571547606649408+0i	-0.76842606739331-0.287844944864046i	186	112	294	6	110	188	0.607558652953378+0i	0.19890752036404-0.76896572196952i	217	82	140	160	286	14	0.976387901058454+0i	0.213707645278268+0.0315548572534332i	290	10	195	105	135	164	0.671941230110497+0i	0.705076609529726-0.22663176734884i	229	71	253	47	251	49	0.91469484893415+0i	0.245960037927244-0.3206820747659i	197	102	21	279	226	71	0.872320331611479+0i	0.169442238341279+0.458635549127121i	199
77	28	272	204	96	98	202	0.571547606649408+0i	-0.750351727762258-0.33212289589477i	185	115	290	10	112	188	0.611010092660779+0i	0.191996731998332-0.767986927993327i	228	71	140	159	285	14	0.976307972683355+0i	0.214818277652538+0.0259971164038104i	287	13	200	98	135	163	0.673067704044837+0i	0.692545509808344-0.259539173567522i	221	79	258	42	236	62	0.889913652398272+0i	0.250566393143871-0.381143245908987i	202	98	28	272	218	81	0.853871764357245+0i	0.204080744734285+0.478804824184285i	205
78	22	278	215	84	103	197	0.585946527708232+0i	-0.720884791749694-0.370124011232272i	184	115	286	14	118	182	0.627162924074226+0i	0.192120975046695-0.754821964183458i	228	70	132	167	286	14	0.976387901058454+0i	0.21094481616234+0.0465720001814742i	291	9	203	97	136	164	0.673300329224139+0i	0.692090935770681-0.260147656708128i	227	73	247	52	220	80	0.856348838577675+0i	0.319392009419886-0.405777538788675i	198	102	15	285	216	82	0.851370785712724+0i	0.17573413748018+0.494252261663006i	182
79	17	283	211	88	90	210	0.547722557505166+0i	-0.758954705221742-0.352118950671188i	192	108	295	5	115	185	0.61913918736689+0i	0.218480103585704-0.754276548093501i	211	87	136	162	289	11	0.981495457622364+0i	0.187410027697563+0.0392956509688439i	284	16	194	105	129	170	0.6568394987288+0i	0.715364627125529-0.238359650879195i	219	79	243	56	233	67	0.881286937760152+0i	0.283833097367177-0.377851963303471i	194	106	23	277	201	99	0.818535277187245+0i	0.188057502203629+0.542802335905928i	188
80	14	286	207	93	115	185	0.61913918736689+0i	-0.724243221604991-0.303543114937386i	190	109	289	11	123	176	0.641382286517327+0i	0.215279869102814-0.736398900393585i	207	93	138	162	288	12	0.979795897113271+0i	0.19570995699735+0.0412020962099684i	290	10	213	87	124	175	0.64398425373882+0i	0.697655283610502-0.313944877624726i	222	78	250	50	240	59	0.895921640147329+0i	0.259555245703238-0.360493396810053i	210	90	23	277	221	79	0.858292879305582+0i	0.219205593680166+0.463985173289685i	194
81	20	279	204	96	89	211	0.544671154612273+0i	-0.774431571911507-0.321852565253107i	192	107	293	7	125	174	0.64657575013984+0i	0.217993597142094-0.731039390823883i	213	87	151	149	284	15	0.974593646562367+0i	0.223952199140564-0.00355479681175494i	291	9	201	97	119	181	0.629814787589706+0i	0.728178528653084-0.270350446165646i	239	61	247	53	223	77	0.862167810425171+0i	0.342511738791312-0.373299310817498i	197	101	27	273	225	75	0.866025403784439+0i	0.182828543114864+0.465374820786961i	213
82	19	281	213	86	99	200	0.575416091997579+0i	-0.735487473881356-0.357707278139341i	194	103	294	6	114	186	0.616441400296898+0i	0.23941163263211-0.750121370286454i	218	82	132	168	287	13	0.978093383408081+0i	0.201235740434547+0.0532682842326742i	286	14	207	92	125	174	0.64657575013984+0i	0.702274272258186-0.297910466172873i	221	79	236	64	237	63	0.888819441731559+0i	0.291749539297233-0.353386765909325i	191	108	24	276	222	76	0.863114385787319+0i	0.158460034803903+0.479503883630702i	195
83	12	288	204	94	106	194	0.594418483337567+0i	-0.746324164562961-0.299444332148839i	188	112	290	10	111	188	0.609292588330089+0i	0.207712570617168-0.76525683911588i	224	75	170	130	283	17	0.971253485622231+0i	0.229958610561511-0.0615280756670171i	291	9	194	103	119	181	0.629814787589706+0i	0.738503787565347-0.240718692844927i	222	78	245	55	226	73	0.869397977228705+0i	0.298453430536333-0.393792720846551i	206	93	19	281	212	88	0.840634680861233+0i	0.215096957002364+0.497057976921864i	180
84	23	277	185	115	107	193	0.597215762238964+0i	-0.773253601670157-0.213101386287051i	183	117	290	10	134	165	0.669447933088942+0i	0.170431775369106-0.723043895505299i	220	79	162	137	287	13	0.978093383408081+0i	0.204969709185064-0.0363421470186284i	290	9	202	98	126	173	0.649156901121946+0i	0.713650245180453-0.263246358530621i	206	92	250	49	226	74	0.867947771086102+0i	0.24564140607414-0.431656074078179i	210	90	31	269	219	81	0.854400374531753+0i	0.233937274230313+0.463975593890122i	187
85	10	289	197	102	108	192	0.6+0i	-0.757302304604021-0.257862791890258i	184	115	290	10	125	175	0.645497224367903+0i	0.183321931300892-0.741435366594718i	225	75	151	149	282	17	0.971155915756595+0i	0.238424162619809-0.00317898883493076i	285	15	207	93	121	176	0.638284738504225+0i	0.709178243028918-0.299430813723321i	235	65	248	52	234	65	0.884651736929383+0i	0.30549974681904-0.35222323750901i	220	80	21	279	229	71	0.87368949480541+0i	0.232024399125298+0.427587821245193i	205
86	22	277	212	88	92	208	0.553774924194538+0i	-0.749302290682641-0.363152048749668i	197	103	289	11	118	181	0.628210816073265+0i	0.249218074517728-0.737049199105621i	205	95	150	150	284	16	0.972967967955095+0i	0.23094010767585+0i	286	14	200	100	139	159	0.682966289812414+0i	0.685584604411892-0.252053163386725i	228	72	257	43	246	54	0.905538513813742+0i	0.249920993618761-0.342840337400095i	185	115	22	277	215	82	0.850826494595534+0i	0.138663365338354+0.506820231647591i	201
87	18	282	200	100	91	209	0.55075705472861+0i	-0.780545421091348-0.295661144352783i	175	124	294	6	120	178	0.634574316970352+0i	0.135201205492096-0.760944196557865i	216	82	127	172	286	13	0.978019293843651+0i	0.197733055990105+0.0661808086863502i	289	11	205	94	134	164	0.670570227142692+0i	0.688640406231734-0.275880338869574i	225	75	246	54	233	67	0.881286937760152+0i	0.290942023376208-0.372405789921547i	201	99	19	281	229	71	0.87368949480541+0i	0.176491289260116+0.453340370452455i	205
88	26	274	197	103	80	220	0.516397779494322+0i	-0.80075786299678-0.303513060974586i	193	106	293	7	118	182	0.627162924074226+0i	0.227372251671325-0.744962096912708i	224	75	131	168	282	18	0.969535971483266+0i	0.237728966512034+0.0590333675231227i	290	10	204	96	126	173	0.649156901121946+0i	0.709691940211455-0.273738319795847i	234	66	258	42	243	57	0.9+0i	0.26761050916469-0.344070654640316i	202	96	27	273	223	76	0.863608359149743+0i	0.200635404245834+0.462521390391623i	200
89	19	281	187	112	88	210	0.543416979328783+0i	-0.806842661844428-0.231738873745815i	188	111	289	11	127	172	0.651727829603431+0i	0.203081420066303-0.730759038906981i	223	77	161	139	284	15	0.974593646562367+0i	0.221480066045983-0.0333737085822714i	286	12	203	97	118	182	0.627162924074226+0i	0.727052906323798-0.279393518308469i	229	70	243	57	235	65	0.885061203156784+0i	0.303039892418696-0.353317831802376i	201	98	28	271	217	81	0.853339275706379+0i	0.203463308208465+0.48001537761803i	182
90	18	282	200	100	106	194	0.594418483337567+0i	-0.752013959299246-0.284853772461836i	182	116	288	12	96	203	0.566630597579863+0i	0.192849704867352-0.80108598615808i	226	74	140	158	286	14	0.976387901058454+0i	0.214505745759361+0.0255724794043745i	288	12	192	107	135	164	0.671941230110497+0i	0.707593411346207-0.218647084355197i	225	74	247	52	227	72	0.871319301068624+0i	0.300443610628345-0.387990093195545i	207	93	28	272	215	85	0.84656167328002+0i	0.225314354200505+0.482251775657221i	210
91	20	280	201	98	110	190	0.605530070819498+0i	-0.739543774416141-0.293952953813465i	190	110	294	6	131	168	0.661911693733389+0i	0.200620975389922-0.72223551140372i	228	71	133	167	283	17	0.971253485622231+0i	0.232689242958139+0.0502233300193724i	289	11	199	101	143	157	0.690410505906933+0i	0.682266573725623-0.240511238219824i	233	66	244	56	236	64	0.886942313043338+0i	0.30731464443779-0.344805804254232i	195	103	20	280	214	85	0.846001810603943+0i	0.17891713135437+0.50226446874408i	211
92	18	282	196	104	97	200	0.571488693325884+0i	-0.77490493138079-0.270042627602397i	197	103	289	11	120	180	0.632455532033676+0i	0.248114113056881-0.733784291806521i	213	86	139	160	283	17	0.971253485622231+0i	0.234858509346783+0.0388348716242712i	291	9	204	96	123	177	0.640312423743285+0i	0.717308981740938-0.274714078113551i	235	65	239	61	242	58	0.898146239020499+0i	0.303684984389065-0.317976042477962i	202	97	26	274	234	66	0.883176086632785+0i	0.183389224527313+0.431704056417438i	199
93	28	272	198	100	92	206	0.555630121766958+0i	-0.770805425509795-0.311663542606282i	185	115	291	9	116	183	0.622864243812996+0i	0.188475553831517-0.759287231149825i	195	105	127	172	284	16	0.972967967955095+0i	0.206420853057501+0.103555611901756i	287	13	205	92	130	169	0.659380473395787+0i	0.694000624207643-0.289102965920016i	227	72	229	71	232	68	0.879393730551528+0i	0.333975001344033-0.33930423684935i	200	99	16	284	239	60	0.894053188394812+0i	0.158437319680194+0.419006577577997i	200
94	28	271	189	111	98	200	0.573462344363328+0i	-0.780274902639013-0.249623748687888i	172	127	290	9	119	181	0.629814787589706+0i	0.122824837797116-0.766972876021992i	214	85	135	163	290	10	0.983192080250175+0i	0.178392675305885+0.0388508266391152i	284	16	201	99	127	173	0.650640709864771+0i	0.709720507830124-0.270117506711465i	237	63	242	57	248	52	0.90921211313239+0i	0.284732106156851-0.303744894700828i	197	103	24	276	225	75	0.866025403784439+0i	0.174746548166802+0.468469469553553i	189
95	15	285	189	111	98	202	0.571547606649408+0i	-0.788332188240146-0.227740409936042i	192	108	293	7	117	182	0.625543242171224+0i	0.21985977638689-0.748570191031556i	218	82	140	160	277	23	0.960902353693305+0i	0.273941140093923+0.040285461778518i	290	10	203	96	126	174	0.648074069840786+0i	0.711099036831696-0.272650251819128i	232	68	245	55	239	61	0.892561855933059+0i	0.294639962810791-0.341351176427135i	204	95	22	278	230	70	0.875595035770913+0i	0.189768279377993+0.444208659838199i	196
96	19	281	200	100	97	202	0.569574152959089+0i	-0.767906925950402-0.293094246545955i	179	121	296	4	118	182	0.627162924074226+0i	0.151746116603553-0.763963207728231i	217	81	155	145	285	15	0.974679434480896+0i	0.223012732962422-0.0162886751036279i	287	13	205	95	129	171	0.6557438524302+0i	0.700631278425899-0.281275330754923i	222	78	246	54	231	68	0.878962599224859+0i	0.286134425924244-0.381512567898992i	208	92	15	285	213	87	0.842614977317636+0i	0.21257428615472+0.494784976394607i	205
97	19	281	190	110	81	218	0.520483438769616+0i	-0.816649981512299-0.249358772980855i	202	98	285	15	113	187	0.613731754650732+0i	0.283784898252106-0.736749255077584i	203	96	138	161	283	17	0.971253485622231+0i	0.232731654338057+0.0500264303717319i	285	15	199	101	109	190	0.60377851484073+0i	0.749320247856065-0.271975497369979i	227	73	251	48	230	70	0.875595035770913+0i	0.291327599752369-0.38530710213524i	198	102	34	265	221	79	0.858292879305582+0i	0.19637204657149+0.47410057230366i	207
98	14	286	199	101	96	203	0.566630597579863+0i	-0.7751921422073-0.279297168883513i	181	119	295	5	112	188	0.611010092660779+0i	0.165503384454599-0.774128733739253i	219	81	130	169	289	11	0.981495457622364+0i	0.184222581886361+0.0522370269999133i	280	20	195	103	119	180	0.630867110441485+0i	0.730902161162323-0.260362669696439i	242	57	245	55	239	61	0.892561855933059+0i	0.315111535875859-0.322549303659596i	187	112	22	278	224	74	0.866993571111686+0i	0.140534535049819+0.47809224226015i	221
99	27	273	198	100	97	202	0.569574152959089+0i	-0.762876183942028-0.305949689091172i	190	109	287	13	111	189	0.608276253029822+0i	0.225706956250018-0.760957534886378i	203	97	161	139	282	18	0.969535971483266+0i	0.239837829168673-0.049777662657649i	280	20	204	95	129	170	0.6568394987288+0i	0.695045406512715-0.292358950256828i	225	75	249	51	250	50	0.912870929175277+0i	0.246523868807608-0.325411506826043i	192	108	20	280	217	83	0.850490054811538+0i	0.161705706558698+0.500517663157874i	193
100	25	275	198	101	103	197	0.585946527708232+0i	-0.755145402994946-0.293976337486996i	181	117	288	12	110	189	0.606541817675112+0i	0.180737826165003-0.774235662834334i	200	100	143	155	283	17	0.971253485622231+0i	0.236329372544007+0.0285498570858532i	292	8	213	85	122	177	0.638769720519721+0i	0.700649438992641-0.317905029507957i	237	63	243	57	240	60	0.894427190999916+0i	0.305517155851227-0.326587304530622i	200	99	26	274	224	76	0.864098759787715+0i	0.190386436740131+0.465925249411029i	203
101	18	282	205	94	97	203	0.568624070307733+0i	-0.757915734868088-0.319734898792786i	178	122	293	7	118	181	0.628210816073265+0i	0.149505112714327-0.76354396850531i	207	93	139	160	292	8	0.986576572463249+0i	0.160579578626317+0.0296793799608578i	289	10	219	81	140	160	0.683130051063973+0i	0.655027541954717-0.322912143800902i	224	76	231	68	236	63	0.888424256120282+0i	0.307999802278447-0.340350500122391i	183	116	28	272	229	71	0.87368949480541+0i	0.129216102494316+0.469009451421658i	195
102	23	277	217	83	95	205	0.562731433871138+0i	-0.73113362300525-0.385716163317731i	185	115	294	6	119	181	0.629814787589706+0i	0.183451238660678-0.754770810489645i	221	79	138	161	285	15	0.974679434480896+0i	0.220711227956349+0.0358685635898725i	289	11	206	94	135	165	0.670820393249937+0i	0.687892026538-0.277136356015309i	229	71	242	58	229	71	0.87368949480541+0i	0.316929834513151-0.369082845255822i	204	95	27	273	218	82	0.852447456836295+0i	0.212385050440011+0.477729969420935i	197
103	10	290	209	91	115	184	0.620173672946042+0i	-0.722893038560349-0.304647780536147i	190	108	290	10	120	180	0.632455532033676+0i	0.219047131655807-0.742979376640673i	215	84	147	150	288	12	0.979795897113271+0i	0.199946867982471+0.00460977049323453i	286	14	198	102	124	176	0.642910050732864+0i	0.72227560617956-0.254920802181021i	216	84	235	65	233	67	0.881286937760152+0i	0.289832897614901-0.373269640867676i	190	109	24	276	214	85	0.846001810603943+0i	0.163652329853147+0.507443446492795i	203
104	15	285	192	107	84	216	0.529150262212918+0i	-0.809123543692474-0.25557599856507i	190	109	289	11	129	170	0.6568394987288+0i	0.211578506638429-0.723737803654301i	233	67	137	161	273	27	0.953939201416946+0i	0.296871951681591+0.0432093080801217i	290	9	207	93	117	183	0.62449979983984+0i	0.724074389908505-0.292773424133111i	222	77	236	63	235	63	0.888026240618398+0i	0.295352739572138-0.35238637204124i	202	96	25	275	214	84	0.847420087895683+0i	0.208428640277342+0.48829980190761i	212
105	18	282	190	110	90	208	0.549557479085484+0i	-0.799551694484698-0.24228839226809i	184	115	292	8	115	184	0.620173672946042+0i	0.185788675151193-0.762146431842451i	220	80	142	156	281	19	0.967815409397198+0i	0.25039550747527+0.0252076014236849i	291	9	199	100	143	156	0.691564074808125+0i	0.681286403242888-0.239974930338881i	225	73	228	71	227	73	0.869865890046659+0i	0.343711324546881-0.353830268224133i	205	95	22	278	211	89	0.838649708360608+0i	0.215028232670299+0.500429341487242i	196
106	19	281	206	94	102	198	0.58309518948453+0i	-0.747011585791542-0.319333196979591i	186	114	291	9	111	189	0.608276253029822+0i	0.196354363649237-0.769054590959513i	233	66	133	167	280	20	0.966091783079296+0i	0.253042039705206+0.0513458158811002i	292	8	210	90	135	165	0.670820393249937+0i	0.683140317567295-0.288650838408716i	238	61	244	56	227	72	0.871319301068624+0i	0.336974012998376-0.356722847809128i	195	103	26	274	218	81	0.853871764357245+0i	0.182094368331982+0.487590659319086i	193
107	19	281	195	104	112	188	0.611010092660779+0i	-0.747531107803418-0.2605070239607i	198	102	291	9	120	179	0.63351226715995+0i	0.249346020958414-0.732453936565342i	214	86	140	159	283	17	0.971253485622231+0i	0.235450633444097+0.0350665920419982i	287	13	193	107	130	169	0.659380473395787+0i	0.717306981239359-0.225140147396295i	227	73	236	64	242	58	0.898146239020499+0i	0.293298934818606-0.327580628498702i	198	102	21	279	232	68	0.879393730551528+0i	0.166030456334735+0.446206851399602i	187
108	27	273	196	103	95	202	0.565566370875532+0i	-0.771094342729385-0.292486230009923i	181	119	290	9	125	175	0.645497224367903+0i	0.164035875493449-0.745939384189112i	191	108	128	171	284	16	0.972967967955095+0i	0.205055506481871+0.106233575647234i	290	10	190	109	124	176	0.642910050732864+0i	0.735582866723498-0.213505299347599i	236	63	238	62	233	67	0.881286937760152+0i	0.33184302243407-0.336472200627563i	209	89	22	278	234	65	0.884651736929383+0i	0.198980225926187+0.421661207651581i	197
109	31	269	187	112	96	202	0.567580523808482+0i	-0.785013590309922-0.248205584187815i	173	126	289	11	120	179	0.63351226715995+0i	0.129399910409178-0.76283541510863i	214	85	136	162	291	9	0.98488578017961+0i	0.169768468322658+0.0343317224062314i	288	12	204	96	125	175	0.645497224367903+0i	0.711248421397117-0.278314599677133i	229	71	239	60	239	61	0.892561855933059+0i	0.297843870394715-0.338559244744003i	196	104	18	282	229	71	0.87368949480541+0i	0.160089961062178+0.459388583917555i	220
110	13	286	186	114	92	206	0.555630121766958+0i	-0.804113876815638-0.211367076191539i	191	109	297	3	107	192	0.598213617174146+0i	0.215285179084935-0.771876129889889i	217	83	134	166	277	23	0.960902353693305+0i	0.269314654000019+0.0643139472238851i	283	17	205	92	129	171	0.6557438524302+0i	0.69380566098945-0.297714132649077i	230	70	245	55	247	53	0.907377172587747+0i	0.27074142354371-0.321505440458155i	203	96	25	275	230	70	0.875595035770913+0i	0.190603532808523+0.443850905839161i	191
111	18	282	201	99	102	198	0.58309518948453+0i	-0.757808786768384-0.292789758524149i	180	120	291	9	114	186	0.616441400296898+0i	0.163864123115835-0.770161378644423i	218	82	151	149	281	19	0.967815409397198+0i	0.251633939760994-0.00370049911413223i	291	9	201	99	128	172	0.653197264742181+0i	0.712041386214228-0.257546884375359i	227	73	250	50	238	62	0.890692614392492+0i	0.277352245540556-0.360197721481241i	205	95	24	276	214	86	0.844590630621329+0i	0.214194786895783+0.490700784524884i	203
112	20	280	200	100	96	203	0.566630597579863+0i	-0.769050594352632-0.295788690135628i	206	94	289	11	126	174	0.648074069840786+0i	0.284594271643487-0.706403638543654i	207	90	146	154	286	14	0.976387901058454+0i	0.215531445021266+0.0145898208937472i	286	14	207	92	103	196	0.586925553499906+0i	0.745349852596621-0.316183478194268i	239	60	248	51	229	70	0.875149294478044+0i	0.325384251609383-0.358104455681835i	198	102	27	272	220	80	0.856348838577675+0i	0.187852212124342+0.48101789266789i	195
113	15	285	198	102	81	218	0.520483438769616+0i	-0.804530519991965-0.286055295997143i	177	123	290	10	114	186	0.616441400296898+0i	0.149108225214118-0.773153760369498i	210	90	135	163	288	12	0.979795897113271+0i	0.194700557290692+0.0457350302360685i	285	15	203	97	126	173	0.649156901121946+0i	0.708044072063864-0.277972857921369i	221	79	247	53	234	66	0.883176086632785+0i	0.277035717782627-0.378485417252322i	194	105	19	281	227	71	0.872780021794125+0i	0.157469158279655+0.462015689936764i	192
114	27	273	191	108	98	201	0.572502574076671+0i	-0.776609750332537-0.262903211018846i	191	108	287	13	110	190	0.605530070819498+0i	0.231423715335446-0.761430494079185i	216	84	154	146	281	19	0.967815409397198+0i	0.251200229602287-0.0152242563395325i	280	20	201	99	125	174	0.64657575013984+0i	0.71015629506621-0.278599777295205i	230	70	249	51	237	63	0.888819441731559+0i	0.288024030435851-0.356429737664365i	195	105	21	279	217	83	0.850490054811538+0i	0.173246832012347+0.496640918435395i	204
115	23	277	202	96	96	203	0.566630597579863+0i	-0.759653846568459-0.319148553623593i	177	121	293	7	107	193	0.597215762238964+0i	0.15511986300694-0.786937838354492i	197	103	147	151	286	14	0.976387901058454+0i	0.215826742272699+0.00924575505951872i	281	19	191	108	127	172	0.651727829603431+0i	0.722817898223345-0.229750129767945i	240	60	237	63	249	51	0.91104335791443+0i	0.29644650180418-0.286564951744041i	191	108	33	267	221	79	0.858292879305582+0i	0.172055919228549+0.483456403403401i	211
116	19	281	210	89	103	197	0.585946527708232+0i	-0.735249548636427-0.34069747268889i	174	126	294	6	117	182	0.625543242171224+0i	0.128262363312619-0.769574179875712i	210	90	142	157	288	12	0.979795897113271+0i	0.198445347811268+0.0248886305783363i	291	9	212	86	143	157	0.690410505906933+0i	0.659747847471045-0.29675934878392i	224	76	233	66	237	63	0.888819441731559+0i	0.303370846352383-0.343461976910747i	194	105	29	271	231	69	0.877496438739212+0i	0.166023240042611+0.449929198614353i	208
117	22	278	202	98	95	205	0.562731433871138+0i	-0.765854131667315-0.311128240989847i	193	106	292	8	118	181	0.628210816073265+0i	0.228587455957602-0.743706222609031i	211	89	131	168	289	11	0.981495457622364+0i	0.183191898764123+0.0557440121794441i	289	10	205	93	127	173	0.650640709864771+0i	0.70439447756374-0.283716560398529i	221	79	241	59	239	60	0.894053188394812+0i	0.275558406779404-0.353180493196137i	193	107	25	275	218	82	0.852447456836295+0i	0.170066427469957+0.494379149621967i	204
118	11	289	213	87	95	205	0.562731433871138+0i	-0.752915710219472-0.34124956650235i	193	106	288	12	124	176	0.642910050732864+0i	0.230969228739626-0.7302875338126i	224	75	149	148	287	13	0.978093383408081+0i	0.208161848529857-0.00140646719342031i	289	11	211	89	115	185	0.61913918736689+0i	0.719084538737032-0.315569473834237i	214	86	233	67	229	71	0.87368949480541+0i	0.297062950570121-0.385253514020626i	197	101	21	279	215	84	0.84797614656929+0i	0.185929198983182+0.496353490785519i	205
119	16	284	205	95	117	182	0.625543242171224+0i	-0.721758332366545-0.296244091642985i	189	111	291	9	112	188	0.611010092660779+0i	0.21103560048151-0.762974863279306i	205	94	139	159	278	22	0.962635271879577+0i	0.266481563655955+0.0481758192956833i	286	14	215	85	129	170	0.6568394987288+0i	0.680321277546198-0.325153551768403i	226	71	241	57	232	67	0.880863061117602+0i	0.30557525421256-0.36153012539961i	186	113	23	277	211	87	0.841459262992076+0i	0.149708266500684+0.51916639304388i	196
120	17	283	203	97	117	181	0.626591932332702+0i	-0.723980805206357-0.288503629142383i	190	110	288	12	122	178	0.637704215656966+0i	0.214443279310254-0.739829313620377i	220	80	147	152	278	22	0.962635271879577+0i	0.270627585365494+0.00969759622666606i	290	9	200	100	128	171	0.654288656087625+0i	0.712740554983745-0.252798844531601i	223	76	237	63	237	62	0.890304521199476+0i	0.294443276815728-0.347362946023017i	192	106	22	278	214	86	0.844590630621329+0i	0.17152862558856+0.507192860034885i	194
121	14	286	208	92	97	202	0.569574152959089+0i	-0.756055923145343-0.322435614282573i	179	119	292	8	113	187	0.613731754650732+0i	0.164244592078183-0.772241573153378i	201	99	139	161	279	20	0.96597638060823+0i	0.252816560942004+0.0545290621639617i	292	8	197	103	130	170	0.658280588604383+0i	0.71464451764699-0.236537269925412i	223	76	239	60	226	74	0.867947771086102+0i	0.315201085242312-0.383816287471931i	198	102	30	270	227	73	0.869865890046659+0i	0.18320267026112+0.4580066756528i	198
122	20	279	178	121	90	208	0.549557479085484+0i	-0.81593016780247-0.179567643107107i	195	104	283	17	109	191	0.602771377334171+0i	0.259047799506588-0.754692589229192i	214	86	160	139	282	17	0.971155915756595+0i	0.23527900139311-0.038729559698385i	291	9	195	104	122	178	0.637704215656966+0i	0.732827379111199-0.237270659286697i	221	79	239	61	241	59	0.89628864398325+0i	0.276558950606413-0.34667248737987i	218	82	17	283	228	72	0.871779788708135+0i	0.223015758017893+0.436192585534996i	213
123	14	286	215	85	119	181	0.629814787589706+0i	-0.700815740442831-0.334948699476353i	192	108	293	7	112	186	0.613057033378214+0i	0.222635298476817-0.758020182909164i	214	84	151	148	286	14	0.976387901058454+0i	0.215967575353393-0.00496719867162163i	284	16	217	81	127	173	0.650640709864771+0i	0.676249860318848-0.345474735813496i	224	76	239	61	236	63	0.888424256120282+0i	0.29346926314328-0.352956275942593i	194	104	34	266	213	87	0.842614977317636+0i	0.195900160916208+0.50162050092974i	199
124	22	278	203	97	94	205	0.560697129387168+0i	-0.765032480941828-0.316771261639976i	185	114	294	6	120	179	0.63351226715995+0i	0.185785439998637-0.751096516862096i	215	85	137	163	284	16	0.972967967955095+0i	0.226455406828919+0.0452910813657838i	288	12	193	106	117	182	0.625543242171224+0i	0.743872117648734-0.235265647213319i	240	60	239	60	233	67	0.881286937760152+0i	0.334538371952413-0.333792466998227i	196	104	15	285	221	79	0.858292879305582+0i	0.165510137724727+0.48573627375735i	190
125	19	281	199	101	104	196	0.58878405775519+0i	-0.757063096390003-0.283176272695497i	185	115	288	12	116	184	0.621825270205921+0i	0.192530778609783-0.759121355661428i	220	79	150	150	286	14	0.976387901058454+0i	0.216024689946929+0i	285	15	198	102	105	194	0.592596463507734+0i	0.758953454272942-0.269850117074824i	221	79	240	60	234	66	0.883176086632785+0i	0.290506250783283-0.368247360147823i	213	86	25	275	208	92	0.832666399786453+0i	0.251476529343808+0.4933824296181i	193
126	18	282	197	100	97	203	0.568624070307733+0i	-0.771197417402021-0.286218814998455i	182	117	295	5	111	187	0.610314035129875+0i	0.173805968783741-0.77285720785837i	229	71	148	151	281	19	0.967815409397198+0i	0.251615491990535+0.00479348763370478i	288	12	198	101	123	176	0.641382286517327+0i	0.723554257080923-0.255143096324159i	222	78	258	41	237	62	0.890304521199476+0i	0.251200253969996-0.379810863374367i	185	114	24	276	214	84	0.847420087895683+0i	0.144425893525103+0.510901512926267i	199
127	25	275	202	98	103	196	0.586925553499906+0i	-0.747537646508275-0.310975660947442i	187	113	297	3	122	176	0.639840584172622+0i	0.187583145199978-0.745262766064776i	214	86	148	151	284	16	0.972967967955095+0i	0.230876279564465+0.00542926033674798i	286	14	194	106	139	161	0.680685928555405+0i	0.697004816276628-0.225501558207144i	228	71	256	43	226	73	0.869397977228705+0i	0.293170749710307-0.397741208205703i	195	105	27	273	219	80	0.855827945075356+0i	0.17772118904873+0.48577125006653i	210
128	15	284	197	103	91	209	0.55075705472861+0i	-0.788228500622383-0.274522307788013i	179	119	289	11	108	190	0.602010055881586+0i	0.169536601694316-0.780282790597994i	213	87	126	174	286	14	0.976387901058454+0i	0.201872423197238+0.0769037802656145i	291	9	206	93	128	172	0.653197264742181+0i	0.702533638717419-0.282453217017962i	218	82	239	60	232	68	0.879393730551528+0i	0.287413741406852-0.379552378357957i	191	109	28	272	209	90	0.836060198501516+0i	0.174772781139055+0.520055592657675i	188
129	15	282	193	107	95	205	0.562731433871138+0i	-0.787568149950574-0.251136899950531i	188	110	296	4	126	171	0.65133894727893+0i	0.197049442335992-0.732754456167037i	211	89	153	147	279	20	0.96597638060823+0i	0.258318091143185-0.012704168416878i	287	13	196	104	129	169	0.657940655409185+0i	0.713901916142328-0.239704293011293i	219	80	244	56	220	80	0.856348838577675+0i	0.307667011167082-0.414738082295539i	199	101	21	279	223	76	0.863608359149743+0i	0.179023894922324+0.471307804999588i	201
130	24	276	201	98	103	197	0.585946527708232+0i	-0.749752052672998-0.307471179428726i	199	101	293	7	112	188	0.611010092660779+0i	0.256608640082214-0.748878276158298i	212	87	153	147	279	21	0.964365076099296+0i	0.264272887807417-0.0126428149527068i	289	11	192	106	130	170	0.658280588604383+0i	0.718725289348413-0.223831689261613i	236	64	255	45	238	62	0.890692614392492+0i	0.288056093956814-0.351696393784482i	200	100	20	279	215	85	0.84656167328002+0i	0.191166890332786+0.496778173205935i	196
131	15	285	205	94	112	187	0.612030995783164+0i	-0.731080860308257-0.301560667016784i	199	101	294	6	109	190	0.60377851484073+0i	0.256793344166154-0.754657991018902i	222	77	156	143	284	15	0.974593646562367+0i	0.223085617865316-0.0200007795327525i	287	12	208	92	114	185	0.617471378292171+0i	0.725118256780743-0.304848504462828i	230	70	256	44	239	59	0.895552021280055+0i	0.268045064934988-0.355159711038859i	193	107	24	276	191	108	0.799247137387475+0i	0.194111657155066+0.568792297710193i	201
132	18	282	205	95	97	203	0.568624070307733+0i	-0.759320780261727-0.316383658442387i	197	100	294	6	107	192	0.598213617174146+0i	0.258093656597448-0.758635704835716i	208	88	151	148	286	14	0.976387901058454+0i	0.215958560482915-0.00534479380459389i	293	6	207	93	121	179	0.635085296108588+0i	0.718208133686728-0.284330341984272i	228	72	241	59	231	69	0.877496438739212+0i	0.312108578392011-0.36412667479068i	202	97	29	271	208	92	0.832666399786453+0i	0.221040560461945+0.507747710282711i	199
133	17	283	200	100	101	199	0.58022983951764+0i	-0.762360081470736-0.286601534387495i	186	114	289	11	112	188	0.611010092660779+0i	0.198476029160774-0.766338001481878i	212	88	147	152	286	14	0.976387901058454+0i	0.215848111609187+0.00873266176000055i	284	16	203	97	122	177	0.638769720519721+0i	0.715467432251387-0.282983387383011i	218	82	250	50	247	53	0.907377172587747+0i	0.236348652695391-0.347571548081457i	199	101	28	272	214	85	0.846001810603943+0i	0.198717107397012+0.494765042906847i	186
134	23	277	189	111	99	201	0.574456264653803+0i	-0.782471931091573-0.240286656004499i	197	102	296	4	112	188	0.611010092660779+0i	0.245653094412211-0.752543170769871i	226	73	144	156	285	15	0.974679434480896+0i	0.222926733841807+0.0174261682140393i	291	9	207	90	121	178	0.636146425162864+0i	0.711604600504892-0.29822243090147i	215	84	245	55	238	61	0.892180823641474+0i	0.256967233740409-0.371458232793706i	198	101	31	269	226	74	0.867947771086102+0i	0.187985179195051+0.459704512779319i	188
135	18	281	198	102	98	202	0.571547606649408+0i	-0.771124164059341-0.280536730103414i	194	106	292	8	117	182	0.625543242171224+0i	0.230917389648381-0.745233393865231i	212	87	135	165	278	22	0.962635271879577+0i	0.263371464096343+0.0629984542118453i	286	14	219	81	100	199	0.57831493196624+0i	0.727533517318595-0.369116269816052i	212	88	246	54	224	76	0.864098759787715+0i	0.273065145637673-0.422810548084139i	206	94	27	273	217	83	0.850490054811538+0i	0.217949866612111+0.478711314165886i	192
136	19	281	190	107	98	201	0.572502574076671+0i	-0.780896740200081-0.24988213985892i	197	103	296	3	119	180	0.630867110441485+0i	0.236304920585133-0.739030901566683i	215	84	147	152	287	13	0.978093383408081+0i	0.208015137740013+0.00793950907404628i	285	15	195	105	133	166	0.666945315233345+0i	0.706870251064129-0.235623417021376i	221	79	237	63	244	55	0.903356801992261+0i	0.271173068844576-0.332282492809551i	198	101	27	273	224	76	0.864098759787715+0i	0.185163784452514+0.468025326516158i	192
137	17	283	208	91	100	199	0.57831493196624+0i	-0.746362633280402-0.329385274576183i	185	114	293	7	97	201	0.570529013902622+0i	0.198500434924573-0.796927990241312i	223	76	140	159	282	17	0.971155915756595+0i	0.236478233653402+0.0305652138735689i	284	16	209	91	130	170	0.658280588604383+0i	0.688948291874327-0.303342904631234i	230	68	244	56	239	58	0.897058417670669+0i	0.289577684764603-0.333812761548398i	199	101	17	283	229	69	0.876616435984933+0i	0.166349892665977+0.451521137236223i	201
138	26	274	203	97	99	201	0.574456264653803+0i	-0.752666235039981-0.32170411658967i	186	113	295	5	112	188	0.611010092660779+0i	0.193849799632207-0.767521284297198i	218	81	156	144	282	17	0.971155915756595+0i	0.237541900295399-0.0207372345075399i	292	8	197	102	124	176	0.642910050732864+0i	0.726135149442788-0.243709686738888i	219	79	237	63	245	55	0.903696114115064+0i	0.269501823733097-0.332719251528775i	197	102	25	275	213	87	0.842614977317636+0i	0.191849306567327+0.503183707575708i	196
139	24	276	191	108	80	219	0.517260600111872+0i	-0.812605819369287-0.268539110557616i	173	127	290	10	103	197	0.585946527708232+0i	0.131367889205869-0.799630629948767i	204	96	137	163	285	15	0.974679434480896+0i	0.217395814201688+0.0523360293448509i	286	14	191	109	129	171	0.6557438524302+0i	0.72284975674629-0.217917941372043i	226	73	235	65	232	68	0.879393730551528+0i	0.319078098525291-0.353349449848378i	203	96	23	277	215	85	0.84656167328002+0i	0.207231963679146+0.490294040921383i	196
140	21	279	214	86	112	187	0.612030995783164+0i	-0.708438174946432-0.351473203074199i	191	109	296	4	116	183	0.622864243812996+0i	0.211513559935451-0.753194628062825i	209	90	128	170	286	14	0.976387901058454+0i	0.203633389215926+0.0721117844953359i	286	14	203	97	113	182	0.618911017398808+0i	0.731851260385628-0.285206741179693i	233	67	242	58	225	75	0.866025403784439+0i	0.334928012069859-0.371245507354543i	181	118	20	280	217	82	0.851911091817218+0i	0.123713986876144+0.508863774590023i	194
141	17	283	196	104	92	208	0.553774924194538+0i	-0.786928469894045-0.27217074898591i	184	116	293	7	120	179	0.63351226715995+0i	0.178975136801037-0.752748369486716i	226	74	134	166	285	15	0.974679434480896+0i	0.218810383859817+0.0460653439704879i	293	7	201	98	128	170	0.655385536415232+0i	0.710342257844174-0.256678155242241i	224	76	236	63	233	67	0.881286937760152+0i	0.306617437431199-0.359609622224515i	188	112	31	269	227	73	0.869865890046659+0i	0.150055705416973+0.46991128801631i	192
142	17	282	202	98	105	195	0.591607978309962+0i	-0.750832612908004-0.293684162653928i	176	124	292	8	108	190	0.602010055881586+0i	0.143811348656392-0.785431211892601i	211	89	135	165	276	24	0.959166304662544+0i	0.274660551684801+0.067539479922492i	296	4	208	92	119	180	0.630867110441485+0i	0.721075826615008-0.286454780436099i	224	74	245	54	242	58	0.898146239020499+0i	0.272136824962908-0.34536195770878i	200	99	25	275	225	74	0.86747239794936+0i	0.186886298911197+0.461047882627457i	189
143	18	282	193	106	105	194	0.592596463507734+0i	-0.764777872386232-0.252871978175746i	181	118	293	7	126	173	0.649156901121946+0i	0.164155601777916-0.742730271451678i	208	92	138	161	287	12	0.979727625789835+0i	0.196483803072262+0.0390882897358611i	290	9	205	94	118	180	0.629263978281306+0i	0.72283948355124-0.285534457915258i	223	77	242	58	239	60	0.894053188394812+0i	0.278441216843377-0.350912218487544i	200	100	24	276	212	88	0.840634680861233+0i	0.199767678155939+0.503414548952966i	201
144	23	277	186	113	98	202	0.571547606649408+0i	-0.788442696934795-0.227357531178364i	180	119	295	5	121	178	0.636146425162864+0i	0.15932850562674-0.754938509447795i	207	92	140	158	288	12	0.979795897113271+0i	0.197578329278671+0.0310290799001402i	289	10	216	83	144	156	0.692820323027551+0i	0.650932545741907-0.31030117771926i	238	61	238	62	241	59	0.89628864398325+0i	0.31499010389364-0.31216646379094i	202	95	33	266	217	83	0.850490054811538+0i	0.220728410635125+0.477436525001134i	212
145	18	282	205	95	102	197	0.584069451132157+0i	-0.749264942281015-0.312193725950423i	181	118	294	6	114	185	0.617471378292171+0i	0.168628930191016-0.768305525746496i	221	79	144	155	284	16	0.972967967955095+0i	0.230245697733578+0.0178955862857602i	288	12	207	92	123	177	0.640312423743285+0i	0.708677723604459-0.296269951339657i	222	77	240	59	244	55	0.903356801992261+0i	0.26815081980977-0.334726195762541i	200	100	22	278	216	84	0.848528137423857+0i	0.192531601842691+0.49288090071729i	218
146	16	283	204	96	106	194	0.594418483337567+0i	-0.74582813079232-0.300677677896949i	191	107	296	4	121	177	0.637212890999841+0i	0.214383558421882-0.740269830144384i	215	84	147	150	285	14	0.976307972683355+0i	0.216328148680899+0.00498744054711918i	285	15	201	97	117	182	0.625543242171224+0i	0.727414769654524-0.28206985847901i	221	77	253	47	241	59	0.89628864398325+0i	0.255218823940487-0.36267067509395i	215	85	26	274	218	81	0.853871764357245+0i	0.241646860760929+0.460987857451618i	205
147	17	283	194	106	97	203	0.568624070307733+0i	-0.780969727645661-0.258365924935407i	189	109	287	13	120	180	0.632455532033676+0i	0.218436974260268-0.74315899259581i	228	72	146	154	281	19	0.967815409397198+0i	0.251330883726521+0.0128887632680267i	293	6	208	92	119	180	0.630867110441485+0i	0.719691179204663-0.28991601462874i	235	65	248	52	233	67	0.881286937760152+0i	0.30964676312137-0.357004503363462i	190	110	28	272	222	77	0.86166984186982+0i	0.158102397902354+0.482212313602179i	192
148	30	270	197	102	97	200	0.571488693325884+0i	-0.762662531115074-0.302896908260586i	173	126	292	8	115	185	0.61913918736689+0i	0.128631937838956-0.774674442094524i	218	81	138	162	280	19	0.967705972647853+0i	0.248324999226082+0.0433571823466268i	290	10	206	93	109	190	0.60377851484073+0i	0.738876686686298-0.299186809348608i	233	65	245	55	231	68	0.878962599224859+0i	0.317078779143362-0.356210326886848i	215	85	25	275	220	79	0.857779664702572+0i	0.23714340566986+0.456045010903576i	208
149	16	284	200	99	83	215	0.527753247202597+0i	-0.794496352057188-0.300419800670554i	188	111	290	10	129	170	0.6568394987288+0i	0.20055750334093-0.726869012108339i	206	93	139	161	290	9	0.984834841763755+0i	0.170317703074633+0.0330486681659274i	284	16	188	111	140	159	0.684271455454021+0i	0.700693791098747-0.20199204530501i	233	65	253	47	237	62	0.890304521199476+0i	0.288949993576196-0.351945678683641i	202	96	20	280	218	81	0.853871764357245+0i	0.197623719245882+0.481505841734936i	216
150	26	273	200	100	96	204	0.565685424949238+0i	-0.764712757083998-0.308568305490034i	194	105	295	5	124	176	0.642910050732864+0i	0.225406847297161-0.732023510454563i	223	77	150	149	286	13	0.978019293843651+0i	0.208509490430298-0.00143292360675057i	286	14	200	99	123	175	0.642457529998948+0i	0.718102125170519-0.267540015648568i	242	58	250	50	227	72	0.871319301068624+0i	0.332242805734609-0.36113348449414i	187	112	25	275	207	92	0.832050294337844+0i	0.159880793106957+0.531159523766446i	214
151	19	281	201	98	97	203	0.568624070307733+0i	-0.765219724253751-0.301836777546541i	166	134	289	8	112	186	0.613057033378214+0i	0.0885084158292285-0.785065178283245i	221	79	139	161	292	8	0.986576572463249+0i	0.161374055995995+0.0250016143092387i	289	11	204	95	131	168	0.661911693733389+0i	0.697546008721334-0.274412965101749i	232	68	242	57	233	67	0.881286937760152+0i	0.312904804875219-0.354152391519999i	207	91	28	271	201	99	0.818535277187245+0i	0.24815049847174+0.518093939462938i	189
152	19	281	220	79	106	193	0.595411664453447+0i	-0.706943788515797-0.381726904621234i	186	112	289	11	112	187	0.612030995783164+0i	0.20470019575967-0.763882117906043i	206	94	142	158	277	23	0.960902353693305+0i	0.274104602904317+0.0391578004149025i	286	14	205	95	132	168	0.66332495807108+0i	0.693747926545494-0.28055982323531i	231	69	248	51	234	66	0.883176086632785+0i	0.297321593678399-0.362766963673013i	205	93	21	279	221	79	0.858292879305582+0i	0.205495582319695+0.470217927115102i	204
153	28	271	214	85	96	203	0.566630597579863+0i	-0.727778875779524-0.386351748870611i	193	107	290	10	114	186	0.616441400296898+0i	0.231185598028291-0.752697295906064i	219	81	148	151	289	10	0.983135384342608+0i	0.182835751539139+0.00398798352928179i	283	17	208	92	106	192	0.596409840618494+0i	0.735761617191485-0.320858449602302i	211	89	244	55	246	54	0.905538513813742+0i	0.229548676513575-0.356801632718891i	195	105	25	275	215	84	0.84797614656929+0i	0.179532966832325+0.498702685645347i	207
154	26	274	193	106	91	209	0.55075705472861+0i	-0.787318880015893-0.277120276842362i	186	114	297	2	115	184	0.620173672946042+0i	0.185417344873239-0.762236855317803i	230	70	137	161	287	13	0.978093383408081+0i	0.205833020184404+0.0310821674775107i	287	13	204	96	132	167	0.664433271221689+0i	0.695286017020426-0.274054342475205i	231	68	244	54	246	53	0.90705152825867+0i	0.273605154374135-0.319996475892342i	207	93	31	269	208	92	0.832666399786453+0i	0.239226208081325+0.499437171257504i	203
155	20	280	195	105	92	206	0.555630121766958+0i	-0.785689386243049-0.271969402930286i	184	115	293	7	114	186	0.616441400296898+0i	0.185252420901011-0.765298334344401i	218	81	147	153	279	21	0.964365076099296+0i	0.264323444441314+0.011537621881453i	289	11	200	100	128	171	0.654288656087625+0i	0.711606549562079-0.255973578979165i	231	69	235	64	244	56	0.901849950564579+0i	0.296616429766625-0.314142261179815i	192	108	20	280	216	84	0.848528137423857+0i	0.162676920735786+0.503523802277432i	205
156	23	275	202	98	102	197	0.584069451132157+0i	-0.751044330387517-0.307888437663624i	180	118	289	11	122	175	0.640916851685467+0i	0.168156465512769-0.748965281125796i	228	72	156	143	278	22	0.962635271879577+0i	0.269859632310812-0.0225635144072585i	287	13	204	95	126	174	0.648074069840786+0i	0.707316175095841-0.282318664717355i	240	60	237	63	228	72	0.871779788708135+0i	0.352230930462527-0.340489899447109i	201	99	25	275	221	79	0.858292879305582+0i	0.193855180510205+0.475135246348542i	188
157	15	285	190	109	101	199	0.58022983951764+0i	-0.779888585778087-0.234749072642234i	172	127	299	1	120	179	0.63351226715995+0i	0.115906769260546-0.765001848492827i	205	95	143	155	285	15	0.974679434480896+0i	0.222270401932207+0.0244104163195834i	292	8	203	95	112	183	0.616166387389926+0i	0.735556099774435-0.281595822297614i	215	85	231	69	237	63	0.888819441731559+0i	0.286809013712515-0.357408155549442i	200	98	25	275	219	81	0.854400374531753+0i	0.197421485270518+0.480650348125935i	206
158	22	278	192	107	105	195	0.591607978309962+0i	-0.764896884444589-0.254819065548404i	183	116	291	9	121	179	0.635085296108588+0i	0.179118228373828-0.751387600996242i	206	94	151	148	284	16	0.972967967955095+0i	0.230856750924455-0.00620434411825158i	288	12	204	96	129	169	0.657940655409185+0i	0.701290795493401-0.274418137366983i	223	76	237	62	244	54	0.904871231893646+0i	0.273797475991194-0.325949376179993i	198	101	31	268	216	84	0.848528137423857+0i	0.200434125805458+0.489720492947357i	199
159	19	281	203	97	106	193	0.595411664453447+0i	-0.744775400237691-0.301321345134333i	184	115	292	8	117	181	0.626591932332702+0i	0.184576784484235-0.757174987017552i	216	83	143	155	276	24	0.959166304662544+0i	0.281690786356422+0.0255009976648041i	290	10	200	99	119	180	0.630867110441485+0i	0.729578339441717-0.264049494566221i	230	70	246	53	242	55	0.90267093384844+0i	0.274102711072374-0.331742202572961i	215	85	29	271	215	85	0.84656167328002+0i	0.251896583460991+0.468915178442768i	200
160	14	285	205	95	102	198	0.58309518948453+0i	-0.753110366763392-0.304671586258893i	192	106	294	6	119	179	0.631924725786547+0i	0.223122048705039-0.742218089459738i	212	87	147	152	288	11	0.981432984131437+0i	0.191652103595975+0.00766608414383901i	290	10	192	107	118	180	0.629263978281306+0i	0.743469452241298-0.226450920116497i	225	74	239	61	231	69	0.877496438739212+0i	0.310845402582757-0.365205607422947i	194	106	31	268	222	77	0.86166984186982+0i	0.176125790242867+0.475925193306013i	194
161	19	281	200	99	89	209	0.546495853708704+0i	-0.781071995824671-0.30210729752467i	191	107	293	7	130	170	0.658280588604383+0i	0.213443230921679-0.721878558928288i	227	73	131	169	287	13	0.978093383408081+0i	0.202104717671658+0.0498699952696298i	294	5	203	95	143	157	0.690410505906933+0i	0.677366902971201-0.253983094107731i	223	75	238	62	247	53	0.907377172587747+0i	0.27157529752889-0.320801378486379i	213	87	29	271	217	81	0.853339275706379+0i	0.240769649362884+0.46243059639538i	207
162	31	269	188	112	93	205	0.558641689200467+0i	-0.790103295773949-0.252301892768152i	168	131	296	4	101	199	0.58022983951764+0i	0.102719532601586-0.80794927498912i	224	76	157	143	284	16	0.972967967955095+0i	0.229913748664663-0.0217485978466573i	285	15	205	95	124	176	0.642910050732864+0i	0.70933274362352-0.288987414068842i	236	63	242	57	243	56	0.90150376044714+0i	0.295591984057181-0.316095474280801i	201	97	20	280	223	76	0.863608359149743+0i	0.188323355179656+0.467669665362814i	210
163	17	283	208	91	89	210	0.545581215655611+0i	-0.766713300917715-0.338366445321646i	188	111	293	7	123	176	0.641382286517327+0i	0.200079011319042-0.74067344475916i	199	99	143	157	287	12	0.979727625789835+0i	0.198424636765564+0.027594252819531i	288	12	210	90	117	182	0.625543242171224+0i	0.715488426457254-0.311081924546632i	233	66	251	49	235	65	0.885061203156784+0i	0.297177865633297-0.358262449671055i	188	111	30	270	215	84	0.84797614656929+0i	0.162413860476337+0.504537602934282i	215
164	24	275	197	103	97	203	0.568624070307733+0i	-0.77066361824926-0.287653010020102i	196	103	290	10	129	171	0.6557438524302+0i	0.238695394770147-0.716257292120313i	225	75	135	164	279	21	0.964365076099296+0i	0.259733599304488+0.0503831062195998i	287	13	197	103	118	181	0.628210816073265+0i	0.735939680469926-0.252475656803551i	239	59	248	52	235	64	0.88654000319079+0i	0.314074202528948-0.339711963357607i	207	91	29	271	202	98	0.820568908339411+0i	0.248395149910918+0.514748983648729i	190
165	17	283	204	95	109	190	0.60377851484073+0i	-0.737269883352779-0.303124766585811i	167	133	291	9	111	189	0.608276253029822+0i	0.0950093281436532-0.788018545191477i	223	77	138	162	282	17	0.971155915756595+0i	0.235287579819189+0.0386774103812366i	289	11	211	89	109	190	0.60377851484073+0i	0.729954718815525-0.320339840631274i	239	61	247	53	231	69	0.877496438739212+0i	0.32423108028351-0.353375447050567i	205	93	18	282	211	89	0.838649708360608+0i	0.213929276804389+0.500900120974848i	198
166	21	279	218	81	90	209	0.548637716969591+0i	-0.737868505735364-0.393124310825795i	187	111	291	9	118	179	0.630322455023139+0i	0.203279890617753-0.74924688105059i	205	95	142	157	289	10	0.983135384342608+0i	0.181191186230928+0.024790524111863i	284	16	190	110	140	159	0.684271455454021+0i	0.698759542914348-0.208584938183387i	232	68	251	49	235	64	0.88654000319079+0i	0.291611002918892-0.359179406034245i	198	102	27	273	214	86	0.844590630621329+0i	0.194645232352017+0.498778407902042i	209
167	27	272	211	88	90	210	0.547722557505166+0i	-0.747720097870027-0.375386008318421i	194	106	295	5	115	185	0.61913918736689+0i	0.228025026063083-0.751446108616977i	220	80	151	148	285	14	0.976307972683355+0i	0.216335637798999-0.00465126789343286i	282	18	207	93	123	175	0.642457529998948+0i	0.703530728643898-0.303797360096228i	217	83	253	46	228	71	0.873236397557996+0i	0.264183610061737-0.409469430061245i	202	98	26	273	220	79	0.857779664702572+0i	0.19890291670866+0.473974341655253i	197
168	27	273	200	99	95	204	0.563671670840713+0i	-0.763735380866934-0.314614868535608i	183	117	289	8	117	183	0.62449979983984+0i	0.176889997961307-0.760729865735038i	225	75	145	154	292	8	0.986576572463249+0i	0.16300420986677+0.00981296246689583i	288	12	215	85	132	167	0.664433271221689+0i	0.676103007814861-0.318454315275116i	220	79	239	61	237	63	0.888819441731559+0i	0.285128803407369-0.358750004135863i	195	105	23	277	200	100	0.816496580927726+0i	0.192826057080163+0.544197983315127i	209
169	20	280	193	106	74	225	0.497485315156123+0i	-0.822362268002693-0.276095384549399i	183	116	289	11	112	187	0.612030995783164+0i	0.185876830464526-0.768679298600613i	223	76	151	148	279	21	0.964365076099296+0i	0.264520051449131-0.00539836839692105i	291	9	208	92	132	168	0.66332495807108+0i	0.69206733422097-0.284680180034158i	237	63	251	48	240	60	0.894427190999916+0i	0.290482305642874-0.340029454765907i	191	109	23	277	225	75	0.866025403784439+0i	0.153610853186655+0.475818984261103i	195
170	25	273	204	96	90	209	0.548637716969591+0i	-0.767342297023506-0.331937425905975i	178	120	291	9	117	183	0.62449979983984+0i	0.15835559518539-0.764802919367781i	216	84	153	145	287	12	0.979727625789835+0i	0.199962328502765-0.0122002640941284i	286	14	205	93	105	193	0.593589920137287+0i	0.743425647481766-0.308170915853081i	234	66	244	55	241	58	0.897786203329964+0i	0.292060724326095-0.32966720555203i	203	96	31	269	222	78	0.860232526704263+0i	0.20966444788753+0.464801914036525i	204
171	15	285	218	82	82	218	0.522812904711937+0i	-0.761320964458415-0.38348018950498i	185	114	296	3	125	175	0.645497224367903+0i	0.179869983157122-0.742280353028685i	215	85	142	158	287	13	0.978093383408081+0i	0.206607642551467+0.0254286329294113i	294	6	204	96	133	166	0.666945315233345+0i	0.69766511351785-0.261624417569194i	226	74	242	56	250	50	0.912870929175277+0i	0.257296340375514-0.316962552829249i	197	102	25	275	227	73	0.869865890046659+0i	0.175736526254392+0.460922994298801i	206
172	24	276	195	105	102	195	0.586032715327688+0i	-0.76308159686235-0.272529141736554i	185	112	295	5	117	182	0.625543242171224+0i	0.192258703866515-0.75612977917913i	210	90	144	156	279	21	0.964365076099296+0i	0.26326209505561+0.0263262095055611i	287	13	205	95	127	172	0.651727829603431+0i	0.703850985728014-0.2825679139784i	209	90	235	64	231	69	0.877496438739212+0i	0.273940351128165-0.393645378511901i	199	99	19	281	231	68	0.878962599224859+0i	0.171048593278545+0.445159665627189i	188
173	15	284	214	86	90	210	0.547722557505166+0i	-0.75595568068325-0.358512215751045i	194	106	292	8	125	175	0.645497224367903+0i	0.226055426404539-0.729542512487377i	222	77	143	157	278	22	0.962635271879577+0i	0.269556085806017+0.0259393511536549i	291	9	204	96	124	175	0.64398425373882+0i	0.714436597074293-0.273614015900793i	228	71	236	64	241	59	0.89628864398325+0i	0.299518067022647-0.32704066137666i	195	105	24	276	228	72	0.871779788708135+0i	0.164770510914327+0.461357430560115i	210
174	16	284	203	95	95	205	0.562731433871138+0i	-0.766003709948578-0.310759794179279i	190	109	293	7	122	177	0.638769720519721+0i	0.210308891564197-0.740096895194268i	212	88	144	156	286	14	0.976387901058454+0i	0.215020178066955+0.0208084043290602i	287	12	198	102	131	168	0.661911693733389+0i	0.707955400624457-0.246316991751811i	211	88	242	57	237	62	0.890304521199476+0i	0.252118191776464-0.379202158362975i	201	99	31	268	220	80	0.856348838577675+0i	0.203568879311995+0.474580212442876i	198
175	18	280	184	115	100	198	0.579284446363492+0i	-0.788418857583347-0.206942589160162i	202	96	292	8	128	172	0.653197264742181+0i	0.266328904578987-0.708803391582666i	212	87	164	135	288	12	0.979795897113271+0i	0.194825568927145-0.0451995319910976i	286	14	213	87	140	159	0.684271455454021+0i	0.661681001120732-0.306513993166221i	221	78	249	50	237	60	0.893297149877799+0i	0.262287100488408-0.365000930050302i	201	99	32	268	220	80	0.856348838577675+0i	0.204872566568895+0.474018879512346i	207
176	25	275	206	94	102	198	0.58309518948453+0i	-0.741402402558908-0.332148276346391i	197	102	294	6	109	189	0.604790717587941+0i	0.250226317161824-0.756052232401369i	224	76	142	158	288	12	0.979795897113271+0i	0.19884140951317+0.0214963685960184i	291	8	191	109	145	155	0.695221787153807+0i	0.690575621496321-0.199429129421046i	232	67	238	62	233	67	0.881286937760152+0i	0.323791952192704-0.344226822064422i	187	112	29	271	218	81	0.853871764357245+0i	0.154546964839065+0.497009301414448i	200
177	21	278	195	104	118	182	0.627162924074226+0i	-0.734219853157742-0.25997667952278i	175	125	284	16	113	187	0.613731754650732+0i	0.144799026785317-0.7761227835693i	208	92	140	160	280	20	0.966091783079296+0i	0.2544447077753+0.0438697772026378i	287	13	186	113	136	164	0.673300329224139+0i	0.714288939253196-0.190939723282535i	247	53	252	48	238	62	0.890692614392492+0i	0.313279395335939-0.329427817775936i	192	107	24	276	229	71	0.87368949480541+0i	0.155951734868943+0.460809855643338i	204
178	12	288	190	109	75	224	0.500835422470633+0i	-0.830294705609144-0.244488407569946i	173	127	289	10	114	184	0.618506536400764+0i	0.127414410628776-0.775380701587067i	219	81	151	146	286	14	0.976387901058454+0i	0.215880162997031-0.00790075256174175i	291	9	201	99	138	162	0.678232998312527+0i	0.691032575799906-0.249947952948902i	235	65	250	49	232	68	0.879393730551528+0i	0.306850238614931-0.364018677719464i	208	91	26	273	206	92	0.831429592800999+0i	0.237857667854128+0.502143965469825i	198
179	25	275	210	89	102	197	0.584069451132157+0i	-0.730161507254982-0.354580103188707i	177	122	291	8	114	184	0.618506536400764+0i	0.149908540866343-0.771347583003184i	204	96	157	143	286	14	0.976387901058454+0i	0.214232226521291-0.0277708441786859i	288	12	219	80	126	174	0.648074069840786+0i	0.6797262686903-0.343470813392292i	214	84	246	51	238	61	0.892180823641474+0i	0.249963131901626-0.376207137912549i	206	94	21	279	198	100	0.815125468993174+0i	0.230674553259772+0.531375310187689i	207
180	29	271	207	92	104	196	0.58878405775519+0i	-0.729601909459429-0.347871221929162i	193	107	292	8	117	182	0.625543242171224+0i	0.226114773580381-0.746704601125911i	220	80	136	163	285	15	0.974679434480896+0i	0.219534541967053+0.0424804058751346i	288	12	201	99	133	167	0.665832811847939+0i	0.699838611234106-0.258636008499561i	226	72	245	55	245	55	0.903696114115064+0i	0.270695672575433-0.331748679247208i	199	98	20	279	219	80	0.855827945075356+0i	0.189025044922017+0.4814852654239i	210
181	18	282	201	99	105	194	0.592596463507734+0i	-0.751368423301431-0.290301436275553i	188	112	294	6	107	193	0.597215762238964+0i	0.204654290008776-0.775532046349045i	227	73	165	135	284	16	0.972967967955095+0i	0.226679028765598-0.0441582523569346i	282	17	199	99	134	166	0.668331255192114+0i	0.69566882142409-0.2633974643609i	238	62	243	56	239	61	0.892561855933059+0i	0.308500506619538-0.328878048444742i	204	96	20	280	225	75	0.866025403784439+0i	0.191803164141595+0.461748358118654i	191
182	20	280	217	83	113	187	0.613731754650732+0i	-0.70179179762363-0.361692695698333i	188	112	290	10	112	186	0.613057033378214+0i	0.206951124298732-0.762451510574275i	220	80	138	162	290	10	0.983192080250175+0i	0.179949180713444+0.0308484309794475i	286	14	210	89	112	187	0.612030995783164+0i	0.722163886828966-0.322331166288258i	215	84	245	55	234	65	0.884651736929383+0i	0.265258622611442-0.383443825713893i	196	103	33	267	222	77	0.86166984186982+0i	0.187967453069639+0.47137386456883i	191
183	21	279	200	99	101	198	0.58119931360977+0i	-0.757428822535914-0.297504515346221i	175	124	294	6	125	175	0.645497224367903+0i	0.133609424017922-0.751985275884397i	215	85	149	151	278	22	0.962635271879577+0i	0.270769238353538+0.00416568059005445i	291	8	217	82	133	167	0.665832811847939+0i	0.673405037186635-0.321235618445921i	233	67	254	46	229	71	0.87368949480541+0i	0.303458057741194-0.380236602470894i	206	94	34	266	222	78	0.860232526704263+0i	0.22167939701894+0.45919303668209i	210
184	20	280	197	102	89	207	0.548339015277662+0i	-0.785156312369087-0.287843515597105i	192	107	293	7	120	180	0.632455532033676+0i	0.221350411152885-0.742296433699131i	212	88	133	167	283	17	0.971253485622231+0i	0.229574062870285+0.0629477269160459i	287	13	204	96	117	182	0.625543242171224+0i	0.725840093384555-0.286097555056686i	215	85	237	62	238	62	0.890692614392492+0i	0.270509161841175-0.365364831403697i	191	108	26	274	219	79	0.857262695361848+0i	0.16390086500353+0.488095459507701i	201
185	16	284	197	103	114	185	0.617471378292171+0i	-0.742259825584017-0.260344864197379i	189	111	288	12	102	196	0.585048612676443+0i	0.220556648489781-0.780431217733071i	218	80	146	153	282	18	0.969535971483266+0i	0.244636551865438+0.0123675984487253i	292	8	206	93	138	162	0.678232998312527+0i	0.682472104303275-0.272455183191401i	225	74	233	67	237	62	0.890304521199476+0i	0.306972568762388-0.336341644104909i	188	112	33	267	228	72	0.871779788708135+0i	0.151330581690333+0.465938896257079i	179
186	20	280	186	113	97	201	0.570529013902622+0i	-0.790509018438668-0.222692918752339i	193	107	289	11	99	201	0.574456264653803+0i	0.241905324688034-0.781973026317134i	206	94	143	157	284	16	0.972967967955095+0i	0.229156759692619+0.0286445949615773i	289	11	199	100	134	166	0.668331255192114+0i	0.700491471399158-0.250289895581855i	218	82	230	69	245	53	0.90672358026397+0i	0.271610584408835-0.322614381933571i	208	92	24	276	225	74	0.86747239794936+0i	0.208020303376685+0.451906176301075i	214
187	19	281	196	104	88	211	0.542507494207134+0i	-0.792605725977757-0.278319567900587i	201	99	293	7	126	174	0.648074069840786+0i	0.255828372512145-0.71732269155366i	212	88	157	142	289	9	0.984783558817937+0i	0.172519268240742-0.0209390631967671i	293	7	197	103	114	186	0.616441400296898+0i	0.748033583021221-0.245857191622359i	227	73	238	61	245	54	0.905206050195775+0i	0.278417527730872-0.321069598282354i	189	111	31	269	219	81	0.854400374531753+0i	0.161825055391557+0.493773886963982i	199
188	12	288	204	95	98	201	0.572502574076671+0i	-0.762242849741361-0.302037482266281i	184	116	289	11	114	186	0.616441400296898+0i	0.187086132254545-0.764852128922993i	208	92	139	160	289	11	0.981495457622364+0i	0.188402651672741+0.0342214480895591i	286	14	211	86	116	182	0.623908442775415+0i	0.708848169846433-0.329047910096569i	225	74	250	50	241	59	0.89628864398325+0i	0.26778208597336-0.353495998702139i	198	100	26	274	224	75	0.865542534829261+0i	0.185128055829532+0.465364076123325i	187
189	17	283	208	92	96	204	0.565685424949238+0i	-0.755873469218046-0.329629031689073i	188	110	294	6	112	187	0.612030995783164+0i	0.208027969724773-0.762982584344399i	214	86	133	167	282	18	0.969535971483266+0i	0.236739540495895+0.0628839404442221i	289	11	207	93	131	168	0.661911693733389+0i	0.69353449586584-0.284399037873042i	229	69	250	50	233	67	0.881286937760152+0i	0.296422758465492-0.368058258427986i	197	103	32	267	212	87	0.842039251065203+0i	0.199758099210487+0.501065466247042i	194
190	20	280	211	87	83	215	0.527753247202597+0i	-0.765714625958549-0.367637894755524i	186	114	294	6	115	184	0.620173672946042+0i	0.190260597661798-0.76104239064719i	209	91	135	165	285	15	0.974679434480896+0i	0.216712671717896+0.0550964419621769i	284	16	203	96	140	159	0.684271455454021+0i	0.676933045669765-0.27117195085608i	228	71	244	56	223	76	0.863608359149743+0i	0.323797638872377-0.386439763827899i	205	94	27	273	218	81	0.853871764357245+0i	0.214663379840943+0.474154661886507i	202
191	15	285	207	92	108	192	0.6+0i	-0.735640849454408-0.314376431390773i	188	112	292	8	115	182	0.622258296212583+0i	0.202364244684257-0.756203230135909i	206	92	148	150	288	11	0.981432984131437+0i	0.191775853211419+0.00336448865283191i	284	16	210	88	119	179	0.631924725786547+0i	0.704566777732727-0.322888210771033i	230	69	237	63	249	51	0.91104335791443+0i	0.280526431500948-0.302167041931022i	205	95	32	265	212	88	0.840634680861233+0i	0.229324016818006+0.490656528178102i	196
192	17	283	194	105	86	213	0.536307204930347+0i	-0.800139149443852-0.268611100788981i	194	105	289	11	126	172	0.650245178333764+0i	0.232342367863706-0.723324430770299i	209	91	143	154	284	16	0.972967967955095+0i	0.22992305368201+0.0216500050548032i	287	13	199	101	127	173	0.650640709864771+0i	0.715027199097723-0.255739655151741i	227	73	243	56	243	57	0.9+0i	0.276546866082767-0.33693000884427i	196	104	21	279	227	72	0.871319301068624+0i	0.164818818478633+0.462209295298776i	201
193	31	269	196	103	97	202	0.569574152959089+0i	-0.76522842941273-0.30001789129894i	181	117	295	5	118	179	0.630322455023139+0i	0.168373226174544-0.757854906562713i	217	83	127	173	282	17	0.971155915756595+0i	0.225526895026875+0.07741968038236i	287	13	213	87	120	178	0.634574316970352+0i	0.702176523476347-0.322898693277444i	227	73	240	60	244	56	0.901849950564579+0i	0.280873491989099-0.32829369193531i	202	96	22	278	228	72	0.871779788708135+0i	0.188489626087839+0.45218542751538i	199
194	17	283	201	99	111	188	0.609292588330089+0i	-0.740378754389295-0.28390463514176i	178	120	293	7	135	164	0.671941230110497+0i	0.148144657452089-0.725636371570496i	211	89	152	148	289	10	0.983135384342608+0i	0.182781022420486-0.0059928204072291i	281	19	207	93	124	173	0.646148912796746+0i	0.699833326805809-0.304507630747566i	233	67	246	53	224	75	0.865542534829261+0i	0.325959923683839-0.380244984915467i	207	93	26	274	210	89	0.83805795570697+0i	0.227869460509189+0.495716019353324i	199
195	16	284	188	111	111	187	0.610314035129875+0i	-0.761163531535838-0.21942392026254i	190	108	295	4	104	196	0.58878405775519+0i	0.219909427265341-0.77780021672224i	223	76	143	156	291	9	0.98488578017961+0i	0.172531725352468+0.0152579076842319i	288	11	217	83	132	168	0.66332495807108+0i	0.674073784746566-0.324999281102959i	227	73	235	65	228	72	0.871779788708135+0i	0.328902691363562-0.363074399557178i	190	110	32	268	225	74	0.86747239794936+0i	0.159712327964332+0.471151367494779i	194
196	18	282	197	100	94	206	0.559761854124889+0i	-0.776875021049597-0.288325975825723i	190	109	289	11	104	196	0.58878405775519+0i	0.22680367600329-0.775817907684998i	217	81	147	152	287	13	0.978093383408081+0i	0.208026996433673+0.00762247257245163i	285	13	209	91	132	168	0.66332495807108+0i	0.687236575628779-0.296151800801598i	235	64	242	57	238	62	0.890692614392492+0i	0.30857501877433-0.333838470603807i	211	89	23	277	216	84	0.848528137423857+0i	0.22910184947034+0.4769825390612i	192
197	17	283	194	106	108	191	0.60100250696476+0i	-0.758801005521222-0.251031911601006i	173	126	291	9	127	173	0.650640709864771+0i	0.125248435578077-0.748985644756901i	216	83	122	176	285	15	0.974679434480896+0i	0.207082710633783+0.0843608378133183i	291	9	215	85	107	192	0.598213617174146+0i	0.727732141582694-0.33547935604876i	212	86	251	49	237	63	0.888819441731559+0i	0.243698385529764-0.388086455432532i	207	93	24	275	220	80	0.856348838577675+0i	0.212955181967255+0.470443149742836i	194
198	21	279	198	102	86	214	0.535412613473634+0i	-0.791568794216795-0.294537225755087i	192	107	293	7	111	189	0.608276253029822+0i	0.226816676510853-0.760627500986239i	216	79	146	154	286	14	0.976387901058454+0i	0.215669433946626+0.0123839382996116i	296	4	188	112	119	181	0.629814787589706+0i	0.751701448295568-0.19564832215912i	228	70	242	56	247	52	0.908893259146386+0i	0.269988844426388-0.317834968755115i	204	94	27	272	217	83	0.850490054811538+0i	0.216042079684179+0.479575318873273i	191
199	20	279	194	106	86	214	0.535412613473634+0i	-0.799967395283315-0.270897581785001i	195	103	290	9	114	186	0.616441400296898+0i	0.24574205813412-0.748071414280753i	219	78	129	171	289	11	0.981495457622364+0i	0.183665880619145+0.0541618958591778i	294	6	208	90	130	169	0.659380473395787+0i	0.69500849180819-0.286671567510369i	230	69	230	69	241	59	0.89628864398325+0i	0.313581462037113-0.313581462037113i	186	114	21	279	228	69	0.876171654230361+0i	0.129560888429379+0.464259850205273i	197
200	24	276	194	106	99	200	0.575416091997579+0i	-0.772135651750513-0.269634672039862i	179	121	291	9	136	164	0.673300329224139+0i	0.148951012563675-0.724210095568215i	220	80	153	146	284	16	0.972967967955095+0i	0.23065004577028-0.0115710725302816i	286	14	196	103	126	173	0.649156901121946+0i	0.719494323406194-0.24682632823914i	223	76	236	62	239	60	0.894053188394812+0i	0.288526888260578-0.342667668553277i	198	102	18	282	219	81	0.854400374531753+0i	0.177574904520117+0.48833098743032i	199
[truncated: 751 more columns]
