# Supplementary material for: Experimental benchmarking of quantum state overlap estimation strategies with photonic systems
Source: Light Sci Appl. 2025 Feb 12;14:83. doi: 10.1038/s41377-025-01755-8 (PMC11814415; doi:10.1038/s41377-025-01755-8)
Supplement: Supplementary file 3 — Dataset all [file 41377_2025_1755_MOESM3_ESM.zip › overlap_estimation_data/1_TT_data/Tomography_Phi/Phi_tomo_c06.csv]

Data No.	SigmaX+_Counts (m =1)	SigmaX-_Counts (m =1)	SigmaY+_Counts (m =1)	SigmaY-_Counts (m =1)	SigmaZ+_Counts (m =1)	SigmaZ-_Counts (m =1)	Tomo results (m =1)_1	Tomo results (m =1)_2	SigmaX+_Counts (m =2)	SigmaX-_Counts (m =2)	SigmaY+_Counts (m =2)	SigmaY-_Counts (m =2)	SigmaZ+_Counts (m =2)	SigmaZ-_Counts (m =2)	Tomo results (m =2)_1	Tomo results (m =2)_2	SigmaX+_Counts (m =3)	SigmaX-_Counts (m =3)	SigmaY+_Counts (m =3)	SigmaY-_Counts (m =3)	SigmaZ+_Counts (m =3)	SigmaZ-_Counts (m =3)	Tomo results (m =3)_1	Tomo results (m =3)_2	SigmaX+_Counts (m =4)	SigmaX-_Counts (m =4)	SigmaY+_Counts (m =4)	SigmaY-_Counts (m =4)	SigmaZ+_Counts (m =4)	SigmaZ-_Counts (m =4)	Tomo results (m =4)_1	Tomo results (m =4)_2	SigmaX+_Counts (m =5)	SigmaX-_Counts (m =5)	SigmaY+_Counts (m =5)	SigmaY-_Counts (m =5)	SigmaZ+_Counts (m =5)	SigmaZ-_Counts (m =5)	Tomo results (m =5)_1	Tomo results (m =5)_2	SigmaX+_Counts (m =6)	SigmaX-_Counts (m =6)	SigmaY+_Counts (m =6)	SigmaY-_Counts (m =6)	SigmaZ+_Counts (m =6)	SigmaZ-_Counts (m =6)	Tomo results (m =6)_1	Tomo results (m =6)_2	SigmaX+_Counts (m =7)
1	293	6	123	177	150	149	0.708288246974828+0i	0.693829130669355+0.130111093423779i	206	94	280	20	202	98	0.820568908339411+0i	0.226117890915927-0.524916532483403i	126	173	46	254	56	244	0.432049379893857+0i	-0.199404401660024+0.879528975038311i	106	194	279	21	214	86	0.844590630621329+0i	-0.172843672014369-0.506746220223946i	253	47	32	268	186	114	0.787400787401181+0i	0.405371949545721+0.464406699479563i	177	123	171	129	5	295	0.129099444873581+0i	0.782746643360614-0.608802944836033i	156
2	298	2	123	177	149	151	0.704745817062199+0i	0.697940660271463+0.127327012346821i	186	113	278	21	219	79	0.857262695361848+0i	0.140684446501701-0.495286339053935i	140	160	39	261	45	254	0.387945450083904+0i	-0.0826995189345369+0.917964660173361i	113	187	275	25	207	93	0.830662386291807+0i	-0.158028262101833-0.533879263857545i	247	52	42	258	177	122	0.769397975138457+0i	0.428828535341576+0.4734267030171i	195	103	184	116	4	296	0.115470053837925+0i	0.800678770894889-0.587860674399059i	151
3	299	1	114	186	151	148	0.710645285925423+0i	0.683872788711556+0.165231009353128i	200	99	281	19	222	78	0.860232526704263+0i	0.183942836358939-0.475568115996256i	139	159	34	266	56	243	0.432771267414631+0i	-0.0779444471014779+0.898127882467959i	133	167	275	25	224	74	0.866993571111686+0i	-0.0671532401630212-0.493773824728098i	247	53	35	265	175	125	0.763762615825973+0i	0.416184074447529+0.493414108881091i	203	94	179	120	9	291	0.173205080756888+0i	0.867452172657693-0.466397607360338i	173
4	300	0	118	182	150	150	0.707106781186548+0i	0.691545366587494+0.147529678205332i	183	117	281	19	216	84	0.848528137423857+0i	0.129259217100675-0.513119922429953i	132	167	46	254	52	248	0.416333199893227+0i	-0.151362030273705+0.896524513026882i	108	192	270	29	223	77	0.862167810425171+0i	-0.16624810016627-0.478568945772469i	239	61	37	263	191	109	0.797913946905722+0i	0.37296010884597+0.47353362134376i	197	103	178	120	10	290	0.182574185835055+0i	0.835182539042036-0.518783956137778i	161
5	293	7	109	190	171	129	0.754983443527075+0i	0.630771076748656+0.17924243006984i	192	108	274	26	217	83	0.850490054811538+0i	0.168741653495131-0.49818964365229i	134	165	32	268	71	229	0.486483983977547+0i	-0.114160906883751+0.866198949822044i	126	173	277	22	209	91	0.834665601703261+0i	-0.0998305472499398-0.541633820185844i	239	61	39	261	195	104	0.807572853087248+0i	0.368930339809541+0.460126603582686i	180	119	172	128	4	296	0.115470053837925+0i	0.806523715490709-0.579815628469714i	158
6	296	4	117	181	147	153	0.7+0i	0.697368537592827+0.15387372347364i	190	110	281	19	225	75	0.866025403784439+0i	0.146016523434617-0.47820411424837i	138	161	42	258	60	240	0.447213595499958+0i	-0.0950177200816822+0.889365859964547i	111	187	278	22	229	71	0.87368949480541+0i	-0.139305760840553-0.466112187851059i	259	40	43	257	186	112	0.790038653374316+0i	0.439187756171733+0.427730102989414i	203	97	177	123	8	292	0.163299316185545+0i	0.879078692740816-0.447832541584944i	156
7	297	3	119	180	139	161	0.680685928555405+0i	0.717199330214517+0.149304344901664i	192	108	267	33	210	89	0.83805795570697+0i	0.184332662999963-0.513498132642755i	128	172	40	260	43	257	0.378593889720018+0i	-0.181517817166023+0.907589085830118i	132	168	267	33	229	71	0.87368949480541+0i	-0.0739733847882652-0.480827001123724i	241	57	47	253	177	121	0.770687830151498+0i	0.426063101115068+0.473825392232822i	175	125	164	134	3	296	0.100167084494127+0i	0.851663527682907-0.514427634170883i	152
8	298	2	129	170	147	152	0.701169591458887+0i	0.706207116504864+0.0981463835872935i	187	112	278	22	215	84	0.84797614656929+0i	0.149478724103306-0.508519975900599i	114	186	43	257	56	244	0.432049379893857+0i	-0.287585421495472+0.854767780555985i	117	183	266	34	238	62	0.890692614392492+0i	-0.124391955296371-0.437256570132699i	247	53	44	255	183	116	0.782329939206767+0i	0.42080980393736+0.459215608544545i	198	100	174	126	10	287	0.183493960854393+0i	0.883951485222733-0.430069457300203i	170
9	295	5	128	171	130	170	0.658280588604383+0i	0.744577863028942+0.110772165068312i	186	114	283	17	200	100	0.816496580927726+0i	0.150846963595977-0.557295726618469i	124	176	39	261	42	258	0.374165738677394+0i	-0.211495442934565+0.902922852528339i	106	193	281	18	226	73	0.869397977228705+0i	-0.155181466044048-0.469111788156145i	262	38	47	252	186	112	0.790038653374316+0i	0.451563617867016+0.414643491680923i	201	99	172	128	7	293	0.152752523165194+0i	0.907435519495539-0.391442773115723i	155
10	295	5	108	192	131	167	0.663021353680439+0i	0.719044008062394+0.208274816128418i	201	99	281	19	223	76	0.863608359149743+0i	0.182905148594069-0.469815185604372i	146	153	40	260	64	236	0.461880215351701+0i	-0.0283008578720453+0.886490681344352i	127	172	280	20	228	72	0.871779788708135+0i	-0.083819156417975-0.48267416443951i	248	52	38	262	175	124	0.765038744728955+0i	0.424066598481782+0.484647541122037i	185	112	178	122	5	295	0.129099444873581+0i	0.789708043079621-0.599745396004578i	145
11	296	4	123	177	142	158	0.687992248018343+0i	0.713617875699827+0.131970429067776i	189	111	282	18	211	88	0.840050961983317+0i	0.153717404956612-0.520274293699302i	137	162	31	268	59	241	0.443471156521669+0i	-0.0940235563745293+0.891343314430539i	109	190	267	33	220	80	0.856348838577675+0i	-0.169423394858409-0.487813878381211i	241	58	37	263	182	118	0.778888096369862+0i	0.395467500799137+0.486763586502748i	194	103	165	135	8	292	0.163299316185545+0i	0.937888508240859-0.30610207356872i	166
12	293	7	114	183	153	147	0.714142842854285+0i	0.680096592261339+0.165736613922556i	192	107	272	28	227	71	0.872780021794125+0i	0.1610538906866-0.460778339173789i	135	165	30	270	56	243	0.432771267414631+0i	-0.111817779658235+0.894542237265875i	109	189	266	34	211	87	0.841459262992076+0i	-0.177194855164379-0.510439312776854i	248	52	40	259	176	122	0.768507662190585+0i	0.425914522881511+0.477485908015072i	181	118	167	133	2	298	0.0816496580927725+0i	0.877742956118484-0.472123539253995i	164
13	299	1	103	196	160	139	0.731516955959455+0i	0.650670889497792+0.203740856737092i	182	117	285	14	222	77	0.86166984186982+0i	0.118360735669022-0.493473221020075i	140	158	36	263	61	239	0.450924975282289+0i	-0.0707896373000424+0.889750242437503i	116	184	273	27	225	75	0.866025403784439+0i	-0.13321558612126-0.48192697332103i	246	53	49	251	201	98	0.819902922714382+0i	0.396183879361824+0.413276579372979i	185	115	159	140	5	295	0.129099444873581+0i	0.956785222134475-0.260567404021333i	154
14	295	5	116	184	155	145	0.718795288428261+0i	0.676863063248286+0.158712718278908i	178	121	280	20	212	87	0.842039251065203+0i	0.115881839962109-0.526821885301425i	148	152	37	263	48	252	0.4+0i	-0.0162189667177173+0.916371619551047i	102	198	276	24	213	86	0.844022856289923+0i	-0.190922859109122-0.501172505161446i	252	48	44	256	179	120	0.773732645917089+0i	0.439264971395032+0.456491048704641i	184	115	180	120	6	293	0.141657649394966+0i	0.748068493960808-0.648326028099367i	153
15	297	3	123	175	152	147	0.712994532947749+0i	0.690311953788244+0.122915428013247i	202	98	280	20	207	93	0.830662386291807+0i	0.206781577249172-0.516953943122929i	142	158	43	256	52	248	0.416333199893227+0i	-0.0678799947240533+0.906674678692931i	113	187	280	20	218	81	0.853871764357245+0i	-0.14247912896793-0.500602345022459i	243	57	51	248	177	122	0.769397975138457+0i	0.437750440664006+0.465189539382939i	194	105	173	124	3	297	0.1+0i	0.870250294693699-0.482353008268353i	160
16	300	0	122	177	142	158	0.687992248018343+0i	0.713743268600614+0.131290567802788i	192	106	281	19	215	85	0.84656167328002+0i	0.167011723664784-0.505411137087274i	135	163	43	256	51	249	0.412310562561766+0i	-0.119131672102864+0.903220706528573i	111	188	273	26	236	64	0.886942313043338+0i	-0.137462335614487-0.440950609049068i	249	51	42	257	179	120	0.773732645917089+0i	0.428382514353417+0.46671855977493i	184	115	158	141	4	295	0.115662986393248+0i	0.964447997079589-0.237617622468884i	156
17	298	2	118	182	139	158	0.684115098513012+0i	0.712900546581229+0.154140658720266i	182	117	278	21	213	86	0.844022856289923+0i	0.131501180317783-0.519935436025696i	126	174	42	258	45	255	0.387298334620742+0i	-0.2+0.9i	117	183	265	34	226	73	0.869397977228705+0i	-0.135324656117301-0.475220364291525i	243	57	49	251	169	130	0.751809411556112+0i	0.44664590159499+0.485067054420366i	195	104	173	125	4	295	0.115662986393248+0i	0.877917802214775-0.46463147346362i	162
18	299	1	122	178	149	150	0.705923338045516+0i	0.696103872405044+0.13081146595531i	192	108	278	22	222	77	0.86166984186982+0i	0.158213913632869-0.482175736785885i	105	195	32	267	50	250	0.408248290463863+0i	-0.325536104225339+0.852853784759804i	106	193	269	29	223	77	0.862167810425171+0i	-0.172146032016712-0.476479181420939i	259	41	40	260	200	99	0.817860820109531+0i	0.405018495926593+0.408734261944269i	202	98	176	124	6	294	0.14142135623731+0i	0.885437744847146-0.442718872423573i	154
19	297	3	115	185	141	158	0.68671093362092+0i	0.707162602935622+0.168372048318005i	181	118	277	23	210	90	0.836660026534076+0i	0.132272393028581-0.531511066716858i	123	176	36	264	57	243	0.435889894354067+0i	-0.204423740744059+0.87647643106943i	125	174	273	26	217	82	0.851911091817218+0i	-0.101903367387383-0.513676158054769i	255	44	31	268	179	120	0.773732645917089+0i	0.421254267719051+0.473162376537512i	187	112	153	145	4	295	0.115662986393248+0i	0.987648226964899-0.105702664827742i	172
20	295	5	122	177	142	158	0.687992248018343+0i	0.712925270734359+0.135662172380543i	203	96	271	29	210	87	0.840874965182522+0i	0.219476544632276-0.494731583068606i	138	162	34	266	46	253	0.392232270276368+0i	-0.094653452224943+0.914983371507781i	116	182	273	27	216	82	0.851370785712724+0i	-0.136780060524802-0.506417811967284i	250	50	44	256	188	112	0.791622805802528+0i	0.419287606623273+0.444444863020669i	195	104	171	129	9	291	0.173205080756888+0i	0.894759328272066-0.41158929100515i	154
21	293	7	110	189	157	143	0.723417813807024+0i	0.665330896234536+0.184394862136709i	194	105	281	19	217	83	0.850490054811538+0i	0.169688684391952-0.497867871082273i	140	160	40	259	57	242	0.436618198778998+0i	-0.0815485673779033+0.895943290422778i	114	185	266	33	239	61	0.892561855933059+0i	-0.131439368751275-0.431343280549958i	256	42	49	250	169	131	0.750555349946514+0i	0.482417924236639+0.451596737191357i	186	112	160	140	7	293	0.152752523165194+0i	0.95446615687469-0.256244067341133i	158
22	295	5	112	186	152	147	0.712994532947749+0i	0.679120014234817+0.174455731497488i	190	110	277	22	219	80	0.855827945075356+0i	0.154366740363035-0.49368961696372i	140	160	45	255	45	253	0.38859582011313+0i	-0.0873578865751795+0.917257809039379i	131	169	275	25	218	82	0.852447456836295+0i	-0.0785651593077889-0.516876048077559i	242	57	43	257	163	137	0.737111479583199+0i	0.442790285948649+0.510493319580365i	186	114	192	108	8	292	0.163299316185545+0i	0.64205552261284-0.749064776381647i	151
23	295	5	116	184	150	148	0.709475654760603+0i	0.686120139086863+0.160883342958299i	194	106	281	19	213	87	0.842614977317636+0i	0.171462480157907-0.510490565924679i	144	156	41	258	54	246	0.424264068711928+0i	-0.0498333113877742+0.904166268490552i	106	193	281	19	231	69	0.877496438739212+0i	-0.151591294985285-0.4549945925884i	240	60	42	258	178	122	0.77028133388609+0i	0.408248290463863+0.489897948556636i	186	114	160	140	10	290	0.182574185835055+0i	0.947323177927362-0.263145327202045i	161
24	295	5	115	184	143	157	0.690410505906933+0i	0.703645088924693+0.16797893369555i	198	102	284	16	201	98	0.819902922714382+0i	0.1930629600588-0.538967430164151i	135	164	36	264	61	239	0.450924975282289+0i	-0.112990901259271+0.885381117315749i	114	186	277	23	217	82	0.851911091817218+0i	-0.142819477342555-0.503835378402902i	252	48	45	255	184	116	0.783156008298049+0i	0.433278946392612+0.446022444815925i	191	108	172	128	7	293	0.152752523165194+0i	0.873798311083076-0.461674320506384i	160
25	296	4	118	182	153	147	0.714142842854285+0i	0.68376884899363+0.149867144984905i	197	103	276	24	209	88	0.838870492807861+0i	0.190239945476154-0.510004960212669i	146	153	40	260	50	249	0.408930410054765+0i	-0.0291184534986414+0.912100891019348i	120	179	272	28	229	70	0.875149294478044+0i	-0.114079153069114-0.470212355441258i	257	43	46	254	177	122	0.769397975138457+0i	0.4580540728962+0.445211435338363i	185	115	165	132	9	291	0.173205080756888+0i	0.889214486475274-0.423435469750131i	162
26	298	2	126	173	142	158	0.687992248018343+0i	0.716679921485052+0.114177742169159i	187	112	284	16	220	80	0.856348838577675+0i	0.139598948099572-0.497170795960663i	131	169	36	264	53	247	0.420317340430616+0i	-0.149171888277424+0.895031329664544i	110	188	268	32	216	83	0.849945896369794+0i	-0.166337926335063-0.499923661679159i	244	56	38	262	169	130	0.751809411556112+0i	0.423896748333425+0.5050684660994i	174	126	161	139	11	289	0.191485421551268+0i	0.892242994355019-0.40894470574605i	153
27	299	1	110	188	158	142	0.725718035235908+0i	0.665283466523588+0.175303287201612i	186	113	282	18	222	78	0.860232526704263+0i	0.136318023530853-0.491342443170384i	142	157	35	265	50	250	0.408248290463863+0i	-0.0596066986666005+0.910922814956022i	103	197	278	21	224	76	0.864098759787715+0i	-0.172384072060171-0.472881660707293i	258	42	40	260	171	129	0.754983443527075+0i	0.459407638032403+0.467915186884855i	220	79	167	132	2	298	0.0816496580927725+0i	0.967305485071714-0.240111290620638i	152
28	292	8	125	175	146	154	0.697614984548545+0i	0.705620643297447+0.124228986496029i	189	111	283	17	221	78	0.859726953621095+0i	0.143718485434108-0.490116886224008i	143	157	35	265	48	252	0.4+0i	-0.0556848143892338+0.91482195068026i	116	184	267	33	229	71	0.87368949480541+0i	-0.135755477945821-0.467158556460618i	259	41	39	261	177	122	0.769397975138457+0i	0.447553740140234+0.455765735372165i	191	108	168	130	7	293	0.152752523165194+0i	0.898044310244575-0.4125325241772i	151
29	299	1	113	187	137	163	0.675771164423776+0i	0.715384707209944+0.17764586689106i	188	110	272	27	217	83	0.850490054811538+0i	0.160052826238561-0.501048659792356i	137	161	30	270	57	242	0.436618198778998+0i	-0.0901129980735512+0.895122447530604i	108	191	274	25	217	83	0.850490054811538+0i	-0.166332999331662-0.498998997994986i	251	48	46	254	186	114	0.787400787401181+0i	0.431290943531418+0.440440826931132i	190	110	165	133	5	295	0.129099444873581+0i	0.919852895299917-0.370410561865739i	158
30	294	6	108	191	149	151	0.704745817062199+0i	0.68153919672197+0.197072719230503i	205	95	278	22	217	82	0.851911091817218+0i	0.206743774798961-0.481149148623036i	130	169	28	272	38	262	0.355902608401044+0i	-0.147979215361083+0.922732618451549i	109	191	268	32	231	69	0.877496438739212+0i	-0.157404044810332-0.453016519210224i	242	57	44	256	197	103	0.810349718742881+0i	0.385988302501579+0.440847324666128i	196	104	160	139	7	293	0.152752523165194+0i	0.963323175582989-0.220624400398896i	177
31	297	3	112	188	137	163	0.675771164423776+0i	0.71365248840239+0.184481595641434i	187	113	276	24	230	70	0.875595035770913+0i	0.13610012289564-0.463476094185153i	139	160	36	264	50	250	0.408248290463863+0i	-0.0840034804236579+0.908997661498667i	115	184	272	28	214	85	0.846001810603943+0i	-0.145535842798241-0.512932992617803i	253	47	45	254	195	104	0.807572853087248+0i	0.413301636198127+0.420723002071996i	192	108	174	126	10	290	0.182574185835055+0i	0.853649781068295-0.487799874896169i	149
32	291	8	130	170	141	156	0.689019212175883+0i	0.717657171587044+0.101097523818387i	180	118	281	19	224	76	0.864098759787715+0i	0.116641947026292-0.489620250323911i	136	164	35	265	49	251	0.404145188432738+0i	-0.11053805813116+0.907991191791671i	118	182	277	23	211	89	0.838649708360608+0i	-0.133080465243788-0.528163096436284i	251	49	41	259	197	102	0.8117036874711+0i	0.396978204140466+0.428422022290206i	193	107	166	134	7	293	0.152752523165194+0i	0.926223057805607-0.344641137788133i	158
33	299	1	108	191	135	164	0.671941230110497+0i	0.713276299445123+0.199328632984485i	190	109	287	13	208	92	0.832666399786453+0i	0.157473672430737-0.530913090023069i	131	168	43	257	63	237	0.458257569495584+0i	-0.151919383978148+0.875739973263582i	111	187	275	24	234	66	0.883176086632785+0i	-0.136343889908551-0.448787637624528i	256	43	52	247	185	114	0.786593349190016+0i	0.455437757370791+0.416950059564809i	191	109	178	122	8	292	0.163299316185545+0i	0.814715902233573-0.55639134786683i	165
34	298	2	98	199	163	136	0.738343078570011+0i	0.637615831057967+0.219762486134503i	191	109	281	19	221	77	0.861168240389201+0i	0.151829998430409-0.485115360838624i	137	163	42	258	46	254	0.391578004149024+0i	-0.109964410653938+0.913550488509638i	127	171	268	32	214	85	0.846001810603943+0i	-0.0983561387761874-0.524029585443311i	250	50	40	260	175	125	0.763762615825973+0i	0.434208421432422+0.477629263575664i	181	119	172	128	2	298	0.0816496580927725+0i	0.812784241825647-0.576814623231105i	150
35	298	2	121	177	149	151	0.704745817062199+0i	0.696932022640474+0.132736917063758i	188	112	282	18	210	89	0.83805795570697+0i	0.150931563870178-0.524288590285881i	121	178	42	258	54	246	0.424264068711928+0i	-0.231774214746227+0.875374613167854i	110	190	278	22	215	85	0.84656167328002+0i	-0.158768989206238-0.508060765459962i	252	48	47	253	191	106	0.801933689962981+0i	0.420369162487886+0.424490428786787i	199	101	173	127	8	292	0.163299316185545+0i	0.893085561550675-0.419203426850317i	163
36	298	2	106	192	143	155	0.692723445403778+0i	0.692201706044638+0.202462407218752i	197	103	281	19	216	84	0.848528137423857+0i	0.178694861094319-0.498064400071399i	134	166	43	257	49	251	0.404145188432738+0i	-0.135272808558477+0.904636907234813i	107	192	276	24	222	76	0.863114385787319+0i	-0.161890113477926-0.478356716483718i	240	59	47	253	172	127	0.758452922810903+0i	0.430984558743321+0.488877770004348i	185	114	169	130	4	296	0.115470053837925+0i	0.870613633684174-0.47822439033356i	172
37	295	5	119	180	159	141	0.728010988928052+0i	0.670789261217547+0.141568947990787i	189	110	282	18	218	82	0.852447456836295+0i	0.150340917667394-0.500730408311957i	135	165	44	256	54	246	0.424264068711928+0i	-0.126878176695168+0.896605781979187i	121	179	271	28	220	78	0.859217686943796+0i	-0.118401574620821-0.497720838995378i	257	43	40	260	184	116	0.783156008298049+0i	0.433576674549438+0.445733029910637i	190	109	169	129	5	295	0.129099444873581+0i	0.888541459731684-0.440258341966648i	163
38	296	4	110	188	148	152	0.702376916856849+0i	0.687384609857344+0.184848761959431i	190	108	280	20	202	98	0.820568908339411+0i	0.172958655466962-0.544749456324398i	143	157	41	259	47	253	0.395811402901264+0i	-0.0588541987336316+0.916443951709408i	118	181	272	27	218	80	0.855303235210223+0i	-0.129035076142712-0.501803073888324i	248	52	42	257	164	136	0.739369100427295+0i	0.452773896217315+0.498326331069838i	184	116	169	131	2	298	0.0816496580927725+0i	0.870028804610836-0.486192567282526i	162
39	296	3	112	187	128	170	0.655385536415232+0i	0.731703468589729+0.187296109707269i	197	103	287	13	203	96	0.823971944841745+0i	0.183872101518181-0.535967615063634i	139	161	32	267	47	252	0.396472742381497+0i	-0.0852878498669231+0.914076226150518i	107	192	270	27	205	93	0.829409104777159+0i	-0.183350373999946-0.527696103137812i	256	43	43	256	183	117	0.781024967590665+0i	0.441588043316392+0.441588043316392i	188	112	157	140	3	297	0.1+0i	0.970522926680158-0.219283489547617i	162
40	298	2	129	169	153	147	0.714142842854285+0i	0.693610941492481+0.0943602768219411i	200	99	280	20	226	73	0.869397977228705+0i	0.179437829068224-0.460379433391543i	138	160	38	261	46	254	0.391578004149024+0i	-0.0906382852784695+0.915669901169873i	113	187	270	29	227	73	0.869865890046659+0i	-0.144352834756656-0.471694384565951i	251	49	42	258	176	123	0.767221455996771+0i	0.438090256795405+0.468452947860433i	189	110	175	124	6	294	0.14142135623731+0i	0.831696499983103-0.536917993659978i	140
41	296	4	119	179	142	158	0.687992248018343+0i	0.71067231121042+0.14700861452822i	190	109	282	18	202	97	0.821939951748871+0i	0.167579294633902-0.544363753136694i	129	169	35	265	48	252	0.4+0i	-0.158059474492473+0.902783031809506i	109	191	275	23	224	76	0.864098759787715+0i	-0.154801920090828-0.478925567149558i	242	58	38	262	181	119	0.776745346515403+0i	0.3997682750983+0.4866744218588i	182	118	172	127	7	293	0.152752523165194+0i	0.807534659544421-0.569696796814887i	152
42	292	8	115	185	152	148	0.711805216802087+0i	0.681966960090359+0.168090447909595i	176	124	272	28	206	91	0.83282812968985+0i	0.115374816458306-0.541374138765899i	157	143	40	259	55	245	0.428174419288838+0i	0.0574614464698168+0.901867423092919i	119	180	281	19	217	80	0.854774666587476+0i	-0.118061307372325-0.505392715679408i	235	64	34	266	176	124	0.76594168620507+0i	0.382274907424053+0.516913173064166i	196	103	163	135	7	293	0.152752523165194+0i	0.946040915452182-0.285785326700068i	156
43	294	6	119	180	156	144	0.721110255092798+0i	0.677686410903993+0.144017806107663i	192	108	276	23	207	93	0.830662386291807+0i	0.174914466738249-0.528587674208995i	132	168	41	259	56	244	0.432049379893857+0i	-0.14693927714384+0.889798956037699i	110	188	276	24	219	81	0.854400374531753+0i	-0.154581943038428-0.496089127966401i	268	32	38	261	172	128	0.757187779440036+0i	0.474022931990799+0.449409531066613i	180	119	173	126	8	291	0.163572164021906+0i	0.781471940112021-0.602117724348606i	146
44	295	5	113	187	155	142	0.722416446300554+0i	0.669989679404119+0.170962883710016i	190	109	273	27	220	78	0.859217686943796+0i	0.160488964875273-0.485786227260733i	130	170	38	262	60	238	0.448711802696558+0i	-0.157099965627852+0.879759807515968i	122	176	274	25	232	66	0.88233978145207+0i	-0.100061667468036-0.459852338007137i	244	55	38	261	168	131	0.749581823218117+0i	0.427962606885511+0.504950589076556i	163	137	155	144	9	291	0.173205080756888+0i	0.906586571396147-0.384838652637932i	153
45	296	4	132	168	149	151	0.704745817062199+0i	0.704128744599339+0.0868103931697815i	197	102	272	27	209	90	0.836060198501516+0i	0.198347816708787-0.511528579933187i	128	172	30	270	59	241	0.443471156521669+0i	-0.16162582104616+0.881595387524508i	120	177	280	20	216	84	0.848528137423857+0i	-0.114406242355978-0.516634504954891i	252	48	44	256	186	114	0.787400787401181+0i	0.427428367381184+0.44419026414123i	173	127	179	120	9	291	0.173205080756888+0i	0.604314552750713-0.777691404950387i	159
46	298	2	103	196	147	153	0.7+0i	0.681101618974875+0.214710466977753i	189	111	279	21	221	78	0.859726953621095+0i	0.147806821736693-0.488899487282907i	121	179	41	259	52	248	0.416333199893227+0i	-0.233768244416727+0.878646160049077i	123	177	280	20	226	73	0.869397977228705+0i	-0.100479105732237-0.483788286858917i	244	55	55	243	176	122	0.768507662190585+0i	0.452877647424997+0.451993152179502i	184	116	180	120	5	294	0.129315150027968+0i	0.743541876128669-0.656066361290002i	159
47	295	5	117	183	142	157	0.689141776385575+0i	0.706559242300814+0.160803137902944i	179	121	278	22	224	76	0.864098759787715+0i	0.11121530351027-0.490881339631536i	135	165	41	259	49	250	0.404820452376368+0i	-0.124659486740135+0.905858936978313i	117	182	276	24	206	94	0.828653526310404+0i	-0.140245408087811-0.541908256851302i	256	43	50	249	175	125	0.763762615825973+0i	0.471673170337613+0.440671177921057i	202	98	174	126	7	291	0.153264258344554+0i	0.897232061621393-0.41410710536372i	143
48	293	7	121	178	150	150	0.707106781186548+0i	0.693379610986158+0.138653218746209i	204	96	276	24	221	79	0.858292879305582+0i	0.202143683961476-0.471668595910112i	146	154	46	252	68	232	0.476095228569523+0i	-0.03389832521273+0.878740141840069i	119	180	281	19	217	83	0.850490054811538+0i	-0.11965180048607-0.512201242976926i	246	54	42	257	188	112	0.791622805802528+0i	0.406228074931643+0.456412187031267i	184	116	164	134	7	293	0.152752523165194+0i	0.903190385193952-0.401140617190366i	150
49	298	2	114	185	151	149	0.709459888459759+0i	0.685182023365822+0.164900762651315i	189	110	273	27	209	90	0.836060198501516+0i	0.168259051762413-0.522199421659599i	131	169	32	268	46	252	0.392889826932923+0i	-0.146185944131026+0.907891653024268i	108	192	276	23	222	78	0.860232526704263+0i	-0.160188582164542-0.484086374673068i	259	40	37	262	174	126	0.761577310586391+0i	0.452023628363461+0.46440783735972i	199	100	161	138	4	296	0.115470053837925+0i	0.967542970521924-0.224782710323275i	162
50	296	3	114	186	136	163	0.674425309673176+0i	0.717147877404607+0.1756400398722i	179	120	278	22	208	91	0.834057656228299+0i	0.124289880965589-0.537494047945199i	144	156	43	257	53	247	0.420317340430616+0i	-0.0508011565793081+0.905953958997662i	113	187	274	25	216	84	0.848528137423857+0i	-0.150279625399744-0.50736183753778i	249	51	36	264	177	122	0.769397975138457+0i	0.418832781647907+0.482292294018803i	197	103	185	115	7	293	0.152752523165194+0i	0.792630710981765-0.590256912433229i	155
51	297	3	131	169	124	175	0.64398425373882+0i	0.758727344794859+0.0980667996673627i	186	114	276	23	218	81	0.853871764357245+0i	0.14202557959378-0.500731210106276i	127	173	44	256	61	239	0.450924975282289+0i	-0.189264949571066+0.872264550197088i	101	197	282	17	239	59	0.895552021280055+0i	-0.152003081559602-0.418188522532115i	256	44	52	248	163	137	0.737111479583199+0i	0.496199890582361+0.458750842236523i	182	118	174	126	7	293	0.152752523165194+0i	0.790611577619925-0.592958683214943i	143
52	298	2	107	191	149	149	0.707106781186548+0i	0.679904757324605+0.194240883871985i	196	104	283	17	224	76	0.864098759787715+0i	0.164519195482068-0.475675065198152i	129	170	36	264	46	254	0.391578004149024+0i	-0.163380047575529+0.905523951489349i	105	193	275	25	229	70	0.875149294478044+0i	-0.16161225876943-0.456064896906158i	248	50	44	256	183	116	0.782329939206767+0i	0.426661474083618+0.453783927385634i	193	106	177	123	7	293	0.152752523165194+0i	0.840447379168958-0.519918137320383i	166
53	298	2	118	180	131	168	0.661911693733389+0i	0.733452982525975+0.154659730126328i	199	99	280	20	219	81	0.854400374531753+0i	0.187620145763396-0.484560296458265i	134	166	47	253	56	244	0.432049379893857+0i	-0.138432927478758+0.891161970644503i	124	176	273	26	221	78	0.859726953621095+0i	-0.10488473902647-0.499868739507424i	262	38	43	257	185	115	0.785281265959316+0i	0.447676233054315+0.427690686935818i	185	115	167	132	4	296	0.115470053837925+0i	0.887849659950515-0.445409528403268i	162
54	295	5	108	191	141	158	0.68671093362092+0i	0.698692970179992+0.20063954512146i	183	116	288	12	217	83	0.850490054811538+0i	0.124474321555851-0.511050692143037i	142	158	46	254	46	253	0.392232270276368+0i	-0.0705505178266671+0.917156731746671i	112	187	266	33	225	73	0.868926669545238+0i	-0.151652789759698-0.47113466685346i	247	53	39	259	159	141	0.728010988928052+0i	0.451722327013388+0.515700435599592i	180	119	174	124	3	297	0.1+0i	0.76847806703717-0.632013813522153i	162
55	296	4	118	181	149	151	0.704745817062199+0i	0.693399057297427+0.150103566487852i	196	103	280	20	203	97	0.822597511950204+0i	0.192077373449174-0.535200538062323i	140	160	28	272	44	256	0.382970843102535+0i	-0.0754649820555199+0.920672781077345i	108	191	273	25	204	94	0.82738368269459+0i	-0.177713019022796-0.532779808626924i	256	43	43	257	186	114	0.787400787401181+0i	0.435596671274205+0.436182920315356i	186	114	159	140	3	297	0.1+0i	0.961843952054405-0.254668827885085i	161
56	296	3	126	172	157	143	0.723417813807024+0i	0.682000896127708+0.107431114429994i	199	101	281	19	205	94	0.828020971411347+0i	0.196434508878668-0.525161646185826i	129	169	39	260	51	249	0.412310562561766+0i	-0.16278553727254+0.89638209980727i	106	194	271	28	222	78	0.860232526704263+0i	-0.173109710609319-0.479617585262215i	248	52	43	257	173	126	0.760654532442785+0i	0.43844867185912+0.478714366213529i	185	115	155	142	5	295	0.129099444873581+0i	0.974631245332864-0.18283125814325i	141
57	298	2	120	178	149	151	0.704745817062199+0i	0.696046868335487+0.137302914804071i	188	111	269	31	225	74	0.86747239794936+0i	0.153599483020939-0.473179498300261i	136	162	33	266	49	251	0.404145188432738+0i	-0.101775544932174+0.909015074198677i	119	181	276	22	223	77	0.862167810425171+0i	-0.119380318302178-0.492356584467739i	245	55	36	264	193	107	0.802080627701064+0i	0.382328214219116+0.458793857062939i	191	107	180	120	7	293	0.152752523165194+0i	0.805995167935817-0.571872762011604i	152
58	296	4	121	179	148	152	0.702376916856849+0i	0.698165756082613+0.138676759769834i	181	119	282	17	202	96	0.823317890606835+0i	0.128891976685471-0.552751761058093i	156	144	44	255	57	243	0.435889894354067+0i	0.050932463123791+0.898557668822733i	119	180	281	19	220	77	0.86066296582387+0i	-0.115826506410537-0.495826057879161i	235	64	35	265	169	131	0.750555349946514+0i	0.395115340055513+0.529670213169934i	185	115	165	134	8	292	0.163299316185545+0i	0.901580588565761-0.400606759372268i	157
59	292	8	112	187	158	139	0.729374068627705+0i	0.661294787255004+0.175221780503528i	192	107	271	29	203	95	0.82535329022866+0i	0.187666303014606-0.532516013863954i	139	161	35	265	56	242	0.433496785555843+0i	-0.0858058061434871+0.897060700591001i	105	195	274	26	221	79	0.858292879305582+0i	-0.175056535237277-0.482378008209385i	266	34	40	259	169	131	0.750555349946514+0i	0.479773922061247+0.454404720900472i	163	137	171	126	7	292	0.153007748945791+0i	0.49066636883931-0.857808337131662i	144
60	294	6	119	181	148	152	0.702376916856849+0i	0.695863110790364+0.149803864128481i	192	107	273	26	208	92	0.832666399786453+0i	0.18019875929664-0.523636394662001i	129	171	47	253	52	248	0.416333199893227+0i	-0.181636602048211+0.89088428623646i	126	171	276	23	230	68	0.878528360690145+0i	-0.0841976183454014-0.470211314759704i	246	54	38	261	170	129	0.754030419087784+0i	0.42774521803122+0.498469814072753i	184	116	173	127	8	292	0.163299316185545+0i	0.817165010751947-0.55278809550867i	154
61	295	5	121	179	146	154	0.697614984548545+0i	0.702559423529244+0.140511884705849i	193	107	278	22	220	77	0.86066296582387+0i	0.162146107543263-0.482667482919481i	126	174	27	273	65	235	0.465474668125631+0i	-0.169498389124943+0.868679244265329i	113	184	280	20	220	80	0.856348838577675+0i	-0.137312749509497-0.497807066531612i	250	49	50	250	184	116	0.783156008298049+0i	0.44152358382012+0.437862525911164i	178	122	155	144	10	290	0.182574185835055+0i	0.964636020100382-0.190115794692502i	159
62	296	4	105	194	142	157	0.689141776385575+0i	0.692947674331314+0.211913030932401i	184	116	276	24	211	89	0.838649708360608+0i	0.141899370488101-0.525862372985316i	124	176	39	261	50	249	0.408930410054765+0i	-0.208120982709107+0.888516503104268i	129	170	281	19	228	71	0.873236397557996+0i	-0.0755853900087193-0.481399047357972i	245	54	55	242	173	125	0.761929729536575+0i	0.461262031329167+0.454643185039007i	198	102	182	117	6	293	0.141657649394966+0i	0.818835767908311-0.556274298850755i	158
63	298	2	121	179	150	150	0.707106781186548+0i	0.693910959930852+0.13596903944591i	196	104	278	22	225	74	0.86747239794936+0i	0.168248899870675-0.468170851814051i	137	163	39	261	58	242	0.439696865275764+0i	-0.104474232351876+0.892049214696786i	123	176	277	23	208	92	0.832666399786453+0i	-0.113477653330954-0.542023513199535i	255	44	39	260	182	118	0.778888096369862+0i	0.433089603365043+0.453615176984239i	188	112	175	125	5	293	0.12953194003771+0i	0.82837890222138-0.544986119882487i	145
64	294	6	121	178	147	153	0.7+0i	0.700465487162247+0.139097452509225i	194	106	271	29	220	80	0.856348838577675+0i	0.176475358935562-0.485307237072796i	138	162	42	257	58	240	0.441169890726035+0i	-0.0992313467611437+0.891920549901586i	108	191	279	21	209	91	0.834665601703261+0i	-0.169179231419549-0.524129488761722i	245	55	44	256	182	118	0.778888096369862+0i	0.418575248081827+0.46704185575446i	198	101	179	121	9	291	0.173205080756888+0i	0.846042360248227-0.50419472891494i	150
65	294	6	110	189	138	161	0.679366220486757+0i	0.707492979430206+0.194718315827015i	188	111	278	22	220	79	0.857779664702572+0i	0.148508520716533-0.492096805615856i	128	172	33	266	48	252	0.4+0i	-0.169522477461968+0.900700910200027i	117	183	272	26	216	84	0.848528137423857+0i	-0.136264638241093-0.511304164235951i	260	39	37	262	186	114	0.787400787401181+0i	0.431963195608845+0.439781533990906i	195	105	159	139	2	298	0.0816496580927725+0i	0.972619496487082-0.217588254247669i	161
66	298	2	120	180	127	171	0.652820416840876+0i	0.742413947746185+0.150489313732335i	185	114	271	28	211	89	0.838649708360608+0i	0.152755757754067-0.52281195963716i	145	155	46	254	53	247	0.420317340430616+0i	-0.0435735738207969+0.906330335472568i	112	188	279	21	223	77	0.862167810425171+0i	-0.143155841866-0.485976410545104i	249	51	43	257	164	135	0.740604471548472+0i	0.456338402240954+0.493214232725072i	184	116	170	129	8	292	0.163299316185545+0i	0.844130534631285-0.510663268540468i	155
67	296	3	123	175	149	149	0.707106781186548+0i	0.696155745582234+0.123964421883233i	184	115	271	29	211	88	0.840050961983317+0i	0.149213439500869-0.521583867410816i	136	164	44	255	51	248	0.412999469579453+0i	-0.119412600144563+0.902868799468563i	100	200	280	19	242	57	0.899646902120484+0i	-0.15575892774004-0.4078904361888i	253	47	47	253	173	127	0.759385716659635+0i	0.460072458061409+0.460072458061409i	190	108	179	121	8	292	0.163299316185545+0i	0.807247141090028-0.567173153926832i	143
68	295	5	113	186	145	153	0.697550844890932+0i	0.69471985947682+0.175462633174286i	180	119	276	24	215	84	0.84797614656929+0i	0.125094445942069-0.515061000701805i	141	157	31	269	55	244	0.428889832351286+0i	-0.0609979165951939+0.901295049291147i	112	185	273	27	224	74	0.866993571111686+0i	-0.143079514028028-0.477336778717616i	254	45	39	260	199	101	0.814452781524708+0i	0.398679440018656+0.421570125569967i	184	116	172	128	5	295	0.129099444873581+0i	0.832544341942706-0.538705162433516i	159
69	298	2	109	191	151	149	0.709459888459759+0i	0.679166540399266+0.18814748754304i	189	110	285	15	223	77	0.862167810425171+0i	0.142707376624014-0.486108291766103i	121	178	47	253	53	247	0.420317340430616+0i	-0.242729472041551+0.874308719352474i	104	196	268	32	225	74	0.86747239794936+0i	-0.180690747867336-0.463511048877079i	246	54	43	257	171	128	0.756244903794432+0i	0.436941121339601+0.487007291493097i	188	111	179	120	3	297	0.1+0i	0.789793419229642-0.605166386162972i	171
70	297	3	119	181	138	162	0.678232998312527+0i	0.719032358188619+0.151632674175831i	178	122	276	23	218	81	0.853871764357245+0i	0.11212579798195-0.508262545797303i	135	165	38	262	42	258	0.374165738677394+0i	-0.123101130471182+0.919155107518158i	114	185	272	27	222	78	0.860232526704263+0i	-0.141927962546959-0.489751420056409i	246	54	38	262	174	124	0.764128665507102+0i	0.419801994948208+0.489768994106242i	191	109	172	128	7	293	0.152752523165194+0i	0.870819387087166-0.467268939412626i	154
71	295	5	119	178	147	153	0.7+0i	0.699524561063571+0.143754611991469i	181	117	283	17	222	78	0.860232526704263+0i	0.120035570280466-0.495571853384999i	140	160	42	257	56	244	0.432049379893857+0i	-0.0832563163647059+0.897998730020657i	122	177	277	23	219	81	0.854400374531753+0i	-0.110317838052478-0.50776960780203i	243	57	44	255	206	94	0.828653526310404+0i	0.36945722214464+0.420517174843667i	183	114	167	132	8	292	0.163299316185545+0i	0.881058695142304-0.443924440696246i	161
72	297	3	116	184	144	154	0.695141335636191+0i	0.700383225213845+0.161993399029053i	181	117	283	15	205	95	0.82663978450915+0i	0.130708264885232-0.54734085920691i	126	171	38	262	55	244	0.428889832351286+0i	-0.179649602183529+0.885313239560431i	105	194	264	36	231	69	0.877496438739212+0i	-0.174896114722737-0.446554978759493i	250	50	35	265	185	114	0.786593349190016+0i	0.405171575510594+0.465947311837183i	186	114	168	132	7	293	0.152752523165194+0i	0.883930615678252-0.441965307839126i	164
73	296	4	119	178	156	144	0.721110255092798+0i	0.678826286612834+0.138545561471417i	195	104	282	18	208	92	0.832666399786453+0i	0.181003523538504-0.523358759488473i	151	149	33	267	51	249	0.412310562561766+0i	0.00778641096804737+0.911010083261561i	106	194	275	25	222	78	0.860232526704263+0i	-0.169303029344182-0.480974515182336i	245	54	51	247	185	115	0.785281265959316+0i	0.431362090040516+0.444139708435546i	190	110	172	128	4	296	0.115470053837925+0i	0.870354866919121-0.478695176805517i	161
74	296	4	131	168	148	151	0.703550479775242+0i	0.704970695124901+0.0896272359450039i	183	116	277	23	213	87	0.842614977317636+0i	0.137780882255408-0.520592382277076i	130	170	42	258	52	248	0.416333199893227+0i	-0.16555776102907+0.894011909556975i	113	187	275	24	220	80	0.856348838577675+0i	-0.145582529418182-0.495451706824057i	246	52	50	250	198	101	0.8137612413107+0i	0.406057107358545+0.415824804099129i	200	100	170	127	7	293	0.152752523165194+0i	0.906453258987806-0.393712021580562i	178
75	296	4	96	204	151	149	0.709459888459759+0i	0.660983673587481+0.244473413518658i	188	111	282	17	212	87	0.842039251065203+0i	0.150511054157503-0.517992588983616i	139	161	39	261	63	237	0.458257569495584+0i	-0.0876518591739688+0.884486942573686i	128	172	277	23	233	66	0.882759431581913+0i	-0.0801927343368613-0.462930784580973i	251	49	39	261	182	117	0.780189497605494+0i	0.420993347712021+0.462675857386478i	184	114	170	130	9	291	0.173205080756888+0i	0.856522361818369-0.48617840727976i	170
76	296	4	109	190	141	159	0.685565460040104+0i	0.701352560774523+0.195203958707345i	197	102	287	13	216	84	0.848528137423857+0i	0.173858542345129-0.499773155795334i	129	171	39	261	56	244	0.432049379893857+0i	-0.167646391690727+0.886130927508126i	105	194	274	25	233	67	0.881286937760152+0i	-0.159059590346748-0.445009415689217i	246	54	36	264	186	114	0.787400787401181+0i	0.397071941111623+0.471522930070053i	197	103	168	132	7	292	0.153007748945791+0i	0.922860578115106-0.353435966086637i	160
77	296	4	132	167	148	151	0.703550479775242+0i	0.705561194926761+0.0848535362937073i	186	114	281	19	214	85	0.846001810603943+0i	0.141284921077024-0.514120129474726i	131	168	40	260	45	255	0.387298334620742+0i	-0.153405799751689+0.909102117807755i	116	184	282	18	217	83	0.850490054811538+0i	-0.131200195156812-0.509365463549975i	250	49	51	249	186	114	0.787400787401181+0i	0.439876340520158+0.431866651931582i	176	124	181	119	8	292	0.163299316185545+0i	0.633986202843602-0.755906626467373i	139
78	299	1	121	179	153	146	0.71533606481061+0i	0.685909812749116+0.133499225300163i	202	95	273	27	223	77	0.862167810425171+0i	0.2037850666042-0.463830047857821i	126	174	34	265	61	237	0.452435615946823+0i	-0.180853089611875+0.873266381696134i	110	190	282	18	214	86	0.844590630621329+0i	-0.155273617435083-0.512402937535774i	254	46	51	248	185	115	0.785281265959316+0i	0.448812132938453+0.426498537700389i	191	108	161	139	8	292	0.163299316185545+0i	0.953853476457322-0.251985870206275i	159
79	299	1	115	184	142	158	0.687992248018343+0i	0.706892622496051+0.164223892681065i	190	109	281	19	221	77	0.861168240389201+0i	0.150598992251732-0.485498924074739i	145	154	37	262	53	246	0.421019625532602+0i	-0.0362530702658447+0.906326756646127i	120	179	269	31	213	86	0.844022856289923+0i	-0.129450564043196-0.520449776183158i	259	40	38	262	181	118	0.778043167548281+0i	0.439919611552637+0.448463560172746i	199	101	175	124	9	291	0.173205080756888+0i	0.873038136608992-0.455855692106941i	155
80	294	6	114	185	142	157	0.689141776385575+0i	0.703427039928072+0.173994285935386i	178	122	277	22	206	93	0.830038077862902+0i	0.119245601236115-0.544809394085212i	138	161	36	264	50	250	0.408248290463863+0i	-0.0919261790020262+0.908230648540018i	109	191	272	28	214	86	0.844590630621329+0i	-0.170559822300557-0.507519471235803i	255	45	55	245	184	116	0.783156008298049+0i	0.461105686220997+0.417190858961855i	196	104	178	121	3	297	0.1+0i	0.84502227304415-0.525297399631197i	168
81	298	2	124	175	146	154	0.697614984548545+0i	0.706000992329742+0.122048892509322i	194	104	277	23	211	89	0.838649708360608+0i	0.182995218987019-0.513010152428351i	131	169	42	258	47	253	0.395811402901264+0i	-0.159114841914678+0.904442259304484i	111	189	284	16	221	78	0.859726953621095+0i	-0.142730005353033-0.490405659418113i	250	50	43	257	162	138	0.734846922834953+0i	0.463100650712746+0.495517696262638i	181	119	164	136	8	292	0.163299316185545+0i	0.899136882455032-0.406061817882917i	164
82	295	5	110	189	148	151	0.703550479775242+0i	0.685500765580524+0.187364411766329i	182	118	280	20	208	92	0.832666399786453+0i	0.13236275470126-0.537723690973869i	130	169	45	254	47	253	0.395811402901264+0i	-0.168455585217484+0.902749161806517i	114	186	275	24	220	80	0.856348838577675+0i	-0.141948981441879-0.496504937875022i	251	49	47	252	181	119	0.776745346515403+0i	0.441302189873424+0.449354029557528i	195	104	175	125	6	294	0.14142135623731+0i	0.868281006241793-0.475487217703839i	159
83	297	3	123	176	141	158	0.68671093362092+0i	0.715323583977866+0.129384171561077i	185	115	282	18	232	67	0.880863061117602+0i	0.121322702855979-0.457559907913978i	145	154	39	260	51	248	0.412999469579453+0i	-0.0370578871150323+0.909977005824686i	125	172	273	27	222	78	0.860232526704263+0i	-0.0966215024038308-0.500663844583595i	236	64	34	266	181	117	0.779347515769166+0i	0.373172293714306+0.503348675242553i	194	106	164	135	4	296	0.115470053837925+0i	0.943094628322374-0.311831987929639i	162
84	295	5	112	187	142	157	0.689141776385575+0i	0.701397646767055+0.182002618524492i	182	117	282	18	220	80	0.856348838577675+0i	0.123845642802927-0.501327162066247i	115	185	46	254	48	251	0.400668337976507+0i	-0.292238905536645+0.868367033594602i	120	180	271	28	225	75	0.866025403784439+0i	-0.11948054094407-0.485514572732593i	253	45	43	256	182	117	0.780189497605494+0i	0.437790636075423+0.446815070013046i	179	120	171	129	9	291	0.173205080756888+0i	0.80325185908492-0.569900386801605i	176
85	297	3	116	182	160	140	0.730296743340222+0i	0.666325851885043+0.15058726963571i	192	107	279	21	226	73	0.869397977228705+0i	0.15508029017104-0.469145244877427i	144	155	43	256	58	240	0.441169890726035+0i	-0.0462841407453538+0.896229270796398i	128	171	278	22	226	74	0.867947771086102+0i	-0.0825376728508824-0.489749118658755i	241	59	41	258	187	113	0.789514618821801+0i	0.393618197878052+0.470883617219692i	175	125	165	135	2	298	0.0816496580927725+0i	0.854629836164608-0.512777901698765i	158
86	299	1	118	180	135	162	0.674199862463242+0i	0.72286336869083+0.151403750480265i	192	107	281	19	212	87	0.842039251065203+0i	0.166963806241375-0.512925907973992i	131	168	48	252	43	257	0.378593889720018+0i	-0.165711606435192+0.910607670821707i	115	185	278	22	214	86	0.844590630621329+0i	-0.141217752671274-0.516453495483516i	267	31	37	262	176	123	0.767221455996771+0i	0.464955070524285+0.441800882583943i	199	101	171	126	6	293	0.141657649394966+0i	0.898021451039612-0.416522008830989i	160
87	298	2	115	183	140	159	0.684271455454021+0i	0.710474467943325+0.164312524329356i	192	108	274	25	220	79	0.857779664702572+0i	0.163814008144542-0.48721557606296i	135	165	40	258	46	253	0.392232270276368+0i	-0.124584564605887+0.911390439063197i	101	197	274	24	222	77	0.86166984186982+0i	-0.181916868787451-0.473741845800653i	258	42	51	249	179	121	0.772442015083765+0i	0.46815575540706+0.429142775789805i	203	97	173	127	5	295	0.129099444873581+0i	0.909668348846518-0.394761736291885i	171
88	295	5	104	196	153	147	0.714142842854285+0i	0.667229103169207+0.211672681005404i	184	115	286	13	218	82	0.852447456836295+0i	0.128110929041953-0.506873675774685i	142	158	38	262	47	253	0.395811402901264+0i	-0.065428433151316+0.915998064118422i	102	197	276	24	228	70	0.874700332194369+0i	-0.17146589487145-0.453319727956983i	252	48	36	263	172	128	0.757187779440036+0i	0.435804148204499+0.486560798949544i	186	114	195	105	7	293	0.152752523165194+0i	0.617363921347947-0.771704901684934i	174
89	296	4	119	181	156	144	0.721110255092798+0i	0.677711916426362+0.14389773567957i	198	101	283	17	215	84	0.84797614656929+0i	0.182122143760805-0.497762975322057i	144	154	34	266	46	253	0.392232270276368+0i	-0.0398779829857879+0.919001410568467i	121	179	267	33	227	73	0.869865890046659+0i	-0.118676845350685-0.478799686414834i	249	51	40	260	167	132	0.747347595228382+0i	0.444482424963843+0.493869361070937i	185	114	185	114	5	295	0.129099444873581+0i	0.701189465598754-0.701189465598754i	145
90	298	2	127	173	147	152	0.701169591458887+0i	0.704537699598806+0.109488966829544i	195	104	279	20	215	84	0.84797614656929+0i	0.175698977243462-0.500066319846778i	151	149	40	260	59	241	0.443471156521669+0i	0.008147741905072+0.896251609557931i	103	197	276	24	228	71	0.873236397557996+0i	-0.17030687560207-0.456567368635335i	248	52	43	254	183	116	0.782329939206767+0i	0.42162015083804+0.458471716279254i	187	113	173	127	10	290	0.182574185835055+0i	0.835010605696882-0.519060646784548i	160
91	296	4	118	182	162	138	0.734846922834953+0i	0.662506566579507+0.145206918702358i	179	120	272	27	221	79	0.858292879305582+0i	0.120142744998277-0.498897839399623i	137	162	34	265	55	245	0.428174419288838+0i	-0.0972348275539704+0.898449806598686i	107	193	275	25	227	71	0.872780021794125+0i	-0.15877909864306-0.461567147218197i	246	54	45	255	180	120	0.774596669241483+0i	0.42676151309813+0.46677040495108i	177	122	175	123	6	294	0.14142135623731+0i	0.718204958973917-0.681308767670925i	146
92	296	4	117	183	152	148	0.711805216802087+0i	0.685094706681249+0.154850173427953i	179	120	288	12	217	81	0.853339275706379+0i	0.109335428636128-0.509762537444511i	143	155	31	269	56	244	0.432049379893857+0i	-0.0457177470044387+0.900690413484107i	114	186	262	36	232	68	0.879393730551528+0i	-0.143644012356794-0.453908652022307i	258	42	38	261	189	110	0.79505158537756+0i	0.421269886322025+0.436376740290838i	191	107	167	131	9	291	0.173205080756888+0i	0.905252869987547-0.387965515708949i	154
93	297	3	112	188	137	161	0.678035060763204+0i	0.711636828607624+0.183960540728501i	197	102	282	18	209	91	0.834665601703261+0i	0.18703449164943-0.518026478345241i	128	172	36	264	47	253	0.395811402901264+0i	-0.174011266504285+0.901694744613113i	109	190	280	18	223	76	0.863608359149743+0i	-0.148458299351184-0.481809853947014i	260	40	37	262	180	120	0.774596669241483+0i	0.441405476560668+0.452947243354289i	192	108	164	135	5	295	0.129099444873581+0i	0.937008886476309-0.324573073433026i	170
94	298	2	111	189	143	157	0.690410505906933+0i	0.699537683383205+0.184337632783412i	195	104	283	17	215	85	0.84656167328002+0i	0.172811518644875-0.503457557652068i	126	174	45	254	45	253	0.38859582011313+0i	-0.205592670269086+0.89817868073242i	97	199	277	23	222	76	0.863114385787319+0i	-0.19037527307229-0.467750801655786i	255	45	44	255	202	97	0.821939951748871+0i	0.401117450888921+0.404375452162266i	181	119	177	123	9	291	0.173205080756888+0i	0.74268424088357-0.646854016253432i	169
95	298	2	121	179	156	144	0.721110255092798+0i	0.67989111150218+0.133221906983535i	202	97	287	13	215	85	0.84656167328002+0i	0.191028376466365-0.496831453028045i	123	177	45	255	50	249	0.408930410054765+0i	-0.227266278473143+0.883813305173332i	124	175	276	24	207	92	0.832050294337844+0i	-0.110383502137794-0.543606282292712i	255	45	39	261	177	121	0.770687830151498+0i	0.437892605583047+0.462915040187793i	184	116	169	131	4	296	0.115470053837925+0i	0.86710432976614-0.484558301928137i	138
96	297	3	126	174	139	158	0.684115098513012+0i	0.719843250713821+0.117525428687971i	197	103	283	16	217	83	0.850490054811538+0i	0.174153264824689-0.496323792516104i	145	152	45	255	54	245	0.424972948184897+0i	-0.0304610566684102+0.904693383051783i	121	179	281	19	219	81	0.854400374531753+0i	-0.112310277753448-0.507332633989716i	248	52	48	251	165	135	0.741619848709566+0i	0.465142402401512+0.483365850560577i	181	118	173	126	8	292	0.163299316185545+0i	0.790764921794684-0.589935735307144i	168
97	296	4	123	176	154	146	0.716472842006823+0i	0.686326643711291+0.124989618763567i	197	103	275	25	220	80	0.856348838577675+0i	0.181743062905736-0.483359209855681i	120	177	42	258	62	238	0.454606056566195+0i	-0.229408038544483+0.860642367760562i	112	188	280	20	225	74	0.86747239794936+0i	-0.139577958344408-0.477503541704555i	257	43	32	268	186	113	0.78871641202356+0i	0.412953827278076+0.455407024474888i	206	94	158	141	9	291	0.173205080756888+0i	0.973659331079716-0.148281849871791i	157
98	295	5	109	189	152	146	0.714189830573049+0i	0.674427524833985+0.187297623189257i	189	111	281	19	213	87	0.842614977317636+0i	0.153656848689303-0.516129414828173i	133	166	46	254	52	247	0.41702882811415+0i	-0.142882706735367+0.897592050230902i	104	196	268	31	208	91	0.834057656228299+0i	-0.199060480789888-0.514512148617168i	254	46	44	256	176	124	0.76594168620507+0i	0.45025605576233+0.458914826065451i	194	103	163	137	6	293	0.141657649394966+0i	0.952543234909723-0.269433657874464i	154
99	297	3	123	176	147	152	0.701169591458887+0i	0.701610038686024+0.12690373370541i	203	96	269	30	224	76	0.864098759787715+0i	0.205666175305447-0.459385195308428i	137	161	44	256	47	253	0.395811402901264+0i	-0.103986685583051+0.912425395610394i	129	171	279	21	228	72	0.871779788708135+0i	-0.0787146478429324-0.483532836749443i	253	47	43	256	174	126	0.761577310586391+0i	0.449760986764487+0.466599458620169i	180	119	168	132	1	299	0.0577350269189628+0i	0.86051096429121-0.506149727848666i	151
100	297	3	114	186	154	146	0.716472842006823+0i	0.677591559046182+0.165940789970493i	178	122	281	19	213	86	0.844022856289923+0i	0.112098533598079-0.524460996476727i	145	155	36	264	50	248	0.40961596025952+0i	-0.0399728895220872+0.911381881103594i	109	190	264	36	220	80	0.856348838577675+0i	-0.173385014100204-0.486419884001609i	257	42	39	261	188	112	0.791622805802528+0i	0.425805964475518+0.438203849766758i	193	107	168	131	6	294	0.14142135623731+0i	0.908883888342339-0.392339237792641i	179
101	297	3	109	191	150	149	0.708288246974828+0i	0.679970592287572+0.189651661794493i	192	108	281	19	214	86	0.844590630621329+0i	0.163463180443285-0.509849443763581i	135	164	44	255	49	251	0.404145188432738+0i	-0.124545526858112+0.906176074726265i	122	177	269	30	224	76	0.864098759787715+0i	-0.112877006473059-0.490501900855658i	257	43	43	257	183	117	0.781024967590665+0i	0.441588043316392+0.441588043316392i	201	99	163	137	5	295	0.129099444873581+0i	0.960905484519943-0.244936692132534i	127
102	298	2	105	194	157	143	0.723417813807024+0i	0.660986680822425+0.199407307895222i	177	123	273	26	210	90	0.836660026534076+0i	0.116609756439184-0.535165548875481i	133	167	45	254	53	246	0.421019625532602+0i	-0.145170977575904+0.895359068857877i	104	195	280	20	235	64	0.88654000319079+0i	-0.153292394947668-0.436518343708123i	256	42	46	253	176	123	0.767221455996771+0i	0.461748691390171+0.445150967041136i	189	108	153	146	4	296	0.115470053837925+0i	0.9896713111142-0.0849550623810406i	170
103	295	5	107	191	148	149	0.705915362006309+0i	0.679976684587531+0.198280634709625i	194	106	289	10	217	83	0.850490054811538+0i	0.157740424752305-0.501781451496196i	144	156	29	271	48	252	0.4+0i	-0.0453912608320553+0.915390426779785i	111	187	275	24	221	77	0.861168240389201+0i	-0.147761595013841-0.486369995768584i	243	57	46	254	171	128	0.756244903794432+0i	0.436139212616662+0.487725571098203i	177	122	172	127	5	295	0.129099444873581+0i	0.767480555219652-0.627938636088805i	160
104	296	4	106	194	136	163	0.674425309673176+0i	0.706937315981571+0.213049602076638i	183	117	278	21	209	90	0.836060198501516+0i	0.136040185140792-0.531503915797865i	141	157	43	257	43	257	0.378593889720018+0i	-0.0694688969514935+0.922952186748051i	121	179	265	35	229	69	0.876616435984933+0i	-0.117660070612993-0.466583038637732i	249	51	36	264	186	113	0.78871641202356+0i	0.403088095820728+0.464162049732959i	192	107	170	130	7	293	0.152752523165194+0i	0.894740169341776-0.419650683346182i	165
105	297	3	126	174	149	151	0.704745817062199+0i	0.700189291512384+0.11431661902243i	200	98	280	20	221	78	0.859726953621095+0i	0.18761550133182-0.475047354352596i	149	151	38	262	57	242	0.436618198778998+0i	-0.00803224146977034+0.899611044614257i	104	196	275	25	230	70	0.875595035770913+0i	-0.16682347995555-0.453324673792254i	253	47	34	265	172	127	0.758452922810903+0i	0.43296084206801+0.487128394897442i	186	114	174	123	4	296	0.115470053837925+0i	0.80783066677139-0.577993322184917i	149
106	295	5	123	177	153	147	0.714142842854285+0i	0.688171178975874+0.128142219533439i	186	113	274	25	217	83	0.850490054811538+0i	0.147977938125218-0.504746665659988i	141	158	32	267	49	251	0.404145188432738+0i	-0.0659969543789296+0.912310839944025i	111	189	274	26	220	78	0.859217686943796+0i	-0.15349667568593-0.488040712437315i	248	52	42	258	191	109	0.797913946905722+0i	0.405056281503578+0.446388555126392i	183	116	170	129	7	293	0.152752523165194+0i	0.842956965191448-0.515839336908199i	152
107	299	1	125	175	153	146	0.71533606481061+0i	0.689147516920666+0.115628778006823i	185	114	289	11	222	76	0.863114385787319+0i	0.125358024310263-0.489202333179235i	137	161	30	270	61	239	0.450924975282289+0i	-0.0894033254765206+0.888073033066767i	109	191	263	35	242	57	0.899646902120484+0i	-0.146890194497856-0.41116751119878i	248	52	38	259	182	117	0.780189497605494+0i	0.412723619273407+0.470067614200283i	185	114	166	133	10	290	0.182574185835055+0i	0.891592656998777-0.414402220858586i	157
108	297	3	106	194	154	146	0.716472842006823+0i	0.668318968916197+0.200041051920494i	189	110	280	20	207	93	0.830662386291807+0i	0.162362707827219-0.532577084661942i	131	169	43	257	52	248	0.416333199893227+0i	-0.158962200190713+0.895208180021382i	114	185	280	19	212	87	0.842039251065203+0i	-0.141592286926563-0.520501223772296i	256	44	47	253	193	107	0.802080627701064+0i	0.42831284820032+0.416190786458802i	195	104	174	126	8	292	0.163299316185545+0i	0.873255977233325-0.459083142316948i	157
109	296	4	111	189	146	154	0.697614984548545+0i	0.692202339676051+0.184903364707986i	185	115	288	12	214	86	0.844590630621329+0i	0.131625635578788-0.518981077424935i	126	174	43	256	43	255	0.379862214511292+0i	-0.202715401711841+0.902558122170192i	99	197	277	22	226	72	0.870855476956404+0i	-0.177885802218539-0.458221976365277i	263	37	40	259	182	117	0.780189497605494+0i	0.448501189891673+0.436063103795586i	186	114	169	131	5	295	0.129099444873581+0i	0.876983913507193-0.462852621017686i	174
110	299	1	121	179	156	143	0.722315118514615+0i	0.678826216918356+0.132120538863304i	198	100	282	18	215	85	0.84656167328002+0i	0.186332842978015-0.498611476964844i	122	178	46	254	51	248	0.412999469579453+0i	-0.23676597049357+0.879416461833259i	118	182	276	24	214	85	0.846001810603943+0i	-0.131244313245023-0.516774483402278i	253	47	37	262	173	125	0.761929729536575+0i	0.436556243033033+0.478415858764324i	180	120	171	128	9	291	0.173205080756888+0i	0.799623554758588-0.574980148070556i	147
111	294	6	117	183	136	163	0.674425309673176+0i	0.71968686084385+0.164928238943382i	199	100	280	19	211	89	0.838649708360608+0i	0.193169931186565-0.509266182219126i	145	151	43	257	53	247	0.420317340430616+0i	-0.0257738678687066+0.90701104793074i	121	178	282	18	209	91	0.834665601703261+0i	-0.116606412351529-0.53827156522692i	252	48	44	255	176	124	0.76594168620507+0i	0.446102664816139+0.462953286819818i	181	118	157	142	5	295	0.129099444873581+0i	0.964665433786052-0.229682246139536i	163
112	298	2	130	170	148	152	0.702376916856849+0i	0.705393581777448+0.0953234569969524i	202	98	279	21	222	78	0.860232526704263+0i	0.19063632206037-0.472924722034379i	125	173	46	254	57	242	0.436618198778998+0i	-0.203582533616738+0.87630970581249i	104	196	280	20	227	73	0.869865890046659+0i	-0.164550440798441-0.465033854430376i	250	50	40	260	184	115	0.784464540552736+0i	0.41717395734357+0.458891353077926i	193	107	173	127	7	293	0.152752523165194+0i	0.871436433601259-0.466117162158813i	160
113	295	5	121	178	153	146	0.71533606481061+0i	0.685576232461036+0.135201863396191i	187	113	279	21	215	85	0.84656167328002+0i	0.146755269116686-0.511660262596014i	123	176	41	259	58	241	0.440431530558801+0i	-0.212760632879943+0.872211545432734i	115	185	266	33	216	83	0.849945896369794+0i	-0.151129972066362-0.504729338148049i	257	43	44	255	167	133	0.746100976186646+0i	0.473345449712419+0.468270668064829i	194	103	160	140	6	294	0.14142135623731+0i	0.967316855646963-0.210471140019889i	150
114	296	4	104	194	137	161	0.678035060763204+0i	0.702011712960412+0.217825644133621i	197	103	272	27	226	73	0.869397977228705+0i	0.17648284134622-0.461520274636987i	143	155	39	261	45	255	0.387298334620742+0i	-0.0500957243579461+0.920592427951182i	123	177	278	22	217	82	0.851911091817218+0i	-0.108086641123705-0.512410743104974i	252	48	35	265	185	115	0.785281265959316+0i	0.410833447040271+0.463194572643443i	193	107	173	126	8	291	0.163572164021906+0i	0.86502033276382-0.474324752740525i	152
115	300	0	131	168	157	143	0.723417813807024+0i	0.685184313871542+0.0847886943586858i	202	97	282	18	216	84	0.848528137423857+0i	0.196122079832149-0.491463253766049i	150	150	41	259	49	249	0.405499112454445+0i	5.5972202613974e-17+0.914095438014356i	117	183	268	32	230	70	0.875595035770913+0i	-0.13009739190111-0.465196734676698i	259	41	43	257	188	112	0.791622805802528+0i	0.436031146194275+0.428030574704472i	192	107	156	144	4	296	0.115470053837925+0i	0.983621740737577-0.138401364932017i	166
116	296	4	113	187	157	140	0.727062259108206+0i	0.665532482988944+0.16866234157939i	173	127	273	26	208	92	0.832666399786453+0i	0.101062213687125-0.544475064287911i	140	160	43	255	53	247	0.420317340430616+0i	-0.0846600259168509+0.90341906850868i	120	178	266	33	220	80	0.856348838577675+0i	-0.12513280118063-0.501007433812469i	251	48	42	257	186	114	0.787400787401181+0i	0.423201952370657+0.448218816550203i	200	100	154	145	3	297	0.1+0i	0.990955380576306-0.089484265135653i	152
117	296	4	99	201	143	157	0.690410505906933+0i	0.682949675269778+0.238564612594237i	197	103	273	27	217	83	0.850490054811538+0i	0.187748630350695-0.491342160279478i	141	157	29	271	48	251	0.400668337976507+0i	-0.0608486576509598+0.914200373990965i	102	198	281	19	227	73	0.869865890046659+0i	-0.169712892746991-0.463174769788664i	262	38	38	262	174	125	0.762849788183168+0i	0.45719809747466+0.457198097474659i	184	114	172	128	6	294	0.14142135623731+0i	0.839709035363459-0.524298327223127i	154
118	295	5	106	192	155	145	0.718795288428261+0i	0.666168427836685+0.198879257558279i	177	123	287	13	215	85	0.84656167328002+0i	0.102924215781692-0.52224509489229i	133	165	38	262	55	245	0.428174419288838+0i	-0.128642336953286+0.89449304961518i	113	184	274	25	235	64	0.88654000319079+0i	-0.127653718492348-0.444692422802043i	254	44	48	252	180	119	0.775890900167808+0i	0.453974838611352+0.438064101410497i	187	111	181	119	4	296	0.115470053837925+0i	0.771733610568499-0.62537500828349i	160
119	295	5	128	172	158	141	0.726930597543868+0i	0.678940716891076+0.103011694976577i	196	104	281	19	213	85	0.845437815969419+0i	0.176945465975061-0.503909913972456i	142	157	33	264	49	250	0.404820452376368+0i	-0.0588569045355492+0.912500008836321i	124	176	271	29	221	75	0.864072694639532+0i	-0.105747782218508-0.492133909555362i	239	61	43	256	170	129	0.754030419087784+0i	0.420367868521343+0.504706827975533i	191	107	175	125	5	295	0.129099444873581+0i	0.853587097401934-0.504700307590826i	166
120	297	3	113	187	154	146	0.716472842006823+0i	0.67651436493284+0.17027912586745i	192	108	274	26	210	89	0.83805795570697+0i	0.175026291426217-0.51674428897264i	134	165	37	263	46	254	0.391578004149024+0i	-0.125454140231676+0.911552480861852i	113	187	274	26	220	80	0.856348838577675+0i	-0.14765342121285-0.494838492713337i	264	36	47	253	183	117	0.781024967590665+0i	0.463377724414983+0.418665838725818i	184	116	178	120	3	297	0.1+0i	0.754882500831136-0.648191645995943i	173
121	297	3	124	176	158	142	0.725718035235908+0i	0.677477007252365+0.119825865228309i	185	114	280	20	203	97	0.822597511950204+0i	0.150259453723618-0.548411733918972i	134	166	47	253	57	243	0.435889894354067+0i	-0.138148962200293+0.889333944164385i	112	188	278	22	236	64	0.886942313043338+0i	-0.131450318747069-0.44278002104276i	258	42	36	264	184	115	0.784464540552736+0i	0.426521124343813+0.450216742362914i	203	97	165	135	7	293	0.152752523165194+0i	0.95091404985579-0.269126617883714i	159
122	297	3	122	178	142	156	0.690297086126034+0i	0.710747534483185+0.135380482758702i	187	112	275	25	220	79	0.857779664702572+0i	0.148154868016262-0.492203394854024i	130	170	38	261	66	234	0.469041575982343+0i	-0.155425001196452+0.869392356190853i	117	183	273	27	221	79	0.858292879305582+0i	-0.132974452273565-0.495632049383289i	255	45	38	262	180	120	0.774596669241483+0i	0.432562350546354+0.461399840582778i	187	113	169	129	9	291	0.173205080756888+0i	0.865094199387228-0.470756865256972i	147
123	295	5	115	185	155	145	0.718795288428261+0i	0.67581273030474+0.163127210763213i	184	116	283	16	217	83	0.850490054811538+0i	0.129409821338752-0.509823268209425i	132	168	46	254	44	256	0.382970843102535+0i	-0.1575394282528+0.910227807682843i	118	181	272	28	215	84	0.84797614656929+0i	-0.132922895346038-0.51309644195056i	257	43	37	262	180	118	0.77719164022626+0i	0.432910657421522+0.456685358921525i	182	116	151	149	3	297	0.1+0i	0.994536978657863-0.0299365676404081i	131
124	298	2	119	181	152	148	0.711805216802087+0i	0.687458273256787+0.1439946383173i	199	100	283	17	229	70	0.875149294478044+0i	0.169266145039128-0.453279918503098i	130	168	30	268	52	248	0.416333199893227+0i	-0.143352607790081+0.897840017211557i	121	179	270	30	228	71	0.873236397557996+0i	-0.114468198132825-0.473661509515136i	248	52	45	254	188	112	0.791622805802528+0i	0.41722284077741+0.446383730065245i	188	110	175	125	7	292	0.153007748945791+0i	0.833580649146012-0.530784259498956i	159
125	296	4	106	192	170	130	0.752772652709081+0i	0.631123639057045+0.187126389257973i	187	113	278	22	216	81	0.852802865422442+0i	0.145020745153016-0.501693388637459i	135	164	41	259	47	253	0.395811402901264+0i	-0.121494551994785+0.910259527370584i	124	176	278	22	210	90	0.836660026534076+0i	-0.109029610828961-0.536761161004115i	260	40	47	253	191	109	0.797913946905722+0i	0.43999354142661+0.411993952426735i	192	108	177	123	6	294	0.14142135623731+0i	0.832724205777691-0.53532270371423i	167
126	298	2	112	188	156	143	0.722315118514615+0i	0.669837253743916+0.171985240826141i	192	107	279	20	197	102	0.8117036874711+0i	0.182125801411964-0.554948030184691i	130	169	46	254	42	258	0.374165738677394+0i	-0.171454229548502+0.911374482400034i	108	191	269	29	219	80	0.855827945075356+0i	-0.168556188964825-0.489026931354243i	241	58	45	255	195	104	0.807572853087248+0i	0.388199603874788+0.443990038748596i	175	122	156	144	9	291	0.173205080756888+0i	0.961038609923661-0.215417711054587i	161
127	298	2	110	188	159	140	0.729227382406089+0i	0.661394428354699+0.17545607681276i	191	108	284	16	200	99	0.817860820109531+0i	0.17074957504756-0.549498190671128i	139	161	34	266	45	254	0.387945450083904+0i	-0.0870105753308472+0.917566067125301i	116	184	274	26	222	78	0.860232526704263+0i	-0.134835078623081-0.491751463213591i	248	52	42	258	184	116	0.783156008298049+0i	0.417860305193176+0.460499111845541i	175	124	170	129	3	297	0.1+0i	0.775469001238798-0.623416255897856i	157
128	294	6	116	182	146	154	0.697614984548545+0i	0.698134698965091+0.161062954878691i	186	113	275	24	204	96	0.824621125123532+0i	0.157976373122995-0.543179036354409i	147	152	43	256	45	253	0.38859582011313+0i	-0.0216233464288115+0.921154557867367i	111	188	269	31	210	89	0.83805795570697+0i	-0.168449178533719-0.518925560295087i	250	50	38	262	177	122	0.769397975138457+0i	0.425430706823143+0.47648239164192i	180	120	164	135	6	294	0.14142135623731+0i	0.890735078330958-0.431961827284243i	172
129	296	4	96	203	136	161	0.676692291896736+0i	0.69103965595302+0.25407033669414i	199	100	276	23	217	83	0.850490054811538+0i	0.191670824378758-0.489825440079049i	131	167	46	254	53	247	0.420317340430616+0i	-0.155753462009829+0.893909499001597i	112	188	273	27	229	71	0.87368949480541+0i	-0.143599053855053-0.464807463793989i	249	51	35	264	178	121	0.771568354556165+0i	0.415276115343428+0.481900427757398i	198	102	163	137	8	292	0.163299316185545+0i	0.952269725659916-0.257906384032894i	175
130	298	2	126	173	151	149	0.709459888459759+0i	0.695968891933175+0.110878167950124i	201	99	278	22	212	85	0.844869643083898+0i	0.198014098799448-0.496976561692731i	126	172	49	251	53	247	0.420317340430616+0i	-0.202757385042007+0.884433590578886i	112	188	270	30	234	66	0.883176086632785+0i	-0.141599760945858-0.447157139829027i	256	44	34	265	171	128	0.756244903794432+0i	0.441600071517039+0.482786725502158i	187	112	165	134	4	296	0.115470053837925+0i	0.917985092043157-0.379433838044505i	179
131	295	5	112	188	156	144	0.721110255092798+0i	0.67018815656903+0.175635516893953i	199	101	275	25	206	93	0.830038077862902+0i	0.203541174765456-0.519237690728203i	125	174	47	253	50	249	0.408930410054765+0i	-0.211842969855397+0.887636454780496i	129	171	275	25	229	70	0.875149294478044+0i	-0.0801639003062546-0.477166073251516i	229	71	46	254	178	122	0.77028133388609+0i	0.385740336089854+0.507810062700567i	192	108	177	122	6	293	0.141657649394966+0i	0.827350543091512-0.54352938210742i	154
132	297	3	132	168	146	153	0.69878059101643+0i	0.710032841273947+0.0869427968906874i	187	113	274	26	209	91	0.834665601703261+0i	0.157477755747566-0.527763289532384i	126	174	37	263	69	230	0.480384461415262+0i	-0.182213385149823+0.857921355080413i	124	176	281	18	219	81	0.854400374531753+0i	-0.100463117847182-0.509810908035934i	243	57	40	258	181	119	0.776745346515403+0i	0.407207186666987+0.480467453417424i	189	111	150	150	10	288	0.183185826361828+0i	0.983078304622849+0i	167
133	297	3	113	185	148	148	0.707106781186548+0i	0.686549379031298+0.169262961547231i	186	113	283	17	204	96	0.824621125123532+0i	0.1501746105857-0.545387556087809i	142	158	33	267	50	249	0.408930410054765+0i	-0.0622522918566653+0.910439768403728i	130	169	276	24	208	91	0.834057656228299+0i	-0.0846497277441305-0.545144246672201i	249	51	52	247	189	111	0.793725393319377+0i	0.432673873659597+0.427543353418574i	194	106	159	139	6	294	0.14142135623731+0i	0.965013158098332-0.220793126471552i	162
134	296	4	102	198	140	158	0.685418600359022+0i	0.691724758785633+0.227416359052811i	179	119	280	20	220	80	0.856348838577675+0i	0.116856477864504-0.503002216941208i	133	167	30	270	64	235	0.462651945572992+0i	-0.124351532809718+0.877775525715657i	116	184	270	29	221	79	0.858292879305582+0i	-0.138920801215131-0.493998324210801i	249	50	49	251	191	109	0.797913946905722+0i	0.423739393530911+0.428693666507203i	172	127	170	129	5	295	0.129099444873581+0i	0.733010485115868-0.667853997550013i	161
135	293	6	111	189	141	159	0.685565460040104+0i	0.702688712390883+0.190338050527064i	185	115	280	20	210	89	0.83805795570697+0i	0.141836643681902-0.526821819389922i	114	186	38	262	57	242	0.436618198778998+0i	-0.275300211179093+0.856489545890509i	110	188	280	20	216	84	0.848528137423857+0i	-0.152985641878529-0.506552458664465i	254	46	48	252	174	126	0.761577310586391+0i	0.46268486638277+0.453787080490794i	179	121	171	128	4	296	0.115470053837925+0i	0.796991933859622-0.592849495259435i	172
136	300	0	120	178	159	141	0.728010988928052+0i	0.672938090108334+0.130974527604978i	193	107	278	21	220	79	0.857779664702572+0i	0.162626308709585-0.487613300206462i	131	167	35	265	48	252	0.4+0i	-0.14265716669293+0.905344648623465i	107	193	269	31	205	94	0.828020971411347+0i	-0.190546564185837-0.527326538095688i	249	51	40	259	195	105	0.806225774829855+0i	0.396030901041241+0.439499175676659i	174	124	174	125	4	296	0.115470053837925+0i	0.710598736086794-0.694057708651462i	169
137	297	3	112	187	149	151	0.704745817062199+0i	0.687303339644039+0.175918880872647i	190	109	278	22	221	78	0.859726953621095+0i	0.154545311692264-0.486811371941261i	155	145	32	267	58	242	0.439696865275764+0i	0.0380573803111885+0.897339569210294i	131	169	276	24	203	95	0.82535329022866+0i	-0.0841888110395839-0.558304746894083i	262	38	45	254	184	116	0.783156008298049+0i	0.453948919139483+0.424967111055387i	198	102	161	136	10	290	0.182574185835055+0i	0.950845939838567-0.250117303198276i	171
138	298	2	118	181	148	152	0.702376916856849+0i	0.696109659797831+0.148653988183348i	189	111	280	20	212	88	0.840634680861233+0i	0.155628350522129-0.518761168407096i	154	146	35	265	52	248	0.416333199893227+0i	0.0316056561981113+0.908662615695701i	104	196	260	38	227	72	0.871319301068624+0i	-0.186796344094003-0.45377285222719i	255	44	54	245	181	119	0.776745346515403+0i	0.466925333446348+0.422667008001196i	186	112	160	140	9	291	0.173205080756888+0i	0.951203015163002-0.255368016683401i	155
139	299	1	97	202	156	144	0.721110255092798+0i	0.65320259626491+0.23092502729843i	188	110	286	14	215	83	0.849397733730856+0i	0.146379045475439-0.507047004703297i	134	166	36	264	58	241	0.440431530558801+0i	-0.124782072972307+0.889072269927685i	106	193	271	29	224	76	0.864098759787715+0i	-0.170781145559669-0.473462916873814i	245	54	51	249	188	112	0.791622805802528+0i	0.424939158120884+0.439044468395682i	188	111	161	139	7	292	0.153007748945791+0i	0.95044072858305-0.270649312234602i	142
140	293	7	135	163	159	141	0.728010988928052+0i	0.682259764217166+0.0672429485547496i	192	107	275	24	209	91	0.834665601703261+0i	0.176656665428888-0.521656741442952i	146	152	34	266	55	244	0.428889832351286+0i	-0.0235115050559002+0.903050785302627i	111	189	274	26	227	71	0.872780021794125+0i	-0.146447124032254-0.46562675333332i	248	52	48	252	161	139	0.732575365861197+0i	0.471596973256395+0.490845829307676i	190	110	155	145	7	293	0.152752523165194+0i	0.980632971932428-0.122579121491554i	155
141	298	2	124	176	142	157	0.689141776385575+0i	0.713697176534313+0.125379233715488i	195	105	282	18	213	86	0.844022856289923+0i	0.173052352315953-0.507620233460129i	138	161	40	260	53	247	0.420317340430616+0i	-0.0946600767719339+0.90242606522577i	107	193	273	27	228	72	0.871779788708135+0i	-0.161670511297244-0.462452857896767i	250	50	33	266	177	122	0.769397975138457+0i	0.415248155090297+0.48538204081625i	190	109	160	140	9	291	0.173205080756888+0i	0.95635279750862-0.235349371567965i	159
142	299	1	118	182	137	163	0.675771164423776+0i	0.720678526509526+0.154776596297348i	196	104	279	21	216	84	0.848528137423857+0i	0.177727715342227-0.498410332155376i	132	167	43	255	53	247	0.420317340430616+0i	-0.147320849057887+0.895337869614704i	128	171	270	30	234	66	0.883176086632785+0i	-0.0829874345140485-0.461641728738614i	258	42	38	261	175	123	0.766321291722768+0i	0.446214923262481+0.462216313115632i	170	128	172	125	2	298	0.0816496580927725+0i	0.662864315752303-0.744274299056178i	164
143	295	5	125	175	151	147	0.711836645162339+0i	0.692133049239717+0.119333284351675i	190	109	283	17	210	90	0.836660026534076+0i	0.16004230156454-0.523819111631033i	141	158	36	264	43	257	0.378593889720018+0i	-0.0690491228141659+0.922983686370058i	111	188	273	27	218	81	0.853871764357245+0i	-0.15595049869987-0.496570691834211i	247	52	48	252	191	107	0.800587032942351+0i	0.414769232143962+0.432466052715438i	207	92	172	128	8	292	0.163299316185545+0i	0.921826829953202-0.351523297822155i	158
144	297	3	111	188	142	157	0.689141776385575+0i	0.700832886056455+0.184165354673221i	193	107	274	26	216	84	0.848528137423857+0i	0.173367567606582-0.49994368333061i	146	152	41	259	47	253	0.395811402901264+0i	-0.0254350583116685+0.917979515644012i	109	191	278	22	217	83	0.850490054811538+0i	-0.160451319371319-0.500921192183631i	251	49	37	263	184	114	0.785779653865847+0i	0.412178343774648+0.461150028183517i	191	109	163	135	6	294	0.14142135623731+0i	0.936180497900817-0.321816835094404i	152
145	295	5	122	178	127	171	0.652820416840876+0i	0.743772384038165+0.143625012090128i	197	103	282	18	228	71	0.873236397557996+0i	0.163454960439183-0.459064995276005i	147	153	41	259	54	246	0.424264068711928+0i	-0.0249136439561223+0.905195730405766i	114	186	274	26	217	83	0.850490054811538+0i	-0.146651688876357-0.505133595018564i	265	35	38	262	189	111	0.793725393319377+0i	0.435762566005236+0.424394846892056i	188	112	181	119	5	295	0.129099444873581+0i	0.768380680658273-0.626836871063328i	151
146	296	4	120	180	152	148	0.711805216802087+0i	0.688002716103986+0.141370421117257i	204	95	276	24	209	89	0.837461809206363+0i	0.217566379905835-0.50132084382706i	130	170	38	261	47	253	0.395811402901264+0i	-0.161611853544436+0.903999414893209i	128	171	277	22	216	84	0.848528137423857+0i	-0.0879870629167796-0.521783745204159i	253	46	37	262	193	107	0.802080627701064+0i	0.404348832133062+0.439509600144633i	183	117	183	115	5	295	0.129099444873581+0i	0.688264629313709-0.713880335468765i	144
147	294	6	119	180	138	162	0.678232998312527+0i	0.71879498500228+0.152753950965507i	171	129	269	31	214	84	0.847420087895683+0i	0.0922666247306545-0.522844206807042i	138	162	39	261	56	244	0.432049379893857+0i	-0.0969324947781858+0.896625576698217i	119	181	271	29	222	78	0.860232526704263+0i	-0.12654885819749-0.493948769093427i	250	50	48	252	189	107	0.79907040585515+0i	0.420909158774725+0.429327341950219i	182	118	164	136	3	297	0.1+0i	0.911565038640761-0.398809704405332i	155
148	296	4	118	181	150	150	0.707106781186548+0i	0.691099219926062+0.149605709174446i	173	126	274	26	224	76	0.864098759787715+0i	0.0940220309202537-0.494462527432529i	145	154	48	252	52	248	0.416333199893227+0i	-0.0402070821983826+0.908322661397237i	123	177	278	22	223	76	0.863608359149743+0i	-0.104057141384466-0.493307929526358i	250	50	47	253	191	109	0.797913946905722+0i	0.419879007532223+0.43247537775819i	176	122	164	136	3	297	0.1+0i	0.884550846528064-0.455598287866059i	154
149	295	5	115	184	136	162	0.675555948035523+0i	0.717156331936284+0.17120442937471i	179	118	278	22	214	85	0.846001810603943+0i	0.124767053254614-0.51837642584999i	133	166	45	255	53	247	0.420317340430616+0i	-0.141318959509615+0.896304794707946i	103	197	275	24	230	70	0.875595035770913+0i	-0.16891566368807-0.452549259080326i	245	54	43	257	194	106	0.804155872120988+0i	0.396544902285973+0.44281539472374i	187	113	170	130	6	294	0.14142135623731+0i	0.870865017685117-0.470737847397361i	148
150	294	6	127	173	142	156	0.690297086126034+0i	0.714469947130429+0.114116727666666i	184	116	281	19	222	78	0.860232526704263+0i	0.128096840584686-0.493549591664527i	128	172	32	267	57	243	0.435889894354067+0i	-0.165098894454643+0.884727277215897i	106	193	272	28	218	81	0.853871764357245+0i	-0.175321327626734-0.490066773116322i	259	41	41	259	183	117	0.781024967590665+0i	0.441588043316392+0.441588043316392i	184	115	164	136	6	294	0.14142135623731+0i	0.917731818762421-0.371171535588357i	169
151	297	3	96	202	137	163	0.675771164423776+0i	0.692882025740749+0.251491216026981i	181	118	282	18	221	79	0.858292879305582+0i	0.119490825663085-0.49905438172176i	145	155	44	255	50	250	0.408248290463863+0i	-0.0430717879405099+0.911854239677012i	127	173	281	19	230	69	0.877058019307029+0i	-0.0830716565225866-0.473147261063428i	261	39	36	264	164	135	0.740604471548472+0i	0.468757412224549+0.481426531473861i	187	113	168	129	6	294	0.14142135623731+0i	0.873841191573115-0.465189823523772i	163
152	297	3	111	188	138	162	0.678232998312527+0i	0.710717682043669+0.186762888258011i	199	100	286	14	210	89	0.83805795570697+0i	0.187150678671998-0.512477791078662i	153	146	38	262	56	244	0.432049379893857+0i	0.02826317841614+0.901406970285426i	104	195	280	20	217	83	0.850490054811538+0i	-0.174278829893539-0.496279715601601i	257	43	41	259	166	133	0.745106667859236+0i	0.467214846374514+0.475947834157216i	192	106	170	129	6	294	0.14142135623731+0i	0.894147217080961-0.424853803309294i	156
153	296	4	121	179	158	141	0.726930597543868+0i	0.673552324237813+0.133787790430798i	194	105	278	21	219	81	0.854400374531753+0i	0.170037252675856-0.491006448738147i	155	145	35	265	59	240	0.444212128060141+0i	0.0389163492170764+0.895076031992755i	104	196	282	17	217	83	0.850490054811538+0i	-0.171994546093609-0.497075992963571i	241	59	41	259	175	125	0.763762615825973+0i	0.413684230696848+0.495511880724796i	190	110	175	124	7	293	0.152752523165194+0i	0.832525933077708-0.532510316726126i	150
154	298	2	119	181	162	137	0.736074738098578+0i	0.66252275929219+0.138771659040932i	183	116	275	25	208	92	0.832666399786453+0i	0.143800015989716-0.534778666429416i	142	158	39	261	50	249	0.408930410054765+0i	-0.0656003355636996+0.910204655946327i	115	184	279	21	231	68	0.878962599224859+0i	-0.123594752989431-0.460596446140611i	247	52	39	259	196	102	0.810998224908889+0i	0.387338689812767+0.438463930750022i	190	110	154	145	7	293	0.152752523165194+0i	0.982028238358676-0.110847669045503i	164
155	299	1	126	174	141	158	0.68671093362092+0i	0.717680187002154+0.115599493208401i	200	100	283	17	212	88	0.840634680861233+0i	0.190587015397239-0.506961460956655i	133	167	43	255	54	246	0.424264068711928+0i	-0.14246322196592+0.894261835474985i	102	198	280	20	226	74	0.867947771086102+0i	-0.172028586629629-0.465910755455247i	250	50	42	258	169	131	0.750555349946514+0i	0.448957981692558+0.484874620227963i	190	109	164	136	9	291	0.173205080756888+0i	0.931170704405887-0.320813215526176i	157
156	293	7	121	179	149	149	0.707106781186548+0i	0.692999958994086+0.140538453222577i	188	112	283	17	223	77	0.862167810425171+0i	0.139179988440831-0.48712995954291i	150	148	35	265	57	243	0.435889894354067+0i	0.00787830916766678+0.89996551725311i	96	203	268	32	216	83	0.849945896369794+0i	-0.218163713866273-0.479579573372576i	246	53	39	261	175	123	0.766321291722768+0i	0.422314055432484+0.484151336295293i	174	126	159	141	8	292	0.163299316185545+0i	0.923760430703401-0.346410161513776i	157
157	298	2	116	183	126	172	0.650245178333764+0i	0.74085855629699+0.168255185998028i	195	104	278	22	205	95	0.82663978450915+0i	0.189038944123662-0.530029191904821i	137	162	42	258	45	255	0.387298334620742+0i	-0.106349874013431+0.915800035104459i	126	174	277	23	220	80	0.856348838577675+0i	-0.095889790075723-0.507416805817368i	252	48	33	267	188	109	0.79561085525314+0i	0.398097780019483+0.456641571198819i	190	108	162	138	6	294	0.14142135623731+0i	0.950590060452477-0.276366671233989i	162
158	300	0	111	189	141	159	0.685565460040104+0i	0.704585420273756+0.183192209271177i	190	110	281	19	215	85	0.84656167328002+0i	0.155446459586754-0.509087155146618i	129	170	44	256	42	258	0.374165738677394+0i	-0.176653105902795+0.910381063167999i	110	190	273	27	216	83	0.849945896369794+0i	-0.162940277935288-0.501041354651009i	263	37	48	251	182	116	0.781497444035204+0i	0.463462962185393+0.417688673115257i	205	94	166	133	7	293	0.152752523165194+0i	0.947287426054796-0.281625991529804i	140
159	295	5	125	175	137	163	0.675771164423776+0i	0.726393963986547+0.12524033861837i	198	102	278	22	224	75	0.865542534829261+0i	0.175855057207265-0.468946819219373i	137	161	37	262	58	242	0.439696865275764+0i	-0.0955779206721651+0.893046206949367i	122	177	273	27	215	85	0.84656167328002+0i	-0.116510566881449-0.519382923418066i	254	45	40	260	192	108	0.8+0i	0.413974419235387+0.434310004741687i	183	117	164	134	5	295	0.129099444873581+0i	0.90170907875145-0.412618553425007i	157
160	296	4	118	182	150	150	0.707106781186548+0i	0.690710842696451+0.151388677851277i	208	91	270	30	217	82	0.851911091817218+0i	0.230100097715925-0.470426866441446i	147	152	39	261	43	257	0.378593889720018+0i	-0.0209103917792388+0.925326657014865i	113	186	277	22	220	80	0.856348838577675+0i	-0.142122496962509-0.496455297608766i	256	44	51	249	195	105	0.806225774829855+0i	0.432362464774583+0.403810226534752i	184	116	180	120	3	297	0.1+0i	0.746079245955238-0.658305217019328i	151
161	295	5	121	178	147	151	0.702345065195184+0i	0.69838557566151+0.13772798228361i	171	129	274	26	209	88	0.838870492807861+0i	0.0908908884932562-0.536689055864942i	137	163	47	253	59	241	0.443471156521669+0i	-0.112233409552729+0.889233937225465i	114	186	271	29	218	82	0.852447456836295+0i	-0.149088969623509-0.501104592345684i	245	55	38	262	187	110	0.793492047615872+0i	0.39366492183637+0.464110223638668i	189	111	151	147	3	297	0.1+0i	0.993664128047027-0.0512991289647406i	150
162	297	3	114	185	139	159	0.682966289812414+0i	0.70990730116583+0.172013577171435i	175	124	275	25	231	69	0.877496438739212+0i	0.0961683599366604-0.469842150670939i	148	152	44	256	53	247	0.420317340430616+0i	-0.0171172774190178+0.907215703207949i	104	195	281	19	221	79	0.858292879305582+0i	-0.168870604705169-0.484578220930165i	247	52	42	258	192	107	0.801336675953013+0i	0.401601799574116+0.443368386729824i	173	126	182	118	6	294	0.14142135623731+0i	0.587231404723567-0.796968805729801i	154
163	293	7	126	173	137	163	0.675771164423776+0i	0.727291286858815+0.119919628887776i	178	120	278	22	209	90	0.836060198501516+0i	0.122001815488346-0.534900833331892i	140	159	31	268	48	252	0.4+0i	-0.0732409133037496+0.913584023841503i	130	170	271	28	221	78	0.859726953621095+0i	-0.082689038196229-0.504015960242901i	254	46	35	265	193	107	0.802080627701064+0i	0.40057914620165+0.442948094357594i	188	111	195	103	4	296	0.115470053837925+0i	0.636273040760006-0.762773416073661i	146
164	297	3	118	182	133	167	0.665832811847939+0i	0.729027450295656+0.158699853125585i	186	113	282	18	223	77	0.862167810425171+0i	0.135441371199657-0.488182651918545i	142	158	46	253	59	241	0.443471156521669+0i	-0.0688434408967938+0.893640819333373i	122	178	276	24	230	70	0.875595035770913+0i	-0.104787366399117-0.471543148796025i	261	39	41	259	182	118	0.778888096369862+0i	0.447484221788534+0.43942144301757i	182	117	159	141	7	293	0.152752523165194+0i	0.952645963322815-0.262930285877097i	168
165	296	4	92	205	159	141	0.728010988928052+0i	0.638516485693803+0.249593063800331i	177	122	276	24	222	78	0.860232526704263+0i	0.10907564470121-0.498098889511927i	130	169	49	251	53	247	0.420317340430616+0i	-0.172564620753306+0.890816920022067i	119	181	279	21	224	75	0.865542534829261+0i	-0.117024211357968-0.486971718231545i	262	38	42	258	177	123	0.768114574786861+0i	0.460925245518596+0.444463629607218i	191	109	161	139	5	295	0.129099444873581+0i	0.957760328300817-0.256960088080707i	166
166	293	7	120	180	151	148	0.710645285925423+0i	0.68856117710216+0.144453393797656i	198	101	278	22	213	86	0.844022856289923+0i	0.190581841306224-0.501302283881223i	121	179	43	257	56	244	0.432049379893857+0i	-0.235915427560842+0.870446577552074i	106	194	283	16	223	76	0.863608359149743+0i	-0.157340755312391-0.478982764537948i	241	59	47	251	168	131	0.749581823218117+0i	0.439008140658175+0.495377575932597i	188	111	166	134	7	293	0.152752523165194+0i	0.913041975888299-0.3781811959004i	154
167	296	4	119	181	146	152	0.699952059719836+0i	0.698615416843989+0.148336150151806i	194	105	277	23	210	90	0.836660026534076+0i	0.181660889012448-0.516719770671887i	153	147	35	265	50	249	0.408930410054765+0i	0.0237979621223788+0.912255214691187i	98	201	283	17	218	82	0.852447456836295+0i	-0.189332493581416-0.487325907589137i	247	52	37	263	165	134	0.742858980482126+0i	0.438167512732938+0.506132162485736i	191	108	169	130	6	294	0.14142135623731+0i	0.895969306846467-0.420997626108581i	157
168	297	3	107	193	146	152	0.699952059719836+0i	0.685465349116923+0.200510272190665i	185	115	285	15	213	87	0.842614977317636+0i	0.135147258540462-0.521282282941783i	143	156	43	257	57	241	0.437350166097184+0i	-0.0547110218760881+0.897625498913684i	131	169	279	21	221	79	0.858292879305582+0i	-0.0747750157737373-0.507683001832217i	248	52	44	256	195	103	0.80892670626416+0i	0.39910548707464+0.431685526835835i	187	113	165	132	8	292	0.163299316185545+0i	0.899528698314-0.405193107348649i	163
169	294	6	111	189	168	131	0.749581823218117+0i	0.638894622673664+0.173033960307451i	200	99	276	24	210	90	0.836660026534076+0i	0.204353612912444-0.508172806129599i	139	159	42	258	41	259	0.369684550213647+0i	-0.0862366503378907+0.925146784824891i	105	194	281	19	231	68	0.878962599224859+0i	-0.153848521124049-0.451392713401338i	252	48	46	254	184	116	0.783156008298049+0i	0.435407443490937+0.443944844343701i	189	111	182	118	10	290	0.182574185835055+0i	0.760079615310792-0.623655068972958i	157
170	298	2	100	199	154	145	0.717669957030445+0i	0.660201359386563+0.221549086750666i	192	107	277	23	223	77	0.862167810425171+0i	0.161258843035376-0.480273101692733i	126	173	32	268	41	259	0.369684550213647+0i	-0.18206381965305+0.911145487233886i	101	199	277	23	221	79	0.858292879305582+0i	-0.184718880842586-0.478761180959355i	263	37	43	256	183	117	0.781024967590665+0i	0.453750949953023+0.42908049992598i	189	110	165	134	6	294	0.14142135623731+0i	0.921538684069831-0.361616445647655i	156
171	296	4	122	178	142	156	0.690297086126034+0i	0.710576574549471+0.136274959502638i	184	115	287	13	208	92	0.832666399786453+0i	0.135657432592247-0.536901972103983i	129	170	44	256	60	240	0.447213595499958+0i	-0.170379384671465+0.878049466305272i	118	181	276	24	217	82	0.851911091817218+0i	-0.127412304585871-0.507950387615674i	240	60	45	255	182	117	0.780189497605494+0i	0.407098145728711+0.474947836683496i	181	119	162	137	5	295	0.129099444873581+0i	0.919249737029835-0.371904899542764i	163
172	297	3	113	186	162	136	0.737308728467136+0i	0.655519543413041+0.163309421435915i	188	111	287	13	218	82	0.852447456836295+0i	0.14188115441059-0.503192876893594i	141	159	37	261	46	253	0.392232270276368+0i	-0.0731922345739528+0.916949694886212i	96	202	277	23	219	81	0.854400374531753+0i	-0.201262256621256-0.479054802772835i	253	47	40	259	202	97	0.821939951748871+0i	0.389556030679502+0.415524746170784i	204	95	161	139	8	292	0.163299316185545+0i	0.967201171332963-0.194564198930527i	165
173	296	4	128	170	150	150	0.707106781186548+0i	0.699808289088383+0.101332909378891i	196	104	272	27	209	90	0.836060198501516+0i	0.192305492016409-0.513830655198707i	132	168	33	267	46	254	0.391578004149024+0i	-0.139914645051214+0.909445192832894i	114	186	279	21	224	75	0.865542534829261+0i	-0.134624044604767-0.482402826500417i	256	43	44	256	197	102	0.8117036874711+0i	0.414657353637038+0.411334903479571i	194	104	169	130	4	296	0.115470053837925+0i	0.911899534360245-0.393834871361381i	160
174	296	4	112	187	144	156	0.692820323027551+0i	0.698294845605511+0.179956407501306i	187	112	274	25	217	80	0.854774666587476+0i	0.149682553076583-0.496946076214256i	125	173	46	253	43	257	0.378593889720018+0i	-0.209741473385129+0.901484986568774i	112	187	278	22	225	74	0.86747239794936+0i	-0.140299330642214-0.477292087319006i	256	44	45	254	172	128	0.757187779440036+0i	0.46439355452895+0.459353124707597i	180	120	165	134	8	292	0.163299316185545+0i	0.875882155089119-0.454052622203389i	160
175	295	5	118	181	137	163	0.675771164423776+0i	0.720201599176394+0.15698085831431i	194	105	277	23	212	88	0.840634680861233+0i	0.179631094701143-0.510946184201235i	116	183	34	266	54	246	0.424264068711928+0i	-0.252021232084348+0.869761633195376i	121	178	271	29	226	74	0.867947771086102+0i	-0.114225688373133-0.48334165843878i	243	57	46	253	171	129	0.754983443527075+0i	0.437468700959963+0.488488623900703i	184	115	177	121	2	298	0.0816496580927725+0i	0.772834657908867-0.629332920534289i	163
176	294	6	105	194	144	155	0.693977918359488+0i	0.687697798732359+0.213228484138726i	194	106	275	25	224	76	0.864098759787715+0i	0.167118382600283-0.474768132387167i	141	159	35	265	58	241	0.440431530558801+0i	-0.0700473446954074+0.895049404441316i	124	176	270	30	250	50	0.912870929175277+0i	-0.0864479419151214-0.398990501146715i	250	50	41	259	182	118	0.778888096369862+0i	0.423981388919005+0.462139713921715i	191	109	158	141	14	286	0.216024689946929+0i	0.955926220904266-0.198842635068593i	162
177	297	3	123	177	158	141	0.726930597543868+0i	0.675412592783409+0.124055374184708i	181	117	283	17	202	95	0.824702782907079+0i	0.133139482362294-0.549671900411164i	140	160	38	262	59	240	0.444212128060141+0i	-0.0796760477316+0.892371734593915i	114	186	272	27	224	74	0.866993571111686+0i	-0.140071994230524-0.478227962464859i	252	48	34	266	169	130	0.751809411556112+0i	0.435412641662206+0.495175161106039i	187	113	170	130	7	293	0.152752523165194+0i	0.869382693176182-0.469936590906045i	179
178	299	1	120	180	158	142	0.725718035235908+0i	0.674457243413606+0.135796760418847i	196	103	278	22	212	88	0.840634680861233+0i	0.185475313951719-0.508853850577791i	130	169	38	260	54	246	0.424264068711928+0i	-0.156173303662289+0.89196967393696i	103	197	277	23	210	89	0.83805795570697+0i	-0.189356964460877-0.511666691202795i	252	48	36	264	185	113	0.787912031338218+0i	0.410604148358803+0.458910518753956i	200	100	163	137	6	294	0.14142135623731+0i	0.958095400548931-0.249104804142722i	154
179	298	2	126	172	142	158	0.687992248018343+0i	0.716996441883287+0.11217294234071i	197	103	280	20	212	88	0.840634680861233+0i	0.184144853832846-0.509336829750425i	147	152	32	268	54	246	0.424264068711928+0i	-0.0192449547016354+0.905333989044116i	126	173	279	21	224	76	0.864098759787715+0i	-0.090497874921106-0.495119650153473i	259	41	42	257	184	116	0.783156008298049+0i	0.442003126840576+0.437378443147145i	181	116	178	121	17	283	0.238047614284762+0i	0.732371867425258-0.637937913230883i	161
180	297	3	112	188	155	145	0.718795288428261+0i	0.6730959592088+0.173997594897513i	188	111	274	26	212	88	0.840634680861233+0i	0.161085843140703-0.517092529894778i	141	159	38	262	51	249	0.412310562561766+0i	-0.0729736151965319+0.908116100223506i	107	192	278	22	235	65	0.885061203156784+0i	-0.14711985608902-0.441613422136389i	246	53	51	249	174	126	0.761577310586391+0i	0.453134419509784+0.463324074331921i	193	107	171	126	4	296	0.115470053837925+0i	0.878192153162944-0.4641607574857i	172
181	294	6	117	182	157	142	0.724626532801645+0i	0.672124191048304+0.152202036016373i	190	110	278	22	209	88	0.838870492807861+0i	0.162360341381161-0.519553092419715i	135	164	30	270	58	242	0.439696865275764+0i	-0.108097428926171+0.891617413763447i	121	179	277	23	224	75	0.865542534829261+0i	-0.111494158559544-0.488267521967658i	258	42	45	255	176	123	0.767221455996771+0i	0.459867840450504+0.447093733771324i	186	114	162	136	7	293	0.152752523165194+0i	0.928794781170726-0.337649109486002i	174
182	296	4	109	191	135	164	0.671941230110497+0i	0.713023088513281+0.200232511157839i	184	116	284	16	213	86	0.844022856289923+0i	0.131898385659876-0.519834814071277i	141	159	35	265	69	230	0.480384461415262+0i	-0.0684300840984201+0.874384407924256i	101	198	272	27	221	78	0.859726953621095+0i	-0.188017099616265-0.474888550577163i	261	39	40	257	182	118	0.778888096369862+0i	0.446284704685124+0.440639643810501i	186	114	175	124	4	296	0.115470053837925+0i	0.809660337416645-0.575427497327884i	163
183	295	5	121	177	146	154	0.697614984548545+0i	0.70330669705363+0.136722431271708i	193	107	283	17	207	93	0.830662386291807+0i	0.171281023664206-0.529776189473009i	141	157	44	254	51	249	0.412310562561766+0i	-0.0692122298600244+0.908410516912812i	110	189	268	32	216	84	0.848528137423857+0i	-0.168474639946033-0.501613691694171i	254	45	38	262	191	109	0.797913946905722+0i	0.411945321501249+0.440039072613519i	185	114	158	142	6	294	0.14142135623731+0i	0.965886861202268-0.216939095962049i	173
184	298	2	115	184	149	151	0.704745817062199+0i	0.690816430628757+0.161573489492173i	187	113	287	13	211	88	0.840050961983317+0i	0.141448809870842-0.523742890602847i	130	166	34	266	60	240	0.447213595499958+0i	-0.138958000169291+0.883567017372735i	126	174	274	25	232	68	0.879393730551528+0i	-0.0898285556168748-0.467544112637998i	245	54	38	262	186	114	0.787400787401181+0i	0.400739152261915+0.468410217485061i	181	118	173	126	3	296	0.100167084494127+0i	0.797492961648629-0.594955066626754i	162
185	294	5	125	174	140	160	0.683130051063973+0i	0.720020759269918+0.12207964430528i	183	116	283	16	220	79	0.857779664702572+0i	0.125106877489009-0.498560243127842i	126	174	36	264	39	261	0.360555127546399+0i	-0.192153784566105+0.912730476688997i	113	187	282	18	211	88	0.840050961983317+0i	-0.14642303655143-0.522374076345641i	248	51	28	272	183	117	0.781024967590665+0i	0.393096403070678+0.485257888027485i	186	113	157	140	10	290	0.182574185835055+0i	0.9572369768036-0.224419332738006i	163
186	294	6	132	167	149	151	0.704745817062199+0i	0.70424387160983+0.0858714308331384i	188	111	285	15	215	84	0.84797614656929+0i	0.145811718984043-0.509583552968909i	125	174	43	256	45	255	0.387298334620742+0i	-0.206694024898703+0.898486271498443i	94	206	278	22	213	86	0.844022856289923+0i	-0.21496202855655-0.491341779557829i	244	56	50	250	178	121	0.771568354556165+0i	0.435703053635957+0.463513886846763i	185	115	183	117	9	291	0.173205080756888+0i	0.716592459961234-0.675644319392021i	166
187	295	5	117	182	156	143	0.722315118514615+0i	0.674712902085545+0.151734535701397i	185	115	276	24	217	81	0.853339275706379+0i	0.139537734710322-0.502335844957161i	113	186	37	263	48	252	0.4+0i	-0.282563690560383+0.871870266024078i	114	186	268	32	226	74	0.867947771086102+0i	-0.144927368641469-0.475039708324816i	240	59	40	260	183	117	0.781024967590665+0i	0.397558239111637+0.481609225944079i	191	109	189	110	10	290	0.182574185835055+0i	0.706914242868434-0.683329290969161i	157
188	299	1	108	192	139	159	0.682966289812414+0i	0.703052864197309+0.198175975142866i	190	107	276	24	219	81	0.854400374531753+0i	0.164032153963421-0.493045081575834i	141	158	41	259	54	246	0.424264068711928+0i	-0.0706356787947562+0.902779375529373i	110	189	277	23	230	70	0.875595035770913+0i	-0.143897269804404-0.461114854538619i	258	42	47	250	167	131	0.748600483945715+0i	0.48085625719757+0.456480640717858i	187	113	172	128	12	288	0.2+0i	0.842169736504256-0.500749573056585i	166
189	297	3	99	200	141	157	0.687862168182047+0i	0.68622064237527+0.236530901917624i	200	99	287	13	219	81	0.854400374531753+0i	0.180245070009735-0.487351736158994i	130	168	49	251	64	236	0.461880215351701+0i	-0.165036859174566+0.87145252411159i	119	181	279	21	213	87	0.842614977317636+0i	-0.125828692682885-0.523609721164262i	254	46	49	250	178	121	0.771568354556165+0i	0.456716904499402+0.442822699725269i	198	102	175	125	6	294	0.14142135623731+0i	0.878000148542059-0.457291744032322i	156
190	295	5	109	191	147	150	0.703526470681448+0i	0.683856674996476+0.193366370171417i	193	106	283	17	233	66	0.882759431581913+0i	0.146492347692358-0.446403156374099i	131	169	40	259	52	248	0.416333199893227+0i	-0.154937140577749+0.89591358352034i	118	181	273	27	224	76	0.864098759787715+0i	-0.1252615847585-0.487486275414111i	257	43	45	254	179	121	0.772442015083765+0i	0.453608327348878+0.444491640746017i	199	99	157	141	6	294	0.14142135623731+0i	0.977516353586405-0.156402616573825i	160
191	296	3	108	191	144	156	0.692820323027551+0i	0.693809799118275+0.196539977224631i	191	109	284	16	225	74	0.86747239794936+0i	0.145554806871971-0.475715710264492i	121	177	46	253	42	258	0.374165738677394+0i	-0.242931902267221+0.894977145440502i	116	184	276	24	218	81	0.853871764357245+0i	-0.135597913870555-0.502509916108527i	244	55	37	263	170	130	0.752772652709081+0i	0.42312883211301+0.504277031767275i	188	110	171	128	6	294	0.14142135623731+0i	0.867615201283398-0.476701020034537i	162
192	298	2	125	175	135	164	0.671941230110497+0i	0.730259285265616+0.12335460899757i	181	119	275	24	214	86	0.844590630621329+0i	0.127990838256987-0.519889422847725i	138	162	34	266	43	257	0.378593889720018+0i	-0.0952396358418812+0.920649813138184i	101	196	277	23	227	73	0.869865890046659+0i	-0.174334784533104-0.461454999144152i	251	49	38	261	169	131	0.750555349946514+0i	0.442817959706452+0.490488451676573i	175	124	163	137	7	293	0.152752523165194+0i	0.881055923282797-0.447668545594801i	158
193	298	2	105	195	150	149	0.708288246974828+0i	0.675393661625321+0.205356180899591i	191	109	281	19	219	80	0.855827945075356+0i	0.15450045271439-0.493647787941101i	141	158	33	267	55	245	0.428174419288838+0i	-0.0656984049933488+0.901304824267571i	120	180	281	19	213	87	0.842614977317636+0i	-0.120212424794248-0.524927588268218i	251	48	53	247	178	121	0.771568354556165+0i	0.460635091135357+0.438745469563178i	203	97	152	146	6	294	0.14142135623731+0i	0.988346145995071-0.0563195853739121i	154
194	299	1	122	178	157	143	0.723417813807024+0i	0.678533674338975+0.127509683768398i	188	111	277	23	228	72	0.871779788708135+0i	0.142560400585373-0.4686966312925i	125	174	47	253	39	261	0.360555127546399+0i	-0.216525775715627+0.907257729893081i	115	182	276	24	226	74	0.867947771086102+0i	-0.128816604403134-0.479659200992447i	253	46	32	267	179	121	0.772442015083765+0i	0.419783591580255+0.476565913146666i	190	110	178	122	6	294	0.14142135623731+0i	0.810998224908889-0.567698757436223i	160
195	295	5	112	187	149	151	0.704745817062199+0i	0.686717189774095+0.178193250719838i	197	103	278	22	214	86	0.844590630621329+0i	0.18454901074541-0.502601561178989i	130	170	45	253	54	246	0.424264068711928+0i	-0.16990879781054+0.889455451625643i	126	174	273	27	212	87	0.842039251065203+0i	-0.103303801494458-0.5294319826591i	259	41	56	244	184	116	0.783156008298049+0i	0.470902972831179+0.406099811432393i	193	107	166	132	5	294	0.129315150027968+0i	0.921314106359871-0.366685027503929i	169
196	297	3	118	181	150	148	0.709475654760603+0i	0.688985315385636+0.148133488735564i	190	108	277	23	215	84	0.84797614656929+0i	0.163826850227197-0.504080566967359i	136	164	31	269	44	256	0.382970843102535+0i	-0.107933321176782+0.917433230002643i	112	187	267	33	224	75	0.865542534829261+0i	-0.153327735271395-0.476787925599929i	259	41	53	247	178	120	0.772861848095512+0i	0.474046733352554+0.421858102157777i	181	119	178	121	10	290	0.182574185835055+0i	0.722686040055109-0.666626997785217i	148
197	299	1	112	185	160	140	0.730296743340222+0i	0.663130876941316+0.16408566882488i	200	99	284	16	212	87	0.842039251065203+0i	0.190783796973941-0.504550733304152i	133	166	35	265	55	245	0.428174419288838+0i	-0.128766957560618+0.894475118327642i	119	180	282	18	231	68	0.878962599224859+0i	-0.10770273186283-0.464569554225374i	256	43	44	256	171	129	0.754983443527075+0i	0.465542256978851+0.461812090537956i	188	111	172	127	3	297	0.1+0i	0.859044237956291-0.502038840364066i	174
198	298	2	117	183	149	151	0.704745817062199+0i	0.692455297370706+0.15439881630563i	192	108	287	13	216	84	0.848528137423857+0i	0.155096537539536-0.505910134355152i	129	169	42	257	46	254	0.391578004149024+0i	-0.168847573698315+0.904520405255105i	124	175	267	33	218	81	0.853871764357245+0i	-0.111190575181527-0.508467959683052i	242	56	45	255	185	114	0.786593349190016+0i	0.410938250840255+0.46086945766278i	167	130	176	122	4	296	0.115470053837925+0i	0.562734957833615-0.818532854501679i	147
199	294	6	114	186	149	150	0.705923338045516+0i	0.687140530743714+0.171785132685929i	197	103	287	13	208	92	0.832666399786453+0i	0.179700424782249-0.523807621173791i	147	153	37	262	53	247	0.420317340430616+0i	-0.0241075558299441+0.907056866511268i	113	186	273	27	224	76	0.864098759787715+0i	-0.143628285399606-0.482394287866785i	233	67	50	249	183	116	0.782329939206767+0i	0.398198483464031+0.478954939412553i	185	115	175	124	6	292	0.141895130952121+0i	0.799130741156808-0.584171062575211i	145
200	297	3	123	176	142	157	0.689141776385575+0i	0.713056308594641+0.128974078068105i	184	115	278	22	215	85	0.84656167328002+0i	0.138957208838822-0.513832878906223i	128	172	43	257	50	250	0.408248290463863+0i	-0.183847292095382+0.894166375191177i	103	196	273	26	226	74	0.867947771086102+0i	-0.175005896054538-0.464800605650224i	260	40	41	259	183	116	0.782329939206767+0i	0.442438020985085+0.438415857157947i	191	107	170	130	6	294	0.14142135623731+0i	0.894886068843976-0.423295315103976i	164
[truncated: 751 more columns]
