# Supplementary material for: Experimental benchmarking of quantum state overlap estimation strategies with photonic systems
Source: Light Sci Appl. 2025 Feb 12;14:83. doi: 10.1038/s41377-025-01755-8 (PMC11814415; doi:10.1038/s41377-025-01755-8)
Supplement: Supplementary file 3 — Dataset all [file 41377_2025_1755_MOESM3_ESM.zip › overlap_estimation_data/1_TT_data/Tomography_Phi/Phi_tomo_c07.csv]

Data No.	SigmaX+_Counts (m =1)	SigmaX-_Counts (m =1)	SigmaY+_Counts (m =1)	SigmaY-_Counts (m =1)	SigmaZ+_Counts (m =1)	SigmaZ-_Counts (m =1)	Tomo results (m =1)_1	Tomo results (m =1)_2	SigmaX+_Counts (m =2)	SigmaX-_Counts (m =2)	SigmaY+_Counts (m =2)	SigmaY-_Counts (m =2)	SigmaZ+_Counts (m =2)	SigmaZ-_Counts (m =2)	Tomo results (m =2)_1	Tomo results (m =2)_2	SigmaX+_Counts (m =3)	SigmaX-_Counts (m =3)	SigmaY+_Counts (m =3)	SigmaY-_Counts (m =3)	SigmaZ+_Counts (m =3)	SigmaZ-_Counts (m =3)	Tomo results (m =3)_1	Tomo results (m =3)_2	SigmaX+_Counts (m =4)	SigmaX-_Counts (m =4)	SigmaY+_Counts (m =4)	SigmaY-_Counts (m =4)	SigmaZ+_Counts (m =4)	SigmaZ-_Counts (m =4)	Tomo results (m =4)_1	Tomo results (m =4)_2	SigmaX+_Counts (m =5)	SigmaX-_Counts (m =5)	SigmaY+_Counts (m =5)	SigmaY-_Counts (m =5)	SigmaZ+_Counts (m =5)	SigmaZ-_Counts (m =5)	Tomo results (m =5)_1	Tomo results (m =5)_2	SigmaX+_Counts (m =6)	SigmaX-_Counts (m =6)	SigmaY+_Counts (m =6)	SigmaY-_Counts (m =6)	SigmaZ+_Counts (m =6)	SigmaZ-_Counts (m =6)	Tomo results (m =6)_1	Tomo results (m =6)_2	SigmaX+_Counts (m =7)
1	193	106	128	172	5	295	0.129099444873581+0i	0.885499134845333+0.446345847433916i	19	281	201	98	98	202	0.571547606649408+0i	-0.763332619718277-0.301092419378779i	157	141	219	81	292	7	0.988224988938522+0i	0.0177386660078361-0.151976021022136i	281	19	84	216	129	170	0.6568394987288+0i	0.673394092698065+0.339267252809712i	47	253	193	106	241	59	0.89628864398325+0i	-0.408324812235911-0.173024606282386i	7	293	146	153	100	198	0.579284446363492+0i	-0.814879793273235+0.0200113147072267i	212
2	197	103	128	172	6	294	0.14142135623731+0i	0.896587581195393+0.419679293325503i	20	280	205	94	96	203	0.566630597579863+0i	-0.757410177774354-0.324437341392925i	174	126	219	80	281	19	0.967815409397198+0i	0.0818998904579003-0.237961638245153i	272	28	78	221	118	181	0.628210816073265+0i	0.670683462964919+0.394379085492558i	54	246	203	97	237	62	0.890304521199476+0i	-0.398647404733838-0.22008658803014i	4	295	156	144	113	187	0.613731754650732+0i	-0.788848645571732-0.0324214082509896i	209
3	192	108	134	164	11	289	0.191485421551268+0i	0.92361210836598+0.332075302624393i	20	280	194	103	97	203	0.568624070307733+0i	-0.775556767993754-0.274186736159408i	172	127	226	72	285	15	0.974679434480896+0i	0.0625236017529259-0.214687678323283i	277	23	82	217	119	181	0.629814787589706+0i	0.685380527742004+0.365495370046496i	49	250	197	101	242	58	0.898146239020499+0i	-0.396518263874853-0.190017366961564i	6	293	151	149	107	193	0.597215762238964+0i	-0.802061282716633-0.00557064630737002i	208
4	177	121	132	167	8	291	0.163572164021906+0i	0.83736265275983+0.521601317981667i	16	284	202	97	83	217	0.525991127935317+0i	-0.791529077067218-0.311151174657033i	161	139	216	83	286	14	0.976387901058454+0i	0.0351399537747676-0.213147484891035i	286	14	86	214	100	200	0.577350269189626+0i	0.738781376706574+0.347661824332505i	41	259	203	97	241	58	0.897786203329964+0i	-0.396090113696053-0.192594275466888i	11	289	128	172	119	180	0.630867110441485+0i	-0.76635154143002+0.121293049722737i	224
5	186	114	126	174	6	294	0.14142135623731+0i	0.823687767580373+0.549125178386915i	18	280	212	88	90	207	0.55048188256318+0i	-0.755519414394895-0.355190246828501i	153	146	213	86	289	10	0.983135384342608+0i	0.0100646813668552-0.182602076227231i	287	12	79	219	133	167	0.665832811847939+0i	0.664438132640548+0.33939451168192i	49	251	193	106	237	63	0.888819441731559+0i	-0.420660730281011-0.181781599727382i	7	293	157	143	108	192	0.6+0i	-0.799043237029999-0.0391140046098601i	214
6	202	98	108	191	9	291	0.173205080756888+0i	0.768786714970719+0.615602945805599i	18	282	199	100	76	224	0.503322295684717+0i	-0.808746919070186-0.30429440934915i	163	136	198	98	274	26	0.955684745788763+0i	0.0760195861854593-0.284407610979134i	276	24	88	211	106	193	0.595411664453447+0i	0.721541694916365+0.353358928470747i	34	265	206	93	234	66	0.883176086632785+0i	-0.421331625595267-0.206105946719763i	7	293	148	150	106	193	0.595411664453447+0i	-0.803400871730464+0.00565589387335448i	202
7	195	104	127	173	14	284	0.216748392777921+0i	0.871831873412635+0.439237200985985i	13	287	187	113	87	213	0.53851648071345+0i	-0.813470060041408-0.219696293587825i	174	126	228	72	280	20	0.966091783079296+0i	0.0759326396601999-0.24678107889565i	278	21	86	214	122	178	0.637704215656966+0i	0.689952802180702+0.342488633528662i	41	259	192	106	231	69	0.877496438739212+0i	-0.445719530611208-0.177014406283005i	9	291	141	159	103	197	0.585946527708232+0i	-0.808703965612631+0.0516194020603805i	208
8	202	97	123	176	8	292	0.163299316185545+0i	0.880736939581992+0.444562455217577i	20	280	210	90	92	207	0.554700196225229+0i	-0.755467873120408-0.348677479901727i	172	128	213	85	282	18	0.969535971483266+0i	0.0791527005192423-0.23180778675556i	281	18	77	222	110	189	0.606541817675112+0i	0.696245229490467+0.383861438312235i	39	261	183	116	247	52	0.908893259146386+0i	-0.399131032341979-0.120861335835274i	6	294	163	137	115	185	0.61913918736689+0i	-0.782100643094738-0.0706063080571639i	210
9	198	102	124	175	6	294	0.14142135623731+0i	0.873596030018744+0.465650057806814i	24	276	190	109	84	212	0.532713603903433+0i	-0.805444934061282-0.259758877444513i	163	136	218	82	283	17	0.971253485622231+0i	0.0465038947509192-0.233461034092763i	286	14	91	209	107	193	0.597215762238964+0i	0.735821937253913+0.319216869838095i	46	253	209	91	237	62	0.890304521199476+0i	-0.395926361182228-0.224944828908718i	6	294	152	148	121	178	0.636146425162864+0i	-0.771493947076889-0.0107151937094013i	216
10	186	114	131	169	11	289	0.191485421551268+0i	0.868019617709777+0.458121464902383i	21	279	179	120	97	202	0.569574152959089+0i	-0.801122508982373-0.183815151395971i	156	144	216	84	286	14	0.976387901058454+0i	0.019557956467949-0.215137521147438i	286	14	74	225	120	179	0.63351226715995+0i	0.675948039484572+0.376505584652901i	46	254	216	83	237	63	0.888819441731559+0i	-0.385703537037629-0.24745258438065i	7	293	143	156	105	194	0.592596463507734+0i	-0.804663093468994+0.0366979215628911i	221
11	203	96	117	181	5	295	0.129099444873581+0i	0.850265359160093+0.510276544969188i	19	281	189	111	96	203	0.566630597579863+0i	-0.789717999275671-0.235106885280543i	150	150	216	82	286	14	0.976387901058454+0i	1.32276972540153e-17-0.216024689946929i	286	14	91	208	130	168	0.660485889885814+0i	0.689374843458582+0.297524309037431i	43	257	192	107	243	57	0.9+0i	-0.40491927442687-0.161370323162648i	6	294	147	152	108	191	0.60100250696476+0i	-0.799125908131219+0.0139201140630437i	198
12	189	111	108	190	7	293	0.152752523165194+0i	0.678730251916261+0.718325769968164i	15	285	190	108	91	209	0.55075705472861+0i	-0.79819216218815-0.244040854956854i	173	127	220	80	282	18	0.969535971483266+0i	0.0764616279509143-0.232709302459304i	284	16	87	212	117	183	0.62449979983984+0i	0.707395812721767+0.331045562035969i	42	256	198	99	252	48	0.916515138991168+0i	-0.362819003842402-0.168411313310025i	6	294	142	158	105	194	0.592596463507734+0i	-0.804259307181178+0.0446810726211765i	209
13	199	100	130	169	7	293	0.152752523165194+0i	0.919489559094925+0.362223159643455i	12	288	207	93	94	206	0.559761854124889+0i	-0.765892490293643-0.316346898164766i	149	150	217	82	282	17	0.971155915756595+0i	-0.00176621343329895-0.238438813495366i	284	16	94	203	107	193	0.597215762238964+0i	0.741911693971478+0.304795622806012i	34	266	187	112	244	55	0.903356801992261+0i	-0.407965876971752-0.132326609270333i	9	291	141	159	102	198	0.58309518948453+0i	-0.810753915582343+0.0517502499307876i	209
14	200	99	111	188	8	292	0.163299316185545+0i	0.784575944763718+0.598142056899072i	20	280	187	113	91	209	0.55075705472861+0i	-0.802783578493805-0.228484556955929i	169	130	211	86	279	20	0.96597638060823+0i	0.0765605155427466-0.247038700544777i	281	19	82	217	106	193	0.595411664453447+0i	0.713685568457518+0.368968642581244i	35	265	215	85	248	51	0.910731265592156+0i	-0.359541990626998-0.203219386006564i	9	291	148	150	110	189	0.606541817675112+0i	-0.795031321597434+0.00567636242751262i	205
15	190	110	115	185	10	289	0.182879238989864+0i	0.739884777997936+0.647399180748194i	16	284	187	112	101	199	0.58022983951764+0i	-0.784128347839782-0.220172812689002i	166	134	219	81	279	21	0.964365076099296+0i	0.0597650038956895-0.257736579300161i	279	21	88	212	134	166	0.668331255192114+0i	0.670448066745358+0.32223085378459i	39	261	213	87	239	61	0.892561855933059+0i	-0.392163099831237-0.222579056660972i	8	291	136	164	108	190	0.602010055881586+0i	-0.794634356312955+0.0783589968321798i	203
16	189	110	117	183	8	292	0.163299316185545+0i	0.75816078057627+0.63128881197857i	17	283	179	121	107	192	0.598213617174146+0i	-0.782940847282879-0.170716425347395i	158	142	217	83	285	15	0.974679434480896+0i	0.0265110033142359-0.222029652756727i	283	17	70	230	122	178	0.637704215656966+0i	0.660072483944375+0.397036080568045i	42	258	201	99	235	63	0.888026240618398+0i	-0.415766994607771-0.196334414120337i	4	296	155	144	111	187	0.610314035129875+0i	-0.791594320394945-0.0299200675459676i	212
17	190	110	114	185	11	289	0.191485421551268+0i	0.733003727640829+0.652716530048062i	18	282	196	104	88	212	0.541602560309064+0i	-0.793814366662996-0.27663227929165i	170	129	209	90	283	17	0.971253485622231+0i	0.077543015444353-0.225063874094586i	280	20	85	215	119	180	0.630867110441485+0i	0.693977918359488+0.346988959179744i	40	260	210	90	234	66	0.883176086632785+0i	-0.411769523067685-0.224601558036919i	5	295	130	168	93	207	0.556776436283002+0i	-0.823528068023426+0.108634806473815i	208
18	191	108	117	183	5	295	0.129099444873581+0i	0.77715797872102+0.615921106509261i	20	280	199	99	88	212	0.541602560309064+0i	-0.783922712488559-0.303532284133412i	158	142	202	97	285	15	0.974679434480896+0i	0.0335748373970368-0.221071776339185i	288	12	73	227	118	182	0.627162924074226+0i	0.68017206997079+0.379516299911238i	43	255	196	102	237	63	0.888819441731559+0i	-0.418923872390981-0.18574926417336i	9	291	141	158	89	211	0.544671154612273+0i	-0.837119816562577+0.0506334479526212i	216
19	203	97	124	175	7	293	0.152752523165194+0i	0.889989252999058+0.429634491414324i	22	278	186	113	106	194	0.594418483337567+0i	-0.773134272791256-0.221201408002306i	171	128	212	88	286	14	0.976387901058454+0i	0.0709882020149718-0.204027796736984i	277	23	87	213	114	186	0.616441400296898+0i	0.705380004918229+0.349912915825578i	44	256	208	92	235	64	0.88654000319079+0i	-0.405867083001324-0.222078215227139i	3	297	139	158	118	179	0.630322455023139+0i	-0.77468460800497+0.0505703550886224i	209
20	184	114	116	183	12	288	0.2+0i	0.708954541108232+0.676301307585617i	18	282	195	104	98	201	0.572502574076671+0i	-0.774869640688227-0.267988512095731i	175	125	214	86	292	8	0.986576572463249+0i	0.0594165422757899-0.152106348226022i	281	18	71	228	125	175	0.645497224367903+0i	0.655799468319258+0.391484853711496i	39	261	189	111	239	61	0.892561855933059+0i	-0.425429740152012-0.149475314107464i	6	294	159	141	98	201	0.572502574076671+0i	-0.818306226120745-0.0511441391325468i	201
21	189	110	132	168	5	295	0.129099444873581+0i	0.902873418835321+0.410064535035586i	18	281	197	102	94	205	0.560697129387168+0i	-0.778772074221891-0.28130550209536i	161	137	197	103	286	14	0.976387901058454+0i	0.0537773951032496-0.209223943282253i	285	14	100	199	115	184	0.620173672946042+0i	0.73683688031626+0.269176572514058i	55	245	191	109	239	61	0.892561855933059+0i	-0.414013283833363-0.178679417233346i	6	294	145	154	106	194	0.594418483337567+0i	-0.803760878261431+0.0252015325541835i	209
22	198	102	122	178	8	292	0.163299316185545+0i	0.852184027414449+0.497107349325095i	24	276	194	106	89	209	0.546495853708704+0i	-0.790640783820797-0.276096781651707i	163	136	213	87	285	15	0.974679434480896+0i	0.0470019122832688-0.218611116464182i	282	18	92	208	135	165	0.670820393249937+0i	0.678967398983226+0.298334160159296i	41	259	200	100	232	68	0.879393730551528+0i	-0.432738747552186-0.198504012638617i	10	290	145	155	120	179	0.63351226715995+0i	-0.773239665525584+0.0276157023401992i	206
23	188	112	132	168	10	290	0.182574185835055+0i	0.888547885822536+0.420891103810675i	14	286	199	101	85	214	0.533180022557906+0i	-0.795917822176923-0.286764509460803i	169	130	219	81	288	12	0.979795897113271+0i	0.0545597952854365-0.192414211373306i	281	19	81	217	123	177	0.640312423743285+0i	0.680767258048307+0.355747017372444i	48	252	193	107	248	50	0.912258058391742+0i	-0.377446867241194-0.159119757758543i	5	295	155	144	94	206	0.559761854124889+0i	-0.828054065174627-0.0315139939462147i	196
24	181	119	117	183	9	291	0.173205080756888+0i	0.674327126230832+0.717832102116691i	21	279	194	106	101	199	0.58022983951764+0i	-0.770846368207291-0.262924342644348i	169	130	226	74	289	11	0.981495457622364+0i	0.0477389016088863-0.185439111138518i	279	21	93	207	136	162	0.675555948035523+0i	0.674406417011032+0.297993533097898i	35	265	194	105	238	60	0.893676517606234+0i	-0.418291609135338-0.162402006164222i	7	292	153	145	109	191	0.602771377334171+0i	-0.797597669706102-0.0224638364057107i	209
25	185	115	117	182	8	292	0.163299316185545+0i	0.721838093360011+0.672519962757774i	23	277	192	108	98	201	0.572502574076671+0i	-0.778438979322618-0.25743651284685i	165	133	227	71	278	22	0.962635271879577+0i	0.0544159313592928-0.265277665376552i	287	13	83	217	102	196	0.585048612676443+0i	0.728541486787415+0.356294011786546i	38	262	202	96	241	59	0.89628864398325+0i	-0.40036155121453-0.190728327669914i	4	296	147	152	115	185	0.61913918736689+0i	-0.785165395281037+0.0134895781935395i	185
26	178	119	116	182	8	292	0.163299316185545+0i	0.658746129214506+0.734429622617606i	21	278	192	108	90	209	0.548637716969591+0i	-0.794944243118406-0.258960046824408i	174	124	227	72	278	21	0.964243686153882+0i	0.0816081891233975-0.252139281311688i	279	21	78	218	112	188	0.611010092660779+0i	0.693641700832626+0.381481136535856i	36	264	194	106	236	63	0.888424256120282+0i	-0.428233404201829-0.165283068288425i	5	295	152	147	110	188	0.607558652953378+0i	-0.794155996495851-0.0137381385623778i	212
27	189	111	122	177	10	289	0.182879238989864+0i	0.802582993385385+0.56781662768454i	20	280	198	100	104	195	0.589767824619589+0i	-0.755042956708892-0.286503135354174i	166	130	203	97	284	16	0.972967967955095+0i	0.0751642008631046-0.218365922803775i	278	22	77	223	114	185	0.617471378292171+0i	0.683282540344647+0.389684573790306i	28	272	197	103	248	50	0.912258058391742+0i	-0.3822324503075-0.147253484954529i	7	293	159	141	107	193	0.597215762238964+0i	-0.800496781134435-0.0503809162951743i	215
28	182	117	126	173	7	293	0.152752523165194+0i	0.800840468776014+0.579069262038041i	11	289	184	116	99	200	0.575416091997579+0i	-0.794439883008099-0.194323424620686i	162	137	213	86	281	19	0.967815409397198+0i	0.0486067883311724-0.246922484722356i	286	14	83	217	111	188	0.609292588330089+0i	0.711311753318268+0.350425643178852i	47	253	195	105	252	48	0.916515138991168+0i	-0.366544561148981-0.160140827686448i	5	295	146	153	110	190	0.605530070819498+0i	-0.79558913614461+0.0192681027090723i	218
29	189	110	128	169	10	289	0.182879238989864+0i	0.871367245941493+0.455273880918756i	19	281	190	110	85	215	0.532290647422377+0i	-0.809658550254979-0.247223984810681i	167	132	230	69	283	16	0.972876299595371+0i	0.049140494123568-0.226046272968413i	284	15	82	218	105	194	0.592596463507734+0i	0.719337604515948+0.362467711896363i	44	256	205	95	243	57	0.9+0i	-0.386907969877175-0.200754135313629i	5	295	144	155	126	174	0.648074069840786+0i	-0.76102637345152+0.0289630611508477i	212
30	188	112	119	180	12	287	0.200334168988253+0i	0.76305602470455+0.614501199264798i	19	281	185	115	85	214	0.533180022557906+0i	-0.817332861240943-0.21837137514071i	166	133	222	78	284	16	0.972967967955095+0i	0.0517503939531109-0.225067167883348i	283	17	94	205	116	183	0.622864243812996+0i	0.721631554930362+0.302139094967951i	47	253	191	109	256	44	0.923760430703401+0i	-0.35581724616174-0.141635991190596i	6	294	130	168	108	191	0.60100250696476+0i	-0.792288210125755+0.105239625226436i	220
31	200	100	119	180	10	290	0.182574185835055+0i	0.838593106031074+0.513252636801627i	21	279	188	111	102	198	0.58309518948453+0i	-0.778259940020525-0.233048204797311i	167	132	224	75	279	21	0.964365076099296+0i	0.0605017581043284-0.257564627358427i	288	11	85	215	122	178	0.637704215656966+0i	0.697726104250475+0.326361175357593i	33	266	202	98	232	66	0.88233978145207+0i	-0.429984516651803-0.1912846713849i	2	298	149	151	112	188	0.611010092660779+0i	-0.791604736141703+0.00534868064960604i	202
32	184	116	117	182	6	294	0.14142135623731+0i	0.714465567254931+0.685229124605113i	19	281	189	111	83	215	0.527753247202597+0i	-0.814086793938177-0.242361717279305i	164	134	203	96	289	11	0.981495457622364+0i	0.0518548799851036-0.184330513177816i	277	22	87	213	106	193	0.595411664453447+0i	0.720759033121445+0.35495262501722i	54	246	201	98	236	62	0.889913652398272+0i	-0.401643468444283-0.216185604357029i	6	294	147	152	112	188	0.611010092660779+0i	-0.791502732999644+0.0137873246411587i	210
33	197	102	123	176	15	285	0.223606797749979+0i	0.851176501401905+0.474866890255799i	20	280	196	104	88	211	0.542507494207134+0i	-0.791934752299421-0.280223066198256i	167	132	217	81	281	19	0.967815409397198+0i	0.062525175312371-0.24377025205199i	289	11	74	225	121	179	0.635085296108588+0i	0.67825809490077+0.369638503633272i	42	258	186	113	234	66	0.883176086632785+0i	-0.444198384138364-0.150624684327855i	4	296	142	156	102	197	0.584069451132157+0i	-0.810759822541732+0.0391329325029335i	218
34	192	107	132	167	6	294	0.14142135623731+0i	0.915384615384615+0.376923076923077i	22	278	187	112	97	203	0.568624070307733+0i	-0.789207784714049-0.231986506533054i	174	125	226	74	282	18	0.969535971483266+0i	0.0753827865275542-0.233061012388047i	283	16	85	215	115	185	0.61913918736689+0i	0.706490655625451+0.342837600301639i	44	256	193	107	247	53	0.907377172587747+0i	-0.38948999767076-0.158000659432478i	10	290	133	167	107	193	0.597215762238964+0i	-0.7962319291503+0.0966853056825362i	215
35	194	106	133	162	9	290	0.173494479589872+0i	0.933791558685883+0.312942471516456i	21	278	190	108	93	206	0.557706723374982+0i	-0.790516902059364-0.253073582700382i	168	132	225	75	276	24	0.959166304662544+0i	0.0660078388963311-0.275032662068046i	291	9	80	220	100	199	0.57831493196624+0i	0.73071940873342+0.362768500789641i	38	262	207	92	240	60	0.894427190999916+0i	-0.3975682446813-0.204791334828966i	13	287	153	147	105	195	0.591607978309962+0i	-0.806032546008698-0.0176503477228182i	217
36	197	101	141	159	2	298	0.0816496580927725+0i	0.979811597240322+0.18248990998601i	18	282	201	98	87	213	0.53851648071345+0i	-0.78463862913405-0.307151789300727i	164	134	205	94	279	21	0.964365076099296+0i	0.0692458410858086-0.255352723682985i	283	17	102	196	122	177	0.638769720519721+0i	0.724892391434425+0.257884208488303i	34	266	198	101	244	56	0.901849950564579+0i	-0.398412627919837-0.167134809601938i	8	292	140	159	98	202	0.571547606649408+0i	-0.818726477859428+0.054957144987973i	217
37	205	93	123	177	7	292	0.153007748945791+0i	0.891279814828799+0.426859368459079i	16	284	190	108	84	215	0.530034390251707+0i	-0.810402289853864-0.249623063337737i	161	139	212	88	287	13	0.978093383408081+0i	0.0363648782699007-0.204965677521259i	275	24	102	197	124	174	0.645063859280874+0i	0.714653566220432+0.270486409525661i	32	268	200	100	230	68	0.878528360690145+0i	-0.43983406616599-0.186370367019488i	4	296	137	163	99	201	0.574456264653803+0i	-0.815309641483769+0.0725960639677329i	203
38	187	113	137	162	11	289	0.191485421551268+0i	0.929545188588605+0.31508582276121i	15	285	195	105	82	215	0.525446739541008+0i	-0.807164884961649-0.269054961653883i	179	120	206	93	276	24	0.959166304662544+0i	0.130909246309154-0.250724488693803i	283	17	84	215	116	183	0.622864243812996+0i	0.701376724005869+0.346570086421287i	43	257	220	80	234	66	0.883176086632785+0i	-0.392508911310862-0.256781530764115i	7	293	157	141	98	202	0.571547606649408+0i	-0.819270619598462-0.0461409275598704i	215
39	209	91	128	171	7	293	0.152752523165194+0i	0.928170052214056+0.339362668600457i	19	281	192	108	86	213	0.536307204930347+0i	-0.803725151358162-0.257682872954525i	167	132	207	92	284	16	0.972967967955095+0i	0.0672408948999304-0.220934368956914i	286	14	87	213	109	191	0.602771377334171+0i	0.724005312930997+0.33538481407833i	43	257	198	101	241	59	0.89628864398325+0i	-0.40368453633807-0.183590473032192i	6	294	156	144	101	197	0.582173663520297+0i	-0.812359598310351-0.0338483165962649i	208
40	193	106	117	182	5	295	0.129099444873581+0i	0.794399700088114+0.593517017307211i	23	277	192	106	92	207	0.554700196225229+0i	-0.787557079675791-0.268442803144789i	155	144	209	91	286	14	0.976387901058454+0i	0.0201174409975873-0.215085925235417i	282	18	86	214	137	162	0.676900273255308+0i	0.662330433291848+0.321129907050593i	43	256	186	114	250	50	0.912870929175277+0i	-0.386882214506941-0.130341162971916i	13	286	146	153	101	196	0.583152930257013+0i	-0.812095477286804+0.0208229609560719i	208
41	186	114	113	187	7	293	0.152752523165194+0i	0.68917113116411+0.708314773696446i	22	277	190	108	83	217	0.525991127935317+0i	-0.809402851280851-0.261151981941096i	165	135	199	100	290	10	0.983192080250175+0i	0.0527861470748437-0.174776874930084i	278	22	81	219	113	186	0.614757205248285+0i	0.69426776741976+0.374253718374714i	38	262	194	106	250	50	0.912870929175277+0i	-0.379977706043709-0.149276955945743i	10	290	137	163	109	191	0.602771377334171+0i	-0.794496047937947+0.0737746330228093i	214
42	183	117	137	162	8	292	0.163299316185545+0i	0.922218820867244+0.350493623011267i	19	281	185	114	98	202	0.571547606649408+0i	-0.791821504814821-0.215295234146336i	172	128	209	90	281	18	0.96943247887807+0i	0.0848407864746602-0.230223174000104i	279	21	88	212	119	180	0.630867110441485+0i	0.699314260546013+0.33610452832444i	43	257	194	106	237	63	0.888819441731559+0i	-0.423822722858164-0.17428224117532i	7	292	148	152	102	198	0.58309518948453+0i	-0.812324369519382+0.0113630403034524i	217
43	197	102	117	182	9	290	0.173494479589872+0i	0.812791346039456+0.556120394658575i	22	278	190	109	88	211	0.542507494207134+0i	-0.800671999816493-0.254184907968499i	154	145	219	81	285	14	0.976307972683355+0i	0.0141290875324794-0.215923855468579i	290	10	74	226	121	179	0.635085296108588+0i	0.678863315719131+0.368525799961814i	41	259	209	91	241	59	0.89628864398325+0i	-0.390003043350758-0.211102564749493i	10	290	141	159	119	180	0.630867110441485+0i	-0.774292608402405+0.0497759533972975i	213
44	199	101	115	185	9	291	0.173205080756888+0i	0.801434524647708+0.57245323189122i	24	276	189	110	89	211	0.544671154612273+0i	-0.800008221404896-0.251635011510538i	170	130	217	83	284	16	0.972967967955095+0i	0.0660570752632641-0.221291202131935i	282	18	91	208	110	190	0.605530070819498+0i	0.727172449237834+0.323347432961487i	36	264	196	103	256	43	0.925303891145984+0i	-0.350971227257067-0.143638110081443i	13	287	165	133	109	191	0.602771377334171+0i	-0.792455606158945-0.0931706978289066i	213
45	189	110	122	177	8	292	0.163299316185545+0i	0.809676886289451+0.563699098049618i	23	276	187	113	94	206	0.559761854124889+0i	-0.79553977766732-0.231911898823019i	168	132	217	80	287	13	0.978093383408081+0i	0.0524093109976029-0.201461156191683i	277	23	83	217	111	189	0.608276253029822+0i	0.702022009300522+0.3703580678987i	48	251	200	100	237	62	0.890304521199476+0i	-0.408757324151613-0.200687093466884i	3	297	167	133	94	204	0.561637108470174+0i	-0.82190582939503-0.0950503340116702i	217
46	196	104	122	175	11	289	0.191485421551268+0i	0.848321576824341+0.493643429640866i	25	275	190	109	89	209	0.546495853708704+0i	-0.796435134855761-0.258908010394582i	158	142	207	92	286	14	0.976387901058454+0i	0.0296715134384552-0.213977260373476i	282	18	101	199	120	178	0.634574316970352+0i	0.72455140397522+0.268962263596862i	37	263	198	101	237	63	0.888819441731559+0i	-0.420889446086524-0.181251411506169i	2	298	162	136	110	190	0.605530070819498+0i	-0.792729129079753-0.0700989389490984i	216
47	185	114	134	164	11	289	0.191485421551268+0i	0.903640803546859+0.383101333198569i	16	284	180	120	77	222	0.507469293270086+0i	-0.840854604420685-0.188251030840452i	162	137	216	84	282	18	0.969535971483266+0i	0.0457286892143697-0.240642654121699i	285	15	85	213	124	176	0.642910050732864+0i	0.691252401834311+0.329904203709142i	51	249	210	90	245	55	0.903696114115064+0i	-0.366173834902715-0.221923536304676i	8	292	163	137	97	203	0.568624070307733+0i	-0.819171823310693-0.0749946035425283i	212
48	200	99	126	172	8	292	0.163299316185545+0i	0.897323534003123+0.410053421711707i	18	282	196	104	88	211	0.542507494207134+0i	-0.793263158817387-0.27644019170909i	150	149	199	101	286	13	0.978019293843651+0i	0.00213470227198918-0.208503486579422i	284	16	79	218	107	191	0.599216490664738+0i	0.70916012743844+0.371525922335079i	47	252	203	96	233	66	0.882759431581913+0i	-0.416503733567411-0.217394631666893i	6	294	142	158	114	186	0.616441400296898+0i	-0.786188468302803+0.0436771371279334i	191
49	188	111	121	179	11	289	0.191485421551268+0i	0.784919008975149+0.589266902755283i	20	280	186	113	78	221	0.510753918455249+0i	-0.827518048918901-0.233118668270182i	175	123	208	92	285	15	0.974679434480896+0i	0.0919779784702071-0.203813766651162i	290	10	103	196	118	182	0.627162924074226+0i	0.738935778729584+0.246253084407016i	47	253	219	81	245	55	0.903696114115064+0i	-0.355730422642737-0.238304846236397i	8	292	135	165	108	192	0.6+0i	-0.795573609535114+0.0840394657959625i	220
50	195	103	117	183	9	291	0.173205080756888+0i	0.802070219388825+0.571562212860124i	12	286	203	97	83	216	0.526869977550579+0i	-0.793381792652539-0.304882531220297i	182	116	209	90	285	14	0.976307972683355+0i	0.105220129290291-0.189080582998495i	278	21	81	219	110	190	0.605530070819498+0i	0.701658946176452+0.375510394774744i	44	255	189	111	239	61	0.892561855933059+0i	-0.423120292500895-0.155892756109098i	7	292	155	144	123	177	0.640312423743285+0i	-0.767543087243451-0.0296244700339577i	198
51	207	91	130	170	2	297	0.081786082010953+0i	0.94287189547471+0.322960718220073i	20	280	202	98	94	206	0.559761854124889+0i	-0.769385483999085-0.307754193599634i	161	137	216	84	282	18	0.969535971483266+0i	0.0441023814131742-0.240946010453975i	280	20	102	196	127	172	0.651727829603431+0i	0.712713837983961+0.259402816612645i	43	257	214	86	248	52	0.90921211313239+0i	-0.357297073414444-0.21371039905163i	3	297	145	155	116	183	0.622864243812996+0i	-0.781877782830955+0.0265944824092159i	221
52	195	104	126	174	4	295	0.115662986393248+0i	0.879196969452109+0.46220640679768i	18	282	191	107	81	219	0.519615242270663+0i	-0.813676578994965-0.260634657701255i	164	136	213	87	281	19	0.967815409397198+0i	0.0545929680166113-0.245668356074751i	275	24	91	209	113	187	0.613731754650732+0i	0.71492733266355+0.334980958181081i	33	267	196	103	240	60	0.894427190999916+0i	-0.415404052213937-0.165648644438282i	9	291	152	147	105	195	0.591607978309962+0i	-0.806098229212769-0.0143403228707886i	210
53	206	91	127	173	15	285	0.223606797749979+0i	0.906211688027884+0.358859828459042i	16	284	195	103	79	221	0.513160143944688+0i	-0.81121673093476-0.280346360986169i	174	125	211	88	284	16	0.972967967955095+0i	0.0854681858970484-0.214542589088509i	282	17	90	210	123	175	0.642457529998948+0i	0.698479219021739+0.315238168283019i	33	267	209	91	236	62	0.889913652398272+0i	-0.407275632560367-0.205378310436425i	13	287	151	147	97	203	0.568624070307733+0i	-0.822508690902937-0.0120880128972168i	210
54	190	110	135	164	5	295	0.129099444873581+0i	0.931906153064112+0.338945799818469i	16	284	199	101	82	218	0.522812904711937+0i	-0.800599896248248-0.292756678478837i	171	128	216	83	278	22	0.962635271879577+0i	0.083306543617571-0.257669076770627i	281	19	98	200	117	182	0.625543242171224+0i	0.726392540878501+0.284691989226934i	44	256	212	88	237	63	0.888819441731559+0i	-0.3955622530288-0.231366600828166i	8	292	153	147	106	192	0.596409840618494+0i	-0.802501000335524-0.0169542464859618i	221
55	213	87	128	171	7	293	0.152752523165194+0i	0.934972608681789+0.320145104103495i	19	281	187	113	85	212	0.534972229368297+0i	-0.813061303267574-0.229643268861834i	153	146	206	93	284	16	0.972967967955095+0i	0.0142786540147261-0.230498271952006i	286	14	102	197	107	193	0.597215762238964+0i	0.756948293825372+0.265259521616456i	40	260	194	105	246	54	0.905538513813742+0i	-0.393114651976147-0.159564627664383i	7	293	145	154	89	209	0.546495853708704+0i	-0.837044686783157+0.0264286626086316i	206
56	188	111	120	179	6	294	0.14142135623731+0i	0.785794439512631+0.602102232873314i	23	277	193	105	83	216	0.526869977550579+0i	-0.802532871417176-0.279908944213569i	164	136	205	95	288	12	0.979795897113271+0i	0.0493358561269861-0.193819434784589i	279	21	84	215	138	161	0.679366220486757+0i	0.653839966338717+0.333098839505219i	40	259	190	110	250	50	0.912870929175277+0i	-0.383614476150054-0.139666031499381i	5	295	147	153	111	188	0.609292588330089+0i	-0.792775824381796+0.0164022584354853i	215
57	192	108	112	188	8	292	0.163299316185545+0i	0.731581827326795+0.661907367581386i	22	277	192	106	89	210	0.545581215655611+0i	-0.79383993538667-0.268624820351794i	176	124	204	96	290	10	0.983192080250175+0i	0.0792035333999929-0.164499646292293i	281	19	87	213	116	184	0.621825270205921+0i	0.705780786348207+0.339421294197993i	43	257	196	104	240	60	0.894427190999916+0i	-0.410855283689577-0.176629374296454i	9	291	142	158	108	192	0.6+0i	-0.798715438982677+0.0453171880273859i	203
58	184	116	135	164	9	291	0.173205080756888+0i	0.905473859372544+0.387449467663837i	19	281	187	112	89	210	0.545581215655611+0i	-0.805492296610413-0.231351025986549i	154	145	203	96	279	20	0.96597638060823+0i	0.0216774033944208-0.257720240355892i	283	17	85	215	115	183	0.621213361308702+0i	0.704057655547538+0.344088327899173i	42	258	191	109	242	58	0.898146239020499+0i	-0.411071943065227-0.156055089496984i	11	288	137	163	114	185	0.617471378292171+0i	-0.783173805992396+0.0732658624282175i	210
59	190	109	115	184	7	292	0.153007748945791+0i	0.752279583027255+0.640830755912106i	21	279	188	111	98	202	0.571547606649408+0i	-0.786081844495606-0.23539045666237i	167	133	217	82	284	15	0.974593646562367+0i	0.0545301905058953-0.217241069790356i	286	14	84	216	120	180	0.632455532033676+0i	0.696871054489266+0.338187423502144i	42	258	210	90	245	54	0.905206050195775+0i	-0.371493194810649-0.206385108228138i	8	292	162	136	110	190	0.605530070819498+0i	-0.792463888533572-0.0730364203913634i	216
60	202	98	117	182	11	289	0.191485421551268+0i	0.831524360141017+0.521440861292444i	24	276	188	111	84	216	0.529150262212918+0i	-0.811259174833251-0.2487137938452i	169	131	218	82	283	17	0.971253485622231+0i	0.0640596929912385-0.229266269652853i	282	18	85	215	109	191	0.602771377334171+0i	0.715831931432179+0.352492996538573i	31	269	198	101	251	49	0.91469484893415+0i	-0.374076948913316-0.152969832401809i	8	291	170	130	94	204	0.561637108470174+0i	-0.819294248878113-0.115415302904384i	213
61	188	111	122	178	7	293	0.152752523165194+0i	0.800166847281383+0.579999726877899i	22	277	186	114	87	212	0.539416258251039+0i	-0.810555693496483-0.228099908099245i	159	141	216	83	290	10	0.983192080250175+0i	0.024405897549038-0.180935583836235i	278	22	79	221	115	185	0.61913918736689+0i	0.686712244487383+0.380910698114095i	55	244	204	96	236	63	0.888424256120282+0i	-0.39887065309334-0.227166333856969i	8	292	162	136	109	191	0.602771377334171+0i	-0.794546583028009-0.0732283692647991i	215
62	198	102	122	175	14	286	0.216024689946929+0i	0.852753663933102+0.475546550804444i	27	273	191	108	97	203	0.568624070307733+0i	-0.779162057704187-0.263767235457409i	161	138	212	86	286	14	0.976387901058454+0i	0.0386665076952569-0.212536038942386i	281	19	87	212	114	185	0.617471378292171+0i	0.709492878048346+0.339630612561119i	36	264	191	108	235	65	0.885061203156784+0i	-0.43722263225592-0.159696701624896i	14	286	161	139	101	199	0.58022983951764+0i	-0.811801725045651-0.0656604336433981i	213
63	183	117	130	168	5	295	0.129099444873581+0i	0.857933123175538+0.497276672981551i	15	285	185	115	84	215	0.530034390251707+0i	-0.820838279597661-0.212809924340135i	149	150	208	91	280	20	0.966091783079296+0i	-0.00220674751602086-0.258189459374443i	287	13	89	211	128	171	0.654288656087625+0i	0.690857219687507+0.307607959130934i	48	252	212	88	242	57	0.899646902120484+0i	-0.373099830902343-0.226786171724954i	4	296	145	155	114	186	0.616441400296898+0i	-0.786939450348371+0.026949981176314i	223
64	195	103	129	169	13	287	0.208166599946613+0i	0.896980154142966+0.389991371366507i	18	282	191	109	88	211	0.542507494207134+0i	-0.8022431982972-0.2491815994711i	174	124	214	86	287	12	0.979727625789835+0i	0.0733155682670281-0.186436602398501i	285	15	96	204	110	188	0.607558652953378+0i	0.737465652748676+0.294986261099471i	46	253	204	95	242	58	0.898146239020499+0i	-0.389054990789024-0.204864705294704i	5	295	142	158	109	191	0.602771377334171+0i	-0.796702289285464+0.0439559883743702i	211
65	193	106	120	180	13	286	0.208514414057075+0i	0.805982958447602+0.553997481783524i	21	279	182	117	89	210	0.545581215655611+0i	-0.812501276369026-0.205384549132717i	180	118	202	98	284	16	0.972967967955095+0i	0.118840254719799-0.198015977111613i	287	13	84	214	118	182	0.627162924074226+0i	0.702832238790208+0.33569854152768i	47	253	215	85	246	54	0.905538513813742+0i	-0.35879331268797-0.226422964317651i	4	296	153	147	117	183	0.62449979983984+0i	-0.78086013836398-0.0160450713362463i	212
66	195	103	116	184	7	292	0.153007748945791+0i	0.796579117725006+0.584850697158679i	11	287	205	95	79	220	0.514017554975258+0i	-0.797552722213198-0.315746113938993i	174	126	203	97	287	12	0.979727625789835+0i	0.0826393578933446-0.182495248681136i	278	21	81	216	110	190	0.605530070819498+0i	0.703507659702755+0.372035355944683i	45	254	187	113	241	59	0.89628864398325+0i	-0.418196155144604-0.147575887220566i	7	293	149	150	118	181	0.628210816073265+0i	-0.778038379728933+0.00272951228943398i	193
67	209	89	133	167	13	287	0.208166599946613+0i	0.941514785035501+0.264984105610547i	20	280	200	100	82	216	0.524564376635413+0i	-0.794623182094617-0.305624300805622i	160	140	214	85	285	15	0.974679434480896+0i	0.034146902899043-0.220984137490462i	281	19	105	194	126	173	0.649156901121946+0i	0.719984487538624+0.245392859369415i	40	260	215	85	242	58	0.898146239020499+0i	-0.378546695688581-0.22368668381598i	8	292	144	155	116	184	0.621825270205921+0i	-0.782565296653926+0.0304120010240465i	220
68	190	110	124	176	11	289	0.191485421551268+0i	0.822928600871543+0.534903590566503i	22	278	189	110	92	208	0.553774924194538+0i	-0.795411537205184-0.246279962266969i	162	138	207	92	284	16	0.972967967955095+0i	0.0470289831064795-0.226100880319613i	283	16	79	221	111	189	0.608276253029822+0i	0.701296133338616+0.37173072695744i	42	258	175	125	240	60	0.894427190999916+0i	-0.435692898419583-0.100854837597126i	6	293	150	150	102	197	0.584069451132157+0i	-0.8117036874711-9.94050322717586e-17i	196
69	176	124	105	195	5	294	0.129315150027968+0i	0.496077039919159+0.85859487678316i	13	287	195	105	79	221	0.513160143944688+0i	-0.815430697604807-0.267842199943185i	159	140	213	87	282	18	0.969535971483266+0i	0.0366432556161243-0.242192633698574i	285	15	101	197	120	180	0.632455532033676+0i	0.729285404898262+0.261041755668282i	43	257	199	101	243	56	0.90150376044714+0i	-0.393475150650143-0.180189554970626i	6	294	142	157	124	175	0.64398425373882+0i	-0.763996276742755+0.0399245545956704i	221
70	187	112	115	184	9	291	0.173205080756888+0i	0.72480798867742+0.666823349583226i	22	278	186	113	82	218	0.522812904711937+0i	-0.819562932364843-0.234485109463708i	159	141	213	86	282	18	0.969535971483266+0i	0.0342613110031723-0.242541053366938i	280	20	89	211	110	189	0.606541817675112+0i	0.719753522666492+0.337730499097354i	42	258	203	96	247	52	0.908893259146386+0i	-0.373444947573238-0.18561226955749i	10	290	149	150	94	206	0.559761854124889+0i	-0.828648206172683+0.00296935573162663i	208
71	193	106	121	179	6	294	0.14142135623731+0i	0.824532465124266+0.547856015715901i	24	275	204	95	87	213	0.53851648071345+0i	-0.772883753371788-0.335634777360657i	168	132	220	80	280	20	0.966091783079296+0i	0.0643021199805803-0.250063799924479i	279	21	90	210	115	185	0.61913918736689+0i	0.712031102615846+0.331177257030626i	38	262	204	96	237	63	0.888819441731559+0i	-0.412784066601852-0.199020889254464i	8	292	137	162	99	199	0.576380746642938+0i	-0.81401243638395+0.0718956765848557i	203
72	196	104	110	189	8	292	0.163299316185545+0i	0.747428236074801+0.643959909661654i	16	283	200	100	109	191	0.602771377334171+0i	-0.747531141594153-0.279040962967106i	172	128	223	77	282	18	0.969535971483266+0i	0.0706802609975681-0.234529956946476i	278	22	88	212	101	197	0.582173663520297+0i	0.731742834260605+0.354437935344981i	43	257	198	102	236	61	0.891410564562029+0i	-0.413496415428798-0.185493719070863i	3	297	138	160	82	216	0.524564376635413+0i	-0.848965283411616+0.0639543769177356i	209
73	193	105	121	179	13	287	0.208166599946613+0i	0.818315398651798+0.5357486117537i	24	276	196	104	99	201	0.574456264653803+0i	-0.768897104156851-0.280708466596946i	148	152	218	81	285	15	0.974679434480896+0i	-0.00650415014807425-0.223512183182151i	286	14	100	199	121	178	0.636146425162864+0i	0.724753042558449+0.264671027985269i	40	260	198	102	248	51	0.910731265592156+0i	-0.37853027711534-0.165176848195785i	5	295	151	149	104	196	0.58878405775519+0i	-0.808271155425647-0.00557428383052176i	213
74	192	108	138	161	4	296	0.115470053837925+0i	0.957823030083249+0.263138195077815i	22	276	206	94	90	210	0.547722557505166+0i	-0.766369963401804-0.335674066909431i	162	137	212	87	283	16	0.972876299595371+0i	0.0453667557399683-0.226833778699842i	286	14	84	216	105	194	0.592596463507734+0i	0.724672984786987+0.351679536734861i	39	261	200	100	244	56	0.901849950564579+0i	-0.393928689521735-0.177445355640421i	9	291	159	140	104	194	0.590756539185648+0i	-0.805012542244089-0.0544198331411005i	205
75	183	116	133	167	8	291	0.163572164021906+0i	0.880338897467406+0.445250011525057i	17	282	183	117	88	209	0.544331053951817+0i	-0.814162543925444-0.202096649582701i	162	136	227	73	274	26	0.955684745788763+0i	0.0493286971075877-0.290229816366848i	281	19	89	211	129	170	0.6568394987288+0i	0.683556026346942+0.318297080970714i	42	256	198	102	243	57	0.9+0i	-0.39814917426547-0.17741824886895i	4	296	159	141	116	183	0.622864243812996+0i	-0.780847749865677-0.0481344503341858i	215
76	191	109	116	183	11	289	0.191485421551268+0i	0.759031071662577+0.622258118134342i	15	285	195	105	88	212	0.541602560309064+0i	-0.797496081495075-0.265832027165025i	159	140	212	88	281	19	0.967815409397198+0i	0.038240670231766-0.248738787633852i	285	15	98	201	137	161	0.678035060763204+0i	0.686463063306175+0.262748775624437i	45	255	210	90	253	47	0.918331820930394+0i	-0.343660536143684-0.196377449224962i	6	293	153	146	106	194	0.594418483337567+0i	-0.80391678905576-0.0196077265623357i	216
77	193	106	133	167	11	288	0.191805363999193+0i	0.914510618205746+0.356203637727188i	17	283	193	105	103	196	0.586925553499906+0i	-0.768158674756877-0.255833236786365i	163	137	224	76	279	20	0.96597638060823+0i	0.0447497674577922-0.254729445528971i	282	18	82	218	116	183	0.622864243812996+0i	0.695471410685587+0.358273150959242i	38	262	192	107	236	64	0.886942313043338+0i	-0.431652834308995-0.164344649947434i	4	296	149	150	125	173	0.64765970018855+0i	-0.761925231577413+0.00261805985102397i	206
78	200	100	117	182	7	292	0.153007748945791+0i	0.827747722795628+0.539835471388453i	22	278	181	117	95	205	0.562731433871138+0i	-0.801640909277004-0.201755262401931i	170	130	218	82	280	20	0.966091783079296+0i	0.072855031578656-0.24770710736743i	288	12	91	208	118	182	0.627162924074226+0i	0.716749414424537+0.304855611050134i	41	259	199	101	243	56	0.90150376044714+0i	-0.394721154971332-0.177443454987112i	7	293	146	154	108	191	0.60100250696476+0i	-0.798934641549368+0.0223478221412409i	214
79	192	108	128	170	5	295	0.129099444873581+0i	0.885750199136918+0.445847415672945i	17	283	179	121	90	210	0.547722557505166+0i	-0.817453299867077-0.178241696963498i	172	128	206	93	288	12	0.979795897113271+0i	0.0723586488212053-0.186451671863702i	281	18	80	220	119	181	0.629814787589706+0i	0.686156346031293+0.364036814256907i	43	257	181	118	238	62	0.890692614392492+0i	-0.435984430804746-0.128779822808266i	9	290	142	157	103	196	0.586925553499906+0i	-0.808489825065966+0.0431578198433787i	207
80	184	115	126	174	6	294	0.14142135623731+0i	0.813538050101322+0.56405304807025i	19	280	185	115	92	208	0.553774924194538+0i	-0.804423338362681-0.215026570522745i	159	140	217	83	287	13	0.978093383408081+0i	0.0293196560386839-0.206091462955423i	287	13	95	204	109	191	0.602771377334171+0i	0.741063885617112+0.295788749111144i	42	258	194	106	244	56	0.901849950564579+0i	-0.400117629762872-0.163010886199689i	6	294	135	164	112	188	0.611010092660779+0i	-0.787613306188527+0.0795735294017113i	204
81	192	107	129	171	17	283	0.238047614284762+0i	0.87132389475952+0.429101390995688i	23	277	183	117	91	205	0.554465898349423+0i	-0.805459010454414-0.209292498779494i	161	137	224	76	276	24	0.959166304662544+0i	0.0455709572447805-0.27914743032275i	276	24	82	218	116	184	0.621825270205921+0i	0.689194651961754+0.371946320106343i	47	252	212	86	235	65	0.885061203156784+0i	-0.396193165957951-0.244331008909803i	5	295	139	160	95	202	0.565566370875532+0i	-0.82253460511351+0.0597620575736952i	210
82	183	116	120	178	3	297	0.1+0i	0.751190625571041+0.652466584626515i	13	287	189	110	86	213	0.536307204930347+0i	-0.810778943983608-0.234546553870707i	170	126	211	89	282	18	0.969535971483266+0i	0.0840941601874787-0.230061235809866i	286	14	91	209	120	178	0.634574316970352+0i	0.709016877673837+0.307588204284973i	53	246	199	100	245	54	0.905206050195775+0i	-0.378127950589686-0.193962005742896i	6	294	149	150	111	189	0.608276253029822+0i	-0.793720576598469+0.00276519152939829i	208
83	183	117	144	156	8	292	0.163299316185545+0i	0.970663003656092+0.176484182482926i	12	287	193	107	91	209	0.55075705472861+0i	-0.79685631312113-0.248368039219354i	167	132	196	104	285	15	0.974679434480896+0i	0.0797406487184132-0.208905310947249i	282	18	90	210	114	186	0.616441400296898+0i	0.716823281177694+0.325828764171679i	47	253	199	101	232	67	0.880863061117602+0i	-0.427464825072164-0.203357052704234i	7	292	153	147	98	202	0.571547606649408+0i	-0.820388334706496-0.0172137622510347i	215
84	189	110	128	172	7	293	0.152752523165194+0i	0.86406362239566+0.47964645638132i	14	286	196	103	98	202	0.571547606649408+0i	-0.776166638510409-0.266268065296582i	175	124	211	89	282	18	0.969535971483266+0i	0.0947429120309556-0.225884440853935i	280	20	89	211	125	174	0.64657575013984+0i	0.690601506126773+0.324051475951794i	52	248	203	97	244	55	0.903356801992261+0i	-0.377253648465646-0.204024932333461i	5	295	151	149	121	178	0.636146425162864+0i	-0.771550006379414-0.00532103452675463i	211
85	193	106	132	168	12	287	0.200334168988253+0i	0.905725557839275+0.373533712819232i	18	282	187	111	85	215	0.532290647422377+0i	-0.813103625753146-0.235646261276843i	167	133	231	68	281	18	0.96943247887807+0i	0.0499406280149315-0.240221986025i	287	13	76	223	118	181	0.628210816073265+0i	0.6850933873508+0.368779366527968i	47	253	201	99	233	67	0.881286937760152+0i	-0.423508947264185-0.209698604956053i	5	295	128	169	111	189	0.608276253029822+0i	-0.7857535240154+0.112211405380116i	212
86	186	112	132	168	8	292	0.163299316185545+0i	0.888294536235074+0.42926233264549i	23	277	191	109	83	215	0.527753247202597+0i	-0.808319133794997-0.260953421146417i	156	144	205	95	284	16	0.972967967955095+0i	0.0250448796770888-0.229578063706648i	286	12	84	216	120	178	0.634574316970352+0i	0.697149321552305+0.333613938109264i	40	259	206	93	263	36	0.937869213807212+0i	-0.308360066388212-0.159108162108986i	8	290	147	153	107	191	0.599216490664738+0i	-0.800408290620008+0.0169164305393449i	201
87	185	114	120	179	8	292	0.163299316185545+0i	0.7587843800645+0.630539132729655i	15	285	181	117	105	195	0.591607978309962+0i	-0.784207225552845-0.187133715269881i	173	126	199	100	289	11	0.981495457622364+0i	0.082122482531326-0.172981399374495i	282	18	91	208	115	185	0.61913918736689+0i	0.717540600803047+0.319064496404517i	34	266	204	95	243	57	0.9+0i	-0.394278096736489-0.185862267375204i	4	295	162	138	108	191	0.60100250696476+0i	-0.796560596554185-0.0654767335724268i	210
88	202	98	125	175	8	292	0.163299316185545+0i	0.889154527912252+0.427478138419352i	26	274	189	110	79	221	0.513160143944688+0i	-0.817550472516682-0.261300385675981i	167	132	221	79	285	15	0.974679434480896+0i	0.0536814900227511-0.217067495560568i	283	17	83	217	109	191	0.602771377334171+0i	0.712601131588883+0.358979517416956i	46	254	213	86	244	56	0.901849950564579+0i	-0.368412490001072-0.225696486188591i	8	292	147	152	105	194	0.592596463507734+0i	-0.805373849234122+0.0142265388601814i	218
89	185	115	112	186	5	294	0.129315150027968+0i	0.679020929191892+0.722639723301054i	25	275	182	117	90	209	0.548637716969591+0i	-0.808986288833601-0.211039901434852i	154	145	214	86	283	17	0.971253485622231+0i	0.0167520663421245-0.237457438165107i	281	19	92	208	127	172	0.651727829603431+0i	0.693518965389585+0.307054198416763i	42	258	176	122	243	57	0.9+0i	-0.422707904703786-0.106386217626792i	8	291	147	153	100	200	0.577350269189626+0i	-0.816314355715609+0.0172493280819056i	205
90	187	111	123	176	9	291	0.173205080756888+0i	0.808731365042211+0.562097481934372i	15	285	191	108	98	201	0.572502574076671+0i	-0.783482149190157-0.241653728661401i	169	131	221	79	279	21	0.964365076099296+0i	0.0683951538864951-0.255581890839008i	276	24	85	215	126	174	0.648074069840786+0i	0.67682393741401+0.349155205808815i	41	258	199	100	249	51	0.91104335791443+0i	-0.375116551876414-0.171136122745461i	7	293	156	143	105	195	0.591607978309962+0i	-0.805388622263813-0.0367310104407335i	209
91	196	103	115	185	10	290	0.182574185835055+0i	0.786486004317416+0.590005450550664i	18	282	184	113	106	194	0.594418483337567+0i	-0.776031148027292-0.210813481442982i	170	130	213	86	282	18	0.969535971483266+0i	0.0733624621348033-0.233704833389298i	286	14	78	222	115	185	0.61913918736689+0i	0.694022093788567+0.367423461417477i	42	258	197	103	236	64	0.886942313043338+0i	-0.423514146968184-0.184307082476895i	8	292	159	141	106	194	0.594418483337567+0i	-0.802545550831312-0.0508655630808579i	199
92	194	106	112	186	4	296	0.115470053837925+0i	0.758130810063423+0.641797741893227i	11	288	177	122	90	209	0.548637716969591+0i	-0.820051412441291-0.162826092723i	161	137	213	87	291	9	0.98488578017961+0i	0.0326185869733633-0.170105931066089i	284	16	84	215	109	190	0.60377851484073+0i	0.715710179191421+0.351013453329792i	43	257	194	106	242	57	0.899646902120484+0i	-0.403809399285275-0.166052463257496i	7	293	145	154	113	185	0.615787813189319+0i	-0.787519588635552+0.024864968184344i	195
93	194	104	131	168	8	292	0.163299316185545+0i	0.912916373370888+0.374054847000647i	27	273	189	111	83	217	0.525991127935317+0i	-0.810713177304931-0.257055397682051i	182	117	212	87	290	10	0.983192080250175+0i	0.084231100275186-0.161982885144588i	278	22	87	211	113	187	0.613731754650732+0i	0.709640883671745+0.346039231236746i	43	257	206	92	243	57	0.9+0i	-0.384136834197162-0.206007020785657i	5	294	155	145	103	197	0.585946527708232+0i	-0.809868259541008-0.0279297127569508i	200
94	192	108	128	171	11	289	0.191485421551268+0i	0.873069334387269+0.448423093390499i	20	280	191	108	99	200	0.575416091997579+0i	-0.778882893147607-0.249474968348025i	153	147	208	91	284	15	0.974593646562367+0i	0.0114329639372351-0.223688424858948i	284	16	88	212	122	177	0.638769720519721+0i	0.698276763954145+0.323083278844455i	44	255	196	104	246	54	0.905538513813742+0i	-0.389110748914689-0.16909413082378i	6	294	132	167	104	196	0.58878405775519+0i	-0.802347748826957+0.0978336510902436i	219
95	191	108	130	170	7	293	0.152752523165194+0i	0.89083152228055+0.427885341625517i	20	280	199	98	105	195	0.591607978309962+0i	-0.750516277834114-0.294491624169563i	164	136	211	88	287	13	0.978093383408081+0i	0.046058967451694-0.203007154678393i	283	17	70	229	121	178	0.636146425162864+0i	0.661689270163033+0.396843842718544i	45	255	193	107	240	60	0.894427190999916+0i	-0.413854369155429-0.169483217844604i	6	294	148	151	98	201	0.572502574076671+0i	-0.819858145762372+0.00856875152343595i	204
96	184	115	124	174	7	292	0.153007748945791+0i	0.799290525086413+0.581139643519204i	25	275	192	108	96	203	0.566630597579863+0i	-0.781061325417969-0.262436605340438i	154	145	215	84	286	14	0.976387901058454+0i	0.0148064887007057-0.215516668865827i	273	27	78	220	119	181	0.629814787589706+0i	0.671585235796722+0.390264787539428i	48	252	206	93	229	71	0.87368949480541+0i	-0.425224047945814-0.236328533434375i	5	295	135	165	99	201	0.574456264653803+0i	-0.814190323175694+0.0842265851561062i	195
97	200	99	121	178	3	297	0.1+0i	0.866518479371869+0.48902528043759i	14	286	200	99	85	215	0.532290647422377+0i	-0.793293548328315-0.295553739356039i	158	141	206	93	282	18	0.969535971483266+0i	0.0364406583453184-0.242223199589469i	283	17	88	212	108	190	0.602010055881586+0i	0.723715775099424+0.337371263580183i	41	259	211	89	238	62	0.890692614392492+0i	-0.396708566357437-0.222011216034896i	7	293	142	157	111	188	0.609292588330089+0i	-0.791849856860925+0.0416694851822411i	205
98	195	104	122	177	11	289	0.191485421551268+0i	0.83999208872584+0.50768752615298i	27	273	190	110	89	211	0.544671154612273+0i	-0.797536781101434-0.259361554829734i	167	132	219	81	278	22	0.962635271879577+0i	0.0667828192831375-0.262437398977221i	274	26	84	215	109	191	0.602771377334171+0i	0.705017343037656+0.373653867480039i	53	247	207	92	238	62	0.890692614392492+0i	-0.390720787502666-0.232387462828707i	10	290	163	137	106	194	0.594418483337567+0i	-0.800711235596071-0.0743517575910639i	216
99	186	113	120	180	6	294	0.14142135623731+0i	0.765804582287124+0.627330329051644i	25	275	197	101	83	217	0.525991127935317+0i	-0.793278573727182-0.306663394944199i	164	135	200	99	288	12	0.979795897113271+0i	0.055195557231784-0.192232802772765i	276	23	100	200	131	169	0.660807586719967+0i	0.698322996864005+0.275096938158548i	40	259	198	100	240	59	0.895921640147329+0i	-0.405239580931137-0.181948610224084i	5	294	157	141	119	179	0.631924725786547+0i	-0.77383677213524-0.0429859399212164i	224
100	187	113	139	161	9	291	0.173205080756888+0i	0.944048827084417+0.280663164808881i	15	285	192	108	92	206	0.555630121766958+0i	-0.793896180727979-0.246989922893149i	156	144	206	93	285	15	0.974679434480896+0i	0.0235352449939805-0.222364772936437i	276	24	88	212	104	196	0.58878405775519+0i	0.725244590482646+0.356866385793048i	39	260	210	90	231	69	0.877496438739212+0i	-0.421780170155762-0.228257503849001i	8	292	139	160	128	172	0.653197264742181+0i	-0.755112448863399+0.0560225214075017i	214
101	187	113	129	171	8	292	0.163299316185545+0i	0.858011749373291+0.486979641536192i	19	281	186	113	87	212	0.539416258251039+0i	-0.810946539377086-0.226706441476144i	164	134	205	94	287	13	0.978093383408081+0i	0.0544823364123219-0.200910448589385i	281	19	93	207	113	186	0.614757205248285+0i	0.723220405639578+0.314683687950046i	54	246	207	92	241	59	0.89628864398325+0i	-0.38011203788982-0.228432715078017i	8	292	148	152	109	191	0.602771377334171+0i	-0.797834816251795+0.0112371100880535i	221
102	184	115	122	178	11	289	0.191485421551268+0i	0.763099197952046+0.617262462343433i	27	272	182	118	81	219	0.519615242270663+0i	-0.82683663565598-0.215270011699494i	175	125	222	78	278	20	0.96586018969635+0i	0.0849759808547668-0.244730824861728i	272	28	94	206	119	181	0.629814787589706+0i	0.705929120413986+0.324033038878551i	43	256	201	97	239	61	0.892561855933059+0i	-0.40494203339634-0.198381659742455i	7	293	150	149	107	193	0.597215762238964+0i	-0.802075691963167-0.00281383992783572i	216
103	184	116	123	177	4	295	0.115662986393248+0i	0.77785501061367+0.617708390781445i	21	279	183	116	99	200	0.575416091997579+0i	-0.79143636286846-0.206215432496643i	155	145	211	89	286	14	0.976387901058454+0i	0.017647756721925-0.215302632007485i	283	17	91	208	126	174	0.648074069840786+0i	0.696743524391641+0.307487335053519i	48	252	200	100	244	55	0.903356801992261+0i	-0.38510906823512-0.188778955017216i	7	293	148	151	104	196	0.58878405775519+0i	-0.808245614615182+0.00850645570495656i	228
104	189	109	118	180	8	292	0.163299316185545+0i	0.779804972998412+0.60434885407377i	25	275	189	109	96	202	0.567580523808482+0i	-0.783657812718802-0.25245352356042i	170	130	221	79	287	13	0.978093383408081+0i	0.0564419073492893-0.200368771089977i	280	20	78	219	121	179	0.635085296108588+0i	0.677458483653711+0.371101966570215i	39	260	214	85	247	53	0.907377172587747+0i	-0.363001661939394-0.211887847919375i	8	291	151	149	103	197	0.585946527708232+0i	-0.810329617944001-0.00570762204393997i	196
105	188	111	119	181	8	292	0.163299316185545+0i	0.76944356499307+0.617486788218248i	18	282	187	111	100	200	0.577350269189626+0i	-0.784226774400384-0.227277436144102i	155	143	217	82	282	18	0.969535971483266+0i	0.0217599350554948-0.243980542720891i	276	24	93	207	123	177	0.640312423743285+0i	0.699835274735924+0.316592148094823i	40	260	201	98	243	57	0.9+0i	-0.394529004852741-0.185329070385371i	3	297	152	147	107	193	0.597215762238964+0i	-0.801963882594781-0.013684456395379i	203
106	198	102	128	171	8	292	0.163299316185545+0i	0.899877382233714+0.40441813791858i	17	283	176	123	98	201	0.572502574076671+0i	-0.803994178453773-0.160730095775581i	172	128	210	90	279	21	0.964365076099296+0i	0.0910812189350979-0.248403324368449i	284	16	80	219	111	189	0.608276253029822+0i	0.704093682990834+0.366404265221357i	47	253	181	117	239	60	0.894053188394812+0i	-0.427537401115472-0.133718611152295i	6	294	153	147	107	192	0.598213617174146+0i	-0.801162831352648-0.016690892319847i	214
107	194	104	105	193	3	297	0.1+0i	0.711422653115443+0.695613260823989i	12	287	191	109	83	217	0.525991127935317+0i	-0.815250000379432-0.242282418294581i	159	140	214	85	284	16	0.972967967955095+0i	0.0336513862154338-0.228475201146893i	282	18	74	224	116	183	0.622864243812996+0i	0.67908681068989+0.388434341074907i	36	264	200	99	242	58	0.898146239020499+0i	-0.401797156771481-0.178584372618903i	5	295	150	149	106	193	0.595411664453447+0i	-0.803415971519576-0.00277966545330287i	200
108	187	113	119	181	15	285	0.223606797749979+0i	0.747111749114706+0.625958492501511i	24	276	189	109	99	200	0.575416091997579+0i	-0.779042847888215-0.248975023294412i	174	126	207	92	289	11	0.981495457622364+0i	0.0735477977695442-0.176797590792174i	281	19	83	217	117	183	0.62449979983984+0i	0.695356090344187+0.355640137809622i	46	253	188	112	243	57	0.9+0i	-0.409344614794807-0.149789807191581i	8	292	156	144	97	203	0.568624070307733+0i	-0.821864177387363-0.034726655382565i	199
109	206	93	124	174	7	293	0.152752523165194+0i	0.903248907583216+0.401008824860993i	20	280	208	90	102	198	0.58309518948453+0i	-0.73893060373659-0.337611556172887i	163	135	213	86	291	9	0.98488578017961+0i	0.0374106797848402-0.16911664920414i	285	15	83	216	120	179	0.63351226715995+0i	0.693638262076224+0.342823815890516i	45	255	198	101	246	54	0.905538513813742+0i	-0.384934155584929-0.178397578078061i	8	292	135	164	115	185	0.61913918736689+0i	-0.781191937610321+0.0800363872204272i	209
110	184	116	138	162	5	295	0.129099444873581+0i	0.935099062351287+0.330034963182807i	20	280	185	115	98	202	0.571547606649408+0i	-0.792354268844639-0.213326149304326i	171	128	213	86	282	17	0.971155915756595+0i	0.0764692153748466-0.225850938432687i	283	17	89	211	126	173	0.649156901121946+0i	0.691402212122662+0.317109285259266i	46	254	200	99	233	67	0.881286937760152+0i	-0.424842450766991-0.20698363548752i	6	293	145	154	95	204	0.563671670840713+0i	-0.825593103170621+0.0258896791935036i	216
111	187	112	120	180	5	294	0.129315150027968+0i	0.775319800022623+0.618188320551371i	21	279	201	98	80	219	0.517260600111872+0i	-0.794462790640392-0.318230020362294i	165	135	208	91	287	13	0.978093383408081+0i	0.0515416895004166-0.201684871958152i	276	24	92	208	115	185	0.61913918736689+0i	0.713334531511095+0.328360339901933i	45	255	194	106	240	60	0.894427190999916+0i	-0.412463043073059-0.172841656144901i	8	292	139	161	101	198	0.58119931360977+0i	-0.811330568748663+0.0628495511002483i	218
112	196	102	124	173	8	292	0.163299316185545+0i	0.874219961416893+0.45724478388887i	20	280	191	109	100	200	0.577350269189626+0i	-0.778687460449044-0.245586045218545i	159	141	216	84	284	16	0.972967967955095+0i	0.0312030580495406-0.228822425696631i	281	19	95	205	106	192	0.596409840618494+0i	0.74009699952349+0.310727747891542i	52	248	198	102	229	71	0.87368949480541+0i	-0.436893124043284-0.21398846891916i	4	296	141	158	119	181	0.629814787589706+0i	-0.775423529760969+0.0452955055868986i	223
113	189	110	118	181	7	293	0.152752523165194+0i	0.772658173421223+0.616170442095405i	20	280	190	108	83	217	0.525991127935317+0i	-0.810613131045945-0.257370715329508i	159	140	201	98	283	17	0.971253485622231+0i	0.0431831302803335-0.234098022046019i	274	26	96	204	109	191	0.602771377334171+0i	0.73155527308206+0.318580522148639i	43	257	221	78	244	56	0.901849950564579+0i	-0.358857441028492-0.240599259527433i	5	295	157	143	100	200	0.577350269189626+0i	-0.815546794086472-0.0393712245421057i	214
114	190	110	120	180	9	291	0.173205080756888+0i	0.787908624143688+0.590931468107766i	24	276	193	107	88	211	0.542507494207134+0i	-0.795029157654022-0.271319474437484i	151	148	206	93	280	20	0.966091783079296+0i	0.00685242330261143-0.258107944398363i	275	24	87	212	124	176	0.642910050732864+0i	0.685624513901642+0.341446471066555i	41	257	209	90	236	63	0.888424256120282+0i	-0.402359110003461-0.220928693777758i	7	293	157	142	126	172	0.650245178333764+0i	-0.758674703286937-0.0399237103256921i	223
115	192	108	140	160	7	293	0.152752523165194+0i	0.961389820138582+0.228902338128234i	19	281	185	114	85	214	0.533180022557906+0i	-0.816363403414981-0.221968144358282i	164	136	214	86	288	12	0.979795897113271+0i	0.0427393757610864-0.195380003479252i	275	25	94	205	108	192	0.6+0i	0.730766765186837+0.325545595728718i	52	248	195	103	234	66	0.883176086632785+0i	-0.424078487749981-0.20039320404567i	9	291	143	155	121	179	0.635085296108588+0i	-0.771734211265596+0.0330601547022246i	230
116	185	114	129	171	9	291	0.173205080756888+0i	0.84840869398522+0.500202646904525i	18	282	192	108	80	219	0.517260600111872+0i	-0.815540512118081-0.259490162946662i	168	130	216	84	286	14	0.976387901058454+0i	0.0601319574653655-0.207486901654177i	280	20	83	216	124	175	0.64398425373882+0i	0.68062629780257+0.349330965813256i	44	255	210	90	242	58	0.898146239020499+0i	-0.382520104871712-0.216821822477046i	8	292	150	150	109	191	0.602771377334171+0i	-0.797913946905722-9.77162761073123e-17i	217
117	189	111	127	173	8	292	0.163299316185545+0i	0.849803420597103+0.501166119839317i	24	275	190	110	102	197	0.584069451132157+0i	-0.773609320419882-0.245746812011203i	156	144	200	99	283	17	0.971253485622231+0i	0.0279930283355171-0.236395975074183i	273	27	86	214	115	185	0.61913918736689+0i	0.696621981174436+0.362469973944422i	46	254	208	92	238	62	0.890692614392492+0i	-0.397036506855743-0.221424205746472i	8	292	148	151	112	188	0.611010092660779+0i	-0.791578347008651+0.00838970879819781i	195
118	185	113	127	173	7	293	0.152752523165194+0i	0.834415391118867+0.529544730623029i	25	275	186	113	96	204	0.565685424949238+0i	-0.791357061284544-0.231849092202428i	162	137	218	82	281	17	0.971057681157112+0i	0.0433215066110436-0.234883432644197i	282	18	80	219	113	187	0.613731754650732+0i	0.698091045680967+0.368784795339216i	49	251	197	101	244	55	0.903356801992261+0i	-0.386889651847062-0.185102365160399i	10	290	153	146	101	198	0.58119931360977+0i	-0.813505357815071-0.0204056527880035i	209
119	192	108	114	186	16	284	0.23094010767585+0i	0.738732353559852+0.633199160194159i	16	283	195	103	92	204	0.557504090398278+0i	-0.784606866189573-0.27125864911071i	157	143	215	85	288	12	0.979795897113271+0i	0.0214146399439903-0.198850228051338i	283	17	74	226	121	178	0.636146425162864+0i	0.669908932523644+0.382805104299225i	50	249	207	92	241	59	0.89628864398325+0i	-0.38396761072635-0.221890830319247i	7	293	137	163	93	205	0.558641689200467+0i	-0.826002892830033+0.0750911720754572i	217
120	175	125	121	179	9	291	0.173205080756888+0i	0.643070949092063+0.745962300946793i	20	280	194	106	88	210	0.543416979328783+0i	-0.795152679469261-0.269128599204981i	167	133	221	79	289	11	0.981495457622364+0i	0.0445883120725984-0.186221773950264i	286	14	76	224	119	181	0.629814787589706+0i	0.682284388071521+0.371242975862445i	43	257	199	101	249	49	0.914095438014356+0i	-0.368679337966877-0.168834463181093i	2	298	144	156	110	189	0.606541817675112+0i	-0.794399041902666+0.0322053665636216i	198
121	199	101	134	166	9	291	0.173205080756888+0i	0.936237796659114+0.305710300949915i	12	287	196	103	95	205	0.562731433871138+0i	-0.783072897436406-0.264821016223948i	160	138	208	91	282	18	0.969535971483266+0i	0.0454121946556323-0.240702581158905i	275	24	87	212	122	178	0.637704215656966+0i	0.689509103140471+0.343381027460394i	33	266	189	111	237	62	0.890304521199476+0i	-0.431956967375555-0.1441216079132i	6	294	141	158	120	180	0.632455532033676+0i	-0.773241735818228+0.0457953926592455i	208
122	186	114	116	183	9	291	0.173205080756888+0i	0.719885830417551+0.672134206214825i	20	280	188	112	95	205	0.562731433871138+0i	-0.793437339337615-0.231927837652534i	168	131	214	85	281	19	0.967815409397198+0i	0.0693842727777878-0.241907329414449i	284	16	94	205	133	167	0.665832811847939+0i	0.688977931953348+0.286314645011313i	35	265	184	115	233	66	0.882759431581913+0i	-0.44988656806339-0.135417361624432i	8	292	159	141	103	196	0.586925553499906+0i	-0.808019599690974-0.0512125098395688i	214
123	193	107	124	175	6	294	0.14142135623731+0i	0.850743098499547+0.506197768026875i	21	279	190	109	105	195	0.591607978309962+0i	-0.768976280879699-0.242230219923993i	157	143	213	87	284	16	0.972967967955095+0i	0.0255030685225335-0.229527616702802i	278	22	102	197	128	172	0.653197264742181+0i	0.709596826749088+0.26420763955828i	36	263	200	100	237	62	0.890304521199476+0i	-0.416947326460384-0.18306497887174i	2	297	134	164	112	188	0.611010092660779+0i	-0.787533764477105+0.080356931718344i	209
124	198	102	124	176	11	289	0.191485421551268+0i	0.863021071079679+0.467469746834826i	20	280	191	108	92	208	0.553774924194538+0i	-0.79298286278785-0.253991166496237i	150	148	212	88	287	13	0.978093383408081+0i	0.00337961404877233-0.208139163883722i	280	20	76	224	101	199	0.58022983951764+0i	0.707812187797787+0.402908476131048i	47	252	197	102	248	52	0.90921211313239+0i	-0.377743528115273-0.175051878882688i	9	291	143	157	92	207	0.554700196225229+0i	-0.831026823316922+0.0412566508029678i	198
125	188	112	124	176	11	289	0.191485421551268+0i	0.810035328059464+0.554234698145949i	14	286	195	105	95	204	0.563671670840713+0i	-0.784186095917187-0.259473340560834i	158	141	209	90	278	22	0.962635271879577+0i	0.0382970843102535-0.268079590171775i	278	21	77	222	111	188	0.609292588330089+0i	0.690608955919956+0.389643185246668i	33	267	204	96	242	57	0.899646902120484+0i	-0.396431591025075-0.182968426626958i	8	292	142	158	102	198	0.58309518948453+0i	-0.811117627362537+0.0456967677387345i	214
126	187	113	120	180	9	291	0.173205080756888+0i	0.765015691586606+0.620282993178329i	19	280	181	118	88	212	0.541602560309064+0i	-0.817166017174887-0.197246969662904i	156	144	222	77	282	18	0.969535971483266+0i	0.0201356876024498-0.244119958390904i	279	21	76	224	133	167	0.665832811847939+0i	0.647178691417284+0.371249791975806i	50	250	209	89	236	62	0.889913652398272+0i	-0.390432085378867-0.235831460967101i	4	295	144	156	116	183	0.622864243812996+0i	-0.781670026394745+0.0321263694696946i	209
127	166	134	118	181	3	297	0.1+0i	0.449400268815102+0.887715832003076i	21	279	199	101	81	219	0.519615242270663+0i	-0.798720552874325-0.303389977448387i	180	120	216	84	286	14	0.976387901058454+0i	0.0893916527417894-0.196661636031937i	286	14	78	222	111	189	0.608276253029822+0i	0.701484911513485+0.371374364918903i	45	255	195	104	245	55	0.903696114115064+0i	-0.392665938783411-0.170724321210179i	10	290	154	143	102	198	0.58309518948453+0i	-0.811764947144951-0.0322128947279742i	214
128	195	105	116	184	10	289	0.182879238989864+0i	0.784411598158699+0.592666540831017i	21	278	191	109	104	195	0.589767824619589+0i	-0.769596833045526-0.244733789268615i	169	131	213	87	287	13	0.978093383408081+0i	0.060106397835971-0.199300161245588i	288	12	83	216	122	178	0.637704215656966+0i	0.693477867356198+0.335293574081629i	45	255	199	101	233	67	0.881286937760152+0i	-0.428245444323628-0.199847874017693i	8	292	169	130	111	188	0.609292588330089+0i	-0.78552425959177-0.108232062711665i	197
129	197	103	127	172	10	290	0.182574185835055+0i	0.886258110280188+0.425691471172794i	23	276	203	97	75	225	0.5+0i	-0.799149896395314-0.333705623403861i	164	135	206	93	277	23	0.960902353693305+0i	0.068829121416266-0.268196231725451i	286	14	91	209	130	170	0.658280588604383+0i	0.690587220907927+0.299592985540939i	44	255	191	106	234	66	0.883176086632785+0i	-0.434656398923813-0.176277664139798i	4	296	144	155	107	192	0.598213617174146+0i	-0.800764881688829+0.0302666893019327i	206
130	188	112	135	165	8	292	0.163299316185545+0i	0.917669350119852+0.362237901363099i	14	286	186	114	78	222	0.509901951359279+0i	-0.831591280741528-0.220127103725699i	165	135	226	74	278	22	0.962635271879577+0i	0.052436072917819-0.265676102783616i	280	20	88	211	123	176	0.641382286517327+0i	0.693105421752583+0.328988809656165i	40	259	201	99	239	61	0.892561855933059+0i	-0.409006243041003-0.189861071541317i	7	293	145	155	102	197	0.584069451132157+0i	-0.811207966298047+0.0283639149055261i	204
131	174	126	126	173	9	290	0.173494479589872+0i	0.702523723411232+0.690188440642306i	14	285	190	110	88	212	0.541602560309064+0i	-0.80645379524554-0.237273982561787i	169	131	220	79	281	18	0.96943247887807+0i	0.0636484091699207-0.236958960384408i	289	11	89	210	91	208	0.551677284367371+0i	0.764350311555432+0.333797506189242i	31	268	185	112	222	78	0.860232526704263+0i	-0.487024039394224-0.15102180323428i	6	294	132	168	97	203	0.568624070307733+0i	-0.816245312547895+0.102030664068487i	209
132	205	94	118	181	8	292	0.163299316185545+0i	0.858011749373291+0.486979641536192i	17	283	203	96	100	198	0.579284446363492+0i	-0.755882769016317-0.305075023077222i	170	129	209	91	284	15	0.974593646562367+0i	0.0737318960133436-0.211496646759576i	280	19	71	229	116	183	0.622864243812996+0i	0.669851513993746+0.404152301712548i	39	260	204	96	251	49	0.91469484893415+0i	-0.363339690084512-0.176967801994104i	7	293	136	163	105	195	0.591607978309962+0i	-0.802633150416422+0.0760264812588936i	201
133	193	105	131	169	11	289	0.191485421551268+0i	0.902016453674058+0.386910390962312i	24	276	191	109	102	197	0.584069451132157+0i	-0.771867774439635-0.25116332342877i	153	147	219	81	282	18	0.969535971483266+0i	0.0106399035319787-0.244717781235509i	285	14	104	195	109	191	0.602771377334171+0i	0.75640754781303+0.253996630446442i	44	256	201	99	246	54	0.905538513813742+0i	-0.382314832385099-0.183943928789057i	5	295	134	165	100	200	0.577350269189626+0i	-0.811840456231581+0.0870731892855924i	214
134	183	116	115	185	7	293	0.152752523165194+0i	0.684532195476318+0.712798947826832i	18	282	202	97	92	207	0.554700196225229+0i	-0.772790215093448-0.308387703651612i	160	140	225	74	277	23	0.960902353693305+0i	0.0362372127780135-0.274505976395319i	271	29	87	213	114	186	0.616441400296898+0i	0.698406107369768+0.363632931936325i	32	268	205	95	248	52	0.90921211313239+0i	-0.377355784695506-0.175886170832651i	2	298	166	133	120	179	0.63351226715995+0i	-0.768936933657113-0.0860127863509605i	207
135	188	112	126	173	8	292	0.163299316185545+0i	0.838310312801291+0.520162621479414i	14	286	195	105	84	216	0.529150262212918+0i	-0.805574844974814-0.26655050017549i	162	138	211	88	280	20	0.966091783079296+0i	0.0492889524020129-0.253450716782926i	281	19	77	223	111	188	0.609292588330089+0i	0.692659664836155+0.385985920099537i	44	256	188	111	250	50	0.912870929175277+0i	-0.383572147276694-0.139782239573605i	5	295	149	150	108	192	0.6+0i	-0.799995211932885+0.00276783028001231i	218
136	205	95	116	183	6	294	0.14142135623731+0i	0.844699570610877+0.516219561242889i	17	282	186	112	99	201	0.574456264653803+0i	-0.788182692644465-0.220834877262903i	173	125	212	87	283	17	0.971253485622231+0i	0.0855843677685234-0.222130553189625i	278	22	94	206	113	187	0.613731754650732+0i	0.723319609046099+0.316452328957668i	34	265	196	104	231	69	0.877496438739212+0i	-0.445750441503193-0.176936553317025i	6	294	154	146	105	194	0.592596463507734+0i	-0.805188907923592-0.0223663585534331i	218
137	208	91	106	194	6	294	0.14142135623731+0i	0.792100390519483+0.593781922374605i	11	289	197	103	86	214	0.535412613473634+0i	-0.800090372662945-0.270534154785312i	185	115	201	99	286	14	0.976387901058454+0i	0.1222359499543-0.17811524136198i	289	11	86	214	106	191	0.597413053843283+0i	0.72842967724513+0.335392081609269i	46	254	204	96	245	55	0.903696114115064+0i	-0.380003117305707-0.197309310908732i	9	291	133	166	117	183	0.62449979983984+0i	-0.775696497370031+0.0910765829830322i	215
138	197	103	126	174	15	285	0.223606797749979+0i	0.868054635946052+0.443261941759686i	14	286	195	105	91	209	0.55075705472861+0i	-0.792414043851612-0.262195823333254i	164	136	206	93	281	19	0.967815409397198+0i	0.0603378786844015-0.244320841782276i	287	13	89	211	117	183	0.62449979983984+0i	0.713494709067003+0.317687425205016i	39	261	203	97	247	53	0.907377172587747+0i	-0.379298235370169-0.181106364636207i	3	297	154	145	106	194	0.594418483337567+0i	-0.803776824666624-0.0246877053511694i	220
139	185	112	125	175	6	294	0.14142135623731+0i	0.819345426180575+0.555583542410115i	16	283	190	110	80	219	0.517260600111872+0i	-0.820043800572932-0.244886987636761i	158	142	216	83	286	14	0.976387901058454+0i	0.0257171118571558-0.214488453825359i	287	13	88	212	124	174	0.645063859280874+0i	0.696158239852832+0.315049714385953i	49	249	206	94	246	54	0.905538513813742+0i	-0.370761539926798-0.20624228594328i	7	293	144	155	99	201	0.574456264653803+0i	-0.817926475132777+0.0315639236608993i	208
140	190	109	127	170	16	284	0.23094010767585+0i	0.858106858763912+0.458605806340259i	17	283	195	103	97	203	0.568624070307733+0i	-0.776853942752055-0.27048958999794i	166	133	221	78	285	15	0.974679434480896+0i	0.0502801142365493-0.217880495025047i	287	13	85	215	119	180	0.630867110441485+0i	0.700993453299453+0.332588134777113i	42	258	200	100	219	81	0.854400374531753+0i	-0.471533636795686-0.218302609627632i	8	292	144	155	91	209	0.55075705472861+0i	-0.834036037881173+0.0324122535801009i	205
141	196	103	129	170	9	291	0.173205080756888+0i	0.9011947539301+0.397300913022947i	25	274	181	118	99	201	0.574456264653803+0i	-0.793530285357144-0.200772722801205i	168	132	230	69	287	13	0.978093383408081+0i	0.0452806013248824-0.203182185432164i	281	19	88	212	127	173	0.650640709864771+0i	0.686392258912711+0.324857404981589i	40	260	196	103	235	65	0.885061203156784+0i	-0.428523112316203-0.181754254083643i	9	291	131	169	103	197	0.585946527708232+0i	-0.803091238895256+0.108217968361772i	204
142	199	101	121	178	9	291	0.173205080756888+0i	0.850632993451514+0.496410626852122i	21	279	201	99	100	199	0.57831493196624+0i	-0.758674608409654-0.29994112425498i	152	147	203	97	279	19	0.967595788921311+0i	0.0119370504669791-0.252221918333625i	282	17	80	218	119	181	0.629814787589706+0i	0.688435087798951+0.359708858968727i	44	256	188	111	241	56	0.900803980590567+0i	-0.407979628163457-0.148676869605854i	4	296	152	147	94	205	0.560697129387168+0i	-0.827898794357409-0.014223761757641i	205
143	207	92	117	183	7	293	0.152752523165194+0i	0.857842609611164+0.490685972697585i	15	284	197	103	96	204	0.565685424949238+0i	-0.778742854277524-0.271218669917275i	167	133	223	76	288	12	0.979795897113271+0i	0.0449260690247773-0.194888810150765i	282	17	94	205	112	187	0.612030995783164+0i	0.729429068612961+0.305534440060523i	42	258	203	96	257	43	0.925562891794321+0i	-0.339026862812805-0.168505547756271i	8	292	143	157	115	184	0.620173672946042+0i	-0.783513121010615+0.0386238862470021i	219
144	201	98	136	164	16	284	0.23094010767585+0i	0.939109414124346+0.254440906635891i	17	283	192	107	93	207	0.556776436283002+0i	-0.791000985182418-0.253608835493646i	177	121	206	94	289	11	0.981495457622364+0i	0.0860937427338025-0.171039568897821i	280	20	77	223	106	194	0.594418483337567+0i	0.701170485534592+0.393734195723271i	36	264	201	99	240	59	0.895921640147329+0i	-0.40548493820638-0.181401156566012i	6	293	138	158	109	191	0.602771377334171+0i	-0.79594437936894+0.0560286678197836i	199
145	198	102	113	187	10	290	0.182574185835055+0i	0.778698153361405+0.600246493216083i	13	287	165	134	85	215	0.532290647422377+0i	-0.841159378105195-0.0954859533771735i	162	138	205	94	277	23	0.960902353693305+0i	0.0583290189651744-0.270673959244747i	280	20	93	206	125	175	0.645497224367903+0i	0.700094117577577+0.305289305195264i	30	270	209	91	242	58	0.898146239020499+0i	-0.394583312061154-0.194003461763401i	10	290	152	148	97	203	0.568624070307733+0i	-0.822513586274125-0.0117501940896307i	216
146	201	99	117	183	9	291	0.173205080756888+0i	0.826880709242315+0.535040458921498i	23	277	199	100	93	207	0.556776436283002+0i	-0.773610553335181-0.302533819214374i	168	131	216	84	285	15	0.974679434480896+0i	0.0605386561539124-0.21525582712456i	284	16	80	220	109	189	0.604790717587941+0i	0.705874437602691+0.368740377852152i	51	249	205	94	236	64	0.886942313043338+0i	-0.402566765527653-0.226436155739178i	12	288	147	152	119	181	0.629814787589706+0i	-0.776617065306401+0.0141162037462992i	203
147	188	111	116	183	8	292	0.163299316185545+0i	0.744268000345567+0.647609818482506i	24	275	180	117	90	209	0.548637716969591+0i	-0.810582611239044-0.20482305992072i	166	132	215	85	289	11	0.981495457622364+0i	0.0487552844533003-0.185174482325574i	287	13	86	213	122	178	0.637704215656966+0i	0.698447025797025+0.324815463746145i	45	255	210	89	239	61	0.892561855933059+0i	-0.390382720110224-0.225687095715896i	6	294	142	158	100	200	0.577350269189626+0i	-0.815239464584109+0.0452910813657838i	207
148	177	122	123	177	11	289	0.191485421551268+0i	0.701506546641192+0.686456042549617i	16	284	184	116	104	196	0.58878405775519+0i	-0.783464167385255-0.198789415605214i	162	137	209	91	283	17	0.971253485622231+0i	0.0494965404006142-0.23284492512193i	282	18	84	216	128	172	0.653197264742181+0i	0.677249338624016+0.338624669312008i	34	265	196	104	235	65	0.885061203156784+0i	-0.432637255535265-0.171731394303955i	6	294	146	153	95	205	0.562731433871138+0i	-0.826394085228223+0.0201531444976224i	203
149	187	113	125	175	5	295	0.129099444873581+0i	0.821655047887997+0.555172329654052i	14	286	195	104	91	209	0.55075705472861+0i	-0.791275032297674-0.26561342196693i	160	140	214	84	285	15	0.974679434480896+0i	0.0337795364863722-0.2210405911021i	289	11	83	214	116	183	0.622864243812996+0i	0.706391735788931+0.336230351676295i	42	257	203	97	239	61	0.892561855933059+0i	-0.404705351773378-0.198864053009387i	10	290	133	167	108	192	0.6+0i	-0.794166473196064+0.0964345003166647i	204
150	191	108	106	194	4	296	0.115470053837925+0i	0.682751753804839+0.721468439602928i	17	283	209	91	94	206	0.559761854124889+0i	-0.757467833311107-0.336019565153048i	173	127	221	79	282	18	0.969535971483266+0i	0.0754876427044665-0.233027070957266i	283	17	97	202	127	172	0.651727829603431+0i	0.705160548088204+0.279283793909252i	52	248	197	103	243	57	0.9+0i	-0.393027350960762-0.188492709134243i	5	295	152	148	103	197	0.585946527708232+0i	-0.810272645343549-0.0111761744185318i	222
151	199	99	121	179	12	288	0.2+0i	0.848975149966158+0.489122883067169i	17	283	185	115	89	210	0.545581215655611+0i	-0.810464509714597-0.21328013413542i	171	128	213	87	277	23	0.960902353693305+0i	0.0896968047393782-0.261956389283049i	281	19	93	207	107	193	0.597215762238964+0i	0.735474839978712+0.320015770067073i	36	264	200	98	234	66	0.883176086632785+0i	-0.427669720785694-0.192609994348909i	10	290	163	137	99	201	0.574456264653803+0i	-0.81502904585762-0.075681268543922i	199
152	181	119	126	174	9	291	0.173205080756888+0i	0.778772535679843+0.602920672784395i	24	276	184	114	90	210	0.547722557505166+0i	-0.805748342068491-0.225321124739511i	159	138	212	86	283	17	0.971253485622231+0i	0.0392629748912932-0.234787319651961i	284	16	89	211	125	175	0.645497224367903+0i	0.695126117943685+0.316438008914662i	45	253	196	103	244	56	0.901849950564579+0i	-0.39463934392363-0.175859190530928i	4	296	131	167	104	195	0.589767824619589+0i	-0.801423654874473+0.0994687812890078i	207
153	197	103	113	186	12	288	0.2+0i	0.772873676626023+0.602217801113994i	20	280	196	104	93	206	0.557706723374982+0i	-0.782495383422344-0.276882981826368i	147	152	216	83	283	17	0.971253485622231+0i	-0.00894284116986198-0.23787957511833i	280	20	88	212	121	179	0.635085296108588+0i	0.697209006330817+0.332515064557774i	40	260	200	100	237	61	0.891797069642426+0i	-0.411882217968133-0.187219189985515i	6	294	149	150	101	199	0.58022983951764+0i	-0.814447839019687+0.00283740189179105i	221
154	211	88	131	168	13	287	0.208166599946613+0i	0.936633706917195+0.281751602893791i	20	280	197	103	88	212	0.541602560309064+0i	-0.790554245319277-0.285815765615431i	163	137	220	79	290	10	0.983192080250175+0i	0.0330012444331289-0.17956684326233i	279	20	63	236	120	180	0.632455532033676+0i	0.644120523135938+0.430242666032886i	42	257	207	93	218	82	0.852447456836295+0i	-0.462236544668434-0.244275889326639i	8	292	156	142	93	207	0.556776436283002+0i	-0.829641393583251-0.0411722971576906i	211
155	196	103	122	177	7	293	0.152752523165194+0i	0.850640951944209+0.503067229644425i	14	285	189	111	81	219	0.519615242270663+0i	-0.821276652701037-0.235594269302504i	162	138	228	71	287	13	0.978093383408081+0i	0.0313537607727711-0.205791824470111i	287	13	106	193	109	188	0.605808028176721+0i	0.75807079164889+0.241506330859996i	40	260	204	95	230	70	0.875595035770913+0i	-0.432547975152859-0.215024609113689i	7	293	152	147	84	215	0.530034390251707+0i	-0.847845721369807-0.0148720511501592i	197
156	198	102	119	180	12	288	0.2+0i	0.826174892647298+0.526721033146793i	22	278	195	103	96	203	0.566630597579863+0i	-0.774822613014153-0.280320681092579i	167	131	200	100	285	14	0.976307972683355+0i	0.0737289927303174-0.203437405866987i	279	20	76	223	125	174	0.64657575013984+0i	0.663439716223817+0.376546865964869i	40	260	200	100	245	52	0.908248768188443+0i	-0.380925200161012-0.173147818255005i	8	292	142	158	109	190	0.60377851484073+0i	-0.795890055336643+0.044838876356994i	214
157	204	95	119	181	7	293	0.152752523165194+0i	0.859721784385955+0.487386007307243i	21	278	181	118	102	196	0.585048612676443+0i	-0.787677021640634-0.193088141491673i	179	120	226	73	291	9	0.98488578017961+0i	0.0623185353746846-0.161605693429267i	280	19	83	216	123	176	0.641382286517327+0i	0.683584640696753+0.34834006594892i	46	254	195	104	253	47	0.918331820930394+0i	-0.36243050922716-0.159093659986839i	5	295	134	166	119	181	0.629814787589706+0i	-0.772059278185397+0.085192747937699i	202
158	205	94	133	167	15	285	0.223606797749979+0i	0.932206590187324+0.28458895483016i	18	282	202	98	96	204	0.565685424949238+0i	-0.767234415709207-0.30224386073393i	159	140	210	90	277	23	0.960902353693305+0i	0.043442367862426-0.273458273491903i	279	21	91	209	122	178	0.637704215656966+0i	0.700492535482835+0.320380306926258i	34	266	188	111	240	59	0.895921640147329+0i	-0.421457923094385-0.140348258901515i	8	292	154	145	103	197	0.585946527708232+0i	-0.809940399829658-0.0257529685752988i	217
159	197	103	111	189	12	288	0.2+0i	0.754013390484208+0.625670685720939i	18	281	197	103	85	215	0.532290647422377+0i	-0.797474676300314-0.284078875185002i	169	129	200	99	285	15	0.974679434480896+0i	0.0825738776117035-0.207801719762295i	283	17	81	218	117	183	0.62449979983984+0i	0.693856367633814+0.358557305174514i	31	269	203	96	246	54	0.905538513813742+0i	-0.386738569382884-0.174451365577001i	8	291	137	162	111	189	0.608276253029822+0i	-0.790646358460901+0.069845084669691i	205
160	204	96	119	181	6	294	0.14142135623731+0i	0.858536764087696+0.492863697902196i	13	287	193	106	94	206	0.559761854124889+0i	-0.78955437893429-0.25153637783103i	155	145	213	87	288	12	0.979795897113271+0i	0.0158232601996245-0.199373078515268i	284	16	82	218	110	189	0.606541817675112+0i	0.708986780381197+0.359784336312846i	51	249	199	101	235	65	0.885061203156784+0i	-0.41717256072132-0.206479348235805i	13	287	139	158	109	191	0.602771377334171+0i	-0.795963800067055+0.0557520909875177i	205
161	188	111	117	182	8	292	0.163299316185545+0i	0.753881253507296+0.636393265947717i	13	287	163	136	94	205	0.560697129387168+0i	-0.82400335878465-0.0814689745154857i	175	125	218	82	282	18	0.969535971483266+0i	0.0845234757110443-0.22990385393404i	287	13	80	219	107	193	0.597215762238964+0i	0.714812120289699+0.363836455045778i	44	256	212	88	241	59	0.89628864398325+0i	-0.382798804654964-0.223901187628376i	5	295	148	151	93	207	0.556776436283002+0i	-0.830617645248495+0.00862133411052532i	218
162	183	116	122	178	11	289	0.191485421551268+0i	0.754116394196757+0.628205219125895i	28	272	199	100	99	201	0.574456264653803+0i	-0.758122077706416-0.308627470089925i	171	128	208	92	286	14	0.976387901058454+0i	0.0753059943825531-0.202473884431355i	285	15	95	202	129	170	0.6568394987288+0i	0.70002739999851+0.280220470631652i	36	263	205	94	233	67	0.881286937760152+0i	-0.424543484759311-0.207596153340456i	7	293	150	150	97	203	0.568624070307733+0i	-0.822597511950204-1.00739140999639e-16i	196
163	183	117	124	176	6	294	0.14142135623731+0i	0.777597083196712+0.612652247367106i	22	277	179	118	93	207	0.556776436283002+0i	-0.807573832006277-0.194485233009342i	153	145	214	84	282	18	0.969535971483266+0i	0.015045321769392-0.24448647875262i	288	12	95	205	111	188	0.609292588330089+0i	0.736598939977328+0.293572041295312i	42	258	206	93	237	63	0.888819441731559+0i	-0.405757355293477-0.212981146173183i	8	292	147	153	110	190	0.605530070819498+0i	-0.795644881490351+0.0168093989047255i	205
164	184	115	113	187	10	289	0.182879238989864+0i	0.67166162297404+0.717931645890029i	15	285	185	115	101	199	0.58022983951764+0i	-0.788387766218426-0.204396828278851i	149	150	222	78	277	23	0.960902353693305+0i	-0.00192921363654426-0.276880741116841i	281	19	86	214	128	172	0.653197264742181+0i	0.680336709960967+0.33237823998093i	51	248	197	103	242	58	0.898146239020499+0i	-0.397081013360928-0.188838561108667i	8	292	145	154	96	204	0.565685424949238+0i	-0.82420459752446+0.0262065148301383i	207
165	199	100	118	182	12	288	0.2+0i	0.823638557358275+0.530678364767944i	16	284	195	104	87	212	0.539416258251039+0i	-0.797052567594044-0.271546137564486i	154	145	212	88	285	15	0.974679434480896+0i	0.0162407974646833-0.223016224740962i	280	20	94	206	113	187	0.613731754650732+0i	0.725100186293159+0.31235084948013i	32	268	206	94	232	68	0.879393730551528+0i	-0.430116717621679-0.204123188023848i	5	295	135	165	110	190	0.605530070819498+0i	-0.791598036240864+0.0818894520249168i	215
166	185	114	124	176	7	293	0.152752523165194+0i	0.798226203781774+0.582667653352067i	16	284	209	91	86	214	0.535412613473634+0i	-0.77298141770368-0.340342564511322i	175	125	217	82	283	17	0.971253485622231+0i	0.0824348603367515-0.223318517969126i	285	15	67	232	123	176	0.641382286517327+0i	0.654060605604647+0.401040505108758i	48	250	195	105	251	49	0.91469484893415+0i	-0.369568603405334-0.163561550219984i	8	292	148	152	107	192	0.598213617174146+0i	-0.801257205860494+0.0112853127585985i	201
167	194	106	118	181	10	290	0.182574185835055+0i	0.798536046815171+0.573591185953433i	18	282	186	114	87	212	0.539416258251039+0i	-0.812369005489823-0.221555183315406i	154	146	205	93	289	11	0.981495457622364+0i	0.0135522766927314-0.191005241978094i	280	20	83	216	124	175	0.64398425373882+0i	0.68062629780257+0.349330965813256i	41	259	198	100	233	65	0.884239331081169+0i	-0.42549007633952-0.192559082636258i	10	290	164	135	125	174	0.64657575013984+0i	-0.758763876646086-0.0788490889491274i	212
168	206	93	128	171	8	292	0.163299316185545+0i	0.922072910423376+0.350877302196506i	24	276	203	97	97	203	0.568624070307733+0i	-0.758248195820524-0.318945669670538i	166	134	215	84	284	16	0.972967967955095+0i	0.0546290967531068-0.224385817558225i	281	18	82	218	106	194	0.594418483337567+0i	0.714805696436645+0.368401252723698i	43	257	200	99	235	64	0.88654000319079+0i	-0.418139219496916-0.19800610056507i	3	297	128	171	97	203	0.568624070307733+0i	-0.8138807794363+0.11943510175333i	211
169	200	100	117	182	8	292	0.163299316185545+0i	0.826366991687937+0.538934994579089i	19	281	173	126	84	216	0.529150262212918+0i	-0.835108803986902-0.15031063004181i	166	134	212	88	287	13	0.978093383408081+0i	0.0520162576211569-0.201562998281983i	274	26	86	214	128	172	0.653197264742181+0i	0.672852702079919+0.347278813976732i	46	254	200	100	235	64	0.88654000319079+0i	-0.416966187658954-0.200464513297574i	7	293	154	143	114	185	0.617471378292171+0i	-0.78600040760469-0.0305361463715887i	218
170	192	106	111	187	1	299	0.0577350269189628+0i	0.74807916119899+0.661093212222363i	19	281	189	111	87	213	0.53851648071345+0i	-0.807586008495475-0.240426368941401i	159	140	217	81	282	17	0.971155915756595+0i	0.0328835733328156-0.236167012717346i	283	17	87	213	118	182	0.627162924074226+0i	0.703910644953201+0.333431358135727i	44	255	206	93	239	61	0.892561855933059+0i	-0.397509337154533-0.212884147386077i	7	293	158	142	108	192	0.6+0i	-0.798751035975445-0.0446853726419828i	213
171	200	100	124	175	6	294	0.14142135623731+0i	0.881272922745764+0.450952365150843i	17	283	188	111	104	193	0.59175024306573+0i	-0.774130887045059-0.224839986555949i	155	143	218	81	279	21	0.964365076099296+0i	0.0231629497279207-0.263559249050193i	278	22	66	233	122	177	0.638769720519721+0i	0.643762338718046+0.421358867707124i	37	263	199	101	231	69	0.877496438739212+0i	-0.439996853827069-0.190795095907313i	5	295	147	152	96	204	0.565685424949238+0i	-0.824497766036795+0.0142630221318784i	234
172	196	104	140	160	7	293	0.152752523165194+0i	0.965708683367385+0.209936670297257i	18	282	191	108	87	213	0.53851648071345+0i	-0.803582386411468-0.253486386713864i	149	151	207	92	285	15	0.974679434480896+0i	-0.00387526905319025-0.223573214607129i	279	21	79	220	113	185	0.615787813189319+0i	0.690864930558917+0.3788284794618i	49	251	203	96	250	50	0.912870929175277+0i	-0.360496938003509-0.191594948672351i	11	289	146	154	96	203	0.566630597579863+0i	-0.823630985040319+0.0237016110802967i	191
173	181	118	122	176	8	291	0.163572164021906+0i	0.747966391101748+0.643265438943689i	12	288	187	112	93	207	0.556776436283002+0i	-0.801409151347658-0.218502567802364i	152	146	210	89	279	21	0.964365076099296+0i	0.013147190835823-0.26424827600786i	282	17	87	212	125	175	0.645497224367903+0i	0.690771038932242+0.325835395722755i	34	266	200	100	238	61	0.892180823641474+0i	-0.414787154926262-0.178787566778561i	6	294	143	157	104	195	0.589767824619589+0i	-0.806620377281907+0.039210712784537i	198
174	192	108	133	165	9	291	0.173205080756888+0i	0.919579239207549+0.352667014077679i	30	270	184	116	89	211	0.544671154612273+0i	-0.806887298430343-0.228618067888597i	169	131	215	85	286	13	0.978019293843651+0i	0.0585022619016071-0.200139317031814i	283	17	75	224	116	183	0.622864243812996+0i	0.681998368779596+0.383299307018985i	44	256	180	120	249	51	0.91104335791443+0i	-0.396727716054177-0.112281429071937i	3	297	152	148	113	186	0.614757205248285+0i	-0.788643423275298-0.0107298424935415i	203
175	183	117	123	177	17	283	0.238047614284762+0i	0.751708724573993+0.615034411015086i	22	278	193	107	77	222	0.507469293270086+0i	-0.816811411815091-0.274397583656632i	177	122	226	74	282	18	0.969535971483266+0i	0.0835908253692206-0.230244595841233i	282	18	86	214	115	184	0.620173672946042+0i	0.705872260184537+0.342241095847048i	49	251	192	108	243	57	0.9+0i	-0.402477700259303-0.167366964464265i	7	293	144	155	96	204	0.565685424949238+0i	-0.824007796597414+0.0317986029044536i	228
176	194	103	125	175	6	294	0.14142135623731+0i	0.869619508573331+0.473034787630548i	18	282	200	98	110	190	0.605530070819498+0i	-0.741693232272851-0.288486537873059i	167	133	218	82	272	27	0.95378141974748+0i	0.0728822593375506-0.291529037350202i	280	20	85	214	117	182	0.625543242171224+0i	0.6984325574316+0.347688962858283i	45	255	207	92	238	62	0.890692614392492+0i	-0.398425463638747-0.218915089911399i	10	290	140	159	115	185	0.61913918736689+0i	-0.783467505829434+0.0533416720404654i	192
177	194	106	129	171	7	293	0.152752523165194+0i	0.891889946317778+0.425674747106212i	15	284	201	98	89	211	0.544671154612273+0i	-0.783199380448665-0.299886751621608i	163	136	219	80	288	12	0.979795897113271+0i	0.0381361257835082-0.196330425329913i	280	20	84	216	120	179	0.63351226715995+0i	0.689911688654475+0.350262857316887i	55	244	191	109	246	54	0.905538513813742+0i	-0.389416059733815-0.168389822796361i	6	294	152	148	102	198	0.58309518948453+0i	-0.812325494946228-0.0112822985409199i	207
178	194	106	116	183	7	293	0.152752523165194+0i	0.785337124502204+0.599926885166248i	18	281	191	109	95	205	0.562731433871138+0i	-0.789403912855838-0.245305515024074i	157	143	212	87	283	17	0.971253485622231+0i	0.0264084397088874-0.236578234372498i	284	16	93	207	101	198	0.58119931360977+0i	0.748829010172618+0.318531743133128i	32	268	197	102	231	69	0.877496438739212+0i	-0.444682998583995-0.179602424177256i	7	293	138	161	93	206	0.557706723374982+0i	-0.827349160785296+0.0667575976965003i	212
179	177	122	126	174	11	289	0.191485421551268+0i	0.74054912574947+0.644143094106448i	16	284	192	106	92	208	0.553774924194538+0i	-0.792347247690711-0.255967131503811i	173	127	199	101	289	11	0.981495457622364+0i	0.0813635222512432-0.173339677839605i	284	15	84	215	120	180	0.632455532033676+0i	0.696406822490615+0.339142355934091i	44	256	197	103	232	68	0.879393730551528+0i	-0.435230468748724-0.192979547464057i	3	297	133	167	99	199	0.576380746642938+0i	-0.811770967911929+0.0938782752006992i	209
180	201	98	109	190	14	286	0.216024689946929+0i	0.767493076326607+0.603562516334517i	17	282	179	121	92	208	0.553774924194538+0i	-0.813535558332278-0.177463316384885i	162	136	213	87	289	11	0.981495457622364+0i	0.0389465872502958-0.18748287924027i	278	22	97	200	120	180	0.632455532033676+0i	0.717598425302653+0.291637617606428i	35	265	199	101	249	51	0.91104335791443+0i	-0.379313579716476-0.161620568748759i	5	295	153	147	104	194	0.590756539185648+0i	-0.806677233794191-0.0166898738026386i	214
181	200	100	114	186	7	293	0.152752523165194+0i	0.802010557484641+0.577447601388942i	28	272	174	124	91	209	0.55075705472861+0i	-0.817452685722874-0.168635029786598i	167	133	216	83	281	18	0.96943247887807+0i	0.0605787225103085-0.237762249474848i	282	17	81	218	132	168	0.66332495807108+0i	0.664751802713414+0.343664139515991i	48	252	196	104	249	51	0.91104335791443+0i	-0.375856848556773-0.169504068956976i	9	291	146	152	103	197	0.585946527708232+0i	-0.810163892370318+0.0173532177431883i	205
182	199	101	127	173	16	284	0.23094010767585+0i	0.880766549992615+0.413421033670003i	20	280	199	100	94	206	0.559761854124889+0i	-0.774085428154925-0.29573369200156i	161	139	213	86	279	21	0.964365076099296+0i	0.0450131816604804-0.260717881007039i	284	16	75	224	123	177	0.640312423743285+0i	0.67080434601503+0.37419450739869i	38	261	184	115	246	54	0.905538513813742+0i	-0.405305700168526-0.125408490186674i	10	289	149	149	109	189	0.604790717587941+0i	-0.796384447311387-9.75289664290624e-17i	213
183	199	101	124	176	4	296	0.115470053837925+0i	0.877440265278035+0.465580548923039i	20	279	194	106	87	213	0.53851648071345+0i	-0.798096123959626-0.270263902363265i	155	143	204	96	281	19	0.967815409397198+0i	0.0279755462785435-0.250101383730179i	277	22	86	213	110	189	0.606541817675112+0i	0.711673054899039+0.354441090086972i	49	251	206	94	241	59	0.89628864398325+0i	-0.387844535309598-0.215042514627104i	3	297	143	157	110	187	0.608580619450184+0i	-0.792593923901217+0.0377425678048197i	215
184	187	113	128	172	5	295	0.129099444873581+0i	0.85234299262809+0.506798536157243i	18	281	194	106	101	198	0.58119931360977+0i	-0.771966468195954-0.257439565414093i	156	143	217	83	283	17	0.971253485622231+0i	0.0230624094837179-0.236927820096062i	281	19	89	211	129	170	0.6568394987288+0i	0.683556026346942+0.318297080970714i	57	243	203	96	255	44	0.923494888651014+0i	-0.332239288395397-0.191766122873597i	7	293	160	140	104	196	0.58878405775519+0i	-0.806321239324988-0.056386100652097i	210
185	185	115	123	176	14	286	0.216024689946929+0i	0.777484805282305+0.590635853033381i	18	281	185	114	80	219	0.517260600111872+0i	-0.826249093376883-0.223055838896421i	156	143	218	81	284	16	0.972967967955095+0i	0.0218160268865012-0.229907360265436i	277	23	76	224	112	188	0.611010092660779+0i	0.683982330950089+0.398540885750445i	38	262	186	113	251	48	0.916223162195294+0i	-0.380826664045329-0.12452376885142i	7	293	135	165	102	198	0.58309518948453+0i	-0.80797095548816+0.0847521981281284i	226
186	192	108	119	178	7	293	0.152752523165194+0i	0.806013464245385+0.571846974392469i	21	278	183	117	88	209	0.544331053951817+0i	-0.812672803899436-0.208006291986401i	170	130	224	74	280	19	0.967705972647853+0i	0.0645474884373607-0.243677598966546i	282	18	78	222	124	176	0.642910050732864+0i	0.67241681543001+0.366772808416369i	40	259	182	117	240	60	0.894427190999916+0i	-0.428728256396017-0.127248112628955i	5	295	147	152	127	170	0.653918517561192+0i	-0.756451804028453+0.0130858921236612i	218
187	177	122	138	160	13	286	0.208514414057075+0i	0.907647400311906+0.364277278782899i	23	277	197	102	93	206	0.557706723374982+0i	-0.777120726058344-0.29162748127173i	155	145	202	98	284	16	0.972967967955095+0i	0.0221038334963397-0.229879868361933i	280	20	86	213	115	185	0.61913918736689+0i	0.705148436713849+0.345589856429093i	49	251	208	91	235	64	0.88654000319079+0i	-0.400009426092805-0.232463506338909i	5	295	144	154	105	195	0.591607978309962+0i	-0.805740432280754+0.0279706236616784i	210
188	192	107	109	190	11	289	0.191485421551268+0i	0.710539265404258+0.677102123502881i	20	280	194	106	104	196	0.58878405775519+0i	-0.765625553018842-0.259134802560223i	171	129	217	83	286	14	0.976387901058454+0i	0.0646099233142198-0.206136422002511i	277	23	90	210	117	180	0.627645914460848+0i	0.703897159151851+0.332549838969379i	46	253	198	102	241	59	0.89628864398325+0i	-0.402549006185764-0.186067096192531i	7	293	147	152	104	195	0.589767824619589+0i	-0.807448642222489+0.0141634464921969i	216
189	205	95	138	162	10	290	0.182574185835055+0i	0.960594158897899+0.209584180123178i	17	283	183	117	87	213	0.53851648071345+0i	-0.817817026274964-0.202917006519352i	159	141	219	80	282	18	0.969535971483266+0i	0.031354211571144-0.242933969252453i	278	22	76	222	104	195	0.589767824619589+0i	0.700350090772406+0.402099071621112i	45	255	205	95	244	56	0.901849950564579+0i	-0.382722965508215-0.200473934313827i	9	291	144	155	102	197	0.584069451132157+0i	-0.811082738034445+0.0317437917824625i	199
190	190	108	130	170	7	293	0.152752523165194+0i	0.88935750484327+0.430940709663893i	21	279	194	106	88	211	0.542507494207134+0i	-0.795074002868068-0.271188031986008i	154	145	213	85	289	11	0.981495457622364+0i	0.0133859613471987-0.19101696967934i	283	17	99	199	94	206	0.559761854124889+0i	0.775006562566413+0.293311258982091i	42	258	207	93	243	57	0.9+0i	-0.385494376486813-0.20345536536804i	2	298	144	155	105	194	0.592596463507734+0i	-0.804940140399154+0.0300133605635587i	219
191	189	110	124	174	6	294	0.14142135623731+0i	0.835684702028577+0.530689248803297i	15	285	188	111	81	218	0.520483438769616+0i	-0.820925991716054-0.234898927395527i	164	135	212	88	285	15	0.974679434480896+0i	0.0510825266613874-0.217693765344552i	289	11	91	208	118	182	0.627162924074226+0i	0.717537805807269+0.302995319937383i	34	266	196	103	249	51	0.91104335791443+0i	-0.382529500740166-0.153854415157575i	5	295	141	159	108	190	0.602010055881586+0i	-0.796954823992537+0.0494661614891919i	214
192	192	108	127	172	7	293	0.152752523165194+0i	0.870485289653574+0.467891041978151i	22	278	189	109	92	208	0.553774924194538+0i	-0.794287688369892-0.249880774445227i	169	130	218	81	285	15	0.974679434480896+0i	0.0612221512111076-0.215062428613378i	280	20	94	205	113	187	0.613731754650732+0i	0.725736369473262+0.31086983667944i	39	261	194	106	228	71	0.873236397557996+0i	-0.453004466629097-0.179569338123246i	6	294	148	150	113	187	0.613731754650732+0i	-0.789495325844286+0.00551940244577924i	224
193	193	107	119	181	6	294	0.14142135623731+0i	0.803023645410873+0.578924023435746i	19	280	199	100	83	217	0.525991127935317+0i	-0.795206097406664-0.301629899016321i	156	143	216	83	286	13	0.978019293843651+0i	0.0202844401170218-0.207525425812608i	276	24	83	217	127	173	0.650640709864771+0i	0.670487618052122+0.356529130234065i	43	256	200	100	241	59	0.89628864398325+0i	-0.401673164531205-0.18795035398252i	4	295	147	152	98	202	0.571547606649408+0i	-0.820447808673709+0.0140970413861461i	195
194	191	109	120	180	15	285	0.223606797749979+0i	0.786595861421692+0.575557947381726i	17	283	186	114	94	205	0.560697129387168+0i	-0.799259260008168-0.216340852333038i	167	133	222	78	290	10	0.983192080250175+0i	0.0419542121475962-0.177688427919231i	285	15	83	217	122	178	0.637704215656966+0i	0.689979728733548+0.342434383889983i	42	258	212	86	248	52	0.90921211313239+0i	-0.359006581679476-0.210826012731236i	4	295	137	163	106	194	0.594418483337567+0i	-0.80098632453816+0.0713272358185528i	200
195	186	114	118	182	8	292	0.163299316185545+0i	0.737376523854018+0.655445798981349i	21	279	194	105	97	203	0.568624070307733+0i	-0.777352537135233-0.26905333983447i	166	133	222	78	288	12	0.979795897113271+0i	0.0448171558192467-0.194913884944797i	279	21	80	219	105	195	0.591607978309962+0i	0.709235828760891+0.383385627276052i	35	264	206	93	232	67	0.880863061117602+0i	-0.424502438586092-0.209470635634185i	8	292	146	154	110	189	0.606541817675112+0i	-0.79473633889991+0.0223869391239411i	212
196	205	95	124	174	8	292	0.163299316185545+0i	0.897112401001811+0.410515131635972i	16	283	167	131	97	202	0.569574152959089+0i	-0.814520179162761-0.11019147887927i	157	143	229	70	284	15	0.974593646562367+0i	0.0195805542074117-0.223122894336727i	279	21	77	223	102	196	0.585048612676443+0i	0.705821016055491+0.399418094356983i	37	263	197	101	245	54	0.905206050195775+0i	-0.390744892621971-0.167094091992528i	8	292	148	151	109	191	0.602771377334171+0i	-0.79786913479137+0.00845638302925494i	219
197	193	106	113	183	8	290	0.163846384103808+0i	0.765530915138693+0.622187094355888i	18	282	194	105	86	211	0.538109923307766+0i	-0.798435937626869-0.270069924174488i	172	128	225	75	285	15	0.974679434480896+0i	0.0629394031807192-0.214566147206997i	281	18	95	205	114	186	0.616441400296898+0i	0.726782431534064+0.302964184704124i	41	259	193	106	253	47	0.918331820930394+0i	-0.367448764070085-0.1471328394684i	5	295	136	164	101	197	0.582173663520297+0i	-0.809300969389689+0.0781394039410734i	229
198	180	120	128	171	7	293	0.152752523165194+0i	0.80236669679408+0.576952641507449i	23	277	201	98	82	218	0.522812904711937+0i	-0.789593800873793-0.321260480433469i	173	127	211	89	283	17	0.971253485622231+0i	0.0839841254841254-0.222740506718768i	281	19	81	219	128	172	0.653197264742181+0i	0.669938297174073+0.352868263397031i	56	244	206	93	236	63	0.888424256120282+0i	-0.393075091622273-0.237053397957644i	7	293	149	150	106	194	0.594418483337567+0i	-0.804150923612726+0.00282112025029579i	234
199	182	116	142	158	8	292	0.163299316185545+0i	0.959158364092731+0.230973084848189i	18	281	192	108	100	199	0.57831493196624+0i	-0.777377201779819-0.247460149555158i	171	129	207	93	276	22	0.962379601116054+0i	0.0939310809158675-0.254955791057355i	287	13	95	205	110	189	0.606541817675112+0i	0.737814866608583+0.296203048638482i	23	276	206	94	237	62	0.890304521199476+0i	-0.416616638438548-0.183816310777735i	7	293	160	139	101	199	0.58022983951764+0i	-0.812251482322722-0.0598403108103137i	210
200	197	102	120	180	10	290	0.182574185835055+0i	0.832067926683352+0.523764863322784i	14	286	198	102	85	214	0.533180022557906+0i	-0.797771529593141-0.281566422209344i	179	121	220	80	289	11	0.981495457622364+0i	0.0732891930095808-0.176904948643816i	287	12	97	202	119	180	0.630867110441485+0i	0.72485154460603+0.276761498849575i	44	256	207	93	241	59	0.89628864398325+0i	-0.390581792283009-0.210029831699354i	4	296	137	162	92	207	0.554700196225229+0i	-0.828997211882533+0.0712131659082673i	204
[truncated: 751 more columns]
