# Supplementary material for: Experimental benchmarking of quantum state overlap estimation strategies with photonic systems
Source: Light Sci Appl. 2025 Feb 12;14:83. doi: 10.1038/s41377-025-01755-8 (PMC11814415; doi:10.1038/s41377-025-01755-8)
Supplement: Supplementary file 3 — Dataset all [file 41377_2025_1755_MOESM3_ESM.zip › overlap_estimation_data/1_TT_data/Tomography_Phi/Phi_tomo_c08.csv]

Data No.	SigmaX+_Counts (m =1)	SigmaX-_Counts (m =1)	SigmaY+_Counts (m =1)	SigmaY-_Counts (m =1)	SigmaZ+_Counts (m =1)	SigmaZ-_Counts (m =1)	Tomo results (m =1)_1	Tomo results (m =1)_2	SigmaX+_Counts (m =2)	SigmaX-_Counts (m =2)	SigmaY+_Counts (m =2)	SigmaY-_Counts (m =2)	SigmaZ+_Counts (m =2)	SigmaZ-_Counts (m =2)	Tomo results (m =2)_1	Tomo results (m =2)_2	SigmaX+_Counts (m =3)	SigmaX-_Counts (m =3)	SigmaY+_Counts (m =3)	SigmaY-_Counts (m =3)	SigmaZ+_Counts (m =3)	SigmaZ-_Counts (m =3)	Tomo results (m =3)_1	Tomo results (m =3)_2	SigmaX+_Counts (m =4)	SigmaX-_Counts (m =4)	SigmaY+_Counts (m =4)	SigmaY-_Counts (m =4)	SigmaZ+_Counts (m =4)	SigmaZ-_Counts (m =4)	Tomo results (m =4)_1	Tomo results (m =4)_2	SigmaX+_Counts (m =5)	SigmaX-_Counts (m =5)	SigmaY+_Counts (m =5)	SigmaY-_Counts (m =5)	SigmaZ+_Counts (m =5)	SigmaZ-_Counts (m =5)	Tomo results (m =5)_1	Tomo results (m =5)_2	SigmaX+_Counts (m =6)	SigmaX-_Counts (m =6)	SigmaY+_Counts (m =6)	SigmaY-_Counts (m =6)	SigmaZ+_Counts (m =6)	SigmaZ-_Counts (m =6)	Tomo results (m =6)_1	Tomo results (m =6)_2	SigmaX+_Counts (m =7)
1	66	234	255	45	109	190	0.60377851484073+0i	-0.497976982528788-0.622471228160985i	270	29	169	131	231	69	0.877496438739212+0i	0.473768651667263-0.0744531040144321i	298	2	150	150	169	131	0.750555349946514+0i	0.660807586719967+0i	275	25	79	219	192	108	0.8+0i	0.522664042251802+0.294656238584909i	267	33	180	119	248	52	0.90921211313239+0i	0.402783619536499-0.105350316403938i	63	236	88	212	263	36	0.937869213807212+0i	-0.282344767216131+0.201699703069466i	98
2	67	231	259	40	104	194	0.590756539185648+0i	-0.484675895568677-0.645055026849723i	275	25	175	125	231	68	0.878962599224859+0i	0.467629814518714-0.0935259629037429i	298	2	143	156	156	143	0.722315118514615+0i	0.69089361318639+0.0304447831897645i	274	26	81	218	191	106	0.801933689962981+0i	0.522518566532943+0.289614751921782i	264	36	171	127	240	60	0.894427190999916+0i	0.43900546216073-0.0852889453155781i	73	226	110	190	272	28	0.952190457139047+0i	-0.27092347032784+0.141187133120739i	88
3	54	245	268	31	99	201	0.574456264653803+0i	-0.513627250026494-0.637328053697797i	276	24	171	129	226	73	0.869397977228705+0i	0.487389562234023-0.0812315937056704i	300	0	126	174	159	140	0.729227382406089+0i	0.675677438376082+0.108108390140173i	272	28	79	221	192	107	0.801336675953013+0i	0.517031448987689+0.300895351460048i	268	31	179	121	238	62	0.890692614392492+0i	0.44165826275861-0.107724860657663i	80	220	98	202	268	32	0.945163125250522+0i	-0.262175042886231+0.194758603286914i	86
4	55	244	260	40	99	201	0.574456264653803+0i	-0.534416823681797-0.61999891819733i	279	21	178	121	225	75	0.866025403784439+0i	0.488150637160442-0.108207926880863i	298	2	133	167	168	131	0.749581823218117+0i	0.657587823003528+0.0755337364260809i	274	26	86	214	223	77	0.862167810425171+0i	0.450195489963844+0.232358962561984i	260	40	186	114	240	60	0.894427190999916+0i	0.425030517232913-0.139100896548953i	66	234	98	201	265	34	0.941428502552403+0i	-0.287220583922624+0.176682513999225i	93
5	79	221	260	40	92	207	0.554700196225229+0i	-0.451221567434812-0.699075667856752i	274	24	166	133	230	69	0.877058019307029+0i	0.476280495533067-0.0626587611113334i	299	1	152	148	154	145	0.717669957030445+0i	0.696320669018986-0.00934658616132873i	277	23	67	232	212	88	0.840634680861233+0i	0.453734036105864+0.295734268917919i	264	35	170	130	242	57	0.899646902120484+0i	0.430148508267667-0.0748846602457248i	69	230	99	201	258	42	0.92736184954957+0i	-0.316374457572047+0.199767871781207i	108
6	73	226	265	34	94	206	0.559761854124889+0i	-0.457581695663551-0.690858638550852i	273	27	166	134	229	71	0.87368949480541+0i	0.482419559910464-0.062753763890792i	297	3	144	155	181	119	0.776745346515403+0i	0.629371469992076+0.0236266677015659i	277	21	73	227	209	91	0.834665601703261+0i	0.472780096659855+0.282510731717631i	263	37	178	122	250	50	0.912870929175277+0i	0.396264437980856-0.0981894182607431i	61	239	108	192	270	30	0.948683298050514+0i	-0.285982984500567+0.134958262348582i	105
7	64	236	270	30	90	209	0.548637716969591+0i	-0.487020901801194-0.679564049024922i	273	27	158	140	215	84	0.84797614656929+0i	0.528602216107009-0.0389377962429455i	300	0	128	172	164	135	0.740604471548472+0i	0.664828674593465+0.0975082056070415i	278	22	77	223	203	97	0.822597511950204+0i	0.493941246339122+0.28170086705278i	267	32	185	115	245	55	0.903696114115064+0i	0.410467568869515-0.121859378956581i	59	240	92	207	273	27	0.953939201416946+0i	-0.253213590872471+0.160881563261515i	86
8	66	234	266	34	106	194	0.594418483337567+0i	-0.471645309498482-0.651319713116951i	272	28	176	122	249	50	0.912565570100276+0i	0.399143950103468-0.0889279897633978i	300	0	152	148	188	111	0.792945484762994+0i	0.60923843620908-0.00812317914945446i	271	29	74	226	207	93	0.830662386291807+0i	0.471487575519053+0.296140956524364i	261	39	176	124	249	50	0.912565570100276+0i	0.398153765449347-0.0932612423575046i	73	227	95	204	273	27	0.953939201416946+0i	-0.24459648900469+0.173702497295169i	97
9	56	244	266	34	106	194	0.594418483337567+0i	-0.506283267129926-0.624775095607143i	270	30	170	130	224	74	0.866993571111686+0i	0.491539152311424-0.081923192051904i	298	2	151	149	169	131	0.750555349946514+0i	0.660792503060331-0.00446481420986706i	270	30	81	218	199	101	0.814452781524708+0i	0.50349535924623+0.288373178163602i	254	45	184	115	247	53	0.907377172587747+0i	0.399128335444418-0.131769641845286i	62	238	79	221	265	35	0.939858145324779+0i	-0.265831046385229+0.214477321515355i	84
10	62	237	264	34	100	200	0.577350269189626+0i	-0.493357323418139-0.650588363019472i	272	28	182	118	226	73	0.869397977228705+0i	0.477944948057291-0.125362609326502i	297	3	118	181	157	141	0.725841330859502+0i	0.672494387795346+0.144587899908221i	271	27	81	217	192	104	0.805387266256829+0i	0.51775496391743+0.288584733986764i	264	36	188	112	239	61	0.892561855933059+0i	0.427784992724149-0.142594997574716i	69	231	117	182	273	27	0.953939201416946+0i	-0.278295071641943+0.112035052995951i	80
11	56	244	257	43	93	207	0.556776436283002+0i	-0.548232645661305-0.624052054103827i	272	27	160	140	231	69	0.877496438739212+0i	0.478003680064848-0.0388906395481332i	299	1	129	169	154	145	0.717669957030445+0i	0.690111230529347+0.0932540737619044i	286	14	99	200	189	111	0.793725393319377+0i	0.570001740405118+0.212362934466298i	261	39	186	113	245	55	0.903696114115064+0i	0.406615335436641-0.134154024617531i	78	222	98	200	266	34	0.941629792788369+0i	-0.274098791383718+0.195456352916242i	82
12	77	223	270	30	100	200	0.577350269189626+0i	-0.424350476508516-0.697562427137287i	273	27	158	142	221	78	0.859726953621095+0i	0.509677016328706-0.0331497246392654i	297	2	140	159	172	128	0.757187779440036+0i	0.651846657955094+0.041983344071684i	268	32	83	217	188	110	0.79427481593053+0i	0.528333247486796+0.299985826962842i	269	31	171	128	230	70	0.875595035770913+0i	0.475299563695761-0.0861606527595531i	66	233	104	195	271	28	0.952026530644061+0i	-0.268711119491956+0.14642342439382i	93
13	71	229	269	31	95	202	0.565566370875532+0i	-0.45612951970598-0.687081175253312i	276	24	162	136	231	67	0.880436133535476+0i	0.471627534844546-0.0489865608259755i	300	0	132	166	170	130	0.752772652709081+0i	0.654037409146159+0.074621717822045i	271	29	78	222	196	104	0.808290376865476+0i	0.505981705537659+0.301080023129846i	264	35	175	125	246	54	0.905538513813742+0i	0.414561749072031-0.0902139468504639i	64	234	100	199	259	39	0.932270087892196+0i	-0.312881249368142+0.181597926792425i	94
14	65	233	257	43	101	199	0.58022983951764+0i	-0.505002321012548-0.638988254278021i	276	24	181	118	222	77	0.86166984186982+0i	0.492220539921327-0.123466690615718i	300	0	143	157	164	136	0.739369100427295+0i	0.672568375284799+0.0313865241799573i	277	23	74	224	202	97	0.821939951748871+0i	0.489586626340184+0.291066403124614i	260	40	183	117	253	47	0.918331820930394+0i	0.37911856568909-0.113735569706727i	65	234	97	203	268	32	0.945163125250522+0i	-0.276939127853481+0.173122459924817i	95
15	61	239	258	42	95	205	0.562731433871138+0i	-0.525707922400758-0.637937703587437i	276	24	163	137	223	76	0.863608359149743+0i	0.501501095882743-0.0517421765593306i	299	1	130	170	156	144	0.721110255092798+0i	0.686662071671748+0.0921694055935232i	275	24	79	221	200	99	0.817860820109531+0i	0.501228919128998+0.282618558411408i	256	44	191	108	241	59	0.89628864398325+0i	0.412766823090384-0.162142580534968i	81	218	109	190	263	37	0.936304793679209+0i	-0.302303521973015+0.178734199122731i	78
16	79	221	259	40	100	200	0.577350269189626+0i	-0.443167171029943-0.685762003313091i	279	21	161	139	220	80	0.856348838577675+0i	0.51453054098285-0.0438746972931112i	297	3	141	159	166	134	0.743863786814047+0i	0.667082166508846+0.04084176529646i	267	31	79	221	191	108	0.799247137387475+0i	0.515881846314329+0.308334127240638i	263	37	162	138	254	45	0.921682335601154+0i	0.385776288684967-0.0409673934886691i	65	234	92	208	267	33	0.94339811320566+0i	-0.27373722443409+0.18726433712568i	108
17	82	218	265	35	100	199	0.57831493196624+0i	-0.415234004760552-0.702233978639169i	277	22	158	142	227	73	0.869865890046659+0i	0.492326543871426-0.0307881070049791i	297	2	146	153	150	150	0.707106781186548+0i	0.706907794645591+0.0167740832627767i	275	24	78	222	203	95	0.82535329022866+0i	0.490147594708163+0.280262879651456i	254	46	198	101	244	54	0.904871231893646+0i	0.385565634537673-0.180408412095547i	68	231	110	188	272	26	0.955380383853651+0i	-0.266276461203098+0.127848223909471i	83
18	76	224	251	49	90	209	0.548637716969591+0i	-0.494126094647321-0.67441534539702i	277	23	179	121	234	65	0.884651736929383+0i	0.45455232548884-0.1037954129069i	299	1	140	159	152	148	0.711805216802087+0i	0.700944120182129+0.0448405365203714i	262	38	73	227	209	91	0.834665601703261+0i	0.45384690314494+0.312019745912146i	269	30	184	116	251	48	0.916223162195294+0i	0.385469736285497-0.109307819779034i	69	231	97	203	273	27	0.953939201416946+0i	-0.251036272768427+0.164258301934897i	100
19	68	232	256	44	112	187	0.612030995783164+0i	-0.48388916233451-0.625515258627538i	276	24	169	130	218	82	0.852447456836295+0i	0.516621682940098-0.0802207582205121i	300	0	134	166	166	134	0.743863786814047+0i	0.664561332616698+0.0708865421457811i	272	28	68	232	200	98	0.81923192051904+0i	0.475945747579201+0.31989796148766i	264	36	177	122	246	52	0.908572152173232+0i	0.406005128121744-0.0982673915098396i	64	235	95	205	264	36	0.938083151964686+0i	-0.291621580747022+0.186967520287905i	104
20	53	246	258	42	99	200	0.575416091997579+0i	-0.545943772647723-0.608967748060113i	269	31	168	132	214	85	0.846001810603943+0i	0.527183222313317-0.0797420000137791i	298	2	144	155	150	150	0.707106781186548+0i	0.706615755136777+0.0263471932562524i	265	35	74	226	196	103	0.809640904752736+0i	0.489657746533255+0.32359990205676i	268	32	180	118	244	56	0.901849950564579+0i	0.417688237124946-0.110468109579741i	73	226	109	190	261	39	0.932737905308881+0i	-0.318654264902481+0.168699316713078i	70
21	64	234	255	45	92	205	0.556564739957815+0i	-0.524851543053518-0.644023716946846i	273	27	166	133	239	61	0.892561855933059+0i	0.446895209252526-0.0601498568616256i	295	5	142	156	158	142	0.725718035235908+0i	0.687181184060939+0.0333969101256185i	267	33	97	203	207	93	0.830662386291807+0i	0.50716708363349+0.229742354124573i	264	36	169	129	242	58	0.898146239020499+0i	0.432995461273236-0.0764739422948139i	51	248	102	195	257	43	0.925562891794321+0i	-0.341940851848234+0.162510883237516i	82
22	80	218	264	36	91	208	0.551677284367371+0i	-0.433992926788923-0.712251580138807i	277	23	171	129	239	61	0.892561855933059+0i	0.444883969285857-0.0735634909842756i	300	0	134	163	168	131	0.749581823218117+0i	0.658778688182956+0.0643251917754401i	276	24	68	232	204	96	0.824621125123532+0i	0.474123317665333+0.30855644482982i	264	35	189	111	245	55	0.903696114115064+0i	0.405448577292906-0.137640054143015i	69	231	127	172	276	23	0.960768922830523+0i	-0.267167680448574+0.0744614494003827i	92
23	66	234	260	40	100	196	0.581238193719096+0i	-0.493865913186535-0.646729172029987i	273	27	189	111	234	65	0.884651736929383+0i	0.444446076508297-0.140921926697753i	300	0	141	159	181	118	0.778043167548281+0i	0.627083080578345+0.0376249848347007i	266	34	77	223	206	94	0.828653526310404+0i	0.473757053476887+0.298140214688041i	265	35	184	115	244	56	0.901849950564579+0i	0.41371383033517-0.124529246589182i	65	235	107	193	269	31	0.946924847422786+0i	-0.286840029045591+0.145107308811299i	81
24	73	227	255	44	99	198	0.577350269189626+0i	-0.480305921274873-0.660282430975535i	278	22	166	133	230	70	0.875595035770913+0i	0.47905565073318-0.0619598001444722i	299	1	153	147	174	124	0.764128665507102+0i	0.644933148722778-0.0129852311823378i	270	29	82	218	205	94	0.828020971411347+0i	0.488703620448783+0.27486367941811i	270	30	187	113	240	60	0.894427190999916+0i	0.427360291879581-0.131769423329538i	66	234	95	205	263	37	0.936304793679209+0i	-0.293810771361634+0.192376100296308i	100
25	64	236	258	41	100	198	0.579284446363492+0i	-0.505289148601758-0.639618954148994i	283	17	165	134	224	76	0.864098759787715+0i	0.499916249407657-0.0584557688471749i	299	1	148	152	173	127	0.759385716659635+0i	0.650582104144074+0.00873264569320902i	277	23	80	220	194	106	0.804155872120988+0i	0.520579084994369+0.286933353933904i	267	33	178	122	240	59	0.895921640147329+0i	0.432013175757905-0.103387768557447i	61	239	114	186	264	36	0.938083151964686+0i	-0.321133665092944+0.129896763408382i	103
26	57	242	262	38	104	195	0.589767824619589+0i	-0.515276734439902-0.621822965150395i	278	22	168	131	219	79	0.857262695361848+0i	0.509549433523869-0.073892123642806i	299	1	136	161	146	154	0.697614984548545+0i	0.713914164560028+0.0604970988882133i	268	32	88	212	220	80	0.856348838577675+0i	0.457137765028135+0.240191029082579i	269	31	182	118	250	50	0.912870929175277+0i	0.39424295201497-0.106014911466211i	69	231	98	202	262	37	0.936084494371105+0i	-0.296024444570174+0.190040384168507i	94
27	73	227	255	45	90	209	0.548637716969591+0i	-0.494415621999006-0.674203120907735i	272	28	180	119	218	80	0.855303235210223+0i	0.502558734551729-0.126059883248761i	297	3	128	172	167	133	0.746100976186646+0i	0.658499093729989+0.0985508847759167i	277	22	89	210	215	85	0.84656167328002+0i	0.480897489597542+0.228190573495304i	268	32	185	115	250	50	0.912870929175277+0i	0.39139421232983-0.116091503657153i	44	256	116	183	264	34	0.941225817893058+0i	-0.321978314666532+0.102097622969604i	85
28	70	230	261	39	111	188	0.609292588330089+0i	-0.463627081153205-0.643282575100072i	274	26	170	129	224	75	0.865542534829261+0i	0.494084260914195-0.0819564733148747i	299	1	147	153	164	135	0.740604471548472+0i	0.671805073337905+0.0135262766443874i	279	20	86	214	207	93	0.830662386291807+0i	0.499473319373993+0.246021143874922i	266	34	181	117	247	53	0.907377172587747+0i	0.404989998407731-0.112471186782985i	72	228	95	204	264	36	0.938083151964686+0i	-0.283649630358947+0.198853934326764i	102
29	74	226	267	33	119	181	0.629814787589706+0i	-0.423121455870956-0.651384346538183i	275	24	181	119	221	79	0.858292879305582+0i	0.498282118034183-0.122671366588548i	300	0	149	151	156	144	0.721110255092798+0i	0.692804927533554+0.00461869951689039i	273	27	81	218	199	99	0.817181274197671+0i	0.50315861100175+0.281151520137204i	273	26	171	129	240	59	0.895921640147329+0i	0.437967152157806-0.0742239068393755i	61	239	113	186	256	44	0.923760430703401+0i	-0.354159745201718+0.145731058959032i	77
30	68	232	259	40	110	190	0.605530070819498+0i	-0.476007327720362-0.637769830965571i	272	28	182	118	216	81	0.852802865422442+0i	0.505145309003252-0.132497130230361i	298	1	151	148	161	138	0.733799385705343+0i	0.679331565133329-0.00686193500134676i	269	29	94	206	206	94	0.828653526310404+0i	0.507850561952565+0.235416949385122i	267	33	183	117	242	58	0.898146239020499+0i	0.423186105516897-0.11936018360733i	64	235	115	185	274	25	0.95728154681171+0i	-0.267731779546905+0.109232478477909i	96
31	64	234	259	41	93	207	0.556776436283002+0i	-0.512932796577853-0.653375807782032i	278	22	175	125	234	66	0.883176086632785+0i	0.460343398396303-0.089910819999278i	298	2	140	160	174	126	0.761577310586391+0i	0.64659976502876+0.0436891733127541i	277	23	73	227	200	100	0.816496580927726+0i	0.493696476183805+0.299327784772858i	262	38	176	124	234	65	0.884651736929383+0i	0.454175161460177-0.105433519624684i	59	238	97	203	268	31	0.946742346277018+0i	-0.277775884091607+0.162848051824431i	107
32	62	238	249	51	109	187	0.606830489711289+0i	-0.528057157515152-0.594064302204546i	281	19	167	132	220	80	0.856348838577675+0i	0.51182074709271-0.0686016728085151i	300	0	139	160	172	128	0.757187779440036+0i	0.651592144875768+0.0457639967972947i	270	30	82	218	210	90	0.836660026534076+0i	0.476530776719237+0.270034106807568i	267	32	170	130	242	58	0.898146239020499+0i	0.43350309877718-0.0735418022890082i	67	233	103	197	271	29	0.950438495292217+0i	-0.27054748289301+0.153201586698451i	92
33	75	225	252	48	94	205	0.560697129387168+0i	-0.4905117162592-0.667095934112512i	286	14	188	110	224	76	0.864098759787715+0i	0.483574594339449-0.13960281172946i	299	1	145	154	170	130	0.752772652709081+0i	0.65797856929163+0.0199382969752351i	270	29	81	219	203	97	0.822597511950204+0i	0.493857723874394+0.281847266977943i	266	34	178	121	235	63	0.888026240618398+0i	0.446428557702709-0.110049710770331i	72	228	101	198	267	33	0.94339811320566+0i	-0.281391473234928+0.17555295152938i	81
34	76	224	262	38	98	201	0.572502574076671+0i	-0.451977443099277-0.684073967934042i	280	20	167	133	243	57	0.9+0i	0.432210035925869-0.0565197739287675i	299	1	141	158	179	121	0.772442015083765+0i	0.634047524000639+0.0362914678952578i	274	26	83	217	194	106	0.804155872120988+0i	0.522961485672001+0.282567899516323i	250	49	186	113	248	52	0.90921211313239+0i	0.391324015389771-0.142122652355489i	63	235	106	194	260	39	0.932504808240314+0i	-0.321963969455618+0.163627580135739i	95
35	71	229	262	38	100	200	0.577350269189626+0i	-0.470625941174174-0.667216524196298i	279	21	166	133	226	74	0.867947771086102+0i	0.492615406555639-0.0632196796155249i	300	0	126	174	167	132	0.747347595228382+0i	0.656088409201628+0.104974145472261i	265	35	75	223	215	83	0.849397733730856+0i	0.442936707425351+0.286933029029554i	264	36	162	138	238	62	0.890692614392492+0i	0.452108202186178-0.0475903370722293i	64	236	96	204	259	40	0.930709802132734+0i	-0.309757193339167+0.194498702794361i	92
36	52	247	261	38	96	202	0.567580523808482+0i	-0.541961833371493-0.619781994060733i	271	29	187	112	233	67	0.881286937760152+0i	0.45126783064791-0.140323477564029i	300	0	148	151	152	148	0.711805216802087+0i	0.702341565378618+0.007046905338247i	277	22	77	222	201	99	0.818535277187245+0i	0.499369154619812+0.283955009489697i	258	41	178	121	248	52	0.90921211313239+0i	0.402673268693295-0.105771319426349i	80	220	108	192	269	30	0.948507012013862+0i	-0.271616143720886+0.162969686232532i	93
37	69	231	259	41	97	203	0.568624070307733+0i	-0.490646157070227-0.660252236057466i	265	35	173	125	224	76	0.864098759787715+0i	0.492568582596531-0.103486833810768i	299	1	134	166	177	123	0.768114574786861+0i	0.636652321852134+0.0683653499975446i	284	16	88	212	196	104	0.808290376865476+0i	0.534358342239072+0.247240427006138i	259	41	186	111	236	64	0.886942313043338+0i	0.436286910916849-0.151614856448724i	60	240	98	201	258	41	0.928911327404614+0i	-0.321137172525157+0.184376414549003i	95
38	61	239	259	40	96	203	0.566630597579863+0i	-0.518655277902365-0.640255002784288i	280	20	187	113	228	72	0.871779788708135+0i	0.471185139817094-0.134106539794096i	299	1	143	155	167	132	0.747347595228382+0i	0.663887982596631+0.0269131653680901i	270	30	92	208	203	96	0.823971944841745+0i	0.510165265179234+0.246579878169963i	268	32	193	107	244	56	0.901849950564579+0i	0.405936629824629-0.147926060020839i	67	231	95	205	264	35	0.939650543453634+0i	-0.284727541482753+0.18970261808546i	100
39	63	237	269	31	97	202	0.569574152959089+0i	-0.48509799545722-0.663524844361026i	275	25	188	111	237	63	0.888819441731559+0i	0.437828003008214-0.13530203169886i	300	0	142	158	158	142	0.725718035235908+0i	0.687015852638264+0.0366408454740408i	276	23	57	242	192	107	0.801336675953013+0i	0.482887431274793+0.353099505082359i	259	41	190	108	231	68	0.878962599224859+0i	0.445986077673829-0.168882111796937i	67	233	98	202	264	36	0.938083151964686+0i	-0.293556359465492+0.183914827616935i	99
40	59	240	253	47	94	206	0.559761854124889+0i	-0.547984692636648-0.621594275474433i	277	23	181	118	231	69	0.877496438739212+0i	0.465388451474584-0.115817050705365i	299	1	146	153	170	129	0.754030419087784+0i	0.656657146084005+0.0154764203584253i	267	33	78	222	205	95	0.82663978450915+0i	0.479254905727428+0.294926095832263i	251	48	167	132	245	55	0.903696114115064+0i	0.421948812791147-0.0727497953088184i	65	235	100	200	272	27	0.95378141974748+0i	-0.259012312074261+0.152360183573095i	105
41	62	238	274	26	99	200	0.575416091997579+0i	-0.473334500914941-0.666971342198327i	280	20	179	121	226	74	0.867947771086102+0i	0.484740757145909-0.108134476594087i	300	0	129	171	171	129	0.754983443527075+0i	0.649410512186679+0.090917471706135i	271	29	65	234	201	99	0.818535277187245+0i	0.470461963939258+0.329644566899588i	259	41	188	112	238	62	0.890692614392492+0i	0.429267596224348-0.14965292345436i	73	227	96	204	265	35	0.939858145324779+0i	-0.279650243208323+0.196118352379863i	94
42	61	239	252	47	102	196	0.585048612676443+0i	-0.530703202588709-0.613247284190853i	276	22	171	128	219	81	0.854400374531753+0i	0.512373256303068-0.0864502528937338i	299	1	137	163	187	111	0.792159566327069+0i	0.608004276153704+0.0530473529530077i	273	26	84	216	211	88	0.840050961983317+0i	0.478822533776589+0.255036002201004i	256	41	185	115	252	48	0.916515138991168+0i	0.380711809040114-0.12271315519293i	61	239	104	195	274	26	0.955684745788763+0i	-0.261941844299059+0.134361962146562i	99
43	71	229	259	41	99	201	0.574456264653803+0i	-0.480354020019783-0.662766939014638i	269	31	164	136	229	70	0.875149294478044+0i	0.480538885771036-0.0565339865612983i	299	1	153	144	168	131	0.749581823218117+0i	0.661603907522152-0.0201831576425305i	277	23	86	214	193	107	0.802080627701064+0i	0.533323495994978+0.268761446800619i	256	43	171	128	238	62	0.890692614392492+0i	0.445616257508528-0.089960089543975i	66	234	88	211	258	42	0.92736184954957+0i	-0.301548094054891+0.221514665365214i	101
44	75	223	264	35	99	200	0.575416091997579+0i	-0.444979995647802-0.686213614367652i	278	22	161	139	222	77	0.86166984186982+0i	0.505605714402851-0.0434504910814949i	299	1	144	155	167	133	0.746100976186646+0i	0.665376626147186+0.0246430255918578i	271	29	81	217	198	101	0.8137612413107+0i	0.505853950017794+0.286189488611764i	257	43	168	131	250	50	0.912870929175277+0i	0.402240691629363-0.0697788840853613i	78	222	97	203	262	35	0.939231005746128+0i	-0.27646068990467+0.203505785624271i	94
45	76	224	259	40	111	188	0.609292588330089+0i	-0.442974503319436-0.657674791378626i	277	23	186	114	225	75	0.866025403784439+0i	0.481046802114892-0.136359723434143i	300	0	131	167	175	123	0.766321291722768+0i	0.637820233599137+0.0770521087569427i	274	26	87	213	193	107	0.802080627701064+0i	0.532437431379279+0.270512565942698i	261	38	205	94	248	52	0.90921211313239+0i	0.372713406484961-0.185521022958882i	68	232	105	195	270	30	0.948683298050514+0i	-0.277226437514309+0.152136459611511i	93
46	79	221	256	43	92	208	0.553774924194538+0i	-0.460812697141142-0.693530815095364i	273	27	167	132	233	66	0.882759431581913+0i	0.465110116652111-0.0663955219953661i	297	3	137	163	152	148	0.711805216802087+0i	0.699646342841131+0.0618734861015966i	278	22	93	207	209	91	0.834665601703261+0i	0.503125935415839+0.224048268114866i	256	43	184	115	254	45	0.921682335601154+0i	0.369063770079451-0.119555869180667i	66	233	91	209	265	35	0.939858145324779+0i	-0.279264677995641+0.196666993394056i	74
47	70	229	256	44	94	205	0.560697129387168+0i	-0.497874075567177-0.661619327087049i	277	23	165	134	227	73	0.869865890046659+0i	0.489630857654002-0.0599579566558109i	299	1	137	162	179	120	0.773732645917089+0i	0.631279865472446+0.0531368430679822i	277	22	94	206	189	111	0.793725393319377+0i	0.557225248980799+0.243926263240117i	261	39	183	115	225	74	0.86747239794936+0i	0.475396437690266-0.146594221671223i	70	229	99	200	260	40	0.930949336251263+0i	-0.308221157341676+0.195788282336536i	104
48	59	240	258	42	94	205	0.560697129387168+0i	-0.532860938754691-0.633780678978508i	287	13	177	122	225	74	0.86747239794936+0i	0.487692623462564-0.0982219110799051i	299	1	145	155	158	140	0.728149258244406+0i	0.685033009468821+0.022987684881504i	277	23	72	226	212	88	0.840634680861233+0i	0.462292342858894+0.282168607515734i	264	36	182	116	253	47	0.918331820930394+0i	0.380004494031019-0.11073956466817i	56	243	94	204	263	37	0.936304793679209+0i	-0.302440123672656+0.178502954950896i	78
49	65	235	271	29	90	209	0.548637716969591+0i	-0.480586760834597-0.68412938895278i	276	24	177	123	230	69	0.877058019307029+0i	0.469721086057119-0.100654518440811i	300	0	152	147	172	128	0.757187779440036+0i	0.653105954200056-0.010921504250837i	267	33	76	223	204	94	0.82738368269459+0i	0.475130779718529+0.299477851893593i	260	39	192	108	246	54	0.905538513813742+0i	0.396749865510055-0.150298184346162i	56	242	107	193	274	26	0.955684745788763+0i	-0.267525110387953+0.122869776505779i	82
50	65	234	260	39	101	197	0.582173663520297+0i	-0.493896097196034-0.645864127102506i	276	24	166	134	234	64	0.886134808778472+0i	0.459735767684234-0.0583791451027599i	300	0	135	163	170	130	0.752772652709081+0i	0.655393895902416+0.061580634514321i	277	22	81	219	203	97	0.822597511950204+0i	0.50046661630397+0.26993795453509i	267	33	182	118	238	60	0.893676517606234+0i	0.432815432303155-0.118376870373513i	69	231	92	207	268	32	0.945163125250522+0i	-0.266020041609963+0.18947296410966i	93
51	54	246	260	39	88	210	0.543416979328783+0i	-0.549505601353427-0.634619240693496i	272	28	170	130	234	65	0.884651736929383+0i	0.460110771307736-0.0754279952963502i	300	0	148	151	168	131	0.749581823218117+0i	0.661878378918692+0.00664092018981965i	264	36	72	228	194	106	0.804155872120988+0i	0.490577890519606+0.33565855667131i	262	38	180	120	251	49	0.91469484893415+0i	0.390383257291015-0.104566943917236i	56	244	98	201	270	30	0.948683298050514+0i	-0.277118348689246+0.152333255790538i	96
52	70	229	260	40	107	193	0.597215762238964+0i	-0.470856783649079-0.649328285711456i	274	26	177	121	233	67	0.881286937760152+0i	0.460824908093367-0.104755608031616i	299	1	140	159	151	149	0.709459888459759+0i	0.703308188007234+0.0449917697878974i	278	21	71	227	214	84	0.847420087895683+0i	0.453444102048025+0.276165966311442i	255	44	175	121	237	63	0.888819441731559+0i	0.443671693131279-0.114697117287332i	79	221	94	206	266	33	0.943203110164195+0i	-0.260845125675137+0.205737000532502i	91
53	60	240	258	41	93	206	0.557706723374982+0i	-0.528879607266986-0.639726169325173i	268	32	179	119	229	71	0.87368949480541+0i	0.47129232774865-0.120624244958988i	299	1	145	154	180	120	0.774596669241483+0i	0.632165361263888+0.0191560961079717i	285	15	81	218	200	100	0.816496580927726+0i	0.514510453676028+0.261939547207788i	260	39	186	114	251	49	0.91469484893415+0i	0.384389062163266-0.124813389596543i	61	239	101	199	260	39	0.932504808240314+0i	-0.316376916246193+0.174185043775994i	102
54	62	238	270	30	93	207	0.556776436283002+0i	-0.491223551995099-0.669850298175136i	278	22	180	120	220	80	0.856348838577675+0i	0.502773300856667-0.117837492388281i	300	0	137	162	170	129	0.754030419087784+0i	0.654555493655799+0.0547287202053344i	270	30	91	209	199	101	0.814452781524708+0i	0.520697393851086+0.256009551976784i	259	41	193	106	238	62	0.890692614392492+0i	0.42203037203982-0.168988259185654i	66	232	97	202	263	36	0.937869213807212+0i	-0.293529512303451+0.185045300398416i	92
55	64	236	252	48	98	201	0.572502574076671+0i	-0.528507171328288-0.626834086924249i	279	21	184	116	246	54	0.905538513813742+0i	0.410253752964742-0.108128896130242i	299	1	149	151	154	146	0.716472842006823+0i	0.697599273737806+0.00468187432038799i	273	26	88	212	200	99	0.817860820109531+0i	0.514595554613513+0.257478337150481i	266	34	176	122	241	59	0.89628864398325+0i	0.431775953908104-0.101174069273769i	59	241	98	202	265	35	0.939858145324779+0i	-0.296561491007713+0.169463709147265i	97
56	59	240	275	25	97	203	0.568624070307733+0i	-0.483457923565348-0.665533697725779i	271	29	185	113	228	72	0.871779788708135+0i	0.469299415526785-0.140563361464565i	300	0	134	165	171	128	0.756244903794432+0i	0.650800175898361+0.0674742657285926i	269	31	56	243	195	104	0.807572853087248+0i	0.463153383877735+0.365123307882591i	258	41	181	119	228	71	0.873236397557996+0i	0.468665286690485-0.133458019733767i	74	226	99	201	274	25	0.95728154681171+0i	-0.240106404681639+0.161124034720573i	101
57	62	238	252	47	105	194	0.592596463507734+0i	-0.523693980168537-0.612024547361756i	285	14	184	116	230	70	0.875595035770913+0i	0.468613853704275-0.117193811482353i	300	0	134	166	172	128	0.757187779440036+0i	0.649512709971742+0.0692813557303191i	270	30	81	219	203	97	0.822597511950204+0i	0.492943790620004+0.283442679606503i	252	48	183	117	243	57	0.9+0i	0.414725050676439-0.134175751689436i	71	229	97	203	263	37	0.936304793679209+0i	-0.291637278182647+0.19565538916051i	96
58	66	234	259	41	94	204	0.561637108470174+0i	-0.505045665471526-0.65535687543329i	272	27	175	124	215	85	0.84656167328002+0i	0.521119810184275-0.108478001303666i	299	1	140	160	186	112	0.790038653374316+0i	0.611680983354856+0.0410524149902588i	273	26	67	232	203	97	0.822597511950204+0i	0.472829112998772+0.315857504634808i	257	43	181	118	243	57	0.9+0i	0.418034922189443-0.123477948760361i	57	243	98	201	273	27	0.953939201416946+0i	-0.262240509869986+0.145704890045358i	95
59	70	230	264	35	96	204	0.565685424949238+0i	-0.471235025226438-0.676710832630776i	273	27	155	145	230	69	0.877058019307029+0i	0.479988045657781-0.0195117091730806i	299	1	150	147	171	128	0.756244903794432+0i	0.654254830503295-0.00665298790424344i	278	22	85	215	209	90	0.836060198501516+0i	0.489178285516583+0.24841084811389i	256	41	170	129	247	53	0.907377172587747+0i	0.41297373312578-0.0782263537103931i	75	225	97	202	259	41	0.929157324317757+0i	-0.302524275755175+0.212475243841427i	101
60	86	212	259	40	108	190	0.602010055881586+0i	-0.399204251395671-0.691534423065889i	276	24	175	125	218	81	0.853871764357245+0i	0.510531247085534-0.101295882358241i	299	1	130	167	166	134	0.743863786814047+0i	0.663136374007112+0.0831673982721956i	271	29	81	218	193	107	0.802080627701064+0i	0.519291687907788+0.294962386647089i	260	39	185	114	245	55	0.903696114115064+0i	0.407653464224002-0.130965592578752i	71	229	102	198	264	33	0.942809041582063+0i	-0.284872025191354+0.173086800116265i	105
61	80	220	256	43	99	201	0.574456264653803+0i	-0.448537460522029-0.684700041265114i	271	29	172	128	224	76	0.864098759787715+0i	0.495203661806601-0.0900370294193821i	300	0	143	157	170	128	0.755294511205873+0i	0.654673057890652+0.0305514093682304i	272	28	87	212	198	101	0.8137612413107+0i	0.516911739983863+0.26569699886774i	255	45	196	103	246	54	0.905538513813742+0i	0.387712681866722-0.172275582482586i	69	231	97	203	266	34	0.941629792788369+0i	-0.281704675170305+0.184325281284273i	93
62	66	233	256	44	99	200	0.575416091997579+0i	-0.507137168955027-0.641644927459506i	280	20	182	118	227	72	0.871319301068624+0i	0.476493015134487-0.117290588340797i	296	4	135	165	157	143	0.723417813807024+0i	0.686795303694797+0.0705611613385065i	278	22	82	218	195	105	0.806225774829855+0i	0.522458305401946+0.277555974744784i	261	38	185	113	249	51	0.91104335791443+0i	0.392241887819938-0.127068097646306i	67	232	90	210	267	33	0.94339811320566+0i	-0.268536740643559+0.194648449581634i	81
63	64	235	257	43	94	206	0.559761854124889+0i	-0.518340571459361-0.646521243769955i	278	22	153	145	233	67	0.881286937760152+0i	0.472347875611749-0.0148599373619468i	300	0	132	167	178	121	0.771568354556165+0i	0.631832372251208+0.0739603111330846i	280	19	95	205	209	91	0.834665601703261+0i	0.507778887320579+0.213293072847686i	256	43	185	114	251	48	0.916223162195294+0i	0.38010736029597-0.12670245343199i	62	237	102	198	258	42	0.92736184954957+0i	-0.328300481735979+0.179495943385705i	95
64	59	241	271	29	92	206	0.555630121766958+0i	-0.499735977077933-0.66448410138934i	287	13	174	126	229	70	0.875149294478044+0i	0.47659515820118-0.0834911226045862i	299	1	159	140	155	143	0.721203319590197+0i	0.691310341092894-0.0442242479880305i	276	24	88	212	188	112	0.791622805802528+0i	0.548233378889132+0.269765630881954i	259	41	190	109	232	68	0.879393730551528+0i	0.446103347809643-0.16630835739582i	63	235	94	204	268	32	0.945163125250522+0i	-0.27514277625319+0.175963403417738i	78
65	67	233	261	38	98	201	0.572502574076671+0i	-0.488527214747195-0.658469409408618i	270	30	184	115	223	76	0.863608359149743+0i	0.484411962850678-0.13973422005308i	300	0	143	155	172	128	0.757187779440036+0i	0.652668312398575+0.0262819454657145i	270	30	77	221	212	88	0.840634680861233+0i	0.463594736429714+0.280023666299827i	266	34	179	121	252	47	0.918046493674746+0i	0.384635057533462-0.0961587643833654i	55	244	107	192	272	28	0.952190457139047+0i	-0.278624198768075+0.125307179340139i	85
66	68	231	262	38	97	200	0.571488693325884+0i	-0.483889603633706-0.662760533598591i	280	20	165	135	242	57	0.899646902120484+0i	0.433740420231015-0.0500469715651171i	300	0	142	157	170	130	0.752772652709081+0i	0.657453784963162+0.032982631352667i	274	25	74	225	204	94	0.82738368269459+0i	0.480233104370649+0.291225697831197i	261	38	180	119	249	51	0.91104335791443+0i	0.397699888260664-0.108787861811213i	64	236	99	200	267	33	0.94339811320566+0i	-0.285754042226132+0.168358627196309i	89
67	71	228	263	37	108	192	0.6+0i	-0.457453541923864-0.65630500301408i	278	22	169	130	229	69	0.876616435984933+0i	0.475665135473529-0.0727069670390923i	297	3	146	154	169	131	0.750555349946514+0i	0.660563080874968+0.0179745056020399i	279	21	82	218	203	97	0.822597511950204+0i	0.503016529517458+0.265156000055714i	264	36	173	125	234	64	0.886134808778472+0i	0.453357389771112-0.0960842224876959i	55	245	93	206	273	27	0.953939201416946+0i	-0.257619246498763+0.153728084075129i	98
68	65	234	265	33	102	197	0.584069451132157+0i	-0.476879344784657-0.656847750069936i	286	14	173	127	233	67	0.881286937760152+0i	0.465965056713449-0.0788029140030097i	297	3	137	162	161	138	0.733799385705343+0i	0.676907006505136+0.0577526283619835i	275	24	72	228	201	98	0.819902922714382+0i	0.486693012878194+0.301478205746221i	259	40	194	106	255	45	0.921954445729289+0i	0.359537059258956-0.143989940688305i	73	227	99	201	274	26	0.955684745788763+0i	-0.245438255933293+0.16256300068309i	84
69	59	240	260	40	96	202	0.567580523808482+0i	-0.524126366257771-0.634936139455547i	279	21	176	122	232	68	0.879393730551528+0i	0.465865904007715-0.0981612252864703i	299	0	136	163	161	139	0.732575365861197+0i	0.677927537804959+0.0612175368586418i	275	25	78	222	207	93	0.830662386291807+0i	0.482464379569085+0.277899482631793i	271	29	182	117	240	60	0.894427190999916+0i	0.431808018612562-0.116369390571118i	64	235	109	189	267	33	0.94339811320566+0i	-0.300231001492564+0.140930286818598i	96
70	75	225	264	36	81	217	0.521356001727143+0i	-0.469009347286039-0.71289420787478i	275	25	177	122	216	83	0.849945896369794+0i	0.514485085090513-0.113565269618642i	298	2	138	161	174	126	0.761577310586391+0i	0.64611345294149+0.0503726704476214i	274	26	79	220	197	103	0.810349718742881+0i	0.508958486172151+0.290335310781665i	269	31	167	133	239	61	0.892561855933059+0i	0.446392950959877-0.0637704215656966i	58	242	96	204	265	35	0.939858145324779+0i	-0.294571069219847+0.172900410194258i	82
71	60	240	261	38	88	211	0.542507494207134+0i	-0.526563439661297-0.654535379289126i	274	26	171	129	237	62	0.890304521199476+0i	0.448972642226474-0.0760356894093222i	299	1	140	160	173	127	0.759385716659635+0i	0.649180300612025+0.0435691476920822i	273	27	85	214	194	104	0.806849869188436+0i	0.522808225598091+0.275072441072493i	266	32	187	113	244	56	0.901849950564579+0i	0.412190624157503-0.129481875269533i	65	234	100	198	274	26	0.955684745788763+0i	-0.25445622257791+0.148049645247963i	91
72	75	225	265	35	104	194	0.590756539185648+0i	-0.440756087276141-0.675826000490084i	278	21	159	140	228	72	0.871779788708135+0i	0.488564609035723-0.0361195625357149i	298	2	136	163	152	145	0.71539115998488+0i	0.695816134183257+0.0636819882365135i	274	25	72	227	210	88	0.839462915546113+0i	0.461336361701724+0.287177253268142i	268	32	194	106	246	53	0.90705152825867+0i	0.394487054950596-0.14709686794768i	75	225	87	211	264	35	0.939650543453634+0i	-0.262980558905693+0.218856304055744i	89
73	64	236	256	44	91	209	0.55075705472861+0i	-0.525873430895031-0.648169577614806i	273	25	184	116	235	65	0.885061203156784+0i	0.449114327881025-0.122323289518563i	298	2	134	166	155	144	0.719996283899737+0i	0.689957737288081+0.0745900256527655i	275	25	76	222	190	110	0.795822425754221+0i	0.52199912029956+0.306893442538533i	268	32	181	119	235	65	0.885061203156784+0i	0.450198080292744-0.11827237702606i	71	229	110	189	260	40	0.930949336251263+0i	-0.326380026108317+0.163735799050995i	99
74	52	246	254	46	108	191	0.60100250696476+0i	-0.547088095028454-0.582658221344393i	277	23	182	117	225	75	0.866025403784439+0i	0.484290994636104-0.124347225599821i	298	2	137	163	184	114	0.785779653865847+0i	0.616134216124994+0.0541198973623305i	276	23	83	216	201	99	0.818535277187245+0i	0.508477544926359+0.267302424803185i	269	27	197	102	247	53	0.907377172587747+0i	0.391772871485094-0.152252040495327i	68	232	106	194	271	29	0.950438495292217+0i	-0.273963860891675+0.14700499852724i	96
75	64	234	255	45	90	210	0.547722557505166+0i	-0.528550870583428-0.648563009433548i	279	21	170	128	235	64	0.88654000319079+0i	0.456561468541993-0.0748227785186659i	300	0	142	158	165	134	0.742858980482126+0i	0.668497855713864+0.0356532189714061i	270	30	67	231	209	91	0.834665601703261+0i	0.453758028203692+0.312148979133412i	273	27	189	110	243	56	0.90150376044714+0i	0.411916458830222-0.132724529927349i	78	222	103	197	274	26	0.955684745788763+0i	-0.246517747016743+0.160921307080374i	101
76	69	230	265	34	93	207	0.556776436283002+0i	-0.474966656822042-0.681473898918582i	273	27	167	133	226	73	0.869397977228705+0i	0.489459685340436-0.0676488995998976i	299	1	137	161	176	124	0.76594168620507+0i	0.640807311402106+0.0519550092574114i	275	25	80	219	193	105	0.804767672506426+0i	0.51838311296447+0.289184960677169i	270	29	189	111	245	55	0.903696114115064+0i	0.407498240921828-0.131447772818518i	77	221	101	199	264	34	0.941225817893058+0i	-0.279834589950966+0.189173364928889i	90
77	75	225	271	29	91	208	0.551677284367371+0i	-0.439413421115147-0.708920319399103i	286	14	176	122	226	73	0.869397977228705+0i	0.484530034505594-0.0968390564423438i	298	1	133	166	166	134	0.743863786814047+0i	0.664243563909446+0.0738048404343829i	282	18	84	215	197	101	0.813064465773382+0i	0.521154869392786+0.259468257412796i	263	36	171	129	245	55	0.903696114115064+0i	0.421074879416451-0.0776484337108926i	67	230	104	195	271	29	0.950438495292217+0i	-0.271902778052377+0.150783108981299i	94
78	69	231	254	46	110	190	0.605530070819498+0i	-0.489005553639118-0.627858982450226i	275	24	173	127	224	75	0.865542534829261+0i	0.492684087151237-0.0899917255601342i	298	2	135	164	172	127	0.758452922810903+0i	0.648601639486962+0.0637579574204168i	276	24	86	214	210	89	0.83805795570697+0i	0.486428682706802+0.247074886454248i	269	31	188	111	241	58	0.897786203329964+0i	0.418913210734728-0.135984024731911i	65	235	95	205	272	28	0.952190457139047+0i	-0.25649291975838+0.165966006902481i	83
79	76	224	261	38	106	192	0.596409840618494+0i	-0.442832959134845-0.669473130392325i	273	27	184	116	227	72	0.871319301068624+0i	0.47297902755989-0.130742170219807i	300	0	142	157	176	124	0.76594168620507+0i	0.642102552562439+0.0322125026369117i	277	23	88	212	212	88	0.840634680861233+0i	0.486701605275395+0.237602358480902i	259	40	171	129	243	57	0.9+0i	0.428139004943658-0.0818351540956233i	69	230	108	192	264	35	0.939650543453634+0i	-0.303548565942029+0.157845254289855i	90
80	67	232	251	49	96	203	0.566630597579863+0i	-0.522297463833739-0.637287317588489i	279	21	172	128	225	75	0.866025403784439+0i	0.492883664336061-0.0840576791890957i	300	0	150	150	162	137	0.736074738098578+0i	0.676900273255308+0i	273	27	73	227	208	92	0.832666399786453+0i	0.469385681136523+0.293843068678962i	262	38	175	125	239	60	0.894053188394812+0i	0.43720151163711-0.0975896231332835i	62	237	95	204	266	32	0.944784340293821+0i	-0.278150462792528+0.173248002539346i	96
81	71	229	267	33	103	196	0.586925553499906+0i	-0.453070602055277-0.671003296714777i	280	20	170	128	237	62	0.890304521199476+0i	0.449461165002551-0.0730925487742919i	299	1	133	166	163	137	0.737111479583199+0i	0.671638152530381+0.074624786312886i	273	27	78	221	203	97	0.822597511950204+0i	0.491184365217247+0.286480806860536i	268	32	184	116	243	56	0.90150376044714+0i	0.415852920534937-0.119822027950744i	76	224	99	200	267	33	0.94339811320566+0i	-0.273659121375184+0.18737845470641i	99
82	67	232	271	29	100	198	0.579284446363492+0i	-0.460236909784062-0.672764087235458i	278	22	178	122	223	75	0.865056152888936+0i	0.490086361719538-0.107206391626149i	298	1	136	162	171	128	0.756244903794432+0i	0.651779204033076+0.057249582312534i	277	23	79	221	192	107	0.801336675953013+0i	0.522155175047154+0.291913523057858i	259	41	190	109	239	61	0.892561855933059+0i	0.422518708471019-0.157515949431527i	68	231	108	191	279	21	0.964365076099296+0i	-0.235768964460519+0.120054135277442i	85
83	78	221	261	39	84	216	0.529150262212918+0i	-0.460581982921978-0.71264594084837i	277	23	170	128	224	76	0.864098759787715+0i	0.496490354284625-0.082647815673866i	298	2	130	169	154	144	0.718873092756943+0i	0.689145609483243+0.0911032679986661i	276	24	70	228	193	106	0.803420780060347+0i	0.503501881194608+0.317806396727182i	269	31	179	121	244	56	0.901849950564579+0i	0.419764557984464-0.102295564550836i	53	247	99	200	268	30	0.948329509748802+0i	-0.281230374108111+0.146903429567213i	97
84	76	224	255	44	108	192	0.6+0i	-0.458366587510836-0.655667653200668i	282	18	167	132	221	78	0.859726953621095+0i	0.506294348682712-0.0673468463206708i	298	2	129	171	164	136	0.739369100427295+0i	0.666623105908836+0.0945884136762538i	272	28	80	219	197	102	0.8117036874711+0i	0.5070817852543+0.289836482881522i	266	34	176	124	241	57	0.899291294417312+0i	0.426761733583852-0.0956534920101737i	85	215	91	206	271	28	0.952026530644061+0i	-0.228189820093244+0.203899217643536i	98
85	78	220	257	43	112	187	0.612030995783164+0i	-0.43928465451223-0.657607065435538i	279	21	178	122	233	66	0.882759431581913+0i	0.459134249491117-0.0996570464011728i	297	3	150	150	163	136	0.738343078570011+0i	0.674425309673176+0i	270	30	89	211	196	103	0.809640904752736+0i	0.523206564204955+0.265963336804186i	259	41	183	117	247	53	0.907377172587747+0i	0.402284979624722-0.121792700253356i	62	235	99	200	269	31	0.946924847422786+0i	-0.278079494747568+0.161261055231171i	84
86	56	244	256	44	101	199	0.58022983951764+0i	-0.540378971379267-0.609363520917046i	279	20	165	135	233	66	0.882759431581913+0i	0.466725465590796-0.0538806618577791i	296	4	138	161	167	132	0.747347595228382+0i	0.662367972474413+0.0523473107856491i	277	23	81	219	206	94	0.828653526310404+0i	0.491855803870911+0.267228743835377i	272	27	181	119	244	56	0.901849950564579+0i	0.418929952225245-0.10566154359662i	59	241	94	206	259	40	0.930709802132734+0i	-0.311501249676631+0.19169307672408i	102
87	75	225	269	31	102	198	0.58309518948453+0i	-0.43316586842033-0.687289844560256i	281	18	153	147	226	72	0.870855476956404+0i	0.491412138592102-0.0111735535695086i	298	2	128	172	165	132	0.74535599249993+0i	0.659421051018207+0.098022048124328i	281	19	84	216	199	101	0.814452781524708+0i	0.518179819338081+0.261067695239033i	266	34	188	111	242	57	0.899646902120484+0i	0.41425298324519-0.137948966569079i	68	232	102	198	268	32	0.945163125250522+0i	-0.281859345405171+0.164990836334734i	90
88	65	235	257	42	87	213	0.53851648071345+0i	-0.52154582186811-0.661808095819262i	277	22	171	129	238	62	0.890692614392492+0i	0.448601892665462-0.0736410793214754i	298	2	142	157	176	123	0.767221455996771+0i	0.640554830102096+0.0325691125311786i	271	29	70	230	209	91	0.834665601703261+0i	0.459422489620476+0.303750406360645i	267	32	165	133	224	75	0.865542534829261+0i	0.496225322870755-0.0677978564790431i	54	246	97	203	260	40	0.930949336251263+0i	-0.319667186597421+0.176482925933993i	72
89	63	237	261	39	96	204	0.565685424949238+0i	-0.508693651198077-0.649022934287202i	277	23	176	123	229	70	0.875149294478044+0i	0.473585357626722-0.0991494902465552i	300	0	141	158	169	129	0.75306978027254+0i	0.656879788710903+0.0373476802945998i	270	30	78	221	205	95	0.82663978450915+0i	0.483000842074571+0.288750503414145i	272	28	170	130	251	49	0.91469484893415+0i	0.398821652664715-0.0653805987974942i	63	236	103	197	268	32	0.945163125250522+0i	-0.287190615486472+0.155525615392346i	89
90	67	233	253	47	99	201	0.574456264653803+0i	-0.513595591929464-0.637353565888372i	272	28	172	127	225	75	0.866025403784439+0i	0.491653510658137-0.0909770600620217i	300	0	126	172	167	133	0.746100976186646+0i	0.658039166616464+0.101576515652206i	266	34	78	221	192	107	0.801336675953013+0i	0.50877831680452+0.31464925889335i	263	37	177	121	236	64	0.886942313043338+0i	0.448147497711629-0.111790668788314i	61	239	99	201	271	28	0.952026530644061+0i	-0.265512076616271+0.152147369746402i	92
91	64	233	267	33	101	199	0.58022983951764+0i	-0.480003554702744-0.657974103446377i	273	26	180	120	231	69	0.877496438739212+0i	0.466116959450049-0.112849369130012i	299	1	152	147	150	147	0.710669054518702+0i	0.703426800382378-0.0118419362143786i	280	20	84	213	210	89	0.83805795570697+0i	0.487755070618519+0.244446014412544i	270	29	177	123	256	44	0.923760430703401+0i	0.37376412742504-0.0834688188299404i	77	222	110	190	269	31	0.946924847422786+0i	-0.281677677615266+0.154890345943843i	102
92	70	230	269	31	92	207	0.554700196225229+0i	-0.464213160949951-0.690517076913053i	273	27	168	132	227	71	0.872780021794125+0i	0.482969551119849-0.0706784708955877i	299	1	138	162	161	139	0.732575365861197+0i	0.678489079091758+0.0546434157657791i	270	30	72	228	201	99	0.818535277187245+0i	0.48164918794289+0.313071972162879i	273	27	178	120	240	60	0.894427190999916+0i	0.435124660578687-0.10327889308219i	71	229	95	205	269	31	0.946924847422786+0i	-0.263816019238065+0.183669380482197i	104
93	62	238	263	37	82	216	0.524564376635413+0i	-0.523102536220974-0.671711211283752i	276	24	174	126	227	72	0.871319301068624+0i	0.482049735335704-0.0918189972068006i	299	1	126	174	151	148	0.710645285925423+0i	0.694597588265749+0.111881490727369i	267	33	68	232	210	90	0.836660026534076+0i	0.448531626747785+0.314355499088191i	266	34	177	121	244	56	0.901849950564579+0i	0.419831893892537-0.102018858733433i	71	229	113	187	269	31	0.946924847422786+0i	-0.291108564341599+0.136341985830875i	109
94	69	231	260	40	92	207	0.554700196225229+0i	-0.493363641573629-0.670000007075298i	266	34	161	139	234	65	0.884651736929383+0i	0.464170103094372-0.0440161304658456i	300	0	118	181	183	117	0.781024967590665+0i	0.611082451784429+0.128756503218793i	269	31	73	226	194	106	0.804155872120988+0i	0.499522928033992+0.32219586853602i	264	36	184	115	246	54	0.905538513813742+0i	0.405961887960796-0.123267779745181i	63	236	99	200	270	30	0.948683298050514+0i	-0.273093600487929+0.159436148261739i	82
95	66	234	258	42	104	196	0.58878405775519+0i	-0.496242289870996-0.63802580126271i	277	23	168	132	225	73	0.868926669545238+0i	0.49004331618194-0.0694549581990152i	300	0	140	160	160	139	0.731516955959455+0i	0.68031311832906+0.045354207888604i	265	35	73	227	204	95	0.825998939158906+0i	0.468375648369938+0.313608042821611i	268	31	175	125	241	59	0.89628864398325+0i	0.433981258193452-0.0912520367087498i	76	223	82	218	266	34	0.941629792788369+0i	-0.247493876391048+0.228210680035501i	95
96	55	244	262	38	105	194	0.592596463507734+0i	-0.520455909718364-0.614780511627815i	266	33	178	122	217	83	0.850490054811538+0i	0.511520186300209-0.122530672380697i	299	1	139	160	171	129	0.754983443527075+0i	0.654110853950216+0.0462492242585616i	280	20	86	214	203	97	0.822597511950204+0i	0.510152841570911+0.251152168157987i	265	35	185	114	235	65	0.885061203156784+0i	0.44463572039789-0.137716167579978i	74	226	89	209	258	41	0.928911327404614+0i	-0.289895269608429+0.230400691140574i	95
97	62	238	261	38	91	209	0.55075705472861+0i	-0.516036371389168-0.656028299747936i	283	17	176	124	229	71	0.87368949480541+0i	0.47744650836045-0.0933354076494112i	300	0	131	168	157	142	0.724626532801645+0i	0.683925188236659+0.0846328828252723i	274	26	75	223	207	91	0.833445182650438+0i	0.473689472555835+0.284582872124365i	274	26	163	136	246	54	0.905538513813742+0i	0.421755274426327-0.0460704731207957i	64	235	104	196	263	37	0.936304793679209+0i	-0.309500632482348+0.165959910298722i	78
98	58	241	256	44	87	212	0.539416258251039+0i	-0.551269227966775-0.636500069624006i	284	16	161	139	216	83	0.849945896369794+0i	0.525103691468477-0.0431055269115913i	300	0	129	171	152	147	0.712994532947749+0i	0.69439751792032+0.0972156525088449i	272	26	86	212	200	99	0.817860820109531+0i	0.512145274715348+0.262318311439568i	267	33	167	132	245	52	0.908248768188443+0i	0.413796815128369-0.0620996849733852i	65	235	100	199	261	39	0.932737905308881+0i	-0.31130877260945+0.181897905695469i	83
99	54	246	261	38	92	206	0.555630121766958+0i	-0.541441300559044-0.630964726299471i	277	23	192	108	228	71	0.873236397557996+0i	0.462653359603038-0.153003473254548i	299	1	146	154	159	141	0.728010988928052+0i	0.685318554000479+0.0183978135302142i	276	24	83	217	195	105	0.806225774829855+0i	0.522350915345788+0.27775802641403i	267	33	190	110	239	61	0.892561855933059+0i	0.42667835451212-0.145872941713545i	55	245	92	208	267	33	0.94339811320566+0i	-0.283075199066858+0.172824858377661i	92
100	72	227	260	40	102	197	0.584069451132157+0i	-0.468546758651252-0.662817328689879i	273	27	175	125	231	69	0.877496438739212+0i	0.469973758042615-0.0955231215533771i	298	2	143	156	170	130	0.752772652709081+0i	0.657642394853335+0.0289795414888367i	278	22	90	210	187	113	0.789514618821801+0i	0.555708901530221+0.260488547592291i	261	39	194	104	239	61	0.892561855933059+0i	0.417493232911708-0.170389946318038i	64	236	104	195	262	38	0.934523051258412+0i	-0.314356671960514+0.166872854175197i	106
101	56	244	255	45	111	188	0.609292588330089+0i	-0.528896421210492-0.590788555607464i	277	22	163	137	230	69	0.877058019307029+0i	0.477923089068661-0.0485669816264022i	298	2	138	160	159	140	0.729227382406089+0i	0.682364012922449+0.0510566216815727i	269	31	71	229	203	97	0.822597511950204+0i	0.473735390011869+0.314496603453258i	261	39	182	117	243	56	0.90150376044714+0i	0.415224650595836-0.121981389716756i	68	229	103	197	272	28	0.952190457139047+0i	-0.264499261077428+0.15288385860786i	87
102	75	225	262	38	103	197	0.585946527708232+0i	-0.450887542743445-0.673325397163545i	275	24	162	138	234	66	0.883176086632785+0i	0.466926089068833-0.0444974982092689i	298	2	139	161	161	138	0.733799385705343+0i	0.677497513900334+0.0503545449520519i	279	21	80	220	217	83	0.850490054811538+0i	0.462312034507889+0.250866995469397i	271	27	183	117	233	66	0.882759431581913+0i	0.453732391136722-0.121912686733293i	51	249	95	205	273	26	0.955533085905909+0i	-0.257774917556792+0.143208287531551i	73
103	66	234	265	34	94	206	0.559761854124889+0i	-0.486326112636304-0.67093485438955i	277	23	171	129	224	76	0.864098759787715+0i	0.496579326958121-0.0821115422529176i	299	1	148	150	168	131	0.749581823218117+0i	0.661896586232317+0.00447207278657932i	277	23	75	223	197	103	0.810349718742881+0i	0.505410880611538+0.296467831463725i	259	40	176	123	234	66	0.883176086632785+0i	0.455881400249193-0.110327462160764i	61	238	101	199	265	35	0.939858145324779+0i	-0.299053734555292+0.165025848021453i	93
104	60	240	253	47	94	206	0.559761854124889+0i	-0.545243133194535-0.624000474655968i	271	29	173	125	234	65	0.884651736929383+0i	0.45722636242792-0.091298180971796i	300	0	125	173	164	133	0.743093905363617+0i	0.660671546689356+0.106416893426474i	267	33	74	226	195	104	0.807572853087248+0i	0.494583624829555+0.321267995615779i	266	34	169	129	243	57	0.9+0i	0.42946862620936-0.0745432699969961i	60	240	101	199	268	31	0.946742346277018+0i	-0.28279545996078+0.153966417089758i	79
105	65	235	263	37	89	211	0.544671154612273+0i	-0.504138287864207-0.670207370925357i	274	25	178	122	225	75	0.866025403784439+0i	0.487893538771098-0.109361304058678i	299	1	149	150	168	131	0.749581823218117+0i	0.661907941982706+0.00222859624469498i	265	35	84	213	208	91	0.834057656228299+0i	0.479998600488642+0.271935966021233i	268	32	171	127	249	51	0.91104335791443+0i	0.40523448747496-0.0760592542752456i	66	234	104	196	269	31	0.946924847422786+0i	-0.281947003027793+0.154399549277125i	103
106	66	233	261	39	100	200	0.577350269189626+0i	-0.491884422612202-0.651702678725604i	273	27	178	122	227	72	0.871319301068624+0i	0.47847553213053-0.108921259346787i	300	0	139	161	179	119	0.775029767776437+0i	0.630232373184147+0.0462170407001708i	278	22	72	228	200	100	0.816496580927726+0i	0.493022948549629+0.30043585927243i	273	26	179	121	243	57	0.9+0i	0.424421540433779-0.0993295324453793i	82	217	103	197	267	33	0.94339811320566+0i	-0.272477473992935+0.189092639112233i	99
107	66	232	273	27	95	205	0.562731433871138+0i	-0.464512444569268-0.683784704547869i	276	24	159	141	231	68	0.878962599224859+0i	0.475678787432017-0.0339770562451441i	299	1	131	169	166	134	0.743863786814047+0i	0.662962926279898+0.0845388966397186i	271	29	69	231	210	90	0.836660026534076+0i	0.455153181303931+0.304689319715855i	275	25	181	118	247	53	0.907377172587747+0i	0.407493686875309-0.103031848587871i	73	227	100	200	277	23	0.960902353693305+0i	-0.232223405130615+0.150794418915983i	107
108	64	236	260	40	96	203	0.566630597579863+0i	-0.507502420523334-0.649131002994962i	266	34	167	133	229	70	0.875149294478044+0i	0.478739258705158-0.0701600637757558i	299	1	112	187	154	143	0.720082299823096+0i	0.67277014790379+0.16988763807586i	267	33	74	225	190	109	0.79715212162844+0i	0.506822282195762+0.328145804869051i	262	38	169	128	240	60	0.894427190999916+0i	0.439760732597263-0.0813049695007565i	66	233	107	193	267	33	0.94339811320566+0i	-0.295067173501721+0.151444257473518i	94
109	69	231	261	39	89	209	0.546495853708704+0i	-0.493657833883156-0.676494068654696i	277	23	175	125	225	72	0.870388279778489+0i	0.48309494034153-0.0950974292010886i	300	0	143	157	154	146	0.716472842006823+0i	0.69685659781692+0.0325199745647896i	269	31	76	224	209	91	0.834665601703261+0i	0.467702251006714+0.290840055247873i	265	35	190	110	244	56	0.901849950564579+0i	0.408069255328631-0.141937132288219i	66	234	98	201	267	33	0.94339811320566+0i	-0.282493226536755+0.173774500318238i	99
110	71	229	260	40	93	206	0.557706723374982+0i	-0.484187531850323-0.674185170930831i	266	33	176	124	228	72	0.871779788708135+0i	0.478210780186006-0.106369402150673i	299	1	141	158	157	143	0.723417813807024+0i	0.689282328683408+0.0394529850764896i	265	35	87	213	201	99	0.818535277187245+0i	0.503809496114369+0.275999984827872i	262	37	173	126	240	60	0.894427190999916+0i	0.437764731795842-0.0914441884195757i	74	225	82	218	266	33	0.943203110164195+0i	-0.247222120089523+0.221921419234445i	93
111	52	247	257	43	100	200	0.577350269189626+0i	-0.550939122988789-0.602604969633516i	283	17	171	129	219	81	0.854400374531753+0i	0.513256692535453-0.0810405304003346i	300	0	134	165	183	116	0.782329939206767+0i	0.619543309612279+0.0642335872842163i	279	21	73	225	205	92	0.830804243029422+0i	0.478701098587531+0.283918241709477i	276	24	184	116	242	58	0.898146239020499+0i	0.4245130938368-0.114551152305168i	73	227	94	204	253	47	0.918331820930394+0i	-0.321354741991753+0.231079632304712i	83
112	63	237	268	32	105	194	0.592596463507734+0i	-0.478008923448451-0.648333942148473i	284	16	167	133	232	68	0.879393730551528+0i	0.472309513566541-0.0599198636614268i	300	0	117	183	156	143	0.722315118514615+0i	0.67541222703338+0.148590689947344i	276	24	84	214	198	102	0.812403840463596+0i	0.517472579692257+0.268741751997417i	268	32	164	135	247	51	0.910416970625375+0i	0.410582975608615-0.0506217318717044i	66	233	106	193	266	34	0.941629792788369+0i	-0.298564511422197+0.155539595770845i	79
113	59	240	251	48	88	212	0.541602560309064+0i	-0.559445865518198-0.627444810498311i	277	23	176	124	211	87	0.841459262992076+0i	0.529341515988321-0.108369129257452i	299	1	152	148	176	124	0.76594168620507+0i	0.64285214134248-0.00862888780325482i	269	30	90	210	195	105	0.806225774829855+0i	0.529061686690101+0.264752208067515i	267	33	170	128	235	64	0.88654000319079+0i	0.45527931412934-0.0822652348710732i	56	244	92	208	268	32	0.945163125250522+0i	-0.277947197878919+0.171499334861461i	92
114	49	251	264	36	82	215	0.525446739541008+0i	-0.564217390290823-0.636839430625285i	273	27	194	106	234	66	0.883176086632785+0i	0.441634818179213-0.157983186990938i	298	2	143	156	147	153	0.7+0i	0.713450491435217+0.0314387701866282i	278	21	85	215	181	119	0.776745346515403+0i	0.5623867122951+0.283527516302342i	261	39	187	113	237	63	0.888819441731559+0i	0.434741302385683-0.144913767461894i	59	241	94	206	260	40	0.930949336251263+0i	-0.310981647563972+0.191373321577829i	99
115	75	224	264	35	102	198	0.58309518948453+0i	-0.443064141154564-0.680950928351646i	277	22	159	141	233	67	0.881286937760152+0i	0.471416356461209-0.0331655271957416i	299	1	139	159	163	136	0.738343078570011+0i	0.672891196120772+0.0454635734507976i	279	21	71	229	209	91	0.834665601703261+0i	0.46968077985157+0.287633965955613i	266	34	187	112	251	49	0.91469484893415+0i	0.38442843309895-0.124692073358413i	70	230	105	194	264	36	0.938083151964686+0i	-0.302488311552546+0.168821862843916i	92
116	54	246	265	34	97	201	0.570529013902622+0i	-0.523924744387951-0.632455141898081i	275	24	162	137	223	76	0.863608359149743+0i	0.501680953150841-0.0499682224253826i	300	0	146	153	150	149	0.708288246974828+0i	0.705729961958723+0.0165221061328129i	268	32	78	222	209	91	0.834665601703261+0i	0.470147855838853+0.286869878138961i	259	39	182	114	242	57	0.899646902120484+0i	0.416899773977597-0.129730605342169i	60	237	106	194	277	23	0.960902353693305+0i	-0.248425578488379+0.122275911852585i	92
117	85	215	264	35	106	194	0.594418483337567+0i	-0.395996179957781-0.699895486573182i	277	23	168	132	232	68	0.879393730551528+0i	0.471384177727049-0.066810355898322i	299	1	140	160	174	126	0.761577310586391+0i	0.646619421593742+0.0433972766170296i	275	25	83	216	194	106	0.804155872120988+0i	0.524389768610844+0.27990838485047i	271	29	188	110	234	66	0.883176086632785+0i	0.446143026721334-0.144763253997438i	61	239	90	210	275	24	0.959026819995964+0i	-0.234917269897679+0.158371193189447i	95
118	66	234	260	40	105	195	0.591607978309962+0i	-0.489309390125493-0.640762296592908i	281	19	167	133	219	80	0.855827945075356+0i	0.512959384237241-0.0665672483361305i	299	1	125	174	177	122	0.769397975138457+0i	0.630250158543664+0.103978331918384i	272	28	76	224	191	108	0.799247137387475+0i	0.513862857293603+0.311687306883005i	250	49	167	133	229	71	0.87368949480541+0i	0.47971435710732-0.0808752264403484i	62	236	95	205	265	35	0.939858145324779+0i	-0.289259875315927+0.181646335495327i	93
119	53	245	261	39	91	209	0.55075705472861+0i	-0.548085467742435-0.629498996596676i	281	19	166	134	240	60	0.894427190999916+0i	0.443914792885652-0.0542186006577895i	298	2	145	154	169	130	0.751809411556112+0i	0.659073850343672+0.0201064290419406i	273	27	80	220	217	83	0.850490054811538+0i	0.457144918880824+0.260163774972827i	259	41	190	109	246	54	0.905538513813742+0i	0.397537320372648-0.148202830306762i	66	234	97	203	261	39	0.932737905308881+0i	-0.304931589379853+0.192397312346812i	100
120	59	239	258	42	78	222	0.509901951359279+0i	-0.552879724768188-0.65903263192368i	273	26	172	127	228	72	0.871779788708135+0i	0.481964599639217-0.087807315723744i	299	1	139	161	152	147	0.712994532947749+0i	0.699266607686601+0.0516237092922994i	265	35	77	223	198	102	0.812403840463596+0i	0.492287176140283+0.312495337897745i	261	38	185	114	246	53	0.90705152825867+0i	0.401176821558747-0.127728943186866i	61	239	93	207	263	37	0.936304793679209+0i	-0.295735632464472+0.189403719668258i	101
121	78	222	256	44	102	198	0.58309518948453+0i	-0.456475935999-0.672034016887417i	281	19	162	136	223	76	0.863608359149743+0i	0.501666035379023-0.0501177708381114i	299	1	130	170	163	137	0.737111479583199+0i	0.669764457415905+0.0899012694517993i	267	33	72	228	205	94	0.828020971411347+0i	0.466528211540977+0.311018807693984i	269	31	173	127	242	58	0.898146239020499+0i	0.431707340211475-0.083439233822386i	71	229	103	196	269	31	0.946924847422786+0i	-0.276789508350836+0.163465291117826i	88
122	60	239	253	47	88	212	0.541602560309064+0i	-0.552426225866016-0.633633909794998i	277	23	168	132	225	75	0.866025403784439+0i	0.49505240699783-0.0701649080784327i	300	0	137	163	157	143	0.723417813807024+0i	0.687832146595874+0.0596121193716424i	267	33	52	247	206	91	0.83282812968985+0i	0.424652165756001+0.35506033926087i	263	36	169	128	245	55	0.903696114115064+0i	0.421266827635439-0.0766002171492138i	66	233	84	214	265	35	0.939858145324779+0i	-0.269186984934238+0.210249931768553i	98
123	69	231	248	52	104	194	0.590756539185648+0i	-0.514031693907987-0.621914888925713i	278	22	180	119	237	62	0.890304521199476+0i	0.442884236984506-0.105883956114345i	297	3	150	150	163	137	0.737111479583199+0i	0.675771164423776+0i	272	27	72	228	193	106	0.803420780060347+0i	0.502724299510049+0.319034996276826i	273	27	177	123	249	51	0.91104335791443+0i	0.402722009612222-0.0884023923539024i	70	229	114	186	266	34	0.941629792788369+0i	-0.30684667984776+0.138486275131291i	94
124	61	239	262	38	91	208	0.551677284367371+0i	-0.518895859730358-0.652992542582024i	279	21	181	119	234	66	0.883176086632785+0i	0.456057962217212-0.109595324253749i	297	3	141	158	159	141	0.728010988928052+0i	0.684414586549429+0.039707350936251i	277	22	76	224	200	99	0.817860820109531+0i	0.498085973396798+0.288121575094838i	270	30	179	120	238	61	0.892180823641474+0i	0.43853533854275-0.108167161262635i	71	228	114	184	267	33	0.94339811320566+0i	-0.302748960812547+0.13543657824577i	66
125	60	240	263	37	114	186	0.616441400296898+0i	-0.490554805747675-0.61591881166097i	268	32	175	124	230	70	0.875595035770913+0i	0.47207650786916-0.102357725899866i	300	0	152	147	164	136	0.739369100427295+0i	0.67320620847166-0.0112576289042084i	274	25	81	219	206	93	0.830038077862902+0i	0.488182246982337+0.269656972891368i	269	29	184	114	249	51	0.91104335791443+0i	0.395818140059295-0.115446957517295i	71	228	101	199	268	31	0.946742346277018+0i	-0.273401691812247+0.170089519606846i	79
126	66	234	263	37	97	200	0.571488693325884+0i	-0.489563985001553-0.65858012268066i	280	20	163	137	220	80	0.856348838577675+0i	0.513834995538708-0.0513834995538708i	299	0	148	152	161	139	0.732575365861197+0i	0.680625431205727+0.00907500574940967i	271	29	80	219	189	110	0.79505158537756+0i	0.525519189325686+0.302857323238358i	265	35	174	125	241	59	0.89628864398325+0i	0.433674177233852-0.0927004566720607i	74	225	123	177	268	32	0.945163125250522+0i	-0.307641620928484+0.109650808201133i	94
127	81	219	259	41	88	212	0.541602560309064+0i	-0.449628296591242-0.710282381571671i	283	16	174	126	231	69	0.877496438739212+0i	0.472065407539967-0.0845828056056629i	300	0	143	156	173	124	0.76321136161065+0i	0.645539050544016+0.0280669152410441i	278	21	88	212	191	109	0.797913946905722+0i	0.543225246887157+0.261227227672999i	256	44	166	132	239	61	0.892561855933059+0i	0.445160238070182-0.071872774919524i	70	228	117	182	264	35	0.939650543453634+0i	-0.316559899352413+0.129794785370142i	89
128	64	236	264	35	92	208	0.553774924194538+0i	-0.498997283759307-0.666584611384157i	275	25	180	118	236	64	0.886942313043338+0i	0.448124987481271-0.11188086935774i	298	2	150	148	169	130	0.751809411556112+0i	0.659365219612694-0.00448507087529047i	273	27	70	228	208	91	0.834057656228299+0i	0.463271453006336+0.29954530027419i	270	30	171	129	241	59	0.89628864398325+0i	0.43683260047862-0.0764457050837585i	66	234	87	213	272	28	0.952190457139047+0i	-0.244404037064312+0.183303027798234i	81
129	78	222	272	28	93	206	0.557706723374982+0i	-0.421869828379463-0.714834986976312i	274	26	173	125	230	70	0.875595035770913+0i	0.474129452202425-0.0923828765928084i	298	2	136	163	163	137	0.737111479583199+0i	0.672958641747821+0.0615900411072647i	274	26	86	213	200	99	0.817860820109531+0i	0.511809610133862+0.262972625770042i	260	39	182	118	255	45	0.921954445729289+0i	0.372108931505847-0.10740085238757i	64	235	104	196	272	28	0.952190457139047+0i	-0.269240069815892+0.144371458879056i	96
130	81	219	262	38	97	203	0.568624070307733+0i	-0.431470075310527-0.700357223692449i	277	22	160	139	224	75	0.865542534829261+0i	0.499145677873554-0.0411061146484103i	298	2	138	161	168	132	0.748331477354788+0i	0.661318202696901+0.0515580719358291i	278	22	82	218	207	92	0.832050294337844+0i	0.48986446287261+0.260240495901074i	263	37	187	112	230	70	0.875595035770913+0i	0.458307733845052-0.152601947664984i	70	230	96	204	262	38	0.934523051258412+0i	-0.29498940507327+0.199117848424457i	88
131	60	239	264	36	111	188	0.609292588330089+0i	-0.490668383653538-0.622902142466089i	282	18	181	118	231	68	0.878962599224859+0i	0.463781922998569-0.111045382900995i	300	0	140	160	169	130	0.751809411556112+0i	0.657920049734781+0.0438613366489854i	266	34	91	208	200	99	0.817860820109531+0i	0.513430287307706+0.259794185856598i	261	39	181	119	241	59	0.89628864398325+0i	0.427126600625509-0.119287609183701i	70	230	104	195	265	34	0.941428502552403+0i	-0.292880478155617+0.167132881556195i	87
132	56	242	260	40	103	196	0.586925553499906+0i	-0.52476656182095-0.616553688046263i	272	28	152	148	231	69	0.877496438739212+0i	0.479518722539575-0.00786096266458325i	298	2	141	158	176	122	0.768507662190585+0i	0.638780900116585+0.0368094390151245i	272	28	86	214	209	89	0.837461809206363+0i	0.483947886910356+0.253874301330023i	264	36	169	130	245	54	0.905206050195775+0i	0.418849106325808-0.07188485806507i	76	224	104	195	273	27	0.953939201416946+0i	-0.255322213998969+0.157513704288436i	103
133	71	229	259	40	96	203	0.566630597579863+0i	-0.481034837694637-0.66898075518686i	271	29	172	128	223	77	0.862167810425171+0i	0.498450933727015-0.090627442495821i	300	0	133	167	176	124	0.76594168620507+0i	0.638820493684666+0.0723996559509288i	266	33	76	223	205	95	0.82663978450915+0i	0.475928738853145+0.300264054126233i	267	33	191	107	251	49	0.91469484893415+0i	0.380087238363554-0.137357287999219i	73	227	102	196	259	41	0.929157324317757+0i	-0.314971163369154+0.193545428549859i	94
134	66	234	273	27	122	178	0.637704215656966+0i	-0.434409129062819-0.636099081841985i	274	26	170	130	225	75	0.866025403784439+0i	0.493620560356324-0.0796162194123102i	299	1	135	165	166	133	0.745106667859236+0i	0.663591150632107+0.0668044782515543i	276	24	75	224	190	109	0.79715212162844+0i	0.519276370799104+0.308059321743377i	249	51	193	105	238	62	0.890692614392492+0i	0.414963598828135-0.185666039744132i	81	219	97	203	265	35	0.939858145324779+0i	-0.270878506208033+0.208066098971388i	88
135	78	219	263	37	92	208	0.553774924194538+0i	-0.44394126420211-0.704449776259434i	276	24	182	117	230	70	0.875595035770913+0i	0.467639148924626-0.121024624462895i	297	2	148	151	173	125	0.761929729536575+0i	0.647626212769846+0.00658602928240521i	276	24	72	227	208	92	0.832666399786453+0i	0.471258138780928+0.290830592096846i	261	39	178	122	248	52	0.90921211313239+0i	0.403687694006462-0.101831130019648i	67	233	103	197	264	34	0.941225817893058+0i	-0.293924949743336+0.166439429372733i	96
136	75	225	268	32	100	200	0.577350269189626+0i	-0.437979073509415-0.689087075654813i	274	26	174	126	225	74	0.86747239794936+0i	0.488421058384837-0.0945331080744845i	299	1	134	166	164	135	0.740604471548472+0i	0.668100334204258+0.0717423177669002i	274	25	80	220	195	104	0.807572853087248+0i	0.514493740688906+0.288309343845216i	261	39	189	111	242	58	0.898146239020499+0i	0.414836465917237-0.14575335288984i	66	234	111	189	277	23	0.960902353693305+0i	-0.251139411179327+0.116600440904688i	95
137	61	239	260	40	93	204	0.559581373109678+0i	-0.521295508303129-0.644297819251058i	278	21	174	125	225	75	0.866025403784439+0i	0.491152548013359-0.0936438710220022i	299	1	127	172	161	139	0.732575365861197+0i	0.67300507007913+0.101968176315551i	270	30	74	225	205	95	0.82663978450915+0i	0.475849351101736+0.300389849566731i	268	31	176	124	232	68	0.879393730551528+0i	0.465104434762722-0.101708069644034i	72	228	111	188	266	34	0.941629792788369+0i	-0.301681205301783+0.149404764652928i	96
138	67	233	256	44	104	196	0.58878405775519+0i	-0.498317906192607-0.636406000679715i	274	26	176	123	222	77	0.86166984186982+0i	0.4961905944833-0.106395383162753i	300	0	132	167	171	129	0.754983443527075+0i	0.651296898766737+0.0762387674141665i	278	22	82	218	203	96	0.823971944841745+0i	0.500400387848323+0.265837706044422i	262	37	174	126	232	68	0.879393730551528+0i	0.465685186204204-0.0990150191467071i	69	231	102	198	262	37	0.936084494371105+0i	-0.302629260617451+0.179335858143675i	101
139	60	240	259	40	87	213	0.53851648071345+0i	-0.533964545029043-0.651829628547159i	270	29	174	124	238	62	0.890692614392492+0i	0.445065373760715-0.092647070897584i	298	1	139	161	160	140	0.730296743340222+0i	0.681275943952973+0.0502966684547998i	271	29	74	226	185	115	0.785281265959316+0i	0.524297393598882+0.329310759615827i	260	40	185	113	247	53	0.907377172587747+0i	0.399208403541876-0.131526868769135i	70	230	103	196	268	32	0.945163125250522+0i	-0.282126117472829+0.164534253292055i	97
140	80	220	247	52	96	203	0.566630597579863+0i	-0.479487235555248-0.670090857142428i	274	25	167	131	218	82	0.852447456836295+0i	0.517397344140847-0.0750554568924298i	299	1	136	163	172	128	0.757187779440036+0i	0.650514838123746+0.0591363851406517i	265	34	80	220	217	83	0.850490054811538+0i	0.450229140347484+0.271956591846258i	263	37	181	118	232	68	0.879393730551528+0i	0.458499059380466-0.128239148522964i	65	235	108	192	263	37	0.936304793679209+0i	-0.314849835095786+0.155572859694388i	83
141	69	230	267	33	91	207	0.552602142157247+0i	-0.473490379452867-0.685884635378867i	278	21	160	140	233	67	0.881286937760152+0i	0.471166465333555-0.0365444288287244i	300	0	138	162	160	140	0.730296743340222+0i	0.680954472127732+0.0544763577702185i	269	31	84	215	202	98	0.820568908339411+0i	0.500320667727249+0.276307611389237i	263	37	186	114	259	40	0.930709802132734+0i	0.348500155916685-0.111026598345139i	63	237	105	195	267	33	0.94339811320566+0i	-0.294588465452207+0.152373344199417i	86
142	74	226	258	41	105	195	0.591607978309962+0i	-0.46150830243464-0.661067384450252i	283	17	175	124	224	75	0.865542534829261+0i	0.491817878982076-0.0946112800616814i	299	1	131	169	164	134	0.741846055775589+0i	0.665183913828636+0.0848221098170744i	267	33	86	214	192	107	0.801336675953013+0i	0.524825854643485+0.287084228181052i	261	39	172	126	242	58	0.898146239020499+0i	0.430431873675621-0.0897871675543197i	68	232	89	211	261	38	0.934296365719495+0i	-0.286032797957791+0.212780496041771i	105
143	72	228	265	35	97	201	0.570529013902622+0i	-0.461003909172402-0.679685250702901i	276	24	163	137	224	76	0.864098759787715+0i	0.500664563030332-0.0516558676142406i	300	0	153	147	165	133	0.744104344274232+0i	0.667929841168311-0.0133585968233662i	269	31	75	225	194	105	0.805499491891911+0i	0.50133383300942+0.315966701476525i	259	41	177	120	242	58	0.898146239020499+0i	0.425119964297354-0.112278000022932i	83	217	109	191	278	22	0.962635271879577+0i	-0.230984550948494+0.141348755058034i	93
144	59	240	270	30	89	209	0.546495853708704+0i	-0.505331402176985-0.667819179009585i	276	24	173	127	227	73	0.869865890046659+0i	0.485269761933502-0.0885809882894488i	297	2	143	157	157	141	0.725841330859502+0i	0.68709400167627+0.0324991580905861i	264	35	60	238	199	100	0.815813605834619+0i	0.456024563636133+0.355653986193873i	268	32	177	120	244	53	0.906393304007053+0i	0.410398102622809-0.100122803670177i	68	231	98	201	262	38	0.934523051258412+0i	-0.300867836999857+0.190118939944695i	89
145	52	246	258	42	93	207	0.556776436283002+0i	-0.557103923307447-0.616145452499205i	277	23	164	135	233	66	0.882759431581913+0i	0.466772557305412-0.0534711669944049i	300	0	136	164	158	142	0.725718035235908+0i	0.685015096226727+0.0639347423144946i	269	31	74	226	202	97	0.821939951748871+0i	0.480028839423131+0.306573040303849i	268	32	190	108	242	58	0.898146239020499+0i	0.415038786787303-0.145176233576494i	57	242	101	199	269	31	0.946924847422786+0i	-0.284268072274692+0.150083298266541i	90
146	66	233	253	46	105	195	0.591607978309962+0i	-0.506228697461217-0.627481080086658i	271	29	162	138	228	72	0.871779788708135+0i	0.487506405878674-0.0483477427317694i	300	0	151	149	162	137	0.736074738098578+0i	0.676885231528402-0.0045125682101893i	269	31	72	228	191	109	0.797913946905722+0i	0.504127852575929+0.330436743705231i	266	34	178	121	242	57	0.899646902120484+0i	0.423927567660003-0.1045029611202i	57	243	100	200	269	31	0.946924847422786+0i	-0.283129557621207+0.152220192269466i	93
147	77	222	257	43	98	202	0.571547606649408+0i	-0.461338115491523-0.678601854203232i	270	30	178	122	227	73	0.869865890046659+0i	0.480384461415261-0.112089707663561i	298	2	155	145	169	131	0.750555349946514+0i	0.660430804815071-0.0223118515140228i	274	26	82	218	186	113	0.78871641202356+0i	0.539026745881797+0.29559531225776i	261	39	196	104	234	66	0.883176086632785+0i	0.433307135607976-0.179568722864566i	66	234	100	200	255	45	0.921954445729289+0i	-0.332802703083333+0.198096847073412i	97
148	68	232	250	50	93	206	0.557706723374982+0i	-0.526310202607477-0.641841710496924i	276	24	166	133	230	70	0.875595035770913+0i	0.47892959854561-0.0629267269947648i	300	0	123	177	178	121	0.771568354556165+0i	0.626084703250771+0.112695246585139i	268	32	80	220	198	102	0.812403840463596+0i	0.501493731367536+0.297496281319725i	266	33	190	109	241	59	0.89628864398325+0i	0.418881334236807-0.145619691301208i	64	236	103	197	264	36	0.938083151964686+0i	-0.303976765598863+0.166126837013332i	91
149	70	230	258	42	102	197	0.584069451132157+0i	-0.483148397727302-0.652250336931858i	278	22	172	125	232	67	0.880863061117602+0i	0.465435420422399-0.0863141759779544i	298	2	127	172	158	141	0.726930597543868+0i	0.678858816377249+0.103550054473164i	281	19	86	212	216	84	0.848528137423857+0i	0.47626857270789+0.230582407504973i	267	32	177	123	246	54	0.905538513813742+0i	0.413556987004894-0.0947133491089506i	63	237	81	219	268	32	0.945163125250522+0i	-0.255889270456565+0.202946662775896i	88
150	64	236	262	38	102	197	0.584069451132157+0i	-0.494348696305972-0.643802953328708i	272	27	177	121	229	70	0.875149294478044+0i	0.471609497756465-0.108158189705989i	300	0	137	162	180	120	0.774596669241483+0i	0.630256316477352+0.0526970164278723i	266	34	84	215	202	98	0.820568908339411+0i	0.49728533527421+0.281733849559976i	263	37	186	114	249	50	0.912565570100276+0i	0.389635019399492-0.124131510605148i	55	244	107	193	266	34	0.941629792788369+0i	-0.306594538992911+0.139043597454387i	97
151	70	230	270	30	94	206	0.559761854124889+0i	-0.459654273647109-0.689481410470663i	273	27	168	132	218	82	0.852447456836295+0i	0.517303013039315-0.075702879956973i	297	3	128	172	165	135	0.741619848709566+0i	0.663431740146144+0.0992891039674501i	272	28	82	216	205	94	0.828020971411347+0i	0.490696690463252+0.27128956646252i	261	38	172	127	232	68	0.879393730551528+0i	0.466688104590793-0.0941747296259447i	65	235	89	210	267	33	0.94339811320566+0i	-0.269902798056065+0.192749784958394i	90
152	78	222	261	39	89	211	0.544671154612273+0i	-0.456385711583732-0.703594638691587i	274	25	171	126	231	67	0.880436133535476+0i	0.466506439408026-0.0848761259480344i	300	0	140	160	159	141	0.728010988928052+0i	0.684047040767154+0.0456031360511436i	268	32	84	216	194	105	0.805499491891911+0i	0.517193391482731+0.289277659642883i	272	27	183	117	230	70	0.875595035770913+0i	0.46652339154199-0.125256770186254i	75	225	116	184	260	40	0.930949336251263+0i	-0.332570527673025+0.150765305878438i	102
153	70	230	255	45	99	200	0.575416091997579+0i	-0.495659001056696-0.650552438886914i	271	29	168	131	212	88	0.840634680861233+0i	0.535340173215825-0.0821232748651932i	299	0	137	163	169	127	0.755609651834825+0i	0.65257597778074+0.0565565847409974i	271	28	98	201	199	101	0.814452781524708+0i	0.534220848323666+0.226439289618673i	262	37	181	119	233	67	0.881286937760152+0i	0.455707953623801-0.125154282137452i	68	232	118	182	260	40	0.930949336251263+0i	-0.340164050839288+0.13274694666899i	81
154	71	229	260	39	94	204	0.561637108470174+0i	-0.480131800328557-0.673822834803423i	271	28	166	134	232	68	0.879393730551528+0i	0.47204682288514-0.0619553360955422i	299	1	134	165	153	145	0.716535287890238+0i	0.693782019397175+0.0724133328140078i	268	32	79	220	206	94	0.828653526310404+0i	0.480107056819695+0.287802966150914i	268	32	176	124	251	48	0.916223162195294+0i	0.391282661545339-0.086214823730329i	62	238	103	197	263	37	0.936304793679209+0i	-0.309774671275856+0.165447835795059i	78
155	67	232	245	54	101	199	0.58022983951764+0i	-0.532426528594192-0.616324042190852i	277	22	172	127	226	73	0.869397977228705+0i	0.486593860759847-0.0858695048399729i	300	0	140	160	162	138	0.734846922834953+0i	0.676730819284826+0.0451153879523217i	267	32	93	207	205	95	0.82663978450915+0i	0.506623682000867+0.244947160633781i	267	33	180	118	246	54	0.905538513813742+0i	0.409931740822183-0.109343348524244i	59	241	92	208	265	34	0.941428502552403+0i	-0.284364586448495+0.181243362791348i	99
156	73	227	264	36	91	207	0.552602142157247+0i	-0.466498038266933-0.690659433278316i	283	17	164	136	224	76	0.864098759787715+0i	0.500556767635371-0.0526901860668811i	299	1	141	159	157	142	0.724626532801645+0i	0.687888044533476+0.0415502845691362i	268	32	71	229	189	110	0.79505158537756+0i	0.504015209902977+0.337433911714705i	260	40	188	111	240	58	0.897423605393116+0i	0.416249735543886-0.146174656294676i	85	215	103	197	263	37	0.936304793679209+0i	-0.28458569303851+0.205777347274i	99
157	75	225	264	35	89	209	0.546495853708704+0i	-0.457805291177184-0.701253589829934i	276	24	161	139	223	77	0.862167810425171+0i	0.504703141446965-0.0440613853644175i	300	0	147	153	166	134	0.743863786814047+0i	0.668197629027589+0.0133639525805518i	266	34	62	236	198	101	0.8137612413107+0i	0.463836371387677+0.350212025376602i	258	42	178	122	247	52	0.908893259146386+0i	0.403682612060216-0.104658454978574i	70	229	103	196	264	36	0.938083151964686+0i	-0.299016957016746+0.174896710707908i	101
158	52	246	262	38	104	196	0.58878405775519+0i	-0.531186906240857-0.609240349920785i	275	25	173	126	239	60	0.894053188394812+0i	0.440197968515129-0.0830339980744256i	297	2	147	153	177	123	0.768114574786861+0i	0.640180905363999+0.0129772264883956i	267	32	71	229	200	99	0.817860820109531+0i	0.478016465293347+0.320318494374302i	267	33	177	121	241	59	0.89628864398325+0i	0.431135313672321-0.103870149568276i	60	239	101	199	270	30	0.948683298050514+0i	-0.277590850901279+0.151470523521588i	89
159	59	240	268	32	102	198	0.58309518948453+0i	-0.495446002366804-0.643842572946798i	279	21	168	132	228	72	0.871779788708135+0i	0.485197326480003-0.0677019525320934i	300	0	145	155	170	129	0.754030419087784+0i	0.65647489170724+0.0218824963902413i	272	28	71	229	201	98	0.819902922714382+0i	0.480550369530288+0.311176058958137i	269	31	176	121	241	58	0.897786203329964+0i	0.428901511061767-0.100117066074175i	61	239	101	199	263	36	0.937869213807212+0i	-0.303965109030298+0.167351576881849i	85
160	65	234	258	42	94	206	0.559761854124889+0i	-0.511681832558521-0.651803934397623i	269	31	172	128	223	77	0.862167810425171+0i	0.498180826261855-0.0921006569559733i	300	0	136	164	166	133	0.745106667859236+0i	0.664059239923811+0.061978862392889i	263	37	80	220	183	117	0.781024967590665+0i	0.530890264905509+0.328870075605182i	265	35	180	117	233	67	0.881286937760152+0i	0.455469522191463-0.126019235388942i	65	235	97	203	277	23	0.960902353693305+0i	-0.234955257778858+0.146501513673876i	96
161	79	220	255	44	98	201	0.572502574076671+0i	-0.455545614340681-0.68170301153109i	270	30	163	136	234	66	0.883176086632785+0i	0.466081788445906-0.0526095664215696i	298	2	152	148	173	127	0.759385716659635+0i	0.650581309608121-0.00879163931902872i	275	25	86	214	198	101	0.8137612413107+0i	0.517333544162041+0.264874774610965i	262	38	186	111	238	62	0.890692614392492+0i	0.430643854958174-0.145645243154144i	63	237	103	197	262	38	0.934523051258412+0i	-0.313130525691541+0.169162467902327i	97
162	66	234	256	44	101	198	0.58119931360977+0i	-0.505412164686875-0.637782017342962i	278	22	171	126	229	70	0.875149294478044+0i	0.476401639224838-0.0845883592373647i	300	0	120	179	174	125	0.762849788183168+0i	0.634343978202088+0.125171554227168i	271	29	85	213	198	102	0.812403840463596+0i	0.514678975394639+0.274053922224668i	267	32	182	118	250	50	0.912870929175277+0i	0.393992376849063-0.106942384728846i	68	232	79	221	266	34	0.941629792788369+0i	-0.254505233758528+0.22036428776653i	90
163	67	233	252	48	102	195	0.586032715327688+0i	-0.511425057495154-0.62849826342778i	278	22	175	125	229	71	0.87368949480541+0i	0.477462344314713-0.0932543641239674i	298	2	142	158	164	133	0.743093905363617+0i	0.668211662550019+0.0361195493270281i	277	23	81	218	219	81	0.854400374531753+0i	0.456987764504373+0.247309892833457i	264	35	202	98	247	52	0.908893259146386+0i	0.37992206634393-0.171965889010638i	53	246	107	193	266	34	0.941629792788369+0i	-0.307672924674057+0.136640787306886i	78
164	68	232	250	50	110	190	0.605530070819498+0i	-0.50461475600817-0.615383848790451i	268	31	176	124	217	82	0.851911091817218+0i	0.511596993453464-0.111874965600766i	300	0	131	168	176	120	0.77109960095606+0i	0.631894809633939+0.0781943409914908i	266	34	80	218	200	100	0.816496580927726+0i	0.495331510313003+0.296614275152718i	266	34	182	117	232	68	0.879393730551528+0i	0.458330305633693-0.128840977970491i	61	239	94	205	263	37	0.936304793679209+0i	-0.297716045627037+0.186275305689007i	102
165	76	224	266	34	112	188	0.611010092660779+0i	-0.425747169290182-0.667387454562988i	277	23	159	141	231	67	0.880436133535476+0i	0.472978590625177-0.0335181678395795i	297	3	121	179	155	144	0.719996283899737+0i	0.680855286614985+0.134318389876426i	275	25	86	214	200	98	0.81923192051904+0i	0.510446760871684+0.261348741566302i	262	37	176	124	230	70	0.875595035770913+0i	0.470719817297758-0.108425951397712i	58	242	110	190	260	40	0.930949336251263+0i	-0.334866637748286+0.145594190325342i	99
166	77	223	266	33	98	201	0.572502574076671+0i	-0.434307986957631-0.695426038583828i	272	27	168	131	223	77	0.862167810425171+0i	0.500942472118113-0.0756525366055925i	300	0	140	159	155	143	0.721203319590197+0i	0.69132906301827+0.043930609355676i	267	33	82	217	190	109	0.79715212162844+0i	0.522547272101265+0.3024778395235i	269	30	185	115	244	56	0.901849950564579+0i	0.414740184473932-0.121067113822028i	63	236	118	182	269	31	0.946924847422786+0i	-0.301606922962057+0.111205203811212i	95
167	72	228	254	45	95	205	0.562731433871138+0i	-0.493400755814011-0.663241304123542i	273	27	172	126	225	72	0.870388279778489+0i	0.483867229075523-0.0910864811649782i	300	0	145	154	164	136	0.739369100427295+0i	0.672995521138772+0.0202573902683911i	272	27	80	220	215	84	0.84797614656929+0i	0.460576157870564+0.262309088006283i	264	35	171	128	242	58	0.898146239020499+0i	0.432144441218172-0.081145026080268i	67	233	111	188	264	36	0.938083151964686+0i	-0.314062510425239+0.146166820945783i	94
168	72	228	260	40	110	190	0.605530070819498+0i	-0.460326592683247-0.649178528143041i	276	24	159	141	244	56	0.901849950564579+0i	0.430951412731602-0.030782243766543i	298	2	143	157	166	132	0.746355799780354+0i	0.664803979194603+0.0314434314483934i	275	25	87	210	200	100	0.816496580927726+0i	0.517022952881777+0.256944740220035i	267	33	175	125	244	56	0.901849950564579+0i	0.42251170166833-0.0902802781342585i	78	222	92	208	269	31	0.946924847422786+0i	-0.250334357598575+0.201658232509963i	95
169	53	247	256	44	91	209	0.55075705472861+0i	-0.563477794874709-0.615759239759991i	267	33	173	125	245	55	0.903696114115064+0i	0.419326815350506-0.0865930439546734i	297	3	138	161	162	136	0.737308728467136+0i	0.673484417672898+0.0528637690481081i	273	27	72	228	201	99	0.818535277187245+0i	0.485133243444295+0.30764547145248i	264	36	185	115	236	64	0.886942313043338+0i	0.44153907425737-0.135560242096561i	75	224	107	192	261	39	0.932737905308881+0i	-0.313178780923566+0.178659036097336i	78
170	57	241	260	40	104	196	0.58878405775519+0i	-0.520602255090319-0.618309489922488i	282	17	171	128	225	75	0.866025403784439+0i	0.493544782985685-0.0800846251637149i	298	2	130	168	175	124	0.765038744728955+0i	0.638672478240924+0.0825420171860437i	278	22	68	232	189	110	0.79505158537756+0i	0.510727847697323+0.327185027431098i	275	25	195	105	246	54	0.905538513813742+0i	0.399184721559262-0.143706499761334i	68	232	102	197	256	44	0.923760430703401+0i	-0.331108336082656+0.192442033982292i	88
171	63	236	263	37	105	194	0.592596463507734+0i	-0.490646427576115-0.63882353944178i	280	20	170	129	233	67	0.881286937760152+0i	0.466775174066068-0.0738530311424316i	299	1	144	156	160	139	0.731516955959455+0i	0.681271115827973+0.0274337362078379i	269	30	80	220	209	91	0.834665601703261+0i	0.475631240711072+0.277683734116673i	263	37	174	124	250	50	0.912870929175277+0i	0.39848433049705-0.0887519296409063i	54	246	104	196	257	42	0.9271093638699+0i	-0.337992451509366+0.161954716348238i	100
172	59	241	260	39	94	206	0.559761854124889+0i	-0.525732619034823-0.640524691131772i	271	29	160	140	236	64	0.886942313043338+0i	0.460310897770066-0.0380422229562038i	300	0	147	151	162	137	0.736074738098578+0i	0.676839302234354+0.0090850913051591i	280	20	74	224	195	105	0.806225774829855+0i	0.511582740688418+0.297124720327553i	273	27	174	124	236	64	0.886942313043338+0i	0.452504663103032-0.092589757550956i	61	239	108	192	273	27	0.953939201416946+0i	-0.271307280922326+0.128032649424019i	99
173	61	239	271	29	104	195	0.589767824619589+0i	-0.478501078217402-0.6505464097113i	274	26	164	136	225	75	0.866025403784439+0i	0.496843362120731-0.0560952183039535i	300	0	131	168	166	133	0.745106667859236+0i	0.661896747367283+0.081906955359831i	276	24	75	225	196	104	0.808290376865476+0i	0.505937951282908+0.301153542430303i	261	39	186	113	232	66	0.88233978145207+0i	0.446916997400118-0.147450695155964i	67	233	97	200	260	40	0.930949336251263+0i	-0.309401685994497+0.193917327841263i	89
174	76	223	262	38	102	198	0.58309518948453+0i	-0.4467710175848-0.678524618452597i	274	26	178	122	224	76	0.864098759787715+0i	0.490961204465719-0.110862207460001i	298	2	136	164	161	139	0.732575365861197+0i	0.677660779985101+0.0641030467553474i	273	26	78	222	205	94	0.828020971411347+0i	0.484798876874752+0.281693663194593i	259	40	195	105	247	53	0.907377172587747+0i	0.388955501025163-0.159311910693868i	65	235	98	202	262	38	0.934523051258412+0i	-0.303596906018837+0.185729871917406i	86
175	66	234	267	32	89	211	0.544671154612273+0i	-0.486652102154644-0.683010296263386i	281	18	174	123	224	76	0.864098759787715+0i	0.493996788629949-0.0964391318741034i	299	1	135	165	182	117	0.780189497605494+0i	0.622397294592748+0.0626574457643706i	277	23	71	227	208	90	0.835455909776936+0i	0.467426902727886+0.289007808588293i	268	32	173	127	259	41	0.929157324317757+0i	0.362855998512807-0.0707261692016489i	51	249	105	193	268	32	0.945163125250522+0i	-0.298118649990578+0.13338642057744i	98
176	70	228	265	34	101	198	0.58119931360977+0i	-0.46046225176624-0.670955939356599i	280	20	167	130	222	77	0.86166984186982+0i	0.502306332956122-0.0722040960348738i	297	3	151	149	160	138	0.732743305447312+0i	0.680489396698187-0.00462917956937537i	269	30	83	217	206	93	0.830038077862902+0i	0.486851211519528+0.272052728601693i	271	29	177	123	235	65	0.885061203156784+0i	0.454301831362822-0.101373135923935i	60	240	107	193	268	32	0.945163125250522+0i	-0.29469119223994+0.140796902959083i	83
177	69	231	254	46	106	194	0.594418483337567+0i	-0.494126170277234-0.634433601343609i	276	24	177	122	235	64	0.88654000319079+0i	0.451942613096742-0.0989681626067878i	299	1	132	167	180	120	0.774596669241483+0i	0.628109339165931+0.0740179576355444i	278	22	77	222	210	89	0.83805795570697+0i	0.474334966469714+0.269564839065538i	271	29	186	114	244	56	0.901849950564579+0i	0.414109763614588-0.123206210662192i	66	233	96	204	269	30	0.948507012013862+0i	-0.26624312485534+0.171607245266041i	92
178	60	240	267	33	94	204	0.561637108470174+0i	-0.504464734690339-0.655804155097441i	271	28	186	114	229	71	0.87368949480541+0i	0.466565249000974-0.137780750075349i	300	0	153	145	184	116	0.783156008298049+0i	0.621601320162118-0.0166872837627414i	273	27	71	229	202	98	0.820568908339411+0i	0.48090053568516+0.308871075765266i	259	41	181	119	235	63	0.888026240618398+0i	0.442254548094725-0.12577881643061i	70	230	109	190	262	37	0.936084494371105+0i	-0.313634529865238+0.15930850910797i	99
179	66	233	250	49	110	189	0.606541817675112+0i	-0.50808131377519-0.611523018376127i	275	25	177	123	237	63	0.888819441731559+0i	0.447927435421959-0.0967523260511431i	300	0	145	154	175	124	0.765038744728955+0i	0.643692717259676+0.0193753660713615i	262	38	75	225	217	83	0.850490054811538+0i	0.437049803226897+0.292667278946583i	261	39	179	120	229	71	0.87368949480541+0i	0.47005923327928-0.12534346363318i	75	224	120	179	263	37	0.936304793679209+0i	-0.326521725056358+0.129293837438424i	82
180	58	242	261	39	111	189	0.608276253029822+0i	-0.506504242816721-0.611108379920174i	275	25	178	121	235	63	0.888026240618398+0i	0.448214283386161-0.102534638741182i	296	3	134	165	163	136	0.738343078570011+0i	0.670681925128908+0.0709595210887241i	274	26	73	227	198	102	0.812403840463596+0i	0.495359360972585+0.307602183829751i	268	32	182	118	236	64	0.886942313043338+0i	0.445779222435006-0.120889280660341i	65	234	115	185	263	36	0.937869213807212+0i	-0.320733737495929+0.132405465991909i	73
181	60	239	259	41	109	191	0.602771377334171+0i	-0.50735624459889-0.615837890790407i	271	29	185	115	231	69	0.877496438739212+0i	0.460697190050261-0.133259517783134i	298	2	139	160	179	120	0.773732645917089+0i	0.631913321480959+0.044981627105329i	278	21	60	240	194	106	0.804155872120988+0i	0.48741167661308+0.340239901884773i	264	36	180	117	247	53	0.907377172587747+0i	0.40484421973497-0.112994798171642i	72	228	97	201	261	38	0.934296365719495+0i	-0.296010961170544+0.198665074611103i	102
182	58	242	264	36	94	205	0.560697129387168+0i	-0.520013124568981-0.644364089139824i	283	17	176	124	228	72	0.871779788708135+0i	0.48079705127992-0.0939904010020897i	297	3	130	170	174	125	0.762849788183168+0i	0.64067325086849+0.0871664286895904i	267	33	96	204	209	90	0.836060198501516+0i	0.498140763813443+0.229911121760051i	264	36	182	117	237	63	0.888819441731559+0i	0.440587561494466-0.126026190358829i	71	229	106	193	263	37	0.936304793679209+0i	-0.307395165471676+0.169827988205638i	94
183	66	234	268	32	107	193	0.597215762238964+0i	-0.465151655825349-0.653427326040371i	277	23	164	136	223	76	0.863608359149743+0i	0.50112760628452-0.0552424132912068i	300	0	156	143	165	135	0.741619848709566+0i	0.670187245026512-0.0291385758707179i	274	25	73	227	206	94	0.828653526310404+0i	0.476507124615554+0.293724860241604i	262	37	200	100	240	60	0.894427190999916+0i	0.408893456344811-0.181124656958665i	72	228	102	198	254	46	0.920144916122817+0i	-0.333490663872083+0.205225023921282i	93
184	76	224	253	47	87	213	0.53851648071345+0i	-0.491643567613145-0.684314695461539i	274	26	164	136	228	72	0.871779788708135+0i	0.486805087713856-0.0549618647418869i	296	4	139	160	158	141	0.726930597543868+0i	0.6849300930211+0.0494234157927444i	277	23	80	220	191	108	0.799247137387475+0i	0.526345233072707+0.290111545788106i	256	43	190	110	245	55	0.903696114115064+0i	0.400999817737736-0.150108225982576i	60	240	120	180	268	31	0.946742346277018+0i	-0.305468552864771+0.101822850954924i	90
185	63	237	259	41	99	199	0.576380746642938+0i	-0.509774204915847-0.63868262454974i	279	20	172	128	229	70	0.875149294478044+0i	0.477062956471899-0.080775292861574i	298	2	133	167	172	127	0.758452922810903+0i	0.647470483928868+0.0743716096404781i	279	21	84	215	213	87	0.842614977317636+0i	0.47983632104581+0.244452664140161i	261	39	186	113	240	58	0.897423605393116+0i	0.418956469655658-0.138225717639262i	70	228	90	210	269	30	0.948507012013862+0i	-0.252866151856997+0.190769906970595i	107
186	65	235	261	39	115	183	0.621213361308702+0i	-0.476439095326282-0.622173406837851i	279	21	167	133	219	81	0.854400374531753+0i	0.515161161050303-0.0678894553322104i	300	0	131	168	161	139	0.732575365861197+0i	0.675533348535282+0.0835944277451687i	275	25	76	222	194	106	0.804155872120988+0i	0.512420341027954+0.30126189177214i	260	40	175	125	243	56	0.90150376044714+0i	0.422009481898518-0.0959112458860269i	77	223	106	191	262	38	0.934523051258412+0i	-0.306786458415723+0.180412681370807i	89
187	70	228	259	40	86	214	0.535412613473634+0i	-0.495245909965289-0.684152630628566i	284	16	170	129	234	66	0.883176086632785+0i	0.46361173805382-0.0711628859639343i	299	1	146	154	169	131	0.750555349946514+0i	0.660569597215388+0.0177334120057822i	273	26	80	220	207	93	0.830662386291807+0i	0.484772221302137+0.273853781156646i	271	29	180	120	243	57	0.9+0i	0.423080189857359-0.104895914840668i	64	236	84	216	267	31	0.946558584749204+0i	-0.255867587745652+0.196363497572245i	105
188	67	233	264	36	94	205	0.560697129387168+0i	-0.487367574181488-0.669396427189032i	282	18	177	123	235	64	0.88654000319079+0i	0.453267019527441-0.0927137085397039i	300	0	133	165	152	147	0.712994532947749+0i	0.697161622766489+0.0748629930487505i	277	23	82	218	197	103	0.810349718742881+0i	0.516560582240108+0.276583618837223i	263	36	176	123	250	50	0.912870929175277+0i	0.397556086934846-0.092821465231484i	54	245	106	194	265	35	0.939858145324779+0i	-0.310403104500555+0.142536238841511i	88
189	58	241	253	47	106	193	0.595411664453447+0i	-0.534577932429799-0.599759438434992i	264	36	160	140	235	65	0.885061203156784+0i	0.463694099025407-0.0406749209671409i	300	0	129	169	180	120	0.774596669241483+0i	0.626833843396409+0.0841387709256925i	273	26	79	220	217	83	0.850490054811538+0i	0.456801955488477+0.260765488760629i	265	35	201	97	241	59	0.89628864398325+0i	0.403620377547497-0.183731482046716i	67	233	88	211	264	35	0.939650543453634+0i	-0.274570460645059+0.20412721114161i	99
190	75	225	261	39	105	194	0.592596463507734+0i	-0.450964860316339-0.667427993268182i	277	22	161	139	229	71	0.87368949480541+0i	0.484695425092106-0.0416774706700113i	297	3	137	161	175	125	0.763762615825973+0i	0.643328475993384+0.0528690707568868i	275	25	76	224	201	98	0.819902922714382+0i	0.492647108302195+0.2916470881149i	267	32	172	128	246	54	0.905538513813742+0i	0.417064438146714-0.0778283652235202i	64	235	95	205	272	28	0.952190457139047+0i	-0.257186059865387+0.164889853976074i	85
191	70	228	265	34	92	205	0.556564739957815+0i	-0.470105939066483-0.685008099433948i	281	19	167	133	233	67	0.881286937760152+0i	0.468651869703005-0.0608174182057334i	300	0	133	167	179	121	0.772442015083765+0i	0.631045512400203+0.0715184914053564i	264	36	65	235	197	101	0.813064465773382+0i	0.466719655914206+0.347992725900943i	271	27	183	115	230	70	0.875595035770913+0i	0.465313916331227-0.129677648813621i	64	236	111	189	262	38	0.934523051258412+0i	-0.324130753543529+0.14698952776974i	78
192	67	233	255	45	104	196	0.58878405775519+0i	-0.501244033119196-0.634103897319466i	281	19	178	122	230	70	0.875595035770913+0i	0.472376144291731-0.100965893436401i	299	1	130	169	169	129	0.75306978027254+0i	0.652340742784075+0.0856589828575528i	278	22	82	218	192	108	0.8+0i	0.529869431674446+0.28149313557705i	256	44	185	115	246	53	0.90705152825867+0i	0.399789844464233-0.132006080719322i	72	227	88	212	270	29	0.950268400739926+0i	-0.243504061182985+0.194153904783234i	90
193	67	233	268	32	88	212	0.541602560309064+0i	-0.483635368323519-0.687577993520183i	279	21	170	130	224	76	0.864098759787715+0i	0.497380026177873-0.0771131823531586i	297	3	151	147	162	137	0.736074738098578+0i	0.676836788580905-0.0092704669029024i	280	19	83	217	191	109	0.797913946905722+0i	0.536600729885391+0.27457783963714i	268	32	201	99	250	50	0.912870929175277+0i	0.374744828294985-0.161965985110544i	61	239	101	198	260	40	0.930949336251263+0i	-0.320385292521432+0.175175904933555i	89
194	56	243	261	39	99	201	0.574456264653803+0i	-0.528364177195732-0.625165015221003i	278	22	161	139	224	75	0.865542534829261+0i	0.498996205159051-0.0428824863808559i	299	1	132	168	174	126	0.761577310586391+0i	0.643396232924642+0.0777257194137152i	274	26	79	221	202	98	0.820568908339411+0i	0.495995951069987+0.283997681661041i	265	35	180	120	233	67	0.881286937760152+0i	0.457278082612493-0.119289934594563i	68	231	101	199	266	34	0.941629792788369+0i	-0.288774089741845+0.173040048621995i	92
195	63	236	257	41	98	202	0.571547606649408+0i	-0.511919643262699-0.641304617303762i	278	22	170	129	232	68	0.879393730551528+0i	0.470064928011492-0.075535621531947i	299	1	125	175	163	137	0.737111479583199+0i	0.666455287906362+0.111821357031269i	273	26	75	223	207	92	0.832050294337844+0i	0.475399419403219+0.285810601138919i	264	36	186	113	245	54	0.905206050195775+0i	0.404607868798846-0.129978764400263i	51	248	102	198	259	41	0.929157324317757+0i	-0.33253805970154+0.161508840366717i	100
196	72	228	266	34	102	197	0.584069451132157+0i	-0.452928701175514-0.673586273543072i	283	15	176	124	219	81	0.854400374531753+0i	0.510224917296499-0.0983388721197331i	298	2	129	171	176	124	0.76594168620507+0i	0.636534212501294+0.0903190436657241i	272	27	86	214	217	83	0.850490054811538+0i	0.466532991853657+0.242927219921404i	272	28	181	118	246	54	0.905538513813742+0i	0.410706150595589-0.106397640307262i	68	232	98	201	268	31	0.946742346277018+0i	-0.272416465640349+0.171663039160755i	94
197	70	230	256	44	104	195	0.589767824619589+0i	-0.486487463726712-0.644595889437894i	278	22	159	140	223	76	0.863608359149743+0i	0.502771180345321-0.0374398480347033i	299	1	140	158	165	133	0.744104344274232+0i	0.666831705673457+0.0405487501760807i	279	21	80	218	198	100	0.815125468993174+0i	0.510040657454281+0.274643400689444i	262	38	173	126	239	60	0.894053188394812+0i	0.438352241931872-0.0922833046350841i	69	230	92	207	266	33	0.943203110164195+0i	-0.270335796088236+0.193096997205882i	75
198	66	234	258	42	98	202	0.571547606649408+0i	-0.503780579017167-0.647717887307786i	283	17	183	116	231	69	0.877496438739212+0i	0.464964665633613-0.117506849639596i	300	0	130	168	168	131	0.749581823218117+0i	0.656594929546172+0.0837268702105858i	266	34	65	234	199	101	0.814452781524708+0i	0.468446684082884+0.342380447511853i	256	44	167	131	231	69	0.877496438739212+0i	0.472725374410193-0.0808128726673117i	64	235	109	191	269	31	0.946924847422786+0i	-0.290032500232569+0.138616312684252i	80
199	75	223	259	41	103	195	0.587909503148756+0i	-0.456444361785519-0.667848007185462i	268	32	170	128	222	76	0.863114385787319+0i	0.497093510479203-0.0890595244004942i	298	2	145	155	177	123	0.768114574786861+0i	0.639947327852144+0.021619842157167i	271	29	74	226	200	100	0.816496580927726+0i	0.488909840478821+0.307083866747028i	273	26	180	117	230	70	0.875595035770913+0i	0.467867642874835-0.12013826236499i	74	226	106	193	262	38	0.934523051258412+0i	-0.308629834600144+0.177240773698815i	94
200	68	232	271	29	102	197	0.584069451132157+0i	-0.455365289027777-0.671941463077573i	279	21	171	128	220	79	0.857779664702572+0i	0.506977891976954-0.0847789117018316i	298	2	131	169	154	145	0.717669957030445+0i	0.690714817254507+0.0886728481610516i	266	33	72	226	200	99	0.817860820109531+0i	0.479549373656538+0.318018988671097i	264	36	177	123	236	63	0.888424256120282+0i	0.446666472997108-0.105789427815105i	59	241	96	203	267	33	0.94339811320566+0i	-0.2856659050337+0.168508132448487i	94
[truncated: 751 more columns]
