# Supplementary material for: Experimental benchmarking of quantum state overlap estimation strategies with photonic systems
Source: Light Sci Appl. 2025 Feb 12;14:83. doi: 10.1038/s41377-025-01755-8 (PMC11814415; doi:10.1038/s41377-025-01755-8)
Supplement: Supplementary file 3 — Dataset all [file 41377_2025_1755_MOESM3_ESM.zip › overlap_estimation_data/1_TT_data/Tomography_Phi/Phi_tomo_c09.csv]

Data No.	SigmaX+_Counts (m =1)	SigmaX-_Counts (m =1)	SigmaY+_Counts (m =1)	SigmaY-_Counts (m =1)	SigmaZ+_Counts (m =1)	SigmaZ-_Counts (m =1)	Tomo results (m =1)_1	Tomo results (m =1)_2	SigmaX+_Counts (m =2)	SigmaX-_Counts (m =2)	SigmaY+_Counts (m =2)	SigmaY-_Counts (m =2)	SigmaZ+_Counts (m =2)	SigmaZ-_Counts (m =2)	Tomo results (m =2)_1	Tomo results (m =2)_2	SigmaX+_Counts (m =3)	SigmaX-_Counts (m =3)	SigmaY+_Counts (m =3)	SigmaY-_Counts (m =3)	SigmaZ+_Counts (m =3)	SigmaZ-_Counts (m =3)	Tomo results (m =3)_1	Tomo results (m =3)_2	SigmaX+_Counts (m =4)	SigmaX-_Counts (m =4)	SigmaY+_Counts (m =4)	SigmaY-_Counts (m =4)	SigmaZ+_Counts (m =4)	SigmaZ-_Counts (m =4)	Tomo results (m =4)_1	Tomo results (m =4)_2	SigmaX+_Counts (m =5)	SigmaX-_Counts (m =5)	SigmaY+_Counts (m =5)	SigmaY-_Counts (m =5)	SigmaZ+_Counts (m =5)	SigmaZ-_Counts (m =5)	Tomo results (m =5)_1	Tomo results (m =5)_2	SigmaX+_Counts (m =6)	SigmaX-_Counts (m =6)	SigmaY+_Counts (m =6)	SigmaY-_Counts (m =6)	SigmaZ+_Counts (m =6)	SigmaZ-_Counts (m =6)	Tomo results (m =6)_1	Tomo results (m =6)_2	SigmaX+_Counts (m =7)
1	284	15	96	204	143	157	0.690410505906933+0i	0.671642133601839+0.268756725876959i	109	191	7	293	145	154	0.696383394959931+0i	-0.197796187340226+0.689874507064691i	64	236	273	27	183	117	0.781024967590665+0i	-0.357847802766073-0.511805578374732i	52	248	207	93	48	251	0.400668337976507+0i	-0.791999830237801-0.460652962485251i	65	235	114	184	30	269	0.316756133579975+0i	-0.876208704247834+0.363213241002853i	299	1	129	170	143	156	0.691564074808125+0i	0.715529669314457+0.0987746058738056i	168
2	285	15	73	225	140	159	0.684271455454021+0i	0.63442370755244+0.359554077360071i	121	176	5	295	150	150	0.707106781186548+0i	-0.133041788655972+0.694478136784175i	59	239	267	33	160	140	0.730296743340222+0i	-0.418261389173671-0.540114873886267i	39	260	215	85	61	238	0.451678400996131+0i	-0.769659880709827-0.451231969278899i	75	225	122	177	27	272	0.30050125348238+0i	-0.895127471159135+0.329311109790986i	300	0	149	148	141	158	0.68671093362092+0i	0.726926477077607-0.00244756389588427i	161
3	287	13	76	224	132	168	0.66332495807108+0i	0.658420715598799+0.355643306235848i	105	195	3	296	130	169	0.659380473395787+0i	-0.220079078992897+0.718875921348035i	68	232	268	32	174	126	0.761577310586391+0i	-0.369827755545462-0.532191160419079i	44	256	197	103	55	245	0.428174419288838+0i	-0.82612901737003-0.366302488833881i	54	245	123	176	38	262	0.355902608401044+0i	-0.900497209074726+0.249876188905552i	300	0	143	157	126	173	0.649156901121946+0i	0.759827614561816+0.0354586220128847i	170
4	278	22	83	215	131	169	0.660807586719967+0i	0.666154481855765+0.345791179235113i	121	178	6	294	142	158	0.687992248018343+0i	-0.141352015148477+0.71181898996875i	61	239	263	37	165	135	0.741619848709566+0i	-0.415064909002622-0.526992524913442i	53	247	218	82	49	249	0.405499112454445+0i	-0.74849346542137-0.524717068542816i	66	231	116	184	14	286	0.216024689946929+0i	-0.904038069548807+0.368847532375913i	299	1	132	168	127	172	0.651727829603431+0i	0.752978364814232+0.0909638293064172i	166
5	284	16	101	198	130	170	0.658280588604383+0i	0.707561065394651+0.256951367780467i	108	191	1	299	143	155	0.692723445403778+0i	-0.194106945502526+0.694591046512694i	64	236	283	17	169	131	0.750555349946514+0i	-0.358811553856133-0.55490624026588i	52	248	196	103	55	244	0.428889832351286+0i	-0.81564120401917-0.388307787730101i	71	227	131	169	28	272	0.305505046330389+0i	-0.925483453814822+0.223935355363227i	297	2	133	167	145	154	0.696383394959931+0i	0.712981431474793+0.0819002173149462i	164
6	281	19	83	217	126	172	0.650245178333764+0i	0.676391960085179+0.345940926150435i	117	183	4	296	142	158	0.687992248018343+0i	-0.159996094574073+0.707861509327715i	65	235	262	38	156	144	0.721110255092798+0i	-0.418839076842107-0.551882077721365i	36	262	211	88	50	248	0.40961596025952+0i	-0.801885517504369-0.434964805377884i	71	229	133	165	24	276	0.282842712474619+0i	-0.939830139406405+0.191622830224736i	299	1	151	149	143	156	0.691564074808125+0i	0.722298851438403-0.00484764329824426i	169
7	277	23	80	219	138	162	0.678232998312527+0i	0.644136176770975+0.353678647609481i	122	178	5	295	135	164	0.671941230110497+0i	-0.140419196937+0.727170841280892i	62	237	266	33	161	139	0.732575365861197+0i	-0.408785207414419-0.544268304728912i	47	253	202	98	46	254	0.391578004149024+0i	-0.821401496308389-0.414688134058604i	70	230	129	171	26	274	0.294392028877595+0i	-0.924367879267665+0.242646568307762i	299	1	138	162	147	153	0.7+0i	0.711838014363675+0.0573292360561349i	174
8	279	21	79	219	123	176	0.641382286517327+0i	0.67330724745326+0.367812605913284i	128	172	3	297	126	173	0.649156901121946+0i	-0.112585585821457+0.752276414352459i	67	232	268	31	163	137	0.737111479583199+0i	-0.386114576917761-0.554600937754603i	43	256	200	97	56	243	0.432771267414631+0i	-0.810556028376912-0.394598473086479i	61	239	125	174	27	273	0.3+0i	-0.919510275338852+0.253970182396022i	300	0	128	171	150	150	0.707106781186548+0i	0.699906060232861+0.100655386588672i	151
9	281	18	85	215	140	159	0.684271455454021+0i	0.654152945748164+0.322267743995325i	115	185	4	296	140	159	0.684271455454021+0i	-0.169998239105784+0.709135511698412i	58	242	276	24	180	120	0.774596669241483+0i	-0.372955946519654-0.51078749197257i	53	246	199	99	63	236	0.459023246837373+0i	-0.788265763455643-0.409798419990328i	68	231	130	169	28	272	0.305505046330389+0i	-0.926052395408153+0.221570818533239i	300	0	144	155	134	165	0.669447933088942+0i	0.742356778061724+0.0273107844771872i	163
10	287	13	94	206	134	166	0.668331255192114+0i	0.68856089595156+0.281455548710127i	104	196	8	292	139	160	0.681823249195723+0i	-0.225436708875471+0.69591331870254i	64	235	271	28	171	127	0.757512708379011+0i	-0.375693845308087-0.533880727543071i	50	250	200	98	57	243	0.435889894354067+0i	-0.800639821495675-0.41106675398939i	65	235	121	178	33	266	0.332216635610845+0i	-0.893970990008546+0.300745699963528i	299	1	145	155	134	166	0.668331255192114+0i	0.743445316846065+0.0249478294243646i	167
11	282	18	87	211	123	177	0.640312423743285+0i	0.694398341260923+0.328345768442474i	118	180	4	296	146	154	0.697614984548545+0i	-0.149765555721496+0.700645139605467i	68	232	269	30	156	143	0.722315118514615+0i	-0.390396370832335-0.570834076773767i	43	254	214	85	65	234	0.466252404120157+0i	-0.756141593955951-0.459193407554952i	85	215	120	179	24	275	0.283315298789931+0i	-0.872796523770866+0.39744014589i	300	0	139	161	128	172	0.653197264742181+0i	0.755159960845905+0.0553783971286997i	163
12	280	20	82	218	120	180	0.632455532033676+0i	0.686368724262543+0.359023640383484i	107	191	6	294	127	171	0.652820416840876+0i	-0.21341443183219+0.726828579268488i	65	235	266	34	171	129	0.754983443527075+0i	-0.387585379473611-0.528940047281634i	52	248	196	104	43	257	0.378593889720018+0i	-0.837853723715287-0.393278278478604i	66	234	131	168	21	279	0.264575131106459+0i	-0.941648813352991+0.208080542845561i	300	0	138	161	137	163	0.675771164423776+0i	0.734940307033136+0.0565338697717797i	165
13	288	12	64	235	126	170	0.65243825430126+0i	0.643619456202075+0.40009788792553i	110	189	8	292	149	150	0.705923338045516+0i	-0.190405870106441+0.682215395188122i	61	239	271	29	152	147	0.712994532947749+0i	-0.415455279661419-0.564832458865524i	43	257	214	86	61	239	0.450924975282289+0i	-0.765996415966909-0.458166080578339i	66	234	122	178	28	272	0.305505046330389+0i	-0.903327183250897+0.301109061083632i	298	2	147	152	144	156	0.692820323027551+0i	0.721006708730744+0.0122199003784701i	149
14	285	15	85	214	124	176	0.642910050732864+0i	0.690682218429454+0.331096269704198i	102	198	1	299	140	159	0.684271455454021+0i	-0.223602601456248+0.694099742020435i	63	237	256	44	155	144	0.719996283899737+0i	-0.440279267868669-0.536432211426194i	42	257	201	99	67	233	0.472581562625261+0i	-0.796713233643594-0.376715662010269i	79	220	126	174	31	269	0.321455025366432+0i	-0.896716279153298+0.304247565919814i	298	2	131	168	133	166	0.666945315233345+0i	0.739314759299105+0.0927234229890182i	154
15	285	15	82	217	132	168	0.66332495807108+0i	0.668880011704906+0.33555853430012i	111	189	3	297	132	168	0.66332495807108+0i	-0.191898157166074+0.72330843854905i	65	234	272	28	166	133	0.745106667859236+0i	-0.380605680016671-0.547681814423989i	62	238	193	106	53	246	0.421019625532602+0i	-0.812596768023185-0.403024772829985i	72	228	119	179	22	278	0.270801280154532+0i	-0.897692744125043+0.347583664477946i	298	2	142	157	140	160	0.683130051063973+0i	0.729354577118918+0.0370841498354327i	169
16	287	13	92	208	134	166	0.668331255192114+0i	0.685005158190793+0.290002183759606i	110	190	11	289	121	179	0.635085296108588+0i	-0.213616433416364+0.742317106121864i	65	235	271	29	169	131	0.750555349946514+0i	-0.37984750165822-0.540724090595819i	51	248	207	92	50	248	0.40961596025952+0i	-0.787844174749465-0.459909036021261i	67	232	118	182	19	281	0.251661147842358+0i	-0.902708953129192+0.34897451569859i	300	0	127	172	124	176	0.642910050732864+0i	0.757411744830491+0.113991734171813i	156
17	282	18	81	218	134	166	0.668331255192114+0i	0.659786069641503+0.343534096765301i	109	191	5	295	147	151	0.702345065195184+0i	-0.193684060611392+0.684980214357361i	60	240	268	32	168	132	0.748331477354788+0i	-0.402272874191848-0.527424435051534i	44	256	213	87	63	237	0.458257569495584+0i	-0.764057773657433-0.454109808871871i	58	241	135	164	26	272	0.295378269592824+0i	-0.943605596469948+0.149533127309445i	300	0	137	161	138	160	0.680505142024767+0i	0.730378445722682+0.0588224251588737i	167
18	285	15	83	216	132	165	0.666666666666667+0i	0.668199071079588+0.330250748619789i	120	179	7	292	144	155	0.693977918359488+0i	-0.145957084462347+0.705046933419813i	55	245	272	28	171	129	0.754983443527075+0i	-0.402881316026979-0.517384426897805i	42	258	196	103	55	244	0.428889832351286+0i	-0.829284331910324-0.358247133350335i	67	232	128	172	31	268	0.32199212686941+0i	-0.914977703325988+0.243180740706195i	299	1	135	163	144	155	0.693977918359488+0i	0.71679671603461+0.067802040614057i	174
19	282	18	77	222	117	183	0.62449979983984+0i	0.684034501854662+0.37695729237202i	126	174	6	294	125	175	0.645497224367903+0i	-0.125561800583481+0.753370803500884i	87	213	274	26	178	122	0.77028133388609+0i	-0.28885206084165-0.568534214989915i	57	239	209	90	58	240	0.441169890726035+0i	-0.75337206768651-0.487647060020391i	73	227	135	165	31	268	0.32199212686941+0i	-0.929273991014854+0.181027400847049i	300	0	136	164	132	166	0.665547158460036+0i	0.743126091142068+0.0693584351732597i	160
20	280	20	94	206	123	177	0.640312423743285+0i	0.70544611587256+0.303884480683564i	119	181	7	293	138	162	0.678232998312527+0i	-0.155686243597777+0.718165575305872i	53	247	271	29	150	148	0.709475654760603+0i	-0.440795263853906-0.549858009549719i	42	258	199	101	55	245	0.428174419288838+0i	-0.822955405234464-0.373377915337859i	71	228	130	170	18	282	0.244948974278318+0i	-0.939713161452639+0.23861930808861i	300	0	134	166	152	148	0.711805216802087+0i	0.698414949531905+0.0744975946167366i	161
21	290	10	87	212	128	170	0.655385536415232+0i	0.689304392823222+0.30875435655603i	109	190	2	298	148	151	0.703550479775242+0i	-0.188154323877972+0.685284373682962i	58	240	269	31	177	123	0.768114574786861+0i	-0.390598952085062-0.50737802340075i	61	239	198	101	51	249	0.412310562561766+0i	-0.799359699702625-0.437063005173545i	86	213	137	162	26	274	0.294392028877595+0i	-0.937689643652238+0.184584575522094i	299	1	132	166	133	167	0.665832811847939+0i	0.741227582304675+0.0851371710678312i	157
22	286	14	87	213	140	160	0.683130051063973+0i	0.662651310012756+0.306963474491203i	112	186	10	290	138	160	0.680505142024767+0i	-0.188399118332056+0.708109118631836i	71	229	272	28	183	117	0.781024967590665+0i	-0.339438450294691-0.524196087796865i	44	255	194	106	47	253	0.395811402901264+0i	-0.84799024139201-0.352485295916375i	73	226	131	169	29	270	0.311432121906498+0i	-0.92242761399184+0.228336003271793i	300	0	148	150	122	176	0.639840584172622+0i	0.768490354823771+0.005157653388079i	155
23	277	21	70	228	141	159	0.685565460040104+0i	0.619517545312702+0.382358484997683i	127	173	3	297	139	160	0.681823249195723+0i	-0.113079281835122+0.72272410564187i	57	242	277	23	175	125	0.763762615825973+0i	-0.380858544146986-0.521165459347514i	45	253	207	92	53	247	0.420317340430616+0i	-0.794710570370794-0.437913738850771i	55	244	137	162	28	271	0.306015497891582+0i	-0.943805587948093+0.124842008987843i	298	2	147	152	123	177	0.640312423743285+0i	0.768004278935016+0.0130164333634923i	156
24	284	16	88	212	121	178	0.636146425162864+0i	0.700246518964324+0.323994658028269i	95	205	6	294	147	153	0.7+0i	-0.25480938542973+0.667137300034201i	68	232	261	39	158	141	0.726930597543868+0i	-0.408034914412691-0.552339945119618i	52	248	200	100	46	254	0.391578004149024+0i	-0.819630005888086-0.418178574432697i	62	238	129	171	27	273	0.3+0i	-0.927884727321282+0.221427037201669i	299	1	142	158	139	161	0.680685928555405+0i	0.731521726423937+0.0392763343046409i	181
25	280	20	76	223	122	176	0.639840584172622+0i	0.668444072580044+0.379191968108823i	122	178	13	287	150	149	0.708288246974828+0i	-0.141354250194355+0.691626152736662i	58	242	270	30	158	141	0.726930597543868+0i	-0.417816593389209-0.544978165290272i	46	254	203	97	62	237	0.455365632796078+0i	-0.79323827725306-0.404246429753963i	56	244	136	162	24	276	0.282842712474619+0i	-0.950003117243592+0.132265177682779i	300	0	147	153	144	156	0.692820323027551+0i	0.720966076293977+0.0144193215258796i	158
26	274	26	98	201	122	177	0.638769720519721+0i	0.710202180489984+0.295949500716643i	97	203	1	299	140	160	0.683130051063973+0i	-0.244747569516471+0.688063921848191i	82	218	254	46	169	131	0.750555349946514+0i	-0.361626530886639-0.553075870767801i	61	239	207	93	57	242	0.436618198778998+0i	-0.757592224937909-0.485199514847874i	59	241	125	174	23	277	0.276887462097269+0i	-0.927652440927304+0.250587873160193i	298	1	140	159	138	162	0.678232998312527+0i	0.733347822671205+0.0469145071742521i	157
27	288	12	91	209	132	168	0.66332495807108+0i	0.688082797072475+0.294180326284609i	105	194	9	290	128	171	0.654288656087625+0i	-0.228342926525067+0.720947891612853i	73	227	276	24	166	134	0.743863786814047+0i	-0.348501339338315-0.570274918917242i	52	248	186	114	48	252	0.4+0i	-0.86030504511028-0.316030424734389i	70	228	134	164	32	268	0.32659863237109+0i	-0.928572912806184+0.176311312558136i	300	0	146	152	130	170	0.658280588604383+0i	0.752620116906401+0.0151534251726121i	157
28	287	13	76	224	131	168	0.661911693733389+0i	0.659520834520683+0.356237531054967i	115	184	5	295	143	157	0.690410505906933+0i	-0.16797893369555+0.703645088924693i	72	227	277	23	168	131	0.749581823218117+0i	-0.345632985712045-0.564504144793269i	49	251	210	88	55	244	0.428889832351286+0i	-0.771879725826104-0.469313541850545i	72	226	124	176	38	262	0.355902608401044+0i	-0.886012542467843+0.297178579179257i	299	1	132	167	134	165	0.669447933088942+0i	0.737754102369462+0.0869387676469592i	150
29	289	11	91	209	136	163	0.674425309673176+0i	0.679651903595459+0.288485340375051i	116	183	8	292	147	152	0.701169591458887+0i	-0.164230873037653+0.69382232909778i	58	242	263	37	154	146	0.716472842006823+0i	-0.440451352584626-0.540989161326768i	46	253	196	104	61	239	0.450924975282289+0i	-0.816081411536699-0.361493840073293i	63	234	137	163	29	271	0.310912635102961+0i	-0.939850488674144+0.141472231453055i	300	0	141	159	154	144	0.718873092756943+0i	0.693893449515599+0.041633606970936i	177
30	281	19	75	224	121	179	0.635085296108588+0i	0.670905570398806+0.382821606331878i	115	184	4	296	133	167	0.665832811847939+0i	-0.172122747600487+0.725975499879387i	51	249	270	29	167	132	0.747347595228382+0i	-0.420946340634479-0.514077572174468i	42	258	192	108	70	230	0.483045891539648+0i	-0.816058663716859-0.317356147001001i	73	225	126	174	27	273	0.3+0i	-0.910208469176822+0.285518025068098i	300	0	142	158	144	156	0.692820323027551+0i	0.720086858791999+0.0384046324689066i	159
31	279	21	82	217	125	175	0.645497224367903+0i	0.676232194805843+0.355025847004701i	112	188	10	289	145	155	0.695221787153807+0i	-0.188330782963201+0.693684498064599i	53	247	276	23	170	130	0.752772652709081+0i	-0.399719641013062-0.523027286020263i	54	246	204	96	57	241	0.437350166097184+0i	-0.7838002929632-0.4408876647918i	69	230	115	185	40	260	0.365148371670111+0i	-0.854197800355886+0.370152380154217i	298	1	138	161	146	154	0.697614984548545+0i	0.714334070092819+0.055318800040858i	151
32	280	20	84	215	138	162	0.678232998312527+0i	0.655809681581788+0.331532293364604i	104	196	5	294	134	164	0.670570227142692+0i	-0.224349998351831+0.707108654104397i	65	235	262	37	157	140	0.727062259108206+0i	-0.413008181795321-0.548456664788199i	47	253	199	100	44	255	0.383610727998386+0i	-0.831839988721027-0.401104777494797i	57	243	141	159	32	268	0.32659863237109+0i	-0.940768129530077+0.0910420770512977i	300	0	127	172	145	155	0.695221787153807+0i	0.710790394869073+0.106975143040496i	163
33	277	22	75	225	115	185	0.61913918736689+0i	0.677440569743505+0.397166137947663i	112	188	5	295	138	162	0.678232998312527+0i	-0.186289597519378+0.710841885271309i	68	232	262	37	168	130	0.75083845750051+0i	-0.388194741873113-0.534365467746862i	52	248	185	114	55	243	0.429608843471898+0i	-0.848696674520741-0.308464254441536i	67	232	134	166	32	267	0.327144328043812+0i	-0.9278009998133+0.179337373054821i	300	0	150	148	131	169	0.660807586719967+0i	0.750538446879187-0.00503717078442415i	167
34	286	14	89	210	119	181	0.629814787589706+0i	0.709298788209593+0.316588948603288i	103	195	4	296	138	162	0.678232998312527+0i	-0.222172902584106+0.700456423596324i	71	229	269	31	176	124	0.76594168620507+0i	-0.355582955135935-0.535624957736408i	44	256	201	98	55	245	0.428174419288838+0i	-0.812319442352814-0.395984583339149i	65	234	131	168	25	275	0.288675134594813+0i	-0.935274440046717+0.204764226519103i	300	0	134	166	143	157	0.690410505906933+0i	0.719337159002176+0.0767292969602321i	162
35	289	11	87	213	125	174	0.64657575013984+0i	0.694814840543579+0.314916078807521i	99	201	1	299	132	168	0.66332495807108+0i	-0.242337619807644+0.708005987281157i	54	246	268	32	164	135	0.740604471548472+0i	-0.424053689162973-0.521232659596155i	46	252	193	107	58	242	0.439696865275764+0i	-0.82963835881175-0.344044852097533i	66	234	137	163	31	269	0.321455025366432+0i	-0.935784555100165+0.144823800194073i	298	2	145	154	149	151	0.704745817062199+0i	0.709129977634174+0.0216334961087891i	164
36	278	21	81	219	132	168	0.66332495807108+0i	0.659787232426634+0.353101696295561i	113	187	5	295	129	171	0.6557438524302+0i	-0.186669478835824+0.731542552194445i	69	231	267	33	163	136	0.738343078570011+0i	-0.383889616241693-0.554507223460223i	40	260	213	87	65	235	0.465474668125631+0i	-0.76801829155861-0.439865021529022i	68	232	125	174	24	276	0.282842712474619+0i	-0.918770374009699+0.275428756381895i	299	0	133	165	145	153	0.697550844890932+0i	0.712439487051404+0.0765035690793454i	150
37	276	24	82	217	131	169	0.660807586719967+0i	0.66110581700924+0.355348324957188i	113	187	3	297	140	158	0.685418600359022+0i	-0.177732161638024+0.706125074615931i	71	228	274	25	165	133	0.744104344274232+0i	-0.356314140047837-0.565109687082238i	50	250	191	108	39	259	0.361763020804333+0i	-0.860642139754204-0.358361024747152i	69	231	120	179	31	269	0.321455025366432+0i	-0.889404415998017+0.325002233022934i	299	1	128	171	142	157	0.689141776385575+0i	0.717149553767918+0.103827402792374i	152
38	288	12	92	208	133	167	0.665832811847939+0i	0.68782054939908+0.289083999022802i	116	184	6	294	133	166	0.666945315233345+0i	-0.171220060891833+0.72516731671835i	61	239	264	36	163	137	0.737111479583199+0i	-0.415853120449714-0.532665794733342i	50	249	200	100	44	255	0.383610727998386+0i	-0.825722130049237-0.413552624597524i	74	226	139	161	23	277	0.276887462097269+0i	-0.950992924099787+0.137643712698653i	300	0	133	166	138	161	0.679366220486757+0i	0.729370574134056+0.0804990934663005i	167
39	278	22	94	206	129	169	0.657940655409185+0i	0.689930402889867+0.301844551264317i	100	199	4	296	148	151	0.703550479775242+0i	-0.228864201748214+0.672783694485961i	74	226	268	32	172	128	0.757187779440036+0i	-0.353691674115195-0.549152862442014i	49	250	195	105	43	257	0.378593889720018+0i	-0.845216844683532-0.377193785911009i	62	237	125	175	31	268	0.32199212686941+0i	-0.910544152847701+0.259288287334726i	299	1	154	146	144	155	0.693977918359488+0i	0.71973697761702-0.0193217980568327i	166
40	285	15	76	224	131	169	0.660807586719967+0i	0.658162536902602+0.360770575783648i	113	186	4	296	140	159	0.684271455454021+0i	-0.177420176562532+0.707315103895962i	78	222	275	24	184	116	0.783156008298049+0i	-0.308659946547067-0.539810803952856i	45	255	209	90	56	244	0.432049379893857+0i	-0.78399134142077-0.44574758542318i	76	224	107	190	22	277	0.271253747103567+0i	-0.83747184109142+0.474407335589598i	298	2	144	155	143	157	0.690410505906933+0i	0.722915461120133+0.0269549514337933i	160
41	292	8	86	213	133	167	0.665832811847939+0i	0.680721703413621+0.30542532502778i	125	175	8	292	130	169	0.659380473395787+0i	-0.130355982474075+0.740421980452746i	58	242	267	33	153	145	0.716535287890238+0i	-0.431168894850975-0.548334355408306i	43	256	201	98	54	246	0.424264068711928+0i	-0.815225659417455-0.394217102910788i	74	225	140	159	30	270	0.316227766016838+0i	-0.941261235751258+0.118436844233602i	300	0	136	163	157	143	0.723417813807024+0i	0.687612707577906+0.0620921174067006i	155
42	286	14	84	216	123	177	0.640312423743285+0i	0.69103939502407+0.335357353467563i	115	185	7	293	130	170	0.658280588604383+0i	-0.178962625764271+0.731190156694019i	65	234	260	39	172	126	0.759724429022584+0i	-0.394991503526237-0.516527350765079i	51	249	180	120	52	248	0.416333199893227+0i	-0.870138181074226-0.263678236689159i	63	236	139	161	30	270	0.316227766016838+0i	-0.941154077053109+0.119285385719756i	299	1	137	163	136	164	0.673300329224139+0i	0.736570927162195+0.0642645775376412i	164
43	279	21	105	194	112	188	0.611010092660779+0i	0.748081519339628+0.258922202773691i	105	195	6	294	135	164	0.671941230110497+0i	-0.220903793667572+0.706892139736231i	60	240	272	28	157	142	0.724626532801645+0i	-0.409108290967112-0.554569016644308i	43	255	198	102	63	237	0.458257569495584+0i	-0.810590787038358-0.364612912509329i	74	226	119	181	30	270	0.316227766016838+0i	-0.878418701514236+0.358302365091333i	299	1	133	166	143	156	0.691564074808125+0i	0.71789744411126+0.0797645922280249i	167
44	286	14	80	220	124	176	0.642910050732864+0i	0.681026181873934+0.350528181846878i	118	181	1	299	143	155	0.692723445403778+0i	-0.149649509394708+0.705506380216255i	60	237	270	30	157	143	0.723417813807024+0i	-0.41245449595888-0.553667730168531i	44	256	201	99	56	243	0.432771267414631+0i	-0.812367307267551-0.390855968590992i	68	232	107	191	29	271	0.310912635102961+0i	-0.844750104780135+0.435580754633725i	300	0	126	174	140	159	0.684271455454021+0i	0.720068747294033+0.115210999567045i	160
45	280	20	85	215	157	142	0.724626532801645+0i	0.616387143253242+0.308193571626621i	119	181	4	296	129	169	0.657940655409185+0i	-0.156411457037499+0.736647507337898i	65	235	271	28	153	146	0.71533606481061+0i	-0.39966825985209-0.573201183222848i	43	257	208	90	60	238	0.448711802696558+0i	-0.781364049592278-0.433737178629596i	71	227	118	181	25	274	0.28915746598312+0i	-0.88804737022929+0.357435068362162i	299	1	135	165	126	173	0.649156901121946+0i	0.756829090613873+0.0761908480483764i	168
46	285	14	74	226	145	154	0.696383394959931+0i	0.626433963569505+0.350186602414599i	101	198	3	297	147	151	0.702345065195184+0i	-0.223704453733349+0.675771948793257i	60	238	274	26	157	143	0.723417813807024+0i	-0.404352677187326-0.559611989791238i	47	253	191	108	55	245	0.428174419288838+0i	-0.837824355854845-0.338699004136534i	67	233	137	163	26	274	0.294392028877595+0i	-0.944173744443179+0.147882634671823i	298	2	120	180	127	173	0.650640709864771+0i	0.744249623182911+0.150861410104644i	169
47	289	11	90	210	118	182	0.627162924074226+0i	0.715110387132909+0.308680742647299i	103	197	2	298	131	168	0.661911693733389+0i	-0.226877423517448+0.714422525118771i	64	236	282	18	167	133	0.746100976186646+0i	-0.363465133176742-0.55787671603872i	35	265	198	102	59	240	0.444212128060141+0i	-0.826791726442994-0.345095677124032i	70	230	118	182	28	272	0.305505046330389+0i	-0.884086644736984+0.353634657894794i	300	0	148	151	129	169	0.657940655409185+0i	0.753031877361289+0.00755550378623367i	174
48	286	14	87	210	145	154	0.696383394959931+0i	0.652793618821874+0.298178903427995i	123	177	8	292	133	167	0.665832811847939+0i	-0.139367326898471+0.732968904428995i	65	235	278	22	163	137	0.737111479583199+0i	-0.373834850592138-0.562951304421102i	41	258	190	109	59	241	0.443471156521669+0i	-0.839697315249018-0.313435403387882i	72	227	126	174	24	276	0.282842712474619+0i	-0.916505205974592+0.282874897121449i	300	0	146	154	133	166	0.666945315233345+0i	0.744841882254621+0.0198624501934565i	159
49	284	16	81	219	137	162	0.676900273255308+0i	0.654411951831067+0.336973318480176i	115	184	7	293	144	156	0.692820323027551+0i	-0.169656193681737+0.700868586787441i	48	252	278	21	167	131	0.748600483945715+0i	-0.411367232023715-0.519975303118704i	29	271	197	103	55	244	0.428889832351286+0i	-0.842063294169572-0.327082436578264i	69	230	128	172	25	275	0.288675134594813+0i	-0.923772197781365+0.251617951014734i	299	1	153	146	123	175	0.642457529998948+0i	0.766108544598731-0.018056025046097i	160
50	282	18	80	220	119	180	0.630867110441485+0i	0.685470205637977+0.363506927232261i	106	194	6	294	143	157	0.690410505906933+0i	-0.211396094176933+0.691841762760872i	67	233	275	25	164	135	0.740604471548472+0i	-0.371691861175677-0.559776899360959i	51	249	204	96	55	243	0.429608843471898+0i	-0.792752944362578-0.432410696925043i	67	233	145	155	22	278	0.270801280154532+0i	-0.960893322509965+0.0578851399102387i	300	0	154	144	118	179	0.630322455023139+0i	0.77589669907542-0.0260368019823967i	158
51	276	23	85	215	138	161	0.679366220486757+0i	0.653132859975615+0.334483191926906i	111	189	1	299	131	168	0.661911693733389+0i	-0.189805154781319+0.725153027241448i	69	231	262	38	167	132	0.747347595228382+0i	-0.389370342624001-0.538388621899853i	38	262	211	89	59	240	0.444212128060141+0i	-0.786793956836059-0.428521708633925i	59	241	132	168	29	271	0.310912635102961+0i	-0.932373610774023+0.184425549383873i	299	1	143	157	125	174	0.64657575013984+0i	0.762009333304185+0.0357990961954986i	164
52	278	22	83	217	125	174	0.64657575013984+0i	0.675859718462305+0.353770321382613i	115	185	5	295	125	175	0.645497224367903+0i	-0.179209667342233+0.742440050417823i	67	233	272	28	166	133	0.745106667859236+0i	-0.375153655357999-0.551430674140673i	44	256	189	110	57	243	0.435889894354067+0i	-0.843004106820786-0.31518895266695i	76	224	129	170	23	277	0.276887462097269+0i	-0.925804652585867+0.257330679445136i	299	1	131	166	149	151	0.704745817062199+0i	0.704519330798422+0.0835813727135271i	145
53	288	12	79	220	134	166	0.668331255192114+0i	0.661968116214665+0.339310398379627i	109	191	3	297	138	160	0.680505142024767+0i	-0.196857049565221+0.705804543563109i	75	224	268	31	158	141	0.726930597543868+0i	-0.36549825445221-0.581362995336737i	48	252	203	97	62	238	0.454606056566195+0i	-0.790364281946014-0.410679479834694i	59	241	120	179	33	267	0.33166247903554+0i	-0.897135149158301+0.291802200376749i	300	0	125	174	141	157	0.687862168182047+0i	0.716286574330153+0.117384756328353i	163
54	278	22	96	204	135	165	0.670820393249937+0i	0.683301949656332+0.288268010011265i	105	195	9	291	138	161	0.679366220486757+0i	-0.223104492759193+0.699060743978806i	59	241	277	23	174	125	0.762849788183168+0i	-0.376597051059647-0.525580499830496i	48	250	191	109	35	263	0.342709300179511+0i	-0.871274435701724-0.351327757604081i	77	223	134	166	22	278	0.270801280154532+0i	-0.94031430264824+0.206096285511943i	299	1	149	151	129	170	0.6568394987288+0i	0.754013437759303+0.00506049287086784i	156
55	286	14	85	215	125	175	0.645497224367903+0i	0.689102117616637+0.329350276802069i	112	186	1	299	148	152	0.702376916856849+0i	-0.172630804410475+0.690554322291345i	70	230	256	44	161	139	0.732575365861197+0i	-0.410049904118811-0.543316122957425i	58	242	206	93	49	250	0.404820452376368+0i	-0.778475095012144-0.479684195886863i	68	231	124	175	27	271	0.301005027940793+0i	-0.910114226759679+0.284759666041372i	300	0	149	151	154	146	0.716472842006823+0i	0.697599482510066+0.0046506632167338i	174
56	291	9	84	215	136	163	0.674425309673176+0i	0.669221183671857+0.311919074436111i	111	189	6	294	138	160	0.680505142024767+0i	-0.191550439780249+0.707263162265536i	81	219	273	26	185	115	0.785281265959316+0i	-0.301212222057963-0.540929321276114i	46	254	203	96	51	249	0.412310562561766+0i	-0.809567155383709-0.417852869948178i	73	227	111	187	29	271	0.310912635102961+0i	-0.851178442911675+0.422881297358716i	298	2	136	163	150	150	0.707106781186548+0i	0.704163841385165+0.0644459811445793i	146
57	287	13	79	221	128	171	0.654288656087625+0i	0.671434001953376+0.347969446267808i	123	177	6	294	128	171	0.654288656087625+0i	-0.139367265459444+0.74329208245037i	56	244	276	24	165	134	0.742858980482126+0i	-0.400304720059005-0.536578667313134i	37	262	181	119	49	251	0.404145188432738+0i	-0.882035506172606-0.242239617976708i	75	225	145	154	28	272	0.305505046330389+0i	-0.950469706390403+0.0572189120903922i	299	1	133	166	145	155	0.695221787153807+0i	0.714399141282024+0.0793759006385046i	163
58	278	22	89	210	133	167	0.665832811847939+0i	0.674135432699099+0.319699992252525i	110	190	9	291	134	166	0.668331255192114+0i	-0.2030140805008+0.71562463376532i	66	233	261	39	162	136	0.737308728467136+0i	-0.406977145040986-0.539208162345919i	56	243	197	103	55	245	0.428174419288838+0i	-0.807967508427209-0.404790281494744i	64	235	131	169	29	271	0.310912635102961+0i	-0.927951090339028+0.205523982230644i	300	0	130	169	134	166	0.668331255192114+0i	0.737615636871349+0.096210735244089i	169
59	285	15	102	198	131	169	0.660807586719967+0i	0.707184276587206+0.251443298342118i	108	191	4	296	133	167	0.665832811847939+0i	-0.204626695591891+0.717491869025573i	63	237	264	35	164	135	0.740604471548472+0i	-0.405660492555366-0.535672083930221i	40	259	200	100	50	250	0.408248290463863+0i	-0.830873765318788-0.378129765342949i	77	222	116	183	32	268	0.32659863237109+0i	-0.85799646057966+0.396453536957498i	298	2	140	160	146	153	0.69878059101643+0i	0.713708745570967+0.0482235638899302i	161
60	282	18	83	217	110	190	0.605530070819498+0i	0.709641793709975+0.36019697104976i	125	175	2	298	147	151	0.702345065195184+0i	-0.11856305816052+0.701893304310277i	58	239	273	27	162	137	0.736074738098578+0i	-0.403773442261689-0.543287205129347i	43	257	208	90	72	228	0.489897948556636+0i	-0.762219184053602-0.423109814895213i	71	229	110	189	26	274	0.294392028877595+0i	-0.854218275314272+0.428537596311507i	300	0	127	173	123	175	0.642457529998948+0i	0.757468560069509+0.116145179210658i	168
61	285	14	81	219	120	180	0.632455532033676+0i	0.690728005258742+0.350563578757518i	110	189	4	296	125	172	0.648749120134603+0i	-0.199361611394709+0.734424623107562i	66	234	268	32	151	148	0.710645285925423+0i	-0.408010939700867-0.573158224817885i	46	254	191	108	47	252	0.396472742381497+0i	-0.852275094985774-0.341227969274919i	61	237	121	178	24	275	0.283315298789931+0i	-0.912660786509451+0.294589087101884i	300	0	130	170	128	172	0.653197264742181+0i	0.750545653036893+0.100072753738252i	164
62	288	12	79	221	151	148	0.710645285925423+0i	0.625606171926529+0.321869842078142i	102	198	2	298	146	152	0.699952059719836+0i	-0.220330918022347+0.679353663902234i	62	236	275	24	154	146	0.716472842006823+0i	-0.398345006270159-0.572702298446841i	40	260	200	100	61	237	0.452435615946823+0i	-0.811862156901849-0.369028253137204i	70	230	132	168	26	274	0.294392028877595+0i	-0.932375361745135+0.209784456392655i	298	2	134	165	128	171	0.654288656087625+0i	0.752104009999777+0.0790310866514274i	167
63	287	13	84	215	141	158	0.68671093362092+0i	0.655421077579773+0.314406273330629i	105	195	4	296	132	167	0.664433271221689+0i	-0.220128070002871+0.714193293787093i	63	237	277	23	161	139	0.732575365861197+0i	-0.384689362971771-0.561558035602471i	32	267	189	110	58	242	0.439696865275764+0i	-0.851329028370178-0.286191460601039i	65	235	120	180	29	271	0.310912635102961+0i	-0.896254313725627+0.316325051903162i	299	1	143	157	138	160	0.680505142024767+0i	0.731936019798624+0.0343862559636937i	175
64	282	18	89	209	136	164	0.673300329224139+0i	0.672322055301579+0.307651947209386i	127	172	9	291	134	166	0.668331255192114+0i	-0.117600874654939+0.734508929567045i	63	237	278	22	164	136	0.739369100427295+0i	-0.378484520545301-0.556850788848258i	44	256	199	101	57	242	0.436618198778998+0i	-0.81661722036702-0.377492866018717i	76	224	129	171	24	276	0.282842712474619+0i	-0.92273044203042+0.261855936251876i	300	0	150	149	123	175	0.642457529998948+0i	0.766317005893398-0.00256293313007825i	160
65	279	21	74	226	125	175	0.645497224367903+0i	0.658050708990154+0.387688789792649i	109	191	7	293	143	157	0.690410505906933+0i	-0.199380347502774+0.695399748607236i	51	249	281	19	163	136	0.738343078570011+0i	-0.406623994568228-0.538058013014524i	33	267	202	98	64	235	0.462651945572992+0i	-0.810130493229583-0.360057996990926i	71	227	128	172	26	274	0.294392028877595+0i	-0.920249168875056+0.257827074835251i	300	0	158	140	121	178	0.636146425162864+0i	0.77016466687487-0.0465200134353948i	157
66	280	20	90	210	141	157	0.687862168182047+0i	0.659034448012182+0.304169745236392i	126	174	3	297	136	164	0.673300329224139+0i	-0.119135947141426+0.729707676241234i	64	236	272	27	174	124	0.764128665507102+0i	-0.369813651165483-0.528531215693066i	47	253	202	98	51	249	0.412310562561766+0i	-0.813276652710264-0.410586271271201i	69	231	143	157	20	280	0.258198889747161+0i	-0.962504297886154+0.0831793837679393i	299	1	149	151	122	176	0.639840584172622+0i	0.768490354823771+0.00515765338807904i	143
67	288	12	77	223	125	175	0.645497224367903+0i	0.675123132776383+0.357130352845478i	125	174	5	295	143	156	0.691564074808125+0i	-0.120731864341634+0.712153738575721i	72	228	272	28	157	143	0.723417813807024+0i	-0.371897697961349-0.581686142965187i	47	253	200	98	59	239	0.444956826199136+0i	-0.801496391632956-0.39952090936288i	52	248	120	179	20	280	0.258198889747161+0i	-0.924830509556848+0.279323937259508i	300	0	143	157	116	182	0.623908442775415+0i	0.780647867541748+0.0364302338186149i	150
68	287	13	85	215	139	160	0.681823249195723+0i	0.660902965860558+0.313567100590776i	113	184	4	296	128	172	0.653197264742181+0i	-0.180602964165555+0.73533387156308i	56	243	271	29	179	120	0.773732645917089+0i	-0.388169137118395-0.500662075287216i	48	252	200	100	52	247	0.41702882811415+0i	-0.816114092134403-0.400055927516864i	71	229	147	153	26	273	0.294883912309794+0i	-0.954844854231395+0.0362599311733442i	299	1	146	153	150	150	0.707106781186548+0i	0.70691047327274+0.0166608156256061i	167
69	279	21	62	238	125	173	0.64765970018855+0i	0.629423929385392+0.429374463456702i	122	177	8	292	151	148	0.710645285925423+0i	-0.134196750866091+0.690633411911817i	60	240	272	28	162	137	0.736074738098578+0i	-0.40184113550491-0.544717983684434i	59	241	212	86	42	257	0.374790911609059+0i	-0.760604404326776-0.530106322065641i	51	249	134	165	25	274	0.28915746598312+0i	-0.94568431037698+0.148556874539811i	299	1	149	148	137	163	0.675771164423776+0i	0.737107245137973-0.00249849923780759i	172
70	281	19	78	222	145	154	0.696383394959931+0i	0.628935171877329+0.345674292940211i	106	194	13	287	130	170	0.658280588604383+0i	-0.230185992714698+0.716715477316219i	57	243	274	26	166	132	0.746355799780354+0i	-0.399328295076022-0.532437726768029i	48	251	201	97	70	230	0.483045891539648+0i	-0.778735550893859-0.400296900363597i	73	227	127	173	31	269	0.321455025366432+0i	-0.907313175428975+0.271015623829434i	298	1	136	164	129	169	0.657940655409185+0i	0.749767270629488+0.0704495127913589i	162
71	282	18	86	213	139	161	0.680685928555405+0i	0.659744961443485+0.318438773576021i	106	194	5	294	139	161	0.680685928555405+0i	-0.21274308507156+0.701004312697791i	59	241	268	32	166	134	0.743863786814047+0i	-0.408138698640461-0.529234796039279i	49	250	212	88	53	247	0.420317340430616+0i	-0.772956588999277-0.475259344838096i	61	238	137	163	31	269	0.321455025366432+0i	-0.936937003172266+0.137170400426764i	300	0	141	158	134	165	0.669447933088942+0i	0.741661191065353+0.0421680275856555i	180
72	288	12	77	223	133	166	0.666945315233345+0i	0.658632325586775+0.348406954839381i	107	193	6	294	144	155	0.693977918359488+0i	-0.206010171213938+0.689894526855979i	68	231	270	30	148	151	0.703550479775242+0i	-0.400180284092064-0.587258429170686i	34	265	195	105	56	244	0.432049379893857+0i	-0.840692178828086-0.326450599311166i	63	237	129	170	34	266	0.336650164612069+0i	-0.916368010193757+0.216647955356614i	300	0	132	167	139	159	0.682966289812414+0i	0.725496317818664+0.0849243181393085i	174
73	283	17	70	229	127	173	0.650640709864771+0i	0.651241562282306+0.390577897765308i	123	177	7	293	133	167	0.665832811847939+0i	-0.138426392308148+0.733147188891301i	70	230	276	24	174	125	0.762849788183168+0i	-0.346569863045406-0.545847534296515i	60	240	189	110	59	240	0.444212128060141+0i	-0.819942679651375-0.361067289255623i	68	230	117	182	34	266	0.336650164612069+0i	-0.87431367610791+0.34963160960837i	300	0	136	164	147	151	0.702345065195184+0i	0.708756311409179+0.0661505890648568i	178
74	279	20	78	222	145	154	0.696383394959931+0i	0.627735601712558+0.347847928794542i	109	191	7	293	139	157	0.685269723973411+0i	-0.200722991275744+0.700082628108085i	74	225	278	21	157	143	0.723417813807024+0i	-0.349748308354949-0.595266988392199i	48	252	201	98	48	252	0.4+0i	-0.817589366628327-0.414183084609078i	70	230	126	173	24	275	0.283315298789931+0i	-0.919904003698349+0.271125552929488i	300	0	139	160	138	161	0.679366220486757+0i	0.731996199997849+0.051411104347675i	160
75	277	23	87	211	135	164	0.671941230110497+0i	0.664670306513919+0.32666246634146i	111	189	6	294	140	160	0.683130051063973+0i	-0.190910870583125+0.704901675999232i	76	224	281	18	186	113	0.78871641202356+0i	-0.300724165099701-0.536182243206328i	58	242	216	84	42	258	0.374165738677394+0i	-0.753516974933717-0.540566525495928i	66	234	133	167	36	263	0.346988959179744+0i	-0.919233125237767+0.186035275345738i	300	0	145	155	144	156	0.692820323027551+0i	0.720709971822936+0.0240236657274312i	169
76	287	13	76	224	119	180	0.630867110441485+0i	0.682668920357177+0.368740876689278i	117	182	8	292	131	169	0.660807586719967+0i	-0.167984223783382+0.731515299835368i	53	247	262	37	171	128	0.756244903794432+0i	-0.42643592210331-0.496231850877037i	51	249	193	107	54	246	0.424264068711928+0i	-0.830575579939247-0.360755049872602i	74	226	140	159	27	273	0.3+0i	-0.946523983079945+0.118711201891297i	299	1	130	169	132	168	0.66332495807108+0i	0.74196222375516+0.0974271959993644i	171
77	284	16	86	214	142	157	0.689141776385575+0i	0.653875459913799+0.312298727123009i	93	207	4	296	144	156	0.692820323027551+0i	-0.262251598034573+0.671732163386802i	75	225	261	39	157	143	0.723417813807024+0i	-0.38653143855618-0.572066529063147i	49	251	191	109	53	247	0.420317340430616+0i	-0.840745301676018-0.341292647215018i	59	240	124	176	24	276	0.282842712474619+0i	-0.922109985950136+0.264032524153825i	300	0	127	173	136	163	0.674425309673176+0i	0.729813558102262+0.11190474557568i	156
78	288	12	84	216	122	178	0.637704215656966+0i	0.694897151585795+0.332342115975815i	126	173	4	296	139	159	0.682966289812414+0i	-0.116456733667366+0.721106702342582i	54	246	278	22	152	148	0.711805216802087+0i	-0.421426150114109-0.561901533485479i	46	253	208	90	60	240	0.447213595499958+0i	-0.776402066767341-0.444071875623081i	66	234	140	160	22	278	0.270801280154532+0i	-0.955885537302882+0.113795897297962i	297	2	153	146	141	158	0.68671093362092+0i	0.726726032393357-0.0172443465313678i	176
79	285	15	92	208	146	154	0.697614984548545+0i	0.658289970531756+0.282820876228458i	126	173	8	292	142	158	0.687992248018343+0i	-0.118875263225636+0.715915734189229i	61	239	266	33	166	132	0.746355799780354+0i	-0.403181876512892-0.529525631660802i	51	249	180	118	61	239	0.450924975282289+0i	-0.851267464151438-0.268347482089634i	77	221	138	162	30	269	0.316756133579975+0i	-0.935769613567889+0.154921858246239i	297	3	136	161	132	168	0.66332495807108+0i	0.745586213858014+0.0640405941951843i	171
80	286	14	93	207	144	156	0.692820323027551+0i	0.665060070728673+0.278738411996576i	127	172	7	293	142	156	0.690297086126034+0i	-0.112824958499874+0.714675074159865i	62	238	262	38	170	130	0.752772652709081+0i	-0.406699934858207-0.517618098910445i	41	259	198	102	45	253	0.38859582011313+0i	-0.843264769449955-0.371345953519246i	77	223	115	182	30	270	0.316227766016838+0i	-0.86070941267217+0.398972814785079i	298	2	142	157	146	153	0.69878059101643+0i	0.714413199573581+0.0363244531103805i	173
81	280	19	86	214	122	176	0.639840584172622+0i	0.690443097574154+0.337479415457957i	115	185	5	295	154	145	0.717669957030445+0i	-0.1633997710381+0.676941908586414i	64	236	269	31	174	124	0.764128665507102+0i	-0.377839189462613-0.522823994721523i	48	252	203	96	51	247	0.413691841347295+0i	-0.80566175763297-0.423990793167066i	74	226	135	163	19	279	0.252504236126337+0i	-0.951374927123944+0.176429472532699i	299	1	138	159	128	171	0.654288656087625+0i	0.754336274487575+0.0536948741245986i	159
82	284	16	97	203	138	160	0.680505142024767+0i	0.681382052186244+0.269501856461723i	113	187	5	295	142	157	0.689141776385575+0i	-0.179163739799074+0.702128169482854i	60	239	262	38	162	137	0.736074738098578+0i	-0.423429110947627-0.528111510890657i	45	253	202	98	46	254	0.391578004149024+0i	-0.824098496601242-0.40930225331195i	67	232	121	179	29	270	0.311432121906498+0i	-0.896822693313174+0.314195942372466i	298	2	156	144	127	173	0.650640709864771+0i	0.758762446165685-0.0307606397094197i	180
83	278	22	81	219	127	172	0.651727829603431+0i	0.667628325448346+0.359893394186999i	125	175	3	297	139	159	0.682966289812414+0i	-0.122467721562098+0.720110202785139i	68	231	277	23	160	138	0.732743305447312+0i	-0.368401740116087-0.572160297645325i	39	261	203	97	45	255	0.387298334620742+0i	-0.831980174785406-0.397251795167807i	54	245	133	165	40	260	0.365148371670111+0i	-0.918068265190466+0.154328633496299i	300	0	129	170	120	180	0.632455532033676+0i	0.767415442814076+0.105230880118318i	153
84	280	19	70	228	109	191	0.602771377334171+0i	0.68197046361974+0.414225727613512i	124	176	6	294	150	150	0.707106781186548+0i	-0.125640522198186+0.695855199866874i	72	228	258	42	177	122	0.769397975138457+0i	-0.373993637446098-0.517837344156135i	67	233	209	91	58	242	0.439696865275764+0i	-0.732041613886525-0.520366930353072i	61	237	119	181	28	272	0.305505046330389+0i	-0.898754147711073+0.314495864263443i	300	0	140	160	130	170	0.658280588604383+0i	0.751105380113469+0.0500736920075646i	174
85	289	10	92	208	127	172	0.651727829603431+0i	0.700676727129237+0.290349720474916i	103	197	6	294	140	159	0.684271455454021+0i	-0.226264695213911+0.693236512995812i	66	233	280	20	178	122	0.77028133388609+0i	-0.345449554685167-0.536032901820855i	63	236	191	109	43	256	0.379226461405452+0i	-0.836644612728199-0.395238007993642i	74	225	129	171	39	261	0.360555127546399+0i	-0.898839181927173+0.249174888446831i	299	1	139	161	136	164	0.673300329224139+0i	0.737362442670053+0.0544361534857086i	173
86	287	13	85	214	120	179	0.63351226715995+0i	0.699604743904151+0.330477547897989i	106	194	1	299	131	169	0.660807586719967+0i	-0.21256597847202+0.719825699825705i	58	242	263	36	159	141	0.728010988928052+0i	-0.430823814767063-0.533283077389069i	42	258	199	99	58	242	0.439696865275764+0i	-0.814070988137266-0.379414144359277i	71	225	129	170	27	273	0.3+0i	-0.922438384692172+0.243120189302528i	300	0	135	165	130	170	0.658280588604383+0i	0.749036785218564+0.0749036785218564i	161
87	282	18	91	208	125	174	0.64657575013984+0i	0.697044128089242+0.309950452213596i	127	172	5	295	129	171	0.6557438524302+0i	-0.1161451782134+0.745996177991401i	68	232	269	31	175	124	0.765038744728955+0i	-0.365402791646209-0.530279661047548i	38	261	199	100	60	239	0.447960820073665+0i	-0.817147164576039-0.362769369027031i	65	234	118	180	30	270	0.316227766016838+0i	-0.890284572187339+0.327709292704993i	299	1	141	158	146	153	0.69878059101643+0i	0.714167157546626+0.0408773372481851i	156
88	281	18	94	206	136	164	0.673300329224139+0i	0.680602348213405+0.288872134815849i	123	177	3	297	132	168	0.66332495807108+0i	-0.13518721909369+0.736019303954533i	72	228	276	24	178	120	0.772861848095512+0i	-0.334011120054329-0.539556424703146i	44	256	209	91	60	240	0.447213595499958+0i	-0.781522010470879-0.434998100167754i	72	227	108	191	27	273	0.3+0i	-0.840958942403899+0.450319949803378i	300	0	149	150	140	160	0.683130051063973+0i	0.730292658986485+0.00244245036450329i	163
89	287	12	79	220	131	169	0.660807586719967+0i	0.667882540781436+0.342441593637027i	110	190	4	296	135	165	0.670820393249937+0i	-0.195962029800182+0.715261408770662i	59	241	271	29	171	127	0.757512708379011+0i	-0.392381810427673-0.521738451228005i	46	253	198	102	66	234	0.469041575982343+0i	-0.801679321716356-0.370553997593338i	59	240	116	184	28	271	0.306015497891582+0i	-0.891574754430842+0.333839740462023i	300	0	130	168	126	173	0.649156901121946+0i	0.754544622593444+0.0962170995253386i	155
90	282	18	81	219	132	167	0.664433271221689+0i	0.662318454375084+0.34621191933243i	98	202	1	299	142	158	0.687992248018343+0i	-0.239126653850375+0.685189835071267i	77	223	266	34	178	120	0.772861848095512+0i	-0.337986809395638-0.537074929998548i	48	252	195	104	43	257	0.378593889720018+0i	-0.844807104282601-0.378110596545922i	60	240	132	167	28	272	0.305505046330389+0i	-0.934570751727681+0.182329856803059i	300	0	155	145	146	150	0.702312781631691+0i	0.711473343580033-0.0237157781193345i	170
91	288	12	98	202	126	174	0.648074069840786+0i	0.71266170251073+0.26853919225042i	123	177	3	297	139	160	0.681823249195723+0i	-0.13214965024003+0.719481429084605i	51	249	267	33	170	130	0.752772652709081+0i	-0.425211238916788-0.502522373265294i	55	245	202	98	62	238	0.454606056566195+0i	-0.781305647121537-0.42766203842442i	74	226	124	176	28	272	0.305505046330389+0i	-0.900928317361238+0.308212319097266i	299	1	139	161	136	161	0.676692291896736+0i	0.734267709465901+0.0542076832491605i	146
92	281	18	87	213	135	164	0.671941230110497+0i	0.668324906820921+0.319118790108636i	108	192	6	294	117	183	0.62449979983984+0i	-0.218686990925387+0.749783968887039i	74	226	281	19	168	132	0.748331477354788+0i	-0.332867675499866-0.573758756453717i	42	258	202	96	58	242	0.439696865275764+0i	-0.805238749439769-0.397815564134114i	69	230	137	163	21	278	0.265017195125853+0i	-0.951991539979927+0.153225305006293i	300	0	151	147	158	142	0.725718035235908+0i	0.687930277900399-0.00923396346175031i	156
93	282	18	70	229	127	173	0.650640709864771+0i	0.649935413880404+0.392747532711251i	113	187	5	295	132	168	0.66332495807108+0i	-0.185024781764305+0.725097117724978i	61	239	268	31	161	139	0.732575365861197+0i	-0.407906154686323-0.544927428473142i	45	254	195	103	64	236	0.461880215351701+0i	-0.811331807135479-0.358339734605227i	60	240	114	186	29	271	0.310912635102961+0i	-0.882459988998883+0.352983995599553i	300	0	142	158	149	151	0.704745817062199+0i	0.708453026304787+0.037784161402922i	179
94	286	14	89	209	117	182	0.625543242171224+0i	0.713027405935952+0.316682128574001i	98	201	6	294	135	164	0.671941230110497+0i	-0.250138093283681+0.697083866952891i	64	236	261	39	161	139	0.732575365861197+0i	-0.416893194664577-0.538083076834513i	50	249	187	112	49	250	0.404820452376368+0i	-0.85564456756169-0.322479108377521i	65	235	113	186	32	268	0.32659863237109+0i	-0.86802491685149+0.373986733799874i	298	2	140	159	142	157	0.689141776385575+0i	0.723128367733398+0.046572264486129i	160
95	286	14	75	225	128	172	0.653197264742181+0i	0.663047817904347+0.365651370167838i	133	166	10	290	144	156	0.692820323027551+0i	-0.0846822190394516+0.716120745250795i	51	249	274	26	158	141	0.726930597543868+0i	-0.428456925236134-0.536653118477582i	55	245	192	108	52	247	0.41702882811415+0i	-0.831277242550109-0.367512044074785i	70	228	119	181	30	270	0.316227766016838+0i	-0.883908226434008+0.344537729780479i	300	0	152	145	126	171	0.65133894727893+0i	0.758576245766867-0.0178789014153807i	170
96	284	16	82	217	128	170	0.655385536415232+0i	0.674089270088417+0.340695545332462i	108	190	9	291	133	166	0.666945315233345+0i	-0.209331650481057+0.715097340643336i	71	229	278	21	162	138	0.734846922834953+0i	-0.354348825856489-0.578305204553899i	53	246	199	100	55	243	0.429608843471898+0i	-0.803475243437776-0.412145332126113i	74	226	127	173	26	273	0.294883912309794+0i	-0.91456963097537+0.276777651479388i	300	0	136	164	121	179	0.635085296108588+0i	0.769099423454644+0.0717826128557668i	163
97	279	21	83	217	134	166	0.668331255192114+0i	0.660135940911208+0.342861302643806i	102	197	4	296	148	151	0.703550479775242+0i	-0.220524487467303+0.675563226378783i	58	242	282	18	166	134	0.743863786814047+0i	-0.382146907295696-0.548297736554695i	48	250	201	98	47	253	0.395811402901264+0i	-0.818679572282594-0.416049385602867i	51	249	121	179	30	269	0.316756133579975+0i	-0.910257179705841+0.266640992035044i	299	1	135	162	127	173	0.650640709864771+0i	0.756225336730975+0.0692091522328531i	164
98	284	16	80	220	104	196	0.58878405775519+0i	0.716427244549766+0.374253038197639i	98	201	5	295	135	164	0.671941230110497+0i	-0.248607989366251+0.697631027765295i	63	237	279	21	177	122	0.769397975138457+0i	-0.357162767176729-0.529586172020668i	56	244	206	94	61	239	0.450924975282289+0i	-0.766801268466156-0.456817776958561i	75	224	140	160	26	274	0.294392028877595+0i	-0.947245770012482+0.126723259612408i	300	0	152	148	137	162	0.676900273255308+0i	0.736009317955525-0.0098134575727404i	169
99	287	12	68	232	129	171	0.6557438524302+0i	0.648997745799424+0.385748526824492i	119	180	8	292	138	162	0.678232998312527+0i	-0.154810562722977+0.718354849408978i	70	230	267	33	162	137	0.736074738098578+0i	-0.3820634711295-0.558767826526893i	49	251	202	98	52	248	0.416333199893227+0i	-0.80836515060452-0.41618799833104i	57	242	126	174	24	275	0.283315298789931+0i	-0.9284847269092+0.240101131542357i	298	2	151	149	152	147	0.712994532947749+0i	0.70115358649212-0.00473752423305482i	163
100	284	16	85	213	132	166	0.665547158460036+0i	0.672642323630354+0.323418126157037i	136	164	7	293	156	142	0.723526041608667+0i	-0.0672599642629625+0.687012492114546i	77	222	270	30	169	130	0.751809411556112+0i	-0.341810273444408-0.563869085571741i	57	242	188	111	50	250	0.408248290463863+0i	-0.842784807256671-0.350780703560885i	61	238	125	175	28	272	0.305505046330389+0i	-0.916556711214575+0.258051277451185i	299	1	138	161	141	157	0.687862168182047+0i	0.723674689526236+0.0560408897413192i	177
101	284	16	103	195	135	164	0.671941230110497+0i	0.699983365598114+0.241905500482169i	109	191	7	293	160	140	0.730296743340222+0i	-0.188276683779666+0.656672336109569i	70	230	269	30	170	128	0.755294511205873+0i	-0.36375301792687-0.5451733149113i	46	253	199	101	49	251	0.404145188432738+0i	-0.827229841351833-0.390329932548976i	69	229	131	168	25	275	0.288675134594813+0i	-0.93296832857331+0.215027357668255i	298	2	143	157	142	158	0.687992248018343+0i	0.724907666519759+0.0342861734164751i	157
102	280	19	87	213	129	171	0.6557438524302+0i	0.680329618748704+0.327340205066905i	122	177	4	296	131	169	0.660807586719967+0i	-0.139377393501697+0.737500695263405i	75	225	264	36	179	119	0.775029767776437+0i	-0.347316256983157-0.527920710614399i	42	258	201	97	55	245	0.428174419288838+0i	-0.813201790312699-0.394169398734716i	81	218	115	183	31	269	0.321455025366432+0i	-0.847626949662314+0.422131757716508i	299	1	142	156	139	161	0.680685928555405+0i	0.731757413515376+0.034608588991088i	161
103	287	13	93	207	127	173	0.650640709864771+0i	0.701122747350255+0.291708004372004i	124	176	5	295	137	163	0.675771164423776+0i	-0.130096810488295+0.725539904646261i	63	237	275	25	177	121	0.770687830151498+0i	-0.364012233440154-0.523006082528957i	41	259	209	91	66	234	0.469041575982343+0i	-0.776693943982732-0.420412318302579i	56	243	109	190	26	274	0.294392028877595+0i	-0.876950934115458+0.379855752210439i	299	0	149	150	138	162	0.678232998312527+0i	0.734842813033284+0.00245766827101433i	169
104	287	12	86	214	127	173	0.650640709864771+0i	0.688870310823328+0.319569024676732i	109	191	1	299	141	159	0.685565460040104+0i	-0.193146322905083+0.701922002752618i	70	230	273	27	173	125	0.761929729536575+0i	-0.353122127665776-0.54292527128613i	52	247	199	101	40	260	0.365148371670111+0i	-0.832370235543676-0.416925002425655i	59	241	119	181	28	271	0.306015497891582+0i	-0.901171527009038+0.30699249821187i	300	0	132	166	132	165	0.666666666666667+0i	0.740551537847629+0.08449245733832i	159
105	279	21	73	226	134	165	0.669447933088942+0i	0.638398377745813+0.379851255328263i	108	192	1	299	139	160	0.681823249195723+0i	-0.198465476361767+0.704079904235793i	54	246	269	31	172	128	0.757187779440036+0i	-0.410129682753351-0.508389919246342i	59	241	195	104	62	238	0.454606056566195+0i	-0.796126455145582-0.399394542715175i	72	228	129	170	29	271	0.310912635102961+0i	-0.919022245044123+0.242345716791929i	299	1	152	148	150	148	0.709475654760603+0i	0.704666467197954-0.00945861029795917i	149
106	293	7	87	211	126	174	0.648074069840786+0i	0.697986772167841+0.304654666595998i	113	187	5	295	117	183	0.62449979983984+0i	-0.193108239535438+0.756775533314552i	72	228	267	33	168	132	0.748331477354788+0i	-0.36794648440312-0.55191972660468i	41	259	204	96	63	237	0.458257569495584+0i	-0.796440262230816-0.394566735417102i	66	233	120	180	28	272	0.305505046330389+0i	-0.896450165458109+0.32100431074488i	300	0	139	161	140	157	0.68657153405925+0i	0.72511511943144+0.0531751087583056i	157
107	275	24	73	227	136	163	0.674425309673176+0i	0.629905529620883+0.385187649627134i	110	190	7	293	132	168	0.66332495807108+0i	-0.201585623425988+0.720668603747906i	60	240	275	25	157	143	0.723417813807024+0i	-0.40341012137451-0.560291835242376i	36	263	198	100	64	236	0.461880215351701+0i	-0.81386835385527-0.352540734184832i	65	235	143	157	22	277	0.271253747103567+0i	-0.959260513409076+0.0789979246336883i	300	0	152	146	144	156	0.692820323027551+0i	0.720964135104-0.01451605641149i	162
108	285	15	79	220	128	172	0.653197264742181+0i	0.670696903172284+0.351424241350026i	113	187	4	296	135	164	0.671941230110497+0i	-0.181936008352994+0.717909654582087i	72	228	273	26	162	138	0.734846922834953+0i	-0.361307440120726-0.573983391496137i	54	245	195	103	47	252	0.396472742381497+0i	-0.826575664768953-0.399477202053206i	67	233	113	187	27	273	0.3+0i	-0.871287230828611+0.388405151092272i	298	2	143	157	158	142	0.725718035235908+0i	0.687224005577509+0.0325038381016389i	176
109	286	14	89	211	113	186	0.614757205248285+0i	0.719642956015501+0.322781031742247i	108	191	10	290	144	156	0.692820323027551+0i	-0.205572886443106+0.691187231044852i	45	255	266	34	159	140	0.729227382406089+0i	-0.459201339034223-0.507308145980666i	56	244	186	113	45	254	0.387945450083904+0i	-0.858806789844987-0.334588143058515i	69	229	116	184	32	268	0.32659863237109+0i	-0.870748448313365+0.367600969929625i	300	0	140	159	132	167	0.664433271221689+0i	0.745843259941982+0.047394722203671i	160
110	282	18	77	223	125	175	0.645497224367903+0i	0.668363915777423+0.369625498876908i	128	171	11	289	133	166	0.666945315233345+0i	-0.114267878412192+0.736292603827766i	72	228	271	29	163	137	0.737111479583199+0i	-0.366139841583366-0.567986164507529i	52	247	195	105	59	239	0.444956826199136+0i	-0.81360046120993-0.374256212156568i	65	235	117	182	32	268	0.32659863237109+0i	-0.882454365760531+0.338537480470792i	300	0	149	148	127	170	0.653918517561192+0i	0.756560693822546-0.00254734240344299i	164
111	285	15	73	227	136	163	0.674425309673176+0i	0.641353465201018+0.365809013485025i	107	190	4	296	149	150	0.705923338045516+0i	-0.195464929255894+0.680783153605951i	55	245	272	28	164	136	0.739369100427295+0i	-0.413667809029278-0.531236554753389i	46	253	195	104	51	249	0.412310562561766+0i	-0.834010455720036-0.366642277635378i	58	242	125	175	26	273	0.294883912309794+0i	-0.922094655822493+0.250569199951764i	300	0	138	162	128	172	0.653197264742181+0i	0.75477634726667+0.0603821077813336i	167
112	278	22	83	214	127	172	0.651727829603431+0i	0.673768503244777+0.348262602292715i	94	206	6	294	135	164	0.671941230110497+0i	-0.26842932170738+0.690246827247549i	66	234	281	18	177	122	0.769397975138457+0i	-0.343051159114634-0.538834536831993i	51	248	202	97	58	242	0.439696865275764+0i	-0.792593320172241-0.422448216335458i	71	229	124	176	29	270	0.311432121906498+0i	-0.902639825901088+0.297071335106687i	299	1	135	162	127	172	0.651727829603431+0i	0.755296424944932+0.0691241389516412i	169
113	288	12	106	193	107	193	0.597215762238964+0i	0.764744228016656+0.241866903582409i	104	195	8	292	137	163	0.675771164423776+0i	-0.225604609673965+0.701737766852541i	70	230	285	15	169	130	0.751809411556112+0i	-0.33615374145546-0.567259438706089i	54	246	206	94	50	250	0.408248290463863+0i	-0.788518647865152-0.459969211254672i	61	238	135	165	26	274	0.294392028877595+0i	-0.942334013787482+0.15918523735732i	298	2	152	148	134	165	0.669447933088942+0i	0.74279116115661-0.0100377183940083i	164
114	280	19	91	209	125	175	0.645497224367903+0i	0.696335051267658+0.313768751964566i	118	181	4	296	157	141	0.725841330859502+0i	-0.145534041283644+0.672290268592189i	77	222	271	29	165	134	0.742858980482126+0i	-0.344924738692087-0.573748603270851i	57	242	204	96	54	246	0.424264068711928+0i	-0.782694021736483-0.455400997295757i	58	240	123	177	25	274	0.28915746598312+0i	-0.918231712208941+0.270626093642239i	299	1	150	150	154	146	0.716472842006823+0i	0.697614984548545+0i	178
115	277	22	71	228	140	158	0.685418600359022+0i	0.620050869294217+0.381756809722322i	138	162	8	292	160	140	0.730296743340222+0i	-0.0575242624647159+0.680703772499137i	76	224	262	38	165	134	0.742858980482126+0i	-0.369038036947016-0.558544055919808i	49	251	190	109	47	253	0.395811402901264+0i	-0.851963109478529-0.342771342765129i	68	231	127	173	26	274	0.294392028877595+0i	-0.919986528368518+0.258762673030278i	299	1	139	160	138	160	0.680505142024767+0i	0.730918555280643+0.051679949925569i	179
116	280	20	80	220	133	167	0.665832811847939+0i	0.656920347156065+0.353726340776343i	113	187	7	292	134	165	0.669447933088942+0i	-0.186108958036216+0.719168214412746i	61	238	275	25	176	124	0.76594168620507+0i	-0.372322907227522-0.524126879760024i	45	254	202	97	43	257	0.378593889720018+0i	-0.827055663305429-0.415506433718039i	61	238	126	173	18	282	0.244948974278318+0i	-0.937062617871481+0.248824536948924i	298	2	142	158	146	154	0.697614984548545+0i	0.71542842039909+0.0386718065080589i	172
117	286	13	92	208	129	170	0.6568394987288+0i	0.694333843408793+0.294044872097565i	113	186	3	296	139	160	0.681823249195723+0i	-0.176848844457841+0.709817964741746i	61	239	270	29	177	123	0.768114574786861+0i	-0.379593761128657-0.515663239442371i	44	256	199	101	58	242	0.439696865275764+0i	-0.815255055581559-0.376863186070721i	67	233	141	159	39	259	0.361763020804333+0i	-0.926837193174941+0.100500418537042i	300	0	156	140	142	157	0.689141776385575+0i	0.723570225340954-0.0391119040724839i	177
118	281	19	79	221	125	175	0.645497224367903+0i	0.67148086850383+0.363932379112763i	116	184	8	292	140	160	0.683130051063973+0i	-0.170053149915321+0.710221979058105i	77	222	279	21	180	120	0.774596669241483+0i	-0.310652118637771-0.55090403990701i	56	243	213	86	50	250	0.408248290463863+0i	-0.755177483569749-0.512874547665017i	58	240	141	159	37	263	0.351188458428425+0i	-0.931818893046301+0.0915435264157577i	299	0	137	163	131	167	0.663021353680439+0i	0.745804812368398+0.0646364170719279i	154
119	284	16	84	216	125	175	0.645497224367903+0i	0.685163066977101+0.337468376272304i	112	188	4	296	137	162	0.676900273255308+0i	-0.185404120074564+0.712342145549641i	73	227	266	34	165	134	0.742858980482126+0i	-0.370232574932768-0.557752970028586i	41	259	174	123	45	255	0.387298334620742+0i	-0.897243046901776-0.212025740858079i	60	240	125	175	27	273	0.3+0i	-0.91913750526331+0.255315973684253i	300	0	123	176	147	152	0.701169591458887+0i	0.702050539015504+0.124443741029504i	170
120	276	23	90	209	131	166	0.664136613263748+0i	0.676513215061746+0.318201867953944i	127	172	7	293	146	154	0.697614984548545+0i	-0.111725099052382+0.707708157064103i	54	246	271	29	156	143	0.722315118514615+0i	-0.429829028608634-0.541763671475465i	50	249	202	98	51	249	0.412310562561766+0i	-0.80800470881933-0.420866238282176i	70	230	124	175	27	273	0.3+0i	-0.90860323279782+0.290585900121376i	298	2	130	170	125	174	0.64657575013984+0i	0.755978365629638+0.1021592385986i	161
121	287	13	70	230	126	174	0.648074069840786+0i	0.657660235364875+0.384035173935693i	124	176	4	296	139	161	0.680685928555405+0i	-0.128437929310081+0.721228372279686i	64	236	270	30	181	119	0.776745346515403+0i	-0.366879043362462-0.511924246552272i	34	266	193	107	52	248	0.416333199893227+0i	-0.852523845607124-0.316021770354365i	62	236	123	177	38	261	0.356497266473874+0i	-0.89283427931778+0.275239257141412i	299	1	155	145	136	163	0.674425309673176+0i	0.737927714346176-0.0247626749780597i	173
122	274	26	71	229	129	171	0.6557438524302+0i	0.636738927696243+0.405664316838736i	104	196	8	292	140	160	0.683130051063973+0i	-0.225060667397871+0.694752495010819i	72	226	271	29	163	136	0.738343078570011+0i	-0.36380705370951-0.56788548669513i	47	253	211	88	53	246	0.421019625532602+0i	-0.778104425987015-0.466150165907732i	58	242	126	173	32	267	0.327144328043812+0i	-0.915389222787141+0.234604261329407i	299	1	141	158	143	157	0.690410505906933+0i	0.722235700421369+0.0413391626691766i	161
123	286	14	75	223	139	161	0.680685928555405+0i	0.64249840692848+0.351940994715068i	109	190	7	292	148	151	0.703550479775242+0i	-0.194278735452312+0.683573328443319i	53	247	269	31	165	133	0.744104344274232+0i	-0.422094439962423-0.51782719954153i	54	246	202	98	54	246	0.424264068711928+0i	-0.796232740586073-0.431292734484123i	67	232	121	179	29	271	0.310912635102961+0i	-0.896983221280203+0.314252182291743i	300	0	146	153	137	163	0.675771164423776+0i	0.736909560018042+0.0172520632780144i	169
124	275	25	92	208	121	178	0.636146425162864+0i	0.69989577645005+0.324751640272823i	120	180	4	296	126	173	0.649156901121946+0i	-0.1531002073038+0.745087675545158i	53	246	256	44	185	115	0.785281265959316+0i	-0.417560969498325-0.457139114586525i	49	249	187	112	50	250	0.408248290463863+0i	-0.855099755356394-0.319589958732699i	62	238	130	168	27	273	0.3+0i	-0.932173256125168+0.202615449966193i	300	0	133	162	131	169	0.660807586719967+0i	0.746954783585432+0.0734294533016187i	161
125	284	16	95	204	127	173	0.650640709864771+0i	0.703096775730274+0.286917393380672i	114	185	1	298	130	170	0.658280588604383+0i	-0.17502406319943+0.732142912256773i	69	231	266	34	179	121	0.772442015083765+0i	-0.36359473186546-0.52070356662214i	44	256	185	114	55	242	0.430331482911935+0i	-0.855655195390871-0.287522175519429i	83	217	117	182	17	283	0.238047614284762+0i	-0.87331289740849+0.425038723592711i	300	0	144	155	141	159	0.685565460040104+0i	0.727518824344565+0.0267649065812381i	177
126	286	13	80	220	133	164	0.669187154547551+0i	0.661676585464297+0.338190254792863i	118	182	8	291	151	148	0.710645285925423+0i	-0.154695664368942+0.686332666436201i	74	226	267	33	175	125	0.763762615825973+0i	-0.351625827641559-0.541318708342927i	42	258	205	94	57	243	0.435889894354067+0i	-0.79992852635057-0.412449212304503i	72	228	141	159	21	279	0.264575131106459+0i	-0.958008884039084+0.110539486619894i	299	1	134	166	130	170	0.658280588604383+0i	0.748469714787496+0.0803725868228183i	171
127	278	21	87	212	121	176	0.638284738504225+0i	0.692260130163754+0.336702397939569i	89	211	7	293	136	164	0.673300329224139+0i	-0.290103391800369+0.680078443072995i	61	238	274	26	161	139	0.732575365861197+0i	-0.396304008856464-0.553422502160537i	40	260	202	97	60	240	0.447213595499958+0i	-0.806702343532833-0.386304709961755i	72	228	119	181	35	265	0.341565025531987+0i	-0.873406487743133+0.347123091282527i	300	0	152	148	150	150	0.707106781186548+0i	0.707043935629725-0.00942725247506307i	169
128	278	22	84	216	123	177	0.640312423743285+0i	0.68270266700319+0.35201856267352i	117	182	2	298	137	163	0.675771164423776+0i	-0.158602991682729+0.719846111584012i	69	231	278	22	186	113	0.78871641202356+0i	-0.328733993357886-0.519480878392708i	52	248	204	95	57	241	0.437350166097184+0i	-0.785311604242161-0.438190046050076i	60	239	126	174	22	277	0.271253747103567+0i	-0.929870638787988+0.248519616534175i	299	1	135	164	125	174	0.64657575013984+0i	0.759239176508604+0.0741328010103573i	165
129	283	17	79	221	140	160	0.683130051063973+0i	0.644245341791011+0.343920445617758i	115	185	8	292	129	169	0.657940655409185+0i	-0.180222091067083+0.731186769472164i	73	227	275	25	162	137	0.736074738098578+0i	-0.355018901058412-0.576329384835085i	50	249	208	92	53	246	0.421019625532602+0i	-0.784296961505426-0.455654201220338i	69	231	125	175	45	255	0.387298334620742+0i	-0.880949219859496+0.271897907364042i	299	1	130	169	130	167	0.661596884598498+0i	0.743477434391384+0.0976261585865547i	160
130	280	20	87	213	148	151	0.703550479775242+0i	0.639507161483104+0.309915009026427i	112	188	5	295	139	161	0.680685928555405+0i	-0.185713739580488+0.708644532609755i	65	234	267	33	181	119	0.776745346515403+0i	-0.369559728427189-0.509992425229521i	48	252	190	109	50	250	0.408248290463863+0i	-0.848050314903162-0.337852033775114i	80	220	133	167	24	276	0.282842712474619+0i	-0.932073409254318+0.22636068510462i	299	1	134	165	121	178	0.636146425162864+0i	0.767399616884745+0.0800971519946592i	155
131	285	15	83	217	132	165	0.666666666666667+0i	0.667652846941607+0.331353635148798i	123	177	10	290	150	150	0.707106781186548+0i	-0.13390313912129+0.694312573221503i	60	240	265	35	145	154	0.696383394959931+0i	-0.442305923661684-0.565168680234374i	51	249	203	96	52	248	0.416333199893227+0i	-0.799280492333771-0.433379004153813i	68	232	125	175	26	274	0.294392028877595+0i	-0.914143515109978+0.278702291192066i	299	1	143	156	143	155	0.692723445403778+0i	0.720513463415424+0.0315369184453789i	151
132	282	18	78	221	107	192	0.598213617174146+0i	0.704074043911711+0.382648936908539i	112	187	4	296	143	157	0.690410505906933+0i	-0.180532269477166+0.700529394822771i	64	236	278	22	160	140	0.730296743340222+0i	-0.38097450774781-0.567031825485113i	46	254	197	101	59	241	0.443471156521669+0i	-0.812833042383992-0.37767152201631i	72	226	104	195	29	271	0.310912635102961+0i	-0.818965707031016+0.482315772124986i	299	0	143	156	139	160	0.681823249195723+0i	0.730826519792441+0.0317750660779322i	152
133	287	13	78	221	131	168	0.661911693733389+0i	0.664048584944008+0.347724584308986i	106	194	2	298	140	158	0.685418600359022+0i	-0.207500889326319+0.697957536824889i	55	243	265	35	171	129	0.754983443527075+0i	-0.416664290207772-0.506350539908524i	40	260	182	118	47	253	0.395811402901264+0i	-0.881777895178761-0.256517205870185i	72	227	120	179	27	273	0.3+0i	-0.89153556979908+0.33935870076223i	300	0	155	145	139	160	0.681823249195723+0i	0.731110896002572-0.0243703632000858i	151
134	280	20	80	220	122	178	0.637704215656966+0i	0.678210453296206+0.365190244082572i	113	187	10	290	140	160	0.683130051063973+0i	-0.186600252975388+0.706055011258226i	66	234	271	29	159	141	0.728010988928052+0i	-0.390956439216203-0.563163442204292i	60	239	186	114	65	233	0.46703405161629+0i	-0.820742390522328-0.32903058069208i	77	223	121	179	29	271	0.310912635102961+0i	-0.883291998258179+0.350896821225852i	300	0	138	160	134	165	0.669447933088942+0i	0.740842851143126+0.0546930963931167i	148
135	277	22	89	211	133	167	0.665832811847939+0i	0.673456113949379+0.321128524505169i	135	165	4	296	142	158	0.687992248018343+0i	-0.0741696525942603+0.721917951917469i	68	231	273	27	170	129	0.754030419087784+0i	-0.363648517680113-0.546989837820921i	50	249	201	99	64	235	0.462651945572992+0i	-0.789488122275571-0.403313379449923i	65	235	131	168	31	269	0.321455025366432+0i	-0.925123268858087+0.20202377108646i	299	0	131	167	132	168	0.66332495807108+0i	0.742929976549267+0.0897499300529316i	170
136	284	16	74	226	130	168	0.660485889885814+0i	0.653106697433834+0.370418723917697i	102	196	10	290	143	155	0.692723445403778+0i	-0.230912090054271+0.683237758657034i	67	232	275	25	167	132	0.747347595228382+0i	-0.366849249416561-0.553979422098746i	46	254	203	97	69	231	0.479583152331272+0i	-0.781826607398787-0.398430867232074i	65	235	118	182	35	265	0.341565025531987+0i	-0.879590608144443+0.331139993654379i	300	0	142	157	145	154	0.696383394959931+0i	0.716768560051801+0.0359582889658094i	163
137	276	24	80	220	133	167	0.665832811847939+0i	0.652209597054939+0.362338665030522i	109	191	7	293	140	160	0.683130051063973+0i	-0.201276241320426+0.702012256312705i	64	235	265	35	164	135	0.740604471548472+0i	-0.401772456866386-0.538594383210553i	38	262	197	103	42	258	0.374165738677394+0i	-0.855120025641172-0.358845010760135i	93	207	119	180	28	272	0.305505046330389+0i	-0.838930335886775+0.45040266228739i	300	0	147	153	130	170	0.658280588604383+0i	0.752622143329848+0.015052442866597i	172
138	287	13	92	207	130	170	0.658280588604383+0i	0.693767240337642+0.292153526251112i	122	177	7	293	132	168	0.66332495807108+0i	-0.14177615505619+0.734778552937879i	65	234	267	33	171	129	0.754983443527075+0i	-0.384774261889472-0.530988481407471i	40	260	194	106	62	238	0.454606056566195+0i	-0.826987331207082-0.330794932482833i	77	223	130	167	34	265	0.337212654836588+0i	-0.912021121224283+0.23346327304067i	299	1	144	155	152	147	0.712994532947749+0i	0.700689195275739+0.0259508691657868i	159
139	284	16	97	202	136	163	0.674425309673176+0i	0.687156789468857+0.270122284084623i	109	191	5	294	142	158	0.687992248018343+0i	-0.197482145194024+0.69833191892984i	60	240	268	32	160	140	0.730296743340222+0i	-0.414283656516481-0.543171905210497i	36	264	192	106	75	225	0.5+0i	-0.809620374289567-0.307432674800878i	70	230	139	161	28	272	0.305505046330389+0i	-0.943314937390273+0.129705803891162i	300	0	143	157	133	167	0.665832811847939+0i	0.745289879674494+0.0347801943848097i	179
140	282	18	70	230	135	162	0.674199862463242+0i	0.631605457009658+0.382791186066459i	118	182	7	293	146	154	0.697614984548545+0i	-0.156460008436335+0.699180662699874i	62	237	277	23	169	131	0.750555349946514+0i	-0.375760789041435-0.543571978753159i	52	248	201	99	52	247	0.41702882811415+0i	-0.806250628671942-0.419579408798664i	66	234	122	178	27	273	0.3+0i	-0.904986187739901+0.301662062579967i	299	1	129	171	127	173	0.650640709864771+0i	0.75195404448805+0.105980100229859i	186
141	285	14	83	215	125	174	0.64657575013984+0i	0.685378153318228+0.334957588785803i	111	187	5	295	121	176	0.638284738504225+0i	-0.196375343735214+0.744331456385842i	74	226	268	32	168	132	0.748331477354788+0i	-0.359175592988979-0.557667368061836i	31	269	204	96	43	257	0.378593889720018+0i	-0.842843819440055-0.382466943275319i	69	231	130	169	24	276	0.282842712474619+0i	-0.932353062603341+0.225206053768923i	299	1	143	157	141	159	0.685565460040104+0i	0.727208917016812+0.0341641773095146i	161
142	279	21	86	214	116	182	0.623908442775415+0i	0.700074579828709+0.347323822550677i	100	200	3	297	145	154	0.696383394959931+0i	-0.231102781251337+0.679442176878928i	61	239	272	28	165	134	0.742858980482126+0i	-0.394540666025811-0.540831025338752i	53	247	216	84	48	250	0.401340037254391+0i	-0.757260839708657-0.515249643513107i	81	219	125	174	34	265	0.337212654836588+0i	-0.886830398006+0.315942195014498i	300	0	158	140	135	164	0.671941230110497+0i	0.739257115390996-0.0446531143524763i	174
143	284	15	78	221	129	170	0.6568394987288+0i	0.665799953046534+0.353938265002432i	128	172	2	298	143	155	0.692723445403778+0i	-0.106040739750443+0.713364976502981i	65	233	270	30	168	132	0.748331477354788+0i	-0.382099621025261-0.542217557454894i	49	251	189	110	57	242	0.436618198778998+0i	-0.837478753010971-0.328624233358059i	65	235	127	171	30	270	0.316227766016838+0i	-0.918031585196537+0.239202860730247i	300	0	145	155	143	156	0.691564074808125+0i	0.721914166433476+0.0240638055477825i	160
144	283	16	82	218	136	164	0.673300329224139+0i	0.659278012688781+0.334692648039658i	128	171	8	292	146	153	0.69878059101643+0i	-0.107437502840505+0.707221937302659i	69	231	268	32	169	131	0.750555349946514+0i	-0.373974555970786-0.54480243956238i	51	249	198	102	55	245	0.428174419288838+0i	-0.813158512099121-0.394258672532907i	62	238	136	163	25	275	0.288675134594813+0i	-0.946283043292443+0.145653934529279i	300	0	136	164	146	152	0.699952059719836+0i	0.711099313870617+0.0663692692945909i	173
145	280	20	88	212	138	162	0.678232998312527+0i	0.663275537671857+0.31633141027427i	108	191	11	289	120	180	0.632455532033676+0i	-0.22227895078251+0.742018913531877i	62	238	273	27	153	146	0.71533606481061+0i	-0.406594913104452-0.568308798998268i	44	256	204	96	54	246	0.424264068711928+0i	-0.806870581735305-0.411047277487797i	62	238	133	166	25	275	0.288675134594813+0i	-0.94092142693924+0.177012810251947i	300	0	140	159	157	141	0.725841330859502+0i	0.686477571056984+0.0436223205688384i	162
146	285	15	83	217	134	166	0.668331255192114+0i	0.666316203264723+0.330690263842492i	118	180	3	297	132	166	0.665547158460036+0i	-0.154996656879548+0.730084252824245i	52	248	278	22	175	125	0.763762615825973+0i	-0.392404542167863-0.512528381607005i	52	247	212	88	55	244	0.428889832351286+0i	-0.763019730258596-0.483584949043893i	76	224	138	162	23	275	0.277815060883479+0i	-0.948247653799146+0.153769889805267i	300	0	139	161	141	159	0.685565460040104+0i	0.72606130846547+0.0532444959541345i	165
147	282	18	89	211	139	161	0.680685928555405+0i	0.665001151198117+0.307311138053675i	90	210	6	294	119	181	0.629814787589706+0i	-0.298748210198232+0.716995704475757i	64	234	262	38	159	141	0.728010988928052+0i	-0.416211707943121-0.544763998600376i	45	254	194	106	51	248	0.412999469579453+0i	-0.839783092728565-0.352414238211706i	78	222	126	173	17	282	0.23844535493687+0i	-0.922927094502273+0.302240617625466i	300	0	134	166	136	164	0.673300329224139+0i	0.735198467613683+0.0784211698787929i	150
148	277	23	82	218	123	176	0.641382286517327+0i	0.676369503488446+0.362150600293026i	114	185	9	291	127	172	0.651727829603431+0i	-0.185761199196033+0.735352713324465i	71	229	266	34	175	125	0.763762615825973+0i	-0.363346873850593-0.53352199198315i	50	249	186	113	53	247	0.420317340430616+0i	-0.851868807921697-0.312494587830573i	62	237	135	164	30	270	0.316227766016838+0i	-0.935919582521004+0.155095245103481i	299	1	150	150	149	151	0.704745817062199+0i	0.709459888459759+0i	157
149	288	12	80	220	138	162	0.678232998312527+0i	0.655356504771366+0.332427212565185i	98	202	7	293	135	162	0.674199862463242+0i	-0.25239397900312+0.694083442258579i	71	229	263	36	147	151	0.702345065195184+0i	-0.405740808634613-0.584881018331509i	46	254	190	110	54	246	0.424264068711928+0i	-0.845180393115704-0.325069381967579i	69	230	115	185	23	277	0.276887462097269+0i	-0.881681360004838+0.382061922668763i	300	0	141	157	154	145	0.717669957030445+0i	0.695381809262983+0.0373359360678112i	164
150	282	17	78	222	137	162	0.676900273255308+0i	0.647246764967509+0.350539078143913i	97	203	9	291	134	166	0.668331255192114+0i	-0.261729115996156+0.696298214253924i	77	223	276	23	170	129	0.754030419087784+0i	-0.327480355348798-0.569381018256603i	40	260	193	106	57	242	0.436618198778998+0i	-0.836227274092197-0.331795862782097i	81	219	111	187	35	265	0.341565025531987+0i	-0.821979512377863+0.455722519264062i	300	0	138	161	139	161	0.680685928555405+0i	0.730417554499869+0.0561859657307591i	158
151	279	21	77	222	131	169	0.660807586719967+0i	0.653775567635224+0.368660874648469i	103	197	5	295	142	157	0.689141776385575+0i	-0.223434430603385+0.68931898803172i	68	232	267	33	169	130	0.751809411556112+0i	-0.378439549299346-0.539968625219799i	34	265	206	94	44	256	0.382970843102535+0i	-0.831739650705529-0.401923483734874i	74	226	121	179	37	263	0.351188458428425+0i	-0.874782873526237+0.333798728056064i	299	1	157	142	141	157	0.687862168182047+0i	0.724917415914002-0.0366111689032009i	170
152	288	12	86	212	131	169	0.660807586719967+0i	0.681979616028934+0.313428040631915i	109	191	8	292	142	156	0.690297086126034+0i	-0.200706759602214+0.6951307283784i	60	239	270	30	162	138	0.734846922834953+0i	-0.406358404934676-0.543021957879187i	44	256	192	106	55	245	0.428174419288838+0i	-0.836620604334139-0.341661573885982i	71	229	117	183	39	260	0.361157559257308+0i	-0.860451079530119+0.359428931955619i	300	0	125	174	137	163	0.675771164423776+0i	0.727408366212588+0.119207391118451i	158
153	282	18	94	205	150	148	0.709475654760603+0i	0.649316228589297+0.273921029847263i	104	194	5	294	143	157	0.690410505906933+0i	-0.2157546173164+0.690494951784578i	62	238	270	30	167	133	0.746100976186646+0i	-0.393749330977809-0.53693090587883i	42	258	200	100	72	228	0.489897948556636+0i	-0.79111130854856-0.366255235439148i	59	241	130	168	21	279	0.264575131106459+0i	-0.943742699781756+0.198367629941589i	297	3	147	153	127	173	0.650640709864771+0i	0.759227626574303+0.0154944413586593i	175
154	281	18	77	223	124	175	0.64398425373882+0i	0.669409099829368+0.370372431482272i	111	189	8	292	131	169	0.660807586719967+0i	-0.198777680563141+0.723754631794002i	74	226	268	32	170	130	0.752772652709081+0i	-0.35644418001799-0.553426490027932i	40	260	207	93	42	257	0.374790911609059+0i	-0.823158770114079-0.426545908150023i	72	228	135	163	29	271	0.310912635102961+0i	-0.935292697673295+0.168999713054028i	300	0	144	155	141	159	0.685565460040104+0i	0.727518824344565+0.0267649065812381i	158
155	283	17	82	216	116	182	0.623908442775415+0i	0.696990526642495+0.353472008515773i	118	181	4	296	139	161	0.680685928555405+0i	-0.15499421027965+0.715991243973314i	61	238	270	30	166	133	0.745106667859236+0i	-0.396716169548295-0.536127162463006i	40	260	213	87	45	254	0.387945450083904+0i	-0.799796545395237-0.458065294180908i	79	221	124	176	27	273	0.3+0i	-0.895766772601733+0.328027268840071i	300	0	141	159	133	166	0.666945315233345+0i	0.74376908624595+0.0446261451747571i	176
156	283	16	83	216	129	170	0.6568394987288+0i	0.674930117335103+0.336201144590145i	115	185	4	296	152	148	0.711805216802087+0i	-0.163738830898318+0.683024837461556i	66	233	273	27	165	135	0.741619848709566+0i	-0.377638169117159-0.554427103617635i	38	262	187	112	60	239	0.447960820073665+0i	-0.847507930186021-0.284712858773075i	74	226	136	164	30	269	0.316756133579975+0i	-0.932812245364127+0.171833834672339i	299	1	131	169	146	153	0.69878059101643+0i	0.709590172711684+0.0904846528961208i	187
157	284	15	79	221	142	158	0.687992248018343+0i	0.642252551782336+0.337902835732025i	112	188	1	299	118	179	0.630322455023139+0i	-0.191850187628548+0.752254683069832i	64	236	268	32	167	133	0.746100976186646+0i	-0.392166095428968-0.538088363495561i	44	256	204	96	52	247	0.41702882811415+0i	-0.809859792328595-0.412570082884379i	58	242	121	177	30	270	0.316227766016838+0i	-0.907062865169761+0.277915380340895i	300	0	143	157	145	153	0.697550844890932+0i	0.715756332639687+0.033401962189852i	159
158	284	16	85	215	140	160	0.683130051063973+0i	0.657072969132766+0.318729425325596i	106	192	9	291	145	154	0.696383394959931+0i	-0.210629717896338+0.686065076478164i	66	234	275	25	154	145	0.717669957030445+0i	-0.388415536945009-0.577999310930074i	44	256	201	99	52	248	0.416333199893227+0i	-0.819313494282101-0.394198001965916i	57	243	124	174	23	277	0.276887462097269+0i	-0.927537888139526+0.251011552321803i	299	1	156	142	156	142	0.723526041608667+0i	0.689526339323422-0.0326112632894732i	175
159	279	21	89	211	127	173	0.650640709864771+0i	0.686502175675038+0.324625059815328i	109	191	11	289	143	155	0.692723445403778+0i	-0.204038088706217+0.691738886101565i	50	250	266	34	175	125	0.763762615825973+0i	-0.421470713725666-0.488906027921772i	55	245	214	86	53	247	0.420317340430616+0i	-0.752537223628623-0.506972445391914i	73	227	135	164	26	274	0.294392028877595+0i	-0.939069854079107+0.17742926053269i	300	0	147	153	142	158	0.687992248018343+0i	0.725572935157434+0.0145114587031487i	164
160	284	16	79	221	142	158	0.687992248018343+0i	0.641264387132758+0.339774414077805i	130	169	4	296	145	154	0.696383394959931+0i	-0.0953216625038693+0.71131142819554i	63	235	271	29	159	141	0.728010988928052+0i	-0.398930122712953-0.557543502510995i	46	254	198	102	58	240	0.441169890726035+0i	-0.814824184388909-0.376072700487189i	81	219	142	158	17	281	0.238845095963413+0i	-0.964596007019703+0.111837218205183i	300	0	135	165	134	166	0.668331255192114+0i	0.740172132330411+0.0740172132330411i	172
161	277	23	89	211	120	179	0.63351226715995+0i	0.697452100771281+0.334996678323214i	118	181	5	295	124	176	0.642910050732864+0i	-0.163120758053003+0.748370419617772i	73	227	272	28	177	123	0.768114574786861+0i	-0.341755341717531-0.541482489474529i	45	255	183	116	51	249	0.412310562561766+0i	-0.867670807825694-0.277754152529009i	69	230	132	167	22	277	0.271253747103567+0i	-0.94053994312596+0.204465205027383i	300	0	139	160	152	148	0.711805216802087+0i	0.700650946458915+0.0492095982462783i	160
162	282	18	77	223	141	158	0.68671093362092+0i	0.636132445612585+0.351800519164536i	113	187	8	292	130	168	0.660485889885814+0i	-0.189319767606802+0.72657856757205i	73	227	276	24	151	148	0.710645285925423+0i	-0.366866404330148-0.600326843449334i	51	248	187	113	49	251	0.404145188432738+0i	-0.856629284913262-0.320706929915242i	60	240	139	161	31	269	0.321455025366432+0i	-0.939930403984912+0.114880382709267i	300	0	139	161	152	147	0.712994532947749+0i	0.699291794730245+0.051281398280218i	167
163	289	10	85	215	135	165	0.670820393249937+0i	0.672627348800825+0.312365890655771i	108	190	8	292	117	183	0.62449979983984+0i	-0.217998152107841+0.749984536958974i	73	227	258	42	164	134	0.741846055775589+0i	-0.389282643688807-0.546006824914171i	48	252	197	102	61	238	0.451678400996131+0i	-0.808300376683748-0.377673302109759i	84	215	116	183	23	277	0.276887462097269+0i	-0.855503129340278+0.437547402028997i	300	0	134	166	140	160	0.683130051063973+0i	0.72617728587346+0.0774589104931691i	146
164	282	18	75	225	136	164	0.673300329224139+0i	0.642849312700103+0.365255291306877i	105	195	8	292	132	167	0.664433271221689+0i	-0.225770029696072+0.712429871485384i	68	231	264	35	164	135	0.740604471548472+0i	-0.389652855819534-0.547426404801677i	52	246	196	103	52	248	0.416333199893227+0i	-0.820385436842403-0.391962245227224i	75	225	135	164	35	265	0.341565025531987+0i	-0.922659427210565+0.178977413973956i	299	1	151	149	142	156	0.690297086126034+0i	0.723509747261561-0.00485577011584935i	163
165	285	15	81	218	125	174	0.64657575013984+0i	0.679819879803108+0.346099307071817i	102	197	5	295	129	168	0.659047368816107+0i	-0.234842119099195+0.714496847266358i	66	234	268	32	167	132	0.747347595228382+0i	-0.385325646350618-0.541290788921106i	48	252	204	96	43	257	0.378593889720018+0i	-0.818001299587064-0.433059511546093i	73	226	106	193	20	280	0.258198889747161+0i	-0.83981404100832+0.477541317436103i	300	0	141	157	135	165	0.670820393249937+0i	0.74055320088537+0.0397612456851206i	161
166	282	18	79	218	143	155	0.692723445403778+0i	0.636751988311864+0.338646029902621i	97	203	9	291	138	162	0.678232998312527+0i	-0.258556524615665+0.687857923977524i	65	235	275	24	178	122	0.77028133388609+0i	-0.356790253535605-0.52855215603445i	36	264	202	98	48	252	0.4+0i	-0.833862931503153-0.380358530159333i	68	232	101	199	29	271	0.310912635102961+0i	-0.815870882434012+0.48753260047886i	300	0	137	162	136	162	0.675555948035523+0i	0.734744910548991+0.0614335209489123i	160
167	281	18	83	217	125	174	0.64657575013984+0i	0.680176217634529+0.345398483342776i	98	202	6	294	142	157	0.689141776385575+0i	-0.246115390172405+0.68155031124666i	60	240	267	33	180	118	0.77719164022626+0i	-0.383669018973199-0.498769724665159i	36	263	203	95	51	249	0.412310562561766+0i	-0.822169072503839-0.392476771565118i	66	234	119	181	26	274	0.294392028877595+0i	-0.896577835379256+0.330879915437582i	300	0	158	141	141	159	0.685565460040104+0i	0.72683714048475-0.0413251885894339i	146
168	293	7	92	206	136	164	0.673300329224139+0i	0.68618450295606+0.275349767694857i	102	198	6	294	132	168	0.66332495807108+0i	-0.236643191323985+0.709929573971954i	80	220	275	25	161	139	0.732575365861197+0i	-0.33258543787667-0.593902567636912i	43	257	184	116	57	242	0.436618198778998+0i	-0.857401899873744-0.272445463511283i	57	242	135	165	37	263	0.351188458428425+0i	-0.924310407129102+0.149388546881947i	299	1	124	175	150	150	0.707106781186548+0i	0.696907106060866+0.119668231046792i	174
169	281	19	92	207	130	170	0.658280588604383+0i	0.688922681654465+0.303401063558925i	118	181	5	295	157	143	0.723417813807024+0i	-0.147035064313165+0.674571980243095i	63	236	262	38	151	149	0.709459888459759+0i	-0.431674061411046-0.557067474702625i	43	256	199	101	44	255	0.383610727998386+0i	-0.839444553638184-0.384935904705885i	81	218	111	189	28	272	0.305505046330389+0i	-0.82815010879294+0.469929850055206i	298	2	146	152	144	156	0.692820323027551+0i	0.720960160472649+0.0147121382284007i	164
170	278	22	84	216	113	185	0.615787813189319+0i	0.700298709092669+0.361091521875907i	124	176	7	293	142	157	0.689141776385575+0i	-0.129625134851557+0.712938241683562i	59	240	276	24	164	136	0.739369100427295+0i	-0.39364857600155-0.5462363334174i	38	262	202	96	53	246	0.421019625532602+0i	-0.818877511073049-0.390105238077106i	69	231	134	163	30	269	0.316756133579975+0i	-0.933370957401014+0.168772650982849i	299	1	142	158	145	153	0.697550844890932+0i	0.71550471837795+0.0384163607182792i	178
171	290	10	82	218	119	181	0.629814787589706+0i	0.698688776326545+0.339363119930036i	111	189	8	292	141	157	0.687862168182047+0i	-0.192232399936124+0.699923097203322i	49	249	274	26	161	139	0.732575365861197+0i	-0.429033058734606-0.528454319545372i	42	258	215	85	55	245	0.428174419288838+0i	-0.774279726159737-0.466001687040583i	68	232	127	172	32	268	0.32659863237109+0i	-0.911259602716268+0.250877001318819i	300	0	147	153	132	168	0.66332495807108+0i	0.748181855944245+0.0149636371188849i	149
172	284	16	86	214	128	172	0.653197264742181+0i	0.683257492115583+0.326331936532816i	121	179	5	295	125	173	0.64765970018855+0i	-0.149426713803595+0.747133569017974i	52	247	271	29	143	156	0.691564074808125+0i	-0.454125126544829-0.56170232318856i	39	261	190	110	59	241	0.443471156521669+0i	-0.843209820580192-0.303859394803673i	65	234	131	169	20	280	0.258198889747161+0i	-0.942709407294307+0.211263595378263i	300	0	141	157	127	173	0.650640709864771+0i	0.758293516762598+0.0407137458664483i	162
173	276	24	84	215	116	183	0.622864243812996+0i	0.693647167951343+0.361792399273873i	122	176	8	291	142	157	0.689141776385575+0i	-0.136257216093645+0.711700486934317i	74	226	275	25	158	142	0.725718035235908+0i	-0.357421031310905-0.587863538340304i	41	259	199	101	51	248	0.412999469579453+0i	-0.8306579574254-0.373415045081143i	64	235	132	168	27	273	0.3+0i	-0.933608865148211+0.195894070652151i	300	0	146	153	130	170	0.658280588604383+0i	0.752566443023155+0.0176186123784685i	152
174	282	18	96	203	138	162	0.678232998312527+0i	0.680714093678316+0.276818212312176i	100	199	4	296	149	151	0.704745817062199+0i	-0.228482443014136+0.671661452346065i	69	231	276	24	169	131	0.750555349946514+0i	-0.357336718916375-0.555857118314361i	46	254	199	99	60	238	0.448711802696558+0i	-0.80441178819579-0.389331983187173i	72	227	122	178	32	267	0.327144328043812+0i	-0.889090126752297+0.320148926501945i	299	1	151	149	155	144	0.719996283899737+0i	0.693962289458198-0.00465746502992074i	157
175	284	16	82	217	129	171	0.6557438524302+0i	0.673811646748861+0.34055523003705i	116	183	6	293	152	147	0.712994532947749+0i	-0.159401705362509+0.682810290134929i	65	233	271	28	174	126	0.761577310586391+0i	-0.369383345399996-0.532499712808474i	47	252	203	97	52	248	0.416333199893227+0i	-0.808201251701159-0.416506186527098i	76	224	116	184	34	266	0.336650164612069+0i	-0.855637188292763+0.393130600026405i	300	0	155	144	135	163	0.673067704044837+0i	0.739080885403822-0.0271902666870971i	158
176	289	11	79	221	128	172	0.653197264742181+0i	0.674313612447927+0.344433571825919i	125	175	4	296	136	163	0.674425309673176+0i	-0.124614909952863+0.727751074124718i	81	218	278	22	173	127	0.759385716659635+0i	-0.307794978300805-0.573232574672916i	43	256	208	92	47	253	0.395811402901264+0i	-0.807103281215795-0.4380840407776i	73	226	120	180	25	274	0.28915746598312+0i	-0.891599025199306+0.348481187626918i	300	0	134	166	146	153	0.69878059101643+0i	0.711300997531041+0.075872106403311i	175
177	279	20	93	207	137	163	0.675771164423776+0i	0.675015462455303+0.296120682796029i	114	186	8	292	137	163	0.675771164423776+0i	-0.181142691665188+0.714507283790462i	58	242	273	27	159	140	0.729227382406089+0i	-0.40984974307253-0.547951286933926i	41	259	193	107	58	241	0.440431530558801+0i	-0.835149367327597-0.329462594450336i	72	228	121	178	33	267	0.33166247903554+0i	-0.885751329204118+0.324722316469222i	299	1	130	169	141	157	0.687862168182047+0i	0.719663497039551+0.094499146095068i	161
178	279	21	91	209	119	181	0.629814787589706+0i	0.706370897578482+0.323068860132794i	99	200	8	292	159	141	0.728010988928052+0i	-0.230397563842222+0.645691073637827i	72	227	271	29	170	130	0.752772652709081+0i	-0.355884348114648-0.553786659373757i	42	258	197	102	57	243	0.435889894354067+0i	-0.823392783332787-0.363351516242172i	76	224	146	154	28	271	0.306015497891582+0i	-0.95063873612982+0.0513858776286387i	299	1	131	169	162	138	0.734846922834953+0i	0.672785134269398+0.0857913929605273i	149
179	282	17	85	215	137	163	0.675771164423776+0i	0.662198469578934+0.323769239151361i	101	198	4	296	138	161	0.679366220486757+0i	-0.232028603978745+0.696149599868601i	70	229	257	43	168	132	0.748331477354788+0i	-0.396453364471573-0.531812682999541i	66	234	203	97	55	243	0.429608843471898+0i	-0.763705197088077-0.481861612448429i	58	242	130	169	31	269	0.321455025366432+0i	-0.926211760329092+0.196973200448058i	299	1	147	149	129	171	0.6557438524302+0i	0.75496597811196+0.00513535718831828i	171
180	291	9	85	215	112	186	0.613057033378214+0i	0.717471867201684+0.330749442327017i	103	197	7	293	135	165	0.670820393249937+0i	-0.231562599596734+0.704541526432617i	61	238	278	22	157	140	0.727062259108206+0i	-0.391341251893591-0.564120994066724i	49	251	195	104	66	234	0.469041575982343+0i	-0.804783300865226-0.36376343775656i	74	226	126	173	30	270	0.316227766016838+0i	-0.906079079766564+0.281106209837805i	300	0	131	169	142	158	0.687992248018343+0i	0.719965296686376+0.091195604246941i	175
181	289	10	75	225	142	157	0.689141776385575+0i	0.638709738320053+0.342247691322036i	116	184	3	297	144	156	0.692820323027551+0i	-0.162497529082905+0.702562846329032i	72	228	278	22	150	149	0.708288246974828+0i	-0.367341449314384-0.602816737336425i	46	254	207	92	49	250	0.404820452376368+0i	-0.799604902806337-0.443567808509433i	77	223	132	167	24	275	0.283315298789931+0i	-0.932433708297098+0.22427621608832i	300	0	147	153	130	170	0.658280588604383+0i	0.752622143329848+0.015052442866597i	168
182	291	9	85	215	106	193	0.595411664453447+0i	0.729624816148609+0.336351865600423i	103	195	8	292	120	180	0.632455532033676+0i	-0.240161441782715+0.736425476121547i	60	239	268	32	157	142	0.724626532801645+0i	-0.417339611059155-0.548401346643915i	49	251	193	106	44	256	0.382970843102535+0i	-0.847972326593809-0.366437261566582i	67	232	118	181	36	264	0.346410161513775+0i	-0.876374528330508+0.334615728998921i	300	0	133	167	144	156	0.692820323027551+0i	0.716523265788648+0.0812059701227134i	147
183	287	13	82	218	121	178	0.636146425162864+0i	0.691117696890288+0.343036521084231i	116	183	5	294	146	154	0.697614984548545+0i	-0.161811180109904+0.697961657488987i	45	255	271	29	171	129	0.754983443527075+0i	-0.429778248751401-0.495268267608757i	49	251	203	96	48	252	0.4+0i	-0.809313618594131-0.430129592981085i	61	239	138	162	30	270	0.316227766016838+0i	-0.940175815561191+0.126765278502632i	300	0	140	158	132	165	0.666666666666667+0i	0.743999992064358+0.0449395968361022i	170
184	277	23	88	211	120	180	0.632455532033676+0i	0.696712960498566+0.338512999267862i	123	177	11	289	132	167	0.664433271221689+0i	-0.14250470947816+0.733635356202379i	66	234	272	28	165	134	0.742858980482126+0i	-0.379645083006905-0.551389287224314i	35	264	208	91	58	242	0.439696865275764+0i	-0.799803456374798-0.408633206968783i	71	227	126	172	25	273	0.289642223181746+0i	-0.918054646084686+0.270708421281382i	300	0	136	164	145	154	0.696383394959931+0i	0.714564380761939+0.066692675537781i	162
185	280	20	80	219	118	181	0.628210816073265+0i	0.685632699654851+0.367775708459059i	100	199	3	297	149	151	0.704745817062199+0i	-0.227087875519166+0.672134235198242i	69	231	271	29	154	146	0.716472842006823+0i	-0.388072085316074-0.579712621274628i	58	242	194	106	62	238	0.454606056566195+0i	-0.80352428840159-0.384294224887717i	69	231	130	169	33	267	0.33166247903554+0i	-0.91702566679609+0.221503784250263i	300	0	137	163	135	165	0.670820393249937+0i	0.738850246529665+0.064033688032571i	163
186	283	17	76	224	137	162	0.676900273255308+0i	0.643216833622699+0.357880042767517i	129	171	5	295	124	175	0.64398425373882+0i	-0.109654677613872+0.757139440667208i	51	249	263	36	169	130	0.751809411556112+0i	-0.432607384908597-0.497627832037354i	41	259	218	82	56	243	0.432771267414631+0i	-0.764867620720357-0.477165121183342i	66	233	106	192	28	272	0.305505046330389+0i	-0.845939809964113+0.437095532560728i	298	2	138	160	139	161	0.680685928555405+0i	0.730533273648688+0.0546607972755457i	150
187	283	17	72	227	129	171	0.6557438524302+0i	0.651763360554346+0.381057110993753i	104	195	4	296	141	158	0.68671093362092+0i	-0.216942859860307+0.69380392705801i	69	231	276	24	166	134	0.743863786814047+0i	-0.361405199757215-0.562185866289001i	36	263	211	88	53	246	0.421019625532602+0i	-0.797501809425648-0.432126531098479i	67	232	103	197	30	270	0.316227766016838+0i	-0.82497489008161+0.468419075972398i	300	0	139	160	154	146	0.716472842006823+0i	0.695900715779756+0.0488759700045982i	177
188	284	16	86	214	133	167	0.665832811847939+0i	0.673253181966663+0.321553758551242i	121	179	5	295	142	154	0.69262524479673+0i	-0.141458103374798+0.70729051687399i	67	233	281	18	163	136	0.738343078570011+0i	-0.359115902121249-0.570863615210674i	51	249	197	102	62	237	0.455365632796078+0i	-0.802190574583638-0.38617667267379i	62	238	116	184	25	275	0.288675134594813+0i	-0.893086219944458+0.345056039523995i	299	1	133	167	141	159	0.685565460040104+0i	0.723318337607237+0.0825262532840472i	167
189	283	17	83	217	128	172	0.653197264742181+0i	0.676229398604555+0.340656915086505i	119	181	9	291	128	172	0.653197264742181+0i	-0.162590660061826+0.739525260281211i	65	234	271	29	159	141	0.728010988928052+0i	-0.393403193700798-0.561456968240677i	53	246	212	88	58	242	0.439696865275764+0i	-0.756364245687308-0.48433438295514i	63	235	117	183	26	274	0.294392028877595+0i	-0.89301314946023+0.34038338417798i	300	0	148	152	136	163	0.674425309673176+0i	0.738277456823574+0.00984369942431431i	163
190	284	16	77	222	139	160	0.681823249195723+0i	0.64289695597555+0.348999370849803i	109	190	6	294	146	151	0.701129439962759+0i	-0.19364891224685+0.686234367547356i	59	241	269	31	163	137	0.737111479583199+0i	-0.410497266522466-0.536804117760147i	58	242	203	97	67	233	0.472581562625261+0i	-0.76363426434991-0.439919739245057i	71	229	137	163	29	271	0.310912635102961+0i	-0.937825623810753+0.154325735563794i	299	1	147	152	140	158	0.685418600359022+0i	0.728046099575384+0.0122563932275715i	154
191	289	11	75	223	112	186	0.613057033378214+0i	0.696335760771437+0.373199118563225i	119	181	5	294	147	152	0.701169591458887+0i	-0.149081131725983+0.697234551766246i	68	232	267	32	170	129	0.754030419087784+0i	-0.375059165916822-0.539229773985153i	43	256	208	92	54	246	0.424264068711928+0i	-0.795859502097927-0.431981079354687i	64	236	129	169	32	268	0.32659863237109+0i	-0.920278563104983+0.215454634721004i	300	0	137	162	156	142	0.723526041608667+0i	0.687896740151652+0.0575164498454559i	178
192	291	9	76	222	128	172	0.653197264742181+0i	0.671458179611061+0.349967493300068i	117	182	5	295	133	167	0.665832811847939+0i	-0.163700355949592+0.727920916122517i	67	233	267	33	155	144	0.719996283899737+0i	-0.401533849891042-0.566017595629541i	51	249	198	102	49	250	0.404820452376368+0i	-0.822786595781923-0.398926834318508i	71	228	127	171	20	278	0.25906388007542+0i	-0.92979949142115+0.261455181232348i	299	1	137	163	149	150	0.705923338045516+0i	0.705607700498753+0.0615630879629785i	170
193	275	24	94	206	127	173	0.650640709864771+0i	0.693862461168238+0.308579895081035i	117	182	10	290	137	161	0.678035060763204+0i	-0.166739351766065+0.715867616915636i	59	239	269	30	159	139	0.730449893544975+0i	-0.411752773727104-0.544887700676176i	46	254	195	105	38	262	0.355902608401044+0i	-0.85767733708985-0.371110386240801i	64	235	105	195	24	276	0.282842712474619+0i	-0.849397109136413+0.44556093970489i	300	0	135	164	151	149	0.709459888459759+0i	0.701454231193703+0.0680340224234696i	158
194	279	21	69	231	131	169	0.660807586719967+0i	0.635637811949814+0.399121416805697i	123	177	6	294	145	154	0.696383394959931+0i	-0.13225834503067+0.705377840163574i	77	223	270	29	177	123	0.768114574786861+0i	-0.330964205123556-0.54814477551732i	53	247	204	94	67	232	0.473371173138509+0i	-0.76500518070128-0.43667700413655i	69	230	119	181	30	269	0.316756133579975+0i	-0.885523729608463+0.339872440983058i	300	0	143	155	138	162	0.678232998312527+0i	0.734251851448397+0.0295671886489288i	166
195	283	17	99	201	137	161	0.678035060763204+0i	0.686302251149294+0.263168532395594i	115	184	5	295	135	165	0.670820393249937+0i	-0.172205479345467+0.721349619036011i	62	238	263	36	168	132	0.748331477354788+0i	-0.405594529980879-0.524874344247831i	48	251	197	103	61	239	0.450924975282289+0i	-0.810418481773193-0.37401677912508i	82	218	121	179	29	270	0.311432121906498+0i	-0.874097981766902+0.372777080459414i	300	0	158	142	138	159	0.681649810860727+0i	0.73064017898768-0.0389674762126762i	159
196	281	18	72	226	119	181	0.629814787589706+0i	0.669713737373532+0.393467715710589i	107	192	9	291	134	166	0.668331255192114+0i	-0.215332225647843+0.712015004006854i	55	245	274	26	170	130	0.752772652709081+0i	-0.400341711615608-0.522551286740372i	32	268	222	78	50	250	0.408248290463863+0i	-0.779262483021414-0.475482193030016i	71	229	132	168	33	265	0.332773579230018+0i	-0.919442407796413+0.209493206839689i	300	0	140	159	135	164	0.671941230110497+0i	0.739113709489519+0.0469670919073607i	192
197	276	24	81	219	118	182	0.627162924074226+0i	0.683159842392178+0.374111342262383i	118	180	5	295	130	169	0.659380473395787+0i	-0.158188001448687+0.734978875548147i	77	223	267	31	163	136	0.738343078570011+0i	-0.353104058087697-0.574601620681459i	52	247	199	100	61	238	0.451678400996131+0i	-0.795527992610496-0.403883442402252i	62	238	122	178	27	273	0.3+0i	-0.909033257595471+0.289237854689468i	300	0	130	170	115	184	0.620173672946042+0i	0.777583139692056+0.103677751958941i	157
198	280	20	85	215	134	166	0.668331255192114+0i	0.665331997326648+0.332665998663324i	112	188	3	297	147	152	0.701169591458887+0i	-0.178445693446799+0.690303077281037i	59	241	270	29	168	131	0.749581823218117+0i	-0.39804994670688-0.528850952752903i	40	260	205	94	52	248	0.416333199893227+0i	-0.811191547517714-0.410651847557615i	59	240	134	165	35	265	0.341565025531987+0i	-0.92636944590985+0.158659960349201i	299	1	142	158	135	165	0.670820393249937+0i	0.74055320088537+0.0397612456851206i	163
199	277	23	85	215	141	158	0.68671093362092+0i	0.647100574184839+0.331193207259957i	110	190	4	296	142	156	0.690297086126034+0i	-0.191181010019664+0.697810686571772i	63	237	268	32	180	120	0.774596669241483+0i	-0.375319154188868-0.509053565451567i	54	246	202	98	63	237	0.458257569495584+0i	-0.78153179481626-0.423329722192141i	63	237	113	185	26	274	0.294392028877595+0i	-0.882200733648421+0.367498569906771i	300	0	132	168	142	157	0.689141776385575+0i	0.719464900971837+0.0863357881166205i	152
200	286	14	82	218	133	167	0.665832811847939+0i	0.667333000332917+0.333666500166459i	111	187	6	294	132	167	0.664433271221689+0i	-0.191884610466397+0.722294070555618i	51	249	271	29	162	138	0.734846922834953+0i	-0.429482765130982-0.524923379604534i	62	237	199	100	52	247	0.41702882811415+0i	-0.791080255848762-0.447525401880157i	59	239	123	177	31	269	0.321455025366432+0i	-0.907487514934221+0.270431279450398i	298	2	161	138	134	165	0.669447933088942+0i	0.740611611024365-0.0577399904644775i	168
[truncated: 751 more columns]
