# Supplementary material for: Experimental benchmarking of quantum state overlap estimation strategies with photonic systems
Source: Light Sci Appl. 2025 Feb 12;14:83. doi: 10.1038/s41377-025-01755-8 (PMC11814415; doi:10.1038/s41377-025-01755-8)
Supplement: Supplementary file 3 — Dataset all [file 41377_2025_1755_MOESM3_ESM.zip › overlap_estimation_data/1_TT_data/Tomography_Phi/Phi_tomo_c10.csv]

Data No.	SigmaX+_Counts (m =1)	SigmaX-_Counts (m =1)	SigmaY+_Counts (m =1)	SigmaY-_Counts (m =1)	SigmaZ+_Counts (m =1)	SigmaZ-_Counts (m =1)	Tomo results (m =1)_1	Tomo results (m =1)_2	SigmaX+_Counts (m =2)	SigmaX-_Counts (m =2)	SigmaY+_Counts (m =2)	SigmaY-_Counts (m =2)	SigmaZ+_Counts (m =2)	SigmaZ-_Counts (m =2)	Tomo results (m =2)_1	Tomo results (m =2)_2	SigmaX+_Counts (m =3)	SigmaX-_Counts (m =3)	SigmaY+_Counts (m =3)	SigmaY-_Counts (m =3)	SigmaZ+_Counts (m =3)	SigmaZ-_Counts (m =3)	Tomo results (m =3)_1	Tomo results (m =3)_2	SigmaX+_Counts (m =4)	SigmaX-_Counts (m =4)	SigmaY+_Counts (m =4)	SigmaY-_Counts (m =4)	SigmaZ+_Counts (m =4)	SigmaZ-_Counts (m =4)	Tomo results (m =4)_1	Tomo results (m =4)_2	SigmaX+_Counts (m =5)	SigmaX-_Counts (m =5)	SigmaY+_Counts (m =5)	SigmaY-_Counts (m =5)	SigmaZ+_Counts (m =5)	SigmaZ-_Counts (m =5)	Tomo results (m =5)_1	Tomo results (m =5)_2	SigmaX+_Counts (m =6)	SigmaX-_Counts (m =6)	SigmaY+_Counts (m =6)	SigmaY-_Counts (m =6)	SigmaZ+_Counts (m =6)	SigmaZ-_Counts (m =6)	Tomo results (m =6)_1	Tomo results (m =6)_2	SigmaX+_Counts (m =7)
1	142	157	281	19	81	219	0.519615242270663+0i	-0.048998875553188-0.852994202907923i	254	46	112	188	265	35	0.939858145324779+0i	0.320820047675883+0.117222709727726i	296	4	183	115	184	115	0.784464540552736+0i	0.603802530510212-0.141555249866787i	273	27	124	175	71	229	0.486483983977547+0i	0.855380014549251+0.177927974312798i	178	120	296	4	143	156	0.691564074808125+0i	0.141632603753131-0.708293255642669i	133	167	82	218	17	283	0.238047614284762+0i	-0.235563571204105+0.942254284816419i	33
2	145	155	274	26	79	221	0.513160143944688+0i	-0.0345804828754703-0.857595975311665i	251	49	116	183	266	34	0.941629792788369+0i	0.319426179746607+0.106302629439829i	296	4	180	120	173	127	0.759385716659635+0i	0.637325294797554-0.130957252355662i	263	37	126	174	69	229	0.481189800558027+0i	0.857489406732944+0.182121643907882i	191	109	295	4	154	146	0.716472842006823+0i	0.188625737801466-0.671630104823719i	138	161	75	224	22	278	0.270801280154532+0i	-0.14685538925314+0.951367521683379i	28
3	138	162	268	32	69	230	0.480384461415262+0i	-0.088734680532651-0.872557691904402i	232	66	106	192	260	40	0.930949336251263+0i	0.324221223621067+0.167970031514528i	299	1	171	129	185	115	0.785281265959316+0i	0.613080027485227-0.0864072521959044i	272	27	116	182	80	218	0.51812776015084+0i	0.825673967932441+0.22317285417311i	180	118	296	4	154	145	0.717669957030445+0i	0.145566223904971-0.68099949136102i	145	153	87	213	16	284	0.23094010767585+0i	-0.062063693858516+0.970986490416475i	26
4	139	161	277	23	78	222	0.509901951359279+0i	-0.0742304105212537-0.857023830563565i	248	52	122	178	260	40	0.930949336251263+0i	0.351098903802863+0.100313972515104i	297	3	188	112	167	132	0.747347595228382+0i	0.643287305270054-0.166291956464368i	273	27	113	187	86	213	0.536307204930347+0i	0.808246196140394+0.243130969570688i	188	109	293	7	162	137	0.736074738098578+0i	0.181916310243681-0.651997266865771i	150	150	76	224	12	288	0.2+0i	5.99951954608738e-17+0.979795897113271i	36
5	162	137	275	25	57	242	0.436618198778998+0i	0.0898146255652836-0.895152434800661i	237	62	122	177	260	40	0.930949336251263+0i	0.34834925231001+0.109481193583146i	300	0	179	117	182	118	0.778888096369862+0i	0.613841842588082-0.128574980542098i	275	24	127	172	66	234	0.469041575982343+0i	0.869315659650483+0.15585340511662i	183	117	297	3	144	155	0.693977918359488+0i	0.157706792492397-0.70251207564795i	135	165	82	217	17	283	0.238047614284762+0i	-0.21002504118807+0.948273597337437i	32
6	152	146	277	23	70	230	0.483045891539648+0i	0.0208162765742221-0.875347559142226i	240	59	127	173	264	36	0.938083151964686+0i	0.335805138842164+0.0850582666599471i	293	7	176	124	165	134	0.742858980482126+0i	0.658649677744786-0.119754486862688i	272	28	129	171	61	239	0.450924975282289+0i	0.879625705164093+0.151410982036442i	178	121	296	4	157	143	0.723417813807024+0i	0.132701363342891-0.677537463786029i	144	156	87	213	11	289	0.191485421551268+0i	-0.0930546937556761+0.977074284434592i	28
7	153	146	272	28	67	233	0.472581562625261+0i	0.0253568774248684-0.880922071147004i	243	56	123	176	255	45	0.921954445729289+0i	0.372621367147409+0.105609264485629i	297	3	171	128	175	123	0.766321291722768+0i	0.635649667880245-0.0932801027876955i	277	23	139	159	71	229	0.486483983977547+0i	0.870957443460668+0.0690395901913546i	180	117	296	4	140	159	0.684271455454021+0i	0.155277867299268-0.712503585378928i	128	172	95	205	15	285	0.223606797749979+0i	-0.361986854400296+0.904967136000738i	32
8	159	141	279	21	69	231	0.479583152331272+0i	0.061072227792467-0.875368598358694i	247	52	139	160	265	35	0.939858145324779+0i	0.339601416106984+0.0365724601961367i	297	2	178	121	168	132	0.748331477354788+0i	0.651278904294695-0.125840330660331i	273	26	121	177	61	239	0.450924975282289+0i	0.870327115496637+0.197983278834276i	195	105	295	5	148	152	0.702376916856849+0i	0.210978507402255-0.679819634962821i	134	166	83	217	18	282	0.244948974278318+0i	-0.225198659517953+0.943019386731427i	21
9	137	163	273	27	66	232	0.470612908946529+0i	-0.092738888065186-0.877452556309068i	255	45	118	182	258	42	0.92736184954957+0i	0.357913281636138+0.109078333451014i	297	3	162	137	163	137	0.737111479583199+0i	0.673324964059653-0.0574470142020726i	276	24	144	154	56	243	0.432771267414631+0i	0.900785260062843+0.0359853491555945i	177	121	295	5	152	147	0.712994532947749+0i	0.133802156421633-0.68828466416414i	130	170	76	223	21	279	0.264575131106459+0i	-0.252419464218122+0.930744011038393i	22
10	159	141	281	19	67	231	0.474164754874401+0i	0.0603457302315243-0.87836562892552i	244	56	129	170	271	28	0.952026530644061+0i	0.298942520119618+0.0654129544842969i	298	1	165	135	176	124	0.76594168620507+0i	0.639676618896827-0.0643984205556066i	270	30	130	170	77	223	0.506622805119022+0i	0.850437089527052+0.141739514921175i	185	114	293	7	149	151	0.704745817062199+0i	0.171474447525205-0.688425629374197i	144	155	87	212	9	291	0.173205080756888+0i	-0.0863362992048902+0.981094309146477i	26
11	151	147	274	26	76	221	0.505857940426219+0i	0.014004705162339-0.862503108597911i	246	52	90	207	250	50	0.912870929175277+0i	0.349278066887755+0.211356331009553i	297	3	161	139	170	129	0.754030419087784+0i	0.655008193436995-0.0490142185565098i	278	22	122	177	82	218	0.522812904711937+0i	0.833306615514634+0.179629483120708i	195	105	296	4	154	144	0.718873092756943+0i	0.204750937274444-0.664303040934861i	129	167	83	215	20	280	0.258198889747161+0i	-0.268929463823367+0.927906394428344i	20
12	157	142	268	31	70	229	0.483852986323927+0i	0.0552785898960833-0.873401720358117i	247	53	132	167	265	35	0.939858145324779+0i	0.336102916286719+0.0608399238184075i	298	2	178	121	176	124	0.76594168620507+0i	0.631235760659849-0.12196207524274i	277	23	127	172	67	232	0.473371173138509+0i	0.867267718087912+0.154163671479562i	197	103	293	7	157	142	0.724626532801645+0i	0.215176901627197-0.654687168780621i	137	163	91	208	17	283	0.238047614284762+0i	-0.21002504118807+0.948273597337437i	46
13	141	159	274	25	72	227	0.490716492065718+0i	-0.0626146767436675-0.869066583565955i	243	57	123	177	267	33	0.94339811320566+0i	0.318510810297534+0.0924708804089614i	294	6	162	138	149	151	0.704745817062199+0i	0.707009242489458-0.0589174368741215i	278	22	130	170	68	232	0.476095228569523+0i	0.868851588190183+0.135758060654716i	181	119	290	10	146	154	0.697614984548545+0i	0.154895681705928-0.699528885123544i	142	158	61	238	13	287	0.208166599946613+0i	-0.0877650310404208+0.974147815268884i	38
14	135	164	275	24	70	229	0.483852986323927+0i	-0.100444671551352-0.869365950323774i	246	54	127	173	262	38	0.934523051258412+0i	0.346107876070288+0.0829216786418399i	298	2	166	134	161	137	0.735029561565954+0i	0.674107235907516-0.0728764579359477i	269	30	134	165	60	240	0.447213595499958+0i	0.886996922881005+0.1150498100808i	184	115	291	9	138	161	0.679366220486757+0i	0.174952110983972-0.712638265408047i	144	155	74	226	17	283	0.238047614284762+0i	-0.0703379814393805+0.968703206199075i	34
15	145	155	277	23	67	233	0.472581562625261+0i	-0.0346694776370406-0.880604731980837i	251	49	103	195	272	28	0.952190457139047+0i	0.277706123035022+0.127328875602475i	295	5	188	112	174	126	0.761577310586391+0i	0.62690361663873-0.164291982291529i	277	23	150	150	73	226	0.494112494469261+0i	0.869397977228705+0i	189	109	293	6	159	141	0.728010988928052+0i	0.184653674269361-0.66022952113551i	138	161	79	220	15	285	0.223606797749979+0i	-0.156916327875541+0.961965314367444i	38
16	148	151	276	23	65	233	0.46703405161629+0i	-0.0104843143079022-0.884177173299767i	250	50	128	172	260	40	0.930949336251263+0i	0.356620136717987+0.0784564300779572i	296	4	170	129	170	130	0.752772652709081+0i	0.651843691284808-0.0918321047647768i	280	20	132	164	63	236	0.459023246837373+0i	0.881591903028881+0.109969883953707i	200	99	293	7	158	142	0.725718035235908+0i	0.229777174605363-0.648487303934094i	134	165	80	220	18	282	0.244948974278318+0i	-0.2102740016683+0.946459108584412i	26
17	159	141	274	24	62	238	0.454606056566195+0i	0.0635400359128026-0.888423320928449i	244	56	129	170	269	31	0.946924847422786+0i	0.314025191698634+0.0687132615436774i	298	2	167	133	169	131	0.750555349946514+0i	0.656490928456728-0.0754077417821917i	276	23	115	183	69	231	0.479583152331272+0i	0.847229488272009+0.22847799500685i	183	116	296	4	144	153	0.696310623822791+0i	0.161025670907579-0.699444242567111i	142	155	70	229	20	280	0.258198889747161+0i	-0.0792525238366642+0.962835588664468i	25
18	157	143	280	20	71	229	0.486483983977547+0i	0.0469767658317961-0.87242565116193i	244	56	140	160	262	38	0.934523051258412+0i	0.353905607965525+0.0376495327622899i	294	6	170	130	168	131	0.749581823218117+0i	0.65561841816892-0.0910581136345722i	275	23	128	171	79	221	0.513160143944688+0i	0.846144071210435+0.143898844408485i	190	108	300	0	164	135	0.740604471548472+0i	0.178270630221197-0.64786155860874i	148	150	88	212	8	292	0.163299316185545+0i	-0.0160172095107546+0.986446543069021i	15
19	156	143	280	20	88	212	0.541602560309064+0i	0.0421193397786425-0.83957883958761i	241	59	127	172	268	32	0.945163125250522+0i	0.316989924550389+0.0786387588928342i	298	2	149	147	170	130	0.752772652709081+0i	0.658265153789151-0.00450784208675919i	279	20	118	182	68	232	0.476095228569523+0i	0.853879277604632+0.21029387202371i	190	109	295	5	138	161	0.679366220486757+0i	0.198014462768042-0.706577533605635i	131	169	68	230	19	281	0.251661147842358+0i	-0.219622024899655+0.942567150311129i	29
20	149	150	281	18	77	223	0.506622805119022+0i	-0.00327818090556868-0.862161578164606i	234	66	113	187	275	25	0.957427107756338+0i	0.264182294763424+0.116366010788651i	295	5	182	118	172	128	0.757187779440036+0i	0.637849046965931-0.140766686226964i	268	31	136	163	57	243	0.435889894354067+0i	0.894215832490964+0.101872689777452i	187	113	296	4	155	144	0.719996283899737+0i	0.170481785084904-0.672711908713405i	135	164	81	219	19	281	0.251661147842358+0i	-0.199671589320764+0.946994151557858i	31
21	165	135	276	24	69	230	0.480384461415262+0i	0.103679562971491-0.870908328960523i	241	58	109	189	264	36	0.938083151964686+0i	0.317234962628635+0.139147326549986i	298	2	172	126	170	130	0.752772652709081+0i	0.650369450494298-0.101749256493984i	275	25	128	171	66	231	0.471404520791032+0i	0.869070626012355+0.149980081278386i	191	108	294	6	147	152	0.701169591458887+0i	0.198054567552151-0.684934735785176i	136	163	87	213	11	289	0.191485421551268+0i	-0.206309306648069+0.959567508476463i	30
22	141	158	281	19	62	236	0.456129029195871+0i	-0.057813221198455-0.888033749459721i	241	59	129	170	269	31	0.946924847422786+0i	0.313545470053173+0.0708701033050467i	296	4	175	125	166	134	0.743863786814047+0i	0.658743615202811-0.112798564247057i	277	23	118	180	52	248	0.416333199893227+0i	0.882944721840304+0.216968395949766i	190	109	295	5	132	166	0.665547158460036+0i	0.201402788836163-0.718668140740069i	150	149	78	222	13	287	0.208166599946613+0i	0.00681486651216349+0.978069641825718i	32
23	162	137	278	21	69	230	0.480384461415262+0i	0.0849161073033716-0.872937583078659i	247	53	108	192	262	38	0.934523051258412+0i	0.32660137277146+0.141415027385581i	299	1	168	130	166	133	0.745106667859236+0i	0.661516847316969-0.0849206348747066i	273	27	127	173	66	233	0.469825271726817+0i	0.867719452237407+0.162256482938702i	190	110	296	4	148	151	0.703550479775242+0i	0.187777461647218-0.685387735012346i	149	150	85	215	23	276	0.277350098112615+0i	-0.00741502682176779+0.960740308540323i	31
24	143	157	280	19	73	227	0.493288286231625+0i	-0.0464376274912984-0.868625473618893i	247	53	112	187	275	24	0.959026819995964+0i	0.26414012952601+0.102457554638059i	298	2	173	127	169	130	0.751809411556112+0i	0.65155955679773-0.101255877069917i	272	28	112	187	57	243	0.435889894354067+0i	0.860028624957598+0.265237184899747i	195	105	295	5	164	135	0.740604471548472+0i	0.199162853045182-0.641746970923363i	144	156	85	213	24	276	0.282842712474619+0i	-0.0889375495927487+0.955034089586564i	37
25	155	145	282	18	65	235	0.465474668125631+0i	0.0335010205136516-0.884426941560397i	251	48	135	165	262	38	0.934523051258412+0i	0.352103738484596+0.0518615851265488i	298	2	174	125	178	121	0.771568354556165+0i	0.627549129238942-0.104232262946448i	274	26	138	161	57	243	0.435889894354067+0i	0.896128709420946+0.0833866665093932i	201	99	296	4	136	164	0.673300329224139+0i	0.243824937181655-0.698008643696501i	131	168	85	214	9	291	0.173205080756888+0i	-0.271538074958444+0.946713828909171i	28
26	135	165	274	26	64	236	0.461880215351701+0i	-0.106514912454639-0.880523276291687i	243	56	109	191	259	41	0.929157324317757+0i	0.338746283320139+0.148046013804691i	298	2	166	132	179	120	0.773732645917089+0i	0.629318730199114-0.0727717559408552i	278	22	128	170	69	231	0.479583152331272+0i	0.865767253191692+0.142993228164526i	190	110	293	7	155	144	0.719996283899737+0i	0.186943855162785-0.668324282206957i	149	150	82	218	15	284	0.223980410036832+0i	-0.00718990108000092+0.974567125057167i	29
27	156	144	276	24	64	235	0.462651945572992+0i	0.0421684077145429-0.885536562005401i	245	55	121	179	263	37	0.936304793679209+0i	0.335887068791406+0.102533947315271i	297	3	180	119	179	120	0.773732645917089+0i	0.620215468418964-0.129114543626909i	276	24	118	180	61	239	0.450924975282289+0i	0.866382467542609+0.214588179081343i	181	117	299	1	159	138	0.731678573796948+0i	0.144048759160614-0.666255521275998i	133	167	82	218	22	278	0.270801280154532+0i	-0.233473347347334+0.933893389389334i	26
28	141	158	276	24	77	223	0.506622805119022+0i	-0.0582234167484733-0.860199608855681i	249	51	114	185	253	47	0.918331820930394+0i	0.372439462313439+0.133998184981525i	298	2	172	128	168	132	0.748331477354788+0i	0.656115661526759-0.097530706443167i	277	21	137	161	71	229	0.486483983977547+0i	0.869875163976715+0.081550796622817i	197	103	299	1	134	165	0.669447933088942+0i	0.223470574854374-0.708449269219186i	131	168	82	217	17	283	0.238047614284762+0i	-0.256727719266968+0.936709245974072i	29
29	148	151	287	13	81	219	0.519615242270663+0i	-0.00938546910073835-0.854348823941228i	249	49	135	165	274	25	0.95728154681171+0i	0.286000149030118+0.0426140222054875i	296	4	168	132	170	130	0.752772652709081+0i	0.653334024921987-0.0805480304698341i	275	25	124	176	65	235	0.465474668125631+0i	0.866515215500657+0.180235164824137i	193	106	295	5	150	150	0.707106781186548+0i	0.203808820975266-0.67709819412894i	160	138	87	213	16	284	0.23094010767585+0i	0.16844109731717+0.958276715464408i	35
30	166	134	276	24	77	222	0.507469293270086+0i	0.108546736074512-0.854805546586784i	229	71	106	194	269	31	0.946924847422786+0i	0.280834404917934+0.156414098941634i	298	2	172	127	175	123	0.766321291722768+0i	0.635111423212748-0.0968770249183324i	276	24	122	177	72	228	0.489897948556636+0i	0.851600084088525+0.186486720118127i	195	102	295	5	147	153	0.7+0i	0.220073357439197-0.679387751836489i	143	156	80	219	18	282	0.244948974278318+0i	-0.0902820391218205+0.96532334137946i	41
31	173	126	274	25	62	238	0.454606056566195+0i	0.165205451478309-0.875237391874445i	248	51	121	178	257	43	0.925562891794321+0i	0.363676734033794+0.105226263146834i	299	1	163	135	167	131	0.748600483945715+0i	0.660074974838538-0.0624367121823761i	268	32	139	161	64	232	0.464990554975277+0i	0.881493821157833+0.082173152819798i	189	110	295	4	160	138	0.732743305447312+0i	0.17828877964228-0.656734618682322i	129	171	86	214	17	283	0.238047614284762+0i	-0.302808105096664+0.922843748866026i	30
32	153	146	281	19	67	232	0.473371173138509+0i	0.0236047402144945-0.880546732820512i	246	54	132	168	266	34	0.941629792788369+0i	0.330884083524064+0.062040765660762i	297	3	189	111	171	128	0.756244903794432+0i	0.632410262719343-0.167782314599009i	272	28	145	155	77	221	0.508320038700981+0i	0.860445916999291+0.0352641769262005i	182	118	296	4	148	152	0.702376916856849+0i	0.152394593753558-0.695300334000606i	133	167	86	214	5	295	0.129099444873581+0i	-0.25457426769552+0.958397243089014i	26
33	144	155	289	11	73	227	0.493288286231625+0i	-0.0345070847884189-0.869181182358472i	256	44	108	191	263	37	0.936304793679209+0i	0.326873444100591+0.128402043890085i	295	4	180	119	161	139	0.732575365861197+0i	0.666206271122808-0.139651486386568i	278	22	135	164	78	222	0.509901951359279+0i	0.854729280922042+0.0971486301215219i	194	105	294	5	155	144	0.719996283899737+0i	0.204250345758592-0.663239886789135i	124	174	82	218	14	285	0.216385633707315+0i	-0.338879740231193+0.915607874139319i	31
34	153	146	281	19	81	219	0.519615242270663+0i	0.0228956120085234-0.854093549297005i	256	44	119	180	253	45	0.921408318060242+0i	0.373348495095465+0.107785029662507i	296	4	174	126	159	141	0.728010988928052+0i	0.676486392209954-0.111203242555061i	278	21	140	160	64	236	0.461880215351701+0i	0.884286454744265+0.0685866796286732i	191	109	295	5	159	141	0.728010988928052+0i	0.186535918061934-0.659700198023914i	139	161	78	221	17	282	0.23844535493687+0i	-0.147190322251736+0.959936884250449i	26
35	139	160	278	20	78	222	0.509901951359279+0i	-0.0695562514029354-0.857415843036955i	241	59	117	183	269	31	0.946924847422786+0i	0.302198160501683+0.109588343918193i	295	5	170	130	175	125	0.763762615825973+0i	0.639443189326861-0.0881990605968083i	278	22	140	159	74	226	0.496655480858378+0i	0.865551205351996+0.0644549784503864i	182	118	296	3	152	148	0.711805216802087+0i	0.149409237489957-0.686301838177637i	143	157	88	212	15	285	0.223606797749979+0i	-0.109349711307159+0.968526014434843i	34
36	157	143	277	22	73	227	0.493288286231625+0i	0.047527053125546-0.86856654660876i	242	57	123	177	262	38	0.934523051258412+0i	0.341735109814863+0.099417208703978i	296	4	164	136	180	117	0.778498944161523+0i	0.624780069940246-0.059910417665503i	269	30	119	179	75	225	0.5+0i	0.839793567406009+0.211534309613094i	204	95	297	3	166	134	0.743863786814047+0i	0.233011996094308-0.626396101794075i	139	161	84	215	10	288	0.183185826361828+0i	-0.162289170755741+0.969590211416941i	32
37	157	143	287	13	72	226	0.491539152311424+0i	0.0444382957971673-0.869720932030275i	252	48	123	177	264	36	0.938083151964686+0i	0.334876514119717+0.088643783149337i	295	5	173	127	161	138	0.733799385705343+0i	0.670977584771196-0.106430927239569i	271	29	125	175	78	221	0.510753918455249+0i	0.841944150494297+0.173955402994689i	189	110	295	5	150	150	0.707106781186548+0i	0.186431471138899-0.682087462550798i	155	145	84	215	20	280	0.258198889747161+0i	0.0732898307280871+0.963307808566494i	29
38	152	148	271	29	67	233	0.472581562625261+0i	0.0145647367976008-0.881166576254844i	255	44	100	198	264	36	0.938083151964686+0i	0.313989588633605+0.146323402877666i	294	6	172	128	157	142	0.724626532801645+0i	0.681237239354614-0.104077911568066i	277	23	125	174	57	243	0.435889894354067+0i	0.883600185067108+0.17102839807872i	184	116	296	4	147	153	0.7+0i	0.161973192407694-0.695531943868332i	135	164	71	228	20	279	0.258630300055936+0i	-0.175460590914943+0.949907337022278i	31
39	164	136	280	19	80	219	0.517260600111872+0i	0.0909882902155254-0.850977439545586i	250	50	114	185	262	36	0.937653790517845+0i	0.327420847331+0.116623144617898i	299	1	170	127	173	127	0.759385716659635+0i	0.643837840499148-0.0938411875176712i	268	30	125	175	69	231	0.479583152331272+0i	0.85899173015921+0.179257377862356i	174	126	293	7	154	146	0.716472842006823+0i	0.115467307787345-0.6879927088996i	144	156	85	214	17	283	0.238047614284762+0i	-0.0896634605553459+0.967105887260838i	35
40	155	145	286	14	72	226	0.491539152311424+0i	0.0319951297718827-0.870267529795204i	234	66	123	177	258	42	0.92736184954957+0i	0.356216469875278+0.114498151031339i	298	2	177	122	176	124	0.76594168620507+0i	0.632020306201563-0.117828968773454i	275	25	116	184	62	238	0.454606056566195+0i	0.859466483994245+0.233774883646435i	188	112	296	4	168	132	0.748331477354788+0i	0.167079745858899-0.641937970931558i	131	166	76	223	17	282	0.23844535493687+0i	-0.226372349164456+0.944404241965693i	29
41	147	152	279	19	81	219	0.519615242270663+0i	-0.0163728169790535-0.854243484531296i	251	47	129	170	261	39	0.932737905308881+0i	0.353532420322918+0.0708154487426292i	298	2	179	120	162	136	0.737308728467136+0i	0.662438259480484-0.132481664024277i	282	18	117	183	56	241	0.43422596485262+0i	0.873908225871+0.21847705646775i	191	108	290	10	160	140	0.730296743340222+0i	0.194745554402323-0.654783044761544i	152	148	88	212	15	285	0.223606797749979+0i	0.031424926213533+0.97417271261952i	28
42	129	171	287	13	69	231	0.479583152331272+0i	-0.132953867447844-0.867365706683554i	255	44	118	181	247	53	0.907377172587747+0i	0.402748258029218+0.120251849553748i	296	3	175	125	163	137	0.737111479583199+0i	0.666204185648086-0.113307765363355i	269	31	134	165	62	237	0.455365632796078+0i	0.88279766336188+0.11537081966872i	199	101	293	7	145	152	0.698724186081667+0i	0.231897756538801-0.676762840511196i	144	155	86	214	22	278	0.270801280154532+0i	-0.0826963025014283+0.959076633131711i	24
43	138	162	279	21	71	229	0.486483983977547+0i	-0.080924064407188-0.869933692377272i	241	59	141	158	254	46	0.920144916122817+0i	0.389869586466148+0.0365381838909433i	293	7	189	111	158	140	0.728149258244406+0i	0.661267068029788-0.180345564008124i	281	19	123	176	55	245	0.428174419288838+0i	0.885638083133995+0.179754978705488i	205	95	299	1	148	151	0.703550479775242+0i	0.24608853070445-0.666676201362964i	147	152	80	220	19	281	0.251661147842358+0i	-0.0346581931109175+0.967194642415348i	30
44	156	143	284	16	74	225	0.497485315156123+0i	0.0421697020599252-0.866446811657929i	246	54	115	185	264	35	0.939650543453634+0i	0.321439033202399+0.117191314188374i	296	4	175	125	165	135	0.741619848709566+0i	0.661197044980651-0.113218672085728i	275	25	119	180	78	222	0.509901951359279+0i	0.835557349815924+0.204557852864634i	189	109	292	8	148	152	0.702376916856849+0i	0.194196723605522-0.684802379674273i	136	163	92	208	15	285	0.223606797749979+0i	-0.221659426043978+0.949140189248066i	30
45	146	153	274	26	60	240	0.447213595499958+0i	-0.0253202115208052-0.894068726043217i	236	64	124	176	260	40	0.930949336251263+0i	0.34952419402211+0.105670105169475i	298	2	175	125	173	127	0.759385716659635+0i	0.641552188791319-0.108370302160696i	284	16	122	177	78	220	0.511610170386548+0i	0.841562178211137+0.173286276899163i	189	110	296	4	142	158	0.687992248018343+0i	0.190118094406228-0.700372598583077i	143	157	77	223	16	284	0.23094010767585+0i	-0.092872296293712+0.968525375634423i	34
46	145	155	274	26	74	226	0.496655480858378+0i	-0.0349694769215947-0.867243027655549i	242	58	125	173	260	39	0.932504808240314+0i	0.349312446920173+0.0917365632413644i	292	7	176	124	182	117	0.780189497605494+0i	0.615449948369273-0.111918313418075i	281	19	114	185	73	227	0.493288286231625+0i	0.839391440552766+0.228229437613596i	190	109	294	6	162	137	0.736074738098578+0i	0.183835551483978-0.651458724666185i	151	148	79	220	17	283	0.238047614284762+0i	0.0206602919181161+0.971033720151464i	27
47	150	149	281	18	83	217	0.525991127935317+0i	0.00323377911393424-0.850483906964721i	249	51	109	190	264	36	0.938083151964686+0i	0.320464995835501+0.131537775730595i	297	3	172	127	169	131	0.750555349946514+0i	0.653150292970919-0.100306338078259i	272	28	124	174	57	243	0.435889894354067+0i	0.881439723464421+0.181835128341488i	194	106	294	5	154	146	0.716472842006823+0i	0.202590437682184-0.667550583271716i	153	145	80	220	12	288	0.2+0i	0.0562710660961207+0.978178698970902i	31
48	145	154	276	24	63	237	0.458257569495584+0i	-0.0318292884708843-0.888249343594149i	255	45	119	179	257	43	0.925562891794321+0i	0.363842226027772+0.104652605760625i	296	4	173	127	177	122	0.769397975138457+0i	0.630988076186289-0.0994022311800319i	258	42	130	170	78	222	0.509901951359279+0i	0.845851163610616+0.156639104372336i	182	117	298	2	163	136	0.738343078570011+0i	0.145114917815689-0.658628240326138i	128	171	84	215	11	289	0.191485421551268+0i	-0.306101664487927+0.93254228018415i	30
49	155	144	279	20	73	226	0.494112494469261+0i	0.036890981623724-0.868614930958594i	243	57	127	173	252	47	0.918046493674746+0i	0.384877264061952+0.0951846997142463i	297	3	175	123	159	141	0.728010988928052+0i	0.674949452935268-0.120180014904239i	271	28	116	182	62	237	0.455365632796078+0i	0.858979563698659+0.234085987654726i	199	101	297	3	163	136	0.738343078570011+0i	0.213272009023163-0.639816027069488i	154	146	72	227	18	282	0.244948974278318+0i	0.0498079080211712+0.968255737033639i	34
50	138	161	284	15	86	213	0.536307204930347+0i	-0.0719031751133868-0.840954526326134i	234	66	109	191	257	41	0.928663613685036+0i	0.333335765829485+0.162699599988201i	294	5	173	127	172	128	0.757187779440036+0i	0.645129930086733-0.102342757305801i	275	25	137	163	72	228	0.489897948556636+0i	0.867103106843665+0.0901787231117412i	199	101	295	4	154	145	0.717669957030445+0i	0.221590112081083-0.660187590767816i	137	163	73	226	13	287	0.208166599946613+0i	-0.16333183633402+0.964359568784602i	23
51	157	143	278	21	75	224	0.500835422470633+0i	0.0469239008172526-0.864269649548539i	238	61	110	190	266	34	0.941629792788369+0i	0.306944421809253+0.13826950225381i	298	2	184	116	180	118	0.77719164022626+0i	0.613288661526596-0.140890638458813i	272	27	117	182	71	229	0.486483983977547+0i	0.844474679186587+0.224044302641339i	188	112	296	4	147	153	0.7+0i	0.179879866179043-0.69111738058264i	148	152	92	208	12	287	0.200334168988253+0i	-0.0337636436878211+0.979145666946807i	37
52	157	143	287	13	80	220	0.516397779494322+0i	0.0436980463477989-0.85523319280692i	250	50	130	170	262	38	0.934523051258412+0i	0.348991220226056+0.0697982440452113i	296	4	177	123	170	128	0.755294511205873+0i	0.644458056094743-0.119180599414781i	270	30	123	177	76	224	0.503322295684717+0i	0.843023180280697+0.189680215563157i	183	116	294	5	164	136	0.739369100427295+0i	0.152060921855719-0.655904573377654i	140	160	85	213	22	277	0.271253747103567+0i	-0.147621747546802+0.951119984194162i	30
53	151	149	272	27	71	229	0.486483983977547+0i	0.00710815001800618-0.873660579136231i	255	44	116	184	267	33	0.94339811320566+0i	0.315773115081118+0.101426524104728i	294	6	165	135	155	144	0.719996283899737+0i	0.690243212964048-0.0719003346837551i	280	20	126	173	69	230	0.480384461415262+0i	0.862978407800376+0.156521681888157i	204	96	295	5	152	148	0.711805216802087+0i	0.245127957675716-0.658213960425533i	151	148	79	220	21	279	0.264575131106459+0i	0.0205137631759267+0.964146869268558i	28
54	165	135	279	21	76	222	0.505008472252674+0i	0.0996904522612473-0.857337889446727i	254	46	110	188	263	37	0.936304793679209+0i	0.328555343438139+0.124035154821445i	298	2	166	134	163	137	0.737111479583199+0i	0.671856454211899-0.0726331301850702i	266	32	115	185	64	236	0.461880215351701+0i	0.850200421447069+0.252637903011194i	188	111	296	3	145	155	0.695221787153807+0i	0.182694995979045-0.695190049634547i	134	166	77	222	9	291	0.173205080756888+0i	-0.211572130983936+0.961892526944105i	36
55	155	145	285	15	64	236	0.461880215351701+0i	0.0328272077822081-0.886334610119615i	229	71	111	188	263	35	0.939441501941696+0i	0.307874617661219+0.150541968332716i	298	2	172	128	177	123	0.768114574786861+0i	0.633353237167218-0.0941471028221541i	277	23	117	183	62	238	0.454606056566195+0i	0.86206541162418+0.224001248689748i	184	116	297	3	156	144	0.721110255092798+0i	0.156122575979604-0.67500054908829i	145	155	81	219	23	276	0.277350098112615+0i	-0.0694388634843496+0.958256316084024i	31
56	147	152	280	18	72	226	0.491539152311424+0i	-0.0165608008274773-0.870697996793905i	251	47	127	173	254	46	0.920144916122817+0i	0.382110045155324+0.0855876552122415i	298	2	174	126	164	134	0.741846055775589+0i	0.661923544426994-0.107338953150323i	281	19	128	171	67	233	0.472581562625261+0i	0.869575848592637+0.143193960106781i	176	124	295	5	168	132	0.748331477354788+0i	0.117073826351376-0.652911723882676i	132	165	80	218	19	281	0.251661147842358+0i	-0.22580462190458+0.941105169145934i	30
57	128	172	288	12	82	217	0.523686444009004+0i	-0.134118309398671-0.84128757713712i	254	45	123	176	264	36	0.938083151964686+0i	0.335781786991107+0.0851504053135342i	296	3	167	131	167	133	0.746100976186646+0i	0.660830177845246-0.0814666151399114i	269	31	131	168	56	240	0.43495883620084+0i	0.889692090068945+0.138776063064069i	190	110	296	4	157	142	0.724626532801645+0i	0.18209547864125-0.664648497040564i	151	149	81	219	19	281	0.251661147842358+0i	0.0140248374706687+0.967713785476154i	28
58	139	161	276	24	81	219	0.519615242270663+0i	-0.0743078751634599-0.851162933690543i	248	52	121	178	245	55	0.903696114115064+0i	0.411033928614874+0.119935161069455i	294	6	175	123	167	132	0.747347595228382+0i	0.653721751891581-0.118825262508257i	276	24	122	177	58	242	0.439696865275764+0i	0.877356211488999+0.192126897722149i	190	109	293	7	146	152	0.699952059719836+0i	0.195218179001849-0.686991249348317i	143	156	91	209	17	283	0.238047614284762+0i	-0.106710421854731+0.96537361637913i	26
59	157	142	284	16	71	229	0.486483983977547+0i	0.0489868954724867-0.872315090666957i	245	55	141	158	256	44	0.923760430703401+0i	0.38143689349296+0.0342427065096654i	295	5	176	123	158	141	0.726930597543868+0i	0.675449001588706-0.123856984491529i	279	21	121	179	65	235	0.465474668125631+0i	0.863510168576151+0.194122440997739i	201	99	295	5	150	149	0.708288246974828+0i	0.234224659528999-0.665932855523625i	145	154	84	216	13	287	0.208166599946613+0i	-0.0667552008801091+0.975812691976346i	27
60	146	153	269	31	71	229	0.486483983977547+0i	-0.025771473080052-0.873309317772699i	237	63	116	184	263	36	0.937869213807212+0i	0.323185740726418+0.126302473387336i	298	2	179	121	169	131	0.750555349946514+0i	0.648475787576234-0.127066201619667i	285	15	115	183	73	227	0.493288286231625+0i	0.843186439840491+0.213783288251877i	205	95	291	9	148	152	0.702376916856849+0i	0.258671885012966-0.663140650669604i	139	160	84	216	17	283	0.238047614284762+0i	-0.153096241649342+0.95911150244702i	29
61	143	157	279	21	72	227	0.490716492065718+0i	-0.0472114355455802-0.870039312197122i	241	59	123	177	260	40	0.930949336251263+0i	0.350064736891333+0.103865361495231i	293	6	185	115	179	120	0.773732645917089+0i	0.615585084519114-0.149642227862777i	280	20	116	183	76	222	0.505008472252674+0i	0.835635002898447+0.216056901958564i	189	109	293	7	141	159	0.685565460040104+0i	0.197331470749116-0.70075694120857i	147	153	79	221	15	285	0.223606797749979+0i	-0.0411469234199925+0.973810520939813i	35
62	152	147	282	17	54	246	0.424264068711928+0i	0.0170825919174819-0.90537737162654i	251	49	116	182	264	35	0.939650543453634+0i	0.325005660070012+0.106902652491631i	296	4	179	121	172	128	0.757187779440036+0i	0.640680837179953-0.127258522453552i	270	30	122	177	65	235	0.465474668125631+0i	0.862553587606022+0.198329629257238i	187	112	299	1	164	135	0.740604471548472+0i	0.164514156265035-0.651490682290094i	145	154	78	221	13	287	0.208166599946613+0i	-0.0614367672980527+0.976161969291281i	31
63	143	156	274	26	82	218	0.522812904711937+0i	-0.0447723112269369-0.851270877461496i	252	48	113	185	262	38	0.934523051258412+0i	0.335362661495317+0.119157676804495i	296	4	176	124	176	123	0.767221455996771+0i	0.631447799190072-0.112449608074944i	260	40	132	167	67	233	0.472581562625261+0i	0.870269658204175+0.138915041215321i	188	111	292	8	153	147	0.714142842854285+0i	0.183746001290139-0.675453482491492i	150	148	77	223	13	287	0.208166599946613+0i	0.0134871801493539+0.978000389896796i	27
64	152	148	280	20	79	221	0.513160143944688+0i	0.0132029434493992-0.858191324210947i	244	56	119	180	257	43	0.925562891794321+0i	0.35999709510807+0.117198228856431i	297	3	173	127	164	136	0.739369100427295+0i	0.665207244073591-0.104080044991106i	271	28	125	174	74	225	0.497485315156123+0i	0.850356419991596+0.171471047652626i	193	107	296	4	161	138	0.733799385705343+0i	0.191935917180985-0.651689393219159i	137	162	89	211	16	284	0.23094010767585+0i	-0.195946763993155+0.953032807592308i	30
65	149	151	281	19	57	243	0.435889894354067+0i	-0.00687002884654829-0.899973778897834i	232	68	128	172	252	47	0.918046493674746+0i	0.382930358387955+0.102737413226037i	294	5	172	127	170	130	0.752772652709081+0i	0.650442690917839-0.101280003776134i	267	33	129	170	64	236	0.461880215351701+0i	0.873546323926593+0.153569159081512i	185	114	294	6	165	134	0.742858980482126+0i	0.160745031841961-0.64986273154812i	148	152	75	223	11	289	0.191485421551268+0i	-0.0263405674175503+0.981141940720839i	32
66	142	158	289	11	85	213	0.534073870666651+0i	-0.0485779019546528-0.844041046462093i	256	44	120	180	261	39	0.932737905308881+0i	0.346928323578121+0.0981872613900341i	298	2	185	115	173	125	0.761929729536575+0i	0.63027511714717-0.149051547973993i	276	24	140	159	73	226	0.494112494469261+0i	0.86692092177649+0.0655816910087327i	200	100	294	5	153	146	0.71533606481061+0i	0.227819443827431-0.660600193305627i	143	157	66	234	18	282	0.244948974278318+0i	-0.08051557998729+0.966186959847477i	31
67	155	145	284	15	82	218	0.522812904711937+0i	0.0315622086080018-0.851862954737704i	251	49	122	178	265	35	0.939858145324779+0i	0.329150665843726+0.0912496895408348i	297	3	165	133	161	138	0.733799385705343+0i	0.675324187708446-0.0739979934483984i	270	29	143	156	66	232	0.470612908946529+0i	0.881058891006339+0.0475259982700515i	198	102	298	2	147	153	0.7+0i	0.220316422090358-0.679308968111936i	144	156	96	203	16	284	0.23094010767585+0i	-0.1080811001808+0.966946297604151i	37
68	147	153	276	24	65	234	0.466252404120157+0i	-0.0210571688539289-0.884401091865015i	239	60	123	176	269	31	0.946924847422786+0i	0.308227837498017+0.091262990991033i	294	6	176	124	174	126	0.761577310586391+0i	0.637761825223715-0.115151440665393i	281	19	134	165	72	227	0.490716492065718+0i	0.865243450314135+0.102718528529213i	191	109	297	3	160	138	0.732743305447312+0i	0.182822870542882-0.655486877312283i	154	145	82	217	24	276	0.282842712474619+0i	0.0638027935138971+0.957041902708457i	20
69	127	173	278	22	67	233	0.472581562625261+0i	-0.155860062026619-0.867395127800315i	243	57	113	186	268	32	0.945163125250522+0i	0.303886029448156+0.119665984193092i	299	1	172	128	180	120	0.774596669241483+0i	0.625672219497419-0.0923811330801559i	270	30	127	172	62	236	0.456129029195871+0i	0.874571877988222+0.164530662665008i	198	102	294	6	159	140	0.729227382406089+0i	0.216385633707315-0.649156901121946i	146	152	89	210	20	280	0.258198889747161+0i	-0.0480067532573691+0.964898277009043i	27
70	148	152	281	19	72	228	0.489897948556636+0i	-0.0133080642190942-0.871678206350681i	238	62	106	194	257	42	0.9271093638699+0i	0.335223182282788+0.167611591141394i	296	4	178	121	161	138	0.733799385705343+0i	0.666699104478207-0.130578580274171i	284	16	136	164	74	226	0.496655480858378+0i	0.863249129620987+0.0901902075723419i	186	112	299	1	162	138	0.734846922834953+0i	0.164488690603366-0.657984400015373i	148	151	68	231	14	286	0.216024689946929+0i	-0.0179672865999385+0.976222571929972i	35
71	152	148	267	33	73	226	0.494112494469261+0i	0.014859333053991-0.869270983658465i	257	43	116	184	264	36	0.938083151964686+0i	0.330143670719498+0.10490546546227i	297	3	158	142	157	142	0.724626532801645+0i	0.688123512134303-0.0374488986195538i	273	26	134	165	69	231	0.479583152331272+0i	0.870665964767368+0.109273866023435i	180	120	293	7	146	152	0.699952059719836+0i	0.1466378714929-0.698973854116155i	142	156	89	210	12	288	0.2+0i	-0.112986419068008+0.973259507585818i	21
72	168	131	287	13	62	238	0.454606056566195+0i	0.119585643700637-0.882628238362017i	238	61	129	171	257	43	0.925562891794321+0i	0.368430731291471+0.0871328271856552i	297	3	172	126	170	129	0.754030419087784+0i	0.648839876006904-0.102200500946164i	267	32	117	183	80	219	0.517260600111872+0i	0.824149727135729+0.230691783195695i	193	107	294	6	149	150	0.705923338045516+0i	0.202660189074564-0.678675982017146i	130	169	81	219	22	278	0.270801280154532+0i	-0.262605916841451+0.926123533394184i	29
73	163	137	280	20	70	230	0.483045891539648+0i	0.0871249624155303-0.871249624155304i	237	61	96	203	263	37	0.936304793679209+0i	0.300354158970069+0.1819909682449i	299	1	172	128	180	120	0.774596669241483+0i	0.625672219497419-0.0923811330801559i	273	26	131	169	65	235	0.465474668125631+0i	0.874836758902282+0.134141636365017i	197	102	295	5	154	146	0.716472842006823+0i	0.217828838077816-0.662734685955349i	143	156	83	216	15	285	0.223606797749979+0i	-0.0948175535558359+0.97005650945586i	25
74	140	160	274	26	69	231	0.479583152331272+0i	-0.0705368403860084-0.874656820786506i	234	65	130	170	260	39	0.932504808240314+0i	0.351509629559481+0.0829202203063392i	299	1	181	119	163	136	0.738343078570011+0i	0.660286016332892-0.137374942995434i	264	36	138	161	72	225	0.492365963917331+0i	0.865963945789169+0.0876481726507255i	209	90	293	7	131	168	0.661911693733389+0i	0.288777357401044-0.691722883495599i	145	155	93	207	19	281	0.251661147842358+0i	-0.0845713375693034+0.964113248290057i	29
75	151	148	274	26	75	225	0.5+0i	0.0105103767993441-0.86596162269441i	251	48	111	188	264	36	0.938083151964686+0i	0.323892644106724+0.12285583052324i	295	5	172	127	155	145	0.718795288428261+0i	0.686945919833926-0.106951561731726i	278	21	136	164	69	229	0.481189800558027+0i	0.871493613214604+0.0946322247708517i	203	97	296	4	140	159	0.684271455454021+0i	0.248831396306325-0.685460072843839i	138	162	76	224	14	286	0.216024689946929+0i	-0.156291542520205+0.963797845541267i	38
76	148	152	277	23	60	239	0.447960820073665+0i	-0.0140778322235273-0.89394234619399i	246	54	110	189	267	32	0.944974385170711+0i	0.302389181341813+0.124836670808963i	300	0	175	124	165	134	0.742858980482126+0i	0.659917065103263-0.112561104750055i	271	29	134	164	69	231	0.479583152331272+0i	0.870741833766174+0.108667653556708i	183	117	297	2	155	145	0.718795288428261+0i	0.151306711690402-0.678557007428831i	153	147	93	206	17	283	0.238047614284762+0i	0.0513272558872243+0.969896306899052i	31
77	122	177	284	16	70	229	0.483852986323927+0i	-0.176499349670568-0.857166417442543i	249	51	118	180	262	38	0.934523051258412+0i	0.339436767238641+0.107001624815923i	296	4	179	120	170	130	0.752772652709081+0i	0.645156224980361-0.130792884754575i	279	21	121	179	65	235	0.465474668125631+0i	0.863510168576151+0.194122440997739i	176	124	298	2	137	162	0.676900273255308+0i	0.127360070936556-0.724972711485008i	134	165	93	207	27	273	0.3+0i	-0.251093958133429+0.92029985558452i	27
78	145	155	276	24	65	235	0.465474668125631+0i	-0.0350938559680296-0.88436517039435i	253	47	130	170	258	42	0.92736184954957+0i	0.367305394451496+0.0713214358158245i	297	3	179	121	172	127	0.758452922810903+0i	0.639404117163491-0.126140948283954i	275	24	131	168	58	242	0.439696865275764+0i	0.888544171761396+0.130980614960843i	185	113	296	4	157	142	0.724626532801645+0i	0.166027117666131-0.668843318094263i	132	168	83	217	9	291	0.173205080756888+0i	-0.255535028599743+0.951158162010151i	31
79	146	154	279	21	76	224	0.503322295684717+0i	-0.0267808884331989-0.863683651970671i	230	68	123	177	257	42	0.9271093638699+0i	0.355794362283442+0.11780746662274i	296	4	164	135	169	131	0.750555349946514+0i	0.657551051275035-0.0655231381556421i	276	24	130	170	71	229	0.486483983977547+0i	0.862886785915991+0.136966156494602i	174	124	290	10	134	166	0.668331255192114+0i	0.131614517334509-0.732127688426095i	147	153	82	218	21	279	0.264575131106459+0i	-0.0425041738151871+0.963427939810907i	31
80	161	139	280	20	78	222	0.509901951359279+0i	0.0725297213844631-0.857169434543657i	249	51	119	181	262	38	0.934523051258412+0i	0.339640812927946+0.106352173745114i	295	5	177	121	181	118	0.778043167548281+0i	0.616666603675184-0.119879645241184i	271	29	134	166	60	239	0.447960820073665+0i	0.886337894934541+0.117201705115311i	187	113	298	2	151	148	0.710645285925423+0i	0.1706360553569-0.682544221427601i	143	157	80	219	16	283	0.231325972786496+0i	-0.0971725447413352+0.968011255545551i	32
81	141	159	284	16	76	224	0.503322295684717+0i	-0.0579060230135642-0.862156342646402i	253	46	109	191	260	40	0.930949336251263+0i	0.339635619408916+0.134093174181446i	296	4	161	139	151	147	0.711836645162339+0i	0.700360085624937-0.0527668557662623i	269	31	129	169	63	237	0.458257569495584+0i	0.876364108711407+0.14827659613864i	187	113	293	7	158	142	0.725718035235908+0i	0.172336710958404-0.666058099109509i	136	164	78	222	13	287	0.208166599946613+0i	-0.186688350661242+0.960111517686384i	26
82	148	152	282	18	75	224	0.500835422470633+0i	-0.0131127757775673-0.865443201319457i	237	63	103	197	265	35	0.939858145324779+0i	0.300516021737485+0.16234773588117i	298	2	173	127	161	139	0.732575365861197+0i	0.672612307798504-0.104527588374092i	278	22	119	181	59	240	0.444212128060141+0i	0.870748719066192+0.210884455398843i	190	110	295	5	160	139	0.731516955959455+0i	0.181316573557505-0.657272579145957i	149	150	86	214	12	288	0.2+0i	-0.00768002035818424+0.979765797161392i	24
83	140	159	278	22	82	217	0.523686444009004+0i	-0.063264072901544-0.849558806346631i	241	58	132	166	272	28	0.952190457139047+0i	0.300331227551885+0.055986490249981i	298	2	169	131	172	128	0.757187779440036+0i	0.647880223182948-0.0831738124356487i	270	29	130	169	72	227	0.490716492065718+0i	0.860129732615853+0.139191118556092i	196	104	293	7	160	140	0.730296743340222+0i	0.209191268409881-0.650311986578543i	162	137	85	215	13	287	0.208166599946613+0i	0.185306008609541+0.960379273953716i	18
84	160	139	274	25	70	229	0.483852986323927+0i	0.0735466743138653-0.872053424007261i	257	42	125	175	262	38	0.934523051258412+0i	0.346711200933538+0.0803617434721922i	296	4	185	114	180	120	0.774596669241483+0i	0.614434718496901-0.149899888944701i	277	23	134	165	68	232	0.476095228569523+0i	0.872873568101144+0.106888107120067i	196	103	298	2	143	156	0.691564074808125+0i	0.217167500806289-0.688895788220782i	145	154	79	219	14	286	0.216024689946929+0i	-0.0624298601037601+0.97438998655608i	22
85	143	156	275	23	67	233	0.472581562625261+0i	-0.0452513930902967-0.880124410575036i	246	54	109	191	256	44	0.923760430703401+0i	0.352195228965741+0.150416712370785i	296	4	155	145	172	128	0.757187779440036+0i	0.652814557351178-0.0223566629229856i	273	27	132	168	65	235	0.465474668125631+0i	0.87573359989932+0.128156136570632i	182	118	298	2	147	152	0.701169591458887+0i	0.150679125704716-0.696890956384312i	137	163	75	223	11	289	0.191485421551268+0i	-0.168725642345035+0.966884166251878i	29
86	152	148	280	20	57	243	0.435889894354067+0i	0.0138445155388837-0.899893510027433i	236	64	121	177	261	39	0.932737905308881+0i	0.342620513043982+0.112299528233551i	296	4	184	116	173	127	0.759385716659635+0i	0.633684706386469-0.147570411076301i	280	19	129	170	61	239	0.450924975282289+0i	0.881748840507251+0.138512269964741i	191	109	293	7	148	150	0.70472994494488+0i	0.195537765162998-0.681997571178261i	125	172	84	216	22	278	0.270801280154532+0i	-0.325788382078284+0.905830335531705i	29
87	157	141	275	25	76	224	0.503322295684717+0i	0.0555582807890098-0.862310816412757i	248	51	119	181	262	37	0.936084494371105+0i	0.335650261731612+0.105284002571584i	299	1	164	136	165	134	0.742858980482126+0i	0.666512269336663-0.0626253138974045i	272	27	121	179	97	203	0.568624070307733+0i	0.800614104117645+0.188901357736166i	186	114	293	7	143	156	0.691564074808125+0i	0.176339457260335-0.700459510784109i	139	161	97	203	19	280	0.252081634598144+0i	-0.196653779017359+0.947513662538182i	32
88	150	149	278	22	70	230	0.483045891539648+0i	0.00343170585870736-0.875588310829676i	249	50	123	177	261	38	0.934296365719495+0i	0.344133631266922+0.0930717187677677i	300	0	170	130	172	128	0.757187779440036+0i	0.647467353462031-0.0863289804616041i	278	22	133	167	63	236	0.459023246837373+0i	0.880690885795214+0.116966758269677i	192	108	297	3	149	150	0.705923338045516+0i	0.194581746085382-0.681036111298835i	154	146	72	227	24	276	0.282842712474619+0i	0.0492751878061321+0.957899762953656i	31
89	146	152	277	23	68	232	0.476095228569523+0i	-0.0209065862241671-0.879145180266482i	253	46	130	169	255	45	0.921954445729289+0i	0.380602170475137+0.0717076553069099i	300	0	176	123	172	128	0.757187779440036+0i	0.643171119278845-0.114006920808625i	281	19	132	167	62	236	0.456129029195871+0i	0.882026004961731+0.118221974675103i	180	119	295	5	164	136	0.739369100427295+0i	0.139036204193449-0.658788484459778i	144	155	77	223	19	281	0.251661147842358+0i	-0.0729533212299317+0.965061904536797i	20
90	151	149	277	22	68	232	0.476095228569523+0i	0.00687400502788984-0.879366863935758i	250	50	125	174	269	31	0.946924847422786+0i	0.312161827775367+0.0767354325802324i	298	2	168	130	173	126	0.760654532442785+0i	0.643802460075212-0.0832050159266439i	276	24	124	176	70	230	0.483045891539648+0i	0.857528567500387+0.176950339325477i	210	90	291	9	148	152	0.702376916856849+0i	0.278711008470232-0.654970869905046i	137	163	93	206	18	282	0.244948974278318+0i	-0.216710264463856+0.945006169967162i	37
91	153	144	281	19	74	226	0.496655480858378+0i	0.0300980484114432-0.867425755217791i	237	62	98	201	268	32	0.945163125250522+0i	0.28146518075348+0.165662363529191i	297	2	167	133	179	120	0.773732645917089+0i	0.629373542352954-0.072296174367911i	274	26	124	175	79	221	0.513160143944688+0i	0.8405861191801+0.173440603401871i	197	102	296	4	137	160	0.679175574707646+0i	0.227764328967951-0.697742036264347i	136	163	73	227	24	276	0.282842712474619+0i	-0.166176397245859+0.944661529331213i	28
92	143	157	277	23	60	240	0.447213595499958+0i	-0.0492244211698871-0.893071641225098i	242	58	113	186	254	45	0.921682335601154+0i	0.360438179305203+0.143478190467936i	294	6	184	116	174	125	0.762849788183168+0i	0.629273125593127-0.148578376876155i	265	35	130	170	75	225	0.5+0i	0.853218407780884+0.148385810048849i	179	119	293	6	151	148	0.710645285925423+0i	0.144433980056912-0.688565249629179i	148	151	66	234	22	278	0.270801280154532+0i	-0.017244639261807+0.962480799332328i	37
93	165	134	284	16	73	227	0.493288286231625+0i	0.100282213041163-0.86406605327037i	248	50	120	180	271	28	0.952026530644061+0i	0.293028097197978+0.088204417136361i	300	0	165	135	189	111	0.793725393319377+0i	0.605257493686254-0.0605257493686255i	272	27	131	168	65	233	0.46703405161629+0i	0.874325103371142+0.132040933978499i	183	116	296	4	163	137	0.737111479583199+0i	0.151609802771093-0.658544709469582i	162	137	106	194	18	282	0.244948974278318+0i	0.265771612413402+0.93239768877619i	27
94	147	153	282	18	70	230	0.483045891539648+0i	-0.019894749733083-0.875368988255653i	245	55	109	190	262	38	0.934523051258412+0i	0.32722435010953+0.139967465369857i	297	3	191	109	165	134	0.742858980482126+0i	0.644836178427676-0.179852267452617i	264	36	134	166	75	224	0.500835422470633+0i	0.857141559210158+0.120300569713706i	185	115	297	3	155	144	0.719996283899737+0i	0.160739531389173-0.675106031834524i	143	156	76	224	15	285	0.223606797749979+0i	-0.0855683978553966+0.970916087665901i	28
95	147	150	275	25	70	229	0.483852986323927+0i	-0.0106070910477435-0.875085011438845i	238	60	131	168	264	36	0.938083151964686+0i	0.339207347564779+0.0702735751052057i	299	1	179	121	162	137	0.736074738098578+0i	0.664432506637061-0.129319078472985i	276	24	122	178	81	219	0.519615242270663+0i	0.83405458983422+0.185345464407604i	201	99	295	5	156	142	0.723526041608667+0i	0.229039884726556-0.651191829124521i	152	147	78	222	12	288	0.2+0i	0.0341137765978783+0.979201843465498i	41
96	150	150	285	15	77	221	0.508320038700981+0i	5.27313464559997e-17-0.861168240389201i	253	46	122	175	268	31	0.946742346277018+0i	0.311800422994374+0.0803705542248873i	299	1	178	122	169	130	0.751809411556112+0i	0.64803743797741-0.121778847405151i	269	31	133	167	70	229	0.483852986323927+0i	0.866353600946467+0.12376480013521i	187	112	294	6	153	145	0.716535287890238+0i	0.176341262712875-0.674893280654714i	143	156	95	204	22	278	0.270801280154532+0i	-0.114001771357959+0.955861006001351i	37
97	148	152	282	16	75	225	0.5+0i	-0.0129346758741303-0.865928804325177i	248	52	115	185	272	27	0.95378141974748+0i	0.282994624891141+0.101069508889693i	299	1	183	116	170	128	0.755294511205873+0i	0.639320443552036-0.144220566490044i	282	18	124	176	70	230	0.483045891539648+0i	0.859088557234509+0.169214412788616i	186	112	299	1	144	156	0.692820323027551+0i	0.174887512014295-0.699581559320606i	127	173	76	222	21	278	0.265017195125853+0i	-0.288002134767345+0.920228589349993i	22
98	152	147	271	29	71	229	0.486483983977547+0i	0.0181079180752665-0.873501824060095i	230	70	140	159	274	26	0.955684745788763+0i	0.292324415710912+0.0348296231093687i	297	2	173	127	177	122	0.769397975138457+0i	0.631192595457311-0.0980951746657611i	272	28	135	163	70	228	0.484664140265257+0i	0.868921301112889+0.100381490391521i	165	134	295	5	154	146	0.716472842006823+0i	0.0743953655372842-0.693636789864292i	137	161	94	205	19	281	0.251661147842358+0i	-0.205186678392021+0.945814513357199i	26
99	151	148	277	22	56	243	0.432771267414631+0i	0.0106051926955194-0.901441379119145i	241	58	114	185	260	40	0.930949336251263+0i	0.340424613866928+0.132077309205201i	296	4	187	112	178	122	0.77028133388609+0i	0.61752771323001-0.1591420436578i	273	27	120	178	73	227	0.493288286231625+0i	0.846351953438244+0.200885633079956i	190	109	294	6	135	165	0.670820393249937+0i	0.201412378256738-0.713745790800173i	129	170	77	222	18	282	0.244948974278318+0i	-0.263801625192904+0.932956967145636i	30
100	141	158	278	22	76	223	0.504163269196288+0i	-0.0574134974622332-0.861697794068469i	249	51	106	194	263	36	0.937869213807212+0i	0.317082518142173+0.140925563618744i	296	4	160	140	172	127	0.758452922810903+0i	0.650204458277078-0.0445345519367861i	275	24	132	168	56	243	0.432771267414631+0i	0.892431810017822+0.127571527264699i	189	111	296	4	145	154	0.696383394959931+0i	0.185212309559532-0.693358902453632i	139	161	92	208	10	290	0.182574185835055+0i	-0.183201770106247+0.96597296965112i	30
101	166	133	274	24	82	218	0.522812904711937+0i	0.111188653772248-0.84516492469753i	243	57	121	177	261	38	0.934296365719495+0i	0.341170371369761+0.103407343563036i	297	3	178	122	169	131	0.750555349946514+0i	0.649136777419588-0.123645100460874i	278	22	132	167	61	239	0.450924975282289+0i	0.884280762540128+0.121302100839665i	183	117	293	7	142	155	0.69145822586363+0i	0.162442205746213-0.703916224900255i	125	172	92	208	23	277	0.276887462097269+0i	-0.363961862317294+0.889305963159958i	31
102	146	153	276	24	66	234	0.469041575982343+0i	-0.0246051636530245-0.88283327187052i	235	65	122	178	256	44	0.923760430703401+0i	0.363743708072766+0.119821456776911i	299	1	175	124	170	129	0.754030419087784+0i	0.647364904968707-0.111161175349838i	273	27	135	165	98	202	0.571547606649408+0i	0.814534344109252+0.0993334565986893i	195	105	294	6	159	140	0.729227382406089+0i	0.204101063678672-0.653123403771752i	136	164	74	226	22	277	0.271253747103567+0i	-0.174370264578215+0.946581436281738i	31
103	147	151	277	23	65	235	0.465474668125631+0i	-0.0140297521255941-0.884949998242063i	251	48	118	181	266	34	0.941629792788369+0i	0.321522498872587+0.0997828444776993i	300	0	169	129	167	133	0.746100976186646+0i	0.659914443578396-0.0885791199434089i	275	24	130	169	61	238	0.451678400996131+0i	0.881602261224252+0.136982024652374i	185	114	293	7	148	152	0.702376916856849+0i	0.172041306749113-0.690701422786086i	153	147	87	213	20	280	0.258198889747161+0i	0.0459523000112046+0.964998300235298i	27
104	145	154	277	23	68	232	0.476095228569523+0i	-0.0312440944530619-0.878838517530463i	247	52	136	164	270	30	0.948683298050514+0i	0.313038376901227+0.0447992699387534i	300	0	164	136	169	131	0.750555349946514+0i	0.657948071229228-0.0614084866480613i	273	27	118	182	69	229	0.481189800558027+0i	0.84837551148389+0.220715580223451i	197	103	295	4	154	146	0.716472842006823+0i	0.213788776241639-0.664048963420446i	143	157	79	220	23	277	0.276887462097269+0i	-0.0946284935641544+0.956231552260807i	33
105	154	144	278	22	74	226	0.496655480858378+0i	0.0341053942382663-0.867277438549618i	250	50	117	182	253	46	0.9198662110078+0i	0.372906923359307+0.121600083704122i	298	2	183	117	186	112	0.790038653374316+0i	0.598363060771114-0.133418790577343i	273	26	136	164	68	232	0.476095228569523+0i	0.873834154381985+0.0987279290214032i	202	98	296	4	145	152	0.698724186081667+0i	0.24002717372057-0.67392244929237i	139	160	80	220	15	285	0.223606797749979+0i	-0.145057255662062+0.963824876510142i	34
106	160	140	278	21	59	241	0.443471156521669+0i	0.0693094253996803-0.893604799049389i	254	45	100	199	270	29	0.950268400739926+0i	0.281452992813808+0.133319838701277i	297	2	169	131	175	125	0.763762615825973+0i	0.640242392126771-0.0821969950208404i	279	21	131	168	75	225	0.5+0i	0.857196961298012+0.123342488792201i	184	113	297	3	143	156	0.691564074808125+0i	0.171179232297783-0.701738413416798i	136	163	85	214	27	273	0.3+0i	-0.195426993643559+0.933706747408114i	26
107	155	144	278	22	72	228	0.489897948556636+0i	0.0375496893909726-0.870970734770487i	235	65	117	182	262	38	0.934523051258412+0i	0.332289529900795+0.127476801752223i	294	6	185	115	183	116	0.782329939206767+0i	0.605243085442074-0.147107694378282i	280	20	121	179	75	225	0.5+0i	0.845249526316547+0.188555663562922i	188	112	296	4	163	137	0.737111479583199+0i	0.170214723623587-0.653982885501152i	151	149	73	227	18	282	0.244948974278318+0i	0.0125903145407923+0.969454219641012i	36
108	143	156	280	20	71	229	0.486483983977547+0i	-0.0437755252436631-0.872592136523688i	244	55	119	181	265	35	0.939858145324779+0i	0.324653488240388+0.106145085802475i	300	0	177	123	173	126	0.760654532442785+0i	0.63888939672666-0.115000091410799i	276	24	126	173	64	234	0.463427557090794+0i	0.871015307145088+0.162994582878719i	183	116	294	6	158	141	0.726930597543868+0i	0.156094088249385-0.6687350312105i	158	140	76	224	23	277	0.276887462097269+0i	0.116778780260328+0.953779874926203i	29
109	154	144	283	17	74	225	0.497485315156123+0i	0.0328071279455835-0.866851805996836i	247	52	114	184	267	32	0.944974385170711+0i	0.307788420783849+0.110858916658165i	297	3	186	114	168	131	0.749581823218117+0i	0.642913048661006-0.157448093549634i	267	33	128	172	78	221	0.510753918455249+0i	0.844919845329746+0.15887381707055i	191	109	296	4	146	152	0.699952059719836+0i	0.193090953015767-0.687592174153708i	144	156	98	202	8	292	0.163299316185545+0i	-0.113085459577628+0.980073983006104i	45
110	144	156	283	17	75	223	0.501675046567988+0i	-0.0389854389044043-0.864177229047629i	240	59	127	173	272	27	0.95378141974748+0i	0.29130168903513+0.0737856985449205i	299	1	178	122	161	139	0.732575365861197+0i	0.668976384660919-0.125713683023528i	276	24	133	166	80	220	0.516397779494322+0i	0.849051431050921+0.111557163659342i	194	105	297	3	154	144	0.718873092756943+0i	0.202024491778661-0.665137264954867i	150	149	80	220	15	285	0.223606797749979+0i	0.00698510084505117+0.974654404579482i	21
111	149	151	276	24	74	226	0.496655480858378+0i	-0.00688825743779047-0.867920437161612i	248	50	119	178	274	26	0.955684745788763+0i	0.282055242701491+0.0843297499775127i	299	1	178	121	161	137	0.735029561565954+0i	0.66588326012763-0.12779290866852i	263	36	132	168	70	229	0.483852986323927+0i	0.864417820220304+0.136631327707068i	190	109	293	7	152	148	0.711805216802087+0i	0.191989211848211-0.675628208312261i	145	153	79	221	20	280	0.258198889747161+0i	-0.0547050778890639+0.964541698314015i	27
112	145	153	283	17	70	230	0.483045891539648+0i	-0.0264982787406662-0.87519398300631i	247	52	124	176	261	39	0.932737905308881+0i	0.348457955664617+0.0926123811055293i	298	2	181	118	184	114	0.785779653865847+0i	0.604868248326398-0.129169414866774i	270	30	123	177	67	232	0.473371173138509+0i	0.859378596212294+0.193360184147766i	169	129	298	2	151	149	0.709459888459759+0i	0.095000014838706-0.698313442407715i	133	167	95	203	25	274	0.28915746598312+0i	-0.285712973063132+0.913649854643258i	27
113	143	156	278	20	56	243	0.432771267414631+0i	-0.0452157062182983-0.900369129863699i	248	52	134	165	257	42	0.9271093638699+0i	0.370158993005969+0.0587413595480771i	298	1	167	133	177	123	0.768114574786861+0i	0.636184880916794-0.0725864814747489i	276	24	132	168	74	225	0.497485315156123+0i	0.858753861115007+0.12267912301643i	179	120	296	4	148	152	0.702376916856849+0i	0.141427621139914-0.697613714490599i	128	171	85	213	17	283	0.238047614284762+0i	-0.308364344368361+0.921002043676128i	35
114	139	160	277	23	75	224	0.500835422470633+0i	-0.0715541651865581-0.862579782421961i	234	66	108	191	266	34	0.941629792788369+0i	0.301626075928175+0.149516031426413i	296	4	182	118	167	133	0.746100976186646+0i	0.650393907684939-0.142552089355603i	271	29	127	173	66	234	0.469041575982343+0i	0.867640630490707+0.164923425630465i	196	104	296	4	134	165	0.669447933088942+0i	0.223233583181689-0.708523981402752i	135	164	79	221	23	277	0.276887462097269+0i	-0.192889121076099+0.941343253178044i	28
115	138	159	279	21	80	220	0.516397779494322+0i	-0.0701701154877376-0.853469090375141i	238	62	106	194	247	53	0.907377172587747+0i	0.375943258129912+0.187971629064956i	296	4	187	113	171	127	0.757512708379011+0i	0.632815622863402-0.160371082506479i	280	20	132	166	64	235	0.462651945572992+0i	0.878956169911786+0.115711834448893i	183	117	294	5	160	139	0.731516955959455+0i	0.151321178545216-0.66481940710805i	130	170	84	215	13	287	0.208166599946613+0i	-0.284764300925648+0.93572215939615i	30
116	163	137	280	19	85	215	0.532290647422377+0i	0.083639482152917-0.842419790657757i	247	52	118	182	262	37	0.936084494371105+0i	0.334342147843921+0.1093670314725i	293	6	184	115	178	120	0.772861848095512+0i	0.616993417485483-0.148336396538322i	267	33	118	180	72	228	0.489897948556636+0i	0.842329654461905+0.22467922292479i	190	110	293	7	149	150	0.705923338045516+0i	0.190798773207328-0.682105614216196i	151	149	90	210	15	285	0.223606797749979+0i	0.0162424015088869+0.974544090533222i	23
117	152	148	282	18	63	237	0.458257569495584+0i	0.0134654157100065-0.888717436860421i	243	57	104	196	265	35	0.939858145324779+0i	0.306160618301558+0.151434284321201i	297	3	153	147	166	133	0.745106667859236+0i	0.666806469532822-0.0136082952965882i	276	24	137	163	69	231	0.479583152331272+0i	0.872862924668132+0.0900572858784581i	183	117	296	3	163	137	0.737111479583199+0i	0.148029414571943-0.659358748397376i	123	176	92	208	11	289	0.191485421551268+0i	-0.409012022551227+0.892212137746337i	19
118	155	145	274	26	59	240	0.444212128060141+0i	0.0360965396333524-0.895194182907138i	239	61	118	182	258	42	0.92736184954957+0i	0.352098238235243+0.126597119365481i	295	5	173	125	174	126	0.761577310586391+0i	0.639260322684771-0.106518730000702i	275	25	140	160	66	234	0.469041575982343+0i	0.880363416793304+0.0704290733434643i	179	121	295	5	139	160	0.681823249195723+0i	0.143462278190817-0.717311390954088i	142	158	75	225	21	279	0.264575131106459+0i	-0.102285363851765+0.958925286110296i	30
119	137	163	274	26	79	221	0.513160143944688+0i	-0.0894918525904376-0.853614593939559i	239	61	119	181	260	39	0.932504808240314+0i	0.341060427100485+0.118796328540618i	295	5	169	131	179	120	0.773732645917089+0i	0.628142602942661-0.0823083410752453i	278	22	144	154	80	220	0.516397779494322+0i	0.855687464116904+0.0336496223829529i	185	115	299	1	145	155	0.695221787153807+0i	0.16437062124905-0.699749216174529i	152	148	66	234	21	279	0.264575131106459+0i	0.0229545677655477+0.964091846152999i	30
120	160	140	279	21	69	231	0.479583152331272+0i	0.067819512613565-0.874871712714989i	259	40	113	187	267	33	0.94339811320566+0i	0.314316786275431+0.105853473563625i	298	1	180	120	169	131	0.750555349946514+0i	0.647806824697845-0.130433832043539i	268	32	138	161	76	223	0.504163269196288+0i	0.859508982855151+0.0840458588189521i	175	124	295	5	156	144	0.721110255092798+0i	0.120388544872678-0.682280439601957i	139	160	93	207	18	282	0.244948974278318+0i	-0.176211555293202+0.953388424400648i	22
121	139	160	280	20	77	222	0.507469293270086+0i	-0.0696010001868613-0.858854246750255i	248	52	122	178	264	36	0.938083151964686+0i	0.333081666001621+0.0951661902861773i	298	2	173	125	162	137	0.736074738098578+0i	0.66805670971969-0.109060591102434i	269	31	127	173	65	235	0.465474668125631+0i	0.868979172047429+0.167953957622612i	189	111	294	6	153	146	0.71533606481061+0i	0.182672060630275-0.674481454634862i	138	162	77	223	15	285	0.223606797749979+0i	-0.158099437447838+0.961771577807682i	24
122	136	161	286	14	71	228	0.487296823281184+0i	-0.0807242656745161-0.86949721043335i	251	49	108	191	267	32	0.944974385170711+0i	0.302449861580209+0.12468958497545i	296	3	163	136	168	131	0.749581823218117+0i	0.659119103956017-0.0607379379072098i	271	29	119	180	76	223	0.504163269196288+0i	0.837246936825074+0.211747407942437i	186	114	295	5	157	142	0.724626532801645+0i	0.166055878696038-0.668836178081264i	138	160	83	216	8	292	0.163299316185545+0i	-0.161531123836091+0.97326308332618i	21
123	151	148	280	20	87	209	0.542142895295068+0i	0.0097273862012829-0.840230003653031i	242	58	116	184	259	41	0.929157324317757+0i	0.346762074402516+0.128151201409626i	297	3	158	141	166	134	0.743863786814047+0i	0.667209313131985-0.0387091608874607i	267	32	143	157	68	232	0.476095228569523+0i	0.877847667834915+0.0521229835114461i	200	99	291	7	161	139	0.732575365861197+0i	0.227403368239285-0.641576995727529i	143	157	88	211	13	287	0.208166599946613+0i	-0.110249475848269+0.97185992804614i	31
124	139	159	281	19	68	231	0.47689070987374+0i	-0.067348118587971-0.876378617812405i	243	57	124	176	262	38	0.934523051258412+0i	0.342759656764955+0.0958252803859015i	298	2	188	112	161	137	0.735029561565954+0i	0.656733279804514-0.168620706976835i	269	31	143	157	81	219	0.519615242270663+0i	0.852925998326168+0.0501721175485981i	185	115	292	8	139	161	0.680685928555405+0i	0.175317437717335-0.711287890167473i	124	176	74	224	17	283	0.238047614284762+0i	-0.316232145108844+0.918330312977412i	28
125	162	138	272	28	74	226	0.496655480858378+0i	0.084961905694361-0.863779374559335i	261	38	117	182	261	38	0.934296365719495+0i	0.342254560207114+0.0997602978182171i	296	4	174	125	160	140	0.730296743340222+0i	0.673648394673399-0.11342181016286i	268	32	128	171	64	236	0.461880215351701+0i	0.872482724236545+0.159500979857313i	186	114	293	6	161	137	0.735029561565954+0i	0.164469228319691-0.657785235893971i	154	146	84	216	18	282	0.244948974278318+0i	0.0586521371566854+0.967760263085313i	24
126	152	147	273	27	73	225	0.494940847933387+0i	0.0177164948300176-0.868746040484742i	233	67	118	182	267	33	0.94339811320566+0i	0.309459523220839+0.1193096956996i	298	2	163	136	171	128	0.756244903794432+0i	0.651565542437997-0.0596321171217999i	270	30	134	165	63	237	0.458257569495584+0i	0.881447947843029+0.114234474845878i	179	121	296	3	157	143	0.723417813807024+0i	0.133636702153698-0.677353599314384i	147	152	77	222	15	285	0.223606797749979+0i	-0.0335896715264405+0.97410047426677i	40
127	149	151	281	19	66	234	0.469041575982343+0i	-0.00674160576860985-0.883150355687898i	244	56	106	193	255	45	0.921954445729289+0i	0.351279311778344+0.163103786334142i	294	6	179	118	171	129	0.754983443527075+0i	0.64123264832815-0.137188522544954i	273	26	131	169	66	234	0.469041575982343+0i	0.872973419707064+0.133855924355083i	187	111	294	6	153	147	0.714142842854285+0i	0.179727918018431-0.676533720877799i	153	147	93	204	20	279	0.258630300055936+0i	0.0516189324675303+0.964596212777082i	37
128	153	146	279	21	69	231	0.479583152331272+0i	0.0238788222218638-0.877171478018578i	257	43	112	187	264	36	0.938083151964686+0i	0.326794727011884+0.114913908632629i	297	2	170	128	170	130	0.752772652709081+0i	0.651665128392013-0.0930907824177784i	273	27	133	166	63	237	0.458257569495584+0i	0.880876358981173+0.118561545992245i	207	93	298	2	164	136	0.739369100427295+0i	0.241985190015867-0.628312423199094i	129	170	86	214	17	283	0.238047614284762+0i	-0.297174943212065+0.924673124114808i	31
129	142	157	273	25	66	233	0.469825271726817+0i	-0.0531177127316885-0.881159873485497i	238	62	116	183	254	46	0.920144916122817+0i	0.365802690299859+0.139720167129583i	297	3	167	133	163	137	0.737111479583199+0i	0.671297091052241-0.0776329969244088i	269	31	129	171	59	239	0.444956826199136+0i	0.881924906622769+0.155633807051077i	195	105	294	6	170	130	0.752772652709081+0i	0.196348638047499-0.628315641751998i	148	152	81	219	14	286	0.216024689946929+0i	-0.0282892173472197+0.975977998479072i	28
130	154	146	279	21	82	217	0.523686444009004+0i	0.0264031577947949-0.851501838882141i	255	45	119	181	253	47	0.918331820930394+0i	0.379612464530735+0.112076060956693i	294	6	158	142	157	141	0.725841330859502+0i	0.686803103399688-0.0381557279666493i	272	28	135	164	66	234	0.469041575982343+0i	0.876962651477663+0.104577760127415i	179	120	290	9	160	140	0.730296743340222+0i	0.140372211677198-0.66855239798801i	154	146	87	212	17	282	0.23844535493687+0i	0.0618211592724103+0.969186234412791i	31
131	161	138	281	19	80	220	0.516397779494322+0i	0.0751361925150515-0.853046239020884i	242	57	104	195	257	43	0.925562891794321+0i	0.339719291670276+0.167105165091865i	295	5	175	125	169	131	0.750555349946514+0i	0.651199520893802-0.112275779464449i	270	30	126	174	59	240	0.444212128060141+0i	0.878523447261786+0.175704689452357i	185	113	295	5	145	155	0.695221787153807+0i	0.174295491419698-0.69734335039307i	131	169	70	229	22	278	0.270801280154532+0i	-0.223056327040967+0.936436085183426i	23
132	156	144	279	20	75	224	0.500835422470633+0i	0.0399261362983778-0.864621179036777i	246	54	123	174	261	38	0.934296365719495+0i	0.344319004365141+0.0923835712469603i	296	4	170	129	159	141	0.728010988928052+0i	0.678861761725862-0.0956384256795265i	279	21	137	162	66	234	0.469041575982343+0i	0.879031392670232+0.0854623349799946i	176	124	296	4	155	145	0.718795288428261+0i	0.121888956296419-0.684453369972201i	138	162	77	221	20	280	0.258198889747161+0i	-0.157794019838917+0.953118240637755i	28
133	146	153	284	16	73	227	0.493288286231625+0i	-0.0227885414344886-0.869567334394499i	243	57	142	157	256	44	0.923760430703401+0i	0.381723269188756+0.0308870915839429i	297	3	170	130	167	133	0.746100976186646+0i	0.659754517563127-0.0897625193963438i	278	22	137	163	64	235	0.462651945572992+0i	0.882002770050256+0.0895784063332291i	188	112	298	2	140	160	0.683130051063973+0i	0.181617677744123-0.707353060687635i	147	153	84	216	16	284	0.23094010767585+0i	-0.044180199573613+0.971964390619483i	32
134	156	143	284	16	71	229	0.486483983977547+0i	0.0424719285315883-0.872656558229033i	259	40	118	182	260	40	0.930949336251263+0i	0.350580422540466+0.102111217134465i	296	4	171	128	162	138	0.734846922834953+0i	0.670948835192526-0.0991345578181104i	270	30	137	163	65	234	0.466252404120157+0i	0.879505802294428+0.0952797952485631i	194	104	292	8	147	153	0.7+0i	0.217053601518756-0.680358533471681i	148	151	97	203	15	285	0.223606797749979+0i	-0.0276663731014516+0.974286698974902i	26
135	131	169	273	27	68	231	0.47689070987374+0i	-0.134183244226343-0.868659949465275i	265	32	113	186	262	37	0.936084494371105+0i	0.3358856402018+0.104530646722483i	296	4	185	115	180	119	0.775890900167808+0i	0.613485288635928-0.147068391111353i	277	23	127	173	75	225	0.5+0i	0.852163490745631+0.154328821158658i	199	101	295	5	138	161	0.679366220486757+0i	0.234922359647097-0.695178411200591i	143	157	83	216	23	277	0.276887462097269+0i	-0.100260206088967+0.955657482787809i	25
136	162	138	281	19	86	214	0.535412613473634+0i	0.0770445110881903-0.841069246046076i	253	47	113	186	258	42	0.92736184954957+0i	0.352544616175086+0.125348688090307i	294	6	173	126	173	127	0.759385716659635+0i	0.642090145750076-0.105135997945421i	272	28	131	168	61	239	0.450924975282289+0i	0.88240706174046+0.134255145365962i	174	126	297	2	148	152	0.702376916856849+0i	0.113944503564241-0.702626014871471i	146	151	79	221	10	290	0.182574185835055+0i	-0.0349470336178279+0.982570797198849i	37
137	147	151	282	18	77	223	0.506622805119022+0i	-0.0131492912119022-0.862067531852324i	253	47	127	171	259	41	0.929157324317757+0i	0.361423558106199+0.0777153672867959i	299	1	175	124	170	129	0.754030419087784+0i	0.647364904968707-0.111161175349838i	277	23	123	177	74	226	0.496655480858378+0i	0.848973801247978+0.180490493178704i	189	111	295	5	164	136	0.739369100427295+0i	0.174879411253698-0.650192682866313i	138	158	83	217	11	289	0.191485421551268+0i	-0.146801364893527+0.970454889522811i	32
138	126	173	277	23	71	229	0.486483983977547+0i	-0.159482335025238-0.859010313179202i	233	67	110	190	271	27	0.953622552771463+0i	0.271158720289553+0.130678901344363i	294	6	162	137	175	124	0.765038744728955+0i	0.641555529771084-0.055876840315904i	267	33	130	170	61	237	0.452435615946823+0i	0.8790464373752+0.150264348269265i	183	115	296	4	148	151	0.703550479775242+0i	0.162205484373374-0.691885903344783i	134	166	75	225	7	293	0.152752523165194+0i	-0.206189989148375+0.966515574133009i	30
139	155	144	276	24	88	211	0.542507494207134+0i	0.0367562943248267-0.839246443874863i	241	58	110	190	267	33	0.94339811320566+0i	0.304055499465717+0.13247736880182i	295	5	163	135	165	134	0.742858980482126+0i	0.666307765963963-0.0647649298090406i	274	26	122	177	74	224	0.498319322975747+0i	0.846295238264971+0.188314157829486i	188	110	296	4	147	152	0.701169591458887+0i	0.18515761557825-0.688533122955428i	137	162	85	215	19	281	0.251661147842358+0i	-0.18335878110258+0.950287442860971i	42
140	148	152	281	18	74	225	0.497485315156123+0i	-0.0131480077505571-0.867372752106154i	247	53	96	203	265	35	0.939858145324779+0i	0.298855762610523+0.165384097848461i	295	5	176	123	169	130	0.751809411556112+0i	0.648566755845673-0.118927591026943i	277	23	120	180	64	236	0.461880215351701+0i	0.863186267174035+0.203902267836386i	190	107	294	6	156	144	0.721110255092798+0i	0.19364563785634-0.665207762236139i	140	160	82	218	17	283	0.238047614284762+0i	-0.141311545405193+0.96091850875531i	30
141	150	150	280	20	78	222	0.509901951359279+0i	5.26740505175408e-17-0.860232526704263i	248	52	123	177	265	35	0.939858145324779+0i	0.329295848732001+0.090724366487388i	295	5	180	119	168	130	0.75083845750051+0i	0.64625023859166-0.136390028442249i	277	22	137	163	64	236	0.461880215351701+0i	0.882397837820466+0.0896700757021739i	200	100	290	10	149	150	0.705923338045516+0i	0.238223117023654-0.667024727666231i	136	164	62	238	11	288	0.191805363999193+0i	-0.154197891132077+0.969243887115909i	30
142	137	163	279	21	76	224	0.503322295684717+0i	-0.0866408845251868-0.859744161826854i	243	55	104	195	256	44	0.923760430703401+0i	0.344930238538376+0.166402515631603i	294	6	178	121	176	124	0.76594168620507+0i	0.630596954648732-0.125223057465781i	264	36	127	172	70	230	0.483045891539648+0i	0.858915669961392+0.17008979558292i	190	108	298	2	163	136	0.738343078570011+0i	0.181174230442678-0.649634817840964i	122	173	89	211	21	278	0.265017195125853+0i	-0.37724364895473+0.887385550711159i	32
143	147	153	281	19	76	223	0.504163269196288+0i	-0.0197721066562782-0.863381990657486i	256	43	116	182	276	24	0.959166304662544+0i	0.270090529788406+0.0839708623191291i	294	5	175	124	176	123	0.767221455996771+0i	0.631622730679318-0.111462834825762i	265	35	133	164	77	223	0.506622805119022+0i	0.854286970164864+0.116306087286389i	184	115	297	3	146	154	0.697614984548545+0i	0.164222504993415-0.697398237872036i	143	155	77	223	15	285	0.223606797749979+0i	-0.0803736252275564+0.971359912889028i	38
144	147	153	275	25	75	225	0.5+0i	-0.0207786263079328-0.865776096163873i	252	48	103	194	262	38	0.934523051258412+0i	0.324484256455478+0.146207503156311i	298	2	165	134	172	127	0.758452922810903+0i	0.648159229389574-0.0681085694807357i	267	32	129	171	64	236	0.461880215351701+0i	0.87319744783362+0.155540617729001i	182	117	298	2	153	146	0.71533606481061+0i	0.150355401231438-0.682413047722422i	133	165	76	224	20	280	0.258198889747161+0i	-0.205475334872592+0.943987934293829i	40
145	165	134	282	18	64	235	0.462651945572992+0i	0.103731990812486-0.880450368470366i	238	61	115	184	267	33	0.94339811320566+0i	0.309012585592987+0.120462533366757i	296	4	168	130	170	128	0.755294511205873+0i	0.64983249066601-0.0851348073181083i	273	27	146	153	59	241	0.443471156521669+0i	0.895923572011283+0.0255790235911533i	198	101	293	7	164	135	0.740604471548472+0i	0.21646800999691-0.63611839886171i	126	174	81	219	14	284	0.216748392777921+0i	-0.320710868800785+0.922043747802258i	26
146	147	152	277	22	76	224	0.503322295684717+0i	-0.0169398568376397-0.863932698719632i	255	45	112	188	265	35	0.939858145324779+0i	0.321178807597256+0.11623613989234i	298	2	175	125	173	126	0.760654532442785+0i	0.640089106736547-0.108123159921714i	265	35	125	175	68	230	0.477690191926825+0i	0.858477149102254+0.186625467196142i	180	119	296	4	159	138	0.731678573796948+0i	0.139836964230616-0.667152222570854i	140	159	74	226	16	284	0.23094010767585+0i	-0.121079201594944+0.965404834050357i	22
147	160	140	280	20	72	228	0.489897948556636+0i	0.0668624575923897-0.869211948701067i	253	47	134	166	265	35	0.939858145324779+0i	0.33751707927219+0.052429837556845i	296	4	180	120	176	121	0.769800358919501+0i	0.625222189396254-0.128470312889641i	277	22	117	183	60	239	0.447960820073665+0i	0.865713152121105+0.223320043711868i	191	108	296	4	141	157	0.687862168182047+0i	0.199070256973694-0.698009076138928i	128	172	80	219	19	281	0.251661147842358+0i	-0.29118957490684+0.922970908605597i	32
148	157	143	275	25	65	235	0.465474668125631+0i	0.0494858942330256-0.883676682732599i	240	59	123	177	269	31	0.946924847422786+0i	0.308122055420056+0.0916194973630244i	294	6	180	120	166	134	0.743863786814047+0i	0.654283212731736-0.136309002652445i	283	16	131	167	91	209	0.55075705472861+0i	0.827130952807183+0.111897513712095i	203	97	293	7	153	146	0.71533606481061+0i	0.242845757198602-0.655225344894341i	141	159	86	213	24	276	0.282842712474619+0i	-0.134159757821512+0.949737416016276i	27
149	147	152	283	17	80	220	0.516397779494322+0i	-0.0161477464984922-0.856196580007392i	237	63	113	186	255	44	0.923494888651014+0i	0.35356303133005+0.148830015494716i	299	1	170	129	179	121	0.772442015083765+0i	0.629119286393364-0.0868461675679375i	277	23	122	177	55	245	0.428174419288838+0i	0.883094613297358+0.19186081056812i	184	114	296	4	161	138	0.733799385705343+0i	0.159379154656374-0.660406501027573i	150	148	74	225	9	291	0.173205080756888+0i	0.0130874637782633+0.984798821227896i	33
150	135	164	279	21	73	227	0.493288286231625+0i	-0.0974846320966164-0.864386148183585i	240	59	127	171	258	42	0.92736184954957+0i	0.36350901974503+0.0886633665275987i	299	1	169	128	163	136	0.738343078570011+0i	0.668005342494716-0.09283512657543i	271	29	119	180	67	232	0.473371173138509+0i	0.853974943467625+0.215978073819862i	193	105	296	4	146	154	0.697614984548545+0i	0.208009840028867-0.685613039392118i	139	159	85	215	12	288	0.2+0i	-0.149961557751866+0.96825179121788i	26
151	157	143	279	21	64	236	0.461880215351701+0i	0.0480579505050991-0.885639373593968i	247	53	113	187	263	37	0.936304793679209+0i	0.328127688630162+0.125162108034185i	296	4	184	116	185	113	0.787912031338218+0i	0.59974009262092-0.13966550102131i	273	27	122	178	58	242	0.439696865275764+0i	0.875741913293624+0.199355882700987i	196	103	296	4	163	137	0.737111479583199+0i	0.205700744441855-0.643703247158761i	131	169	86	214	6	294	0.14142135623731+0i	-0.28173793152446+0.949011979871866i	24
152	153	146	274	25	65	235	0.465474668125631+0i	0.0248714125230505-0.884711674034225i	244	56	108	192	266	32	0.944784340293821+0i	0.299186351779367+0.133679008241845i	296	4	171	128	172	128	0.757187779440036+0i	0.646181983212443-0.0954751865057099i	278	22	136	164	73	224	0.495773381487193+0i	0.86330347896944+0.0944238180122825i	181	119	292	8	150	149	0.708288246974828+0i	0.150563906750688-0.689679830922505i	135	164	84	216	19	281	0.251661147842358+0i	-0.2083357393245+0.94512585743211i	38
153	134	165	281	19	88	211	0.542507494207134+0i	-0.0990323508255211-0.834193150426847i	238	61	96	203	271	29	0.950438495292217+0i	0.266073363625501+0.160846609649314i	293	7	173	125	169	131	0.750555349946514+0i	0.651572806633545-0.11008880198436i	275	24	126	173	62	237	0.455365632796078+0i	0.875094995536827+0.163862409522832i	193	107	293	7	145	154	0.696383394959931+0i	0.206661827861474-0.687270729864902i	144	156	85	215	16	284	0.23094010767585+0i	-0.0894322229761396+0.968849082241508i	34
154	146	152	278	22	69	230	0.480384461415262+0i	-0.0206882494534844-0.876813985726345i	248	52	113	187	267	33	0.94339811320566+0i	0.310284248053874+0.11714813446932i	296	4	176	124	174	124	0.764128665507102+0i	0.635072347400973-0.113095075564557i	263	37	133	165	73	227	0.493288286231625+0i	0.861161105386648+0.122752666919757i	181	117	295	5	157	143	0.723417813807024+0i	0.149738036500108-0.673977141371841i	139	161	59	241	13	286	0.208514414057075+0i	-0.117367747282682+0.970951363884012i	27
155	151	149	282	18	86	214	0.535412613473634+0i	0.0063982302670328-0.844566395248345i	246	53	116	184	258	42	0.92736184954957+0i	0.353031894344382+0.123969680065803i	295	5	173	125	163	136	0.738343078570011+0i	0.665253188102972-0.110849871657982i	264	36	132	167	64	236	0.461880215351701+0i	0.87660547638681+0.135016685766319i	191	107	299	1	147	152	0.701169591458887+0i	0.194642021079544-0.685912303172533i	114	179	89	211	19	280	0.252081634598144+0i	-0.463428028798646+0.849522990637763i	42
156	153	147	281	19	71	228	0.487296823281184+0i	0.0199925382909213-0.87300750537023i	250	49	114	184	266	34	0.941629792788369+0i	0.317806774554118+0.111050382173323i	294	6	182	118	167	132	0.747347595228382+0i	0.648611161722308-0.144135813716068i	271	28	144	155	77	223	0.506622805119022+0i	0.861285812003047+0.0389882466338828i	180	117	295	5	161	138	0.733799385705343+0i	0.145612669397025-0.663577736252155i	153	146	72	228	15	285	0.223606797749979+0i	0.0438374825031145+0.973693111369177i	32
157	136	164	276	24	80	220	0.516397779494322+0i	-0.094567909096555-0.851111181868996i	251	48	101	195	267	33	0.94339811320566+0i	0.300422419657836+0.14052177684235i	294	5	161	137	177	121	0.770687830151498+0i	0.635012312106161-0.0529115481720561i	271	29	129	171	68	232	0.476095228569523+0i	0.866441543156885+0.150374152118137i	206	94	295	5	150	150	0.707106781186548+0i	0.254750811730108-0.659622637515459i	129	170	78	222	18	282	0.244948974278318+0i	-0.266317699310059+0.93224185865804i	29
158	145	155	277	23	74	226	0.496655480858378+0i	-0.0341447201251704-0.867275891179333i	250	50	114	185	266	34	0.941629792788369+0i	0.317133441792885+0.112958901508168i	297	3	170	129	164	136	0.739369100427295+0i	0.666804546309651-0.0933007521626363i	266	34	118	182	58	242	0.439696865275764+0i	0.865806344485309+0.238843129513189i	189	109	296	4	152	147	0.712994532947749+0i	0.186429465523805-0.675931098834142i	129	171	82	218	18	281	0.245358246032859+0i	-0.286053414204808+0.926268198377474i	31
159	145	155	279	20	67	232	0.473371173138509+0i	-0.033871720039331-0.880211587644158i	237	62	109	191	261	39	0.932737905308881+0i	0.326686042421693+0.152565493106573i	298	2	175	125	177	122	0.769397975138457+0i	0.629847020206006-0.106393077737501i	276	23	128	170	62	237	0.455365632796078+0i	0.878205447336342+0.146278271581953i	188	112	295	5	164	135	0.740604471548472+0i	0.170342499130359-0.649991115102685i	137	162	75	225	16	283	0.231325972786496+0i	-0.160460266584029+0.959552394172493i	39
160	158	142	281	19	68	232	0.476095228569523+0i	0.0536035727278701-0.877758503418874i	260	40	133	167	276	24	0.959166304662544+0i	0.279524289456494+0.043199208370549i	297	3	190	110	179	121	0.772442015083765+0i	0.612803417027193-0.166749229123046i	283	16	120	179	67	231	0.474164754874401+0i	0.859697035083103+0.189970505879787i	178	120	296	3	157	140	0.727062259108206+0i	0.133751789199224-0.673417352216646i	131	169	78	221	20	280	0.258198889747161+0i	-0.247340152689903+0.933893025030527i	39
161	149	150	276	24	65	235	0.465474668125631+0i	-0.00352386601370823-0.885054188003001i	247	53	122	178	263	37	0.936304793679209+0i	0.337412336171253+0.0973973753896401i	294	6	175	125	175	122	0.767610310786397+0i	0.631470974087883-0.109630377445813i	279	21	138	162	74	226	0.496655480858378+0i	0.864216651088067+0.0803922466128434i	194	105	295	5	142	156	0.690297086126034+0i	0.212924465287217-0.691486156743617i	149	151	88	211	14	286	0.216024689946929+0i	-0.0158212278265239+0.976259710365738i	27
162	162	138	279	21	72	228	0.489897948556636+0i	0.0807471809947934-0.868032195694027i	237	62	112	188	250	49	0.914396194949319+0i	0.371512374464004+0.160804708520382i	297	3	165	133	168	132	0.748331477354788+0i	0.659378366170655-0.072250745505619i	276	24	126	173	84	216	0.529150262212918+0i	0.834050292255538+0.156077256474002i	190	109	296	4	153	146	0.71533606481061+0i	0.187366316867157-0.673192526462458i	136	164	77	222	10	290	0.182574185835055+0i	-0.185814850597273+0.965473722047462i	26
163	155	145	283	17	80	220	0.516397779494322+0i	0.0321708397389565-0.85574433705624i	240	59	115	185	268	32	0.945163125250522+0i	0.304743977180666+0.117463930799104i	299	1	177	121	176	120	0.77109960095606+0i	0.625617735723052-0.118354780867385i	272	28	132	167	53	247	0.420317340430616+0i	0.898123145278039+0.129260006379454i	187	112	297	3	159	140	0.729227382406089+0i	0.169673114174088-0.662901545537217i	142	158	84	216	13	287	0.208166599946613+0i	-0.117695314387012+0.97098634369285i	29
164	151	149	278	22	70	230	0.483045891539648+0i	0.0068403774683916-0.875568315954133i	241	59	106	193	257	42	0.9271093638699+0i	0.33793263503814+0.162079491611148i	298	2	186	114	161	139	0.732575365861197+0i	0.661400464705494-0.160881194117553i	268	32	134	166	61	238	0.451678400996131+0i	0.884090606605321+0.119876692421061i	202	98	292	7	146	154	0.697614984548545+0i	0.244885032649512-0.673323587970584i	136	164	85	215	15	284	0.223980410036832+0i	-0.205206613861188+0.952744992926941i	27
165	157	141	280	20	68	232	0.476095228569523+0i	0.0543754892787214-0.87771102277403i	254	46	138	160	265	35	0.939858145324779+0i	0.339645039061991+0.0361650951505088i	297	3	175	125	190	110	0.795822425754221+0i	0.596958649653743-0.101523579873086i	278	22	136	163	71	229	0.486483983977547+0i	0.868838330838856+0.0919417652565157i	186	112	292	8	150	150	0.707106781186548+0i	0.179412870704745-0.683967120427205i	130	170	85	215	25	275	0.288675134594813+0i	-0.281565763684578+0.915088731974876i	37
166	147	153	284	15	63	237	0.458257569495584+0i	-0.0197540051743643-0.888599898311704i	242	58	110	189	254	46	0.920144916122817+0i	0.359628278963158+0.154922026527316i	298	2	172	128	162	138	0.734846922834953+0i	0.670861674873714-0.0997226814001467i	267	32	132	167	80	220	0.516397779494322+0i	0.847006225077681+0.126149863309442i	188	110	295	5	165	135	0.741619848709566+0i	0.175325020900436-0.6475037737699i	152	148	80	220	23	277	0.276887462097269+0i	0.0274431539603796+0.960510388613283i	37
167	168	131	274	26	84	215	0.530034390251707+0i	0.125536974412051-0.83863222762184i	235	65	126	174	264	35	0.939650543453634+0i	0.329262457114481+0.0929682231852653i	296	4	177	122	173	125	0.761929729536575+0i	0.636394743195399-0.120269772102489i	271	29	140	160	68	232	0.476095228569523+0i	0.876405838893334+0.0724302346192838i	194	105	297	2	169	129	0.75306978027254+0i	0.190037099510963-0.629898251188022i	143	156	81	218	18	282	0.244948974278318+0i	-0.0915883474471978+0.965200276943543i	24
168	139	159	277	23	63	232	0.462124790542444+0i	-0.0700767699140717-0.884041811389321i	246	54	119	180	264	35	0.939650543453634+0i	0.325974426229996+0.103911162207513i	297	3	155	144	180	120	0.774596669241483+0i	0.632010355653899-0.0237257317322807i	282	18	134	165	70	229	0.483852986323927+0i	0.869137902425766+0.102399190389171i	185	115	291	9	138	162	0.678232998312527+0i	0.177036150378106-0.713202777237512i	145	153	79	221	22	278	0.270801280154532+0i	-0.054509352474857+0.961090733052524i	26
169	146	154	271	29	80	220	0.516397779494322+0i	-0.0282935968105351-0.855881303518693i	240	60	111	187	261	39	0.932737905308881+0i	0.331823350703292+0.141043482401847i	299	1	164	136	173	125	0.761929729536575+0i	0.64481958221719-0.060587074839199i	275	25	131	168	74	224	0.498319322975747+0i	0.857589873843315+0.127347793975395i	202	98	294	6	170	129	0.754030419087784+0i	0.223091899333662-0.617792952000911i	143	157	81	219	17	283	0.238047614284762+0i	-0.0980297945006552+0.966293688649312i	35
170	143	157	273	27	78	221	0.510753918455249+0i	-0.0488485085653561-0.858338079076974i	250	49	110	188	259	41	0.929157324317757+0i	0.344492652560723+0.134132318992641i	297	3	177	121	189	109	0.796384447311387+0i	0.593969228072624-0.113896304520158i	267	33	126	173	74	226	0.496655480858378+0i	0.850842131624951+0.171467199152614i	182	116	295	5	150	149	0.708288246974828+0i	0.157651769161589-0.688094236916388i	150	149	88	210	16	284	0.23094010767585+0i	0.00794820932722326+0.972935502813602i	22
171	149	151	275	25	73	227	0.493288286231625+0i	-0.00695870444539371-0.86983805567422i	249	51	114	186	268	32	0.945163125250522+0i	0.306935246822669+0.111612817026425i	296	4	162	136	174	126	0.761577310586391+0i	0.645485987940455-0.0578605165249558i	273	27	125	173	65	235	0.465474668125631+0i	0.868464781555152+0.17059383497564i	177	123	297	3	139	159	0.682966289812414+0i	0.131956883792568-0.71843192287065i	124	175	87	212	12	288	0.2+0i	-0.370134962232227+0.907193534882909i	34
172	140	160	275	25	60	240	0.447213595499958+0i	-0.0713262951621491-0.891578689526865i	251	49	130	169	267	33	0.94339811320566+0i	0.325609412476984+0.0630754350471988i	299	1	168	130	162	135	0.738548945875996+0i	0.668712347611554-0.085844339925811i	272	28	130	169	74	226	0.496655480858378+0i	0.856997286920862+0.137437198543973i	192	108	295	5	145	155	0.695221787153807+0i	0.199982446901844-0.690415590494463i	152	148	85	215	22	278	0.270801280154532+0i	0.0296055356877621+0.962179909852262i	34
173	142	156	271	29	68	232	0.476095228569523+0i	-0.0511288168555453-0.87790613246536i	247	53	118	181	259	41	0.929157324317757+0i	0.35149691439506+0.114527664070383i	297	3	160	140	171	129	0.754983443527075+0i	0.65423180501027-0.044505564966685i	271	28	135	165	72	228	0.489897948556636+0i	0.865254359754519+0.106465454142634i	190	110	296	4	171	129	0.754983443527075+0i	0.173270573292782-0.632437592518654i	140	160	100	200	12	288	0.2+0i	-0.192153784566104+0.960768922830523i	30
174	145	154	276	23	80	218	0.51812776015084+0i	-0.0304065739141787-0.854762577809695i	247	53	125	175	255	44	0.923494888651014+0i	0.371471440575103+0.0957400620038925i	299	1	171	129	159	141	0.728010988928052+0i	0.678856224352092-0.0956777228952612i	274	26	141	159	72	228	0.489897948556636+0i	0.869492575254511+0.0631083320749242i	191	109	295	5	143	155	0.692723445403778+0i	0.196232644686041-0.693993499499413i	139	160	64	236	13	287	0.208166599946613+0i	-0.118928736689592+0.970836042932114i	31
175	143	156	279	21	75	225	0.5+0i	-0.0437270361267264-0.864920774586651i	256	43	122	177	271	28	0.952026530644061+0i	0.296297007226678+0.0765086168895177i	298	2	161	139	170	129	0.754030419087784+0i	0.655032755531268-0.0486848669651617i	285	15	140	159	59	241	0.443471156521669+0i	0.894062887588648+0.0631259563886448i	186	113	298	2	149	150	0.705923338045516+0i	0.170132210311001-0.68755165029063i	122	177	95	204	21	279	0.264575131106459+0i	-0.434433798267527+0.860968800202917i	19
176	156	143	280	20	70	228	0.484664140265257+0i	0.0438261724563179-0.873601704295939i	250	49	120	179	262	38	0.934523051258412+0i	0.341494742465103+0.100239750275826i	298	2	182	118	168	130	0.75083845750051+0i	0.645568264847551-0.139582327534606i	275	24	132	168	62	236	0.456129029195871+0i	0.880958334744438+0.125931414544344i	188	112	297	3	151	149	0.709459888459759+0i	0.176381234663143-0.682316881460053i	139	160	79	221	20	280	0.258198889747161+0i	-0.141798064609779+0.9556289249527i	31
177	148	152	274	26	73	226	0.494112494469261+0i	-0.0140207244229546-0.869284914223191i	256	44	113	187	260	40	0.930949336251263+0i	0.344749629855448+0.120337134949543i	298	2	183	116	161	139	0.732575365861197+0i	0.663782781040785-0.150750631597665i	274	26	121	178	67	232	0.473371173138509+0i	0.858335635309956+0.197938550056644i	189	111	299	1	164	136	0.739369100427295+0i	0.170489557302824-0.651357539438994i	143	156	82	215	21	279	0.264575131106459+0i	-0.0931925251274163+0.959851630857799i	37
178	152	147	273	27	62	238	0.454606056566195+0i	0.0181602794011123-0.890507460712939i	246	54	116	183	259	40	0.930709802132734+0i	0.34521069393921+0.120867038534318i	296	4	170	129	177	123	0.768114574786861+0i	0.634051225410182-0.0893254921948187i	272	28	115	185	82	217	0.523686444009004+0i	0.818879148627181+0.234924345917634i	192	107	295	5	161	138	0.733799385705343+0i	0.191673921435318-0.651766499123781i	137	163	96	204	21	279	0.264575131106459+0i	-0.225713347848732+0.937578521833194i	31
179	171	129	281	18	63	236	0.459023246837373+0i	0.139646935970507-0.877380414721531i	251	49	127	173	262	38	0.934523051258412+0i	0.347018544383449+0.0790240249586073i	297	3	157	143	164	132	0.744348073184887+0i	0.667035994880659-0.0317636188038409i	281	17	128	170	66	233	0.469825271726817+0i	0.871795829861877+0.13869479111439i	202	97	296	4	166	134	0.743863786814047+0i	0.226817352098986-0.628665694509786i	144	154	87	212	17	283	0.238047614284762+0i	-0.0777110727991363+0.968139619320344i	35
180	146	152	276	24	60	240	0.447213595499958+0i	-0.0214326549570552-0.894170364808347i	248	50	117	180	274	26	0.955684745788763+0i	0.280446812446209+0.0895335247570848i	297	3	178	122	162	137	0.736074738098578+0i	0.664945244040601-0.126656236960114i	280	20	128	172	68	232	0.476095228569523+0i	0.867065409115491+0.146734146158006i	206	94	295	5	148	152	0.702376916856849+0i	0.256443526775086-0.664005560399777i	131	168	82	217	20	280	0.258198889747161+0i	-0.255363346174877+0.931731127935363i	29
181	148	151	281	19	68	232	0.476095228569523+0i	-0.010102404079152-0.879335700836236i	250	50	134	165	259	41	0.929157324317757+0i	0.365293453865306+0.0568098515208587i	296	4	182	117	169	129	0.75306978027254+0i	0.642119808538292-0.143415680882585i	275	24	133	167	76	222	0.505008472252674+0i	0.855354402256539+0.115478523948738i	196	104	295	5	148	150	0.70472994494488+0i	0.214538019930344-0.676261149780433i	151	148	88	210	17	283	0.238047614284762+0i	0.0237962598351867+0.970961930948474i	35
182	150	150	280	20	76	221	0.505857940426219+0i	5.28200451670584e-17-0.862616800269821i	244	54	108	190	261	39	0.932737905308881+0i	0.331040906006576+0.142870285750206i	294	6	169	130	165	134	0.742858980482126+0i	0.663353006421571-0.0901294845681482i	272	28	125	175	82	217	0.523686444009004+0i	0.834568916613839+0.17101822061759i	187	112	294	6	155	145	0.718795288428261+0i	0.175752475550901-0.672639874428407i	133	166	85	215	12	288	0.2+0i	-0.241828818105072+0.949483450479209i	30
183	139	161	278	22	71	229	0.486483983977547+0i	-0.0748069648853296-0.870481045938381i	250	50	109	188	258	41	0.928911327404614+0i	0.343936660875061+0.137227253581464i	299	1	161	139	165	135	0.741619848709566+0i	0.668999777612831-0.0493892453271217i	275	25	148	151	54	246	0.424264068711928+0i	0.905472885334548+0.0109020146729243i	182	118	299	1	151	149	0.709459888459759+0i	0.147980545468318-0.689034414836854i	137	162	82	217	18	282	0.244948974278318+0i	-0.176542087767523+0.953327273944622i	29
184	140	159	278	22	75	225	0.5+0i	-0.064312220847763-0.86363414606512i	247	53	106	193	260	40	0.930949336251263+0i	0.33299245278567+0.149831103984174i	295	5	178	119	169	131	0.750555349946514+0i	0.647281061027284-0.1330183998628i	277	23	113	187	68	230	0.477690191926825+0i	0.84346157171591+0.245732898846368i	183	116	294	6	161	139	0.732575365861197+0i	0.154724563422628-0.662867741564643i	141	157	75	225	19	281	0.251661147842358+0i	-0.103332430768177+0.962283261528645i	28
185	153	146	285	14	81	218	0.520483438769616+0i	0.0220483740947633-0.853587054240124i	254	46	103	197	258	42	0.92736184954957+0i	0.340963971619317+0.154089487174114i	294	6	164	135	180	118	0.77719164022626+0i	0.626076811793011-0.0632533010799795i	267	33	120	176	65	235	0.465474668125631+0i	0.860122003231032+0.208622800506487i	194	106	296	4	158	142	0.725718035235908+0i	0.198520821724234-0.658728181175869i	151	149	81	219	20	279	0.258630300055936+0i	0.0139981876781372+0.965874949791485i	39
186	170	130	276	23	57	242	0.436618198778998+0i	0.140034663537131-0.888681518601026i	234	65	122	178	263	37	0.936304793679209+0i	0.333473166542062+0.110131650899019i	299	1	178	121	167	132	0.747347595228382+0i	0.65252524298722-0.125229306357674i	275	24	139	161	62	238	0.454606056566195+0i	0.88731337760748+0.0775132456560692i	201	98	295	5	160	139	0.731516955959455+0i	0.228876159404364-0.642260575467715i	127	172	76	224	21	279	0.264575131106459+0i	-0.281396500054655+0.922396882993969i	30
187	146	154	279	21	69	231	0.479583152331272+0i	-0.0271961207676973-0.877074894758246i	248	52	128	172	252	48	0.916515138991168+0i	0.390286500837428+0.0876153369226879i	292	8	173	127	168	132	0.748331477354788+0i	0.654791380364865-0.106057758791492i	271	28	138	161	69	231	0.479583152331272+0i	0.873592056014514+0.0826856678532256i	193	106	298	2	161	138	0.733799385705343+0i	0.192164583209619-0.651622002773337i	132	168	70	229	8	291	0.163572164021906+0i	-0.217160505218285+0.962333342522501i	30
188	147	152	283	17	77	223	0.506622805119022+0i	-0.016257471972554-0.862014517243413i	242	58	111	187	259	41	0.929157324317757+0i	0.34135032981565+0.141938786106595i	299	1	166	133	158	141	0.726930597543868+0i	0.682511014172743-0.0758328549337855i	272	28	119	180	72	227	0.490716492065718+0i	0.845137356099322+0.211990975610198i	190	110	292	8	149	148	0.708296196293261+0i	0.191400587169211-0.6794720844507i	136	164	85	214	21	279	0.264575131106459+0i	-0.203905096468724+0.942561781335357i	34
189	147	152	276	24	77	223	0.506622805119022+0i	-0.0171603164664355-0.861997016741998i	259	40	111	188	255	45	0.921954445729289+0i	0.365372328190655+0.128464243245116i	298	2	171	129	170	129	0.754030419087784+0i	0.650325520010896-0.0922759183799244i	275	25	133	167	72	225	0.492365963917331+0i	0.862448895897323+0.117293049842036i	194	105	293	7	157	140	0.727062259108206+0i	0.204625653669281-0.655369219021531i	139	161	77	223	15	284	0.223980410036832+0i	-0.145217183686543+0.963714037192507i	26
190	144	155	277	23	74	226	0.496655480858378+0i	-0.0376784496414445-0.867129556505803i	244	55	131	169	262	38	0.934523051258412+0i	0.348965157298527+0.0699284324025725i	299	1	178	120	162	138	0.734846922834953+0i	0.665577119678193-0.130411263934063i	272	28	140	158	56	244	0.432049379893857+0i	0.899373169148153+0.0667924842309389i	187	112	296	4	151	148	0.710645285925423+0i	0.175574284156976-0.681290648941213i	141	158	84	216	16	284	0.23094010767585+0i	-0.124688882420908+0.96494525713498i	36
191	149	150	277	23	83	217	0.525991127935317+0i	-0.00335955844711495-0.850483419415319i	245	54	127	171	260	39	0.932504808240314+0i	0.351880174853103+0.0813334196628029i	298	2	189	111	174	126	0.761577310586391+0i	0.626681047694084-0.165138924730198i	279	20	134	166	79	221	0.513160143944688+0i	0.851858587834465+0.104898107701418i	193	106	286	14	141	159	0.685565460040104+0i	0.222460184358475-0.693189343812492i	140	160	88	212	12	288	0.2+0i	-0.156015290247703+0.967294799535759i	31
192	151	148	273	27	63	237	0.458257569495584+0i	0.0108746991595235-0.888752913310663i	248	52	135	165	265	35	0.939858145324779+0i	0.337632934170396+0.0516785103322035i	295	5	179	121	177	121	0.770687830151498+0i	0.624838647215589-0.124967729443118i	275	25	133	167	79	221	0.513160143944688+0i	0.850463825526259+0.115663080271571i	185	115	296	4	168	132	0.748331477354788+0i	0.154634998009724-0.645048848840561i	136	164	85	214	20	280	0.258198889747161+0i	-0.204270190935598+0.944249449260346i	28
193	151	148	274	26	63	237	0.458257569495584+0i	0.0107870129425287-0.888753981904879i	250	50	115	185	265	33	0.943006757646223+0i	0.314091123534081+0.109931893236928i	298	2	162	138	179	120	0.773732645917089+0i	0.631440079015308-0.0511978442444845i	266	34	130	170	75	225	0.5+0i	0.853433494650959+0.147143705974303i	169	131	294	5	130	169	0.659380473395787+0i	0.0976890353276303-0.745435606663047i	152	148	83	216	25	274	0.28915746598312+0i	0.0286815721272785+0.956851779162545i	29
194	149	151	279	21	81	219	0.519615242270663+0i	-0.0066230597220409-0.854374704143281i	258	41	110	189	262	38	0.934523051258412+0i	0.334429910759079+0.121750981336255i	297	3	180	119	150	150	0.707106781186548+0i	0.692265306056201-0.144113656642646i	275	25	138	161	63	236	0.459023246837373+0i	0.884663271075904+0.0816612250223911i	201	99	295	5	163	137	0.737111479583199+0i	0.224220198392801-0.637488799352082i	134	166	79	221	19	279	0.252504236126337+0i	-0.212715416182882+0.943924659311536i	29
195	156	143	278	22	74	226	0.496655480858378+0i	0.0441655922840279-0.866823357894522i	227	72	106	194	261	39	0.932737905308881+0i	0.313800895180967+0.177564067827992i	297	3	184	114	166	132	0.746355799780354+0i	0.647214639828971-0.155132943391412i	273	26	131	168	88	212	0.541602560309064+0i	0.831358867298569+0.124535538826101i	173	126	296	4	139	161	0.680685928555405+0i	0.11679560094031-0.723204987723162i	142	158	93	207	13	287	0.208166599946613+0i	-0.135943857779802+0.968599986681092i	27
196	132	167	278	22	64	236	0.461880215351701+0i	-0.120538386421723-0.878713357168032i	251	49	107	193	268	31	0.946742346277018+0i	0.296260057698809+0.126130519614344i	298	2	175	125	162	138	0.734846922834953+0i	0.668759052393657-0.112966056147577i	267	32	140	159	66	233	0.469825271726817+0i	0.879888247761725+0.0711399008828629i	184	116	295	4	147	152	0.701169591458887+0i	0.161726803343562-0.694410285849548i	137	161	83	217	22	278	0.270801280154532+0i	-0.170814989442788+0.947358910892977i	25
197	157	143	286	14	78	221	0.510753918455249+0i	0.0441921533426284-0.858590407799639i	252	48	112	187	251	48	0.916223162195294+0i	0.375908791048216+0.138663974663664i	299	1	177	123	169	131	0.750555349946514+0i	0.650218409636089-0.117824812484392i	276	24	138	162	62	237	0.455365632796078+0i	0.886294120084004+0.0844089638175242i	190	109	290	10	154	144	0.718873092756943+0i	0.193769789041301-0.667588754672333i	131	169	88	212	21	279	0.264575131106459+0i	-0.282560906485592+0.922040852742459i	35
198	152	147	279	19	69	230	0.480384461415262+0i	0.0168070039037554-0.876896968777147i	246	52	114	186	260	39	0.932504808240314+0i	0.338863458943537+0.12492533290537i	300	0	169	130	161	139	0.732575365861197+0i	0.674968446644214-0.088039362605767i	278	22	128	172	63	237	0.458257569495584+0i	0.875975014884241+0.150558205683229i	196	102	299	1	151	148	0.710645285925423+0i	0.212936312065714-0.670553058747648i	137	163	75	224	19	281	0.251661147842358+0i	-0.165828429616275+0.953502804714106i	32
199	162	138	275	25	63	234	0.460566186471838+0i	0.0848220713125907-0.883563242839487i	236	63	124	175	255	45	0.921954445729289+0i	0.371492201236399+0.109515041982985i	293	7	162	138	163	136	0.738343078570011+0i	0.672063157049824-0.0563969082839014i	276	24	110	190	60	239	0.447960820073665+0i	0.852143789977047+0.270521838087951i	168	132	295	5	150	150	0.707106781186548+0i	0.0871101454033814-0.70172061574946i	150	150	77	221	10	289	0.182879238989864+0i	6.01996800781839e-17+0.983135384342608i	27
200	146	153	283	17	81	219	0.519615242270663+0i	-0.0225515587824989-0.854102702955844i	244	56	106	192	261	39	0.932737905308881+0i	0.327496588059343+0.150817720475708i	298	2	177	123	170	130	0.752772652709081+0i	0.647592339084707-0.118141845643832i	273	25	120	176	79	220	0.514017554975258+0i	0.836438387557061+0.19014935445118i	184	116	295	5	152	147	0.712994532947749+0i	0.160070547113524-0.682653803866498i	134	166	81	218	21	279	0.264575131106459+0i	-0.21865547519526+0.939249585130137i	36
[truncated: 751 more columns]
