# Supplementary material for: Experimental benchmarking of quantum state overlap estimation strategies with photonic systems
Source: Light Sci Appl. 2025 Feb 12;14:83. doi: 10.1038/s41377-025-01755-8 (PMC11814415; doi:10.1038/s41377-025-01755-8)
Supplement: Supplementary file 3 — Dataset all [file 41377_2025_1755_MOESM3_ESM.zip › overlap_estimation_data/1_TT_data/Tomography_Psi/Psi_tomo_c00.csv]

Data No.	SigmaX+_Counts (m =1)	SigmaX-_Counts (m =1)	SigmaY+_Counts (m =1)	SigmaY-_Counts (m =1)	SigmaZ+_Counts (m =1)	SigmaZ-_Counts (m =1)	Tomo results (m =1)_1	Tomo results (m =1)_2	SigmaX+_Counts (m =2)	SigmaX-_Counts (m =2)	SigmaY+_Counts (m =2)	SigmaY-_Counts (m =2)	SigmaZ+_Counts (m =2)	SigmaZ-_Counts (m =2)	Tomo results (m =2)_1	Tomo results (m =2)_2	SigmaX+_Counts (m =3)	SigmaX-_Counts (m =3)	SigmaY+_Counts (m =3)	SigmaY-_Counts (m =3)	SigmaZ+_Counts (m =3)	SigmaZ-_Counts (m =3)	Tomo results (m =3)_1	Tomo results (m =3)_2	SigmaX+_Counts (m =4)	SigmaX-_Counts (m =4)	SigmaY+_Counts (m =4)	SigmaY-_Counts (m =4)	SigmaZ+_Counts (m =4)	SigmaZ-_Counts (m =4)	Tomo results (m =4)_1	Tomo results (m =4)_2	SigmaX+_Counts (m =5)	SigmaX-_Counts (m =5)	SigmaY+_Counts (m =5)	SigmaY-_Counts (m =5)	SigmaZ+_Counts (m =5)	SigmaZ-_Counts (m =5)	Tomo results (m =5)_1	Tomo results (m =5)_2	SigmaX+_Counts (m =6)	SigmaX-_Counts (m =6)	SigmaY+_Counts (m =6)	SigmaY-_Counts (m =6)	SigmaZ+_Counts (m =6)	SigmaZ-_Counts (m =6)	Tomo results (m =6)_1	Tomo results (m =6)_2	SigmaX+_Counts (m =7)
1	137	163	288	12	195	103	0.80892670626416+0i	-0.0551386642824475-0.585318128536751i	1	299	193	107	132	167	0.664433271221689+0i	-0.718044515674994-0.20722090049681i	131	168	81	219	22	278	0.270801280154532+0i	-0.250070573967173+0.929586668741756i	245	54	161	139	45	255	0.387298334620742+0i	0.915938678286149-0.105149120868521i	268	32	234	66	152	148	0.711805216802087+0i	0.572202163727239-0.40733035383973i	255	44	208	92	260	40	0.930949336251263+0i	0.320228249260619-0.175462821443212i	80
2	124	174	291	9	194	106	0.804155872120988+0i	-0.10444982353439-0.585169691369066i	1	299	179	121	129	169	0.657940655409185+0i	-0.739199054201565-0.143870956858023i	122	178	74	225	15	285	0.223606797749979+0i	-0.337920628009549+0.914226257097023i	247	52	147	153	49	251	0.404145188432738+0i	0.914265042222881+0.0280374612948351i	267	33	239	60	146	153	0.69878059101643+0i	0.567462546973835-0.435536385851627i	245	55	196	103	251	49	0.91469484893415+0i	0.362759107159041-0.178154886283i	79
3	123	176	292	7	203	95	0.82535329022866+0i	-0.103229071727622-0.555099725327781i	1	299	181	119	132	168	0.66332495807108+0i	-0.732642744855685-0.152429027453196i	110	190	74	226	16	284	0.23094010767585+0i	-0.453156360335491+0.860997084637432i	252	47	154	146	46	253	0.392232270276368+0i	0.919171227671954-0.0357505297006717i	264	36	252	47	153	147	0.714142842854285+0i	0.519755086066224-0.468886607303186i	234	65	186	114	265	35	0.939858145324779+0i	0.314396366219741-0.133497533964075i	94
4	140	160	288	12	192	108	0.8+0i	-0.0433645563470821-0.598430877589735i	2	298	165	135	140	159	0.684271455454021+0i	-0.725510645041305-0.0735314842947271i	127	173	70	230	14	286	0.216024689946929+0i	-0.269783226625295+0.938376440435808i	236	63	167	132	35	265	0.341565025531987+0i	0.92119485765037-0.18636890183678i	271	28	243	56	151	149	0.709459888459759+0i	0.558512987128547-0.429802175279993i	241	59	183	117	249	51	0.91104335791443+0i	0.387610968033699-0.140562219177056i	92
5	135	165	293	7	203	96	0.823971944841745+0i	-0.0591124589516269-0.563538775338844i	2	298	175	125	132	168	0.66332495807108+0i	-0.737878355841258-0.124641614162375i	133	167	69	230	29	271	0.310912635102961+0i	-0.195755650359964+0.930060782253225i	254	46	149	149	33	267	0.33166247903554+0i	0.94339811320566+0i	271	28	235	63	137	162	0.676900273255308+0i	0.600127808627431-0.426207265750981i	231	69	188	112	260	40	0.930949336251263+0i	0.330577825841607-0.155085893604704i	86
6	129	170	293	7	191	108	0.799247137387475+0i	-0.0855652638867924-0.594880323253266i	2	297	189	110	132	167	0.664433271221689+0i	-0.721909873790785-0.193325017049058i	129	170	72	228	15	283	0.224355901348279+0i	-0.248482847981307+0.942295444003259i	243	57	160	137	31	268	0.32199212686941+0i	0.939442469503101-0.117341027471333i	279	21	239	60	138	160	0.680505142024767+0i	0.601381196512743-0.418632784381197i	234	66	186	113	263	37	0.936304793679209+0i	0.321923651934549-0.140351329379014i	85
7	142	157	287	13	177	122	0.769397975138457+0i	-0.035033290273922-0.637808297551408i	0	300	162	137	146	154	0.697614984548545+0i	-0.71398147598974-0.0596974478252292i	112	187	79	221	25	275	0.288675134594813+0i	-0.448314399703892+0.845979234783458i	239	61	147	152	32	268	0.32659863237109+0i	0.944787963740153+0.0266277469018494i	269	31	228	71	138	161	0.679366220486757+0i	0.611909258546948-0.405004441662141i	248	51	204	96	250	50	0.912870929175277+0i	0.358257493946976-0.195750439839861i	79
8	122	178	290	10	194	106	0.804155872120988+0i	-0.116575055606865-0.582875278034323i	3	297	178	122	131	168	0.661911693733389+0i	-0.73634313363643-0.140255834978368i	149	150	77	222	22	278	0.270801280154532+0i	-0.00663870606939238+0.962612380061877i	249	51	148	152	46	254	0.391578004149024+0i	0.91995720805964+0.0185849941022149i	274	26	245	55	143	157	0.690410505906933+0i	0.57425802309804-0.439955743502531i	250	50	196	104	247	53	0.907377172587747+0i	0.381854290876465-0.175652973803174i	77
9	127	171	292	8	197	102	0.8117036874711+0i	-0.0900087283919455-0.577092325853571i	5	295	188	112	133	166	0.666945315233345+0i	-0.720766478093074-0.188890525293357i	132	168	79	221	28	272	0.305505046330389+0i	-0.233997634227055+0.922990668340048i	236	64	156	144	40	260	0.365148371670111+0i	0.928691877984266-0.0647924566035535i	268	31	231	69	140	159	0.684271455454021+0i	0.602662499535726-0.410573363607757i	239	60	196	103	251	49	0.91469484893415+0i	0.358629985550002-0.186327310928213i	75
10	134	164	291	9	203	97	0.822597511950204+0i	-0.0605516421398585-0.565390866540573i	2	298	165	134	130	169	0.659380473395787+0i	-0.747692804738062-0.0785675572184759i	124	176	76	223	22	278	0.270801280154532+0i	-0.320078546305692+0.907863641116606i	249	50	145	155	34	264	0.337777974017762+0i	0.940047557021668+0.0470811088022577i	265	35	234	65	148	152	0.702376916856849+0i	0.572934037348632-0.42238993301695i	252	48	182	118	256	44	0.923760430703401+0i	0.365410284794793-0.114638520719935i	77
11	141	156	295	5	177	123	0.768114574786861+0i	-0.0334085828639336-0.639440276015691i	3	297	185	115	148	151	0.703550479775242+0i	-0.691320150585111-0.164600035853598i	142	158	78	222	23	276	0.277350098112615+0i	-0.106099178353461+0.95489260518115i	253	47	152	146	33	267	0.33166247903554+0i	0.94299282579182-0.027650144758345i	271	29	236	64	134	165	0.669447933088942+0i	0.605501903038507-0.43035672447365i	246	54	191	107	254	45	0.921682335601154+0i	0.355035184266203-0.156370362197783i	74
12	136	164	295	5	209	91	0.834665601703261+0i	-0.052930400705557-0.548207721593268i	2	298	177	122	141	157	0.687862168182047+0i	-0.713546879008409-0.133028151311113i	118	181	74	225	27	273	0.3+0i	-0.367313643448524+0.88038666921789i	250	49	150	147	42	258	0.374165738677394+0i	0.927257178743214-0.0139328557437169i	268	32	237	63	151	148	0.710645285925423+0i	0.566276776887577-0.41750914906118i	249	51	191	109	254	46	0.920144916122817+0i	0.36178013110761-0.149828135105172i	77
13	116	182	290	10	203	97	0.822597511950204+0i	-0.13128664150747-0.553260473100168i	5	295	176	124	143	157	0.690410505906933+0i	-0.712061209446558-0.12767994100421i	119	180	86	211	22	278	0.270801280154532+0i	-0.419893221610712+0.866231117607792i	244	55	138	162	24	275	0.283315298789931+0i	0.951437198219765+0.120414697256173i	272	28	252	48	141	158	0.68671093362092+0i	0.557693443265773-0.46626828863204i	242	58	183	114	253	45	0.921408318060242+0i	0.363399051578952-0.137651155901118i	92
14	117	183	289	11	207	93	0.830662386291807+0i	-0.128609569480958-0.541719095692521i	4	296	163	135	134	166	0.668331255192114+0i	-0.740421862470291-0.0714758624247319i	119	180	81	219	19	281	0.251661147842358+0i	-0.392374636558428+0.884708319872888i	241	59	145	155	30	270	0.316227766016838+0i	0.947254514297361+0.0520469513350198i	273	27	244	56	132	166	0.665547158460036+0i	0.593010395669041-0.45319493652756i	242	55	204	96	252	48	0.916515138991168+0i	0.347246965599704-0.198543559154655i	83
15	125	175	290	10	189	111	0.793725393319377+0i	-0.106929270894559-0.598803917009532i	3	297	174	126	145	155	0.695221787153807+0i	-0.709402704696491-0.115820849746366i	114	186	66	233	29	270	0.311432121906498+0i	-0.375161767260153+0.873077133952697i	244	55	162	138	35	265	0.341565025531987+0i	0.932420222111823-0.118007892660925i	265	35	245	55	146	151	0.701129439962759+0i	0.549721954185321-0.454118136066135i	248	52	195	104	258	42	0.92736184954957+0i	0.339170244421694-0.157998561066006i	83
16	130	170	292	8	191	108	0.799247137387475+0i	-0.0838209312720508-0.595128612031561i	5	295	163	137	138	161	0.679366220486757+0i	-0.730867888501258-0.0655260865552855i	114	186	85	214	24	276	0.282842712474619+0i	-0.466275686133022+0.838204619720733i	239	61	155	144	37	263	0.351188458428425+0i	0.934510131540347-0.0579437720131364i	276	24	241	59	139	160	0.681823249195723+0i	0.593025601418641-0.428296267691241i	251	48	189	110	260	40	0.930949336251263+0i	0.340288519910058-0.132427552083225i	79
17	133	167	296	4	180	120	0.774596669241483+0i	-0.0731478863943588-0.628211259622142i	2	298	183	117	128	172	0.653197264742181+0i	-0.739039229005482-0.164785774035006i	115	183	81	219	20	279	0.258630300055936+0i	-0.429268500829767+0.865354795496241i	240	59	162	138	32	268	0.32659863237109+0i	0.937016113532728-0.123831079755265i	279	20	252	48	164	134	0.741846055775589+0i	0.527459701776394-0.414066048514194i	249	51	194	106	256	44	0.923760430703401+0i	0.349963179211933-0.155539190760859i	85
18	128	170	293	7	175	124	0.765038744728955+0i	-0.0941821465652094-0.637059999004736i	6	294	170	129	118	182	0.627162924074226+0i	-0.771062025475614-0.110136367908655i	118	182	86	212	22	278	0.270801280154532+0i	-0.433629272485275+0.859437211616159i	238	62	164	136	24	276	0.282842712474619+0i	0.947253752984954-0.150699460702152i	269	31	240	60	144	156	0.692820323027551+0i	0.575143609154567-0.434982561545471i	246	54	191	109	258	42	0.92736184954957+0i	0.344097704506811-0.146958394633117i	91
19	125	175	287	13	196	104	0.808290376865476+0i	-0.105696925631731-0.579219152461887i	3	297	172	128	127	173	0.650640709864771+0i	-0.751021573755168-0.112397786548393i	123	177	65	235	21	279	0.264575131106459+0i	-0.291952665794683+0.919110244168445i	250	50	153	145	28	272	0.305505046330389+0i	0.951419383221489-0.038312189928382i	266	33	247	52	140	160	0.683130051063973+0i	0.560043163640857-0.468705651974108i	237	59	185	115	266	34	0.941629792788369+0i	0.313852087097911-0.121779311697916i	68
20	117	181	290	10	189	111	0.793725393319377+0i	-0.136403095131429-0.592785117592004i	1	299	162	138	140	160	0.683130051063973+0i	-0.727939779663427-0.0586260225232291i	113	187	90	210	23	277	0.276887462097269+0i	-0.504366790136325+0.817892092112959i	244	54	135	165	38	260	0.357094915286524+0i	0.922787033859398+0.144731861100053i	274	25	238	62	163	137	0.737111479583199+0i	0.552450364760201-0.389185381461055i	241	59	197	102	253	47	0.918331820930394+0i	0.350634581240591-0.183635664033166i	96
21	127	172	292	7	194	105	0.805499491891911+0i	-0.0924228694796713-0.585344840037919i	4	296	170	129	135	161	0.675337753336122+0i	-0.730296972690969-0.102884647043787i	112	188	80	220	24	276	0.282842712474619+0i	-0.457610439126423+0.842966598390779i	250	50	156	143	27	273	0.3+0i	0.95191695139489-0.0620815403083623i	277	23	254	46	137	161	0.678035060763204+0i	0.56868193563588-0.465692293749067i	258	42	194	106	262	38	0.934523051258412+0i	0.32959868646226-0.134280946336476i	76
22	127	173	289	11	206	94	0.828653526310404+0i	-0.0913799423872486-0.552252695296851i	4	296	182	118	134	165	0.669447933088942+0i	-0.725634042926921-0.159043077901791i	120	180	60	240	27	273	0.3+0i	-0.301662062579967+0.904986187739901i	249	50	158	141	31	269	0.321455025366432+0i	0.943488412873226-0.0805995126575117i	263	37	247	53	149	148	0.708296196293261+0i	0.535636158827512-0.459793870851935i	235	64	206	93	256	42	0.926855114181588+0i	0.313210478336217-0.20697534533329i	82
23	126	173	289	11	188	112	0.791622805802528+0i	-0.102186009168186-0.602404642133187i	2	298	182	117	134	164	0.670570227142692+0i	-0.72446978976091-0.159621722185865i	126	174	67	232	30	270	0.316227766016838+0i	-0.264180555816379+0.911157853463684i	245	53	142	157	34	266	0.336650164612069+0i	0.938788270236644+0.0730975398543373i	268	32	239	61	134	165	0.669447933088942+0i	0.593078746147266-0.447322105144972i	254	45	206	94	264	36	0.938083151964686+0i	0.30555884093055-0.163198635806734i	90
24	133	167	289	11	196	103	0.809640904752736+0i	-0.071251357447544-0.582584628541685i	0	300	188	112	134	164	0.670570227142692+0i	-0.719128828479283-0.182179303214752i	139	161	77	221	33	267	0.33166247903554+0i	-0.141548682506839+0.932718591259217i	236	63	158	141	41	258	0.370302235774236+0i	0.924458677870561-0.0908427602531765i	269	31	231	68	135	164	0.671941230110497+0i	0.610384720673415-0.419434710111155i	248	51	191	107	263	36	0.937869213807212+0i	0.319019124152387-0.136484930368469i	75
25	124	176	285	14	198	101	0.8137612413107+0i	-0.109171430892212-0.570853957521024i	3	296	188	111	124	176	0.642910050732864+0i	-0.740788159608554-0.194678117030235i	126	171	77	223	16	284	0.23094010767585+0i	-0.289223754307089+0.928986698834369i	248	52	169	131	40	260	0.365148371670111+0i	0.913931130916806-0.177190729463463i	263	37	243	57	147	150	0.703526470681448+0i	0.548727077255001-0.4516072405727i	241	59	202	98	270	30	0.948683298050514+0i	0.274562589193458-0.156892908110547i	75
26	125	175	289	11	196	104	0.808290376865476+0i	-0.104224097607718-0.579485982698912i	5	295	177	121	133	167	0.665832811847939+0i	-0.732390374714751-0.14237628205517i	106	193	81	216	21	279	0.264575131106459+0i	-0.519921639889766+0.812207786452664i	250	50	143	157	45	255	0.387298334620742+0i	0.91970392463334+0.0643792747243338i	270	30	246	52	136	164	0.673300329224139+0i	0.573481355193665-0.466675263874039i	235	64	200	100	252	48	0.916515138991168+0i	0.345584836720989-0.201422741090791i	87
27	136	164	294	6	201	99	0.818535277187245+0i	-0.0555878200044688-0.571760434331679i	4	296	174	126	146	153	0.69878059101643+0i	-0.705862739457568-0.11603223114371i	125	175	71	229	28	272	0.305505046330389+0i	-0.287284327257569+0.907818474133917i	248	52	147	153	36	264	0.346410161513775+0i	0.937643917314397+0.0287033852239101i	261	39	235	65	138	161	0.679366220486757+0i	0.582601200807789-0.446136054672631i	247	53	196	103	260	40	0.930949336251263+0i	0.329063158774784-0.158274353167198i	92
28	137	162	291	9	200	100	0.816496580927726+0i	-0.0511527572940571-0.575079758602708i	1	299	186	114	142	158	0.687992248018343+0i	-0.705420337050442-0.170437128414872i	126	172	81	219	26	274	0.294392028877595+0i	-0.304037666430545+0.906032245963024i	249	50	153	145	38	262	0.355902608401044+0i	0.933763749957485-0.0376642084566844i	257	43	239	61	131	167	0.663021353680439+0i	0.57553146346649-0.478713086434744i	251	49	194	106	272	28	0.952190457139047+0i	0.280081282316532-0.122015608137895i	84
29	132	166	287	13	195	105	0.806225774829855+0i	-0.0733339249020438-0.587045258441341i	3	297	173	124	126	172	0.650245178333764+0i	-0.749182028905096-0.126124920691094i	117	182	63	237	17	283	0.238047614284762+0i	-0.340880434882841+0.909469000267419i	251	48	144	156	48	252	0.4+0i	0.914928598692828+0.0539041676865332i	279	21	233	66	140	159	0.684271455454021+0i	0.611569232530124-0.397184653622659i	237	63	182	118	263	37	0.936304793679209+0i	0.329599907691843-0.12123214995562i	75
30	116	183	291	9	197	102	0.8117036874711+0i	-0.135437331594037-0.568149498773436i	2	298	171	128	135	165	0.670820393249937+0i	-0.733865388635522-0.106965374597738i	125	173	82	216	32	268	0.32659863237109+0i	-0.318733921840594+0.889798865138323i	241	59	157	141	34	266	0.336650164612069+0i	0.937963600572413-0.0830117501797252i	273	27	244	56	137	163	0.675771164423776+0i	0.585665402866119-0.447581689995245i	231	69	201	97	256	44	0.923760430703401+0i	0.321644529931442-0.207873670848061i	80
31	137	163	292	8	185	115	0.785281265959316+0i	-0.056445706703078-0.616560796295161i	4	296	186	113	129	171	0.6557438524302+0i	-0.732297230852896-0.183686596367783i	117	183	80	219	23	277	0.276887462097269+0i	-0.411032195521246+0.868553894458091i	250	50	140	159	31	269	0.321455025366432+0i	0.94265231087932+0.0898514744483632i	273	27	232	68	146	154	0.697614984548545+0i	0.596141439076848-0.397427626051232i	245	55	194	104	254	46	0.920144916122817+0i	0.3534479569295-0.168546358832506i	81
32	136	164	295	5	192	108	0.8+0i	-0.0576628844799515-0.597222732113783i	0	300	190	109	118	182	0.627162924074226+0i	-0.751790112448609-0.20366220437571i	102	197	73	227	22	278	0.270801280154532+0i	-0.506627542675386+0.818532344913362i	239	60	154	146	30	269	0.316756133579975+0i	0.947567421467667-0.0422082173584852i	264	35	252	48	139	161	0.680685928555405+0i	0.54781336928859-0.486381721588455i	246	54	194	105	258	42	0.92736184954957+0i	0.33926712780639-0.157790417928348i	80
33	144	156	292	7	180	119	0.775890900167808+0i	-0.0264510023755814-0.630312347578656i	5	295	180	120	137	162	0.676900273255308+0i	-0.720808856818994-0.149132866928068i	119	180	90	209	17	283	0.238047614284762+0i	-0.443051672298936+0.864313918091367i	246	54	157	142	44	256	0.382970843102535+0i	0.920935460933024-0.072188711925143i	267	31	238	62	153	145	0.716535287890238+0i	0.560508535394302-0.415219656276276i	249	50	201	99	253	47	0.918331820930394+0i	0.352480880870673-0.180066363564385i	82
34	125	174	293	7	182	118	0.778888096369862+0i	-0.106251905851583-0.618096971223965i	2	298	179	119	124	175	0.64398425373882+0i	-0.749590785361154-0.152963837027263i	127	173	67	233	19	281	0.251661147842358+0i	-0.258450248521308+0.932668288142114i	244	55	144	156	33	267	0.33166247903554+0i	0.941514889874829+0.0595794607561004i	268	32	243	55	156	143	0.722315118514615+0i	0.539505521144428-0.432659984537392i	242	57	196	104	246	54	0.905538513813742+0i	0.380134010930772-0.188409484192499i	94
35	122	178	295	5	188	109	0.79561085525314+0i	-0.114861684046685-0.59481943524176i	3	297	183	117	123	177	0.640312423743285+0i	-0.749461874089483-0.168246543162945i	131	169	67	231	19	280	0.252081634598144+0i	-0.217054695763907+0.943049366971404i	241	59	137	163	35	265	0.341565025531987+0i	0.930412095077588+0.132916013582513i	270	30	235	65	131	169	0.660807586719967+0i	0.612471539978175-0.433834007484541i	236	63	204	95	252	47	0.918046493674746+0i	0.33544347940359-0.211348781820759i	83
36	140	158	292	8	195	104	0.807572853087248+0i	-0.0375541541328438-0.588570957883489i	3	297	191	108	130	169	0.659380473395787+0i	-0.723350386117792-0.204894143907504i	124	174	80	219	19	281	0.251661147842358+0i	-0.328558685780378+0.91033831989263i	244	55	149	150	49	249	0.405499112454445+0i	0.914082643352308+0.00483641610239316i	269	31	243	57	145	155	0.695221787153807+0i	0.566356045217757-0.442614388279424i	243	57	193	107	250	50	0.912870929175277+0i	0.370556161637362-0.171332418821576i	84
37	140	160	296	4	191	109	0.797913946905722+0i	-0.0411892081181052-0.601362438524337i	3	297	183	117	126	173	0.649156901121946+0i	-0.742182989533062-0.166612507854361i	130	169	79	219	22	278	0.270801280154532+0i	-0.257524566260833+0.92754933261732i	240	59	141	158	37	263	0.351188458428425+0i	0.932202127683849+0.0875548959703062i	266	34	242	57	138	161	0.679366220486757+0i	0.572978488136092-0.458429046412656i	242	58	189	111	250	49	0.914396194949319+0i	0.372714456933593-0.157998519787067i	78
38	127	173	291	9	189	111	0.793725393319377+0i	-0.0979280700737956-0.600341646974139i	2	298	177	123	143	156	0.691564074808125+0i	-0.710587164884862-0.129634144945211i	127	172	83	217	14	285	0.216385633707315+0i	-0.311740627702508+0.925199999224346i	246	53	145	154	34	266	0.336650164612069+0i	0.940607646624211+0.0438625327441342i	276	24	228	72	147	151	0.702345065195184+0i	0.605249889516751-0.374678503034179i	235	65	195	104	257	43	0.925562891794321+0i	0.333532523153841-0.179135114737357i	86
39	122	177	291	9	202	98	0.820568908339411+0i	-0.109762995141991-0.560908862083784i	4	296	175	124	125	175	0.645497224367903+0i	-0.752298554202656-0.13183405735214i	135	163	91	207	28	272	0.305505046330389+0i	-0.223422476479549+0.925607402558132i	246	54	155	145	42	258	0.374165738677394+0i	0.926106587800995-0.0482347181146353i	272	28	240	60	141	159	0.685565460040104+0i	0.585848009902379-0.432182958124706i	246	54	210	90	248	52	0.90921211313239+0i	0.353049847410467-0.220656154631542i	93
40	122	178	291	9	198	100	0.815125468993174+0i	-0.112831976153-0.568189594199037i	2	298	170	127	150	150	0.707106781186548+0i	-0.699614863702518-0.102659838722387i	127	172	78	222	16	283	0.231325972786496+0i	-0.291068449050634+0.928314306838821i	245	55	151	146	36	263	0.346988959179744+0i	0.937538048656968-0.0249212665778036i	261	39	237	63	154	145	0.717669957030445+0i	0.548092670216363-0.429586146926338i	260	40	190	109	260	40	0.930949336251263+0i	0.342524092065203-0.126532919385595i	76
41	133	167	284	16	201	99	0.818535277187245+0i	-0.0722992775225469-0.569888422824782i	1	299	173	127	119	180	0.630867110441485+0i	-0.766809013083488-0.118366491952485i	123	176	64	236	28	272	0.305505046330389+0i	-0.281253571895797+0.909704949399816i	249	51	154	142	36	264	0.346410161513775+0i	0.936318432393229-0.0575134172231714i	273	26	233	66	132	168	0.66332495807108+0i	0.619933308893774-0.419145192652876i	243	57	198	101	263	37	0.936304793679209+0i	0.311165402404125-0.162817154133133i	81
42	128	171	292	8	188	112	0.791622805802528+0i	-0.0917686130968379-0.604079344940395i	4	296	193	106	131	167	0.663021353680439+0i	-0.717237800476083-0.21441227141185i	123	177	79	221	24	276	0.282842712474619+0i	-0.34093357403813+0.896529028026191i	242	56	132	168	30	270	0.316227766016838+0i	0.931621687887826+0.179111782574563i	260	38	238	62	146	151	0.701129439962759+0i	0.560183372626797-0.441148611524479i	233	65	184	116	254	45	0.921682335601154+0i	0.359941622548888-0.144719385701005i	84
43	125	175	291	8	195	105	0.806225774829855+0i	-0.102597459863154-0.582643768721187i	5	295	184	116	137	163	0.675771164423776+0i	-0.717646574438815-0.168275748489102i	124	176	79	220	20	280	0.258198889747161+0i	-0.333299543318004+0.906777121324388i	253	46	163	136	31	269	0.321455025366432+0i	0.938971068066885-0.122474487139159i	270	29	251	49	165	133	0.744104344274232+0i	0.512704000157912-0.428302852026799i	243	57	196	104	257	43	0.925562891794321+0i	0.339351311456266-0.167851186311702i	88
44	127	173	292	8	184	116	0.783156008298049+0i	-0.0994224530759885-0.613825579860452i	1	299	162	138	129	169	0.657940655409185+0i	-0.750639318772636-0.0604541733239707i	118	181	76	224	25	275	0.288675134594813+0i	-0.376053700480863+0.880482981676146i	254	45	153	147	34	266	0.336650164612069+0i	0.941244586442914-0.0269313044350652i	263	37	250	50	139	161	0.680685928555405+0i	0.548603754645525-0.485490048358872i	250	48	199	101	248	52	0.90921211313239+0i	0.375053451331386-0.180743580737323i	76
45	128	171	292	8	191	109	0.797913946905722+0i	-0.0905312268600082-0.595934082173989i	2	298	204	93	131	169	0.660807586719967+0i	-0.701888924715317-0.26586701693762i	114	185	75	224	26	273	0.294883912309794+0i	-0.411040470252789+0.862606057291065i	240	58	171	128	43	257	0.378593889720018+0i	0.900922753863381-0.212143485023436i	266	34	244	56	136	164	0.673300329224139+0i	0.574440125880135-0.465494584764937i	244	56	189	109	262	38	0.934523051258412+0i	0.327147856564963-0.140146161601441i	98
46	128	172	295	5	189	111	0.793725393319377+0i	-0.0912459155240314-0.601393534135662i	5	294	173	127	143	157	0.690410505906933+0i	-0.714483217912784-0.113344892493339i	133	167	72	227	20	279	0.258630300055936+0i	-0.206312351502678+0.943687226527101i	254	46	161	136	26	273	0.294883912309794+0i	0.948567945757889-0.115162192326861i	265	33	244	56	153	147	0.714142842854285+0i	0.545291005281236-0.438927920687873i	239	59	199	101	251	48	0.916223162195294+0i	0.352430103343573-0.19059942107492i	84
47	122	177	295	5	196	104	0.808290376865476+0i	-0.110064405815869-0.578405128987517i	6	294	182	117	136	163	0.674425309673176+0i	-0.720110522108771-0.163068505912313i	121	179	69	231	27	273	0.3+0i	-0.321546771711785+0.898113396850158i	246	54	166	133	35	265	0.341565025531987+0i	0.926187127164687-0.15972081519876i	271	28	223	77	155	144	0.719996283899737+0i	0.59539080566219-0.356532101925614i	233	65	200	98	261	39	0.932737905308881+0i	0.30819802157584-0.187120227385331i	87
48	125	175	291	9	191	109	0.797913946905722+0i	-0.105233049006505-0.59351439639669i	6	294	169	131	134	165	0.669447933088942+0i	-0.736475864023702-0.0971738987253498i	121	179	80	220	33	266	0.332216635610845+0i	-0.361001867547149+0.871383818217255i	243	57	157	143	35	264	0.34213572772701+0i	0.937000054529648-0.0705268858248121i	272	28	237	63	139	160	0.681823249195723+0i	0.595589509528124-0.424723666630712i	243	57	206	93	263	37	0.936304793679209+0i	0.299869664886526-0.182788176352236i	83
49	141	159	291	9	181	119	0.776745346515403+0i	-0.0401192991028627-0.628535685944849i	2	298	198	101	134	166	0.668331255192114+0i	-0.706646572922422-0.232344473380214i	131	169	80	220	24	275	0.283315298789931+0i	-0.251217681290801+0.925538825808213i	249	50	137	163	34	266	0.336650164612069+0i	0.933746458668481+0.121590368001487i	268	32	237	62	140	158	0.685418600359022+0i	0.584196053511135-0.434645042930313i	246	54	194	106	260	40	0.930949336251263+0i	0.331943539822425-0.152140789085278i	86
50	120	180	294	6	196	102	0.810998224908889+0i	-0.119323153417685-0.572751136404888i	4	296	183	115	134	166	0.668331255192114+0i	-0.7242275130765-0.169787639822108i	109	191	76	223	22	277	0.271253747103567+0i	-0.467697502338146+0.841237452202964i	250	50	157	143	43	257	0.378593889720018+0i	0.923303562362961-0.0646312493654072i	270	30	239	60	150	149	0.708288246974828+0i	0.565192012320005-0.422948872095656i	245	54	203	97	249	51	0.91104335791443+0i	0.360796105566932-0.1995649523532i	86
51	138	162	292	8	205	95	0.82663978450915+0i	-0.0473858683990433-0.560732776055346i	4	296	172	128	120	178	0.634574316970352+0i	-0.764234216431992-0.115158580558245i	127	173	79	220	23	277	0.276887462097269+0i	-0.297128536543914+0.913809589632657i	249	51	171	128	33	266	0.332216635610845+0i	0.921578737224746-0.200810204219439i	266	34	242	58	146	154	0.697614984548545+0i	0.561354808843028-0.445212434599643i	240	60	203	96	249	51	0.91104335791443+0i	0.354109494019727-0.211202429543538i	86
52	134	165	291	9	189	111	0.793725393319377+0i	-0.0666864773558118-0.604609720181435i	4	296	180	120	129	171	0.6557438524302+0i	-0.739532645925539-0.151958762861412i	133	167	68	230	22	277	0.271253747103567+0i	-0.196437642882612+0.942249254253352i	246	53	150	150	36	264	0.346410161513775+0i	0.938083151964686+0i	273	27	232	68	145	155	0.695221787153807+0i	0.59807383130539-0.398715887536926i	242	57	187	113	255	45	0.921954445729289+0i	0.359762646462781-0.143425375056495i	82
53	112	188	292	8	184	115	0.784464540552736+0i	-0.1603207135157-0.599093192611301i	3	297	191	108	122	178	0.637704215656966+0i	-0.741123071514309-0.209928383508592i	120	179	77	221	17	283	0.238047614284762+0i	-0.367179174976147+0.899173390841371i	240	59	150	150	45	254	0.387945450083904+0i	0.921682335601154+0i	266	34	249	50	132	168	0.66332495807108+0i	0.567197891935944-0.488146034894704i	239	60	205	94	258	41	0.928911327404614+0i	0.31470511843382-0.195152336012033i	82
54	135	163	296	4	182	118	0.778888096369862+0i	-0.0602623916819702-0.62426098507123i	3	297	183	117	131	168	0.661911693733389+0i	-0.731379167187847-0.164187159980945i	128	171	85	215	23	277	0.276887462097269+0i	-0.302667151821322+0.911990092348432i	239	61	141	157	37	262	0.351775239887621+0i	0.932275259453547+0.084362439585571i	268	32	233	67	143	157	0.690410505906933+0i	0.591703126481287-0.416197961847007i	238	62	199	101	247	52	0.908893259146386+0i	0.364353314073251-0.202878549881696i	83
55	136	164	290	10	190	108	0.798488505000197+0i	-0.0599022394482572-0.599022394482572i	3	297	177	123	127	172	0.651727829603431+0i	-0.745974222951066-0.137015673603257i	129	170	87	213	15	284	0.223980410036832+0i	-0.302477508747579+0.926466476793192i	247	52	146	154	37	263	0.351188458428425+0i	0.935523069197106+0.0382524988293927i	277	23	229	71	141	158	0.68671093362092+0i	0.617253666347187-0.383960942058486i	247	53	195	105	251	49	0.91469484893415+0i	0.366614850495148-0.170079054353419i	81
56	140	160	293	7	184	114	0.785779653865847+0i	-0.04314683536221-0.616999745679604i	2	298	174	125	141	158	0.68671093362092+0i	-0.717106385356181-0.119107202665822i	136	161	81	217	27	273	0.3+0i	-0.173028382136675+0.938115759901285i	256	44	142	157	42	258	0.374165738677394+0i	0.925033799141204+0.0656694026651009i	268	32	243	57	150	148	0.709475654760603+0i	0.553490399369314-0.436225484248697i	234	66	190	110	254	46	0.920144916122817+0i	0.353540319986027-0.16835253332668i	88
57	121	178	289	11	193	107	0.802080627701064+0i	-0.120340152035258-0.58496573786402i	4	296	169	128	123	177	0.640312423743285+0i	-0.76050368861135-0.107861668856598i	128	171	75	225	17	282	0.23844535493687+0i	-0.26844570661049+0.933317049727168i	244	56	153	145	37	263	0.351188458428425+0i	0.9354468391726-0.0400734045054662i	264	36	233	66	141	159	0.685565460040104+0i	0.586631483926669-0.43111889551027i	246	54	203	96	251	49	0.91469484893415+0i	0.352746027553946-0.19723988789858i	90
58	122	178	289	11	186	114	0.787400787401181+0i	-0.12173004734559-0.604302735037035i	2	298	176	124	149	151	0.704745817062199+0i	-0.698759286801717-0.122755009843545i	119	180	73	227	31	269	0.321455025366432+0i	-0.349727574774721+0.879975732681793i	243	56	159	137	38	261	0.356497266473874+0i	0.927767989343358-0.110255416857577i	273	26	237	63	152	147	0.712994532947749+0i	0.573852370201631-0.402904769394198i	254	46	197	102	262	38	0.934523051258412+0i	0.323547736687647-0.148268434776144i	78
59	133	167	287	13	206	94	0.828653526310404+0i	-0.0689308381934569-0.555501460735506i	1	299	190	109	120	179	0.63351226715995+0i	-0.746470424069396-0.203578273269807i	120	180	77	223	19	281	0.251661147842358+0i	-0.367878682006592+0.895171459549375i	242	56	139	160	28	272	0.305505046330389+0i	0.946218782429839+0.10647385802938i	260	38	241	59	134	165	0.669447933088942+0i	0.57602013291321-0.469084503433647i	238	61	196	104	257	42	0.9271093638699+0i	0.332787187142306-0.172397550732779i	79
60	136	163	292	7	198	100	0.815125468993174+0i	-0.0546349505602441-0.576702255913688i	4	296	185	115	133	165	0.668063413780619+0i	-0.723602579476469-0.173466371792304i	135	165	69	230	21	279	0.264575131106459+0i	-0.176085534910326+0.948152880286373i	263	37	159	140	31	269	0.321455025366432+0i	0.943573913142112-0.0795923181239831i	268	31	252	48	144	153	0.696310623822791+0i	0.544748022710386-0.467334042099053i	240	59	191	108	255	45	0.921954445729289+0i	0.352048589447042-0.161436645989528i	83
61	121	179	293	7	197	103	0.810349718742881+0i	-0.116457684845098-0.574256859753415i	2	298	163	137	138	162	0.678232998312527+0i	-0.732028371773596-0.0642997894125455i	115	185	78	222	27	273	0.3+0i	-0.41705526165952+0.857942252556726i	236	62	152	148	35	265	0.341565025531987+0i	0.939613197260003-0.021456301362719i	264	36	247	53	168	131	0.749581823218117+0i	0.504118262655474-0.428942732259482i	249	51	188	112	255	45	0.921954445729289+0i	0.361577247382646-0.138787226268086i	90
62	124	176	291	9	193	107	0.802080627701064+0i	-0.108299073566416-0.587314206648641i	3	297	202	95	126	172	0.650245178333764+0i	-0.71306688959353-0.26213893075829i	122	177	83	216	27	271	0.301005027940793+0i	-0.364424206599268+0.881243990503684i	251	48	163	136	34	266	0.336650164612069+0i	0.933409832018454-0.124148105736445i	261	38	242	58	134	166	0.668331255192114+0i	0.574540023254608-0.472479729736555i	247	51	200	100	252	48	0.916515138991168+0i	0.356794737097667-0.180824543631131i	75
63	131	169	294	6	191	109	0.797913946905722+0i	-0.0788489421472633-0.597591982589786i	2	298	175	125	133	167	0.665832811847939+0i	-0.735679011587468-0.124270103308694i	118	181	70	229	18	282	0.244948974278318+0i	-0.357142505494333+0.901359656723791i	245	55	160	138	35	265	0.341565025531987+0i	0.933537201043163-0.108819242792032i	272	27	242	58	138	162	0.678232998312527+0i	0.588296043839579-0.440349593848684i	247	53	189	111	266	34	0.941629792788369+0i	0.312349262211627-0.125583723981994i	100
64	132	167	296	4	191	109	0.797913946905722+0i	-0.0719730137614681-0.598459036712977i	5	294	183	116	141	159	0.685565460040104+0i	-0.709201698530788-0.164417002773574i	121	179	69	231	30	270	0.316227766016838+0i	-0.319775150672001+0.893165076014898i	244	56	168	131	35	264	0.34213572772701+0i	0.921849523090052-0.182034613717704i	271	28	226	74	155	145	0.718795288428261+0i	0.58996297928391-0.367800239814748i	233	64	196	102	254	45	0.921682335601154+0i	0.339299343559508-0.188089414111718i	83
65	120	180	293	7	184	116	0.783156008298049+0i	-0.127673526225276-0.608577141673815i	6	294	166	134	135	163	0.673067704044837+0i	-0.73505739884982-0.0816730443166469i	137	163	80	220	31	268	0.32199212686941+0i	-0.172867762010578+0.93082641082619i	251	48	158	141	30	269	0.316756133579975+0i	0.945198449564711-0.0791545499635471i	268	32	238	62	151	148	0.710645285925423+0i	0.563985394702737-0.420599277405431i	234	65	199	99	258	42	0.92736184954957+0i	0.321735021048484-0.191014596905398i	89
66	119	180	289	11	187	113	0.789514618821801+0i	-0.131958010924514-0.599377802408058i	5	295	198	101	136	164	0.673300329224139+0i	-0.700948711447296-0.235239389956364i	120	180	82	218	24	275	0.283315298789931+0i	-0.387101783735377+0.877430709800188i	252	48	141	159	35	265	0.341565025531987+0i	0.936220753347505+0.0826077135306623i	271	29	232	67	142	157	0.689141776385575+0i	0.598070759007256-0.409139315222356i	247	53	209	90	258	42	0.92736184954957+0i	0.318651554770212-0.19611523817013i	82
67	142	158	292	8	196	104	0.808290376865476+0i	-0.0331184159840442-0.587851883716787i	4	296	183	115	133	167	0.665832811847939+0i	-0.726405645853387-0.170298280493347i	114	186	78	221	22	277	0.271253747103567+0i	-0.431697448637588+0.860266654893744i	251	49	153	147	46	254	0.391578004149024+0i	0.919739278021985-0.0273189884560986i	275	25	241	58	140	158	0.685418600359022+0i	0.586871042931883-0.431026357952647i	241	58	197	103	258	42	0.92736184954957+0i	0.333056987321186-0.170508190995433i	86
68	127	173	294	6	193	107	0.802080627701064+0i	-0.094194686270222-0.589740644474434i	4	296	172	128	135	165	0.670820393249937+0i	-0.73334097855342-0.110503435124488i	125	175	72	228	20	280	0.258198889747161+0i	-0.294869260785063+0.919992093649398i	235	65	184	115	33	267	0.33166247903554+0i	0.873724938860618-0.355815585961338i	261	38	241	59	153	146	0.71533606481061+0i	0.542088434781005-0.440947211418726i	245	55	200	100	250	50	0.912870929175277+0i	0.361266351487765-0.19014018499356i	85
69	115	185	293	7	188	112	0.791622805802528+0i	-0.145260285635406-0.593492024167515i	4	296	173	127	120	178	0.634574316970352+0i	-0.76344666164011-0.120268994641935i	109	190	80	220	28	272	0.305505046330389+0i	-0.478043218901617+0.823493380379494i	243	57	152	148	33	266	0.332216635610845+0i	0.942985078929159-0.0202792490092294i	258	41	233	67	143	157	0.690410505906933+0i	0.575284604982772-0.438612535848155i	244	56	201	99	250	50	0.912870929175277+0i	0.358836133001823-0.19468768918184i	83
70	129	169	293	7	195	103	0.80892670626416+0i	-0.0819684552923756-0.582167292304883i	4	296	197	103	142	158	0.687992248018343+0i	-0.690805769155006-0.222382679111543i	118	181	73	226	7	293	0.152752523165194+0i	-0.376281505263222+0.91382651278211i	252	48	159	138	39	261	0.360555127546399+0i	0.927736027017135-0.0964669071467609i	276	23	227	72	152	148	0.711805216802087+0i	0.598915473832136-0.366924499778581i	236	64	193	106	250	49	0.914396194949319+0i	0.360992141311547-0.183205547332803i	79
71	128	172	294	6	201	99	0.818535277187245+0i	-0.0867574864289005-0.567867183898259i	1	299	177	120	123	176	0.641382286517327+0i	-0.753290468322466-0.145541172443836i	112	187	63	237	22	277	0.271253747103567+0i	-0.382062584250522+0.883430578143007i	257	43	163	136	40	260	0.365148371670111+0i	0.923578539852868-0.116915984321699i	273	26	251	49	142	158	0.687992248018343+0i	0.562526826911938-0.458508708391731i	240	59	194	106	263	36	0.937869213807212+0i	0.312260030630588-0.151310974695249i	75
72	131	167	294	6	204	95	0.825998939158906+0i	-0.070376802793037-0.559260992862001i	2	298	174	125	133	166	0.666945315233345+0i	-0.735036812453174-0.122085342392001i	129	169	71	228	28	271	0.306015497891582+0i	-0.235786329273832+0.922366153963673i	260	39	147	152	35	265	0.341565025531987+0i	0.93961769736897+0.0212583189449993i	265	35	233	66	137	162	0.676900273255308+0i	0.594938348244514-0.433421713640398i	238	62	211	88	252	48	0.916515138991168+0i	0.32750787686895-0.229648841906056i	76
73	119	178	294	6	189	111	0.793725393319377+0i	-0.12325952064837-0.595656856394295i	3	297	185	114	134	165	0.669447933088942+0i	-0.721967404802415-0.174935791894654i	128	172	79	221	25	275	0.288675134594813+0i	-0.283375473753796+0.914529938023616i	242	58	160	140	38	262	0.355902608401044+0i	0.929050917019325-0.100983795328187i	268	31	229	71	129	171	0.6557438524302+0i	0.628828403676576-0.417821539331769i	239	61	196	104	259	41	0.929157324317757+0i	0.328412247989531-0.16974116188223i	79
74	130	168	292	7	197	103	0.810349718742881+0i	-0.0776961799138851-0.580772448520178i	2	298	190	110	125	174	0.64657575013984+0i	-0.736427259891397-0.199034394565243i	117	183	73	225	21	278	0.265017195125853+0i	-0.381885982515656+0.885397640975894i	244	56	153	147	25	275	0.288675134594813+0i	0.956939881241519-0.0305406345077081i	275	25	236	64	151	149	0.709459888459759+0i	0.580604539978279-0.399455923505056i	243	56	193	106	255	45	0.921954445729289+0i	0.351154875488763-0.163371519612419i	79
75	124	175	289	11	196	104	0.808290376865476+0i	-0.106585051417058-0.57905638195351i	3	297	173	125	134	165	0.669447933088942+0i	-0.73302380561956-0.120480559751195i	122	177	74	225	29	271	0.310912635102961+0i	-0.325280578915326+0.893043043931167i	266	34	161	139	32	268	0.32659863237109+0i	0.94094199067223-0.0892272577361596i	258	42	237	63	154	146	0.716472842006823+0i	0.543270396252253-0.437634485869871i	245	55	203	97	255	45	0.921954445729289+0i	0.338223245304073-0.188692968432798i	87
76	129	170	292	8	192	108	0.8+0i	-0.0860117833224859-0.593802975009123i	6	294	179	120	133	165	0.668063413780619+0i	-0.728866585769621-0.149815804627953i	122	177	83	217	17	282	0.23844535493687+0i	-0.369810261564714+0.897988966051626i	248	52	146	154	46	254	0.391578004149024+0i	0.91937940441283+0.0375256899760338i	270	29	229	71	136	163	0.674425309673176+0i	0.618092381512206-0.403871649894877i	226	74	192	108	264	35	0.939650543453634+0i	0.29945139966442-0.165486299814548i	83
77	134	165	297	3	196	103	0.809640904752736+0i	-0.0617490838340698-0.58366827564707i	4	296	172	128	131	169	0.660807586719967+0i	-0.742176730768481-0.111834849841826i	111	188	76	223	27	273	0.3+0i	-0.442634461947909+0.845029427355098i	246	54	163	137	35	264	0.34213572772701+0i	0.931151750042171-0.126093466151544i	283	17	249	51	140	160	0.683130051063973+0i	0.585819245322006-0.436060942006606i	243	56	175	124	261	39	0.932737905308881+0i	0.347850542618522-0.0948683298050514i	83
78	127	172	292	8	199	99	0.817181274197671+0i	-0.0904968691611553-0.569232010495457i	2	298	168	132	144	156	0.692820323027551+0i	-0.715835435490321-0.0870610664785528i	121	179	78	222	19	281	0.251661147842358+0i	-0.361586331275702+0.897731581098295i	247	52	151	149	34	265	0.337212654836588+0i	0.941379319673235-0.00962298860110408i	278	21	247	53	137	163	0.675771164423776+0i	0.58902477804349-0.443151378407143i	244	56	203	97	267	31	0.946558584749204+0i	0.280951155135207-0.158408630023042i	86
79	128	172	287	13	172	127	0.758452922810903+0i	-0.103333167400661-0.643483815176843i	3	297	176	124	142	158	0.687992248018343+0i	-0.71462619533408-0.126396469923034i	119	181	61	237	21	278	0.265017195125853+0i	-0.318476885757373+0.910130957349496i	243	57	159	141	48	251	0.400668337976507+0i	0.911962736910766-0.0882544584107193i	266	33	245	55	148	151	0.703550479775242+0i	0.551479005051374-0.448204896666217i	248	52	189	109	259	41	0.929157324317757+0i	0.341942899426946-0.140505231924509i	89
80	128	172	288	11	192	107	0.801336675953013+0i	-0.0935413648664972-0.590854927060347i	2	298	179	120	131	169	0.660807586719967+0i	-0.735981351519667-0.147189617665847i	130	170	85	214	28	272	0.305505046330389+0i	-0.281148799248214+0.909737335360023i	241	57	144	156	42	258	0.374165738677394+0i	0.925421983526974+0.0599512502371823i	274	25	228	72	151	149	0.709459888459759+0i	0.597779656712314-0.373264180825826i	242	58	205	93	266	34	0.941629792788369+0i	0.287044000315325-0.175895068766321i	64
81	127	172	287	13	183	117	0.781024967590665+0i	-0.101537547462779-0.616190008402639i	5	295	179	120	137	163	0.675771164423776+0i	-0.72221815809857-0.147425457252274i	122	176	72	228	23	277	0.276887462097269+0i	-0.316203094954589+0.907385770262281i	251	48	143	157	42	258	0.374165738677394+0i	0.925178880800397+0.0635927552550158i	272	28	242	58	152	147	0.712994532947749+0i	0.559832441443037-0.422168726334093i	235	64	190	109	252	47	0.918046493674746+0i	0.358307419380049-0.16972456707476i	78
82	136	163	295	5	175	125	0.763762615825973+0i	-0.0600376290480666-0.642699112933069i	1	299	177	122	144	156	0.692820323027551+0i	-0.709055265141877-0.131303583251117i	120	179	86	213	24	275	0.283315298789931+0i	-0.404058239775116+0.869752482227793i	256	44	155	145	34	266	0.336650164612069+0i	0.940583978706169-0.0443671688068949i	267	33	235	65	146	153	0.69878059101643+0i	0.578731912783125-0.420446261423638i	236	64	188	110	263	36	0.937869213807212+0i	0.315650479787237-0.14410451902258i	82
83	141	158	291	9	184	116	0.783156008298049+0i	-0.0375426797871825-0.62069091652856i	4	296	193	107	135	165	0.670820393249937+0i	-0.711406859261473-0.209523938001667i	124	176	85	215	22	278	0.270801280154532+0i	-0.357513764705673+0.893784411764181i	240	60	156	144	37	263	0.351188458428425+0i	0.93423102636311-0.0622820684242074i	271	29	248	50	143	156	0.691564074808125+0i	0.557537600296648-0.459228651861181i	254	45	194	105	258	41	0.928911327404614+0i	0.340697818754486-0.145081846263872i	86
84	127	173	291	9	187	112	0.790833775328715+0i	-0.0985325564558085-0.604047411316044i	5	295	188	112	123	176	0.641382286517327+0i	-0.74215884867199-0.194496801720935i	128	171	75	225	21	279	0.264575131106459+0i	-0.266568591184733+0.926790799584128i	254	46	161	139	44	254	0.384253831095292+0i	0.918106283096514-0.0971073953275158i	271	28	246	53	134	166	0.668331255192114+0i	0.582493463899536-0.462638841697985i	247	53	183	117	258	42	0.92736184954957+0i	0.354227658094073-0.12051044038252i	72
85	126	174	290	10	175	125	0.763762615825973+0i	-0.109065673672662-0.636216429757197i	4	296	180	118	130	169	0.659380473395787+0i	-0.735201084022973-0.157152019890909i	135	165	65	235	25	273	0.289642223181746+0i	-0.166336023240184+0.942570798361044i	253	47	149	150	37	262	0.351775239887621+0i	0.936073391302559+0.00455924306573315i	274	26	258	41	146	154	0.697614984548545+0i	0.5384191759706-0.472692420375527i	250	50	203	96	265	35	0.939858145324779+0i	0.300947956023871-0.161545641945924i	84
86	132	168	290	10	198	102	0.812403840463596+0i	-0.0743573146294824-0.578334669340419i	2	297	180	120	135	165	0.670820393249937+0i	-0.726836568353949-0.147338395890055i	122	178	72	227	19	281	0.251661147842358+0i	-0.327887262589218+0.910580369708471i	246	52	151	149	31	267	0.322531929640437+0i	0.946508956392298-0.00969277213075264i	261	38	233	67	147	152	0.701169591458887+0i	0.57261058110074-0.424827407807984i	243	57	185	115	252	48	0.916515138991168+0i	0.374365982156918-0.140890423392388i	95
87	129	170	296	4	192	108	0.8+0i	-0.083701788891697-0.594132990614332i	4	296	176	123	138	161	0.679366220486757+0i	-0.721925532999369-0.131472671172057i	134	165	77	223	20	280	0.258198889747161+0i	-0.201297806236897+0.944887573490913i	232	67	158	141	42	256	0.375419228750255+0i	0.921974540061649-0.0949913162487759i	268	31	246	54	158	140	0.728149258244406+0i	0.533284725817362-0.430588038533377i	247	52	195	105	250	50	0.912870929175277+0i	0.370889674208769-0.170609250136034i	81
88	133	167	294	6	194	106	0.804155872120988+0i	-0.0696904428740595-0.590319045521446i	3	297	175	125	141	159	0.685565460040104+0i	-0.717705821439085-0.122058813169913i	124	175	76	223	25	275	0.288675134594813+0i	-0.313818470167216+0.904535590481975i	250	48	156	143	32	267	0.327144328043812+0i	0.943036506278333-0.0604874900712319i	278	22	245	54	150	150	0.707106781186548+0i	0.566068568196565-0.423752729902582i	239	59	189	111	248	51	0.910731265592156+0i	0.379348675811509-0.163288530010421i	89
89	117	183	292	8	195	103	0.80892670626416+0i	-0.133080461752617-0.572649259662778i	3	296	188	111	141	159	0.685565460040104+0i	-0.704103106510414-0.185037335158027i	117	182	74	225	19	280	0.252081634598144+0i	-0.382618435819275+0.888852058595546i	250	50	156	143	31	268	0.32199212686941+0i	0.944735352825239-0.0616131751842546i	267	32	244	56	156	144	0.721110255092798+0i	0.541705721601726-0.431920028690443i	238	62	193	107	252	47	0.918046493674746+0i	0.356220398147465-0.174062240003875i	84
90	138	162	290	10	206	93	0.830038077862902+0i	-0.0476287907128044-0.555669224982718i	4	296	182	118	145	155	0.695221787153807+0i	-0.70212832432948-0.153891139579064i	109	191	87	212	20	280	0.258198889747161+0i	-0.528674521878664+0.808601622091929i	243	56	142	158	37	262	0.351775239887621+0i	0.932699321306227+0.079537139984474i	265	35	236	64	139	160	0.681823249195723+0i	0.585824292090877-0.438094687998395i	235	65	198	102	251	49	0.91469484893415+0i	0.351910864446097-0.198726135216619i	84
91	128	171	294	6	190	110	0.795822425754221+0i	-0.0897103421365505-0.598847828066872i	3	297	156	144	139	160	0.681823249195723+0i	-0.73090837269607-0.0298329948039212i	121	179	82	217	20	280	0.258198889747161+0i	-0.380281646764057+0.888098644559122i	245	55	165	134	33	267	0.33166247903554+0i	0.931005645353112-0.15240895092033i	271	29	231	69	140	159	0.684271455454021+0i	0.60598227779388-0.405657557862019i	248	52	203	97	261	39	0.932737905308881+0i	0.317146099253913-0.171517788372014i	95
92	151	149	294	6	185	112	0.78923736790374+0i	0.0042643989018541-0.614073441866999i	3	297	182	118	149	151	0.704745817062199+0i	-0.693224844999359-0.150906088707344i	113	186	83	217	15	285	0.223606797749979+0i	-0.467480920639107+0.855255277001208i	247	53	161	139	42	257	0.374790911609059+0i	0.921204925639291-0.104466537959095i	270	30	249	51	142	157	0.689141776385575+0i	0.558957544324334-0.461139974067575i	245	55	198	101	269	31	0.946924847422786+0i	0.286104426738562-0.146552346736352i	72
93	124	176	293	7	184	116	0.783156008298049+0i	-0.111235485944609-0.61179517269535i	3	296	183	116	148	152	0.702376916856849+0i	-0.693894669481196-0.158672159915495i	130	169	82	218	16	284	0.23094010767585+0i	-0.269031539617612+0.935034062137655i	248	52	157	143	42	258	0.374165738677394+0i	0.92500514472434-0.0660717960517385i	281	19	238	60	134	163	0.671698184587729+0i	0.611482704650269-0.418222967727911i	236	64	191	108	252	48	0.916515138991168+0i	0.360021191096038-0.174312196824519i	69
94	129	170	296	4	188	109	0.79561085525314+0i	-0.0845120261389052-0.599884225864678i	1	299	194	105	143	156	0.691564074808125+0i	-0.691917773203157-0.207337708968646i	116	184	92	208	33	267	0.33166247903554+0i	-0.477094821840008+0.813867637256483i	249	51	151	149	40	260	0.365148371670111+0i	0.930901847316284-0.00940304896279065i	276	24	232	68	142	157	0.689141776385575+0i	0.607338143511605-0.395251807682155i	241	57	202	98	261	39	0.932737905308881+0i	0.314392082735334-0.176515207031403i	76
95	130	170	289	10	201	95	0.824047361535764+0i	-0.0801369170943386-0.560824411437805i	5	295	161	138	139	160	0.681823249195723+0i	-0.729211814306126-0.0580274653293999i	126	174	72	228	28	272	0.305505046330389+0i	-0.280025738842726+0.910083651238858i	243	55	135	164	36	263	0.346988959179744+0i	0.926978252260659+0.142513094286569i	270	30	234	66	135	164	0.671941230110497+0i	0.606726823571644-0.424708776500151i	239	61	203	97	256	42	0.926855114181588+0i	0.322557139340276-0.192084588595895i	83
96	125	175	290	10	196	103	0.809640904752736+0i	-0.103176017792122-0.577785699635886i	0	300	172	127	143	157	0.690410505906933+0i	-0.715361441302122-0.10766309317256i	118	180	68	232	20	280	0.258198889747161+0i	-0.343635274450121+0.90291092112507i	230	70	144	156	34	266	0.336650164612069+0i	0.938992579538972+0.0704244434654229i	271	29	242	58	140	160	0.683130051063973+0i	0.581342063522627-0.442012147471749i	239	61	187	113	254	45	0.921682335601154+0i	0.358222460336142-0.148923944184688i	88
97	134	165	298	2	192	107	0.801336675953013+0i	-0.0625160870212026-0.594938039325216i	7	293	176	124	136	163	0.674425309673176+0i	-0.726433538335565-0.132078825151921i	128	171	84	216	21	278	0.265017195125853+0i	-0.29956504012403+0.916529690202731i	246	53	143	157	33	267	0.33166247903554+0i	0.940942228954248+0.0680273604560014i	266	34	247	52	158	141	0.726930597543868+0i	0.524956401519163-0.442710608477555i	250	50	194	105	248	52	0.90921211313239+0i	0.380161164578459-0.169737509937205i	91
98	128	170	297	3	196	104	0.808290376865476+0i	-0.0838141892694051-0.582787996053264i	2	298	189	111	130	169	0.659380473395787+0i	-0.726992070236669-0.191572234724528i	123	175	89	210	21	278	0.265017195125853+0i	-0.381795197916627+0.885436792286964i	250	50	161	138	37	263	0.351188458428425+0i	0.930133548739902-0.107323101777681i	274	26	242	58	153	147	0.714142842854285+0i	0.562168619763661-0.417092846921426i	253	46	203	96	257	43	0.925562891794321+0i	0.336319484980803-0.173846303830656i	91
99	130	169	295	5	194	106	0.804155872120988+0i	-0.0794860630095069-0.589080044748235i	5	295	162	138	122	178	0.637704215656966+0i	-0.76765698252776-0.0635302330367803i	121	177	80	220	30	270	0.316227766016838+0i	-0.354367786404956+0.880013336238975i	241	59	139	161	39	261	0.360555127546399+0i	0.925997213967798+0.111933729160943i	267	32	248	50	135	165	0.670820393249937+0i	0.566358324523885-0.478788312558376i	242	58	185	115	268	31	0.946742346277018+0i	0.300949483387304-0.114491651288648i	77
100	127	171	290	10	176	124	0.76594168620507+0i	-0.100457488113659-0.635013091530582i	1	299	176	124	143	156	0.691564074808125+0i	-0.711563130865239-0.124165378540243i	128	171	85	215	26	273	0.294883912309794+0i	-0.300975927960406+0.906894133319453i	250	50	155	145	42	257	0.374790911609059+0i	0.925952645560614-0.0462976322780308i	267	32	252	47	148	150	0.70472994494488+0i	0.534638900235189-0.46638712573708i	245	54	189	111	259	41	0.929157324317757+0i	0.342408881876108-0.139365793073553i	69
101	126	174	295	5	176	124	0.76594168620507+0i	-0.104984341488527-0.634280396493186i	2	298	178	121	126	172	0.650245178333764+0i	-0.745928963622945-0.14412213321378i	128	170	74	225	19	280	0.252081634598144+0i	-0.260126411059074+0.932088568628461i	240	60	149	150	36	264	0.346410161513775+0i	0.938068578717119+0.0052289218434622i	267	32	235	64	129	171	0.6557438524302+0i	0.610469999389696-0.444214339981438i	250	49	193	107	260	40	0.930949336251263+0i	0.335883642342853-0.14323237113108i	89
102	118	182	293	7	187	112	0.790833775328715+0i	-0.13365248359633-0.597259536071099i	5	295	168	132	136	164	0.673300329224139+0i	-0.733737186832449-0.091084616296442i	115	185	73	226	22	277	0.271253747103567+0i	-0.399337688305115+0.875757281089573i	232	67	145	154	44	256	0.382970843102535+0i	0.922389300422402+0.0503121436594037i	267	32	241	59	145	153	0.697550844890932+0i	0.567214278177555-0.437825058012286i	242	58	174	125	251	48	0.916223162195294+0i	0.387088784644081-0.103428186968663i	75
103	136	164	292	8	171	129	0.754983443527075+0i	-0.0643388622412536-0.652579888447002i	5	295	171	128	136	163	0.674425309673176+0i	-0.730305371276988-0.108648821237149i	125	174	79	221	30	269	0.316756133579975+0i	-0.310323217668864+0.896306338488749i	245	54	154	146	37	263	0.351188458428425+0i	0.935490027131783-0.0390522189336688i	274	26	233	67	162	137	0.736074738098578+0i	0.56251618777322-0.376522932138527i	243	57	197	102	257	43	0.925562891794321+0i	0.336928639132191-0.172662750661118i	87
104	130	169	286	14	198	102	0.812403840463596+0i	-0.0830303692981268-0.577153322587869i	6	294	166	133	143	156	0.691564074808125+0i	-0.717588392204655-0.0824986654917559i	126	174	75	224	22	276	0.271708489664391+0i	-0.29420236020337+0.916307518191934i	253	46	157	142	28	271	0.306015497891582+0i	0.949536787036727-0.068807013553386i	268	31	232	67	146	153	0.69878059101643+0i	0.587071590561187-0.40872072760589i	237	61	201	97	253	46	0.9198662110078+0i	0.337683166702653-0.199540053051567i	84
105	151	149	294	6	194	106	0.804155872120988+0i	0.00412780660311484-0.594404150848546i	0	300	164	136	142	158	0.687992248018343+0i	-0.722577632484229-0.0674405790318615i	114	185	74	225	22	278	0.270801280154532+0i	-0.409609390736968+0.871141098609609i	243	56	144	156	35	264	0.34213572772701+0i	0.937734586966454+0.0599748965781754i	266	34	237	63	143	156	0.691564074808125+0i	0.577852094811692-0.433389071108769i	233	67	187	111	254	46	0.920144916122817+0i	0.35562272149882-0.163907941501033i	85
106	122	178	293	7	194	106	0.804155872120988+0i	-0.11422065774435-0.583341216337215i	4	295	184	116	143	157	0.690410505906933+0i	-0.704561883241263-0.164091090607805i	116	184	87	212	20	280	0.258198889747161+0i	-0.460474648525883+0.849291723377956i	246	54	161	138	35	264	0.34213572772701+0i	0.932936020430504-0.11213173322482i	274	26	234	66	139	160	0.681823249195723+0i	0.605636560247963-0.41026992790991i	249	51	187	112	257	43	0.925562891794321+0i	0.353896920229316-0.134500197715611i	97
107	130	169	292	8	196	102	0.810998224908889+0i	-0.0798554495275238-0.579573107015317i	3	297	185	114	149	151	0.704745817062199+0i	-0.689507602304644-0.167070642835403i	113	187	82	218	16	284	0.23094010767585+0i	-0.465026955697794+0.854644134795945i	248	52	165	135	37	262	0.351775239887621+0i	0.925308303956695-0.141628822034188i	278	22	242	58	141	158	0.68671093362092+0i	0.590278819104965-0.424262901231693i	248	52	186	113	271	29	0.950438495292217+0i	0.291241371218315-0.10883533597845i	74
108	130	170	292	8	204	95	0.825998939158906+0i	-0.0786144547385588-0.558162628643768i	3	297	170	130	133	166	0.666945315233345+0i	-0.738304693669567-0.100449618186336i	113	185	85	214	28	272	0.305505046330389+0i	-0.465251362200566+0.830787479826931i	249	51	157	143	45	255	0.387298334620742+0i	0.919658400496652-0.0650263515502683i	272	28	233	65	132	164	0.667791843275991+0i	0.611757191882873-0.424036781698988i	238	62	190	108	251	49	0.91469484893415+0i	0.36589664617071-0.17161869844035i	69
109	125	175	293	7	193	107	0.802080627701064+0i	-0.102848457423504-0.588293176462444i	4	296	163	137	150	150	0.707106781186548+0i	-0.704320256349887-0.0627134474832093i	136	164	78	222	21	278	0.265017195125853+0i	-0.184044863667664+0.946516441719412i	244	56	150	150	43	257	0.378593889720018+0i	0.925562891794321+0i	278	22	241	59	145	155	0.695221787153807+0i	0.585834078620808-0.416491415269481i	238	62	187	112	260	40	0.930949336251263+0i	0.335746950935798-0.143552493084058i	79
110	134	165	293	7	186	112	0.790038653374316+0i	-0.0662816598757631-0.609463426087743i	3	296	181	119	153	147	0.714142842854285+0i	-0.684933381626959-0.144451593044375i	119	181	93	207	20	280	0.258198889747161+0i	-0.461571552095533+0.848696079659529i	247	51	136	163	30	269	0.316756133579975+0i	0.939691881477049+0.12901441673545i	271	29	229	71	135	164	0.671941230110497+0i	0.620134159158482-0.404880979946447i	242	56	203	97	259	40	0.930709802132734+0i	0.318296255797603-0.180185342798113i	78
111	127	171	293	7	186	113	0.78871641202356+0i	-0.0940909718134475-0.60751404134216i	1	299	193	106	133	166	0.666945315233345+0i	-0.715060498819597-0.2094574646943i	127	171	74	226	18	282	0.244948974278318+0i	-0.271255427774958+0.930817110340493i	234	66	143	157	38	262	0.355902608401044+0i	0.931294982713633+0.077607915226136i	270	30	243	57	141	159	0.685565460040104+0i	0.575430843797717-0.445958903943231i	226	74	198	102	254	45	0.921682335601154+0i	0.328003573027296-0.207160151385661i	89
112	131	168	296	4	182	115	0.782811990706972+0i	-0.078479787649269-0.617289486493908i	4	296	177	122	149	150	0.705923338045516+0i	-0.695968757837859-0.131528433870031i	118	182	71	229	12	288	0.2+0i	-0.367847480288096+0.908123466961238i	241	59	144	156	39	261	0.360555127546399+0i	0.930717045653176+0.0613659590540556i	270	30	248	52	156	143	0.722315118514615+0i	0.535638594223624-0.437438185282626i	257	43	190	110	246	53	0.90705152825867+0i	0.394364217736984-0.147425875789527i	91
113	126	172	290	9	195	101	0.811654965970013+0i	-0.0946761646545894-0.576413601559257i	2	298	167	131	140	160	0.683130051063973+0i	-0.724883578279139-0.0887532043058988i	130	168	79	221	29	271	0.310912635102961+0i	-0.247235010932413+0.917719010755789i	249	50	161	138	31	269	0.321455025366432+0i	0.940662885950859-0.108719831039546i	265	34	247	52	151	149	0.709459888459759+0i	0.538523491029547-0.4545977521678i	247	53	196	103	259	41	0.929157324317757+0i	0.333151056616079-0.160240569589156i	90
114	121	179	291	9	203	96	0.823971944841745+0i	-0.1141516479527-0.555013184873472i	5	295	173	127	145	154	0.696383394959931+0i	-0.708808356833105-0.112431670394217i	112	186	91	208	29	271	0.310912635102961+0i	-0.509259970121337+0.802488390050192i	245	55	139	161	38	262	0.355902608401044+0i	0.928320679616903+0.10748976290301i	275	25	241	57	136	164	0.673300329224139+0i	0.594068850631824-0.440169134964788i	259	40	198	101	265	34	0.941428502552403+0i	0.308322738185849-0.136563039287796i	79
115	135	165	296	4	192	107	0.801336675953013+0i	-0.0611384780433894-0.595081186288991i	4	296	179	121	119	180	0.630867110441485+0i	-0.761023443164638-0.151162190765579i	130	169	78	222	23	277	0.276887462097269+0i	-0.251977181688513+0.927276028613728i	246	54	153	147	44	256	0.382970843102535+0i	0.923309705899451-0.0288534283093579i	270	29	253	46	148	150	0.70472994494488+0i	0.538200879881811-0.462272125043714i	233	67	186	114	260	40	0.930949336251263+0i	0.334994840965998-0.145298967165975i	71
116	126	173	297	3	191	109	0.797913946905722+0i	-0.0954634599509646-0.59516389435812i	3	297	190	110	122	178	0.637704215656966+0i	-0.743256120665956-0.202246563446519i	126	173	85	215	19	280	0.252081634598144+0i	-0.329992631227363+0.909703090482807i	246	54	148	151	39	260	0.361157559257308+0i	0.932390235520323+0.0146173218361255i	272	28	237	63	129	171	0.6557438524302+0i	0.614695551714686-0.438348467206374i	251	48	194	106	261	39	0.932737905308881+0i	0.330983850510619-0.143002415018644i	85
117	123	177	295	5	197	103	0.810349718742881+0i	-0.107263555126349-0.576045018271133i	3	297	152	148	138	161	0.679366220486757+0i	-0.733731479043555-0.00998274121147697i	122	176	74	225	25	274	0.28915746598312+0i	-0.323305250053672+0.901033670377502i	249	51	150	149	33	267	0.33166247903554+0i	0.943386000911879-0.00478051079817512i	266	34	240	59	148	150	0.70472994494488+0i	0.55866871707397-0.437315640311333i	250	49	186	113	250	49	0.914396194949319+0i	0.380502839976374-0.138192573722763i	79
118	134	165	291	9	178	122	0.77028133388609+0i	-0.0699127206187829-0.633860298616617i	0	300	186	114	127	171	0.652820416840876+0i	-0.736595738716621-0.176782977291989i	121	178	77	222	23	277	0.276887462097269+0i	-0.351547034724794+0.894286316405176i	244	56	149	151	43	257	0.378593889720018+0i	0.925510521698272+0.00984585661381146i	263	37	237	63	159	140	0.729227382406089+0i	0.542191550997758-0.417439512715088i	242	58	180	119	265	35	0.939858145324779+0i	0.324105306943508-0.10780731272841i	89
119	129	170	295	5	179	121	0.772442015083765+0i	-0.0891952894576443-0.628790532428646i	7	293	176	123	138	162	0.678232998312527+0i	-0.722464643693457-0.134331078358234i	135	164	76	222	25	275	0.288675134594813+0i	-0.185929525274712+0.939200126862101i	234	65	145	155	36	264	0.346410161513775+0i	0.936456080040413+0.0552268970280243i	271	29	229	70	141	158	0.68671093362092+0i	0.606920050388353-0.400095171280639i	250	50	199	100	254	46	0.920144916122817+0i	0.35070592913138-0.174180035036823i	78
120	135	165	292	8	178	121	0.771568354556165+0i	-0.0668267571733729-0.632626634574599i	4	296	166	134	141	158	0.68671093362092+0i	-0.722604395998535-0.0791895228491548i	125	174	77	222	24	274	0.283790261904241+0i	-0.306982882658243+0.90841873439684i	242	58	151	149	37	263	0.351188458428425+0i	0.936249487568899-0.0101766248648792i	269	31	232	68	148	150	0.70472994494488+0i	0.584207622381591-0.402563235590676i	233	66	197	102	261	39	0.932737905308881+0i	0.313395382486192-0.178278810396337i	74
121	119	180	294	6	197	101	0.813064465773382+0i	-0.12101748607412-0.569456708241236i	4	296	170	129	143	157	0.690410505906933+0i	-0.716343981968081-0.100918941886281i	120	180	78	221	24	276	0.282842712474619+0i	-0.37005224045267+0.884907531517254i	246	54	151	149	44	256	0.382970843102535+0i	0.923710317570714-0.00962198247469484i	263	36	245	55	127	170	0.653918517561192+0i	0.58095750740329-0.484643113004125i	249	51	187	111	259	41	0.929157324317757+0i	0.344835164246732-0.133249300807157i	86
122	118	181	285	15	195	104	0.807572853087248+0i	-0.13443766675225-0.574240890841755i	2	298	160	139	140	159	0.684271455454021+0i	-0.727386857711393-0.0517777411595158i	138	161	69	230	28	270	0.306528516689107+0i	-0.134613540808968+0.942294785662771i	225	75	142	157	36	264	0.346410161513775+0i	0.933396664343994+0.0936518392318388i	268	31	241	58	143	155	0.692723445403778+0i	0.570836243660976-0.440772289409108i	229	71	193	106	264	36	0.938083151964686+0i	0.303212723436638-0.167517295662678i	83
123	128	171	294	6	203	96	0.823971944841745+0i	-0.0839473169435382-0.560377624545889i	5	295	171	129	128	171	0.654288656087625+0i	-0.748436399347595-0.108394237146893i	120	178	80	218	18	282	0.244948974278318+0i	-0.375656036888397+0.893802294665495i	240	60	149	150	38	262	0.355902608401044+0i	0.934508533317487+0.00520907766620672i	266	33	237	62	140	159	0.684271455454021+0i	0.583081469050463-0.437936725681679i	240	59	178	121	255	44	0.923494888651014+0i	0.365896081292405-0.115226942727442i	86
124	129	171	292	8	189	111	0.793725393319377+0i	-0.0889884920130114-0.601731707897507i	7	293	173	127	117	182	0.625543242171224+0i	-0.77028971075982-0.123892750681649i	117	182	72	228	24	276	0.282842712474619+0i	-0.369960633135836+0.884945834460919i	238	61	156	143	43	257	0.378593889720018+0i	0.923076535384339-0.0677965816948949i	269	31	243	57	138	160	0.680505142024767+0i	0.577346022315149-0.451203193910158i	241	57	200	97	263	36	0.937869213807212+0i	0.302534660793486-0.169923855921447i	84
125	129	171	296	4	183	117	0.781024967590665+0i	-0.0889103034267145-0.618138300014301i	5	295	190	109	124	176	0.642910050732864+0i	-0.737527446966053-0.206688005550399i	112	188	78	222	23	277	0.276887462097269+0i	-0.448509456140038+0.849807390581125i	252	48	135	165	40	260	0.365148371670111+0i	0.921043230382033+0.135447533879711i	268	32	231	69	136	164	0.673300329224139+0i	0.60957243491899-0.418435315495239i	237	63	181	119	259	41	0.929157324317757+0i	0.348237902269107-0.12408476977405i	89
126	133	165	293	7	179	120	0.773732645917089+0i	-0.0709097948061177-0.629531249139147i	4	296	178	122	126	174	0.648074069840786+0i	-0.747946812540264-0.143441854459777i	138	162	65	235	23	276	0.277350098112615+0i	-0.134306154575596+0.951335261577137i	243	57	154	145	36	264	0.346410161513775+0i	0.936979572251751-0.0454893524126969i	261	39	250	50	143	155	0.692723445403778+0i	0.535826109747605-0.482726224997842i	242	57	182	117	259	40	0.930709802132734+0i	0.345078544713339-0.121243813007389i	91
127	115	184	292	8	193	107	0.802080627701064+0i	-0.141441606994253-0.580224903358646i	5	295	190	110	146	154	0.697614984548545+0i	-0.690674530839703-0.190530905059229i	124	176	78	222	24	276	0.282842712474619+0i	-0.325775525220611+0.902147608303228i	254	46	158	142	37	263	0.351188458428425+0i	0.933546894334489-0.0718112995641913i	269	31	228	71	167	133	0.746100976186646+0i	0.555232492900594-0.367491785160872i	251	49	186	113	266	34	0.941629792788369+0i	0.316487348316849-0.11475666293816i	86
128	128	172	292	8	199	98	0.818555844175381+0i	-0.0879464873815876-0.567654600372066i	3	297	167	132	141	157	0.687862168182047+0i	-0.720718190907831-0.0860867404333292i	123	176	68	231	17	283	0.238047614284762+0i	-0.300329053055776+0.923653502794178i	255	45	149	151	43	257	0.378593889720018+0i	0.92552091900824+0.00881448494293568i	270	30	252	48	169	131	0.750555349946514+0i	0.503495281795686-0.427970989526333i	240	60	196	104	258	42	0.92736184954957+0i	0.333170150607867-0.170286965866243i	61
129	117	182	279	20	194	105	0.805499491891911+0i	-0.144247858582197-0.574772236504447i	3	297	188	112	129	171	0.6557438524302+0i	-0.730955666950629-0.188954526150503i	120	180	90	210	19	280	0.252081634598144+0i	-0.432771267414631+0.865542534829261i	243	57	162	138	40	259	0.365758477979728+0i	0.923057382014579-0.119104178324462i	268	32	242	58	149	150	0.705923338045516+0i	0.558578729075576-0.435502059957229i	246	53	192	108	256	44	0.923760430703401+0i	0.351339467925915-0.152404871786309i	96
130	138	162	296	4	211	89	0.838649708360608+0i	-0.0446170408645386-0.542840663851888i	5	295	188	110	123	177	0.640312423743285+0i	-0.741416168719318-0.200753741587966i	125	175	70	228	22	278	0.270801280154532+0i	-0.288674035443645+0.918332166444881i	259	41	148	151	32	268	0.32659863237109+0i	0.945073041940239+0.0130490892845604i	272	28	244	55	141	159	0.685565460040104+0i	0.574823356988634-0.446741657180431i	244	56	196	102	266	34	0.941629792788369+0i	0.300704348969002-0.151361249481041i	91
131	124	176	292	8	189	110	0.79505158537756+0i	-0.109240892348645-0.596623335134908i	3	296	170	130	123	177	0.640312423743285+0i	-0.761101620411003-0.103558309216332i	135	165	72	228	28	272	0.305505046330389+0i	-0.17981868608923+0.935057167663993i	247	51	149	150	44	256	0.382970843102535+0i	0.923748488101755+0.00469723994018024i	259	41	242	58	130	169	0.659380473395787+0i	0.574520340228522-0.48491625046811i	237	62	198	100	256	44	0.923760430703401+0i	0.333876548558877-0.187598286210397i	82
132	125	175	292	8	191	107	0.800587032942351+0i	-0.103897946945879-0.590140338652591i	3	297	195	104	137	163	0.675771164423776+0i	-0.703946045482665-0.218616784311387i	119	180	83	217	22	278	0.270801280154532+0i	-0.399937824879036+0.875623436699642i	252	48	161	138	29	270	0.311432121906498+0i	0.944246024505676-0.106815161143176i	270	30	229	69	136	163	0.674425309673176+0i	0.613069621887674-0.411456122072264i	236	64	193	107	266	34	0.941629792788369+0i	0.301109061083632-0.150554530541816i	82
133	136	164	289	11	192	106	0.802680074508781+0i	-0.0597676672074206-0.593407552987962i	4	296	172	126	143	156	0.691564074808125+0i	-0.713399380241987-0.113139094503763i	123	175	80	219	24	276	0.282842712474619+0i	-0.337066100516422+0.897990224825779i	240	59	149	149	36	264	0.346410161513775+0i	0.938083151964686+0i	266	33	239	61	136	163	0.674425309673176+0i	0.587443849909611-0.44728092388969i	245	54	191	108	249	51	0.91104335791443+0i	0.3781491398406-0.16432658956424i	94
134	128	171	293	7	184	116	0.783156008298049+0i	-0.0927544463368676-0.61486850574038i	5	295	185	115	129	170	0.6568394987288+0i	-0.732979555118294-0.176926099511312i	118	182	86	213	18	281	0.245358246032859+0i	-0.435107026902704+0.866303183789352i	245	55	162	135	39	261	0.360555127546399+0i	0.923274858297608-0.132527491621666i	270	30	233	67	143	157	0.690410505906933+0i	0.594966912004206-0.411518780802909i	242	57	196	104	245	55	0.903696114115064+0i	0.383637624266351-0.190146013843582i	87
135	130	170	293	7	200	100	0.816496580927726+0i	-0.0799699369544953-0.571785049224643i	2	298	182	117	134	166	0.668331255192114+0i	-0.726440259469342-0.160055873854879i	115	185	75	224	17	283	0.238047614284762+0i	-0.411859766816389+0.879604948719187i	242	58	159	139	35	265	0.341565025531987+0i	0.934281310964362-0.102233875579701i	278	22	238	62	144	156	0.692820323027551+0i	0.594225082166566-0.408529743989514i	249	51	197	103	258	42	0.92736184954957+0i	0.33800856770226-0.160468713959659i	80
136	117	180	294	6	200	99	0.817860820109531+0i	-0.124149146817985-0.561863567313393i	3	297	190	109	133	165	0.668063413780619+0i	-0.717206273653551-0.198258508517977i	125	173	76	223	26	274	0.294392028877595+0i	-0.297545356969692+0.908185054864432i	242	58	154	146	35	264	0.34213572772701+0i	0.938763662139031-0.0408158113973491i	268	32	233	67	151	148	0.710645285925423+0i	0.57545309304682-0.40476785358378i	243	57	200	98	251	48	0.916223162195294+0i	0.35076529378423-0.193646135343102i	97
137	130	170	291	9	186	113	0.78871641202356+0i	-0.0863354070062074-0.608664619393763i	3	297	174	126	140	160	0.683130051063973+0i	-0.720753868725864-0.117674101016468i	128	172	79	221	19	279	0.252504236126337+0i	-0.286385159628816+0.924243015165726i	245	54	143	157	38	262	0.355902608401044+0i	0.932039259828717+0.0680892904300699i	259	41	230	69	134	165	0.669447933088942+0i	0.596855052372768-0.442270857439243i	245	54	216	84	248	52	0.90921211313239+0i	0.34286846324062-0.236166361381864i	73
138	104	196	296	4	181	119	0.776745346515403+0i	-0.189263124588217-0.600704699779993i	3	297	178	121	138	160	0.680505142024767+0i	-0.719261116479043-0.139914967030597i	119	181	71	228	34	265	0.337212654836588+0i	-0.34479022247807+0.87601788103987i	236	64	153	146	30	270	0.316227766016838+0i	0.947893369362813-0.0387060759831591i	272	28	234	66	149	151	0.704745817062199+0i	0.58434504444141-0.402335932238348i	244	56	198	102	252	48	0.916515138991168+0i	0.356242105963124-0.181910862619467i	84
139	137	163	287	13	180	120	0.774596669241483+0i	-0.0597456502043794-0.62962723676923i	2	298	178	119	138	161	0.679366220486757+0i	-0.719363846002362-0.144835063179564i	113	187	81	219	21	279	0.264575131106459+0i	-0.455735606359381+0.849885319967493i	251	49	154	145	37	260	0.352957681003154+0i	0.934705795149983-0.0417845896702698i	264	36	243	57	134	165	0.669447933088942+0i	0.575615439341857-0.469581016305199i	234	65	188	111	269	31	0.946924847422786+0i	0.292523207631456-0.133279804660486i	88
140	136	163	290	10	196	104	0.808290376865476+0i	-0.0567007274422875-0.586047518699791i	1	299	185	114	135	165	0.670820393249937+0i	-0.7212966261633-0.172427309569688i	125	175	71	229	31	269	0.321455025366432+0i	-0.285695645987351+0.902798241320029i	244	56	152	146	30	269	0.316756133579975+0i	0.948017829124236-0.0304589478156439i	268	31	237	62	141	158	0.68671093362092+0i	0.584785295144552-0.431803487975935i	238	61	207	92	253	47	0.918331820930394+0i	0.33190838009773-0.215646687634119i	77
141	117	182	295	5	182	118	0.778888096369862+0i	-0.137604422439-0.611880998445419i	3	297	178	122	134	166	0.668331255192114+0i	-0.730726085952504-0.13918592113381i	121	179	78	221	19	281	0.251661147842358+0i	-0.362716794258691+0.897275428076221i	246	54	157	143	39	261	0.360555127546399+0i	0.930268140234902-0.0678320518921282i	273	27	234	66	138	161	0.679366220486757+0i	0.605972253213665-0.413834709511771i	236	63	194	105	250	50	0.912870929175277+0i	0.363025837505555-0.186758956867019i	74
142	128	171	293	7	206	93	0.830038077862902+0i	-0.0831902156820748-0.551467294871082i	2	298	178	122	130	170	0.658280588604383+0i	-0.739652010326395-0.139934164115805i	122	178	70	230	24	276	0.282842712474619+0i	-0.316860996130159+0.905317131800455i	236	64	149	150	28	271	0.306015497891582+0i	0.95201033302388+0.00555345531436501i	273	27	243	57	133	167	0.665832811847939+0i	0.595134405733878-0.449979672628054i	235	64	195	105	265	35	0.939858145324779+0i	0.302475539287263-0.1586669934156i	71
143	125	173	284	16	182	117	0.780189497605494+0i	-0.110999633432144-0.615616300307275i	3	297	182	117	132	166	0.665547158460036+0i	-0.728643672828963-0.161633467797019i	127	171	83	216	23	277	0.276887462097269+0i	-0.302717872986012+0.911973257671604i	240	58	134	165	44	256	0.382970843102535+0i	0.910730709985312+0.154605650682574i	271	29	246	54	152	148	0.711805216802087+0i	0.550234332721174-0.436549553233328i	242	58	198	102	250	50	0.912870929175277+0i	0.361946747798214-0.188841781459938i	90
144	125	175	289	11	193	106	0.803420780060347+0i	-0.105397288896318-0.586008926263526i	2	297	168	132	117	182	0.625543242171224+0i	-0.774482011444405-0.094198015493645i	122	176	90	210	30	270	0.316227766016838+0i	-0.391475231275734+0.864145325334582i	242	57	152	148	35	265	0.341565025531987+0i	0.939639994188248-0.0202488186134982i	263	37	235	65	162	136	0.737308728467136+0i	0.53987090358731-0.406097582344436i	233	66	196	104	255	45	0.921954445729289+0i	0.339491359096683-0.18640176259544i	81
145	125	173	288	12	189	110	0.79505158537756+0i	-0.10460239758283-0.597454027527267i	3	297	175	125	138	161	0.679366220486757+0i	-0.723412282092898-0.123029299675663i	115	185	86	214	21	279	0.264575131106459+0i	-0.462714265650963+0.846106085761762i	254	46	130	169	40	259	0.365758477979728+0i	0.914664717548334+0.172073211913357i	275	24	224	74	154	146	0.716472842006823+0i	0.598301523187677-0.358750545669233i	226	74	187	110	260	40	0.930949336251263+0i	0.325063703685029-0.166333766505497i	70
146	113	187	284	16	186	113	0.78871641202356+0i	-0.163623470658156-0.592582299140349i	7	293	181	119	131	167	0.663021353680439+0i	-0.731606924545668-0.158600102523886i	112	187	65	235	27	271	0.301005027940793+0i	-0.38599713890066+0.87201042534758i	235	65	162	138	47	252	0.396472742381497+0i	0.909032318225907-0.128333974337775i	275	25	246	54	145	155	0.695221787153807+0i	0.570073295394339-0.437816290862852i	240	58	201	98	247	52	0.908893259146386+0i	0.363232650573132-0.204878220013446i	85
147	121	177	292	8	198	101	0.8137612413107+0i	-0.113163769903136-0.570075962764418i	1	299	175	124	140	160	0.683130051063973+0i	-0.719762564167291-0.123592817577154i	122	174	85	215	20	280	0.258198889747161+0i	-0.362965618413872+0.895315192087551i	248	51	155	144	45	255	0.387298334620742+0i	0.920520547626516-0.0513996244867597i	273	27	250	49	157	143	0.723417813807024+0i	0.533923027473928-0.437713225068356i	223	77	193	106	256	44	0.923760430703401+0i	0.328701336075765-0.196525057762804i	87
148	127	172	290	10	187	113	0.789514618821801+0i	-0.0977032498894891-0.605904894870225i	4	296	158	142	131	169	0.660807586719967+0i	-0.749431132352447-0.0410647195809561i	91	209	80	219	28	272	0.305505046330389+0i	-0.615033469105554+0.726911616736625i	247	53	146	152	35	263	0.342709300179511+0i	0.938986479149853+0.0292357237678982i	273	26	239	60	139	160	0.681823249195723+0i	0.59232922611413-0.429258831880281i	237	62	197	103	255	44	0.923494888651014+0i	0.338196106928027-0.181054091072745i	81
149	117	183	288	12	178	122	0.77028133388609+0i	-0.14831291852037-0.620217659267i	1	299	175	125	137	162	0.676900273255308+0i	-0.725927543709836-0.121799923441248i	132	168	65	235	23	277	0.276887462097269+0i	-0.199070565241796+0.940055446975148i	255	45	149	151	30	269	0.316756133579975+0i	0.948463998748891+0.00903299046427521i	268	32	239	61	127	172	0.651727829603431+0i	0.605528532724312-0.45671219841071i	245	53	187	112	266	34	0.941629792788369+0i	0.313713970475554-0.122134671824983i	80
150	121	179	291	8	206	94	0.828653526310404+0i	-0.112025918994363-0.548437349937804i	1	299	163	137	130	169	0.659380473395787+0i	-0.748964157413559-0.0653458660830624i	131	169	82	218	19	281	0.251661147842358+0i	-0.260443517505746+0.932113641599511i	245	55	152	146	41	259	0.369684550213647+0i	0.928688148631014-0.0295238196315053i	269	30	232	64	143	157	0.690410505906933+0i	0.589847777208934-0.418823271864175i	242	58	193	107	259	41	0.929157324317757+0i	0.334908846532838-0.156533482618609i	75
151	135	165	293	7	197	103	0.810349718742881+0i	-0.0611275497915895-0.582749308013154i	2	298	172	128	141	158	0.68671093362092+0i	-0.719030007974506-0.106882839023237i	119	181	76	223	28	272	0.305505046330389+0i	-0.368989776323201+0.877788819497959i	227	72	155	145	32	268	0.32659863237109+0i	0.943215214494967-0.0606497525019346i	272	28	233	66	150	149	0.708288246974828+0i	0.581923525751987-0.399615777183159i	232	66	198	101	253	47	0.918331820930394+0i	0.34203491733293-0.19919533627001i	83
152	128	172	291	9	193	107	0.802080627701064+0i	-0.0920686415081765-0.590076293302405i	3	297	169	129	141	158	0.68671093362092+0i	-0.720206413050763-0.0986448997467147i	114	186	86	214	26	274	0.294392028877595+0i	-0.468535188168326+0.83295144563258i	239	61	143	157	41	258	0.370302235774236+0i	0.926051425857694+0.0728355054045377i	274	26	244	56	155	145	0.718795288428261+0i	0.554025464207027-0.419987045447263i	245	54	192	108	263	37	0.936304793679209+0i	0.321646408440552-0.140985535678759i	79
153	137	162	291	9	186	114	0.787400787401181+0i	-0.0546161992435813-0.614017158376039i	3	297	184	116	129	170	0.6568394987288+0i	-0.734636283025559-0.169915874985504i	128	171	78	222	19	280	0.252081634598144+0i	-0.277736409443555+0.926993708914861i	254	46	145	155	43	256	0.379226461405452+0i	0.924236372053225+0.0444344409640973i	271	29	230	70	159	138	0.731678573796948+0i	0.568608700453735-0.375939636663626i	240	60	196	103	253	47	0.918331820930394+0i	0.35140115248877-0.182164477042673i	88
154	115	184	296	3	196	104	0.808290376865476+0i	-0.134963728588215-0.573106847483289i	3	297	180	118	147	152	0.701169591458887+0i	-0.697450305883763-0.148068480224604i	113	187	71	228	18	282	0.244948974278318+0i	-0.412235055527907+0.877531913376319i	242	58	143	156	38	262	0.355902608401044+0i	0.932183793020428+0.0660810817358526i	260	40	247	53	145	155	0.695221787153807+0i	0.539122921865745-0.475408394736156i	249	50	186	113	249	50	0.912565570100276+0i	0.383914287751819-0.140832879426547i	99
155	129	170	282	18	191	108	0.799247137387475+0i	-0.0925330334030267-0.593836384122058i	3	297	169	130	122	178	0.637704215656966+0i	-0.763547997180645-0.101625731656696i	109	191	76	224	25	274	0.28915746598312+0i	-0.463935959005423+0.837347828448811i	246	54	143	155	33	266	0.332216635610845+0i	0.941341631360244+0.0592287100268611i	272	28	235	65	141	159	0.685565460040104+0i	0.597328471309492-0.416171475912351i	242	58	187	113	254	46	0.920144916122817+0i	0.363298074635133-0.146109008277173i	86
156	127	171	293	7	190	109	0.79715212162844+0i	-0.0924106407154677-0.59666470355287i	5	295	181	119	134	166	0.668331255192114+0i	-0.727425141291963-0.15551847848311i	123	177	75	224	25	275	0.288675134594813+0i	-0.325262040422725+0.900483909754479i	233	67	152	146	33	266	0.332216635610845+0i	0.942579317112012-0.0342977838360481i	262	38	238	62	143	156	0.691564074808125+0i	0.567969624096733-0.446261847504576i	240	59	189	109	261	39	0.932737905308881+0i	0.3295982687065-0.146167647807844i	78
157	127	173	290	9	191	108	0.799247137387475+0i	-0.096777173876985-0.593159499624098i	3	297	170	129	133	167	0.665832811847939+0i	-0.738902836273095-0.103388902761576i	117	183	73	227	20	280	0.258198889747161+0i	-0.380562197553694+0.887978460958618i	245	53	152	147	33	267	0.33166247903554+0i	0.943080518422814-0.0244772500775152i	269	30	235	64	130	170	0.658280588604383+0i	0.612209956892067-0.438024697190558i	230	69	194	105	255	45	0.921954445729289+0i	0.338956131943107-0.187373265484078i	83
158	117	181	290	9	191	107	0.800587032942351+0i	-0.133493019171642-0.584157527142297i	2	298	176	123	136	163	0.674425309673176+0i	-0.726708883016416-0.130555356141655i	130	170	79	220	26	272	0.295378269592824+0i	-0.259936143667606+0.919339370998307i	242	57	150	150	40	260	0.365148371670111+0i	0.930949336251263+0i	275	25	236	64	146	154	0.697614984548545+0i	0.590265844463448-0.406102900990852i	238	62	187	112	252	48	0.916515138991168+0i	0.367792357282233-0.157253877296485i	76
159	119	181	288	12	189	111	0.793725393319377+0i	-0.133319377758368-0.593486262279188i	2	298	181	118	122	177	0.638769720519721+0i	-0.752432477425474-0.160681707305223i	128	170	87	213	28	272	0.305505046330389+0i	-0.302926007620905+0.902719502710297i	252	48	131	168	43	257	0.378593889720018+0i	0.910607670821707+0.165711606435192i	272	28	241	59	163	135	0.739580871691401+0i	0.539513642000951-0.402424110017103i	230	69	197	103	260	40	0.930949336251263+0i	0.315603509918547-0.183651185295459i	73
160	118	180	286	14	192	107	0.801336675953013+0i	-0.133795233988528-0.583059488503986i	1	298	167	133	128	171	0.654288656087625+0i	-0.751370044097851-0.0857287078372476i	114	184	85	215	26	274	0.294392028877595+0i	-0.455442009580891+0.840182069103033i	238	62	146	153	37	262	0.351775239887621+0i	0.935340040811242+0.0373254424920874i	268	32	245	55	153	147	0.714142842854285+0i	0.545253126281639-0.438974974548777i	229	70	199	101	249	50	0.912565570100276+0i	0.348437920823987-0.214044611236572i	72
161	130	169	291	9	184	116	0.783156008298049+0i	-0.0854658515476024-0.615923903486388i	5	295	176	124	131	168	0.661911693733389+0i	-0.737814482077752-0.132297769200149i	117	183	70	230	18	282	0.244948974278318+0i	-0.369714046841745+0.896276477192111i	247	52	141	159	49	250	0.404820452376368+0i	0.910550863272952+0.0837706794211116i	265	35	236	64	149	151	0.704745817062199+0i	0.568160223133429-0.424885036430216i	242	57	196	104	254	46	0.920144916122817+0i	0.350847805144924-0.173894079710388i	95
162	114	186	291	9	187	113	0.789514618821801+0i	-0.151826953188184-0.594655566653722i	6	294	183	117	137	161	0.678035060763204+0i	-0.716457068732004-0.164188078251084i	114	185	74	226	20	280	0.258198889747161+0i	-0.409982902078481+0.874784175289334i	248	52	158	142	40	258	0.366371652723656+0i	0.927383737248558-0.0757047948774332i	274	25	226	72	156	144	0.721110255092798+0i	0.588684990056511-0.365308065175361i	229	71	189	111	257	42	0.9271093638699+0i	0.336069672779861-0.165907813144488i	74
163	126	174	288	12	206	94	0.828653526310404+0i	-0.095910253666695-0.551483958583496i	2	298	172	127	139	161	0.680685928555405+0i	-0.724198817038484-0.110466013174766i	118	178	92	207	29	271	0.310912635102961+0i	-0.443131566524911+0.84081374161137i	253	47	155	144	33	266	0.332216635610845+0i	0.941852305501933-0.050461288569607i	277	23	245	54	138	161	0.679366220486757+0i	0.585776478814087-0.44195865794179i	238	61	198	101	263	37	0.936304793679209+0i	0.307973713072144-0.168776554621458i	74
164	127	172	289	10	190	110	0.795822425754221+0i	-0.0964200299582338-0.59780418574105i	1	299	163	137	131	168	0.661911693733389+0i	-0.746744999476739-0.0651522482764942i	93	207	64	236	23	277	0.276887462097269+0i	-0.530861561220791+0.800949022192772i	247	53	143	155	35	265	0.341565025531987+0i	0.938041205542478+0.058412584583701i	272	28	247	52	129	170	0.6568394987288+0i	0.588266675433711-0.47170349954592i	234	64	196	104	264	36	0.938083151964686+0i	0.305117789025859-0.164021751057509i	87
165	119	180	294	6	199	101	0.814452781524708+0i	-0.12061341988406-0.567555344975746i	4	296	167	133	129	171	0.6557438524302+0i	-0.749916912777912-0.0873190925837296i	135	165	82	218	20	279	0.258630300055936+0i	-0.208080639765128+0.94329890026858i	225	74	154	146	39	261	0.360555127546399+0i	0.931440282243244-0.0491833367577447i	271	28	237	63	140	160	0.683130051063973+0i	0.594442058714305-0.424231036305493i	241	59	179	120	256	44	0.923760430703401+0i	0.364190472336861-0.118456601866339i	85
166	123	175	290	10	195	105	0.806225774829855+0i	-0.108723578578767-0.581531756193096i	0	300	165	135	139	159	0.682966289812414+0i	-0.726824809662178-0.0726824809662181i	133	167	79	220	18	282	0.244948974278318+0i	-0.226558471156331+0.942693618917252i	256	44	145	153	34	266	0.336650164612069+0i	0.940951060252737+0.0357458931335723i	270	30	240	59	155	144	0.719996283899737+0i	0.553400475812519-0.418752032282885i	245	53	195	105	251	49	0.91469484893415+0i	0.366375671192043-0.170593671898795i	85
167	124	176	292	8	191	109	0.797913946905722+0i	-0.108561819190968-0.592914550966057i	2	298	177	123	142	158	0.687992248018343+0i	-0.713934829752096-0.130244867589909i	118	182	83	217	26	273	0.294883912309794+0i	-0.411814573361781+0.862236762976228i	248	52	161	139	42	257	0.374790911609059+0i	0.921323689734552-0.103413883541633i	273	26	235	62	160	140	0.730296743340222+0i	0.558295382845011-0.393666016009268i	238	61	197	102	256	44	0.923760430703401+0i	0.337439316269378-0.181111497432717i	78
168	138	162	295	4	186	113	0.78871641202356+0i	-0.0503627624758786-0.61269079767896i	3	297	165	133	146	152	0.699952059719836+0i	-0.709940607373454-0.0777910540883117i	113	187	70	230	21	279	0.264575131106459+0i	-0.404818766866052+0.875283820250922i	232	68	146	154	41	258	0.370302235774236+0i	0.927808106911551+0.0452589320444658i	269	31	235	64	150	148	0.709475654760603+0i	0.571671096719179-0.412112184335655i	240	59	195	104	259	40	0.930709802132734+0i	0.326782445371388-0.164293936623184i	77
169	139	160	282	18	199	101	0.814452781524708+0i	-0.0461622193095797-0.578390625939841i	4	296	183	117	128	171	0.654288656087625+0i	-0.737637254456967-0.166726228747123i	122	177	80	219	26	273	0.294883912309794+0i	-0.351567338842963+0.88850654725767i	244	55	141	159	30	270	0.316227766016838+0i	0.944438179167526+0.08964667160987i	269	31	246	54	143	156	0.691564074808125+0i	0.562185031373331-0.453527420267561i	255	45	194	106	257	43	0.925562891794321+0i	0.349175403910097-0.146321121638517i	81
170	123	177	293	7	195	104	0.807572853087248+0i	-0.109421425339472-0.579528289760906i	2	298	182	116	126	174	0.648074069840786+0i	-0.743086592442321-0.166800228214651i	110	190	82	218	11	289	0.191485421551268+0i	-0.497637951145087+0.845984516946648i	246	54	138	160	31	269	0.321455025366432+0i	0.940687060757128+0.108510462125927i	277	23	228	72	144	156	0.692820323027551+0i	0.614471556499489-0.377391979582363i	248	51	189	110	254	45	0.921682335601154+0i	0.360072116281267-0.144394401960508i	83
171	144	156	290	9	190	108	0.798488505000197+0i	-0.0255997420222904-0.601465510724383i	4	296	167	132	152	148	0.711805216802087+0i	-0.697351979336846-0.0838662640655711i	120	180	70	230	35	265	0.341565025531987+0i	-0.330006226591319+0.880016604243518i	259	41	147	152	35	265	0.341565025531987+0i	0.939609381619703+0.0216227497227694i	277	23	246	54	136	164	0.673300329224139+0i	0.589819151229175-0.445847547385833i	240	59	178	121	243	55	0.903015083822379+0i	0.409770063353367-0.129043611111281i	92
172	132	166	291	8	201	99	0.818535277187245+0i	-0.0687498444230882-0.57032750143387i	3	297	184	116	127	172	0.651727829603431+0i	-0.738945037174695-0.170912457577821i	127	173	74	226	29	271	0.310912635102961+0i	-0.275301963357119+0.909693444136567i	253	47	159	141	35	265	0.341565025531987+0i	0.936290639783026-0.0818118034761868i	278	22	234	66	145	154	0.696383394959931+0i	0.600006468245828-0.393754244786325i	239	60	191	107	264	36	0.938083151964686+0i	0.313406961283357-0.147567193573409i	89
173	120	180	287	13	199	99	0.817181274197671+0i	-0.123293329239084-0.563039536858482i	4	296	163	136	132	168	0.66332495807108+0i	-0.745131599279594-0.0691295866835194i	127	173	77	222	15	285	0.223606797749979+0i	-0.293839853298227+0.929332093825278i	242	58	140	160	35	264	0.34213572772701+0i	0.934148384994636+0.1015378679342i	279	21	242	58	127	172	0.651727829603431+0i	0.61750179835939-0.440388879450107i	245	55	198	101	259	41	0.929157324317757+0i	0.329030122308437-0.168540337250053i	78
174	111	189	288	12	185	114	0.786593349190016+0i	-0.167925666853077-0.594198513480119i	0	300	175	124	129	171	0.6557438524302+0i	-0.744234814431414-0.126943061993318i	126	174	77	223	18	282	0.244948974278318+0i	-0.302806516808188+0.921036488624904i	241	58	140	160	41	259	0.369684550213647+0i	0.923693795879912+0.100613641154132i	269	31	236	64	141	159	0.685565460040104+0i	0.590052609453043-0.426424574898838i	243	57	193	107	267	33	0.94339811320566+0i	0.301041248821642-0.139191115046566i	78
175	128	172	291	9	198	101	0.8137612413107+0i	-0.0895994959157243-0.574251314732597i	5	295	175	124	130	169	0.659380473395787+0i	-0.74037212645824-0.130638836752521i	138	162	62	236	28	272	0.305505046330389+0i	-0.129253495067993+0.943377019372093i	250	50	140	159	46	254	0.391578004149024+0i	0.915993210958338+0.0873103896732863i	268	31	243	56	140	160	0.683130051063973+0i	0.573321149618579-0.452367320585124i	236	64	203	97	261	39	0.932737905308881+0i	0.306947162406747-0.189165111715786i	74
176	126	172	287	13	186	114	0.787400787401181+0i	-0.102727879041842-0.607821505762641i	1	298	182	117	124	175	0.64398425373882+0i	-0.747349943322385-0.163561435407256i	122	178	69	229	20	280	0.258198889747161+0i	-0.317251299943128+0.91251572370986i	239	60	160	140	32	268	0.32659863237109+0i	0.939356629510986-0.104606194496754i	277	23	245	55	149	151	0.704745817062199+0i	0.568104250911334-0.42495987272895i	245	55	187	113	246	54	0.905538513813742+0i	0.3953379460554-0.153973726358419i	87
177	119	181	291	9	174	124	0.764128665507102+0i	-0.1385143309366-0.630016795550342i	6	294	163	135	139	160	0.681823249195723+0i	-0.728038160805603-0.0712565313987587i	120	179	82	216	15	285	0.223606797749979+0i	-0.391662939255955+0.892524589024519i	239	61	151	149	38	262	0.355902608401044+0i	0.934464066624197-0.0104995962542044i	270	29	243	57	145	154	0.696383394959931+0i	0.568847688912916-0.437564251330607i	256	44	199	101	251	48	0.916223162195294+0i	0.36369009183075-0.168120891506668i	85
178	129	171	290	10	183	117	0.781024967590665+0i	-0.0926385831630888-0.617590554420593i	3	296	169	131	139	160	0.681823249195723+0i	-0.725481289616532-0.093776091156121i	108	192	69	230	17	283	0.238047614284762+0i	-0.448090453564888+0.861712410701707i	242	58	137	161	27	273	0.3+0i	0.945819964319064+0.124195793388847i	272	28	234	65	129	171	0.6557438524302+0i	0.619976919796358-0.430846398290413i	233	66	187	112	261	39	0.932737905308881+0i	0.328908437531308-0.147713370148791i	75
179	114	186	294	6	181	119	0.776745346515403+0i	-0.152752523165195-0.611010092660779i	2	298	174	126	136	162	0.675555948035523+0i	-0.727801484661017-0.118021862377462i	127	172	83	217	26	274	0.294392028877595+0i	-0.305155515343237+0.905656361314233i	242	58	147	153	34	265	0.337212654836588+0i	0.940928378176113+0.0306824471144385i	278	22	236	64	132	167	0.664433271221689+0i	0.620335572317802-0.416787962651023i	253	47	183	115	260	40	0.930949336251263+0i	0.34651613536587-0.115151644644943i	89
180	135	165	288	12	181	118	0.778043167548281+0i	-0.067883946134737-0.624532304439582i	3	297	185	114	135	164	0.671941230110497+0i	-0.719776299886543-0.174404877796548i	125	175	78	222	21	278	0.265017195125853+0i	-0.31628320007439+0.910895616214245i	253	45	152	146	30	270	0.316227766016838+0i	0.948288844235561-0.0273544858914105i	266	34	241	58	137	163	0.675771164423776+0i	0.577995403281022-0.45744359993265i	239	60	184	115	262	37	0.936084494371105+0i	0.328233261650744-0.126525670692186i	78
181	129	169	292	8	197	103	0.810349718742881+0i	-0.0822587858836273-0.58014379724193i	1	299	183	117	135	165	0.670820393249937+0i	-0.724073859531979-0.160365351439968i	109	189	65	234	27	273	0.3+0i	-0.409266892696485+0.86168475125336i	245	55	142	156	46	253	0.392232270276368+0i	0.917345832592009+0.0680475538129008i	264	36	236	64	146	153	0.69878059101643+0i	0.571064366001558-0.430802942773105i	243	55	191	109	253	47	0.918331820930394+0i	0.363188375873668-0.157355871504414i	89
182	122	177	295	5	190	109	0.79715212162844+0i	-0.112867396127706-0.593135267771719i	4	296	174	125	138	162	0.678232998312527+0i	-0.72464745055125-0.12200849318623i	131	168	81	218	14	286	0.216024689946929+0i	-0.254575112881808+0.942615958508314i	247	53	153	147	36	263	0.346988959179744+0i	0.937420984860693-0.0289924015936297i	261	39	240	60	153	147	0.714142842854285+0i	0.543729024103652-0.440861370894853i	248	51	191	107	253	47	0.918331820930394+0i	0.363906123646081-0.155688791631093i	99
183	123	177	288	12	201	99	0.818535277187245+0i	-0.11030227017448-0.563767158669566i	2	298	172	128	132	167	0.664433271221689+0i	-0.739225105082143-0.109884812917616i	126	174	76	224	15	285	0.223606797749979+0i	-0.300693184617829+0.927137319238304i	256	44	155	144	35	264	0.34213572772701+0i	0.938379769058534-0.0488523575107774i	271	29	246	53	140	160	0.683130051063973+0i	0.570213664703411-0.456278105894683i	237	61	183	115	269	31	0.946924847422786+0i	0.299852647957111-0.115852159437975i	90
184	143	157	292	8	188	111	0.792945484762994+0i	-0.0299991222117206-0.608553622009192i	2	298	180	120	133	167	0.665832811847939+0i	-0.731229674460942-0.148222231309651i	114	186	84	215	30	270	0.316227766016838+0i	-0.455773485314298+0.832027962321253i	248	52	156	143	38	262	0.355902608401044+0i	0.932460545725044-0.0620537186596081i	272	28	243	57	140	159	0.684271455454021+0i	0.579941451599306-0.442086516383078i	246	54	189	109	266	34	0.941629792788369+0i	0.310444904265522-0.130220177963726i	87
185	127	173	288	12	196	103	0.809640904752736+0i	-0.0964899666190207-0.578939799714125i	4	296	181	118	135	165	0.670820393249937+0i	-0.724830976821943-0.15690779151893i	127	173	90	208	24	276	0.282842712474619+0i	-0.346358285942373+0.894447280592356i	242	58	170	128	31	269	0.321455025366432+0i	0.922872269876321-0.212069422972747i	263	37	234	65	158	142	0.725718035235908+0i	0.550317561896172-0.412896977952111i	243	57	207	92	248	51	0.910731265592156+0i	0.350954748369131-0.217713863752563i	83
186	125	175	291	9	200	100	0.816496580927726+0i	-0.100794980412396-0.568483689525916i	3	297	170	128	128	171	0.654288656087625+0i	-0.748543453584984-0.107652462164667i	114	185	78	222	27	273	0.3+0i	-0.422988524207714+0.855032577384382i	228	71	154	146	32	267	0.327144328043812+0i	0.94375811101643-0.04792928665714i	267	32	233	66	141	159	0.685565460040104+0i	0.593428917006027-0.42171331548939i	240	60	198	102	259	41	0.929157324317757+0i	0.326192250188512-0.17396920010054i	77
187	114	186	288	12	198	100	0.815125468993174+0i	-0.146224078938824-0.560525635932158i	2	298	168	132	138	162	0.678232998312527+0i	-0.729471621449327-0.0887195215276211i	125	174	92	208	33	267	0.33166247903554+0i	-0.368137832229765+0.868604936942664i	245	55	138	162	46	254	0.391578004149024+0i	0.912890841073485+0.115312527293493i	268	32	245	53	143	156	0.691564074808125+0i	0.558811582775999-0.457677556135502i	246	54	192	108	251	49	0.91469484893415+0i	0.37026057874808-0.161989003202285i	84
188	129	171	294	6	197	103	0.810349718742881+0i	-0.0845561229197423-0.579813414306805i	1	299	173	127	137	162	0.676900273255308+0i	-0.727458903506903-0.112292313964153i	131	169	83	215	13	287	0.208166599946613+0i	-0.268916189606248+0.940399250124288i	244	55	139	160	38	262	0.355902608401044+0i	0.928807260323297+0.103200806702588i	269	30	232	68	144	156	0.692820323027551+0i	0.595222224104399-0.407075550644119i	245	55	195	105	259	39	0.932270087892196+0i	0.326938930613306-0.154865809237882i	87
189	112	185	291	9	189	110	0.79505158537756+0i	-0.153439824930215-0.586812744164622i	5	294	175	123	135	163	0.673067704044837+0i	-0.727815226048464-0.131395823768625i	128	172	79	221	25	275	0.288675134594813+0i	-0.283375473753796+0.914529938023616i	239	60	154	145	42	258	0.374165738677394+0i	0.926191876888851-0.046568306659216i	263	37	241	59	146	154	0.697614984548545+0i	0.558023034512657-0.44938138177568i	245	54	206	94	254	46	0.920144916122817+0i	0.338074925817716-0.197582078809488i	89
190	124	176	289	11	187	113	0.789514618821801+0i	-0.112841673684111-0.603268947772745i	2	298	179	121	143	156	0.691564074808125+0i	-0.708835483687452-0.13889343937119i	122	177	75	224	27	273	0.3+0i	-0.330338498133242+0.894917022215509i	257	43	150	150	33	267	0.33166247903554+0i	0.94339811320566+0i	273	27	244	56	134	164	0.670570227142692+0i	0.589427218480067-0.450456573472571i	256	44	203	97	255	45	0.921954445729289+0i	0.346410161513776-0.173205080756888i	88
191	124	176	294	6	187	113	0.789514618821801+0i	-0.109049411200009-0.603965969723128i	1	298	179	121	140	160	0.683130051063973+0i	-0.716844884536941-0.139523277077886i	121	177	78	222	20	280	0.258198889747161+0i	-0.352194976931089+0.899606598218267i	259	41	160	139	41	259	0.369684550213647+0i	0.924847543737921-0.0893887810369258i	269	31	244	55	148	152	0.702376916856849+0i	0.55670159115489-0.443565108041965i	248	51	192	107	260	40	0.930949336251263+0i	0.335271191435152-0.144660158741055i	81
192	122	178	291	9	194	106	0.804155872120988+0i	-0.115779756487302-0.58303377373963i	3	297	195	105	108	191	0.60100250696476+0i	-0.764240077209346-0.233951044043677i	118	181	78	222	19	281	0.251661147842358+0i	-0.389006720231024+0.886194356945342i	256	44	131	168	46	254	0.391578004149024+0i	0.906353533249445+0.158713387692763i	275	25	245	55	141	158	0.68671093362092+0i	0.578754659515744-0.439853541231965i	243	56	184	114	261	39	0.932737905308881+0i	0.337533024659526-0.126773251375011i	79
193	128	172	291	9	191	109	0.797913946905722+0i	-0.092925112430244-0.595565493302928i	4	296	168	132	133	164	0.669187154547551+0i	-0.73751002306705-0.0909258932548421i	132	166	85	214	20	280	0.258198889747161+0i	-0.246992649304043+0.933984991594139i	238	62	145	155	39	260	0.361157559257308+0i	0.931003237577202+0.0528979112259774i	265	34	236	63	148	151	0.703550479775242+0i	0.56881157875986-0.425993087123186i	243	56	186	114	256	44	0.923760430703401+0i	0.357548521932301-0.137206855261294i	92
194	133	167	295	5	200	99	0.817860820109531+0i	-0.0670036472864057-0.571501697442873i	3	297	179	121	136	164	0.673300329224139+0i	-0.725388153524678-0.143103785389222i	125	173	80	218	24	276	0.282842712474619+0i	-0.31510591383035+0.905929502262256i	251	49	142	158	36	264	0.346410161513775+0i	0.935154209225228+0.0740716205326913i	265	35	231	69	155	144	0.719996283899737+0i	0.567367545717257-0.399624097418242i	227	71	208	92	258	42	0.92736184954957+0i	0.300966780684502-0.222303839203031i	79
195	129	170	286	14	203	96	0.823971944841745+0i	-0.0847332972760763-0.560259317143799i	2	298	180	120	132	168	0.66332495807108+0i	-0.733415717228774-0.148665348086914i	115	184	77	223	21	279	0.264575131106459+0i	-0.413186714526638+0.871364871301731i	246	54	161	138	42	257	0.374790911609059+0i	0.920484457183013-0.110635151103727i	279	21	238	62	129	171	0.6557438524302+0i	0.623685659220513-0.425459984584536i	250	49	209	91	270	30	0.948683298050514+0i	0.27293984053031-0.159699228086076i	78
196	133	167	294	6	190	110	0.795822425754221+0i	-0.0709931807167687-0.601354001365571i	3	297	170	130	141	158	0.68671093362092+0i	-0.720294550148962-0.0979992585236685i	129	171	66	233	25	275	0.288675134594813+0i	-0.232785870418928+0.928696616339248i	250	49	149	151	45	255	0.387298334620742+0i	0.921909112654354+0.00914264758486414i	261	38	247	53	144	154	0.695141335636191+0i	0.54314006332314-0.470932474037699i	234	64	210	90	257	43	0.925562891794321+0i	0.30998477288027-0.217354028984283i	102
197	134	165	291	9	200	100	0.816496580927726+0i	-0.0632960031908368-0.57387015021989i	1	298	176	123	142	158	0.687992248018343+0i	-0.714431708161514-0.127491180244311i	134	165	83	217	19	281	0.251661147842358+0i	-0.218828690929237+0.942751648469979i	253	46	144	155	38	262	0.355902608401044+0i	0.933206353497474+0.0495906757897208i	272	28	249	50	166	134	0.743863786814047+0i	0.51722952804089-0.423249668622747i	233	66	197	102	259	41	0.929157324317757+0i	0.321330698586536-0.182792912369586i	84
198	125	175	291	7	183	115	0.783641473973617+0i	-0.107015276482779-0.611926278948511i	1	299	188	111	132	166	0.665547158460036+0i	-0.722471120466279-0.187303123193318i	131	168	68	231	24	276	0.282842712474619+0i	-0.212323459236745+0.935370915015932i	254	46	141	158	31	269	0.321455025366432+0i	0.943756934920228+0.0773919534360233i	264	36	242	58	148	151	0.703550479775242+0i	0.553022590220558-0.446298932458696i	234	66	210	90	256	42	0.926855114181588+0i	0.3054911921687-0.218207994406214i	70
199	132	167	294	6	184	116	0.783156008298049+0i	-0.0752643335435222-0.617253551438075i	3	296	183	117	132	167	0.664433271221689+0i	-0.72919680647776-0.16370841614371i	131	168	78	222	24	276	0.282842712474619+0i	-0.239447527876069+0.928797545966848i	248	52	161	138	40	259	0.365758477979728+0i	0.924325093758094-0.108829485136353i	264	36	243	56	145	154	0.696383394959931+0i	0.554157231708099-0.4560262380277i	246	54	186	113	263	37	0.936304793679209+0i	0.328123685708583-0.125172601676038i	90
200	134	165	292	8	203	97	0.822597511950204+0i	-0.0619055456683101-0.56524422752368i	2	298	168	132	136	164	0.673300329224139+0i	-0.733960719951693-0.0892654929670981i	121	176	87	212	27	273	0.3+0i	-0.386352097419818+0.872199551031361i	241	59	138	160	29	269	0.311954221387707+0i	0.94313953223693+0.11477101764075i	261	39	248	51	150	148	0.709475654760603+0i	0.526338315011749-0.468628075826243i	249	50	198	102	259	41	0.929157324317757+0i	0.333174570713288-0.160191672994208i	91
[truncated: 751 more columns]
