# Supplementary material for: Experimental benchmarking of quantum state overlap estimation strategies with photonic systems
Source: Light Sci Appl. 2025 Feb 12;14:83. doi: 10.1038/s41377-025-01755-8 (PMC11814415; doi:10.1038/s41377-025-01755-8)
Supplement: Supplementary file 3 — Dataset all [file 41377_2025_1755_MOESM3_ESM.zip › overlap_estimation_data/1_TT_data/Tomography_Psi/Psi_tomo_c01.csv]

Data No.	SigmaX+_Counts (m =1)	SigmaX-_Counts (m =1)	SigmaY+_Counts (m =1)	SigmaY-_Counts (m =1)	SigmaZ+_Counts (m =1)	SigmaZ-_Counts (m =1)	Tomo results (m =1)_1	Tomo results (m =1)_2	SigmaX+_Counts (m =2)	SigmaX-_Counts (m =2)	SigmaY+_Counts (m =2)	SigmaY-_Counts (m =2)	SigmaZ+_Counts (m =2)	SigmaZ-_Counts (m =2)	Tomo results (m =2)_1	Tomo results (m =2)_2	SigmaX+_Counts (m =3)	SigmaX-_Counts (m =3)	SigmaY+_Counts (m =3)	SigmaY-_Counts (m =3)	SigmaZ+_Counts (m =3)	SigmaZ-_Counts (m =3)	Tomo results (m =3)_1	Tomo results (m =3)_2	SigmaX+_Counts (m =4)	SigmaX-_Counts (m =4)	SigmaY+_Counts (m =4)	SigmaY-_Counts (m =4)	SigmaZ+_Counts (m =4)	SigmaZ-_Counts (m =4)	Tomo results (m =4)_1	Tomo results (m =4)_2	SigmaX+_Counts (m =5)	SigmaX-_Counts (m =5)	SigmaY+_Counts (m =5)	SigmaY-_Counts (m =5)	SigmaZ+_Counts (m =5)	SigmaZ-_Counts (m =5)	Tomo results (m =5)_1	Tomo results (m =5)_2	SigmaX+_Counts (m =6)	SigmaX-_Counts (m =6)	SigmaY+_Counts (m =6)	SigmaY-_Counts (m =6)	SigmaZ+_Counts (m =6)	SigmaZ-_Counts (m =6)	Tomo results (m =6)_1	Tomo results (m =6)_2	SigmaX+_Counts (m =7)
1	192	106	17	283	141	159	0.685565460040104+0i	0.225317404853796+0.692265893331421i	143	156	274	26	57	242	0.436618198778998+0i	-0.0472513241409356-0.89840517633299i	142	158	228	71	270	28	0.951861475455529+0i	-0.0309750761713794-0.304959466486616i	209	90	20	280	124	174	0.645063859280874+0i	0.318888293809143+0.694408290216324i	151	147	193	105	292	8	0.986576572463249+0i	0.00741503997760064-0.163130879507214i	15	285	111	188	76	224	0.503322295684717+0i	-0.830758388940657+0.237712359525941i	89
2	187	112	7	292	143	156	0.691564074808125+0i	0.183824357630351+0.698532558995335i	161	138	262	38	42	257	0.374790911609059+0i	0.0950097768151865-0.922228233619411i	128	172	227	72	275	25	0.957427107756338+0i	-0.0785885147988585-0.27777181043987i	215	85	16	284	116	183	0.622864243812996+0i	0.341438701750059+0.703889015915505i	164	136	205	95	295	5	0.991631652042901+0i	0.0318461581917838-0.125109907182008i	16	283	105	195	84	215	0.530034390251707+0i	-0.803826348543325+0.270049526083656i	90
3	197	103	13	286	143	157	0.690410505906933+0i	0.234816356913839+0.684247478518588i	153	146	272	28	57	243	0.435889894354067+0i	0.0258953000487936-0.899627385885614i	134	166	250	50	277	22	0.962507872530025+0i	-0.0428555154319552-0.26784697144972i	208	90	12	288	122	178	0.637704215656966+0i	0.304524678986445+0.707529542295964i	164	136	197	101	297	3	0.99498743710662+0i	0.0278278333096205-0.0960500478567917i	22	278	110	189	82	218	0.522812904711937+0i	-0.814307557267472+0.252130658278103i	84
4	193	104	16	284	154	145	0.717669957030445+0i	0.221469533010487+0.660228050543172i	137	160	273	27	53	247	0.420317340430616+0i	-0.0853133975999861-0.903357602239158i	115	185	230	70	264	36	0.938083151964686+0i	-0.13884771703053-0.317366210355498i	218	82	19	281	118	182	0.627162924074226+0i	0.358843593585895+0.691301628819886i	160	140	188	112	293	6	0.989915708718623+0i	0.0360509225627238-0.136993505738351i	18	282	131	169	93	207	0.556776436283002+0i	-0.822188772292731+0.11834535358759i	100
5	201	97	20	278	130	169	0.659380473395787+0i	0.281077922387559+0.697289461307599i	127	173	266	34	69	230	0.480384461415262+0i	-0.170578748794923-0.860310211313528i	129	171	230	69	270	30	0.948683298050514+0i	-0.0795736107978425-0.306052349222471i	210	90	19	280	116	183	0.622864243812996+0i	0.325905155724089+0.711214428461432i	153	147	182	117	293	7	0.988264472024906+0i	0.0139941337458722-0.152110149411655i	21	279	121	178	85	213	0.534073870666651+0i	-0.825402017090009+0.182966146745471i	103
6	200	100	12	288	156	144	0.721110255092798+0i	0.236008395754667+0.65138317228288i	154	145	267	33	57	243	0.435889894354067+0i	0.0347053231382123-0.899330606921544i	135	164	243	57	266	33	0.943203110164195+0i	-0.0513459791381264-0.328224745262961i	201	99	21	279	116	183	0.622864243812996+0i	0.287630556570512+0.727536113678353i	161	138	187	113	297	3	0.99498743710662+0i	0.0297709892437633-0.0954656388416677i	18	282	120	180	95	205	0.562731433871138+0i	-0.806083613779244+0.183200821313464i	98
7	212	88	15	285	134	164	0.670570227142692+0i	0.309609411687995+0.674149525449668i	139	161	269	31	61	239	0.450924975282289+0i	-0.0821554717731427-0.888772831000363i	116	184	234	66	274	25	0.95728154681171+0i	-0.108489787081346-0.268033591612737i	211	88	21	279	109	189	0.604790717587941+0i	0.343649923196483+0.718423912607671i	164	136	207	93	292	8	0.986576572463249+0i	0.0389509261667822-0.158585913679042i	14	286	111	189	84	214	0.530922964874258+0i	-0.814588300812454+0.233595174497689i	102
8	203	96	11	289	161	138	0.733799385705343+0i	0.244741471648669+0.633750797706563i	147	152	275	25	57	243	0.435889894354067+0i	-0.0180565655253693-0.899818848680904i	123	177	236	63	270	29	0.950268400739926+0i	-0.0925125840884498-0.297374155468261i	212	88	16	284	126	174	0.648074069840786+0i	0.319799248956322+0.691179021937857i	158	141	194	105	293	6	0.989915708718623+0i	0.0265776987088349-0.139142069710959i	20	280	104	196	91	209	0.55075705472861+0i	-0.786857853215393+0.278426624983908i	112
9	200	100	8	292	121	177	0.637212890999841+0i	0.255964787627621+0.726939996862444i	138	162	269	31	52	248	0.416333199893227+0i	-0.0912226171848506-0.904624287083103i	101	197	235	64	280	20	0.966091783079296+0i	-0.126719448222362-0.22496410404526i	203	97	23	277	109	191	0.602771377334171+0i	0.307301634170834+0.73636429320181i	157	143	186	113	296	4	0.993310961716756+0i	0.0216786619090114-0.113416793073901i	21	279	107	193	94	206	0.559761854124889+0i	-0.786129760281342+0.262043253427114i	97
10	196	103	19	281	140	160	0.683130051063973+0i	0.245018882126861+0.687967354410539i	136	163	281	18	47	253	0.395811402901264+0i	-0.0937844903507347-0.91353040600901i	130	168	230	69	278	22	0.962635271879577+0i	-0.0624042962538804-0.263512878513349i	210	90	24	276	120	179	0.63351226715995+0i	0.332653646725579+0.698572658123715i	166	132	197	100	293	7	0.988264472024906+0i	0.0503769646781617-0.144206431074167i	9	291	99	200	86	213	0.536307204930347+0i	-0.794293910377519+0.285432594279262i	98
11	194	106	13	287	148	150	0.70472994494488+0i	0.216946454298325+0.675492369065241i	144	155	279	21	51	248	0.412999469579453+0i	-0.038923893903782-0.90989909803805i	138	161	236	64	272	28	0.952190457139047+0i	-0.0406250324939935-0.302791908855232i	201	97	17	282	123	177	0.640312423743285+0i	0.281427887082152+0.714701577144248i	171	128	189	110	294	6	0.989949493661167+0i	0.0676097286026984-0.124213222316585i	26	274	115	185	80	219	0.517260600111872+0i	-0.823646815495258+0.232480955986565i	100
12	194	106	9	291	136	164	0.673300329224139+0i	0.220250273985024+0.705802014361101i	133	167	272	28	55	244	0.428889832351286+0i	-0.124673029127595-0.894712326680389i	126	174	241	59	271	29	0.950438495292217+0i	-0.0792877860008684-0.300632855253293i	217	83	23	277	115	185	0.61913918736689+0i	0.366417976375253+0.694553477606823i	159	141	198	100	297	3	0.99498743710662+0i	0.0179486101071902-0.0983760509230782i	21	279	122	177	90	210	0.547722557505166+0i	-0.818154253761087+0.174996048677218i	104
13	217	83	16	284	143	155	0.692723445403778+0i	0.322531929640437+0.645063859280874i	133	167	269	31	47	253	0.395811402901264+0i	-0.129871731591854-0.909102121142981i	134	166	231	67	273	27	0.953939201416946+0i	-0.0570839997788468-0.294518958590527i	205	95	23	277	104	196	0.58878405775519+0i	0.321218356908085+0.741722387769578i	158	140	182	117	294	6	0.989949493661167+0i	0.0378599912754241-0.136259388889811i	22	277	116	184	75	225	0.5+0i	-0.83696893678905+0.222447744088823i	91
14	210	90	15	285	149	151	0.704745817062199+0i	0.288138950825496+0.648312639357367i	140	160	270	30	52	248	0.416333199893227+0i	-0.0755059562239122-0.906071474686947i	132	166	232	66	270	30	0.948683298050514+0i	-0.0634522745029143-0.309796399043641i	212	87	21	279	136	162	0.675555948035523+0i	0.322348895862452+0.663110360656568i	156	142	204	95	292	7	0.988224988938522+0i	0.0195565914150579-0.151752795590996i	26	274	105	194	86	214	0.535412613473634+0i	-0.794646658164876+0.286129379827951i	105
15	208	92	10	290	144	155	0.693977918359488+0i	0.275571613700006+0.665172860655188i	150	149	265	35	57	240	0.438085827115181+0i	0.0039214392756105-0.898924596612428i	119	180	224	76	274	26	0.955684745788763+0i	-0.11250267407217-0.272047449892988i	206	94	24	275	102	198	0.58309518948453+0i	0.330124054685176+0.74230593997234i	155	143	188	112	298	2	0.99666109251507+0i	0.0128176564995902-0.0806373012229776i	22	278	113	186	82	217	0.523686444009004+0i	-0.819047258484503+0.234337570035673i	99
16	209	91	8	292	130	170	0.658280588604383+0i	0.288832584117491+0.695156388892945i	137	162	273	27	53	245	0.421725442667725+0i	-0.0919779751022149-0.902046397422443i	111	187	252	48	274	26	0.955684745788763+0i	-0.103379867838514-0.275643373931532i	201	99	16	284	126	174	0.648074069840786+0i	0.270897068236303+0.711768767522835i	152	148	193	107	295	5	0.991631652042901+0i	0.00599814086445343-0.128960028585748i	15	285	110	190	63	237	0.458257569495584+0i	-0.852198403270741+0.252503230598738i	98
17	197	101	15	285	154	145	0.717669957030445+0i	0.234683611816444+0.655647340512191i	126	172	272	28	57	243	0.435889894354067+0i	-0.167815239096494-0.884216062694513i	127	173	233	67	263	37	0.936304793679209+0i	-0.0937831155376769-0.338434721288139i	199	100	26	274	121	179	0.635085296108588+0i	0.287204518235758+0.717063617381075i	164	136	195	104	295	5	0.991631652042901+0i	0.0378506607144502-0.12342606754712i	20	280	118	182	86	213	0.536307204930347+0i	-0.819558751618535+0.201737538859947i	100
18	201	99	9	291	150	150	0.707106781186548+0i	0.240512529864074+0.664946406094794i	141	159	269	31	60	239	0.447960820073665+0i	-0.0674249099399442-0.891507142539262i	119	179	235	65	269	31	0.946924847422786+0i	-0.107624482416358-0.302903126622926i	214	86	19	281	117	183	0.62449979983984+0i	0.342841909441443+0.701754533387954i	154	146	191	108	292	8	0.986576572463249+0i	0.0156153410997304-0.162551000578298i	19	281	126	174	88	211	0.542507494207134+0i	-0.82629827503118+0.151382890082048i	99
19	208	91	15	285	133	166	0.666945315233345+0i	0.297093484264491+0.68331501380833i	131	168	270	30	45	255	0.387298334620742+0i	-0.140933941374486-0.911118885858839i	116	184	240	60	281	19	0.967815409397198+0i	-0.0889371927718593-0.235421980866686i	207	93	20	280	109	191	0.602771377334171+0i	0.320408599376437+0.730756454718189i	154	146	188	112	294	6	0.989949493661167+0i	0.0148046642039521-0.140644309937545i	17	283	106	194	91	209	0.55075705472861+0i	-0.792427108236691+0.262156336559507i	105
20	203	97	14	286	124	176	0.642910050732864+0i	0.278119094589437+0.713664091776669i	126	174	268	32	71	228	0.487296823281184+0i	-0.174044005586292-0.855716360799269i	128	168	240	60	268	31	0.946742346277018+0i	-0.0707485364326338-0.314123501760894i	208	91	19	280	112	187	0.612030995783164+0i	0.323495224954296+0.721643194128815i	151	149	189	110	297	3	0.99498743710662+0i	0.00252240392546653-0.0999681823303635i	17	283	121	179	90	210	0.547722557505166+0i	-0.817453299867077+0.178241696963498i	109
21	182	118	7	293	143	156	0.691564074808125+0i	0.157735817620025+0.704881934989488i	135	163	276	24	61	238	0.451678400996131+0i	-0.0991779864893794-0.886651199215053i	112	187	236	64	278	21	0.964243686153882+0i	-0.106224873802837-0.24279701377477i	209	90	21	279	106	194	0.594418483337567+0i	0.337736627663627+0.729794928045589i	165	133	188	112	293	7	0.988264472024906+0i	0.0596140948980404-0.14063958554696i	19	281	112	187	79	220	0.514017554975258+0i	-0.82444764995295+0.236795324413967i	106
22	195	105	10	290	139	161	0.680685928555405+0i	0.224174787298027+0.697432671593861i	134	165	273	27	74	224	0.498319322975747+0i	-0.108754832112012-0.860145475394297i	124	175	240	59	275	25	0.957427107756338+0i	-0.078290874329879-0.277855848111924i	211	87	15	283	130	168	0.660485889885814+0i	0.315289822134148+0.681432841386708i	158	141	195	104	294	6	0.989949493661167+0i	0.0259700932026981-0.139016381261502i	22	278	103	196	79	221	0.513160143944688+0i	-0.806395073739897+0.293927970283015i	107
23	196	104	13	287	149	150	0.705923338045516+0i	0.22545020121225+0.671449512306049i	140	160	271	29	51	248	0.412999469579453+0i	-0.0750113139885433-0.907636899261374i	122	178	245	54	271	29	0.950438495292217+0i	-0.0872067238688458-0.298431992217204i	212	88	21	279	118	181	0.628210816073265+0i	0.337036858904146+0.701254109655401i	168	132	189	109	291	9	0.98488578017961+0i	0.0706825310800471-0.158126467740597i	20	280	96	204	83	217	0.525991127935317+0i	-0.785424772810943+0.326253367167623i	91
24	220	80	21	279	132	168	0.66332495807108+0i	0.356910334355026+0.657734759025691i	130	169	266	33	55	244	0.428889832351286+0i	-0.149130994759639-0.890962096897329i	132	168	230	70	271	28	0.952026530644061+0i	-0.067174133683518-0.29855170526008i	206	94	17	282	109	191	0.602771377334171+0i	0.3097485633139+0.735338353543212i	160	139	190	108	294	5	0.99160354576476+0i	0.0319812143029207-0.125298084416588i	17	283	115	185	99	201	0.574456264653803+0i	-0.791584624419007+0.20831174326816i	96
25	197	102	7	293	127	173	0.650640709864771+0i	0.240103464766232+0.720428339860334i	139	160	281	19	53	247	0.420317340430616+0i	-0.0727371101051297-0.904457100224708i	120	180	225	75	265	35	0.939858145324779+0i	-0.126854065851231-0.317135164628078i	222	77	17	283	128	172	0.653197264742181+0i	0.363339185129103+0.664317672415128i	171	128	187	112	293	7	0.988264472024906+0i	0.0759766781581082-0.132517461903677i	23	277	119	181	84	215	0.530034390251707+0i	-0.823789638928599+0.201082510289658i	89
26	209	90	10	289	141	159	0.685565460040104+0i	0.285618452625919+0.669643262879255i	139	159	270	30	57	243	0.435889894354067+0i	-0.0752390547722751-0.89684953288552i	118	180	225	75	270	30	0.948683298050514+0i	-0.12148691632819-0.291960492466134i	219	81	19	280	100	199	0.57831493196624+0i	0.380333766936721+0.721732682641299i	146	154	194	106	296	4	0.993310961716756+0i	-0.0104541674697863-0.11499584216765i	14	286	107	192	82	216	0.524564376635413+0i	-0.812374277316078+0.254716015044757i	92
27	197	102	9	291	155	144	0.719996283899737+0i	0.22221801145925+0.657437834744598i	151	149	271	29	64	236	0.461880215351701+0i	0.0073298514456047-0.886912024918172i	114	185	235	65	270	29	0.950268400739926+0i	-0.120363143719433-0.287232797899472i	208	91	20	280	107	193	0.597215762238964+0i	0.330060228343941+0.731022283517321i	144	155	198	101	296	4	0.993310961716756+0i	-0.0130111475867814-0.114734665083436i	15	285	98	202	78	222	0.509901951359279+0i	-0.802740896917985+0.309203901035076i	103
28	200	100	11	289	128	171	0.654288656087625+0i	0.255973578979165+0.711606549562079i	137	162	274	26	55	245	0.428174419288838+0i	-0.0909391043531871-0.899108862133005i	128	171	211	89	265	34	0.941428502552403+0i	-0.112428074157308-0.317918704582191i	204	95	14	286	104	196	0.58878405775519+0i	0.30153287186454+0.749940838012211i	154	146	206	93	292	8	0.986576572463249+0i	0.0114938995495224-0.162894312177596i	20	280	119	181	80	220	0.516397779494322+0i	-0.832992670604119+0.198636713759444i	107
29	198	102	14	286	132	168	0.66332495807108+0i	0.24905977039813+0.705669349461368i	134	166	270	30	68	230	0.477690191926825+0i	-0.116109576354273-0.870821822657049i	114	186	222	77	270	29	0.950268400739926+0i	-0.138135930529603-0.279120818377821i	209	89	15	285	114	186	0.616441400296898+0i	0.321583014076939+0.718738036461958i	165	135	207	93	293	7	0.988264472024906+0i	0.0388744935936006-0.147723075655682i	15	285	115	183	85	215	0.532290647422377+0i	-0.820596981173845+0.208055908724166i	106
30	199	100	14	286	153	147	0.714142842854285+0i	0.240120941321216+0.657527135211174i	148	151	267	33	60	240	0.447213595499958+0i	-0.0115044147307595-0.89435320116926i	133	164	245	55	267	33	0.94339811320566+0i	-0.053932428899872-0.327248060518256i	199	99	16	283	106	194	0.594418483337567+0i	0.282878384389402+0.752759248572815i	165	134	192	108	296	4	0.993310961716756+0i	0.0400959820797088-0.108285019990749i	17	283	109	190	89	211	0.544671154612273+0i	-0.802049758921852+0.245050030701348i	97
31	202	98	15	285	134	164	0.670570227142692+0i	0.266650803466021+0.692266508998322i	147	152	265	35	64	235	0.462651945572992+0i	-0.0193324674266074-0.886329189951862i	127	173	232	67	277	23	0.960902353693305+0i	-0.0741272437281675-0.266780468557823i	213	86	17	283	116	184	0.621825270205921+0i	0.338344990707338+0.706297388213056i	159	139	202	97	289	11	0.981495457622364+0i	0.0359452432952377-0.188081381723744i	19	281	109	191	91	208	0.551677284367371+0i	-0.795983140651716+0.249124494402445i	94
32	213	86	9	290	138	162	0.678232998312527+0i	0.302644772711986+0.669631347496599i	135	165	268	32	58	242	0.439696865275764+0i	-0.113259708984575-0.890976377345323i	131	168	227	73	263	36	0.937869213807212+0i	-0.0813169361776461-0.337326093985216i	214	86	22	278	123	177	0.640312423743285+0i	0.343511280746353+0.687022561492707i	150	149	179	119	296	4	0.993310961716756+0i	0.00191779987530319-0.115454126721272i	18	281	111	187	75	225	0.5+0i	-0.831768693331018+0.241165587915049i	102
33	195	102	5	295	133	166	0.666945315233345+0i	0.229615304118609+0.70884466465003i	148	151	274	26	61	238	0.451678400996131+0i	-0.0108278078086899-0.892115116255541i	118	182	232	68	262	38	0.934523051258412+0i	-0.129385718908397-0.331550904702768i	210	88	24	276	135	163	0.673067704044837+0i	0.32401947516181+0.664824221495936i	142	157	178	122	296	4	0.993310961716756+0i	-0.0299694698677665-0.111513067436863i	17	283	113	186	83	215	0.527753247202597+0i	-0.818919727669429+0.225492770839647i	92
34	189	109	16	283	144	156	0.692820323027551+0i	0.20760919858046+0.69057832333833i	146	153	280	18	45	254	0.387945450083904+0i	-0.0245340458463871-0.921355744733599i	134	164	225	74	268	32	0.945163125250522+0i	-0.0638486588447718-0.320296761504687i	215	84	18	282	134	166	0.668331255192114+0i	0.331531727749473+0.665897925232376i	162	138	197	103	291	9	0.98488578017961+0i	0.0428480349741674-0.167821470315489i	25	275	118	181	63	235	0.459792775033661+0i	-0.860933042783531+0.217680729212157i	102
35	193	107	9	291	141	158	0.68671093362092+0i	0.212046711543073+0.695315961106355i	131	168	264	34	45	254	0.387945450083904+0i	-0.14591123623662-0.910059469979352i	116	183	224	76	270	30	0.948683298050514+0i	-0.130777543133803-0.287918797948113i	211	89	27	273	121	177	0.637212890999841+0i	0.342414903450058+0.690443165973067i	158	142	177	123	291	8	0.986531371603149+0i	0.0464689428609867-0.15683268215583i	21	279	123	177	87	213	0.53851648071345+0i	-0.824743640496161+0.172620761964313i	101
36	204	96	11	288	141	158	0.68671093362092+0i	0.26329856550774+0.677570630301411i	136	162	271	29	66	234	0.469041575982343+0i	-0.0949696298715796-0.87805510613062i	115	185	230	69	273	27	0.953939201416946+0i	-0.11928223129029-0.275266687592977i	214	86	18	282	116	184	0.621825270205921+0i	0.341670217891902+0.704694824402048i	172	128	188	112	291	9	0.98488578017961+0i	0.0867820277013058-0.149896229665892i	22	277	116	183	87	212	0.539416258251039+0i	-0.814397397122395+0.213978923949806i	91
37	185	115	5	294	148	151	0.703550479775242+0i	0.166764362241314+0.690801252093737i	127	173	275	25	61	238	0.451678400996131+0i	-0.161450978365145-0.877450969375791i	125	174	241	58	267	33	0.94339811320566+0i	-0.0857838815760617-0.320376537314679i	209	91	17	282	111	189	0.608276253029822+0i	0.321971186898467+0.72548918310833i	148	151	186	114	293	7	0.988264472024906+0i	-0.00638040183046839-0.152619211784805i	17	282	111	189	92	206	0.555630121766958+0i	-0.797808626513654+0.234043934434609i	104
38	198	102	9	291	144	156	0.692820323027551+0i	0.232387729441836+0.682638955235393i	130	170	279	21	60	240	0.447213595499958+0i	-0.137033721081977-0.883867500978753i	133	165	238	62	269	31	0.946924847422786+0i	-0.0578770830850009-0.316201797254388i	198	101	19	281	121	179	0.635085296108588+0i	0.268978504431635+0.724097528528021i	170	128	184	115	294	6	0.989949493661167+0i	0.0737114001613442-0.120692292571871i	17	283	124	175	88	211	0.542507494207134+0i	-0.824925841549702+0.158691444862706i	85
39	199	101	6	294	142	158	0.687992248018343+0i	0.233781678720519+0.687031872158259i	144	155	271	27	59	241	0.443471156521669+0i	-0.0402307279526777-0.895385292408654i	124	176	241	58	276	24	0.959166304662544+0i	-0.0770715300024721-0.272139631922802i	199	101	16	283	106	193	0.595411664453447+0i	0.276016631647536+0.754519561632914i	170	129	187	111	294	6	0.989949493661167+0i	0.0669713396194304-0.12455857926927i	20	280	112	187	81	218	0.520483438769616+0i	-0.82020908457895+0.237390074646596i	99
40	209	91	6	294	129	168	0.659047368816107+0i	0.285146639001052+0.695951118917823i	148	152	268	31	54	246	0.424264068711928+0i	-0.0152302513284535-0.905410425964088i	132	168	226	74	268	32	0.945163125250522+0i	-0.0752700057824616-0.317806691081505i	220	78	22	278	124	174	0.645063859280874+0i	0.372548147671133+0.66715852322853i	169	131	188	110	293	7	0.988264472024906+0i	0.0665397885715963-0.137498326790476i	10	289	112	188	106	194	0.594418483337567+0i	-0.77606304812837+0.210696017988878i	99
41	205	95	8	292	141	158	0.68671093362092+0i	0.26255157538524+0.677860430994621i	150	150	275	25	69	231	0.479583152331272+0i	5.37311602482589e-17-0.877496438739212i	129	170	250	50	265	35	0.939858145324779+0i	-0.0688144406074632-0.334561264091569i	212	87	17	283	113	186	0.614757205248285+0i	0.336363474921821+0.713395536384855i	159	141	191	109	293	7	0.988264472024906+0i	0.0327512552722323-0.149200162906836i	17	283	112	186	90	210	0.547722557505166+0i	-0.805660411703667+0.22563532749434i	101
42	213	86	12	288	139	161	0.680685928555405+0i	0.307071426706047+0.665111874474798i	132	166	268	31	62	235	0.456896277894895+0i	-0.126732522718018-0.880445716061654i	123	176	237	63	271	29	0.950438495292217+0i	-0.0908709873655328-0.297336728847749i	214	84	26	274	113	185	0.615787813189319+0i	0.36772867741417+0.696836414759405i	172	128	201	99	294	6	0.989949493661167+0i	0.0560157421726315-0.129854675036555i	17	283	103	197	81	219	0.519615242270663+0i	-0.805579410581252+0.284678438325705i	99
43	209	90	8	292	148	152	0.702376916856849+0i	0.275865826493206+0.656174300350057i	138	162	276	24	45	255	0.387298334620742+0i	-0.0874096644439403-0.917801476661374i	120	179	234	65	271	28	0.952026530644061+0i	-0.100863869470109-0.288915151533023i	212	88	19	280	114	184	0.618506536400764+0i	0.336281724716667+0.710186078468956i	154	144	188	112	298	2	0.99666109251507+0i	0.010721824713501-0.0809426287037904i	13	287	105	195	81	219	0.519615242270663+0i	-0.811732580144341+0.266627489828433i	99
44	195	102	16	284	134	165	0.669447933088942+0i	0.24572859036892+0.701039888136365i	139	161	266	33	64	234	0.463427557090794+0i	-0.0830236682497134-0.882236912534961i	130	169	232	68	268	32	0.945163125250522+0i	-0.07579875319544-0.317680996725777i	198	99	13	287	123	177	0.640312423743285+0i	0.263343421910549+0.721560976034904i	151	149	200	99	295	5	0.991631652042901+0i	0.00254740716519214-0.129074309540673i	25	275	107	192	93	207	0.556776436283002+0i	-0.786175642381723+0.268193697401123i	113
45	190	110	13	287	142	158	0.687992248018343+0i	0.2033963023355+0.696632335499087i	143	157	268	31	55	245	0.428174419288838+0i	-0.053112978175514-0.902133958021753i	118	182	238	61	261	39	0.932737905308881+0i	-0.122240135696165-0.339201045436159i	194	106	22	277	130	169	0.659380473395787+0i	0.244523731942749+0.710932863089855i	159	138	196	103	290	10	0.983192080250175+0i	0.0404714859262279-0.17803199757419i	25	275	122	176	80	220	0.516397779494322+0i	-0.836793705729859+0.181960510507701i	96
46	200	98	15	285	120	179	0.63351226715995+0i	0.275041491978495+0.723197334790514i	130	169	268	32	53	247	0.420317340430616+0i	-0.148423035174103-0.89515581658337i	126	172	238	61	272	28	0.952190457139047+0i	-0.0770855906520992-0.295619933440136i	193	107	13	287	117	183	0.62449979983984+0i	0.233889166084781+0.745181761711977i	158	141	195	102	292	8	0.986576572463249+0i	0.0291737333116099-0.160672212754196i	22	278	127	170	74	226	0.496655480858378+0i	-0.855718646700709+0.145185849937384i	95
47	198	101	17	283	129	170	0.6568394987288+0i	0.259088162788666+0.708120891382603i	124	176	280	20	58	242	0.439696865275764+0i	-0.176140969185596-0.880704845927979i	122	177	235	65	265	34	0.941428502552403+0i	-0.104115011786355-0.320737336309116i	214	85	13	287	121	179	0.635085296108588+0i	0.329926292221639+0.698437762701551i	157	142	190	108	295	5	0.991631652042901+0i	0.0231550919548428-0.127005938377816i	22	278	104	196	73	227	0.493288286231625+0i	-0.818608795677374+0.294187535946556i	113
48	196	100	12	288	146	153	0.69878059101643+0i	0.237829410962589+0.674642762430545i	136	162	272	28	63	237	0.458257569495584+0i	-0.0948020059446072-0.883749161056959i	128	170	223	76	267	32	0.944974385170711+0i	-0.0901521801576285-0.314477337472931i	214	85	16	284	120	180	0.632455532033676+0i	0.336865202069253+0.697511172408615i	158	138	187	113	291	8	0.986531371603149+0i	0.0432141728627911-0.157760540397763i	14	286	136	164	78	222	0.509901951359279+0i	-0.855710541426436+0.0880878498527212i	109
49	196	103	9	291	134	164	0.670570227142692+0i	0.233043143734502+0.704291462129237i	149	150	267	33	40	260	0.365148371670111+0i	-0.00399168501210539-0.930940778523226i	129	170	223	77	265	34	0.941428502552403+0i	-0.0914525609268156-0.32457480444709i	217	82	21	279	104	196	0.58878405775519+0i	0.375724040069802+0.715656886396658i	156	143	202	98	295	5	0.991631652042901+0i	0.0160655419566342-0.128095921200897i	13	287	105	195	92	206	0.555630121766958+0i	-0.78990893343485+0.259459138719476i	95
50	198	102	13	286	136	164	0.673300329224139+0i	0.244546878644218+0.69775603960986i	144	156	268	32	56	241	0.43422596485262+0i	-0.0457444950358311-0.899641735704679i	118	181	243	57	270	30	0.948683298050514+0i	-0.101752306732902-0.299410200351514i	202	97	17	283	133	167	0.665832811847939+0i	0.274735458196335+0.693676505783724i	156	144	201	98	292	8	0.986576572463249+0i	0.0188351931345322-0.162209439202074i	14	286	112	187	87	213	0.53851648071345+0i	-0.812108800877349+0.22467597899543i	103
51	201	99	10	290	133	165	0.668063413780619+0i	0.254693433275073+0.699158444284514i	137	162	270	30	53	247	0.420317340430616+0i	-0.0943208180740764-0.902461587332763i	107	192	240	60	271	29	0.950438495292217+0i	-0.133124382489387-0.280970755512894i	216	84	17	282	125	174	0.64657575013984+0i	0.339216450010875+0.68328032268837i	154	146	182	117	293	7	0.988264472024906+0i	0.0185982403898569-0.151616090134703i	18	282	112	186	89	211	0.544671154612273+0i	-0.807130092338402+0.227759406776395i	109
52	213	86	6	294	148	152	0.702376916856849+0i	0.288005357448592+0.650937463008218i	144	152	270	30	51	249	0.412310562561766+0i	-0.0307609424182312-0.91052389557965i	130	170	236	64	275	24	0.959026819995964+0i	-0.0641747384196282-0.275951375204401i	215	84	18	282	134	166	0.668331255192114+0i	0.331531727749473+0.665897925232376i	158	142	189	109	298	2	0.99666109251507+0i	0.0159101297196788-0.0800845455688531i	12	288	114	186	85	215	0.532290647422377+0i	-0.819147697214921+0.213690703621284i	98
53	189	109	18	282	143	157	0.690410505906933+0i	0.211085031495888+0.69193673324352i	132	167	281	19	61	237	0.452435615946823+0i	-0.118472180192392-0.883892728753484i	112	187	226	74	264	36	0.938083151964686+0i	-0.153694037214106-0.310448293480298i	203	97	20	280	139	160	0.681823249195723+0i	0.276164577103972+0.677384811764459i	159	141	204	95	293	7	0.988264472024906+0i	0.0248073462743897-0.150724679147629i	20	279	113	185	78	222	0.509901951359279+0i	-0.828603807998498+0.231118431481325i	107
54	192	106	4	296	138	160	0.680505142024767+0i	0.208293562615913+0.702514443588616i	127	172	282	18	49	251	0.404145188432738+0i	-0.154196519334663-0.901604181496371i	117	183	219	80	272	28	0.952190457139047+0i	-0.130681759133332-0.27614418545961i	210	90	16	284	123	177	0.640312423743285+0i	0.313901339347752+0.701046324543313i	171	129	187	113	296	4	0.993310961716756+0i	0.0569966559065563-0.100422679454409i	23	277	120	178	81	216	0.522232967867093+0i	-0.83112542131659+0.191058266803739i	99
55	194	106	9	291	147	153	0.7+0i	0.212735637332152+0.681721019632579i	138	161	273	27	59	240	0.444212128060141+0i	-0.0836778036596907-0.892005387012305i	119	181	219	80	271	29	0.950438495292217+0i	-0.126300129929585-0.284103755424733i	212	88	16	284	114	185	0.617471378292171+0i	0.330303908491336+0.713882640932887i	152	147	187	113	294	6	0.989949493661167+0i	0.00956549907671656-0.141097488380954i	18	282	121	178	90	210	0.547722557505166+0i	-0.817693206430568+0.177137856364177i	109
56	199	101	7	293	134	166	0.668331255192114+0i	0.241127306264562+0.703698057057805i	147	153	275	24	59	241	0.443471156521669+0i	-0.0213477513203367-0.896034378161295i	130	170	235	64	272	28	0.952190457139047+0i	-0.0693647903335339-0.297526232785142i	199	100	18	281	123	175	0.642457529998948+0i	0.269969696247745+0.717192223365222i	168	130	186	113	294	6	0.989949493661167+0i	0.0654714520780633-0.125353456126227i	17	283	132	167	78	222	0.509901951359279+0i	-0.852832612744403+0.112590117859233i	91
57	217	83	5	295	156	144	0.721110255092798+0i	0.290607049939137+0.628925705092161i	155	145	270	30	64	235	0.462651945572992+0i	0.0369071432419717-0.885771437807317i	141	158	243	56	268	32	0.945163125250522+0i	-0.0295688508381828-0.325257359220012i	199	101	22	278	105	195	0.591607978309962+0i	0.288235294117647+0.752941176470588i	169	130	180	119	293	7	0.988264472024906+0i	0.0822819340622566-0.128697384046094i	14	286	111	188	82	217	0.523686444009004+0i	-0.819495439731913+0.232765402540419i	111
58	203	97	9	291	131	168	0.661911693733389+0i	0.263741012044599+0.70165061694884i	146	154	268	31	57	243	0.435889894354067+0i	-0.0302613604211072-0.899491106162514i	121	179	235	65	269	31	0.946924847422786+0i	-0.103798029420821-0.30423560347482i	219	79	16	284	116	183	0.622864243812996+0i	0.364138667032722+0.692418345330983i	175	125	193	106	295	5	0.991631652042901+0i	0.0641667838230768-0.112023615905171i	29	271	111	189	92	208	0.553774924194538+0i	-0.792517496971142+0.255439523817145i	92
59	206	93	12	288	125	173	0.64765970018855+0i	0.289516880726777+0.704781447347981i	133	165	276	24	55	245	0.428174419288838+0i	-0.114592680178098-0.896401240693177i	131	169	230	70	269	31	0.946924847422786+0i	-0.0742793941029777-0.312755343591485i	211	88	24	276	103	196	0.586925553499906+0i	0.356094651333295+0.727127907551793i	151	149	188	112	292	8	0.986576572463249+0i	0.0042958631961189-0.16324280145252i	13	286	115	183	103	197	0.585946527708232+0i	-0.786169479476934+0.196479556711717i	110
60	206	93	8	292	154	145	0.717669957030445+0i	0.258194270873843+0.64674999131337i	139	161	267	32	69	231	0.479583152331272+0i	-0.0815206909906948-0.873701537677713i	134	165	247	53	271	29	0.950438495292217+0i	-0.0492194928936116-0.306992032772778i	216	82	21	278	127	171	0.652820416840876+0i	0.35114401342886+0.671210388171084i	177	123	202	97	297	3	0.99498743710662+0i	0.0456141132320705-0.0889907448786213i	12	288	105	195	86	214	0.535412613473634+0i	-0.802977514678177+0.261840493916797i	92
61	206	93	17	283	130	170	0.658280588604383+0i	0.295162915962384+0.69249225245287i	139	161	276	24	61	237	0.452435615946823+0i	-0.0775602952637353-0.888417927566425i	121	177	233	67	265	34	0.941428502552403+0i	-0.108439043122954-0.319301344357517i	211	89	13	287	110	189	0.606541817675112+0i	0.323392851118351+0.726308534478919i	147	151	192	107	299	1	0.998331942124796+0i	-0.00272302600474531-0.0576707765051831i	19	281	104	196	73	227	0.493288286231625+0i	-0.8207367367998+0.288197632769395i	105
62	191	107	12	288	157	143	0.723417813807024+0i	0.202254744797097+0.660120962304431i	142	158	266	33	48	251	0.400668337976507+0i	-0.0625605406032169-0.914084821940818i	124	176	238	61	261	39	0.932737905308881+0i	-0.101318719917064-0.346026757627741i	198	99	22	277	115	183	0.621213361308702+0i	0.285270631648088+0.729873020771863i	157	143	198	99	288	12	0.979795897113271+0i	0.0277295689068812-0.198068349334866i	12	288	106	193	93	207	0.556776436283002+0i	-0.791995521906505+0.250485714722502i	105
63	198	100	14	286	128	171	0.654288656087625+0i	0.257861083456535+0.710924761246696i	131	168	268	31	62	237	0.455365632796078+0i	-0.137329210069143-0.879649264496943i	121	178	231	68	266	34	0.941629792788369+0i	-0.111125680028009-0.317780453413431i	193	107	14	286	113	185	0.615787813189319+0i	0.237529383006475+0.751255722997223i	156	142	192	106	292	8	0.986576572463249+0i	0.0262382159476442-0.161177612249814i	22	278	120	178	84	216	0.529150262212918+0i	-0.827282546888289+0.188689129559776i	97
64	197	103	17	283	138	162	0.678232998312527+0i	0.244844314956852+0.692857316792794i	124	176	267	33	59	240	0.444212128060141+0i	-0.194352691566801-0.874587112050607i	123	176	241	59	273	26	0.955533085905909+0i	-0.0827021064150925-0.28304925955324i	195	105	13	287	122	178	0.637704215656966+0i	0.240376976225345+0.731814349841606i	167	131	180	120	293	7	0.988264472024906+0i	0.0789773252712433-0.130751349615725i	27	273	127	170	73	227	0.493288286231625+0i	-0.856616167855041+0.151246182219622i	96
65	199	99	12	288	117	181	0.626591932332702+0i	0.267056947353658+0.732163326864789i	132	165	281	19	59	241	0.443471156521669+0i	-0.113119798226032-0.889121614056612i	131	167	230	69	267	32	0.944974385170711+0i	-0.071615527030243-0.319209379027963i	214	85	15	285	135	164	0.671941230110497+0i	0.320143664031227+0.667834573572118i	149	150	204	96	293	7	0.988264472024906+0i	-0.00141904433004148-0.152745931685668i	24	276	105	195	77	223	0.506622805119022+0i	-0.811939561905336+0.289978414966191i	114
66	187	110	10	290	138	161	0.679366220486757+0i	0.196396902834041+0.707028850202546i	152	148	271	29	54	246	0.424264068711928+0i	0.0149655345480421-0.905414840156539i	111	188	235	65	264	35	0.939650543453634+0i	-0.141553686671437-0.3114793893294i	214	85	20	280	118	182	0.627162924074226+0i	0.347108997545665+0.697267531503877i	162	134	211	88	293	6	0.989915708718623+0i	0.0317456087457131-0.138054720880784i	20	280	136	164	75	225	0.5+0i	-0.86104674520394+0.0927281110219627i	108
67	207	92	13	286	142	156	0.690297086126034+0i	0.280878532037852+0.666781210837683i	144	156	268	32	60	240	0.447213595499958+0i	-0.0454206698462678-0.893273173643268i	132	166	228	71	273	27	0.953939201416946+0i	-0.0636997573979264-0.293159241552173i	217	82	19	281	116	184	0.621825270205921+0i	0.359662105440404+0.695684197925689i	155	144	174	125	293	7	0.988264472024906+0i	0.0334586594572731-0.14904311940058i	16	284	106	194	87	213	0.53851648071345+0i	-0.800561586519474+0.262870968707887i	97
68	196	104	9	291	133	167	0.665832811847939+0i	0.231405518930144+0.709308221068484i	135	164	268	32	38	262	0.355902608401044+0i	-0.114353657965945-0.92750017479413i	113	187	223	77	267	33	0.94339811320566+0i	-0.149942758063636-0.295833009152579i	201	98	16	283	124	176	0.642910050732864+0i	0.275674301715757+0.714612024835992i	156	144	187	111	295	5	0.991631652042901+0i	0.0200036837344874-0.127540265421228i	12	288	113	186	90	208	0.549557479085484+0i	-0.807505308871222+0.214293614757886i	99
69	209	90	9	291	140	160	0.683130051063973+0i	0.284735458329359+0.672502083344954i	146	150	269	31	56	241	0.43422596485262+0i	-0.015341925802437-0.900673324108405i	131	168	245	55	273	27	0.953939201416946+0i	-0.0575286048988385-0.294432436423695i	216	84	18	282	103	197	0.585946527708232+0i	0.362399411331383+0.724798822662767i	159	141	206	93	296	4	0.993310961716756+0i	0.018105394406192-0.114041781934208i	12	288	109	189	85	215	0.532290647422377+0i	-0.812669984844118+0.23713743356992i	111
70	196	102	16	284	133	165	0.668063413780619+0i	0.247752156047504+0.701648162786448i	129	170	270	30	58	242	0.439696865275764+0i	-0.151733671218058-0.885236442813646i	107	192	238	62	267	32	0.944974385170711+0i	-0.142657965122653-0.294401284573117i	214	85	22	278	129	171	0.6557438524302+0i	0.340649408416139+0.673764039219766i	148	152	188	112	294	6	0.989949493661167+0i	-0.00743294146247163-0.141225887786962i	19	281	116	184	89	211	0.544671154612273+0i	-0.81175453439147+0.210684382971832i	102
71	190	110	5	295	149	151	0.704745817062199+0i	0.188665957348555+0.683914095388512i	134	165	281	19	46	254	0.391578004149024+0i	-0.108474507223532-0.913728596438395i	128	172	232	68	272	28	0.952190457139047+0i	-0.0791650845880432-0.295069860737252i	205	95	16	284	128	171	0.654288656087625+0i	0.287152140950123+0.699607034314844i	161	139	187	113	295	5	0.991631652042901+0i	0.0367895034149858-0.123746511486771i	18	282	114	184	79	221	0.513160143944688+0i	-0.829257958928769+0.221354702276593i	104
72	193	105	11	289	138	162	0.678232998312527+0i	0.223119419715294+0.700155500261128i	132	167	283	17	61	239	0.450924975282289+0i	-0.116821488884141-0.884883837801075i	120	179	221	79	272	28	0.952190457139047+0i	-0.117553813021017-0.28198303916646i	209	91	17	283	132	168	0.66332495807108+0i	0.303448919997599+0.684045870503061i	172	128	192	107	296	4	0.993310961716756+0i	0.0529427107832783-0.102617750454059i	16	284	118	180	85	213	0.534073870666651+0i	-0.823401813796119+0.191766925480915i	104
73	199	101	11	289	136	162	0.675555948035523+0i	0.245129483749786+0.695367311045313i	132	166	274	26	45	253	0.38859582011313+0i	-0.125975733015568-0.912755938508095i	116	184	226	73	277	23	0.960902353693305+0i	-0.112141372921494-0.253161962280966i	208	92	22	278	141	158	0.68671093362092+0i	0.300026339656564+0.662127094414486i	161	138	174	125	294	6	0.989949493661167+0i	0.0600909435914139-0.128019836346925i	23	276	120	179	82	217	0.523686444009004+0i	-0.829650310129053+0.19347576402219i	96
74	203	97	13	287	146	154	0.697614984548545+0i	0.258505631331024+0.668212669666987i	159	141	273	26	62	238	0.454606056566195+0i	0.0645224456803717-0.888352512990624i	119	181	222	77	269	31	0.946924847422786+0i	-0.126024849205178-0.295721272004814i	217	83	20	280	121	179	0.635085296108588+0i	0.353871388883502+0.686616127684406i	156	144	185	114	289	11	0.981495457622364+0i	0.0318077285121146-0.188825144177269i	18	282	120	179	80	220	0.516397779494322+0i	-0.835599440609455+0.187368375630731i	102
75	200	100	12	288	129	170	0.6568394987288+0i	0.256859540120693+0.708932330733114i	145	155	272	28	60	239	0.447960820073665+0i	-0.0366107902478373-0.893303282047233i	127	172	234	65	271	29	0.950438495292217+0i	-0.0799999182632159-0.300444137477411i	207	93	17	282	117	182	0.625543242171224+0i	0.307442730590685+0.717059704334902i	154	145	202	97	295	5	0.991631652042901+0i	0.0110252399393951-0.128627799292942i	19	281	120	180	74	225	0.497485315156123+0i	-0.845582651698094+0.193644882068266i	86
76	192	105	12	288	137	163	0.675771164423776+0i	0.223634944149333+0.702367955624869i	143	156	279	21	62	237	0.455365632796078+0i	-0.0449529283923494-0.889168923600673i	144	155	243	56	267	33	0.94339811320566+0i	-0.019475891374404-0.331090153364869i	217	82	15	284	122	177	0.638769720519721+0i	0.345107395418995+0.687658439760812i	153	147	189	111	297	3	0.99498743710662+0i	0.00766964988847372-0.0997054485501582i	13	287	109	188	78	221	0.510753918455249+0i	-0.825433918613753+0.240394011540539i	103
77	206	93	13	287	146	152	0.699952059719836+0i	0.273068916190522+0.6599246025907i	132	167	268	32	61	238	0.451678400996131+0i	-0.131311700447142-0.882464650509729i	126	173	232	67	263	37	0.936304793679209+0i	-0.0962085013918927-0.337753249567283i	215	85	15	285	106	193	0.595411664453447+0i	0.348536482836885+0.723883464353531i	158	142	187	111	288	12	0.979795897113271+0i	0.0409389616702367-0.195765169060696i	24	276	105	194	82	217	0.523686444009004+0i	-0.802986786990578+0.284543016571752i	103
78	192	108	18	281	138	159	0.681649810860727+0i	0.221939531288967+0.697206124331083i	148	151	268	31	54	244	0.425685392856362+0i	-0.0114531486900541-0.904798746514278i	121	178	232	67	274	26	0.955684745788763+0i	-0.0961249596908422-0.278256462262965i	215	83	19	281	127	171	0.652820416840876+0i	0.342654740156252+0.675583623546453i	164	136	197	102	297	3	0.99498743710662+0i	0.0281845523357945-0.0959459796428744i	25	275	106	192	90	209	0.548637716969591+0i	-0.790027413777445+0.273593386247759i	116
79	191	108	8	292	125	175	0.645497224367903+0i	0.2149099006721+0.732903177729802i	133	166	272	27	53	247	0.420317340430616+0i	-0.121124342957085-0.899256485590484i	126	172	241	59	276	23	0.960768922830523+0i	-0.0683907968552175-0.268785743350694i	220	80	19	281	118	182	0.627162924074226+0i	0.367079819375797+0.686963661974706i	151	147	182	117	293	7	0.988264472024906+0i	0.00941377176352812-0.152462173126705i	15	285	126	172	87	211	0.540320561079099+0i	-0.829349202513224+0.142244829662969i	104
80	193	107	15	285	146	154	0.697614984548545+0i	0.217445902698683+0.682678996844702i	136	163	271	29	58	242	0.439696865275764+0i	-0.0999174372897234-0.892571102149359i	126	174	224	76	278	22	0.962635271879577+0i	-0.0835434671622251-0.257592357083528i	214	86	23	277	130	168	0.660485889885814+0i	0.337895351915774+0.670511088957864i	161	138	179	119	291	8	0.986531371603149+0i	0.0583775317039254-0.152800250768664i	18	282	122	177	87	212	0.539416258251039+0i	-0.824225088237524+0.172287852892459i	105
81	201	97	14	286	145	155	0.695221787153807+0i	0.258209925690456+0.670816145409154i	134	166	278	22	52	248	0.416333199893227+0i	-0.112773883137669-0.902191065101355i	111	189	241	58	269	31	0.946924847422786+0i	-0.125686193732283-0.295865364715819i	207	93	26	274	113	187	0.613731754650732+0i	0.329751584351842+0.717354323853131i	165	132	194	106	292	8	0.986576572463249+0i	0.0578450370985938-0.152710897940288i	15	285	112	188	76	223	0.504163269196288+0i	-0.831303225694074+0.233996463528702i	98
82	188	111	13	287	146	154	0.697614984548545+0i	0.194436657954674+0.68958517920323i	140	160	273	27	49	250	0.404820452376368+0i	-0.0740966744654456-0.911389095924981i	116	183	225	75	273	27	0.953939201416946+0i	-0.122690481139659-0.273764581050433i	209	90	19	281	112	188	0.611010092660779+0i	0.328275424800555+0.720348465771034i	163	137	187	111	291	7	0.988185239271511+0i	0.0493133624886732-0.145114179755001i	18	282	109	191	88	212	0.541602560309064+0i	-0.802800646024443+0.249354746113653i	105
83	181	117	17	283	128	172	0.653197264742181+0i	0.178248909760385+0.735908050983659i	131	169	276	24	64	236	0.461880215351701+0i	-0.13225012151153-0.877027121602777i	141	159	230	69	263	37	0.936304793679209+0i	-0.0388917268863575-0.349028318210901i	204	96	25	275	123	176	0.641382286517327+0i	0.304262144975521+0.704310520776668i	153	144	197	102	297	3	0.99498743710662+0i	0.00949439563459071-0.0995482619212102i	18	282	114	185	90	210	0.547722557505166+0i	-0.807768669673426+0.217967374379801i	93
84	194	104	11	289	135	165	0.670820393249937+0i	0.229807045101702+0.705116105348349i	150	148	265	35	46	254	0.391578004149024+0i	0.00805465125363597-0.920109661540324i	116	184	243	56	271	28	0.952026530644061+0i	-0.104270610212431-0.287703188713229i	208	91	13	287	130	169	0.659380473395787+0i	0.296072827604612+0.691055910949728i	160	140	193	106	287	13	0.978093383408081+0i	0.0464902219592799-0.202908828283814i	18	280	111	189	82	217	0.523686444009004+0i	-0.816937716942844+0.241589062247067i	101
85	195	105	8	291	145	155	0.695221787153807+0i	0.217181705169952+0.685199805608655i	149	151	271	28	47	253	0.395811402901264+0i	-0.00753283886715653-0.918300925444342i	122	178	251	49	270	29	0.950268400739926+0i	-0.0831996320254109-0.300112958377375i	214	85	22	277	131	169	0.660807586719967+0i	0.338806546329496+0.66973387065133i	164	136	198	102	300	0	1+0i	0+0i	15	285	100	200	69	231	0.479583152331272+0i	-0.82287119796716+0.304767110358207i	90
86	197	103	11	289	145	155	0.695221787153807+0i	0.230240152765547+0.680923004987469i	146	153	264	35	62	238	0.454606056566195+0i	-0.0272137007470648-0.890276781582549i	117	183	220	78	265	35	0.939858145324779+0i	-0.143174392940349-0.310109270859207i	211	89	22	278	116	184	0.621825270205921+0i	0.336919447963431+0.70697851375933i	165	135	194	106	290	9	0.984834841763755+0i	0.0559821451788231-0.164214292524548i	19	281	104	196	101	198	0.58119931360977+0i	-0.767800822367771+0.269609449075706i	95
87	204	96	10	290	140	158	0.685418600359022+0i	0.262040579541815+0.67936446547878i	133	167	268	32	50	250	0.408248290463863+0i	-0.130171353422731-0.903542335522486i	110	189	230	70	274	25	0.95728154681171+0i	-0.128361042019895-0.259105158237628i	209	90	22	278	105	192	0.594588390010563+0i	0.339852184966134+0.728673547508341i	168	132	200	99	292	8	0.986576572463249+0i	0.0546647681200351-0.153877970460522i	21	279	111	189	79	221	0.513160143944688+0i	-0.821567752040329+0.248380948291262i	90
88	185	114	12	288	131	168	0.661911693733389+0i	0.187332748291652+0.725795667606588i	155	144	269	31	53	247	0.420317340430616+0i	0.042032689386693-0.906403103677528i	135	164	228	70	270	30	0.948683298050514+0i	-0.0569034247626797-0.311065909817i	216	83	14	286	123	176	0.641382286517327+0i	0.337925658594889+0.688792430130454i	123	176	187	112	293	6	0.989915708718623+0i	-0.0817521348083238-0.115686983219326i	18	282	119	181	87	213	0.53851648071345+0i	-0.820297312060728+0.192645580862747i	104
89	202	98	15	285	135	165	0.670820393249937+0i	0.266569495092895+0.692055419952708i	152	147	280	20	60	239	0.447960820073665+0i	0.0172476229745332-0.893886806693475i	126	174	254	46	264	36	0.938083151964686+0i	-0.0778936180334247-0.337539011478174i	208	91	19	281	120	179	0.63351226715995+0i	0.316372053626948+0.706095553761477i	144	155	209	90	297	3	0.99498743710662+0i	-0.00920445694906596-0.099575488812623i	23	277	114	186	87	213	0.53851648071345+0i	-0.810674480505522+0.229797490536998i	108
90	189	110	15	285	141	158	0.68671093362092+0i	0.204764486547029+0.697495232022855i	145	155	274	26	61	239	0.450924975282289+0i	-0.0359611744645525-0.891837126720903i	123	176	228	70	273	27	0.953939201416946+0i	-0.0951212423280052-0.284520560343144i	201	99	16	284	122	178	0.637704215656966+0i	0.273993135255334+0.719903531847348i	168	132	200	100	292	8	0.986576572463249+0i	0.0553126575476702-0.15364627096575i	25	275	112	187	97	202	0.569574152959089+0i	-0.78705801134831+0.236907093716883i	108
91	210	90	12	288	149	147	0.709491633762075+0i	0.280987816250137+0.646271977375316i	138	162	265	35	59	240	0.444212128060141+0i	-0.0929826268143214-0.891083506970581i	118	181	233	66	280	20	0.966091783079296+0i	-0.0911350982179171-0.24158033972051i	208	92	11	289	122	178	0.637704215656966+0i	0.296625153219173+0.710877522370088i	160	139	180	119	293	7	0.988264472024906+0i	0.0497229228157369-0.144433251988569i	14	286	124	176	69	231	0.479583152331272+0i	-0.861887457599959+0.164772602188227i	96
92	190	110	13	287	133	165	0.668063413780619+0i	0.208549415652819+0.714281748610906i	138	161	266	34	62	237	0.455365632796078+0i	-0.0881232613453214-0.885932520724966i	129	169	231	69	266	34	0.941629792788369+0i	-0.081210094245572-0.326708209149936i	220	80	17	283	106	194	0.594418483337567+0i	0.374532728881756+0.711612184875338i	160	140	203	97	295	4	0.993288514772317+0i	0.0214448266955992-0.113657581486676i	16	284	111	188	75	224	0.500835422470633+0i	-0.83167513277635+0.239750606089124i	95
93	190	109	11	289	134	164	0.670570227142692+0i	0.208159613542507+0.712042938143222i	140	159	277	23	51	249	0.412310562561766+0i	-0.0681850617776126-0.908488193291681i	121	178	223	77	270	30	0.948683298050514+0i	-0.115338471980403-0.294443605604241i	219	81	28	272	140	158	0.685418600359022+0i	0.35846229882585+0.633802905170343i	155	145	188	112	292	8	0.986576572463249+0i	0.0213031326962262-0.161903808491319i	20	280	111	188	90	210	0.547722557505166+0i	-0.802002556582199+0.238310510124116i	95
94	193	106	14	286	136	163	0.674425309673176+0i	0.225617387479739+0.703027237124607i	152	148	270	30	52	248	0.416333199893227+0i	0.0151514309995729-0.909085859974366i	119	181	229	71	277	23	0.960902353693305+0i	-0.101143604324409-0.257753056181559i	219	81	18	282	104	196	0.58878405775519+0i	0.374443919454927+0.716327498087687i	142	157	191	108	296	4	0.993310961716756+0i	-0.0205354250717834-0.113629352063868i	17	283	110	190	78	221	0.510753918455249+0i	-0.823298505589122+0.24760857310951i	85
95	186	114	12	288	144	156	0.692820323027551+0i	0.182024018642683+0.697758738130285i	133	167	272	28	45	254	0.387945450083904+0i	-0.127202151375152-0.91286249810403i	140	160	245	54	271	29	0.950438495292217+0i	-0.0322725016704362-0.309233168179932i	222	78	26	273	115	185	0.61913918736689+0i	0.394524503251773+0.678982387842725i	168	130	197	103	296	4	0.993310961716756+0i	0.0435262236767709-0.106952331371378i	25	275	108	192	90	209	0.548637716969591+0i	-0.792520049813377+0.266286736737295i	88
96	196	103	15	285	153	147	0.714142842854285+0i	0.228648039893345+0.661604167046227i	147	152	274	26	63	236	0.459023246837373+0i	-0.0179680090854152-0.888242539801142i	111	189	231	67	271	28	0.952026530644061+0i	-0.130719594565436-0.276690933256731i	211	89	19	281	125	174	0.64657575013984+0i	0.322019980429412+0.691551105512344i	153	145	197	103	291	9	0.98488578017961+0i	0.0147856210948219-0.172572840878397i	22	278	112	187	89	211	0.544671154612273+0i	-0.804608412827809+0.236513499276569i	103
97	196	102	8	292	143	157	0.690410505906933+0i	0.228686946809614+0.686320343347208i	143	157	274	26	48	251	0.400668337976507+0i	-0.0516400578648606-0.91476673932039i	125	175	237	62	273	27	0.953939201416946+0i	-0.0821622551334124-0.288529658495261i	197	102	22	278	116	183	0.622864243812996+0i	0.272980563350418+0.733158745301557i	158	141	194	106	294	6	0.989949493661167+0i	0.0269105618601148-0.138837392875165i	14	286	109	189	79	220	0.514017554975258+0i	-0.822483369359476+0.243530409403714i	79
98	196	104	9	291	141	159	0.685565460040104+0i	0.225794853587753+0.692110312084198i	142	157	272	28	49	251	0.404145188432738+0i	-0.0563122853779007-0.912959798228917i	133	167	232	67	274	26	0.955684745788763+0i	-0.0592242984578065-0.28837328090315i	213	87	21	278	126	173	0.649156901121946+0i	0.333948855744984+0.683427742685625i	165	135	192	107	294	6	0.989949493661167+0i	0.0469282812008978-0.133408157260077i	20	279	123	176	74	226	0.496655480858378+0i	-0.850326739262358+0.17400508564056i	100
99	196	103	13	287	144	155	0.693977918359488+0i	0.232105508210792+0.681558274755462i	147	153	280	20	50	249	0.408930410054765+0i	-0.0210536002217885-0.912322676277501i	131	167	229	70	266	33	0.943203110164195+0i	-0.0735960741268057-0.323962205897093i	201	98	15	285	100	200	0.577350269189626+0i	0.291870542571435+0.762547213650225i	151	149	206	92	297	3	0.99498743710662+0i	0.00174242549398571-0.0999848186146173i	10	290	105	194	93	207	0.556776436283002+0i	-0.791390586057985+0.252390452075349i	97
100	176	123	12	288	128	170	0.655385536415232+0i	0.142895389725645+0.741654034070384i	140	158	269	31	61	239	0.450924975282289+0i	-0.0677616075150792-0.889985972481386i	116	184	226	73	271	29	0.950438495292217+0i	-0.125921807708423-0.284271639475537i	218	79	22	277	125	174	0.64657575013984+0i	0.366999257847224+0.668768528020488i	157	141	187	113	295	5	0.991631652042901+0i	0.02745779659021-0.126145693834857i	14	286	122	177	93	207	0.556776436283002+0i	-0.814077148592189+0.165161727225201i	106
101	205	95	10	288	135	160	0.676481425202546+0i	0.269400110445887+0.685416998510889i	144	155	275	25	61	239	0.450924975282289+0i	-0.0393657258906556-0.89169333646258i	113	187	232	68	261	39	0.932737905308881+0i	-0.148292309876194-0.328647821887781i	204	95	18	282	104	195	0.589767824619589+0i	0.309074103015406+0.746087871425813i	158	141	202	98	292	8	0.986576572463249+0i	0.0264293335825512-0.161146383741767i	15	284	115	184	85	214	0.533180022557906+0i	-0.819472588131524+0.210199288405484i	106
102	204	95	6	294	134	165	0.669447933088942+0i	0.263717712819158+0.694472773280836i	145	154	272	27	59	241	0.443471156521669+0i	-0.0329026963769786-0.895684512484423i	118	181	234	64	282	18	0.969535971483266+0i	-0.0848678447423923-0.229776954738244i	205	93	19	281	116	183	0.622864243812996+0i	0.309254237343678+0.718611126037055i	159	141	192	107	292	8	0.986576572463249+0i	0.0337228390632649-0.159779337813685i	18	281	114	186	98	201	0.572502574076671+0i	-0.790987685592211+0.215822343414817i	97
103	192	107	9	291	135	165	0.670820393249937+0i	0.214682654859724+0.70986714088087i	138	162	269	30	61	237	0.452435615946823+0i	-0.0888106459179754-0.887363895250675i	130	170	242	57	271	29	0.950438495292217+0i	-0.0654967503839596-0.303935589156334i	205	94	23	277	114	185	0.617471378292171+0i	0.315867498217221+0.720386577165317i	162	138	178	121	292	8	0.986576572463249+0i	0.0631898851925361-0.150577903677866i	19	281	119	180	102	198	0.58309518948453+0i	-0.791105086730386+0.184804604242718i	107
104	193	106	11	289	140	158	0.685418600359022+0i	0.218135519140607+0.694707303525116i	148	150	276	24	51	248	0.412999469579453+0i	-0.00727630391536758-0.910702198047431i	114	185	249	51	264	36	0.938083151964686+0i	-0.117273864678381-0.325955274022981i	216	82	22	278	106	194	0.594418483337567+0i	0.374886284064066+0.711425991011927i	141	158	197	102	290	10	0.983192080250175+0i	-0.0321603063616504-0.179719359079811i	12	288	105	195	70	230	0.483045891539648+0i	-0.83245432780926+0.271452498198672i	95
105	201	99	15	285	146	154	0.697614984548545+0i	0.253201909836626+0.67024034956754i	135	165	282	18	53	246	0.421019625532602+0i	-0.102414905095779-0.901251164842859i	114	185	244	56	267	33	0.94339811320566+0i	-0.117520378579861-0.31014345167752i	193	107	18	282	123	177	0.640312423743285+0i	0.23791389149982+0.730340318092471i	157	142	191	109	290	10	0.983192080250175+0i	0.0329588795218207-0.179574624025778i	25	275	111	189	90	210	0.547722557505166+0i	-0.798688853238782+0.2491909222105i	100
106	200	100	16	284	132	168	0.66332495807108+0i	0.261609590095691+0.701113701456451i	146	154	276	23	62	236	0.456129029195871+0i	-0.0280318463637092-0.889472048079238i	133	167	239	59	272	28	0.952190457139047+0i	-0.0563386783617236-0.30026536039608i	212	87	11	289	121	178	0.636146425162864+0i	0.317293408336573+0.703308338340069i	151	148	186	114	289	11	0.981495457622364+0i	0.0079982569770874-0.191318306891931i	16	284	109	189	83	216	0.526869977550579+0i	-0.813985979853539+0.244611633733408i	99
107	197	103	13	287	151	148	0.710645285925423+0i	0.228302717489882+0.665478133959868i	139	161	260	40	60	240	0.447213595499958+0i	-0.0889988318979969-0.88998831897997i	125	174	228	71	267	31	0.946558584749204+0i	-0.0960915414551026-0.307885143029615i	197	102	12	288	136	163	0.674425309673176+0i	0.241021327775419+0.697896282573288i	161	139	187	112	292	8	0.986576572463249+0i	0.0458233093247747-0.156738288204231i	24	276	104	196	91	208	0.551677284367371+0i	-0.783478164530088+0.286031710860191i	89
108	187	111	13	287	143	157	0.690410505906933+0i	0.194560007369375+0.696763759724745i	139	160	280	20	57	243	0.435889894354067+0i	-0.0726971017486753-0.897059157133655i	128	172	225	73	279	21	0.964365076099296+0i	-0.0731143739573273-0.254272075385458i	215	84	14	286	128	172	0.653197264742181+0i	0.329446403295023+0.681761249037599i	153	146	199	101	290	10	0.983192080250175+0i	0.0130511547948829-0.182107113237933i	16	284	118	181	83	217	0.525991127935317+0i	-0.827776912817126+0.195240149406525i	103
109	204	96	11	289	126	174	0.648074069840786+0i	0.275784376062743+0.709889412457802i	136	163	271	28	54	246	0.424264068711928+0i	-0.1-0.9i	141	159	224	75	274	26	0.955684745788763+0i	-0.03519142676629-0.292281080723367i	210	88	23	277	123	177	0.640312423743285+0i	0.334374423240811+0.691515542184248i	149	150	193	103	294	6	0.989949493661167+0i	-0.00155548826731639-0.141412801599609i	25	274	113	187	86	213	0.536307204930347+0i	-0.809269158254395+0.239704007972379i	98
110	195	105	14	286	132	167	0.664433271221689+0i	0.234766375476795+0.709516156996537i	141	158	266	34	66	234	0.469041575982343+0i	-0.0647571479446584-0.88079879188727i	134	165	230	70	277	23	0.960902353693305+0i	-0.0528372500173351-0.271799359228958i	215	85	21	279	98	202	0.571547606649408+0i	0.369240059674494+0.732799503046304i	178	121	197	103	297	3	0.99498743710662+0i	0.0519769507604572-0.0854306536885035i	17	283	111	186	72	228	0.489897948556636+0i	-0.838438691164602+0.238789784451071i	100
111	187	113	11	289	146	153	0.69878059101643+0i	0.184005837059899+0.691265171657458i	141	159	269	30	44	256	0.382970843102535+0i	-0.0691454852318538-0.921168950413215i	117	182	245	55	268	31	0.946742346277018+0i	-0.10453677648753-0.304550475500339i	221	79	21	278	120	180	0.632455532033676+0i	0.373650706535869+0.678516874886134i	151	149	194	106	293	7	0.988264472024906+0i	0.00347075199757482-0.152713087893293i	25	275	123	176	82	218	0.522812904711937+0i	-0.833793572139943+0.17735542203378i	108
112	193	107	15	285	146	153	0.69878059101643+0i	0.217100896539195+0.681595837971893i	139	161	276	24	57	243	0.435889894354067+0i	-0.0782737105935439-0.896589775889686i	123	177	234	66	269	31	0.946924847422786+0i	-0.0983681888520607-0.306034365317522i	221	79	25	275	128	172	0.653197264742181+0i	0.373967389108183+0.65839329068342i	165	134	187	110	295	5	0.991631652042901+0i	0.0479364555460298-0.11986977474055i	12	288	116	183	73	226	0.494112494469261+0i	-0.844703293294187+0.205740586922752i	106
113	193	105	11	289	135	163	0.673067704044837+0i	0.224556774746648+0.704665963905733i	148	151	270	30	47	253	0.395811402901264+0i	-0.0115166338303895-0.918259604076402i	126	173	234	66	280	20	0.966091783079296+0i	-0.0697789341085726-0.248591164407221i	205	95	21	279	124	175	0.64398425373882+0i	0.300046180200418+0.703744677197343i	151	147	196	103	293	7	0.988264472024906+0i	0.00658591815273727-0.15261048134194i	15	285	105	193	85	214	0.533180022557906+0i	-0.803837709450305+0.263749882295402i	103
114	202	97	7	293	144	156	0.692820323027551+0i	0.24925574308102+0.676662082978741i	148	152	269	31	52	248	0.416333199893227+0i	-0.0152787181446771-0.909083729608292i	128	172	234	65	264	35	0.939650543453634+0i	-0.0859338448765545-0.331167979267355i	190	109	17	282	124	175	0.64398425373882+0i	0.223628642135373+0.731624569949058i	164	136	184	113	294	6	0.989949493661167+0i	0.0514330931634701-0.131736999083924i	21	279	124	175	69	231	0.479583152331272+0i	-0.86073045848957+0.17071343774974i	74
115	192	107	10	290	138	161	0.679366220486757+0i	0.213807685869497+0.70195997886252i	139	160	273	27	54	245	0.424972948184897+0i	-0.0772492890411715-0.901903842243546i	138	160	243	57	267	33	0.94339811320566+0i	-0.0392151495795055-0.329335956195884i	221	78	23	277	101	199	0.58022983951764+0i	0.400573396094984+0.709136296965727i	148	152	207	93	299	1	0.998331942124796+0i	-0.00202454454452541-0.0576995195189746i	12	287	111	188	95	205	0.562731433871138+0i	-0.796024369746596+0.222886823529047i	93
116	183	117	13	287	129	169	0.657940655409185+0i	0.176352413221411+0.73212971549495i	145	153	276	24	56	244	0.432049379893857+0i	-0.0288075978174775-0.901389735708877i	113	187	235	64	268	32	0.945163125250522+0i	-0.129345999408837-0.299893779701407i	209	89	19	281	122	177	0.638769720519721+0i	0.322163712425828+0.698701500315525i	159	141	192	108	288	12	0.979795897113271+0i	0.0419058177461748-0.195560482815482i	16	284	119	180	95	205	0.562731433871138+0i	-0.805891515730242+0.184044011604146i	110
117	194	105	13	286	135	160	0.676481425202546+0i	0.228267277967441+0.700190639158556i	147	152	274	26	63	237	0.458257569495584+0i	-0.0179760015491564-0.888637644582034i	118	182	229	71	275	25	0.957427107756338+0i	-0.108378103230874-0.26755844235122i	213	85	20	279	106	193	0.595411664453447+0i	0.356918769343625+0.71978742828908i	157	141	202	97	296	4	0.993310961716756+0i	0.0174516844050161-0.114143646536989i	11	289	116	183	89	210	0.545581215655611+0i	-0.814580537245937+0.196976357626661i	100
118	198	102	7	292	138	161	0.679366220486757+0i	0.233541009484546+0.695643684187873i	135	164	271	29	58	242	0.439696865275764+0i	-0.107216845011322-0.891723732336695i	114	185	226	73	274	26	0.955684745788763+0i	-0.123920529365095-0.267040013983937i	196	102	21	279	112	187	0.612030995783164+0i	0.272326517438124+0.742466381798322i	159	140	189	111	294	6	0.989949493661167+0i	0.0335757502772515-0.137377832976502i	17	281	111	189	97	202	0.569574152959089+0i	-0.788675799642837+0.231464397561845i	114
119	192	106	9	291	130	169	0.659380473395787+0i	0.220649342663174+0.718701091474514i	149	151	273	26	63	235	0.459792775033661+0i	-0.00716629419742461-0.887997324463493i	128	172	238	60	270	30	0.948683298050514+0i	-0.0754075905261203-0.307105348847989i	205	94	19	281	114	185	0.617471378292171+0i	0.307718327226393+0.723905054602437i	163	137	186	112	290	10	0.983192080250175+0i	0.0601612542061912-0.172377367498379i	16	284	117	183	96	204	0.565685424949238+0i	-0.800698041483882+0.197186831111702i	88
120	204	95	10	290	143	156	0.691564074808125+0i	0.262792947263298+0.672814236846585i	141	157	270	30	52	247	0.41702882811415+0i	-0.0608626297796785-0.906853183717211i	118	181	247	53	263	37	0.936304793679209+0i	-0.108797605334175-0.333910788095986i	214	84	22	278	112	188	0.611010092660779+0i	0.36033750301765+0.70485711359514i	148	151	187	113	288	12	0.979795897113271+0i	-0.00812850380847572-0.199834750295927i	16	284	114	185	70	230	0.483045891539648+0i	-0.846210427466167+0.224932387872876i	108
121	202	98	11	289	147	153	0.7+0i	0.250224870489681+0.668870326885879i	143	157	274	25	51	248	0.412999469579453+0i	-0.0509551461020951-0.909304685577285i	114	185	251	49	269	31	0.946924847422786+0i	-0.106911082242005-0.30315565940153i	204	96	24	276	122	178	0.637704215656966+0i	0.303428682753034+0.708000259757079i	146	154	194	106	289	11	0.981495457622364+0i	-0.0173362754964101-0.190699030460512i	24	276	109	191	93	206	0.557706723374982+0i	-0.789302369509073+0.256836485316444i	101
122	194	106	17	283	134	166	0.668331255192114+0i	0.23363680598854+0.70622034537445i	137	163	281	19	60	239	0.447960820073665+0i	-0.0882891686163413-0.889683160672363i	130	170	233	65	274	26	0.955684745788763+0i	-0.0677568123924163-0.286488535618942i	199	100	7	293	117	182	0.625543242171224+0i	0.255970026530008+0.737004068979365i	152	146	189	111	292	8	0.986576572463249+0i	0.012608043361695-0.162811866610687i	17	283	108	190	88	212	0.541602560309064+0i	-0.802861222252908+0.249159636516899i	97
123	202	98	13	287	149	150	0.705923338045516+0i	0.251343128761569+0.662192473852596i	139	161	280	19	58	241	0.440431530558801+0i	-0.0751584566446331-0.894634715000725i	127	172	234	66	270	28	0.951861475455529+0i	-0.0795573989895218-0.296024241929012i	210	89	12	288	136	163	0.674425309673176+0i	0.297286810645542+0.675848395639468i	162	138	187	112	290	10	0.983192080250175+0i	0.0554758505083242-0.173941838968407i	20	280	106	194	85	214	0.533180022557906+0i	-0.801346425291397+0.271224943944781i	99
124	190	109	11	289	143	157	0.690410505906933+0i	0.202988708209009+0.694355037191328i	142	157	258	42	65	235	0.465474668125631+0i	-0.0615189923300457-0.882920577920817i	127	173	228	70	275	25	0.957427107756338+0i	-0.0801979904552695-0.277311405571913i	197	102	15	285	132	168	0.66332495807108+0i	0.249114635378801+0.70564998295195i	161	138	200	100	295	5	0.991631652042901+0i	0.0290292374893569-0.12579336245388i	20	280	109	190	84	216	0.529150262212918+0i	-0.809884578677425+0.253154042473134i	82
125	194	105	8	292	126	174	0.648074069840786+0i	0.228435459365926+0.726510317135468i	134	165	280	20	52	248	0.416333199893227+0i	-0.107998571068472-0.90277515213581i	143	157	223	75	271	29	0.950438495292217+0i	-0.0290864603530198-0.309549098675475i	221	78	22	277	124	176	0.642910050732864+0i	0.374640504641111+0.668065235548835i	148	151	188	108	296	4	0.993310961716756+0i	-0.00428373008526567-0.115390567161661i	19	280	119	181	82	217	0.523686444009004+0i	-0.828993883051412+0.196269330830231i	103
126	204	96	14	285	137	162	0.676900273255308+0i	0.2717166366625+0.684087779036951i	144	155	270	29	65	235	0.465474668125631+0i	-0.0403549705430003-0.884140718260282i	130	169	226	74	271	29	0.950438495292217+0i	-0.077513095127014-0.301095311737824i	210	88	18	282	96	204	0.565685424949238+0i	0.347833498166452+0.747670955403036i	171	128	198	102	296	4	0.993310961716756+0i	0.0473335628089134-0.105322681152485i	20	280	112	186	73	227	0.493288286231625+0i	-0.836217450009621+0.239597668949582i	101
127	189	111	6	294	141	158	0.68671093362092+0i	0.190030907978401+0.701652583304864i	139	161	269	31	45	255	0.387298334620742+0i	-0.0848609000471523-0.918040645964648i	119	180	243	57	281	19	0.967815409397198+0i	-0.0786609310349582-0.239051858938697i	215	85	13	285	122	178	0.637704215656966+0i	0.330355295358787+0.69584388490648i	157	143	203	96	293	7	0.988264472024906+0i	0.0197524486748034-0.151470043588436i	18	282	120	178	90	210	0.547722557505166+0i	-0.816918060455038+0.180678948697347i	106
128	198	102	9	291	143	155	0.692723445403778+0i	0.232417720760208+0.682727054733112i	136	163	267	32	56	244	0.432049379893857+0i	-0.102939601034783-0.895955786784221i	123	177	233	67	271	29	0.950438495292217+0i	-0.0961793087840246-0.295662319595335i	213	86	13	286	124	175	0.64398425373882+0i	0.322688942792066+0.693654184112079i	157	142	177	121	294	6	0.989949493661167+0i	0.0364765849450836-0.136636227812188i	21	279	124	176	78	221	0.510753918455249+0i	-0.842779424975789+0.169862519762562i	109
129	187	113	5	295	130	169	0.659380473395787+0i	0.185884700177553+0.728467068263384i	129	170	274	26	51	249	0.412310562561766+0i	-0.149082707216033-0.898762675242546i	127	172	242	58	268	32	0.945163125250522+0i	-0.0778327862836302-0.317188782976311i	208	92	22	278	128	172	0.653197264742181+0i	0.312514397750834+0.689686946760461i	170	130	191	107	289	9	0.984783558817937+0i	0.0743093644155734-0.157096978462454i	21	279	120	180	93	205	0.558641689200467+0i	-0.807851125752347+0.187872354826127i	99
130	207	92	10	290	153	147	0.714142842854285+0i	0.266703708060771+0.647200998227471i	143	155	275	25	50	250	0.408248290463863+0i	-0.0440604725585354-0.911807001558582i	124	175	228	72	274	25	0.95728154681171+0i	-0.0901238217574969-0.274753956997169i	226	73	19	281	109	191	0.602771377334171+0i	0.403374936779795+0.688444135020819i	151	149	203	95	291	9	0.98488578017961+0i	0.00318557923234421-0.173175783771734i	11	289	97	201	91	206	0.553531667023041+0i	-0.77938758398183+0.293526297863854i	93
131	209	90	10	289	130	169	0.659380473395787+0i	0.294955219171123+0.69153366511549i	132	166	261	39	62	238	0.454606056566195+0i	-0.135724173418748-0.880291021244185i	138	161	251	48	274	25	0.95728154681171+0i	-0.0325534055620089-0.287319188221209i	213	87	17	283	115	184	0.620173672946042+0i	0.335818557742615+0.708950288567743i	159	139	199	100	295	5	0.991631652042901+0i	0.0256466524595085-0.126526344625489i	21	278	128	172	82	218	0.522812904711937+0i	-0.840301911593119+0.143385368987277i	88
132	198	102	10	290	130	170	0.658280588604383+0i	0.244142481959702+0.712082239049131i	127	173	277	23	57	243	0.435889894354067+0i	-0.160383215591403-0.88559427739601i	123	177	238	62	272	28	0.952190457139047+0i	-0.0896114591987725-0.292066978129333i	215	85	13	287	107	192	0.598213617174146+0i	0.343495548570119+0.723982925447789i	166	133	181	118	293	7	0.988264472024906+0i	0.0708782392022266-0.135313002113342i	14	286	110	189	97	200	0.571488693325884+0i	-0.78783933490822+0.229586270870116i	99
133	188	110	10	290	149	151	0.704745817062199+0i	0.191570972188733+0.683106064932816i	144	154	278	22	57	243	0.435889894354067+0i	-0.0353648639203596-0.899304912918802i	124	176	240	59	260	40	0.930949336251263+0i	-0.100515464100501-0.35104127223162i	216	84	23	277	121	176	0.638284738504225+0i	0.354980143509782+0.683067851905187i	170	130	201	99	288	12	0.979795897113271+0i	0.0730175057636912-0.186194639697413i	20	280	115	184	64	235	0.462651945572992+0i	-0.856690003960993+0.228112722948193i	108
134	192	107	8	292	128	171	0.654288656087625+0i	0.217502562085775+0.72429206125787i	142	158	269	31	60	240	0.447213595499958+0i	-0.0599941414831671-0.892412854562112i	121	179	231	69	274	26	0.955684745788763+0i	-0.0992314880892488-0.277163811559626i	201	98	16	284	139	160	0.681823249195723+0i	0.263192779402355+0.682529572785422i	163	135	191	108	294	6	0.989949493661167+0i	0.0453415379922155-0.133955757369739i	15	285	101	198	74	225	0.497485315156123+0i	-0.816073947754487+0.294162664185006i	89
135	186	114	12	287	143	156	0.691564074808125+0i	0.18237781249141+0.698911628137371i	145	155	265	35	55	244	0.428889832351286+0i	-0.0392393120096651-0.902504176222301i	133	167	227	71	274	25	0.95728154681171+0i	-0.0611839171390101-0.282610276559976i	204	96	19	281	129	171	0.6557438524302+0i	0.287727768931494+0.698006254259734i	172	128	180	120	293	7	0.988264472024906+0i	0.0903322917273167-0.123180397809977i	29	270	118	180	78	220	0.511610170386548+0i	-0.831948885770727+0.214746559976854i	90
136	192	108	6	294	130	170	0.658280588604383+0i	0.210776342758543+0.722661746600718i	134	166	280	20	60	240	0.447213595499958+0i	-0.109258933603442-0.887728835527966i	110	190	223	77	276	24	0.959166304662544+0i	-0.135915724399811-0.248046197029655i	212	88	17	283	113	187	0.613731754650732+0i	0.333579685742466+0.715582229092709i	172	127	204	95	294	6	0.989949493661167+0i	0.0539667667044144-0.130719501572915i	16	284	124	176	88	212	0.541602560309064+0i	-0.82524397769867+0.16012196582213i	94
137	205	95	14	286	127	169	0.655022178291738+0i	0.283288511533727+0.70049522851976i	141	157	274	26	58	241	0.440431530558801+0i	-0.0581878264414147-0.895898567776317i	111	189	243	57	264	36	0.938083151964686+0i	-0.133966050381682-0.319457504756318i	207	93	18	282	120	179	0.63351226715995+0i	0.306735487828411+0.710334813918427i	163	135	203	97	292	8	0.986576572463249+0i	0.0419666678866642-0.157814655381422i	16	283	116	184	90	210	0.547722557505166+0i	-0.810942859021456+0.205843822841751i	108
138	193	107	11	288	141	159	0.685565460040104+0i	0.21520426727794+0.695476184599706i	125	175	270	29	53	247	0.420317340430616+0i	-0.183738098300189-0.888579565692552i	131	169	226	73	275	25	0.957427107756338+0i	-0.0693645357732635-0.280217584227495i	211	89	19	280	114	185	0.617471378292171+0i	0.332175206617748+0.713013835138157i	155	143	186	114	290	9	0.984834841763755+0i	0.0287085172711028-0.171102762935773i	16	282	130	170	82	217	0.523686444009004+0i	-0.842563135640446+0.125856548581881i	101
139	209	91	11	289	127	172	0.651727829603431+0i	0.29634265688428+0.698163208591778i	152	147	273	27	48	252	0.4+0i	0.0186867733385004-0.916324617426704i	116	184	228	72	271	29	0.950438495292217+0i	-0.12423615604071-0.285012357975746i	198	101	20	280	118	181	0.628210816073265+0i	0.272757726575751+0.72866617402058i	144	156	194	105	292	7	0.988224988938522+0i	-0.020378312871355-0.151644635915602i	23	277	105	195	86	212	0.537206295594947+0i	-0.795018717959849+0.281699545733805i	101
140	202	98	11	289	128	170	0.655385536415232+0i	0.264643793799974+0.707413218042238i	121	176	264	36	51	248	0.412999469579453+0i	-0.215604860804226-0.884842348740543i	136	164	230	69	273	27	0.953939201416946+0i	-0.0512360170607813-0.295592406119892i	207	92	19	281	111	188	0.609292588330089+0i	0.319592512501002+0.725688065052276i	178	120	192	106	295	5	0.991631652042901+0i	0.0721848789803495-0.107032751591553i	16	284	118	182	88	212	0.541602560309064+0i	-0.817643516617693+0.195258153222136i	94
141	197	103	6	294	147	152	0.701169591458887+0i	0.221227966171968+0.677804832526881i	160	139	273	27	50	248	0.40961596025952+0i	0.0778510996668663-0.908930124586775i	91	209	235	65	285	15	0.974679434480896+0i	-0.127503878103532-0.183692027776275i	223	76	19	280	117	182	0.625543242171224+0i	0.3828675865799+0.67978530678472i	155	144	208	91	296	3	0.994970630312245+0i	0.00937607082078548-0.0997272987301728i	16	284	122	177	84	215	0.530034390251707+0i	-0.830551632981711+0.171019092799359i	88
142	198	99	9	291	138	162	0.678232998312527+0i	0.245599309033695+0.692590051475021i	145	155	278	21	56	244	0.432049379893857+0i	-0.0349481959963943-0.901172545592647i	111	188	242	57	278	22	0.962635271879577+0i	-0.104058372922023-0.250010376500965i	213	85	25	275	98	201	0.572502574076671+0i	0.375643923274959+0.728788340728762i	159	137	186	114	294	6	0.989949493661167+0i	0.0418358262047212-0.135091686071973i	15	285	108	192	91	209	0.55075705472861+0i	-0.79698610575657+0.247951232902044i	101
143	210	88	8	292	154	145	0.717669957030445+0i	0.276417467199711+0.639173854755353i	132	168	275	25	57	242	0.436618198778998+0i	-0.128226522658424-0.890461962905722i	117	181	245	55	270	29	0.950268400739926+0i	-0.10001361967384-0.294935997184i	207	92	14	286	122	178	0.637704215656966+0i	0.300812656458611+0.709115702158433i	156	144	187	113	292	8	0.986576572463249+0i	0.0261395107328411-0.161193649519186i	14	286	109	190	87	213	0.53851648071345+0i	-0.807347126067363+0.241227316095772i	105
144	207	91	13	286	149	151	0.704745817062199+0i	0.278235985866577+0.65262398783847i	143	155	270	28	51	248	0.412999469579453+0i	-0.0451048091468568-0.909613651128278i	121	179	229	70	273	27	0.953939201416946+0i	-0.102504884341407-0.281944584424235i	212	88	19	281	129	170	0.6568394987288+0i	0.322566463719554+0.681551721730025i	149	150	203	97	293	7	0.988264472024906+0i	-0.00144581637490599-0.152745680620905i	15	285	136	162	92	207	0.554700196225229+0i	-0.828167890046529+0.0802847320701331i	99
145	207	91	9	290	145	154	0.696383394959931+0i	0.274630837211773+0.663044546374104i	130	168	280	20	56	243	0.432771267414631+0i	-0.131229659750995-0.891901231360274i	112	188	227	72	274	26	0.955684745788763+0i	-0.129257112142421-0.264498139175436i	214	85	23	277	100	199	0.57831493196624+0i	0.370398830126792+0.726881383793523i	156	144	202	97	296	4	0.993310961716756+0i	0.013068087582498-0.114728193659054i	8	292	119	181	70	230	0.483045891539648+0i	-0.855447332140946+0.18675258659415i	88
146	196	104	11	289	140	159	0.684271455454021+0i	0.229107230605402+0.69230228378589i	164	136	263	36	58	242	0.439696865275764+0i	0.109590237431852-0.891435161145384i	124	176	240	60	271	29	0.950438495292217+0i	-0.0862905848040677-0.298698178167927i	206	92	20	280	117	182	0.625543242171224+0i	0.315051923701262+0.713749211940754i	157	143	192	107	289	10	0.983135384342608+0i	0.0296243843437282-0.180463879781431i	16	284	123	177	94	205	0.560697129387168+0i	-0.811707546474906+0.16355301309569i	100
147	198	99	11	289	146	154	0.697614984548545+0i	0.242511541816238+0.674182086249141i	137	163	278	22	56	243	0.432771267414631+0i	-0.0910903849500503-0.896889944123573i	130	170	233	66	265	34	0.941428502552403+0i	-0.0783000781674379-0.327996146838515i	218	82	24	276	110	189	0.606541817675112+0i	0.377595917470578+0.699663023548425i	153	147	192	106	293	7	0.988264472024906+0i	0.0105607747619248-0.152387018376767i	23	277	98	202	82	218	0.522812904711937+0i	-0.788881165086471+0.323006461295248i	107
148	212	86	5	295	149	151	0.704745817062199+0i	0.284309644973967+0.650001045466936i	130	170	268	32	66	234	0.469041575982343+0i	-0.147585992710505-0.870757356991978i	118	181	232	68	273	27	0.953939201416946+0i	-0.107892614981882-0.279927104140295i	221	78	20	279	128	172	0.653197264742181+0i	0.365983216194361+0.662864706254123i	164	135	193	107	291	8	0.986531371603149+0i	0.0524233094012464-0.154944020453293i	16	284	116	184	81	219	0.519615242270663+0i	-0.828157920971484+0.210129621739033i	102
149	185	114	15	285	139	159	0.682966289812414+0i	0.186346731145949+0.706280357061617i	130	170	270	29	56	244	0.432049379893857+0i	-0.147185461552815-0.88975826674486i	104	196	243	57	278	22	0.962635271879577+0i	-0.120060881495685-0.24273178215432i	215	85	18	282	129	171	0.6557438524302+0i	0.333527665956832+0.677317721635414i	151	147	189	110	296	4	0.993310961716756+0i	0.00585864891779667-0.115321331791613i	17	283	118	178	95	205	0.562731433871138+0i	-0.80584971083902+0.184226971081873i	113
150	193	106	11	289	130	170	0.658280588604383+0i	0.225512079473177+0.718199811109938i	153	144	280	20	55	245	0.428174419288838+0i	0.0315784689374432-0.903144211610878i	115	184	238	62	256	43	0.925303891145984+0i	-0.138817750367886-0.352905569824138i	220	79	22	278	114	185	0.617471378292171+0i	0.380459926912683+0.688461575546204i	156	144	195	104	293	7	0.988264472024906+0i	0.0199048688705772-0.151450089232653i	17	283	104	195	89	210	0.545581215655611+0i	-0.792662079625671+0.272080805363503i	89
151	197	103	8	292	141	159	0.685565460040104+0i	0.228756625492465+0.691137038721917i	156	143	273	26	59	241	0.443471156521669+0i	0.0471078852689438-0.895049820109932i	128	172	234	65	279	21	0.964365076099296+0i	-0.0664530372952968-0.256093720802033i	215	85	17	283	106	194	0.594418483337567+0i	0.353095973858228+0.722488684971451i	164	136	178	122	294	5	0.99160354576476+0i	0.057831493196624-0.115662986393248i	11	289	90	210	89	211	0.544671154612273+0i	-0.769978537879555+0.332364836494772i	108
152	190	108	12	288	132	167	0.664433271221689+0i	0.214154469314028+0.716007186672364i	133	167	274	26	52	247	0.41702882811415+0i	-0.123451566241401-0.900470247878454i	136	164	239	59	269	31	0.946924847422786+0i	-0.0490881968391571-0.317684878872781i	208	92	24	276	94	206	0.559761854124889+0i	0.346496173225042+0.752733065971642i	152	148	193	107	295	3	0.994953710433827+0i	0.00466170493675272-0.100226656140183i	23	277	118	182	97	202	0.569574152959089+0i	-0.797028346965433+0.200826040180267i	94
153	204	96	14	285	144	156	0.692820323027551+0i	0.266192606586115+0.670180196811939i	145	154	274	26	43	256	0.379226461405452+0i	-0.0336695706120471-0.924691111120195i	126	173	245	55	272	28	0.952190457139047+0i	-0.0735922407414037-0.296508879185755i	214	85	16	284	120	180	0.632455532033676+0i	0.336865202069253+0.697511172408615i	146	153	189	111	287	13	0.978093383408081+0i	-0.018668569847261-0.207327802846582i	16	284	119	181	81	217	0.521356001727143+0i	-0.831381586189778+0.192334546058829i	97
154	200	99	14	285	134	166	0.668331255192114+0i	0.259778129867183+0.697028447465412i	131	169	275	25	52	247	0.41702882811415+0i	-0.136582978451834-0.898572226656803i	133	167	230	70	273	27	0.953939201416946+0i	-0.0623576267460133-0.293447655275357i	218	80	23	276	119	180	0.630867110441485+0i	0.372496787130056+0.680626793875319i	145	155	198	102	290	9	0.984834841763755+0i	-0.0179750836709387-0.172560803241012i	14	285	108	192	90	210	0.547722557505166+0i	-0.799383505948107+0.246953457999909i	92
155	195	104	12	288	145	155	0.695221787153807+0i	0.225754412318436+0.682423337808302i	143	157	278	21	56	244	0.432049379893857+0i	-0.0488922449555691-0.900523670825225i	132	168	241	59	264	36	0.938083151964686+0i	-0.0672183257157442-0.339825980007374i	212	87	17	283	118	181	0.628210816073265+0i	0.331811661943586+0.703741565893899i	152	148	199	100	291	9	0.98488578017961+0i	0.00696920937700354-0.173064814796826i	19	280	112	188	88	212	0.541602560309064+0i	-0.807323138215405+0.234298990968159i	87
156	207	93	13	287	119	180	0.630867110441485+0i	0.298048252861456+0.716361590210869i	136	164	271	29	65	234	0.466252404120157+0i	-0.101678076509601-0.878789089832982i	121	179	236	64	271	28	0.952026530644061+0i	-0.0977815430529076-0.289972851812071i	204	96	21	279	121	179	0.635085296108588+0i	0.29826928289274+0.712532175799323i	159	140	198	100	293	7	0.988264472024906+0i	0.0289801717683555-0.149978275018784i	21	279	118	182	81	218	0.520483438769616+0i	-0.828753817766927+0.205582342391796i	100
157	200	99	7	293	157	143	0.723417813807024+0i	0.230584829730414+0.650766703946094i	136	164	273	27	49	249	0.405499112454445+0i	-0.103375907619013-0.908231188367039i	120	180	241	59	273	27	0.953939201416946+0i	-0.0939285278691971-0.284916534536565i	207	93	25	275	113	187	0.613731754650732+0i	0.327569197104363+0.718353502421848i	153	147	200	100	294	6	0.989949493661167+0i	0.00847004898290547-0.141167483048424i	12	288	94	205	80	220	0.516397779494322+0i	-0.794132653819657+0.320447595513966i	92
158	206	93	14	286	144	155	0.693977918359488+0i	0.277014481139965+0.66457326614015i	155	142	263	37	62	237	0.455365632796078+0i	0.0516424036650519-0.888805492001441i	130	169	224	76	269	30	0.948507012013862+0i	-0.0809665172414292-0.306233360766472i	206	94	13	287	119	179	0.631924725786547+0i	0.293247812869709+0.717409827913397i	152	147	199	101	296	4	0.993310961716756+0i	0.00590330290978804-0.115319054575073i	23	277	98	201	81	219	0.519615242270663+0i	-0.791402723750604+0.321996473334918i	99
159	212	88	11	289	132	168	0.66332495807108+0i	0.304838313836302+0.683427832633i	155	145	267	32	56	243	0.432771267414631+0i	0.0381996494253765-0.900694075079942i	131	168	229	70	266	33	0.943203110164195+0i	-0.0752964486391733-0.323571225233204i	212	86	26	273	109	190	0.60377851484073+0i	0.363198995758065+0.709604111104957i	181	119	198	101	295	5	0.991631652042901+0i	0.0693630994432165-0.108882629938375i	12	288	105	194	89	210	0.545581215655611+0i	-0.797362651871691+0.257980500278393i	111
160	213	85	16	284	144	155	0.693977918359488+0i	0.31199576535402+0.64888619281858i	140	160	269	31	60	240	0.447213595499958+0i	-0.0748979625175842-0.891285753959253i	123	177	222	78	269	30	0.948507012013862+0i	-0.111220503766833-0.296588010044889i	206	92	16	284	111	188	0.609292588330089+0i	0.312145020299514+0.728922511731004i	161	138	185	115	295	5	0.991631652042901+0i	0.0404204026856867-0.12260855481325i	20	280	117	183	80	219	0.517260600111872+0i	-0.829518936489067+0.210570191570301i	107
161	210	89	10	290	143	157	0.690410505906933+0i	0.28777868536818+0.663714367466228i	132	167	272	28	52	248	0.416333199893227+0i	-0.129521402008164-0.899939371895966i	113	186	251	47	261	39	0.932737905308881+0i	-0.12111825568638-0.339603251073202i	210	90	22	278	102	198	0.58309518948453+0i	0.344811711072687+0.735598316955066i	154	146	193	107	295	5	0.991631652042901+0i	0.011957625511119-0.12854447424453i	22	277	112	187	87	211	0.540320561079099+0i	-0.807266987892185+0.237431467027113i	91
162	185	115	10	290	143	156	0.691564074808125+0i	0.175187148742135+0.70074859496854i	137	161	267	33	59	240	0.444212128060141+0i	-0.0920169074593979-0.89118374874427i	128	170	235	64	261	39	0.932737905308881+0i	-0.0862734140308484-0.350081273465837i	209	90	21	278	112	187	0.612030995783164+0i	0.332290490136948+0.717635764413408i	157	143	196	104	290	9	0.984834841763755+0i	0.0261008559756274-0.17151991069698i	24	276	118	182	82	217	0.523686444009004+0i	-0.825698442838226+0.20970119183193i	109
163	201	98	10	290	143	151	0.697419929327467+0i	0.24814858081418+0.672330070736673i	135	164	264	36	66	233	0.469825271726817+0i	-0.111749995931982-0.875657554330473i	115	185	235	64	281	19	0.967815409397198+0i	-0.0950678234157058-0.233013824234386i	202	96	16	284	122	178	0.637704215656966+0i	0.284950229596822+0.715637268444043i	160	140	187	113	296	4	0.993310961716756+0i	0.0301271791800367-0.111470562966136i	17	283	107	192	80	219	0.517260600111872+0i	-0.814964971175953+0.261292111109548i	98
164	201	99	13	287	132	168	0.66332495807108+0i	0.261072981260453+0.701313694758472i	146	152	265	35	54	245	0.424972948184897+0i	-0.0237643609089551-0.904894053722106i	122	178	242	58	273	27	0.953939201416946+0i	-0.0873484847348087-0.287002164128657i	213	87	22	278	122	178	0.637704215656966+0i	0.340154097581824+0.691106737944023i	150	149	173	127	293	7	0.988264472024906+0i	0.0033310207861965-0.152716199644488i	19	280	116	181	95	205	0.562731433871138+0i	-0.80182251691886+0.20103229764204i	102
165	202	98	7	293	131	168	0.661911693733389+0i	0.256164388300676+0.704452067826859i	134	166	268	31	61	239	0.450924975282289+0i	-0.119039932978844-0.884588130726984i	104	193	223	76	279	21	0.964365076099296+0i	-0.137700766408171-0.225917017797691i	205	95	28	272	120	178	0.634574316970352+0i	0.317635394474964+0.704573056835375i	143	157	191	109	295	4	0.993288514772317+0i	-0.0194656714975115-0.114013218771139i	18	282	112	187	84	215	0.530034390251707+0i	-0.815494238949124+0.232449330804136i	95
166	206	92	12	288	151	146	0.71303401631164+0i	0.269195619763925+0.647391851881384i	147	152	270	29	65	235	0.465474668125631+0i	-0.018358315035115-0.884870784692548i	128	171	254	46	256	43	0.925303891145984+0i	-0.0770205611209235-0.371322692808719i	208	92	17	283	133	167	0.665832811847939+0i	0.298241865057524+0.683899449183633i	159	141	191	109	293	5	0.991575250049166+0i	0.0277725928592004-0.126519589691913i	18	282	104	196	85	215	0.532290647422377+0i	-0.799411247020484+0.278582707295017i	96
167	198	101	12	288	159	138	0.731678573796948+0i	0.226685844083739+0.642853010211905i	129	171	279	21	42	258	0.374165738677394+0i	-0.149004423523986-0.91531288736163i	133	166	238	60	279	21	0.964365076099296+0i	-0.0480726568872318-0.260171135331732i	213	87	12	288	120	179	0.63351226715995+0i	0.321325248477121+0.703855306187981i	156	142	193	106	289	11	0.981495457622364+0i	0.0305218673473847-0.189037251038771i	21	279	113	187	72	226	0.491539152311424+0i	-0.837103083025087+0.240099333890916i	100
168	196	103	8	292	127	173	0.650640709864771+0i	0.237037300011974+0.721442988093792i	143	156	264	35	56	244	0.432049379893857+0i	-0.0511144258892952-0.900400271434511i	114	185	242	58	269	31	0.946924847422786+0i	-0.116059877405415-0.299772310579169i	213	85	25	274	128	171	0.654288656087625+0i	0.346661777117861+0.672110085328688i	147	151	194	105	290	9	0.984834841763755+0i	-0.00781572811491962-0.173318345371153i	20	280	103	195	82	218	0.522812904711937+0i	-0.803019713653325+0.286052453495505i	112
169	210	89	10	290	141	158	0.68671093362092+0i	0.289176085689928+0.666937242257873i	146	152	270	30	67	233	0.472581562625261+0i	-0.0221730191033368-0.881007959039253i	130	170	234	66	272	28	0.952190457139047+0i	-0.0707612399257008-0.297197207687944i	214	85	22	278	113	187	0.613731754650732+0i	0.35622991489865+0.704580429095667i	140	159	201	97	291	9	0.98488578017961+0i	-0.0310272666747338-0.170403370631848i	10	290	94	206	85	213	0.534073870666651+0i	-0.784969305720547+0.313987722288219i	81
170	192	108	14	286	141	159	0.685565460040104+0i	0.214816434871769+0.69559607482287i	159	140	269	30	50	250	0.408248290463863+0i	0.0723430879768052-0.909999896129287i	121	179	225	75	273	27	0.953939201416946+0i	-0.108193557865066-0.279810925513102i	208	91	17	283	118	180	0.629263978281306+0i	0.313791630812952+0.711028591597646i	149	151	179	119	293	7	0.988264472024906+0i	-0.00505503549295188-0.152668857169687i	15	285	111	189	89	211	0.544671154612273+0i	-0.805702669257624+0.232758548896647i	87
171	209	90	15	283	136	164	0.673300329224139+0i	0.299213324942103+0.676119850946382i	126	174	269	31	52	247	0.41702882811415+0i	-0.179688210009682-0.89095404129801i	131	169	234	66	264	36	0.938083151964686+0i	-0.0764240562643283-0.337874775063346i	208	92	22	278	120	180	0.632455532033676+0i	0.319699575403639+0.705543890545962i	148	152	200	99	293	7	0.988264472024906+0i	-0.00602474797198269-0.152633665176485i	22	277	116	184	89	211	0.544671154612273+0i	-0.810511737505267+0.215416008456955i	99
172	200	99	12	288	122	177	0.638769720519721+0i	0.265186654942535+0.722252921203886i	143	156	275	25	60	239	0.447960820073665+0i	-0.046582894346865-0.892838808314916i	121	179	229	70	271	28	0.952026530644061+0i	-0.104560277393515-0.287598041268059i	205	95	17	283	114	186	0.616441400296898+0i	0.300903021211456+0.72763821492952i	164	135	205	95	293	7	0.988264472024906+0i	0.0390623176875392-0.147673520545191i	22	278	113	187	76	223	0.504163269196288+0i	-0.829642383411794+0.239818501454972i	102
173	204	95	13	287	152	148	0.711805216802087+0i	0.260372926738899+0.65233371241624i	137	163	273	27	57	241	0.437350166097184+0i	-0.0945205876966273-0.89431017589886i	133	165	246	54	273	27	0.953939201416946+0i	-0.0496416669953434-0.295864335292247i	209	89	24	275	117	181	0.626591932332702+0i	0.337071955543434+0.702684173097485i	150	150	195	103	298	2	0.99666109251507+0i	4.9995996217395e-18-0.0816496580927729i	19	281	110	190	80	220	0.516397779494322+0i	-0.819019075679315+0.250082160512768i	94
174	199	101	11	289	149	150	0.705923338045516+0i	0.235481183964744+0.66799764430815i	139	161	264	36	62	237	0.455365632796078+0i	-0.0855094286734529-0.886188624433967i	129	171	236	64	269	30	0.948507012013862+0i	-0.0751396909625171-0.307714924894118i	214	85	17	283	114	185	0.617471378292171+0i	0.344163598496895+0.70730510705044i	165	134	201	99	296	4	0.993310961716756+0i	0.0336801035851611-0.110449010660241i	21	279	120	180	85	215	0.532290647422377+0i	-0.824557865158473+0.19175764306011i	108
175	214	85	7	293	134	166	0.668331255192114+0i	0.30669605549122+0.677695258120831i	130	170	266	33	58	241	0.440431530558801+0i	-0.151412266659503-0.884926207315991i	112	188	235	65	265	34	0.941428502552403+0i	-0.137626783334848-0.307849383775317i	207	92	20	280	104	195	0.589767824619589+0i	0.327581095361424+0.738149401547741i	173	126	200	99	292	8	0.986576572463249+0i	0.068896368864848-0.148053899049993i	16	284	93	207	87	212	0.539416258251039+0i	-0.774850640325474+0.329600645511582i	102
176	221	77	15	285	141	158	0.68671093362092+0i	0.343868447047564+0.640454982626087i	154	143	270	30	57	243	0.435889894354067+0i	0.0416220852554-0.89903704151664i	118	180	226	74	270	29	0.950268400739926+0i	-0.118298720916855-0.288089186163972i	210	90	24	276	118	182	0.627162924074226+0i	0.334870147997274+0.703227310794277i	164	136	193	107	291	9	0.98488578017961+0i	0.0536218763516522-0.164695763080075i	18	282	94	204	79	220	0.514017554975258+0i	-0.79100904702173+0.331799096905088i	95
177	193	107	13	287	147	153	0.7+0i	0.213860351348133+0.681369026388236i	150	150	274	26	51	249	0.412310562561766+0i	5.57853166077181e-17-0.91104335791443i	124	175	234	65	261	39	0.932737905308881+0i	-0.104166768286111-0.345180075301034i	204	94	14	286	97	202	0.569574152959089+0i	0.309931605105184+0.761267157072903i	147	153	181	119	293	7	0.988264472024906+0i	-0.0147137638067499-0.152042226003083i	23	276	110	189	89	209	0.546495853708704+0i	-0.799396730911659+0.24961399898032i	112
178	187	113	13	287	142	157	0.689141776385575+0i	0.188932985737692+0.699562676920642i	156	144	263	37	65	234	0.466252404120157+0i	0.046906582615422-0.883407305923783i	112	188	220	80	260	40	0.930949336251263+0i	-0.174209316876541-0.320911899509417i	212	87	22	278	120	180	0.632455532033676+0i	0.340786271888347+0.695603850544577i	160	140	199	101	294	5	0.99160354576476+0i	0.0258578589508572-0.1267035088592i	20	280	115	185	80	219	0.517260600111872+0i	-0.826400950347126+0.222492563554995i	93
179	204	95	12	288	148	149	0.705915362006309+0i	0.260923572657789+0.658484920795455i	137	162	265	35	65	234	0.466252404120157+0i	-0.0959107050424876-0.879437224769583i	121	177	244	54	282	18	0.969535971483266+0i	-0.0692502410200388-0.234956174889418i	203	97	24	276	122	178	0.637704215656966+0i	0.29866112199703+0.71002455418162i	147	152	189	111	294	6	0.989949493661167+0i	-0.00907703587873301-0.141129753842541i	18	282	115	184	80	219	0.517260600111872+0i	-0.827836577158806+0.217090011492694i	101
180	203	97	6	294	130	167	0.661596884598498+0i	0.259004036883917+0.703709081344981i	130	169	265	35	49	250	0.404820452376368+0i	-0.153364613797765-0.901443118877977i	115	184	239	60	271	29	0.950438495292217+0i	-0.11182830746031-0.290105319353557i	205	94	22	278	118	180	0.629263978281306+0i	0.31004320071059+0.712671073729471i	158	142	178	122	295	5	0.991631652042901+0i	0.0354663451065954-0.124132207873084i	19	280	115	185	97	203	0.568624070307733+0i	-0.794695975316794+0.212426395445472i	97
181	206	93	11	288	130	169	0.659380473395787+0i	0.283974626153097+0.696114791543433i	134	165	268	31	58	242	0.439696865275764+0i	-0.116486779206294-0.890560215222312i	130	169	233	67	270	30	0.948683298050514+0i	-0.0725544046151986-0.307791907578698i	201	95	24	276	139	161	0.680685928555405+0i	0.287292794315118+0.673891324325575i	148	152	187	113	293	6	0.989915708718623+0i	-0.00764600817589172-0.141451151253997i	23	277	107	192	89	210	0.545581215655611+0i	-0.79447014567593+0.266755177556898i	96
182	208	91	8	292	149	148	0.708296196293261+0i	0.269660985704206+0.65237983652588i	134	164	274	25	69	231	0.479583152331272+0i	-0.105310549859311-0.871154227498397i	126	172	237	62	275	25	0.957427107756338+0i	-0.0736176310756974-0.279130395564754i	209	91	21	279	116	183	0.622864243812996+0i	0.325391639410712+0.711449516677658i	174	126	185	115	294	6	0.989949493661167+0i	0.0799777870327524-0.116634272756097i	16	284	115	182	76	223	0.504163269196288+0i	-0.83732329089269+0.211445275477952i	100
183	200	97	14	286	157	141	0.725841330859502+0i	0.245744612184468+0.642467079311005i	145	154	272	28	41	259	0.369684550213647+0i	-0.0343632945505674-0.928521673048596i	114	186	231	68	274	26	0.955684745788763+0i	-0.118618430301325-0.269437069943088i	221	79	16	284	134	165	0.669447933088942+0i	0.347799644739021+0.656410597113083i	135	161	197	102	295	5	0.991631652042901+0i	-0.0344001939109651-0.124431882271204i	23	277	117	182	74	225	0.497485315156123+0i	-0.840218140844524+0.215735571938854i	110
184	187	112	13	287	131	168	0.661911693733389+0i	0.19851326466673+0.722817676492733i	140	160	265	34	52	248	0.416333199893227+0i	-0.0781667807981622-0.905845804232883i	136	164	250	50	266	34	0.941629792788369+0i	-0.0466758196856164-0.333398712040117i	209	89	20	280	107	192	0.598213617174146+0i	0.337661359525516+0.726722281556583i	161	139	190	109	295	5	0.991631652042901+0i	0.0337330649602573-0.124614393209829i	13	287	104	196	82	218	0.522812904711937+0i	-0.808110866732487+0.271336495399229i	87
185	219	80	17	282	141	158	0.68671093362092+0i	0.337663917057001+0.643747755540326i	137	162	272	28	72	228	0.489897948556636+0i	-0.0891505924513696-0.867209416384284i	126	173	241	57	278	22	0.962635271879577+0i	-0.0668096987719878-0.262430557449641i	206	93	20	280	124	176	0.642910050732864+0i	0.306160317821729+0.702091537093251i	155	145	204	94	298	2	0.99666109251507+0i	0.00734333123972158-0.0813187687620173i	12	288	110	190	84	216	0.529150262212918+0i	-0.814982736672032+0.236226880194792i	94
186	202	96	14	286	134	166	0.668331255192114+0i	0.271674115558125+0.692478525493061i	138	162	271	28	52	247	0.41702882811415+0i	-0.0890376776216228-0.904521557778192i	132	167	247	53	271	29	0.950438495292217+0i	-0.0553800875964481-0.305940701059007i	213	82	16	283	119	180	0.630867110441485+0i	0.345481637373058+0.694729535287828i	172	125	185	115	291	9	0.98488578017961+0i	0.0972194871606243-0.14334703106875i	15	285	106	193	97	203	0.568624070307733+0i	-0.782708491565626+0.253049568064695i	118
187	195	103	16	284	131	168	0.661911693733389+0i	0.244837795427822+0.708468322248102i	137	162	268	32	49	250	0.404820452376368+0i	-0.0966436139440375-0.909274663246276i	120	180	234	66	267	32	0.944974385170711+0i	-0.110030544592639-0.308085524859388i	213	86	15	285	102	197	0.584069451132157+0i	0.346435299281854+0.73406093729722i	156	143	187	110	294	6	0.989949493661167+0i	0.0233899964185073-0.139473682347396i	25	274	116	183	83	215	0.527753247202597+0i	-0.820223633256645+0.220702744691547i	103
188	191	108	15	284	132	166	0.665547158460036+0i	0.220051518037202+0.713179016289245i	137	163	271	29	79	221	0.513160143944688+0i	-0.0916856424612702-0.853381749062593i	131	169	225	75	270	30	0.948683298050514+0i	-0.077657828900734-0.306544061450266i	198	101	11	289	124	175	0.64398425373882+0i	0.25278736703401+0.722068437202782i	156	144	183	117	292	8	0.986576572463249+0i	0.0292118697336088-0.160665283534849i	22	278	113	186	78	220	0.511610170386548+0i	-0.826071990014309+0.236347415621255i	101
189	183	116	11	289	128	170	0.655385536415232+0i	0.177523715083927+0.734135634089859i	145	153	278	22	59	241	0.443471156521669+0i	-0.0281830569813757-0.895845437914665i	130	170	233	67	267	33	0.94339811320566+0i	-0.0776948733581439-0.322433724436297i	206	93	19	281	118	181	0.628210816073265+0i	0.308999125965385+0.714052316515527i	149	150	201	98	295	5	0.991631652042901+0i	-0.00125333360071118-0.129093360873253i	19	281	111	189	88	211	0.542507494207134+0i	-0.805128583734103+0.239694769203282i	107
190	186	113	8	292	139	160	0.681823249195723+0i	0.182682028202298+0.708339137298005i	155	145	276	23	60	239	0.447960820073665+0i	0.0351929800207281-0.893360262064633i	109	191	225	74	271	29	0.950438495292217+0i	-0.147991438263046-0.273432260107512i	201	97	21	279	115	184	0.620173672946042+0i	0.294977498038039+0.726892626896046i	159	140	184	116	293	7	0.988264472024906+0i	0.0412338743323404-0.147081953144762i	11	289	122	177	73	227	0.493288286231625+0i	-0.853218360585244+0.169366749472541i	101
191	191	109	8	292	140	159	0.684271455454021+0i	0.202288316548381+0.700608315850489i	145	155	274	26	42	258	0.374165738677394+0i	-0.037363260643219-0.926608863951833i	134	164	240	60	276	24	0.959166304662544+0i	-0.0468026124824157-0.278943570395198i	213	87	18	282	111	189	0.608276253029822+0i	0.341881010232744+0.716322116678131i	156	144	168	130	294	6	0.989949493661167+0i	0.042328008195231-0.134938281159293i	24	276	101	198	88	212	0.541602560309064+0i	-0.784183486065925+0.302857931790073i	111
192	202	98	12	288	151	148	0.710645285925423+0i	0.248078395876537+0.658361896749271i	144	156	268	32	62	238	0.454606056566195+0i	-0.0452310211271678-0.889543415500968i	116	184	222	76	267	33	0.94339811320566+0i	-0.139261246133167-0.301008812703943i	197	102	14	285	107	193	0.597215762238964+0i	0.265340881496916+0.756919777743833i	165	134	182	116	294	6	0.989949493661167+0i	0.0599584891784844-0.128081925248778i	23	277	110	190	74	226	0.496655480858378+0i	-0.827856748036471+0.260742282846132i	110
193	208	92	11	289	149	150	0.705923338045516+0i	0.272752435428116+0.65366531938807i	151	148	273	27	42	258	0.374165738677394+0i	0.0113462652282045-0.92729243621706i	126	173	238	62	271	27	0.953622552771463+0i	-0.0779029558911934-0.290749301476465i	203	97	14	286	115	185	0.61913918736689+0i	0.285141439120181+0.731683692836692i	172	127	193	106	293	7	0.988264472024906+0i	0.0701780100578863-0.135677486111914i	14	286	91	209	67	231	0.474164754874401+0i	-0.807704611023059+0.35040126507618i	98
194	192	108	11	289	148	151	0.703550479775242+0i	0.205548999496732+0.680269307858233i	141	159	282	18	58	241	0.440431530558801+0i	-0.0610709082665986-0.895706654576779i	110	190	237	61	271	28	0.952026530644061+0i	-0.125929270559919-0.278903753589082i	218	81	22	278	129	171	0.6557438524302+0i	0.357155814406665+0.665161427200579i	165	134	191	109	292	8	0.986576572463249+0i	0.0579151693728308-0.152684314266996i	18	282	124	176	76	222	0.505008472252674+0i	-0.846843189056611+0.166802446329332i	106
195	198	101	12	287	132	168	0.66332495807108+0i	0.248925531664045+0.705716713480539i	139	160	280	19	61	238	0.451678400996131+0i	-0.0715534272309237-0.889306881298625i	109	189	229	70	270	29	0.950268400739926+0i	-0.140350567717503-0.278013821053124i	211	88	24	276	117	181	0.626591932332702+0i	0.34277107328223+0.699921811102153i	146	151	186	113	293	7	0.988264472024906+0i	-0.0105080045252971-0.152390666296298i	22	278	119	181	74	225	0.497485315156123+0i	-0.8430988219187+0.204187995933435i	89
196	199	100	12	288	134	165	0.669447933088942+0i	0.251556013856173+0.69896998274299i	162	137	275	24	55	245	0.428174419288838+0i	0.0895663988117203-0.899246644069671i	121	177	237	62	271	29	0.950438495292217+0i	-0.0950469346589044-0.296028287294665i	210	90	25	273	113	186	0.614757205248285+0i	0.341674791827711+0.710867016554298i	169	130	190	110	297	3	0.99498743710662+0i	0.0439385247314075-0.0898298727842109i	19	281	112	188	78	221	0.510753918455249+0i	-0.825689954952494+0.239513116703777i	100
197	187	110	9	291	144	155	0.693977918359488+0i	0.191432836976709+0.694080771781268i	138	161	265	35	51	248	0.412999469579453+0i	-0.090921212996965-0.906181422869753i	121	179	228	72	270	30	0.948683298050514+0i	-0.110201653037193-0.296404446100037i	218	81	12	287	116	183	0.622864243812996+0i	0.348849675135191+0.70024569826407i	165	134	196	104	294	6	0.989949493661167+0i	0.0452936981581578-0.133971940745657i	24	276	109	190	85	215	0.532290647422377+0i	-0.805698178819642+0.259840549786554i	84
198	219	81	17	283	152	148	0.711805216802087+0i	0.323452973831782+0.623467326371406i	133	164	276	23	60	238	0.448711802696558+0i	-0.109409981964328-0.886953873641336i	121	179	223	76	272	28	0.952190457139047+0i	-0.111803583936341-0.284311962379923i	193	106	15	285	118	182	0.627162924074226+0i	0.239603564919435+0.741118612871492i	158	140	197	102	291	9	0.98488578017961+0i	0.0323485554291259-0.170157488702816i	20	280	119	181	84	216	0.529150262212918+0i	-0.825385272255876+0.196822641845632i	98
199	200	98	6	294	148	152	0.702376916856849+0i	0.239049652470788+0.670463966459244i	148	152	275	25	53	247	0.420317340430616+0i	-0.0145161768096735-0.907261050604601i	130	168	234	66	269	31	0.946924847422786+0i	-0.0713710977544488-0.313431810349011i	210	90	23	277	121	179	0.635085296108588+0i	0.329962512673609+0.698420651825807i	149	150	184	115	289	11	0.981495457622364+0i	-0.00277485963664467-0.191465314928484i	15	285	113	187	85	215	0.532290647422377+0i	-0.816452304560486+0.223768409398059i	92
200	198	100	9	290	124	176	0.642910050732864+0i	0.252980705146396+0.722957418863863i	151	149	273	27	49	250	0.404820452376368+0i	0.00743386972736592-0.914365976466026i	112	187	235	65	268	32	0.945163125250522+0i	-0.132197101775467-0.298647941477643i	216	83	23	277	138	162	0.678232998312527+0i	0.341772113603138+0.650531953376038i	143	157	203	96	294	6	0.989949493661167+0i	-0.0182872140028587-0.140234010867598i	21	279	116	183	85	215	0.532290647422377+0i	-0.819209913435941+0.21345206580154i	104
[truncated: 751 more columns]
