# Supplementary material for: Experimental benchmarking of quantum state overlap estimation strategies with photonic systems
Source: Light Sci Appl. 2025 Feb 12;14:83. doi: 10.1038/s41377-025-01755-8 (PMC11814415; doi:10.1038/s41377-025-01755-8)
Supplement: Supplementary file 3 — Dataset all [file 41377_2025_1755_MOESM3_ESM.zip › overlap_estimation_data/1_TT_data/Tomography_Psi/Psi_tomo_c02.csv]

Data No.	SigmaX+_Counts (m =1)	SigmaX-_Counts (m =1)	SigmaY+_Counts (m =1)	SigmaY-_Counts (m =1)	SigmaZ+_Counts (m =1)	SigmaZ-_Counts (m =1)	Tomo results (m =1)_1	Tomo results (m =1)_2	SigmaX+_Counts (m =2)	SigmaX-_Counts (m =2)	SigmaY+_Counts (m =2)	SigmaY-_Counts (m =2)	SigmaZ+_Counts (m =2)	SigmaZ-_Counts (m =2)	Tomo results (m =2)_1	Tomo results (m =2)_2	SigmaX+_Counts (m =3)	SigmaX-_Counts (m =3)	SigmaY+_Counts (m =3)	SigmaY-_Counts (m =3)	SigmaZ+_Counts (m =3)	SigmaZ-_Counts (m =3)	Tomo results (m =3)_1	Tomo results (m =3)_2	SigmaX+_Counts (m =4)	SigmaX-_Counts (m =4)	SigmaY+_Counts (m =4)	SigmaY-_Counts (m =4)	SigmaZ+_Counts (m =4)	SigmaZ-_Counts (m =4)	Tomo results (m =4)_1	Tomo results (m =4)_2	SigmaX+_Counts (m =5)	SigmaX-_Counts (m =5)	SigmaY+_Counts (m =5)	SigmaY-_Counts (m =5)	SigmaZ+_Counts (m =5)	SigmaZ-_Counts (m =5)	Tomo results (m =5)_1	Tomo results (m =5)_2	SigmaX+_Counts (m =6)	SigmaX-_Counts (m =6)	SigmaY+_Counts (m =6)	SigmaY-_Counts (m =6)	SigmaZ+_Counts (m =6)	SigmaZ-_Counts (m =6)	Tomo results (m =6)_1	Tomo results (m =6)_2	SigmaX+_Counts (m =7)
1	228	72	39	261	143	157	0.690410505906933+0i	0.415925828758596+0.591894448618002i	123	177	28	272	67	232	0.473371173138509+0i	-0.190339525617983+0.860052671310887i	68	232	246	53	57	242	0.436618198778998+0i	-0.581421785090188-0.68652258252553i	125	175	291	9	192	107	0.801336675953013+0i	-0.104437345998176-0.589026631429711i	38	262	241	59	203	95	0.82535329022866+0i	-0.438206876352291-0.356043087036236i	148	152	25	273	229	69	0.876616435984933+0i	-0.00770839571137705+0.481128054468486i	240
2	250	50	34	266	133	166	0.666945315233345+0i	0.486509666113447+0.564351212691598i	117	182	31	269	62	237	0.455365632796078+0i	-0.235289720596386+0.85865062036308i	57	242	246	53	62	238	0.454606056566195+0i	-0.616347353692907-0.643000212230979i	149	150	296	4	187	112	0.790833775328715+0i	-0.00210299416800134-0.612027382732881i	34	266	235	65	197	102	0.8117036874711+0i	-0.471125610941943-0.345221352845389i	149	150	34	265	229	71	0.87368949480541+0i	-0.002105971539476+0.486479425618948i	257
3	243	56	35	265	147	150	0.703526470681448+0i	0.449224047097209+0.550679816735741i	134	166	36	264	54	246	0.424264068711928+0i	-0.125859555973162+0.896749336308781i	70	230	250	47	71	229	0.486483983977547+0i	-0.53747339063762-0.688807438759072i	129	170	295	4	163	137	0.737111479583199+0i	-0.0942805630031165-0.669162044729438i	39	260	231	68	196	104	0.808290376865476+0i	-0.473842319535598-0.349485511693676i	144	156	18	282	233	67	0.881286937760152+0i	-0.0214588233520937+0.472094113746059i	254
4	226	73	31	269	138	162	0.678232998312527+0i	0.398313055836408+0.617532759900446i	127	172	31	269	54	245	0.424972948184897+0i	-0.168715690453171+0.889344145483596i	54	245	242	58	57	242	0.436618198778998+0i	-0.648948602779639-0.623081262312821i	128	170	296	4	174	126	0.761577310586391+0i	-0.0928731455237741-0.641384891341011i	36	264	235	65	202	98	0.820568908339411+0i	-0.458200909847066-0.341641029271935i	152	146	41	259	233	67	0.881286937760152+0i	0.0130891027931656+0.472400263252894i	238
5	239	61	36	263	141	158	0.68671093362092+0i	0.447629065707808+0.572762003958922i	108	192	30	270	65	235	0.465474668125631+0i	-0.292380344373212+0.835372412494892i	54	246	251	48	73	226	0.494112494469261+0i	-0.596352206193636-0.632626974588776i	140	159	289	11	170	129	0.754030419087784+0i	-0.0449365179663028-0.655300569542989i	30	270	233	67	209	90	0.836060198501516+0i	-0.451220970847575-0.312094504836239i	150	149	24	276	236	64	0.886942313043338+0i	0.0018389733811367+0.461876554406301i	236
6	242	57	28	271	150	150	0.707106781186548+0i	0.428327964892477+0.56261457010201i	115	184	31	269	66	234	0.469041575982343+0i	-0.246678792375659+0.848026870678097i	61	239	242	58	64	236	0.461880215351701+0i	-0.616683257645609-0.637470333746023i	124	176	294	6	180	120	0.774596669241483+0i	-0.112376299345486-0.622391811759613i	43	256	218	82	211	89	0.838649708360608+0i	-0.459516892190275-0.292422455462055i	153	147	38	262	236	63	0.888424256120282+0i	0.0122908571426445+0.458858666658725i	251
7	228	70	32	268	141	158	0.68671093362092+0i	0.406277408421592+0.602799105052189i	118	182	31	269	60	240	0.447213595499958+0i	-0.232267033767826+0.863743031824104i	65	235	240	59	61	239	0.450924975282289+0i	-0.609972597110604-0.651613457074677i	117	182	295	5	177	122	0.769397975138457+0i	-0.140151043835038-0.623204974919803i	34	266	227	72	215	85	0.84656167328002+0i	-0.442141990370974-0.29638453685057i	141	158	34	265	224	76	0.864098759787715+0i	-0.0369411343359502+0.501964825388499i	247
8	241	59	35	265	132	168	0.66332495807108+0i	0.464360836743782+0.586829628852033i	113	187	22	278	56	244	0.432049379893857+0i	-0.250437946078446+0.866379921568675i	70	229	244	55	59	241	0.443471156521669+0i	-0.576996237602922-0.685863452244983i	136	163	296	4	171	127	0.757512708379011+0i	-0.0603064376689003-0.650028945678562i	35	265	236	64	203	97	0.822597511950204+0i	-0.455373987902918-0.340540547475226i	150	150	17	282	242	58	0.898146239020499+0i	2.69236679327545e-17+0.439696865275764i	252
9	234	66	32	268	151	148	0.710645285925423+0i	0.408010939700867+0.573158224817885i	126	174	34	266	51	248	0.412999469579453+0i	-0.184519258179726+0.891843081202009i	56	244	241	57	55	244	0.428889832351286+0i	-0.643484370012533-0.634020013292372i	124	174	292	8	194	106	0.804155872120988+0i	-0.103736741081772-0.585296524748838i	43	257	227	73	195	105	0.806225774829855+0i	-0.480195298244588-0.345561102475078i	137	160	31	269	234	65	0.884651736929383+0i	-0.0452978348724708+0.464046776202241i	253
10	232	68	41	259	153	147	0.714142842854285+0i	0.420820661995042+0.559383562895849i	114	186	31	269	64	236	0.461880215351701+0i	-0.256823802285142+0.848945346442554i	71	227	225	75	50	250	0.408248290463863+0i	-0.660138077045888-0.630516496665623i	135	165	291	9	191	109	0.797913946905722+0i	-0.0637648058300853-0.599389174802803i	31	269	236	64	200	100	0.816496580927726+0i	-0.467942157583865-0.338176685312709i	161	139	25	275	228	71	0.873236397557996+0i	0.0427170390547462+0.48542089834939i	250
11	248	52	33	267	143	155	0.692723445403778+0i	0.463096052903102+0.552879981527173i	130	168	27	273	74	225	0.497485315156123+0i	-0.133297008084103+0.857169918300823i	68	232	236	62	55	244	0.428889832351286+0i	-0.617402335993553-0.659445120700267i	130	168	295	5	182	117	0.780189497605494+0i	-0.0818091322969823-0.620170632728527i	28	272	229	71	195	104	0.807572853087248+0i	-0.495042570795606-0.320560353220106i	151	149	36	264	231	68	0.878962599224859+0i	0.00418309090646241+0.476872363336719i	246
12	232	67	30	270	135	165	0.670820393249937+0i	0.421101665627615+0.610469808594699i	123	177	32	267	63	237	0.458257569495584+0i	-0.198421389619736+0.866388453374913i	66	234	246	53	58	241	0.440431530558801+0i	-0.58833532788697-0.678145713582091i	130	170	296	4	174	125	0.762849788183168+0i	-0.0877524986846455-0.640593240397912i	33	266	234	66	211	88	0.840050961983317+0i	-0.440550185149768-0.31659108584325i	137	162	29	271	226	73	0.869397977228705+0i	-0.0509424757207056+0.491479421093173i	245
13	239	61	36	264	137	163	0.675771164423776+0i	0.453600456843041+0.581016315506817i	109	189	31	268	61	238	0.451678400996131+0i	-0.286199532693788+0.845030442977906i	74	225	253	47	66	233	0.469825271726817+0i	-0.523015397757413-0.711139302637309i	138	161	296	4	181	118	0.778043167548281+0i	-0.0494935281724043-0.626258109808157i	32	268	222	78	219	81	0.854400374531753+0i	-0.443563981463873-0.270649209028804i	150	148	26	274	241	57	0.899291294417312+0i	0.0035505717154189+0.437335753427191i	250
14	245	55	34	265	161	138	0.733799385705343+0i	0.430699717227415+0.525391487482131i	119	181	37	263	60	240	0.447213595499958+0i	-0.236630879943943+0.862557723666628i	60	238	250	47	61	239	0.450924975282289+0i	-0.58733911248238-0.672085882618491i	145	154	295	5	174	126	0.761577310586391+0i	-0.0201701338790738-0.647760114316481i	34	265	230	69	201	98	0.819902922714382+0i	-0.4696800622436-0.32735277065463i	155	145	32	267	241	58	0.897786203329964+0i	0.0186625178966346+0.44003595709456i	248
15	236	64	30	270	147	153	0.7+0i	0.416001732847867+0.580467534206326i	127	173	32	266	55	243	0.429608843471898+0i	-0.173063700662898+0.886276027614197i	72	227	240	60	59	240	0.444212128060141+0i	-0.585729914075234-0.67793513925869i	138	160	296	4	180	118	0.77719164022626+0i	-0.0475917896984153-0.62746169278747i	36	263	228	71	194	105	0.805499491891911+0i	-0.487382722276876-0.337088490737751i	166	133	27	272	227	73	0.869865890046659+0i	0.0658482727616274+0.488873540199962i	243
16	243	54	29	271	134	166	0.668331255192114+0i	0.460717517048676+0.584014300182655i	139	160	25	275	67	233	0.472581562625261+0i	-0.0740132851506856+0.87817350238314i	54	246	239	61	66	234	0.469041575982343+0i	-0.647666055438642-0.600440405562908i	129	171	294	6	177	122	0.769397975138457+0i	-0.0921788737564972-0.632083705758839i	36	263	229	70	206	94	0.828653526310404+0i	-0.458479871868885-0.321137883820056i	160	139	25	275	240	60	0.894427190999916+0i	0.0375584227438194+0.44563366668262i	244
17	241	59	29	270	148	151	0.703550479775242+0i	0.427356580746629+0.567787878789762i	132	168	29	270	64	236	0.461880215351701+0i	-0.130608135521483+0.877273151077969i	69	231	247	53	53	247	0.420317340430616+0i	-0.581594659666667-0.696477555403293i	128	171	296	4	178	121	0.771568354556165+0i	-0.0929829346596205-0.629314268159857i	34	266	242	58	206	93	0.830038077862902+0i	-0.436961923376927-0.346556008195494i	151	149	30	270	231	68	0.878962599224859+0i	0.00397395126692423+0.476874152030919i	244
18	245	54	29	271	142	157	0.689141776385575+0i	0.449857852175385+0.568077041321231i	106	192	36	264	76	224	0.503322295684717+0i	-0.3067487302945+0.807819214384864i	68	232	235	63	59	240	0.444212128060141+0i	-0.616084187601584-0.650473565236572i	133	167	295	5	190	107	0.799831632114309+0i	-0.0698924243156698-0.59614126622189i	36	263	228	71	209	91	0.834665601703261+0i	-0.452971776203185-0.313288849620705i	147	150	34	265	237	63	0.888819441731559+0i	-0.00599096172323396+0.458218406851613i	254
19	235	65	31	268	152	146	0.714189830573049+0i	0.407073681088716+0.569406624540778i	107	193	40	260	57	243	0.435889894354067+0i	-0.327672072389698+0.838230882857367i	60	240	232	67	66	233	0.469825271726817+0i	-0.649736654808394-0.597583879840496i	138	162	293	7	169	130	0.751809411556112+0i	-0.0551388264184781-0.657071014820198i	32	267	241	58	199	101	0.814452781524708+0i	-0.457795839110765-0.356496334286255i	156	141	21	279	231	66	0.881917103688197+0i	0.0276364645681544+0.470593718666532i	253
20	246	54	27	273	157	142	0.724626532801645+0i	0.424008850250684+0.543261339383689i	116	184	34	266	72	228	0.489897948556636+0i	-0.245205880635367+0.836584769226547i	68	231	229	71	54	246	0.424264068711928+0i	-0.651257984090757-0.629176476163917i	133	167	297	3	181	119	0.776745346515403+0i	-0.0723535007735801-0.625644977277429i	29	270	226	73	196	104	0.808290376865476+0i	-0.497073860911244-0.315569712528715i	155	145	26	274	232	68	0.879393730551528+0i	0.0191818006365866+0.475708655787347i	240
21	221	79	32	267	145	151	0.69990346824749+0i	0.368479898276367+0.611847774941916i	122	178	39	261	66	234	0.469041575982343+0i	-0.216016447718346+0.856350917740588i	62	238	250	50	66	234	0.469041575982343+0i	-0.583450758931193-0.663012226058174i	131	169	293	7	176	124	0.76594168620507+0i	-0.0846774509724258-0.637309236266152i	30	268	225	74	192	107	0.801336675953013+0i	-0.505611029394362-0.319713963922986i	142	157	25	275	248	50	0.912258058391742+0i	-0.0246145920127494+0.40887572287845i	244
22	239	60	36	264	149	151	0.704745817062199+0i	0.439008158097548+0.557319630425066i	118	181	33	267	68	232	0.476095228569523+0i	-0.229331735698557+0.848964244438375i	72	228	240	60	55	245	0.428174419288838+0i	-0.59185818258349-0.682913287596335i	132	165	294	6	180	119	0.775890900167808+0i	-0.0725328209722113-0.626683573199906i	32	268	227	73	207	92	0.832050294337844+0i	-0.464544428263042-0.303134923527579i	144	156	38	260	227	71	0.872780021794125+0i	-0.026170931800934+0.487411649312691i	239
23	237	62	31	269	140	159	0.684271455454021+0i	0.432923452422883+0.58681330897747i	123	177	40	260	76	224	0.503322295684717+0i	-0.205982698512955+0.839188771719443i	58	242	236	63	58	242	0.439696865275764+0i	-0.653317057055176-0.616314440547543i	140	159	292	8	178	122	0.77028133388609+0i	-0.0427098841829446-0.636272372855954i	26	273	236	62	194	106	0.804155872120988+0i	-0.485406872120441-0.343094013109503i	154	144	16	283	246	53	0.90705152825867+0i	0.0158102803430058+0.420722664137657i	242
24	237	62	34	264	161	138	0.733799385705343+0i	0.410498106163794+0.541322238943127i	110	189	26	273	54	245	0.424972948184897+0i	-0.275758174222669+0.862180620670876i	60	239	233	67	66	233	0.469825271726817+0i	-0.648264836615219-0.59918020298994i	125	175	296	4	200	98	0.81923192051904+0i	-0.0967869280261933-0.56523565967297i	21	279	234	64	196	104	0.808290376865476+0i	-0.490650665404342-0.325466728261036i	169	130	38	262	227	70	0.874248113701004+0i	0.0835429865062801+0.478237184978173i	249
25	243	56	27	273	129	169	0.657940655409185+0i	0.456695930669341+0.598784536264754i	131	169	27	272	58	241	0.440431530558801+0i	-0.137155218647337+0.887247717882347i	59	240	246	54	72	228	0.489897948556636+0i	-0.599058617563421-0.633347276557658i	139	159	298	2	179	119	0.775029767776437+0i	-0.0428850806116057-0.630467865098086i	33	267	231	68	194	105	0.805499491891911+0i	-0.485722332747937-0.339476632526858i	149	150	31	268	245	55	0.903696114115064+0i	-0.00180662703736872+0.428170607856356i	248
26	236	64	30	269	129	170	0.6568394987288+0i	0.439479736151014+0.612714806759502i	127	171	30	269	62	238	0.454606056566195+0i	-0.161790087916811+0.875875162785887i	63	237	249	51	60	240	0.447213595499958+0i	-0.590424454328773-0.67186231009826i	135	163	290	9	169	129	0.75306978027254+0i	-0.0654536087447446-0.65467681426988i	29	271	230	69	189	110	0.79505158537756+0i	-0.504475851479797-0.336744846823768i	171	128	30	268	241	58	0.897786203329964+0i	0.0780523220941484+0.433460226694537i	251
27	229	69	24	276	136	164	0.673300329224139+0i	0.398197992142963+0.622980758707666i	113	185	28	272	69	231	0.479583152331272+0i	-0.24987883454699+0.841166195258368i	63	237	237	63	73	227	0.493288286231625+0i	-0.615088069574864-0.615088069574865i	130	168	297	3	193	107	0.802080627701064+0i	-0.0770596045281234-0.592223339641926i	25	275	224	76	206	93	0.830038077862902+0i	-0.479915055394286-0.284109712793418i	160	140	36	264	233	67	0.881286937760152+0i	0.0412959480431326+0.470773807691711i	245
28	242	58	32	268	156	144	0.721110255092798+0i	0.425991366011547+0.546380230319158i	111	189	34	264	62	238	0.454606056566195+0i	-0.284346705977265+0.844085472054348i	47	253	236	63	57	243	0.435889894354067+0i	-0.688247349795126-0.579927224313522i	130	170	295	4	179	119	0.775029767776437+0i	-0.0857717933961381-0.626076719354755i	35	264	235	64	198	102	0.812403840463596+0i	-0.467209601604299-0.348877038752555i	166	134	24	276	236	64	0.886942313043338+0i	0.0581842225382125+0.458200752488423i	251
29	233	66	32	267	155	145	0.718795288428261+0i	0.402719587094125+0.566701215371972i	123	176	26	274	67	233	0.472581562625261+0i	-0.184769527265598+0.861699999106832i	59	241	237	63	66	234	0.469041575982343+0i	-0.638372338766498-0.610312016183355i	128	170	298	2	188	112	0.791622805802528+0i	-0.0864021957766257-0.604870228973381i	31	269	225	73	197	103	0.810349718742881+0i	-0.492866639838398-0.316884535229696i	172	128	33	267	237	63	0.888819441731559+0i	0.0846840138727624+0.450364982868781i	257
30	230	69	36	263	137	163	0.675771164423776+0i	0.426430578780972+0.601240629709818i	121	177	29	271	63	236	0.459023246837373+0i	-0.201568308340874+0.865255959780385i	62	238	233	67	67	232	0.473371173138509+0i	-0.640802775501636-0.604393526893589i	132	167	297	3	182	117	0.780189497605494+0i	-0.0741911164728659-0.621128027110834i	28	272	236	64	194	106	0.804155872120988+0i	-0.48584142586155-0.342478382164699i	140	160	25	275	230	68	0.878528360690145+0i	-0.0380935105375612+0.476168881719513i	248
31	240	58	29	271	155	145	0.718795288428261+0i	0.419652226052481+0.554279119670343i	121	179	27	273	64	234	0.463427557090794+0i	-0.203350543034089+0.862486785972168i	74	225	241	58	52	248	0.416333199893227+0i	-0.578664094944754-0.701294896522451i	126	173	293	7	194	106	0.804155872120988+0i	-0.0967051062156602-0.586499322902551i	35	265	231	69	205	95	0.82663978450915+0i	-0.46006586677594-0.324046393120445i	151	148	28	272	230	69	0.877058019307029+0i	0.00592566918978543+0.480347912677763i	247
32	232	68	48	252	149	149	0.707106781186548+0i	0.443042641150519+0.551101821918938i	120	180	23	277	61	239	0.450924975282289+0i	-0.205194164189246+0.86865529506781i	50	250	234	65	67	233	0.472581562625261+0i	-0.672207748589163-0.569915265108204i	121	178	297	3	189	110	0.79505158537756+0i	-0.115817200637384-0.595381686504673i	25	274	243	57	203	97	0.822597511950204+0i	-0.456100967235935-0.339566254241757i	152	147	38	262	233	67	0.881286937760152+0i	0.0105813221318022+0.472463087399721i	260
33	232	68	39	261	142	157	0.689141776385575+0i	0.43056388185615+0.582836474219911i	122	178	34	266	77	223	0.506622805119022+0i	-0.202299514663181+0.838097989318895i	60	240	253	47	50	250	0.408248290463863+0i	-0.600657077804178-0.687418655709226i	136	163	297	3	167	132	0.747347595228382+0i	-0.0609651949577797-0.661630423204764i	43	256	225	73	215	85	0.84656167328002+0i	-0.432789537471702-0.309881508948765i	153	146	32	268	234	66	0.883176086632785+0i	0.0139526020627903+0.468834005694635i	246
34	228	72	32	266	140	159	0.684271455454021+0i	0.402629885904236+0.60799814985539i	131	167	23	276	63	237	0.458257569495584+0i	-0.125622891446311+0.879897090087624i	49	251	230	69	56	244	0.432049379893857+0i	-0.704331154094663-0.563250351713173i	139	160	294	6	193	106	0.803420780060347+0i	-0.0434445235290435-0.593824573036986i	38	262	239	60	206	94	0.828653526310404+0i	-0.436721168835091-0.350154186073286i	151	149	27	273	233	67	0.881286937760152+0i	0.00384199955283708+0.47256594499897i	235
35	240	60	38	261	147	153	0.7+0i	0.44764130839757+0.556432618576689i	127	173	26	274	59	241	0.443471156521669+0i	-0.163459020901873+0.881257330079662i	60	240	239	60	68	231	0.47689070987374+0i	-0.622213687978583-0.620826366489223i	144	156	295	5	166	132	0.746355799780354+0i	-0.027516335108843-0.664978098463706i	28	270	231	68	192	107	0.801336675953013+0i	-0.496678900271095-0.333421057820395i	146	153	28	272	226	74	0.867947771086102+0i	-0.0142900474418952+0.496449857700428i	248
36	229	71	24	275	151	148	0.710645285925423+0i	0.373902069207138+0.595970234352853i	126	173	36	264	57	243	0.435889894354067+0i	-0.18228861290606+0.881346050995172i	61	239	240	60	42	258	0.374165738677394+0i	-0.652070303471276-0.659396936094549i	137	163	294	6	179	120	0.773732645917089+0i	-0.0569604347283704-0.630946353914258i	33	267	223	76	188	111	0.792945484762994+0i	-0.515446109603653-0.324888852207088i	170	130	41	258	235	64	0.88654000319079+0i	0.0835980964045096+0.45503646119846i	256
37	234	66	26	274	162	138	0.734846922834953+0i	0.38038571909634+0.561521775808882i	123	176	37	262	55	244	0.428889832351286+0i	-0.207122054601901+0.879291741234485i	66	232	243	56	88	211	0.542507494207134+0i	-0.558726641430392-0.627303880814563i	125	175	296	4	180	120	0.774596669241483+0i	-0.106743587718339-0.6233825522751i	34	266	233	67	200	100	0.816496580927726+0i	-0.469535587987738-0.335960808646399i	165	134	32	268	240	58	0.897423605393116+0i	0.0576455996261083+0.43738753677599i	256
38	239	61	36	264	143	156	0.691564074808125+0i	0.444495136513314+0.569353320927166i	118	181	30	270	71	228	0.487296823281184+0i	-0.222406576589012+0.844438938414154i	55	245	224	76	52	247	0.41702882811415+0i	-0.717030305238934-0.558528869344012i	140	160	295	5	173	127	0.759385716659635+0i	-0.0447654417288106-0.649098905067754i	33	267	231	68	198	102	0.812403840463596+0i	-0.47793460321052-0.334033703470178i	142	158	29	270	226	73	0.869397977228705+0i	-0.0326234621582039+0.493034346579878i	250
39	236	64	31	269	132	165	0.666666666666667+0i	0.436584223430583+0.604110727770225i	117	181	25	275	70	230	0.483045891539648+0i	-0.218516575047718+0.847889835471615i	44	256	232	68	49	251	0.404145188432738+0i	-0.723484002385331-0.559676303732049i	139	161	294	6	170	130	0.752772652709081+0i	-0.0501392476951427-0.656368333463688i	20	280	232	68	192	106	0.802680074508781+0i	-0.504442228843553-0.318186636655164i	165	135	32	268	221	79	0.858292879305582+0i	0.0647114757492533+0.509063609227459i	246
40	243	55	32	268	135	161	0.675337753336122+0i	0.461404035225575+0.575347925342983i	128	172	29	271	63	237	0.458257569495584+0i	-0.158996855314814+0.874482704231479i	59	240	242	58	53	246	0.421019625532602+0i	-0.637167681571084-0.645569376967122i	122	178	295	5	179	117	0.777643703587787+0i	-0.119203012335818-0.617301313881914i	34	266	227	72	191	109	0.797913946905722+0i	-0.500686115384074-0.335628883135732i	145	153	28	272	244	56	0.901849950564579+0i	-0.014252862436953+0.431814222298224i	243
41	233	67	36	264	148	152	0.702376916856849+0i	0.418963762730863+0.575444204232751i	140	160	37	262	61	239	0.450924975282289+0i	-0.0787658702337503+0.889079638926113i	60	239	238	61	68	232	0.476095228569523+0i	-0.625308802782685-0.618322112248801i	133	166	292	8	175	125	0.763762615825973+0i	-0.0747495194296625-0.641154564837295i	21	277	230	68	206	94	0.828653526310404+0i	-0.473008819073682-0.299325893320064i	146	154	27	273	225	75	0.866025403784439+0i	-0.0162515712727909+0.499735816638317i	249
42	235	64	42	258	145	154	0.696383394959931+0i	0.446373928508316+0.561961282627311i	102	195	26	274	56	243	0.432771267414631+0i	-0.319337028994875+0.843049756546469i	59	241	245	54	57	243	0.435889894354067+0i	-0.619772739501827-0.652596162546486i	124	176	296	3	184	116	0.783156008298049+0i	-0.108308898826426-0.61232005446635i	35	264	230	70	189	110	0.79505158537756+0i	-0.497747881977704-0.346612207770209i	149	151	21	279	234	66	0.883176086632785+0i	-0.00363587196641133+0.469027483667049i	239
43	226	74	23	277	143	157	0.690410505906933+0i	0.37147634375682+0.62075652180416i	129	170	31	269	69	231	0.479583152331272+0i	-0.149454839817235+0.864675228542604i	68	232	242	58	70	230	0.483045891539648+0i	-0.582595128423282-0.653643314816366i	132	166	291	9	186	112	0.790038653374316+0i	-0.0738686127861239-0.608590465107325i	31	268	237	63	207	92	0.832050294337844+0i	-0.447655049909929-0.327562610782194i	152	148	34	266	241	58	0.897786203329964+0i	0.00759251866681307+0.440366082675156i	253
44	231	68	29	271	132	167	0.664433271221689+0i	0.418463665100734+0.619206418800796i	115	184	31	269	56	244	0.432049379893857+0i	-0.251894565621111+0.865957540035241i	68	232	241	59	65	235	0.465474668125631+0i	-0.592473808549894-0.657501421683419i	132	168	294	6	178	121	0.771568354556165+0i	-0.0789042530049496-0.631234024039597i	30	269	230	70	210	90	0.836660026534076+0i	-0.455615367955878-0.303997757364145i	152	147	21	279	239	60	0.894053188394812+0i	0.00870879984147421+0.447876158247334i	251
45	245	55	37	263	148	151	0.703550479775242+0i	0.457307170914586+0.543954845403665i	124	175	33	265	68	231	0.47689070987374+0i	-0.188112093584989+0.858597164613996i	69	231	232	66	64	234	0.463427557090794+0i	-0.616780879900511-0.636251715532469i	136	164	296	4	188	112	0.791622805802528+0i	-0.0583224856654881-0.608220207654376i	36	264	235	64	203	93	0.828136951724056+0i	-0.44788082099983-0.33703406262529i	158	142	29	270	231	68	0.878962599224859+0i	0.031486404819364+0.475850139724084i	252
46	235	65	40	260	149	151	0.704745817062199+0i	0.433797475912211+0.561384968827567i	118	182	33	266	65	234	0.466252404120157+0i	-0.233589337020078+0.853255364637513i	63	236	257	43	59	241	0.443471156521669+0i	-0.564612060734301-0.696093782623218i	141	159	297	2	190	109	0.79715212162844+0i	-0.0366502115366794-0.602665128390215i	28	272	225	74	200	99	0.817860820109531+0i	-0.488845681430452-0.303535135818842i	162	136	26	274	231	69	0.877496438739212+0i	0.0503367423494697+0.47693418033272i	241
47	232	67	30	270	132	167	0.664433271221689+0i	0.424353956681532+0.615184645080137i	123	175	35	264	60	237	0.449466574975495+0i	-0.198440163721925+0.870977209461771i	64	235	242	57	60	240	0.447213595499958+0i	-0.607114408769171-0.656819682001735i	140	160	298	2	172	127	0.758452922810903+0i	-0.043935487354531-0.65024521284706i	33	266	221	77	214	84	0.847420087895683+0i	-0.451212716424508-0.27979685339133i	168	132	27	273	233	66	0.882759431581913+0i	0.0680303141443771+0.46487381331991i	241
48	232	66	34	266	159	141	0.728010988928052+0i	0.400696132773322+0.55627565934571i	114	185	29	271	47	252	0.396472742381497+0i	-0.259246071620061+0.880682030529783i	73	227	254	46	63	237	0.458257569495584+0i	-0.528885541864167-0.714338913686667i	130	170	296	4	181	117	0.779347515769166+0i	-0.0850403184869567-0.620794324954784i	32	268	216	82	201	99	0.818535277187245+0i	-0.498729304639847-0.285077324060429i	152	148	27	273	240	60	0.894427190999916+0i	0.00727080466948895+0.44715448717357i	248
49	245	54	34	266	138	160	0.680505142024767+0i	0.466651253785015+0.564933057112722i	122	177	25	274	65	235	0.465474668125631+0i	-0.190894085776208+0.86422958833229i	63	235	238	59	64	236	0.461880215351701+0i	-0.613458405260436-0.640574313941786i	121	179	295	5	189	109	0.796384447311387+0i	-0.118609218100796-0.59304609050398i	33	267	243	57	202	98	0.820568908339411+0i	-0.447420757685353-0.355642140724255i	155	145	23	277	240	60	0.894427190999916+0i	0.0175932049867578+0.446867406663648i	232
50	235	65	32	267	140	159	0.684271455454021+0i	0.426477716178572+0.591514440106026i	115	183	27	273	61	239	0.450924975282289+0i	-0.239287961848866+0.859888328785129i	55	244	240	60	67	233	0.472581562625261+0i	-0.639185786919805-0.606719207266736i	129	171	292	8	192	107	0.801336675953013+0i	-0.0875163668297375-0.591777337610607i	37	260	235	65	201	99	0.818535277187245+0i	-0.458526623213663-0.346053949268428i	149	149	31	269	241	58	0.897786203329964+0i	2.69686532071203e-17+0.440431530558801i	253
51	229	70	30	269	138	161	0.679366220486757+0i	0.406448562422563+0.610950983767249i	121	179	40	260	63	237	0.458257569495584+0i	-0.226583157720617+0.859453356871305i	59	239	234	64	66	234	0.469041575982343+0i	-0.642080630999511-0.606409484832872i	130	169	297	3	185	115	0.785281265959316+0i	-0.0816850547267673-0.613727044513779i	37	263	218	78	210	90	0.836660026534076+0i	-0.463874693935611-0.291239194350868i	157	142	32	267	238	61	0.892180823641474+0i	0.0287719838037075+0.450761079591418i	242
52	235	65	36	264	153	146	0.71533606481061+0i	0.417694200050328+0.560201633008676i	124	175	27	273	64	235	0.462651945572992+0i	-0.180544996652536+0.867961221162133i	65	234	255	44	57	243	0.435889894354067+0i	-0.562631446561089-0.70245701316207i	132	166	296	4	182	117	0.780189497605494+0i	-0.0728274321280983-0.621289395495943i	29	271	219	80	201	98	0.819902922714382+0i	-0.49602695123124-0.285860911942601i	154	145	31	269	230	70	0.875595035770913+0i	0.0183143554430711+0.482698578533269i	244
53	239	61	30	269	147	152	0.701169591458887+0i	0.424965499097298+0.572508103515018i	121	178	26	274	62	238	0.454606056566195+0i	-0.20014734687061+0.867913804979497i	63	237	246	54	63	236	0.459023246837373+0i	-0.596594145393941-0.658310781124348i	139	161	294	6	168	132	0.748331477354788+0i	-0.0505234621084718-0.661398049419995i	27	273	235	65	188	112	0.791622805802528+0i	-0.502661788461857-0.347367902595592i	155	145	32	268	228	72	0.871779788708135+0i	0.0207397772691233+0.48945874355131i	240
54	229	71	32	267	145	155	0.695221787153807+0i	0.400133794926353+0.597126128070529i	120	179	22	278	70	229	0.483852986323927+0i	-0.197166359246653+0.852649819331968i	78	221	240	60	64	236	0.461880215351701+0i	-0.552841789312835-0.693565153865193i	129	171	293	7	183	117	0.781024967590665+0i	-0.0907365742000359-0.617872862409769i	35	264	236	63	193	106	0.803420780060347+0i	-0.475081684647774-0.358904504122555i	154	144	26	274	221	79	0.858292879305582+0i	0.0208136719677179+0.512737871034073i	245
55	235	65	35	265	155	144	0.719996283899737+0i	0.412494271262427+0.558080484649166i	122	177	25	275	59	241	0.443471156521669+0i	-0.193192373540231+0.875219995280744i	67	232	250	49	63	237	0.458257569495584+0i	-0.563950050361408-0.686993697712989i	130	169	298	2	177	121	0.770687830151498+0i	-0.0835113289987771-0.631716808692973i	22	278	236	64	193	104	0.806121361726415+0i	-0.491182052427961-0.330012941475036i	141	159	24	275	232	68	0.879393730551528+0i	-0.0339418932386444+0.474883790574118i	233
56	243	56	33	267	144	156	0.692820323027551+0i	0.45109739285871+0.562593229746034i	133	167	28	272	61	239	0.450924975282289+0i	-0.123183209577334+0.88402068049616i	53	245	244	56	49	251	0.404145188432738+0i	-0.655694994974503-0.637754451362006i	141	159	295	4	193	105	0.804767672506426+0i	-0.0365251685737401-0.592465108972039i	28	272	240	60	197	103	0.810349718742881+0i	-0.471525309902983-0.347846540092365i	133	167	22	277	230	70	0.875595035770913+0i	-0.0636320370486274+0.478836399195357i	251
57	241	57	28	272	147	153	0.7+0i	0.431812753531447+0.568803785050337i	140	159	25	275	61	239	0.450924975282289+0i	-0.0678645529387363+0.889978128450971i	55	245	250	49	60	240	0.447213595499958+0i	-0.613335406529161-0.651014346307137i	128	172	296	3	171	129	0.754983443527075+0i	-0.0970640831295584-0.648520287860155i	34	266	239	61	207	93	0.830662386291807+0i	-0.441738708924884-0.338920216330299i	163	137	31	269	239	61	0.892561855933059+0i	0.048969373436624+0.448258110689096i	241
58	235	65	41	259	152	148	0.711805216802087+0i	0.431920949664154+0.553875100157562i	127	173	35	265	68	232	0.476095228569523+0i	-0.172463299700515+0.862316498502576i	65	235	247	51	60	239	0.447960820073665+0i	-0.58356675728714-0.677333701707143i	139	161	297	3	176	121	0.769800358919501+0i	-0.0476296381914875-0.636505164922607i	27	271	238	61	197	103	0.810349718742881+0i	-0.474842992587278-0.343303751398221i	144	154	29	271	224	76	0.864098759787715+0i	-0.0209199353610065+0.502887352831451i	253
59	235	64	35	265	143	157	0.690410505906933+0i	0.432551746149528+0.579855430462048i	134	165	27	272	65	235	0.465474668125631+0i	-0.111101500110861+0.878060242811648i	64	235	239	61	62	238	0.454606056566195+0i	-0.618128958244031-0.641287707907677i	125	174	297	3	175	124	0.765038744728955+0i	-0.106214824098218-0.635164648107347i	27	272	235	65	207	93	0.830662386291807+0i	-0.457936430340236-0.316692636111486i	148	152	27	273	229	71	0.87368949480541+0i	-0.00790926317519778+0.486419685274653i	241
60	228	72	29	271	140	159	0.684271455454021+0i	0.395102976168102+0.612916155337697i	105	192	31	269	54	245	0.424972948184897+0i	-0.313545770575666+0.849168442103891i	53	246	245	54	64	236	0.461880215351701+0i	-0.630420847065121-0.623887988546311i	132	166	291	9	185	115	0.785281265959316+0i	-0.0746014651203014-0.61462830616173i	38	261	230	68	192	107	0.801336675953013+0i	-0.483423579753953-0.352365115058867i	148	152	22	278	237	63	0.888819441731559+0i	-0.00715940062643186+0.458201640091642i	245
61	230	69	25	275	150	150	0.707106781186548+0i	0.383757729551883+0.593910771925534i	130	170	32	268	64	236	0.461880215351701+0i	-0.148215360140157+0.874470624826924i	64	236	243	56	66	234	0.469041575982343+0i	-0.596802750534738-0.651019567259058i	133	167	295	4	177	122	0.769397975138457+0i	-0.073884845739252-0.634482297170638i	32	267	226	74	207	92	0.832050294337844+0i	-0.466220749089076-0.30055036318582i	154	146	33	267	241	57	0.899291294417312+0i	0.0149434118891326+0.43709479775713i	252
62	245	55	39	261	138	161	0.679366220486757+0i	0.477136561631357+0.557496403590323i	117	182	31	268	66	234	0.469041575982343+0i	-0.233595117263083+0.851723735251547i	75	225	237	63	71	229	0.486483983977547+0i	-0.570466488544304-0.661741126711393i	138	162	293	7	189	110	0.79505158537756+0i	-0.0507203433369822-0.604417424765706i	28	272	230	70	207	93	0.830662386291807+0i	-0.465601158734837-0.305312235235959i	152	147	21	279	239	61	0.892561855933059+0i	0.00876642594012885+0.450839753248945i	254
63	234	66	38	262	147	152	0.701169591458887+0i	0.427796719768649+0.570395626358199i	124	175	37	262	69	230	0.480384461415262+0i	-0.193881595565528+0.855359980436152i	56	244	243	57	57	242	0.436618198778998+0i	-0.63953913339658-0.632735525594489i	141	159	294	6	180	119	0.775890900167808+0i	-0.0393524091410108-0.629638546256174i	30	270	237	62	204	92	0.83017419207609+0i	-0.449944570711884-0.329181855662959i	158	142	30	269	227	72	0.871319301068624+0i	0.0326691699446249+0.489627818777093i	252
64	233	66	33	267	146	154	0.697614984548545+0i	0.417126289867305+0.582528103729657i	117	183	28	270	58	241	0.440431530558801+0i	-0.234756368375727+0.866550353064767i	67	233	239	59	61	238	0.451678400996131+0i	-0.602656682276087-0.657868942405368i	138	162	297	3	190	109	0.79715212162844+0i	-0.0491246332331409-0.601776757105978i	34	266	230	69	201	98	0.819902922714382+0i	-0.469830592862627-0.327136686011776i	161	137	25	275	233	67	0.881286937760152+0i	0.0454605022565022+0.470389919181863i	230
65	231	67	36	264	128	171	0.654288656087625+0i	0.443540162168272+0.612518145901648i	125	173	31	269	59	238	0.445705282281014+0i	-0.178117942267137+0.877280342871834i	66	233	252	48	60	240	0.447213595499958+0i	-0.567702101492156-0.691168810032246i	132	168	297	2	184	116	0.783156008298049+0i	-0.0750775377225288-0.617276299558139i	35	264	231	68	205	93	0.829409104777159+0i	-0.455121962736321-0.32395144072498i	167	133	27	273	238	61	0.892180823641474+0i	0.0618392514709632+0.447425172407557i	254
66	239	60	33	267	165	134	0.742858980482126+0i	0.407597138794609+0.531060361506585i	105	194	27	272	51	248	0.412999469579453+0i	-0.310955544920771+0.856001219163919i	70	229	242	57	62	238	0.454606056566195+0i	-0.580556639930025-0.675490430107261i	126	174	297	3	176	121	0.769800358919501+0i	-0.102848031955449-0.629944195727128i	33	267	211	88	210	90	0.836660026534076+0i	-0.484473203819-0.255510694064561i	155	145	28	272	240	60	0.894427190999916+0i	0.0183130526833936+0.446838485474802i	239
67	240	60	27	272	130	168	0.660485889885814+0i	0.443589690041557+0.605794169789195i	125	173	26	274	61	239	0.450924975282289+0i	-0.170703101366393+0.876086250234851i	75	225	253	47	62	238	0.454606056566195+0i	-0.524295757794205-0.720032840704042i	124	176	296	4	188	110	0.79427481593053+0i	-0.106519518613651-0.598148066061272i	34	263	229	69	201	99	0.818535277187245+0i	-0.471420892359774-0.328271750607199i	153	147	21	279	235	65	0.885061203156784+0i	0.0108220662129335+0.465348847156141i	241
68	228	71	36	264	142	158	0.687992248018343+0i	0.412517379423592+0.59707292547909i	122	177	38	262	66	234	0.469041575982343+0i	-0.211260084285726+0.857536691219442i	62	238	244	53	68	232	0.476095228569523+0i	-0.592667524353209-0.649675718270563i	126	173	295	5	186	113	0.78871641202356+0i	-0.0986702606376833-0.606787113467626i	38	262	244	56	195	105	0.806225774829855+0i	-0.453156479745839-0.380327759786686i	149	149	33	267	246	53	0.90705152825867+0i	2.57800168393359e-17+0.421019625532602i	246
69	236	64	32	267	142	157	0.689141776385575+0i	0.42704768340931+0.585417703981418i	120	180	34	266	59	241	0.443471156521669+0i	-0.224415279978862+0.867739082584933i	53	244	234	66	73	227	0.493288286231625+0i	-0.65600911718349-0.571243122355801i	138	160	293	7	180	120	0.774596669241483+0i	-0.0488307419681054-0.630567647948136i	28	272	227	72	221	79	0.858292879305582+0i	-0.432735996072822-0.275813145147572i	156	143	30	269	234	65	0.884651736929383+0i	0.0253235755305948+0.465564196293242i	245
70	239	61	30	269	151	148	0.710645285925423+0i	0.419336568461094+0.564924879911699i	120	179	25	275	64	235	0.462651945572992+0i	-0.204274531838438+0.862684816662327i	65	233	236	61	53	247	0.420317340430616+0i	-0.627287560920352-0.655624625260468i	134	166	296	4	194	106	0.804155872120988+0i	-0.0647540717466902-0.590880904688549i	29	271	215	81	189	110	0.79505158537756+0i	-0.528940190245404-0.296842132676251i	156	143	33	267	227	73	0.869865890046659+0i	0.027453942008551+0.492523719633404i	237
71	229	71	28	271	150	149	0.708288246974828+0i	0.383902714582959+0.592407347129625i	124	175	22	278	65	235	0.465474668125631+0i	-0.173478840425316+0.867893095523879i	51	249	252	48	60	240	0.447213595499958+0i	-0.622946515201571-0.641823682328892i	133	167	296	4	173	126	0.760654532442785+0i	-0.0750795160296799-0.64480054943137i	35	264	234	66	191	109	0.797913946905722+0i	-0.486577250773077-0.355775086766131i	154	146	31	269	220	80	0.856348838577675+0i	0.0173481108207472+0.516106296917232i	246
72	235	65	36	264	142	158	0.687992248018343+0i	0.433795984157252+0.581796966987374i	121	178	22	278	68	232	0.476095228569523+0i	-0.191731162458002+0.858238017496217i	72	227	251	49	65	234	0.466252404120157+0i	-0.539673293942204-0.700971776505834i	130	169	293	7	170	130	0.752772652709081+0i	-0.0892344089701339-0.652204380228379i	27	273	233	67	200	99	0.817860820109531+0i	-0.476977816210832-0.3218630792317i	153	145	25	275	230	70	0.875595035770913+0i	0.015553141565697+0.482795436101845i	241
73	250	49	24	276	148	151	0.703550479775242+0i	0.444033569759592+0.554843141198105i	114	185	17	283	60	239	0.447960820073665+0i	-0.231285828317514+0.863619111239678i	66	234	240	59	70	230	0.483045891539648+0i	-0.594594492932427-0.642747271982617i	137	163	295	5	182	116	0.781497444035204+0i	-0.0557131546036634-0.621415955194708i	26	274	232	67	185	112	0.78923736790374+0i	-0.510744519230603-0.340946349416265i	139	161	26	273	233	67	0.881286937760152+0i	-0.041787647577615+0.470730417376297i	237
74	222	78	40	260	154	146	0.716472842006823+0i	0.382055246692294+0.583695515779894i	145	155	26	273	58	242	0.439696865275764+0i	-0.0362115209042673+0.89741595284487i	72	227	243	57	49	251	0.404145188432738+0i	-0.586726799442914-0.701725252133726i	135	165	297	3	187	112	0.790833775328715+0i	-0.0621295235604592-0.608869330892501i	31	269	239	61	201	99	0.818535277187245+0i	-0.460028489763292-0.344054920915403i	143	156	19	280	223	77	0.862167810425171+0i	-0.0252028428349357+0.505995536916784i	255
75	248	51	27	273	147	153	0.7+0i	0.447305625321922+0.556702503636695i	137	162	27	273	67	233	0.472581562625261+0i	-0.089397683906723+0.876740965610014i	62	235	249	51	52	248	0.416333199893227+0i	-0.601634916437963-0.681690614567453i	143	157	296	3	183	115	0.783641473973617+0i	-0.02955011872144-0.620510137509457i	34	266	242	58	204	96	0.824621125123532+0i	-0.443213217542505-0.3515139311544i	159	139	37	263	234	65	0.884651736929383+0i	0.0413743277408227+0.464413037448155i	251
76	243	57	31	269	145	155	0.695221787153807+0i	0.442614388279424+0.566356045217757i	112	188	39	260	63	237	0.458257569495584+0i	-0.288181465060919+0.840804045658287i	53	247	248	50	63	237	0.458257569495584+0i	-0.619918514397904-0.636946650439969i	136	163	295	4	185	114	0.786593349190016+0i	-0.057046136231911-0.614830579388374i	32	268	235	65	195	104	0.807572853087248+0i	-0.478539910676325-0.344710952605827i	150	150	39	261	234	64	0.886134808778472+0i	2.83767537213959e-17+0.463427557090794i	250
77	248	52	32	267	133	166	0.666945315233345+0i	0.476305009017773+0.572989951807948i	137	162	20	280	67	230	0.474962341232677+0i	-0.0845066076841299+0.875939157515232i	62	238	251	48	52	248	0.416333199893227+0i	-0.594463782207128-0.687953107639368i	135	165	297	3	183	117	0.781024967590665+0i	-0.0633952778453687-0.621273722884614i	34	265	236	64	203	97	0.822597511950204+0i	-0.456623437355821-0.338863349730666i	166	132	45	255	226	73	0.869397977228705+0i	0.0794871583188291+0.487677094861993i	249
78	241	59	38	261	136	163	0.674425309673176+0i	0.465912084209718+0.572779566202913i	125	174	45	255	67	233	0.472581562625261+0i	-0.200889493637825+0.858085122824423i	62	238	247	53	49	250	0.404820452376368+0i	-0.614394102806822-0.677229863321157i	134	166	297	3	198	101	0.8137612413107+0i	-0.0628883694386685-0.577786894217768i	34	266	227	72	194	105	0.805499491891911+0i	-0.492234423300324-0.329963393545512i	143	154	30	270	237	61	0.891797069642426+0i	-0.0209236819772422+0.451951530708434i	251
79	241	58	35	265	139	161	0.680685928555405+0i	0.457047113149692+0.572516028621208i	113	187	42	258	62	236	0.456129029195871+0i	-0.288421343748213+0.841878516886675i	48	252	249	50	57	243	0.435889894354067+0i	-0.643192468461048-0.629526368403249i	133	166	292	8	182	118	0.778888096369862+0i	-0.0726263807323993-0.622943610734588i	33	267	228	71	215	84	0.84797614656929+0i	-0.439688202025941-0.295991114475914i	144	155	28	271	242	58	0.898146239020499+0i	-0.0198836115431668+0.439247054999045i	257
80	250	49	33	267	133	167	0.665832811847939+0i	0.487086979370655+0.565166295168279i	113	183	29	271	64	234	0.463427557090794+0i	-0.249291774046782+0.850346112310433i	60	240	242	58	64	236	0.461880215351701+0i	-0.620233575744689-0.634016544094571i	147	152	295	5	178	120	0.772861848095512+0i	-0.0109758860784872-0.63447938791042i	35	265	221	77	188	111	0.792945484762994+0i	-0.515450124255305-0.324882482752103i	160	140	35	265	239	60	0.894053188394812+0i	0.0388066739894616+0.446276750878808i	252
81	232	66	34	266	149	151	0.704745817062199+0i	0.414661837903834+0.575663871994367i	116	184	34	266	65	235	0.465474668125631+0i	-0.248941549858429+0.849329993634639i	55	245	238	62	63	235	0.459792775033661+0i	-0.651472101063406-0.603468893616628i	146	153	291	9	180	120	0.774596669241483+0i	-0.0157468735575163-0.632259468867935i	30	270	235	65	212	86	0.84345088533545+0i	-0.438373488607409-0.310514554430248i	160	137	28	272	237	63	0.888819441731559+0i	0.0434362897204416+0.456194354124776i	248
82	245	53	27	273	137	162	0.676900273255308+0i	0.454767021257204+0.57878577767922i	122	177	27	273	61	239	0.450924975282289+0i	-0.195368617342997+0.870917774548294i	59	241	248	52	54	246	0.424264068711928+0i	-0.616174677243971-0.663572729339662i	124	173	296	4	180	116	0.779812867365055+0i	-0.104618908606486-0.617208859182918i	26	274	244	56	202	98	0.820568908339411+0i	-0.45546893659174-0.345274839029223i	171	129	28	272	225	73	0.868926669545238+0i	0.0839599847757373+0.487767530601903i	254
83	248	52	32	268	135	164	0.671941230110497+0i	0.473172939718944+0.569738845784035i	122	177	29	271	65	233	0.46703405161629+0i	-0.196589156890481+0.862108982683722i	58	241	244	56	55	245	0.428174419288838+0i	-0.631420267966617-0.646509947230228i	127	172	295	5	175	125	0.763762615825973+0i	-0.0993020321216838-0.637813274464534i	37	262	231	69	194	104	0.806849869188436+0i	-0.479964837952205-0.344422767714502i	160	140	39	261	231	69	0.877496438739212+0i	0.0430314159824236+0.477648717404902i	244
84	233	67	27	273	147	153	0.7+0i	0.399460872938755+0.591972137005626i	114	185	19	281	67	232	0.473371173138509+0i	-0.231114799825842+0.850003342195154i	58	240	238	62	46	254	0.391578004149024+0i	-0.663586549462993-0.637432002678298i	133	166	290	10	178	121	0.771568354556165+0i	-0.0747046523556557-0.631744797496515i	36	264	232	68	208	91	0.834057656228299+0i	-0.447854041837706-0.322140626585017i	154	146	27	273	219	81	0.854400374531753+0i	0.0168891282883802+0.519340694867693i	249
85	240	60	35	265	147	150	0.703526470681448+0i	0.437991209604634+0.55965543449481i	118	181	33	267	71	229	0.486483983977547+0i	-0.227844162795723+0.843457391225692i	60	240	241	58	51	249	0.412310562561766+0i	-0.637774082591975-0.650572224717567i	142	157	290	10	190	110	0.795822425754221+0i	-0.0325006875062422-0.604657235116134i	36	264	227	73	195	105	0.806225774829855+0i	-0.490253755769637-0.331136308721597i	154	145	30	270	235	62	0.889519977991383+0i	0.0171787580223673+0.456573213216695i	247
86	245	53	25	275	136	164	0.673300329224139+0i	0.452241791646454+0.584930789542722i	124	173	28	272	55	245	0.428174419288838+0i	-0.179654198051855+0.885658532273591i	62	238	236	63	63	236	0.459023246837373+0i	-0.632547031431137-0.623844461296671i	139	160	296	4	169	131	0.750555349946514+0i	-0.0475591206117152-0.659093921010736i	28	272	239	61	187	112	0.790833775328715+0i	-0.494445250523358-0.360701863086712i	151	149	38	262	245	53	0.90672358026397+0i	0.00376525565915768+0.421708633825666i	242
87	235	65	44	256	149	151	0.704745817062199+0i	0.443832561543634+0.55348531204265i	110	189	21	278	63	235	0.459792775033661+0i	-0.260923849992622+0.848828220862074i	51	249	235	65	56	244	0.432049379893857+0i	-0.68424741579273-0.587485154973557i	144	156	295	5	175	124	0.765038744728955+0i	-0.0266248398861725-0.643433630582503i	32	268	228	70	214	85	0.846001810603943+0i	-0.442133597781618-0.297991305523386i	158	141	36	264	231	69	0.877496438739212+0i	0.0357780073925927+0.478246729405456i	247
88	239	61	36	264	144	156	0.692820323027551+0i	0.443753692900363+0.56840360663642i	111	188	31	268	62	237	0.455365632796078+0i	-0.275099941165917+0.84673618254964i	65	235	238	60	63	237	0.458257569495584+0i	-0.611729475644785-0.644815515188147i	130	169	298	2	174	125	0.762849788183168+0i	-0.0847383989797104-0.640998911393188i	39	260	229	69	200	100	0.816496580927726+0i	-0.467115311451198-0.339317873300515i	154	145	33	267	219	80	0.855827945075356+0i	0.0199463291928312+0.516875877150235i	232
89	244	55	31	269	147	152	0.701169591458887+0i	0.444306236558859+0.557631753192267i	128	172	32	268	67	233	0.472581562625261+0i	-0.161524410260877+0.866358200490157i	64	236	239	61	60	240	0.447213595499958+0i	-0.621522118208468-0.64320312233202i	125	175	295	5	180	119	0.775890900167808+0i	-0.107188685461201-0.621694375674969i	34	265	227	72	206	94	0.828653526310404+0i	-0.464819222406429-0.311891686030288i	147	151	28	271	235	65	0.885061203156784+0i	-0.00768679797295309+0.465411194325609i	248
90	242	58	25	275	154	145	0.717669957030445+0i	0.412787795544212+0.560852983076376i	122	176	37	263	85	214	0.533180022557906+0i	-0.197855189579582+0.822540204185533i	55	244	235	64	49	250	0.404820452376368+0i	-0.678057494849555-0.613480590578169i	132	165	291	9	175	122	0.767610310786397+0i	-0.0752347256465947-0.636485778970192i	30	270	228	70	210	90	0.836660026534076+0i	-0.456555994397523-0.302583251320506i	155	145	38	262	231	69	0.877496438739212+0i	0.0213886591313786+0.479105964542878i	253
91	230	70	32	267	156	141	0.724743075339479+0i	0.386889220176043+0.570144022207589i	111	189	30	270	65	235	0.465474668125631+0i	-0.273560091062084+0.841723357114104i	43	255	243	56	59	241	0.443471156521669+0i	-0.673147901459171-0.591781409047671i	123	177	291	9	174	125	0.762849788183168+0i	-0.121602969565162-0.635037729951403i	28	271	231	69	209	89	0.837461809206363+0i	-0.455178346293349-0.302440723426025i	158	142	21	279	230	69	0.877058019307029+0i	0.029734161654643+0.479463356681119i	258
92	228	72	33	267	136	161	0.676692291896736+0i	0.408406864286298+0.612610296429447i	114	186	31	269	58	242	0.439696865275764+0i	-0.260068021021423+0.859669291709706i	54	246	240	60	55	245	0.428174419288838+0i	-0.659279936483763-0.618074940453528i	124	176	295	5	183	114	0.784959627090219+0i	-0.10934720220327-0.609820935364391i	36	263	234	65	191	109	0.797913946905722+0i	-0.483492043926845-0.359956631822189i	160	140	32	267	238	61	0.892180823641474+0i	0.038175491181149+0.450062228807861i	250
93	215	84	44	255	163	137	0.737111479583199+0i	0.356444344480519+0.574120280041142i	121	179	30	270	54	245	0.424972948184897+0i	-0.21263694026803+0.879876994212536i	56	244	229	68	70	229	0.483852986323927+0i	-0.661875530582125-0.572544382246519i	141	158	293	6	196	104	0.808290376865476+0i	-0.0348146887813933-0.5877538635447i	40	259	222	78	198	102	0.812403840463596+0i	-0.487698440195907-0.319609498342085i	178	121	32	268	244	56	0.901849950564579+0i	0.101754738625649+0.419895986922824i	243
94	219	80	37	263	142	157	0.689141776385575+0i	0.380542420064187+0.616661234854134i	120	180	27	273	65	235	0.465474668125631+0i	-0.209720721935288+0.859854959934683i	58	242	249	50	68	231	0.47689070987374+0i	-0.59564662425582-0.646359303985613i	137	163	292	8	187	112	0.790833775328715+0i	-0.055797666802663-0.609482206613704i	30	270	227	72	193	107	0.802080627701064+0i	-0.501190806394442-0.324768290096733i	152	147	38	262	240	60	0.894427190999916+0i	0.010013321487658+0.447101479971589i	247
95	227	73	32	267	138	161	0.679366220486757+0i	0.401265026210212+0.614367900530339i	103	197	30	270	68	231	0.47689070987374+0i	-0.320550538772874+0.81842690750521i	65	235	248	52	60	239	0.447960820073665+0i	-0.58580507099537-0.675398787735838i	150	149	293	6	169	130	0.751809411556112+0i	0.00229747899244353-0.659376470831293i	34	265	229	71	205	95	0.82663978450915+0i	-0.464969079104521-0.316970696032551i	150	150	25	274	228	72	0.871779788708135+0i	2.99975977304369e-17+0.489897948556636i	243
96	233	66	37	263	144	154	0.695141335636191+0i	0.428142363563927+0.577470899709957i	114	186	27	273	67	233	0.472581562625261+0i	-0.247552402090592+0.845804040476188i	64	236	241	58	61	239	0.450924975282289+0i	-0.610202381913042-0.651398280450844i	133	167	293	7	167	133	0.746100976186646+0i	-0.0786014720209746-0.661177088176435i	29	271	221	78	186	114	0.787400787401181+0i	-0.530251216532155-0.314378191619855i	150	150	26	272	232	66	0.88233978145207+0i	2.88167296289396e-17+0.470612908946529i	249
97	236	63	31	268	168	132	0.748331477354788+0i	0.391089278145311+0.53576970474242i	112	187	25	275	57	243	0.435889894354067+0i	-0.259406278879043+0.86180530427593i	66	234	236	64	66	233	0.469825271726817+0i	-0.616818904919861-0.631505069322714i	118	182	298	2	179	120	0.773732645917089+0i	-0.133881916519364-0.619203863902061i	28	272	230	70	208	91	0.834057656228299+0i	-0.461337021666945-0.302516079781603i	157	143	25	274	237	63	0.888819441731559+0i	0.0256393760577178+0.457539749524968i	262
98	238	62	31	269	135	165	0.670820393249937+0i	0.440953087818016+0.596288834662999i	116	184	33	267	65	235	0.465474668125631+0i	-0.246980189693969+0.849902417476303i	61	239	232	68	70	226	0.486298762579637+0i	-0.642619178603324-0.592076097140142i	117	182	295	5	180	119	0.775890900167808+0i	-0.138417149732192-0.615494925809145i	32	268	233	67	206	93	0.830038077862902+0i	-0.456163513784636-0.320860776645125i	149	150	36	264	235	63	0.888026240618398+0i	-0.00202335998513548+0.459788323022154i	236
99	222	76	23	277	139	160	0.681823249195723+0i	0.366380668207425+0.633152637852886i	125	175	33	267	57	243	0.435889894354067+0i	-0.188062416246944+0.880132108035698i	67	233	247	53	66	233	0.469825271726817+0i	-0.573922567231506-0.670728783391037i	144	156	297	3	168	132	0.748331477354788+0i	-0.0270519635481185-0.662773106928903i	25	275	224	76	202	98	0.820568908339411+0i	-0.491825344413495-0.291160603892789i	148	152	27	272	238	62	0.890692614392492+0i	-0.0073964200804891+0.454545882872851i	254
100	246	54	25	275	144	155	0.693977918359488+0i	0.438547813997645+0.5710257994761i	114	186	27	273	58	242	0.439696865275764+0i	-0.252288158795638+0.861984542551764i	50	249	251	49	63	235	0.459792775033661+0i	-0.624269357817504-0.63156818548512i	138	160	298	2	195	104	0.807572853087248+0i	-0.0440052737280808-0.588123815910084i	39	261	221	79	201	99	0.818535277187245+0i	-0.48392724422006-0.309539048104723i	159	141	29	271	236	63	0.888424256120282+0i	0.0340481706759111+0.457758739087249i	252
101	243	57	30	270	145	154	0.696383394959931+0i	0.439624280811389+0.567257136530824i	127	171	31	269	63	236	0.459023246837373+0i	-0.162557406102173+0.873425868968975i	57	243	239	60	56	243	0.432771267414631+0i	-0.648521421184565-0.62620204116969i	143	156	291	9	183	117	0.781024967590665+0i	-0.0288544332815966-0.623832847548122i	29	271	219	80	211	88	0.840050961983317+0i	-0.470038652325126-0.270883824897838i	163	137	31	269	231	69	0.877496438739212+0i	0.0520815828968473+0.476746797286525i	248
102	234	65	28	272	147	152	0.701169591458887+0i	0.406884586880713+0.585496487583221i	117	181	30	270	62	238	0.454606056566195+0i	-0.2309352561458+0.860233829143104i	63	237	240	60	63	235	0.459792775033661+0i	-0.617197859810179-0.63848054463122i	134	165	295	5	176	123	0.767221455996771+0i	-0.0683985732982421-0.637724762439847i	38	261	239	60	207	93	0.830662386291807+0i	-0.434198892213311-0.348527361911133i	141	159	28	272	230	68	0.878528360690145+0i	-0.0351439419715696+0.47639565783683i	245
103	242	57	25	274	138	162	0.678232998312527+0i	0.438250471269494+0.589861445114076i	113	187	34	266	60	240	0.447213595499958+0i	-0.271799946270378+0.852129561280102i	72	228	228	72	52	247	0.41702882811415+0i	-0.642684586917151-0.642684586917151i	145	155	297	3	172	127	0.758452922810903+0i	-0.0221548012307428-0.65135115618384i	28	271	232	67	196	104	0.808290376865476+0i	-0.487104732309025-0.330750126876499i	155	145	27	273	240	59	0.895921640147329+0i	0.0180425025162759+0.443845561900386i	242
104	236	64	33	267	157	141	0.725841330859502+0i	0.407392540692024+0.5542433402438i	117	182	30	270	68	231	0.47689070987374+0i	-0.230490140554885+0.848203717241978i	67	233	238	62	57	243	0.435889894354067+0i	-0.617524105862816-0.65472435320395i	145	154	297	3	173	127	0.759385716659635+0i	-0.0199747669469237-0.650334023420849i	35	265	213	84	212	88	0.840634680861233+0i	-0.471232871709648-0.266969874618114i	160	140	34	266	243	56	0.90150376044714+0i	0.0371700066897004+0.431172077600525i	241
105	236	63	30	270	154	146	0.716472842006823+0i	0.408826531004361+0.565267665989845i	110	188	31	269	61	239	0.450924975282289+0i	-0.279655736594592+0.847619806078411i	56	243	241	59	59	240	0.444212128060141+0i	-0.643079370183907-0.623798452168768i	127	173	295	5	184	114	0.785779653865847+0i	-0.096896522358298-0.610869380084923i	24	276	221	79	185	113	0.787912031338218+0i	-0.536478024197264-0.302301108873062i	155	144	24	276	239	61	0.892561855933059+0i	0.0197301495504034+0.450493123734483i	248
106	239	60	25	275	158	141	0.726930597543868+0i	0.400658567985277+0.557713742214142i	120	180	28	270	58	241	0.440431530558801+0i	-0.214692506770742+0.871738030847644i	48	251	224	76	63	236	0.459023246837373+0i	-0.718719117122465-0.522245621853914i	131	169	295	4	186	113	0.78871641202356+0i	-0.0793408361358756-0.609615824208938i	24	274	238	62	193	105	0.804767672506426+0i	-0.486446206290512-0.340175075033664i	168	131	21	279	235	65	0.885061203156784+0i	0.066294595730623+0.460729522869525i	257
107	226	74	32	268	144	155	0.693977918359488+0i	0.389861845348865+0.605311812515343i	110	189	28	272	57	243	0.435889894354067+0i	-0.278063916557405+0.855967556808526i	64	236	235	64	65	235	0.465474668125631+0i	-0.626612085295958-0.625052500110498i	145	155	298	2	185	113	0.787912031338218+0i	-0.0207917804337304-0.61543670083842i	34	266	223	76	197	102	0.8117036874711+0i	-0.492896121789566-0.313353692926419i	159	140	21	279	233	67	0.881286937760152+0i	0.0348239799077641+0.471296747025393i	253
108	239	60	29	271	153	146	0.71533606481061+0i	0.416441448789156+0.561133526098432i	119	181	30	270	65	235	0.465474668125631+0i	-0.221373307092894+0.856928930682171i	74	225	240	60	62	238	0.454606056566195+0i	-0.573563177517425-0.681438636070371i	137	163	292	8	182	118	0.778888096369862+0i	-0.0571772150586889-0.624551118333372i	30	270	230	70	203	97	0.822597511950204+0i	-0.473123825067132-0.315415883378088i	151	148	18	282	244	56	0.901849950564579+0i	0.00492575212802866+0.432021299975638i	247
109	231	69	21	278	141	159	0.685565460040104+0i	0.387284263896475+0.616450240439701i	108	191	31	269	60	240	0.447213595499958+0i	-0.295403589719614+0.8442373595031i	66	234	243	57	72	227	0.490716492065718+0i	-0.584033353809252-0.646608356003101i	138	161	291	9	189	110	0.79505158537756+0i	-0.0494698086888771-0.60452106217808i	35	265	227	73	201	97	0.821277446600905+0i	-0.474073668456572-0.317423238879618i	157	142	28	272	237	63	0.888819441731559+0i	0.0282121748691255+0.457388317722648i	238
110	245	55	37	262	150	148	0.709475654760603+0i	0.453791683144528+0.539182161807i	103	197	29	270	60	239	0.447960820073665+0i	-0.323939442966352+0.833303270706157i	60	240	234	66	53	247	0.420317340430616+0i	-0.663342862303591-0.619120004816685i	127	173	289	10	175	125	0.763762615825973+0i	-0.104667571883184-0.636954759824232i	27	273	224	75	194	105	0.805499491891911+0i	-0.506415080188498-0.307756941626912i	146	152	27	273	226	74	0.867947771086102+0i	-0.0121911728458009+0.496505832766656i	245
111	233	67	32	268	138	162	0.678232998312527+0i	0.422773376209724+0.601051305936716i	134	165	27	273	60	240	0.447213595499958+0i	-0.112196078765484+0.887362406184558i	59	240	232	68	62	238	0.454606056566195+0i	-0.661040816708465-0.59695759646623i	130	170	297	3	182	118	0.778888096369862+0i	-0.0845493390159585-0.621437641767296i	36	263	235	64	198	101	0.8137612413107+0i	-0.464222203277482-0.349700426257487i	140	160	39	261	226	74	0.867947771086102+0i	-0.0445632597660664+0.494652183403337i	253
112	236	63	32	267	154	145	0.717669957030445+0i	0.41284970963248+0.56080740903834i	107	192	29	271	61	238	0.451678400996131+0i	-0.296541522059936+0.841456919733836i	61	236	229	71	56	243	0.432771267414631+0i	-0.672141125647384-0.600778942135793i	114	184	293	7	179	121	0.772442015083765+0i	-0.151939372987611-0.616642327666099i	50	250	234	66	206	92	0.831429592800999+0i	-0.425448687260604-0.357376897298907i	155	145	26	273	224	76	0.864098759787715+0i	0.0202929824119151+0.502913042382242i	243
113	236	63	30	270	135	164	0.671941230110497+0i	0.43401985859782+0.600101446107506i	126	174	30	270	57	243	0.435889894354067+0i	-0.176504521624366+0.882522608121828i	73	226	253	46	72	227	0.490716492065718+0i	-0.517904403904979-0.700694193518502i	120	179	296	4	181	118	0.778043167548281+0i	-0.124818362094569-0.615685963714837i	40	260	219	81	189	111	0.793725393319377+0i	-0.51529020005567-0.323227489125829i	158	142	24	275	231	67	0.880436133535476+0i	0.0300642752422287+0.473210686818525i	255
114	231	69	21	279	154	146	0.716472842006823+0i	0.370969417562264+0.590803146488051i	118	182	22	278	71	229	0.486483983977547+0i	-0.211900827710308+0.847603310841233i	52	247	241	59	57	243	0.435889894354067+0i	-0.658971460987339-0.612989896820667i	153	147	296	4	175	124	0.765038744728955+0i	0.013229760531899-0.643848345885748i	30	270	231	69	204	94	0.82738368269459+0i	-0.465512172667185-0.31422071655035i	145	154	36	264	238	62	0.890692614392492+0i	-0.0179908877292912+0.454249925289348i	258
115	246	54	25	275	140	160	0.683130051063973+0i	0.444821796338677+0.579195047315985i	134	166	38	262	68	230	0.477690191926825+0i	-0.124242672261741+0.869698705832183i	59	240	242	57	61	239	0.450924975282289+0i	-0.624201596949967-0.637996107379801i	136	164	294	6	174	126	0.761577310586391+0i	-0.0627115186315946-0.64503276306783i	26	274	239	61	195	104	0.807572853087248+0i	-0.479129334094348-0.343891215599975i	150	150	26	274	230	68	0.878528360690145+0i	2.92500882263636e-17+0.477690191926825i	244
116	223	75	32	268	141	158	0.68671093362092+0i	0.388065347934269+0.61468152679102i	117	183	29	271	58	242	0.439696865275764+0i	-0.236317908433013+0.866498997587714i	60	239	241	59	63	237	0.458257569495584+0i	-0.624302752193488-0.632650040388552i	117	183	297	3	192	107	0.801336675953013+0i	-0.131031719051132-0.583686748500495i	33	267	213	87	198	102	0.812403840463596+0i	-0.513398462844773-0.276445326147186i	158	142	31	268	245	55	0.903696114115064+0i	0.0287449400284745+0.427208452346267i	252
117	249	51	29	271	143	156	0.691564074808125+0i	0.457397229517608+0.559041058299298i	126	173	33	267	61	239	0.450924975282289+0i	-0.176329828367194+0.874971118548871i	60	240	244	55	72	225	0.492365963917331+0i	-0.59921606062109-0.631281134099142i	117	182	297	3	181	119	0.776745346515403+0i	-0.136394931503079-0.614868351215882i	33	267	221	79	210	89	0.83805795570697+0i	-0.466419159730204-0.283040686673885i	157	143	27	273	233	66	0.882759431581913+0i	0.0266948287633692+0.469066276842059i	251
118	236	64	27	272	146	153	0.69878059101643+0i	0.410100547615354+0.586108544950776i	118	179	24	276	58	242	0.439696865275764+0i	-0.213320397810263+0.872445456486959i	59	241	243	57	68	230	0.477690191926825+0i	-0.614424746878139-0.627928587468867i	146	154	292	8	180	119	0.775890900167808+0i	-0.0177638581653078-0.630616964868431i	33	267	223	77	215	85	0.84656167328002+0i	-0.451598276413971-0.281766445967691i	150	150	34	266	233	67	0.881286937760152+0i	2.8937274900254e-17+0.472581562625261i	249
119	239	59	32	268	146	153	0.69878059101643+0i	0.435648877602005+0.56737619007396i	105	195	36	264	65	235	0.465474668125631+0i	-0.324964854992394+0.823244299314065i	70	230	240	59	58	241	0.440431530558801+0i	-0.59349403646613-0.673635580687936i	137	161	293	7	171	128	0.756244903794432+0i	-0.0550776457548716-0.651966332277251i	31	269	223	75	190	110	0.795822425754221+0i	-0.513252533352042-0.321307490846973i	153	147	25	275	227	71	0.872780021794125+0i	0.011711357629749+0.487973234572876i	240
120	237	63	27	273	138	162	0.678232998312527+0i	0.424348172998355+0.59994052044595i	117	183	35	265	59	240	0.444212128060141+0i	-0.24711747634058+0.861166963005052i	68	232	233	67	60	237	0.449466574975495+0i	-0.627816721203896-0.635473022681992i	141	158	297	3	172	128	0.757187779440036+0i	-0.0378326134169592-0.652100728437493i	35	264	234	65	213	87	0.842614977317636+0i	-0.433297925986703-0.319770085116825i	165	135	32	268	242	57	0.899646902120484+0i	0.0550592408926739+0.433132695022367i	243
121	240	60	31	269	158	140	0.728149258244406+0i	0.413452917094781+0.546676634825321i	110	187	30	270	59	241	0.443471156521669+0i	-0.276316186475421+0.8526328039813i	57	242	233	67	67	233	0.472581562625261+0i	-0.656911958134722-0.587480506847906i	136	163	297	3	178	120	0.772861848095512+0i	-0.0582254812107226-0.631897426087628i	33	266	223	74	193	106	0.803420780060347+0i	-0.500634641168859-0.322304213793354i	151	148	28	272	245	54	0.905206050195775+0i	0.00524215354121261+0.424940615280787i	242
122	237	61	28	272	153	147	0.714142842854285+0i	0.411305067222267+0.566416932724725i	116	184	26	274	69	231	0.479583152331272+0i	-0.232039318526766+0.846261044038796i	47	252	244	56	57	241	0.437350166097184+0i	-0.663791951369591-0.606716636916869i	145	155	297	3	196	103	0.809640904752736+0i	-0.0199519160980841-0.586586333283674i	28	272	214	86	190	107	0.799831632114309+0i	-0.531527074067009-0.278833874920399i	168	131	19	281	239	61	0.892561855933059+0i	0.0632613258997422+0.446465382732794i	250
123	232	68	28	272	157	142	0.724626532801645+0i	0.384428117397114+0.571954028322536i	116	184	30	268	62	237	0.455365632796078+0i	-0.243076818191974+0.856478721817357i	64	236	229	71	53	246	0.421019625532602+0i	-0.66799158328036-0.613620175338935i	145	154	296	3	185	114	0.786593349190016+0i	-0.0189577562516559-0.617180286859469i	26	273	241	59	194	105	0.805499491891911+0i	-0.47763287590449-0.350766880444947i	158	141	20	280	232	68	0.879393730551528+0i	0.0311664198995356+0.47507401627253i	260
124	230	69	28	270	144	155	0.693977918359488+0i	0.397884256029117+0.600068969064047i	120	179	24	276	53	246	0.421019625532602+0i	-0.207429090042108+0.88301508906739i	74	225	226	73	58	241	0.440431530558801+0i	-0.630640546868061-0.638993401793466i	126	174	295	5	178	121	0.771568354556165+0i	-0.103879871624148-0.627607557729225i	25	274	223	76	206	94	0.828653526310404+0i	-0.482029408021279-0.28457157822943i	156	143	20	280	235	65	0.885061203156784+0i	0.0233222422908468+0.464890029664214i	249
125	239	61	31	269	155	144	0.719996283899737+0i	0.415639157424984+0.55574224419745i	109	190	29	271	65	235	0.465474668125631+0i	-0.281765616077544+0.839012199511888i	66	234	242	58	58	242	0.439696865275764+0i	-0.605592493382503-0.663267968942742i	131	169	295	5	187	112	0.790833775328715+0i	-0.0795174119916825-0.606843407304946i	30	270	229	71	206	93	0.830038077862902+0i	-0.465823891577655-0.306667395288623i	150	149	26	274	244	56	0.901849950564579+0i	0.0017479468282814+0.432045844035737i	242
126	231	69	37	263	139	161	0.680685928555405+0i	0.426797043690377+0.5954082214446i	107	193	30	270	63	237	0.458257569495584+0i	-0.299825579591066+0.836722547695998i	60	240	238	62	62	237	0.455365632796078+0i	-0.636573670110102-0.6224275885521i	146	154	290	10	178	122	0.77028133388609+0i	-0.0182126882135235-0.637444087473328i	35	265	226	74	189	109	0.796384447311387+0i	-0.504562219403162-0.33344981456209i	144	154	27	273	236	64	0.886942313043338+0i	-0.0188858218452658+0.46149394261091i	242
127	245	55	25	275	151	147	0.711836645162339+0i	0.424977246984372+0.559180588137331i	123	176	39	260	60	240	0.447213595499958+0i	-0.208586261438269+0.869765354299196i	58	241	243	57	67	233	0.472581562625261+0i	-0.619124960712567-0.627176968398337i	137	163	289	10	183	117	0.781024967590665+0i	-0.0577545467006388-0.621823457530675i	29	271	224	75	198	101	0.8137612413107+0i	-0.494457870406223-0.305457127161588i	140	160	40	260	225	75	0.866025403784439+0i	-0.0452678730212595+0.497946603233852i	248
128	238	62	29	271	139	161	0.680685928555405+0i	0.430880096613498+0.59246013284356i	108	191	18	282	61	239	0.450924975282289+0i	-0.26851205576637+0.851215567629484i	62	235	231	69	61	239	0.450924975282289+0i	-0.654559208898843-0.606810438862408i	138	161	295	5	182	118	0.778888096369862+0i	-0.0497495984694842-0.625186620766518i	34	266	232	67	198	101	0.8137612413107+0i	-0.473097962451669-0.337595853150698i	153	146	27	273	226	74	0.867947771086102+0i	0.0141739632057521+0.496453185540901i	253
129	237	61	37	262	153	146	0.71533606481061+0i	0.431426922375447+0.549695483909884i	123	177	35	265	57	242	0.436618198778998+0i	-0.205630008592547+0.875831518079369i	70	229	227	73	73	226	0.494112494469261+0i	-0.625506275054996-0.603816812184116i	126	174	296	4	182	117	0.780189497605494+0i	-0.101467242652185-0.617259059467457i	39	260	241	59	203	96	0.823971944841745+0i	-0.437988709366452-0.359494262236857i	139	161	26	272	225	75	0.866025403784439+0i	-0.0442431127240513+0.498038700279895i	243
130	238	62	28	272	134	165	0.669447933088942+0i	0.434576227013886+0.60248067836016i	121	179	25	275	55	244	0.428889832351286+0i	-0.204156523355125+0.879985014461743i	56	243	245	54	58	242	0.439696865275764+0i	-0.62832963792357-0.641769844082364i	129	171	296	4	181	118	0.778043167548281+0i	-0.0894386423940287-0.621811513787057i	45	255	218	82	190	109	0.79715212162844+0i	-0.506784891012189-0.328203548465037i	134	165	23	277	235	65	0.885061203156784+0i	-0.0565772809832137+0.462023460381844i	248
131	234	65	35	264	154	146	0.716472842006823+0i	0.414242480921511+0.561310817343349i	127	173	29	271	54	246	0.424264068711928+0i	-0.169099363081576+0.889609692733508i	59	240	248	52	62	238	0.454606056566195+0i	-0.605365993001618-0.653349330642114i	114	184	294	6	177	122	0.769397975138457+0i	-0.151819735434082-0.62046557018546i	34	266	228	72	199	100	0.815813605834619+0i	-0.47991034902293-0.322698338136108i	168	132	33	266	244	56	0.901849950564579+0i	0.0657568067014953+0.427016052437246i	249
132	229	70	32	268	142	158	0.687992248018343+0i	0.406425093527729+0.601236484270244i	117	181	28	271	74	226	0.496655480858378+0i	-0.221750360462009+0.839142485498322i	59	240	246	54	53	246	0.421019625532602+0i	-0.62329620577995-0.658972165403597i	124	175	295	5	181	119	0.776745346515403+0i	-0.109440331492996-0.620233408088737i	31	269	232	68	187	112	0.790833775328715+0i	-0.503968205915351-0.347272209118141i	150	148	26	274	233	67	0.881286937760152+0i	0.00383659332854319+0.472565988921087i	251
133	234	65	43	257	165	134	0.742858980482126+0i	0.415752166043525+0.524700554170828i	113	186	32	268	70	228	0.484664140265257+0i	-0.259269428567765+0.835392144176065i	61	239	241	58	71	228	0.487296823281184+0i	-0.607815334398321-0.626978727940848i	139	160	296	4	191	109	0.797913946905722+0i	-0.0433821844846252-0.601208216346612i	33	267	218	82	186	114	0.787400787401181+0i	-0.532964046052186-0.309756881466228i	147	153	27	273	227	73	0.869865890046659+0i	-0.0120278445611819+0.493141627008454i	246
134	244	56	41	259	147	153	0.7+0i	0.466390299195911+0.540814283110153i	108	192	32	268	69	231	0.479583152331272+0i	-0.294246199821048+0.826691704259134i	54	246	237	62	56	244	0.432049379893857+0i	-0.665518005742028-0.608620667876541i	126	174	296	4	168	131	0.749581823218117+0i	-0.107366445538198-0.653145877024036i	26	274	235	65	198	101	0.8137612413107+0i	-0.479383354695277-0.32860955765402i	174	126	29	271	232	68	0.879393730551528+0i	0.0926276296160356+0.466997632647513i	247
135	244	55	30	270	142	157	0.689141776385575+0i	0.449241859466931+0.568564300447037i	113	186	28	272	61	239	0.450924975282289+0i	-0.256617660945649+0.854876624289991i	55	245	249	51	59	241	0.443471156521669+0i	-0.620572422347779-0.646701787499264i	124	175	297	3	182	117	0.780189497605494+0i	-0.107262971043342-0.616278348531767i	31	268	227	72	185	114	0.786593349190016+0i	-0.516766365738418-0.337969564090527i	145	155	28	272	228	69	0.876171654230361+0i	-0.0197374965758906+0.48159491645173i	244
136	235	63	35	264	156	143	0.722315118514615+0i	0.41621411405199+0.55229220601882i	134	166	26	274	70	229	0.483852986323927+0i	-0.111994025840478+0.867953700263707i	72	227	231	68	56	244	0.432049379893857+0i	-0.621464715142955-0.653540313343882i	139	161	297	3	185	115	0.785281265959316+0i	-0.0462009722393846-0.617412992653596i	34	265	235	64	180	120	0.774596669241483+0i	-0.508331115504214-0.376297059529093i	143	157	31	269	229	70	0.875149294478044+0i	-0.0284128256841982+0.483018036631368i	257
137	239	61	31	269	144	156	0.692820323027551+0i	0.431889330925406+0.577470004271049i	113	187	31	269	69	230	0.480384461415262+0i	-0.260402002740673+0.837509143949733i	61	239	244	55	55	245	0.428174419288838+0i	-0.618481477910798-0.658898571972911i	130	169	293	6	177	121	0.770687830151498+0i	-0.0858013385113212-0.631409850070492i	33	267	236	64	207	92	0.832050294337844+0i	-0.446948391423086-0.328526168054576i	155	144	37	263	228	72	0.871779788708135+0i	0.0238958606619334+0.48931481465742i	247
138	242	58	40	260	139	160	0.681823249195723+0i	0.469308507343212+0.561129737040797i	132	168	37	263	75	224	0.500835422470633+0i	-0.136157427100226+0.854766070129196i	62	238	243	56	60	240	0.447213595499958+0i	-0.611922729241211-0.652342374400121i	125	173	299	1	177	123	0.768114574786861+0i	-0.102491053081223-0.632056630404509i	32	268	231	68	205	94	0.828020971411347+0i	-0.460854040389598-0.319366285571274i	156	143	35	265	243	57	0.9+0i	0.0246799987819915+0.435190645189118i	250
139	239	60	28	272	151	148	0.710645285925423+0i	0.417058236879771+0.566608952137813i	127	173	30	270	63	235	0.459792775033661+0i	-0.16716227617039+0.872151006106385i	45	254	247	52	61	239	0.450924975282289+0i	-0.65261587576056-0.6088999797766i	144	156	291	9	180	118	0.77719164022626+0i	-0.0267529797188326-0.628695023392567i	32	267	237	62	199	99	0.817181274197671+0i	-0.462282206777822-0.344252707174974i	146	154	29	271	244	56	0.901849950564579+0i	-0.0142748263397685+0.431813496777991i	241
140	243	57	31	268	149	151	0.704745817062199+0i	0.437102292430859+0.558815639799944i	121	179	34	266	73	227	0.493288286231625+0i	-0.210973467340253+0.84389386936101i	54	245	227	73	66	233	0.469825271726817+0i	-0.688110906264081-0.55296256177724i	137	162	291	9	190	110	0.795822425754221+0i	-0.0536494644583074-0.603148739226075i	31	268	231	69	205	94	0.828020971411347+0i	-0.463382398455798-0.315686590947988i	140	160	26	273	236	63	0.888424256120282+0i	-0.0369239378448034+0.457535751555173i	240
141	245	55	38	262	136	164	0.673300329224139+0i	0.478266428186452+0.563850946914554i	113	187	28	272	61	239	0.450924975282289+0i	-0.259043846068767+0.854144573524042i	62	236	240	60	52	245	0.418430609640565+0i	-0.633432431320216-0.650906429425601i	150	150	296	4	170	130	0.752772652709081+0i	4.03080607887597e-17-0.658280588604383i	37	262	239	61	197	103	0.810349718742881+0i	-0.460122936521-0.362795006333639i	146	153	28	271	237	63	0.888819441731559+0i	-0.0131953615877084+0.45806755225902i	250
142	239	61	26	274	158	141	0.726930597543868+0i	0.400418347476002+0.557886236932856i	111	188	31	269	68	231	0.47689070987374+0i	-0.271381278447003+0.836018811118859i	51	249	234	66	65	234	0.466252404120157+0i	-0.674555031032062-0.572349723299932i	138	162	296	3	180	119	0.775890900167808+0i	-0.0513320962685075-0.628775259476285i	32	268	230	70	204	96	0.824621125123532+0i	-0.46822263354106-0.31743907358716i	148	152	28	272	234	64	0.886134808778472+0i	-0.00759615242178777+0.463365297729044i	243
143	232	68	34	266	135	164	0.671941230110497+0i	0.427503427765399+0.604760946594955i	117	183	35	265	83	216	0.526869977550579+0i	-0.234436222460701+0.816974714635777i	54	245	242	58	52	248	0.416333199893227+0i	-0.655848343452161-0.629705976673021i	130	170	296	4	181	118	0.778043167548281+0i	-0.0852600314800339-0.622398229804248i	34	266	221	78	200	100	0.816496580927726+0i	-0.491034121811746-0.303675525108464i	139	160	32	268	235	62	0.889519977991383+0i	-0.0406303863527587+0.455086124221596i	257
144	231	69	35	264	147	153	0.7+0i	0.411515909833889+0.583656282373099i	121	179	28	272	66	233	0.469825271726817+0i	-0.20414795657207+0.858829334544571i	51	249	244	55	72	228	0.489897948556636+0i	-0.62960196345251-0.60299367129079i	135	163	290	10	175	125	0.763762615825973+0i	-0.0646561334217289-0.642250925322508i	25	274	234	66	197	101	0.813064465773382+0i	-0.483104433961534-0.324863479608511i	166	134	29	271	233	67	0.881286937760152+0i	0.0619508611620541+0.468503387538034i	253
145	238	62	38	262	148	152	0.702376916856849+0i	0.439768603717891+0.559705495640952i	143	155	30	270	69	231	0.479583152331272+0i	-0.0441134347470695+0.876386903641774i	60	240	238	62	57	243	0.435889894354067+0i	-0.643506002111752-0.629205868731491i	132	168	290	10	184	115	0.784464540552736+0i	-0.0790856274512175-0.615110435731692i	37	263	226	74	204	94	0.82738368269459+0i	-0.466037452288942-0.313441118353624i	162	137	33	267	233	67	0.881286937760152+0i	0.0503697776278738+0.469889581534909i	254
146	230	69	35	265	157	142	0.724626532801645+0i	0.396082462451345+0.563945982252153i	123	177	38	262	78	221	0.510753918455249+0i	-0.201483626745063+0.835783933164705i	52	248	254	44	71	229	0.486483983977547+0i	-0.594000375928613-0.640700309606605i	136	163	291	9	178	120	0.772861848095512+0i	-0.060680963471743-0.63166635530993i	27	273	232	66	207	93	0.830662386291807+0i	-0.460557570682438-0.312868541223133i	152	147	35	265	240	60	0.894427190999916+0i	0.00975223028472675+0.447107251120437i	240
147	246	54	40	260	135	164	0.671941230110497+0i	0.486972803209954+0.557989670344739i	138	161	29	271	69	228	0.481999203654147+0i	-0.0831737069615687+0.872214940336978i	62	237	250	50	75	223	0.501675046567988+0i	-0.570720148337345-0.650077426106157i	133	167	296	4	184	115	0.784464540552736+0i	-0.071727403865943-0.616011821436924i	31	269	224	76	195	104	0.807572853087248+0i	-0.500830151475472-0.311440598396512i	137	162	17	282	241	59	0.89628864398325+0i	-0.0416519616488569+0.441510793477882i	244
148	234	65	27	273	137	163	0.675771164423776+0i	0.418332070991473+0.606903296838399i	118	181	33	266	59	241	0.443471156521669+0i	-0.233943324788623+0.865218963107131i	55	245	239	60	63	237	0.458257569495584+0i	-0.64592165419526-0.610561394653854i	153	147	290	9	190	109	0.79715212162844+0i	0.0128461857676269-0.603641839582464i	38	262	231	69	195	104	0.807572853087248+0i	-0.477887396809592-0.345614992335508i	135	164	28	272	245	55	0.903696114115064+0i	-0.0507005594816351+0.425162070981858i	253
149	234	66	33	267	140	160	0.683130051063973+0i	0.425914014385575+0.593237377179909i	122	178	27	273	77	222	0.507469293270086+0i	-0.191259445800404+0.840175422623205i	58	242	243	57	70	230	0.483045891539648+0i	-0.615783493015966-0.622476791853096i	141	159	293	7	183	117	0.781024967590665+0i	-0.0392265703165819-0.623266617252359i	40	259	240	60	213	85	0.845437815969419+0i	-0.41314856975555-0.338442253032629i	150	150	30	270	243	56	0.90150376044714+0i	2.64995973701135e-17+0.43277126741463i	259
150	233	67	37	263	147	152	0.701169591458887+0i	0.422079857089769+0.574638841580047i	120	180	28	272	71	229	0.486483983977547+0i	-0.208626673024844+0.848415136967698i	50	250	249	50	62	238	0.454606056566195+0i	-0.630341608549017-0.629287525591578i	131	169	296	4	182	118	0.778888096369862+0i	-0.0809346305220406-0.621918739800944i	29	270	226	74	206	92	0.831429592800999+0i	-0.470410068283386-0.295701200322868i	164	136	24	276	234	66	0.883176086632785+0i	0.0517969770282811+0.466172793254531i	250
151	244	56	42	258	138	161	0.679366220486757+0i	0.481757258674094+0.553508339753215i	117	183	31	269	77	221	0.508320038700981+0i	-0.230126706931771+0.829850852269112i	61	239	229	71	55	243	0.429608843471898+0i	-0.675340377694727-0.599459436380713i	141	156	294	5	169	130	0.751809411556112+0i	-0.0344074240573759-0.658482146960256i	31	269	243	57	215	85	0.84656167328002+0i	-0.419404565992261-0.327769954935129i	137	163	23	277	236	64	0.886942313043338+0i	-0.0470333112589334+0.45947927152958i	245
152	228	71	36	263	139	161	0.680685928555405+0i	0.416713125434614+0.602508786456416i	117	181	33	267	82	218	0.522812904711937+0i	-0.226291648051361+0.821862979266535i	71	229	253	46	60	238	0.448711802696558+0i	-0.541082609196105-0.711257568076672i	146	154	299	1	180	119	0.775890900167808+0i	-0.0169299303082866-0.630639903983681i	21	278	232	68	218	82	0.852447456836295+0i	-0.441148721773691-0.28057287575739i	147	152	26	273	231	69	0.877496438739212+0i	-0.00970617250568747+0.479484921780956i	238
153	228	72	31	269	150	150	0.707106781186548+0i	0.387632974977234+0.59138876951655i	103	195	25	275	65	235	0.465474668125631+0i	-0.307467025713628+0.829938167234251i	63	236	238	62	56	243	0.432771267414631+0i	-0.633028785424029-0.641859475995262i	135	161	297	3	208	92	0.832666399786453+0i	-0.049436912489499-0.551563829805919i	33	267	229	71	209	89	0.837461809206363+0i	-0.452917481474688-0.305816077235046i	145	155	26	274	237	62	0.890304521199476+0i	-0.018346608537313+0.454995891725355i	245
154	243	57	28	272	135	165	0.670820393249937+0i	0.449599320193904+0.589796957673723i	116	184	33	267	60	240	0.447213595499958+0i	-0.249593809459379+0.858896344316097i	71	229	245	54	59	240	0.444212128060141+0i	-0.569930293335871-0.691270602602461i	131	168	297	3	184	116	0.783156008298049+0i	-0.077900070571458-0.616926450779693i	45	254	235	65	191	108	0.799247137387475+0i	-0.466860700847966-0.378477343287115i	156	144	24	276	235	64	0.88654000319079+0i	0.0220061089185277+0.462128287289083i	255
155	236	64	22	277	154	145	0.717669957030445+0i	0.388519618761383+0.577929354344828i	121	179	30	270	54	246	0.424264068711928+0i	-0.21271503745536+0.880200154987696i	53	247	252	48	56	243	0.432771267414631+0i	-0.62124678914134-0.65326981950945i	136	164	292	8	186	114	0.787400787401181+0i	-0.0604826689362356-0.613467070638962i	38	261	223	76	214	85	0.846001810603943+0i	-0.445162186635051-0.293447719441043i	157	142	32	268	227	73	0.869865890046659+0i	0.0313941558424144+0.492288269525362i	247
156	237	62	32	268	145	153	0.697550844890932+0i	0.427712460652677+0.574878134733248i	133	167	29	270	65	235	0.465474668125631+0i	-0.12323493256954+0.876439664054471i	60	240	252	46	56	243	0.432771267414631+0i	-0.590925474325494-0.680820177354876i	139	160	292	8	177	122	0.769397975138457+0i	-0.0472610511077507-0.637018954899329i	30	269	230	69	200	99	0.817860820109531+0i	-0.47723359015336-0.32148371554264i	166	134	19	281	237	60	0.893297149877799+0i	0.0544917439515165+0.446151153603041i	255
157	236	64	25	275	142	158	0.687992248018343+0i	0.411343155150432+0.59788249295121i	112	186	35	265	69	231	0.479583152331272+0i	-0.270390073565448+0.834798902800712i	54	246	237	63	57	243	0.435889894354067+0i	-0.666888256292384-0.604367482264974i	127	171	293	7	171	129	0.754983443527075+0i	-0.10036413694563-0.648017777545616i	31	269	244	56	206	94	0.828653526310404+0i	-0.439252931135001-0.346972903585631i	145	155	27	271	234	64	0.886134808778472+0i	-0.0188506986198712+0.463044006367304i	236
158	233	67	26	274	160	139	0.731516955959455+0i	0.379261316815221+0.566607268495029i	122	178	33	267	65	233	0.46703405161629+0i	-0.205801520346682+0.859956352877207i	74	226	254	46	44	256	0.382970843102535+0i	-0.545033978693004-0.745835970843058i	134	166	292	8	191	109	0.797913946905722+0i	-0.0674908247594132-0.598981069739794i	36	264	222	77	215	84	0.84797614656929+0i	-0.446819496336977-0.285111894775839i	156	143	22	278	234	66	0.883176086632785+0i	0.0238672183963003+0.468433939724721i	250
159	231	69	33	267	148	152	0.702376916856849+0i	0.405166632387219+0.585240691225983i	120	179	19	281	71	229	0.486483983977547+0i	-0.19255112959545+0.852207366680698i	64	235	244	56	61	239	0.450924975282289+0i	-0.601673587889467-0.659284127143133i	132	168	291	8	163	134	0.740824911042784+0i	-0.0844845782853913-0.66636386997675i	34	266	221	78	227	70	0.874248113701004+0i	-0.412898300081882-0.255353146602363i	160	139	27	272	233	67	0.881286937760152+0i	0.0403590048274794+0.470855056320593i	238
160	234	65	28	272	141	158	0.68671093362092+0i	0.414837480800519+0.596940498013465i	122	178	24	276	64	236	0.461880215351701+0i	-0.192404802027229+0.865821609122531i	51	248	239	60	67	232	0.473371173138509+0i	-0.651935600167144-0.592367880354917i	134	166	297	3	192	108	0.8+0i	-0.0649226879310044-0.596477195366104i	32	268	229	70	203	97	0.822597511950204+0i	-0.471088660201374-0.318447495771293i	148	152	27	272	227	73	0.869865890046659+0i	-0.00802577821622659+0.493222992385145i	244
161	248	52	30	268	149	149	0.707106781186548+0i	0.447719982683326+0.547308703663702i	117	183	27	273	64	236	0.461880215351701+0i	-0.229832089781118+0.856646880093257i	61	239	234	65	57	241	0.437350166097184+0i	-0.651135286245359-0.620280316647997i	131	168	295	5	174	123	0.765413996382733+0i	-0.0817143832700514-0.63832920480596i	30	270	239	60	209	90	0.836060198501516+0i	-0.439262507097765-0.328712327635869i	150	150	21	279	233	67	0.881286937760152+0i	2.8937274900254e-17+0.472581562625261i	240
162	246	54	27	273	149	150	0.705923338045516+0i	0.435789115588082+0.55835480434723i	141	159	35	265	75	225	0.5+0i	-0.0675692940578331+0.863385424072312i	64	235	242	58	68	231	0.47689070987374+0i	-0.599430738721061-0.642851491646743i	130	170	296	4	189	111	0.793725393319377+0i	-0.0825545360808167-0.602648113389963i	37	261	241	58	205	95	0.82663978450915+0i	-0.436373617645221-0.355309347597117i	163	135	29	271	239	61	0.892561855933059+0i	0.0521705767799021+0.447896823221359i	244
163	221	77	32	267	155	145	0.718795288428261+0i	0.364122332991904+0.592240035753972i	127	172	31	269	63	236	0.459023246837373+0i	-0.165587836884497+0.872856418398118i	59	241	230	70	56	243	0.432771267414631+0i	-0.677066171651105-0.595223008044927i	129	170	295	5	182	116	0.781497444035204+0i	-0.0876255433552128-0.617724460514675i	27	273	226	74	217	82	0.851911091817218+0i	-0.445503743322857-0.275270605630383i	172	128	25	275	231	67	0.880436133535476+0i	0.0821897499885789+0.466987215844198i	247
164	238	62	33	267	152	146	0.714189830573049+0i	0.420735818154382+0.559387394591622i	117	181	29	271	63	236	0.459023246837373+0i	-0.228569926981354+0.858518169488925i	66	233	243	57	58	242	0.439696865275764+0i	-0.601142315179765-0.667303966395359i	109	191	295	5	158	140	0.728149258244406+0i	-0.186495958923043-0.659558879118078i	32	267	231	69	206	94	0.828653526310404+0i	-0.461361158975628-0.316984564800872i	154	146	38	262	227	72	0.871319301068624+0i	0.0175144226495076+0.490403834186213i	246
165	235	65	37	263	138	161	0.679366220486757+0i	0.441109514803802+0.586416178503878i	114	186	26	274	59	240	0.444212128060141+0i	-0.249792087072311+0.860394966582406i	65	235	245	55	77	223	0.506622805119022+0i	-0.574889063991859-0.642523071520313i	134	164	298	2	174	124	0.764128665507102+0i	-0.0654769336071743-0.641732151069071i	38	259	218	81	188	112	0.791622805802528+0i	-0.520283946772922-0.320371578114733i	152	145	23	277	238	61	0.892180823641474+0i	0.0125686966650682+0.451503494771151i	248
166	228	70	37	263	177	123	0.768114574786861+0i	0.368531783806825+0.523626130291604i	135	165	20	280	66	234	0.469041575982343+0i	-0.101233271124082+0.877355016408705i	58	242	234	66	61	239	0.450924975282289+0i	-0.65914398304013-0.601827114949684i	139	161	296	4	172	126	0.759724429022584+0i	-0.0488526156702047-0.648407444349992i	28	271	214	85	195	105	0.806225774829855+0i	-0.522541807463257-0.277398737295309i	151	149	29	270	244	56	0.901849950564579+0i	0.00357339823113682+0.432034602192635i	248
167	236	64	41	258	152	148	0.711805216802087+0i	0.435397307305947+0.551146548681985i	110	188	29	271	52	247	0.41702882811415+0i	-0.28051744763735+0.864521207427999i	46	254	253	47	65	235	0.465474668125631+0i	-0.628848787352822-0.622802164397507i	127	172	294	6	185	114	0.786593349190016+0i	-0.0956344769547829-0.610020450335576i	32	268	220	79	193	104	0.806121361726415+0i	-0.507543458842481-0.304249876835737i	157	142	24	274	241	59	0.89628864398325+0i	0.0264719893745025+0.442680359226861i	242
168	228	72	33	267	147	153	0.7+0i	0.396135175064115+0.594202762596172i	122	178	24	276	68	231	0.47689070987374+0i	-0.190673759055325+0.858031915748961i	47	253	237	62	67	232	0.473371173138509+0i	-0.670384259552493-0.571405877626164i	137	162	296	4	184	115	0.784464540552736+0i	-0.0530791599546186-0.61789803964238i	22	278	231	69	192	108	0.8+0i	-0.507010774944462-0.320842756019543i	148	152	33	267	239	61	0.892561855933059+0i	-0.0077069933052298+0.450859108355955i	246
169	246	54	30	270	150	150	0.707106781186548+0i	0.441726104299386+0.552157630374233i	121	176	24	276	61	238	0.451678400996131+0i	-0.192076619225912+0.871259544808734i	51	249	248	52	66	233	0.469825271726817+0i	-0.627365651760321-0.621028624974864i	127	171	299	1	176	124	0.76594168620507+0i	-0.0945248740694613-0.63592325127761i	34	265	227	71	218	81	0.853871764357245+0i	-0.430883649059129-0.291962824700224i	155	145	25	275	245	53	0.90672358026397+0i	0.0168555386652385+0.421388466630962i	257
170	235	65	26	274	125	174	0.64657575013984+0i	0.43131456899766+0.62921184183188i	129	171	36	264	63	236	0.459023246837373+0i	-0.160949096644988+0.873723667501367i	57	243	260	40	70	227	0.485479387502946+0i	-0.564441668725277-0.667619178062156i	130	164	292	8	188	112	0.791622805802528+0i	-0.0740911342607803-0.606501308454718i	35	265	227	70	203	97	0.822597511950204+0i	-0.468131735782353-0.322778579349273i	154	145	25	274	222	78	0.860232526704263+0i	0.018418163913919+0.509569201618426i	247
171	242	57	24	275	145	155	0.695221787153807+0i	0.426467304084831+0.578612396352933i	115	185	29	271	64	236	0.461880215351701+0i	-0.246450494274182+0.852014565919315i	50	250	242	57	63	237	0.458257569495584+0i	-0.651476286471065-0.604631001657929i	127	171	296	4	185	115	0.785281265959316+0i	-0.0928587424138911-0.612136085597512i	29	270	236	64	206	93	0.830038077862902+0i	-0.454462518852084-0.323265538306016i	171	129	27	273	240	59	0.895921640147329+0i	0.074759329926259+0.437876075282375i	254
172	230	70	28	272	141	159	0.685565460040104+0i	0.39920989435154+0.608795088886098i	121	179	29	270	59	241	0.443471156521669+0i	-0.209055542070966+0.871567044846664i	68	232	241	59	55	245	0.428174419288838+0i	-0.604948309327988-0.671345074985939i	132	168	294	6	187	113	0.789514618821801+0i	-0.0761240552970728-0.608992442376582i	31	268	251	49	204	96	0.824621125123532+0i	-0.431128660095789-0.366235004394732i	140	160	23	277	227	69	0.875723638993428+0i	-0.0378994414667545+0.481322906627782i	236
173	236	64	28	272	142	157	0.689141776385575+0i	0.417498663961613+0.592265546550196i	128	171	36	264	58	241	0.440431530558801+0i	-0.166923388197405+0.88213187753438i	46	254	249	51	59	241	0.443471156521669+0i	-0.649185031772668-0.617974212937444i	134	166	298	1	166	133	0.745106667859236+0i	-0.0712104904182699-0.663132806884183i	32	268	229	70	221	78	0.859726953621095+0i	-0.423144906629559-0.286038377164417i	159	140	33	267	239	61	0.892561855933059+0i	0.0366147137229746+0.449435975498533i	251
174	230	70	31	269	158	141	0.726930597543868+0i	0.383126182785319+0.569900196893162i	124	175	31	269	66	233	0.469825271726817+0i	-0.185555098449351+0.86303738012109i	49	251	261	39	62	237	0.455365632796078+0i	-0.599178850629036-0.658503489305178i	132	167	292	8	179	121	0.772442015083765+0i	-0.0779357706136371-0.630285133088344i	31	269	235	65	229	68	0.878090981074155+0i	-0.389366346268076-0.278118818762912i	154	145	15	285	230	70	0.875595035770913+0i	0.0161463532138805+0.482775961095026i	238
175	235	64	26	274	149	151	0.704745817062199+0i	0.403640145113346+0.5834449130691i	111	189	18	282	67	233	0.472581562625261+0i	-0.249709252943383+0.845169779192988i	55	245	234	65	60	237	0.449466574975495+0i	-0.666479271889975-0.594798434867483i	135	165	290	10	191	108	0.799247137387475+0i	-0.06402667437898-0.597582294203815i	25	275	231	68	203	97	0.822597511950204+0i	-0.475848161499844-0.311290636753744i	153	147	27	271	235	65	0.885061203156784+0i	0.0113664007509321+0.465335869669034i	244
176	244	56	32	267	149	150	0.705923338045516+0i	0.441563086108122+0.553799857159016i	128	172	23	277	63	237	0.458257569495584+0i	-0.151709296314015+0.875776392358179i	64	236	248	52	65	235	0.465474668125631+0i	-0.583777421995209-0.665234736692215i	124	175	298	2	167	131	0.748600483945715+0i	-0.112943599788195-0.653330742199635i	39	261	244	55	203	96	0.823971944841745+0i	-0.430844179943604-0.368026529916574i	148	152	23	277	227	73	0.869865890046659+0i	-0.00776735637380614+0.493227129736692i	239
177	245	55	31	268	140	158	0.685418600359022+0i	0.454529652741978+0.568862142403708i	135	165	27	273	74	226	0.496655480858378+0i	-0.105068875231438+0.861564776897787i	65	234	236	62	56	243	0.432771267414631+0i	-0.627016692874014-0.647733816438256i	121	179	294	6	191	109	0.797913946905722+0i	-0.119002226971827-0.590907609791141i	33	267	235	64	203	97	0.822597511950204+0i	-0.458567544141011-0.336227810857186i	159	139	28	272	228	72	0.871779788708135+0i	0.0402881395414766+0.488238533723309i	244
178	223	76	30	270	147	152	0.701169591458887+0i	0.373310135886709+0.607454316354427i	127	172	37	263	69	230	0.480384461415262+0i	-0.171824100104106+0.860062351143324i	60	240	242	57	62	238	0.454606056566195+0i	-0.620062750512499-0.639418109502856i	123	175	297	3	183	114	0.784959627090219+0i	-0.108606926984858-0.60995321070496i	33	266	230	70	217	82	0.851911091817218+0i	-0.432162792446863-0.295774935488668i	172	128	25	273	249	51	0.91104335791443+0i	0.0715613687258488+0.406052915894078i	247
179	232	67	27	272	155	145	0.718795288428261+0i	0.38835115412623+0.576642622793493i	120	179	30	270	58	242	0.439696865275764+0i	-0.215086505928344+0.87201173250949i	66	233	224	76	78	222	0.509901951359279+0i	-0.644740390322391-0.569482070909111i	131	169	297	3	171	128	0.756244903794432+0i	-0.083870254942324-0.648890919816928i	28	271	231	69	210	90	0.836660026534076+0i	-0.456200072261947-0.303119603569605i	154	146	26	274	219	78	0.858704685776046+0i	0.0165227199032203+0.51220431699983i	247
180	241	59	31	268	157	141	0.725841330859502+0i	0.418071751682968+0.546232892510916i	111	188	29	271	61	238	0.451678400996131+0i	-0.27133366009137+0.849920388610015i	63	237	249	51	59	241	0.443471156521669+0i	-0.591653226634673-0.673260568239455i	135	165	294	6	179	120	0.773732645917089+0i	-0.0656357253307727-0.630102963175419i	33	266	222	77	183	117	0.781024967590665+0i	-0.530212994843282-0.32996087661921i	150	147	24	276	237	62	0.890304521199476+0i	0.00547538135188543+0.455332713222786i	248
181	227	71	41	258	137	162	0.676900273255308+0i	0.430605420276194+0.596979892538812i	131	169	24	276	61	238	0.451678400996131+0i	-0.133031224919221+0.882207070516934i	60	240	241	59	68	232	0.476095228569523+0i	-0.618380333796325-0.625251226394062i	139	159	296	4	171	127	0.757512708379011+0i	-0.0449071904255377-0.651274013678098i	32	265	213	86	198	102	0.812403840463596+0i	-0.512764206220721-0.277620007958422i	157	143	29	271	235	65	0.885061203156784+0i	0.0268833380424899+0.464697700448754i	246
182	239	61	41	258	176	124	0.76594168620507+0i	0.406924219427235+0.497740909486923i	121	177	21	279	59	240	0.444212128060141+0i	-0.191256019676548+0.875269512905462i	44	256	236	64	64	235	0.462651945572992+0i	-0.688453265875803-0.558556423257727i	122	178	298	2	162	135	0.738548945875996+0i	-0.125328137069353-0.662448724509437i	35	264	218	81	191	106	0.801933689962981+0i	-0.512672116498917-0.306707772752628i	159	140	32	268	247	53	0.907377172587747+0i	0.033842051305449+0.418952720757493i	242
183	253	47	37	263	152	148	0.711805216802087+0i	0.473155374885657+0.519092789923099i	115	185	32	268	62	237	0.455365632796078+0i	-0.253171398369781+0.853549285932404i	48	252	245	55	66	233	0.469825271726817+0i	-0.645977384872407-0.601645603557634i	136	157	293	7	186	113	0.78871641202356+0i	-0.046087869237296-0.613027185134434i	30	270	235	65	198	102	0.812403840463596+0i	-0.475819949431985-0.337039130847656i	143	157	29	271	238	62	0.890692614392492+0i	-0.0262556249173452+0.45384723071411i	255
184	238	62	29	271	148	152	0.702376916856849+0i	0.418663682780438+0.575662563823102i	125	173	25	275	61	239	0.450924975282289+0i	-0.169386850576257+0.876341692217439i	51	249	246	54	69	228	0.481999203654147+0i	-0.629003975302638-0.609943248778315i	135	164	295	5	182	117	0.780189497605494+0i	-0.0624499811404651-0.622418145366636i	23	277	222	77	216	83	0.849945896369794+0i	-0.457185764147041-0.261864755752723i	149	150	25	274	235	65	0.885061203156784+0i	-0.00186936110202284+0.465470914403614i	251
185	231	68	27	272	152	148	0.711805216802087+0i	0.389057627492268+0.584779869543593i	128	171	24	276	61	237	0.452435615946823+0i	-0.150491038553158+0.879007656814212i	56	244	247	52	64	236	0.461880215351701+0i	-0.614531554945815-0.639544865230381i	131	168	294	6	179	120	0.773732645917089+0i	-0.0809908441722208-0.628313835437683i	33	266	220	76	200	100	0.816496580927726+0i	-0.489748368832538-0.305744776830614i	150	149	25	273	240	60	0.894427190999916+0i	0.00179723507503835+0.447209984175314i	244
186	233	65	33	267	129	171	0.6557438524302+0i	0.442254787187941+0.611891087702173i	119	181	34	266	72	228	0.489897948556636+0i	-0.22507696001023+0.842223463264087i	51	249	251	49	54	246	0.424264068711928+0i	-0.633877606417838-0.6466832146283i	147	152	299	1	175	125	0.763762615825973+0i	-0.0108651732039578-0.645405775212706i	34	266	247	53	194	106	0.804155872120988+0i	-0.45599984142875-0.381310212229214i	147	152	38	262	233	67	0.881286937760152+0i	-0.0105813221318023+0.472463087399721i	248
187	229	71	35	265	139	160	0.681823249195723+0i	0.414202893990728+0.60295357985992i	121	179	36	264	58	242	0.439696865275764+0i	-0.221423689541757+0.870424158888287i	67	233	248	52	59	241	0.443471156521669+0i	-0.579263490402672-0.68394966336701i	121	179	291	8	176	123	0.767221455996771+0i	-0.128360729735932-0.628406524886441i	27	272	239	61	217	82	0.851911091817218+0i	-0.424161570342202-0.307139144173506i	150	150	24	275	243	56	0.90150376044714+0i	2.64995973701135e-17+0.43277126741463i	245
188	229	71	25	275	144	156	0.692820323027551+0i	0.385251280784395+0.609574811367713i	121	178	16	284	53	246	0.421019625532602+0i	-0.189300621248527+0.887078209467074i	47	253	242	57	65	233	0.46703405161629+0i	-0.656902985403862-0.591910181022735i	134	166	291	9	193	106	0.803420780060347+0i	-0.0671335999221455-0.591614849313907i	29	270	231	68	187	113	0.789514618821801+0i	-0.508372624111346-0.343837086017217i	148	151	26	274	237	63	0.888819441731559+0i	-0.00556156863932968+0.458223819715071i	259
189	245	55	42	258	129	168	0.659047368816107+0i	0.496741302445203+0.564716428042968i	119	181	29	271	72	227	0.490716492065718+0i	-0.216246402630407+0.844058539299333i	47	253	244	56	63	237	0.458257569495584+0i	-0.656518240064323-0.599152568602392i	123	177	296	4	167	132	0.747347595228382+0i	-0.120825912589493-0.653354934743185i	37	263	239	61	203	96	0.823971944841745+0i	-0.445141638979015-0.35059828202772i	148	152	29	271	237	63	0.888819441731559+0i	-0.00757347079507932+0.458194983102299i	232
190	232	67	31	269	149	151	0.704745817062199+0i	0.405125286557863+0.582414659434962i	114	183	25	275	54	245	0.424972948184897+0i	-0.243090408821321+0.871954727293866i	57	243	258	42	46	254	0.391578004149024+0i	-0.600415845653912-0.697257111081962i	139	159	293	6	188	112	0.791622805802528+0i	-0.0426179342523367-0.609521980746713i	31	269	232	67	191	109	0.797913946905722+0i	-0.494831197869951-0.344202584167991i	154	144	24	275	225	75	0.866025403784439+0i	0.019971215328454+0.499600991350402i	259
191	235	65	23	276	147	153	0.7+0i	0.39737914122463+0.59337156834447i	136	162	26	272	46	254	0.391578004149024+0i	-0.0967124209673862+0.915048290691422i	60	240	245	54	79	221	0.513160143944688+0i	-0.587609891059865-0.625604733514126i	151	148	297	3	182	117	0.780189497605494+0i	0.00640410681596755-0.625510459738266i	38	262	237	63	193	106	0.803420780060347+0i	-0.470215492854037-0.365256677484833i	141	159	28	272	246	54	0.905538513813742+0i	-0.0312133513800888+0.423114318707868i	241
192	224	75	33	267	138	162	0.678232998312527+0i	0.395630560922155+0.619254761196409i	131	168	32	267	69	230	0.480384461415262+0i	-0.136409574010663+0.866385132229887i	65	234	239	61	50	249	0.408930410054765+0i	-0.629436161895266-0.660746576102364i	122	178	297	3	194	105	0.805499491891911+0i	-0.110881973415089-0.582130360429216i	35	265	231	69	215	85	0.84656167328002+0i	-0.43517874307903-0.306517201646969i	135	164	28	272	230	70	0.875595035770913+0i	-0.0571979451669308+0.479647504321678i	246
193	239	59	29	271	157	143	0.723417813807024+0i	0.413819486060344+0.552648260309774i	115	185	25	274	70	230	0.483045891539648+0i	-0.236233148426941+0.843125474796582i	57	243	237	62	71	228	0.487296823281184+0i	-0.634993020037515-0.599437795374718i	122	177	296	4	174	126	0.761577310586391+0i	-0.120346720141136-0.636801905580747i	28	272	238	61	193	107	0.802080627701064+0i	-0.48286053910373-0.351443262053951i	151	147	28	272	232	68	0.879393730551528+0i	0.00785615149278687+0.476030406119598i	247
194	229	70	36	263	142	156	0.690297086126034+0i	0.415090131952916+0.592612955681207i	116	182	28	272	73	227	0.493288286231625+0i	-0.228548666432357+0.839304577456037i	62	237	242	58	54	244	0.425685392856362+0i	-0.624696543955999-0.654634382138728i	157	143	296	4	190	110	0.795822425754221+0i	0.0289989522367488-0.604835289509332i	28	271	228	72	203	95	0.82535329022866+0i	-0.475595986882688-0.304303144199672i	128	172	36	262	227	73	0.869865890046659+0i	-0.0936627281187955+0.484314594757042i	246
195	242	58	35	265	153	146	0.71533606481061+0i	0.436524774535117+0.545655968168897i	118	181	28	272	56	244	0.432049379893857+0i	-0.226167412532983+0.873030145436839i	63	237	238	59	60	240	0.447213595499958+0i	-0.62020576990391-0.644472499784047i	143	156	289	11	188	110	0.79427481593053+0i	-0.0284747115051532-0.606891017879835i	25	275	225	75	202	98	0.820568908339411+0i	-0.490098029409803-0.294058817645882i	151	148	31	269	227	72	0.871319301068624+0i	0.00620569301291202+0.490677251316498i	246
196	237	63	28	272	152	148	0.711805216802087+0i	0.407804763859431+0.571864151618972i	114	186	19	281	65	235	0.465474668125631+0i	-0.23452829615866+0.853422411021792i	69	229	238	62	59	241	0.443471156521669+0i	-0.605114355821378-0.661188286127493i	142	158	295	5	171	128	0.756244903794432+0i	-0.0360438674771883-0.653295098024037i	29	271	231	69	201	98	0.819902922714382+0i	-0.475745182164109-0.318474047564403i	158	142	30	270	239	61	0.892561855933059+0i	0.029995083176235+0.449926247643527i	248
197	231	69	31	269	150	149	0.708288246974828+0i	0.397215991337743+0.583564234187548i	126	174	23	277	67	233	0.472581562625261+0i	-0.163645977604803+0.865959964825415i	63	237	236	64	74	226	0.496655480858378+0i	-0.61726902491102-0.610173978647674i	139	160	293	7	179	120	0.773732645917089+0i	-0.0465460636011686-0.631800013141323i	26	274	234	65	186	114	0.787400787401181+0i	-0.508867324463908-0.347928219742153i	149	151	22	278	247	51	0.910416970625375+0i	-0.00323186888321972+0.413679217052098i	251
198	244	56	27	273	140	160	0.683130051063973+0i	0.443443711888828+0.580250814492829i	130	170	32	268	61	236	0.453196652003526+0i	-0.14896204174312+0.87887604628441i	57	242	240	59	56	243	0.432771267414631+0i	-0.644387709524373-0.630455002291414i	138	162	289	11	193	107	0.802080627701064+0i	-0.0513671302525528-0.595002592092071i	39	261	231	67	199	101	0.814452781524708+0i	-0.465588745737029-0.346256821607441i	135	165	26	274	233	67	0.881286937760152+0i	-0.0567533908693416+0.46916136451989i	244
199	238	62	35	264	140	160	0.683130051063973+0i	0.444091048059577+0.579755529828461i	130	169	22	277	54	245	0.424972948184897+0i	-0.136851977467462+0.894801391133408i	63	236	242	57	59	241	0.443471156521669+0i	-0.612184214875567-0.654647859838034i	136	163	295	5	172	128	0.757187779440036+0i	-0.0607538089946167-0.650365775052249i	42	257	228	72	196	103	0.809640904752736+0i	-0.475595940795407-0.343933287790092i	160	140	33	266	228	72	0.871779788708135+0i	0.0417586192063304+0.488114963632525i	247
200	240	59	35	263	139	160	0.681823249195723+0i	0.453891761389455+0.573671792751714i	114	185	21	279	78	222	0.509901951359279+0i	-0.228955034741927+0.829204192021677i	50	250	243	56	66	234	0.469041575982343+0i	-0.644108239996773-0.604255389027073i	130	170	294	6	199	100	0.815813605834619+0i	-0.0795578432744274-0.572816471575878i	29	271	236	63	210	90	0.836660026534076+0i	-0.445071747025699-0.319235242414575i	153	147	29	270	242	58	0.898146239020499+0i	0.0109069633721973+0.439561567341062i	250
[truncated: 751 more columns]
