# Supplementary material for: Experimental benchmarking of quantum state overlap estimation strategies with photonic systems
Source: Light Sci Appl. 2025 Feb 12;14:83. doi: 10.1038/s41377-025-01755-8 (PMC11814415; doi:10.1038/s41377-025-01755-8)
Supplement: Supplementary file 3 — Dataset all [file 41377_2025_1755_MOESM3_ESM.zip › overlap_estimation_data/1_TT_data/Tomography_Psi/Psi_tomo_c03.csv]

Data No.	SigmaX+_Counts (m =1)	SigmaX-_Counts (m =1)	SigmaY+_Counts (m =1)	SigmaY-_Counts (m =1)	SigmaZ+_Counts (m =1)	SigmaZ-_Counts (m =1)	Tomo results (m =1)_1	Tomo results (m =1)_2	SigmaX+_Counts (m =2)	SigmaX-_Counts (m =2)	SigmaY+_Counts (m =2)	SigmaY-_Counts (m =2)	SigmaZ+_Counts (m =2)	SigmaZ-_Counts (m =2)	Tomo results (m =2)_1	Tomo results (m =2)_2	SigmaX+_Counts (m =3)	SigmaX-_Counts (m =3)	SigmaY+_Counts (m =3)	SigmaY-_Counts (m =3)	SigmaZ+_Counts (m =3)	SigmaZ-_Counts (m =3)	Tomo results (m =3)_1	Tomo results (m =3)_2	SigmaX+_Counts (m =4)	SigmaX-_Counts (m =4)	SigmaY+_Counts (m =4)	SigmaY-_Counts (m =4)	SigmaZ+_Counts (m =4)	SigmaZ-_Counts (m =4)	Tomo results (m =4)_1	Tomo results (m =4)_2	SigmaX+_Counts (m =5)	SigmaX-_Counts (m =5)	SigmaY+_Counts (m =5)	SigmaY-_Counts (m =5)	SigmaZ+_Counts (m =5)	SigmaZ-_Counts (m =5)	Tomo results (m =5)_1	Tomo results (m =5)_2	SigmaX+_Counts (m =6)	SigmaX-_Counts (m =6)	SigmaY+_Counts (m =6)	SigmaY-_Counts (m =6)	SigmaZ+_Counts (m =6)	SigmaZ-_Counts (m =6)	Tomo results (m =6)_1	Tomo results (m =6)_2	SigmaX+_Counts (m =7)
1	42	258	221	76	225	75	0.866025403784439+0i	-0.413832918689213-0.280610611718743i	38	262	107	191	247	51	0.910416970625375+0i	-0.387030557950749+0.146110529427716i	3	297	117	182	135	163	0.673067704044837+0i	-0.722029523803338+0.160166265262497i	116	184	31	269	63	237	0.458257569495584+0i	-0.244177479529612+0.854621178353641i	233	66	235	63	236	64	0.886942313043338+0i	0.321191292670894-0.331917891722838i	98	201	136	164	4	296	0.115470053837925+0i	-0.958744486996478+0.259760804049661i	236
2	50	250	223	77	215	85	0.84656167328002+0i	-0.429924231266399-0.313844688824471i	41	258	128	172	252	48	0.916515138991168+0i	-0.392073964335056+0.0792338721166205i	7	293	114	183	129	170	0.6568394987288+0i	-0.732590740689987+0.17852921207745i	119	179	20	280	74	225	0.497485315156123+0i	-0.196301713706636+0.844969820999455i	225	74	230	70	241	59	0.89628864398325+0i	0.304916491096662-0.322013353952854i	107	193	136	164	3	297	0.1+0i	-0.946105128632874+0.308034227926982i	251
3	49	251	213	87	229	71	0.87368949480541+0i	-0.412767025410855-0.257468540602811i	39	261	129	170	249	50	0.912565570100276+0i	-0.402085475391418+0.0745073871962765i	1	299	131	168	120	180	0.632455532033676+0i	-0.768655152300848+0.0957562365664003i	109	191	21	279	80	219	0.517260600111872+0i	-0.259229176710251+0.815623507210301i	229	70	221	78	229	69	0.876616435984933+0i	0.357777427413331-0.321774667422052i	113	187	139	160	8	292	0.163299316185545+0i	-0.948862588989165+0.270172390428985i	238
4	36	264	211	89	232	66	0.88233978145207+0i	-0.414944025485593-0.222031452233519i	51	249	130	170	254	46	0.920144916122817+0i	-0.383823984264885+0.0775401988413909i	7	292	120	179	114	184	0.618506536400764+0i	-0.769464437095548+0.159292637854868i	114	185	24	276	72	227	0.490716492065718+0i	-0.237023216037204+0.838461280843723i	219	80	230	69	241	59	0.89628864398325+0i	0.289807273460409-0.335676050554862i	121	179	121	179	7	293	0.152752523165194+0i	-0.698808509774554+0.698808509774554i	240
5	31	269	218	82	232	66	0.88233978145207+0i	-0.408606430788066-0.233489389021752i	32	268	124	175	237	62	0.890304521199476+0i	-0.445024834076988+0.0964922617960705i	2	298	109	191	138	161	0.679366220486757+0i	-0.707165588033025+0.195903980468608i	116	182	21	279	82	218	0.522812904711937+0i	-0.212594795887131+0.82551203469627i	230	70	240	60	236	63	0.888424256120282+0i	0.304958446381051-0.343078252178682i	93	206	134	165	10	290	0.182574185835055+0i	-0.948159818039038+0.260114640346993i	241
6	39	261	221	79	230	70	0.875595035770913+0i	-0.406922304634417-0.26028363629769i	24	275	140	160	251	48	0.916223162195294+0i	-0.399410805856484+0.0317194770122414i	3	297	130	170	132	167	0.664433271221689+0i	-0.740525163927291+0.100751722983305i	101	199	22	278	82	218	0.522812904711937+0i	-0.304760094643344+0.796108002333632i	228	69	219	80	245	55	0.903696114115064+0i	0.323294637753318-0.280738152970493i	90	210	117	182	5	295	0.129099444873581+0i	-0.871271873952808+0.473517322800439i	253
7	51	249	227	73	226	72	0.870855476956404+0i	-0.387997519804302-0.30177584873668i	35	264	113	187	249	51	0.91104335791443+0i	-0.39245837628648+0.126397875308802i	2	298	117	183	135	164	0.671941230110497+0i	-0.722853395832625+0.16117677069241i	121	179	22	278	87	212	0.539416258251039+0i	-0.18605901562016+0.821225999978633i	230	70	228	72	243	57	0.9+0i	0.312097225216477-0.304294794586065i	100	199	136	163	6	294	0.14142135623731+0i	-0.955067456336905+0.260472942637338i	241
8	43	257	208	91	236	64	0.886942313043338+0i	-0.404953208537401-0.222140118458143i	38	262	128	172	237	63	0.888819441731559+0i	-0.449664699562402+0.0883269945569004i	3	297	109	190	149	151	0.704745817062199+0i	-0.683814154324254+0.189027870112158i	115	182	26	274	91	209	0.55075705472861+0i	-0.219737149524728+0.805221864944944i	232	66	230	70	240	59	0.895921640147329+0i	0.320860717418434-0.307201586476123i	94	205	125	175	7	293	0.152752523165194+0i	-0.901573891612336+0.404760651039172i	232
9	43	256	227	73	234	64	0.886134808778472+0i	-0.375981326691855-0.27093014348753i	28	272	117	183	244	55	0.903356801992261+0i	-0.414011433975112+0.111986699353924i	8	292	108	192	147	151	0.702345065195184+0i	-0.682604543587918+0.201897118526004i	119	178	20	278	63	236	0.459023246837373+0i	-0.198687654899166+0.865921979541775i	234	65	226	72	245	54	0.905206050195775+0i	0.313639976178832-0.286761175948741i	108	191	127	171	8	291	0.163572164021906+0i	-0.87098690052455+0.46327741826235i	223
10	45	255	216	82	228	72	0.871779788708135+0i	-0.412181466125597-0.264776205468984i	37	263	119	180	243	56	0.90150376044714+0i	-0.417724255000775+0.113125667660849i	6	294	120	180	124	175	0.64398425373882+0i	-0.748957951430283+0.156032906547975i	115	184	20	280	81	217	0.521356001727143+0i	-0.21956995181201+0.824607152360661i	219	80	236	64	252	47	0.918046493674746+0i	0.249705168384608-0.307957731407282i	98	202	125	175	11	289	0.191485421551268+0i	-0.884575160842613+0.425276519635871i	239
11	42	258	210	90	235	65	0.885061203156784+0i	-0.406898067992279-0.226054482217933i	36	264	137	162	250	50	0.912870929175277+0i	-0.405799880261446+0.044644415624609i	10	290	128	171	136	163	0.674425309673176+0i	-0.729731182770051+0.112440662419179i	118	182	24	276	83	216	0.526869977550579+0i	-0.209217451414104+0.823793714943031i	232	67	245	55	245	55	0.903696114115064+0i	0.28128237605015-0.322821248149677i	105	195	142	157	4	296	0.115470053837925+0i	-0.979707195940032+0.16383063477258i	251
12	41	258	225	74	233	67	0.881286937760152+0i	-0.387908224423853-0.269926921142866i	46	254	128	169	244	56	0.901849950564579+0i	-0.423731929143376+0.0843677597847631i	3	297	116	184	141	158	0.68671093362092+0i	-0.70823348591591+0.163809105585993i	104	194	23	275	87	213	0.53851648071345+0i	-0.283402085527697+0.793525839477551i	224	76	226	74	255	45	0.921954445729289+0i	0.270185779589446-0.277488097956729i	112	187	130	170	9	291	0.173205080756888+0i	-0.869657993324839+0.462271537785114i	246
13	54	246	203	96	212	87	0.842039251065203+0i	-0.470813330808057-0.263257872055091i	39	259	117	179	248	52	0.90921211313239+0i	-0.400524406040222+0.113637729207604i	3	297	127	171	131	168	0.661911693733389+0i	-0.741216325575732+0.111674833328764i	106	192	21	279	77	222	0.507469293270086+0i	-0.274128146452159+0.816901876427434i	238	61	231	68	248	52	0.90921211313239+0i	0.306254536004803-0.282031013382954i	112	188	133	167	10	289	0.182879238989864+0i	-0.897423922911661+0.401479123407848i	243
14	39	260	228	71	223	75	0.865056152888936+0i	-0.408978661885972-0.290541402335283i	47	253	114	186	258	42	0.92736184954957+0i	-0.353212888798107+0.12345304851196i	4	295	114	186	130	169	0.659380473395787+0i	-0.729942825717174+0.180002395785101i	102	198	23	277	59	240	0.444212128060141+0i	-0.316747541369544+0.83806120320692i	231	67	229	71	250	50	0.912870929175277+0i	0.29494803027876-0.282262867025307i	102	198	103	196	8	292	0.163299316185545+0i	-0.707452506772908+0.68763673839758i	242
15	44	256	212	87	225	73	0.868926669545238+0i	-0.425979751079101-0.252007330495776i	28	271	128	172	244	55	0.903356801992261+0i	-0.422071856570217+0.0761697852542904i	5	295	118	182	136	164	0.673300329224139+0i	-0.721996097533801+0.159337069800563i	121	179	28	272	80	219	0.517260600111872+0i	-0.197919750176235+0.832627914534507i	241	58	228	71	236	64	0.886942313043338+0i	0.350550350418413-0.300745382599403i	102	196	102	198	7	293	0.152752523165194+0i	-0.69377171327476+0.70380926146682i	235
16	39	261	222	77	210	90	0.836660026534076+0i	-0.458113934386392-0.30021929172027i	45	253	117	181	243	57	0.9+0i	-0.416614411137646+0.128189049580814i	2	298	137	163	106	193	0.595411664453447+0i	-0.800339209706048+0.0703000657174229i	136	164	25	274	69	229	0.481189800558027+0i	-0.0976354814780925+0.87116226306898i	239	61	224	74	234	65	0.884651736929383+0i	0.355544963453361-0.30162739151273i	97	203	121	179	4	296	0.115470053837925+0i	-0.871394201197873+0.47680060065544i	243
17	47	252	206	94	224	75	0.865542534829261+0i	-0.439853829678321-0.239509350378335i	40	260	120	179	253	47	0.918331820930394+0i	-0.382216310624154+0.102846286075517i	5	295	122	176	125	174	0.64657575013984+0i	-0.7497897321644+0.140553039355048i	114	186	21	279	75	224	0.500835422470633+0i	-0.232656939961172+0.833687368194197i	232	67	228	72	238	60	0.893676517606234+0i	0.326568261404186-0.307726262321957i	117	183	131	167	6	294	0.14142135623731+0i	-0.867733455586852+0.476485729120297i	237
18	37	263	219	81	227	73	0.869865890046659+0i	-0.421006002787327-0.257074461878987i	33	266	120	179	262	38	0.934523051258412+0i	-0.345013356472588+0.0873638971325436i	2	298	110	190	111	188	0.609292588330089+0i	-0.765480543657248+0.206886633420878i	122	178	22	278	80	220	0.516397779494322+0i	-0.182999073972706+0.836567195303799i	240	59	234	66	241	59	0.89628864398325+0i	0.325538478877187-0.301150071288376i	111	187	128	170	7	293	0.152752523165194+0i	-0.864970113915158+0.478009799795219i	244
19	39	261	208	92	233	66	0.882759431581913+0i	-0.416406107616417-0.217581569745515i	39	260	129	170	237	62	0.890304521199476+0i	-0.447725940086008+0.0830622784774948i	3	297	115	183	138	160	0.680505142024767+0i	-0.713652697609178+0.166170330904753i	120	178	27	273	71	229	0.486483983977547+0i	-0.201768651107676+0.850072199735718i	233	66	235	64	247	52	0.908893259146386+0i	0.291373758972149-0.298352771163099i	111	189	117	183	10	290	0.182574185835055+0i	-0.750555349946514+0.635085296108588i	241
20	45	255	208	91	226	73	0.869397977228705+0i	-0.431298725163538-0.241098666240487i	46	254	113	187	243	57	0.9+0i	-0.410674155758105+0.146105228490864i	4	296	134	165	132	168	0.66332495807108+0i	-0.74412183538713+0.0792634474401005i	109	190	23	277	68	232	0.476095228569523+0i	-0.267990652587513+0.837564530922276i	229	71	216	84	248	52	0.90921211313239+0i	0.319504271426213-0.266927619166204i	124	176	139	158	8	292	0.163299316185545+0i	-0.925550730690826+0.341597977527694i	240
21	44	256	221	79	225	75	0.866025403784439+0i	-0.41542123055502-0.278253843107608i	35	265	122	178	248	52	0.90921211313239+0i	-0.404515639571346+0.0984907644173711i	4	296	114	182	129	170	0.6568394987288+0i	-0.733866609421655+0.173209908739839i	114	185	22	278	69	231	0.479583152331272+0i	-0.235243854751298+0.84537585061424i	233	67	229	69	241	58	0.897786203329964+0i	0.316086861947063-0.306706747260027i	112	186	130	169	7	293	0.152752523165194+0i	-0.874912068528803+0.459560158204906i	235
22	46	253	215	85	234	66	0.883176086632785+0i	-0.397580920944537-0.248856206072692i	35	264	133	166	247	53	0.907377172587747+0i	-0.416019960171055+0.0599504746098027i	4	296	115	182	131	169	0.660807586719967+0i	-0.731173910467874+0.169463996130301i	111	189	19	281	71	228	0.487296823281184+0i	-0.249163689162856+0.836934443085492i	244	55	233	67	250	49	0.914396194949319+0i	0.304601191377022-0.266641543788485i	104	196	132	168	5	294	0.129315150027968+0i	-0.923423642324056+0.361339686126804i	238
23	48	251	220	79	222	77	0.86166984186982+0i	-0.416793314162473-0.28949683397492i	38	262	116	184	247	53	0.907377172587747+0i	-0.402193499084205+0.122094455079134i	3	297	123	175	151	148	0.710645285925423+0i	-0.692655973958878+0.123332799088692i	120	180	22	278	88	210	0.543416979328783+0i	-0.191558153131054+0.817314786692496i	222	78	233	67	241	57	0.899291294417312+0i	0.286585485969799-0.33036937965963i	110	190	118	181	10	290	0.182574185835055+0i	-0.771442794333239+0.609543010572667i	247
24	46	254	218	82	227	73	0.869865890046659+0i	-0.412867306504955-0.269951700407086i	44	256	122	177	248	52	0.90921211313239+0i	-0.402907027910887+0.104877357867887i	2	298	119	181	128	172	0.653197264742181+0i	-0.741104940797874+0.155231440302257i	117	182	19	281	80	220	0.516397779494322+0i	-0.206851364634006+0.83099088218968i	233	64	231	68	237	63	0.888819441731559+0i	0.330904126589655-0.31702122800522i	110	190	123	175	10	290	0.182574185835055+0i	-0.822707301284755+0.538348737417876i	248
25	47	253	206	94	239	61	0.892561855933059+0i	-0.396158649736293-0.215387227041091i	41	258	107	193	231	69	0.877496438739212+0i	-0.446047844134024+0.176185472566241i	4	296	116	183	128	171	0.654288656087625+0i	-0.73696704842654+0.169664150746477i	110	190	16	284	75	225	0.5+0i	-0.24771403223724+0.829842007994755i	232	68	237	63	251	49	0.91469484893415+0i	0.277197665349186-0.294099962016819i	100	197	124	175	8	292	0.163299316185545+0i	-0.874498284675459+0.456712254524676i	238
26	47	251	218	82	231	69	0.877496438739212+0i	-0.399855623025484-0.264793279247987i	39	261	126	171	250	49	0.914396194949319+0i	-0.396592691857736+0.0812024348603062i	7	293	123	175	136	164	0.673300329224139+0i	-0.727286307386142+0.133121349735108i	107	190	22	278	74	226	0.496655480858378+0i	-0.270130277938238+0.824841176393579i	240	59	221	78	247	53	0.907377172587747+0i	0.329806532009352-0.260565381642748i	111	185	113	187	9	290	0.173494479589872+0i	-0.701041320690111+0.69169410308091i	243
27	47	251	207	92	242	58	0.898146239020499+0i	-0.383337071464085-0.215374146486232i	40	259	132	168	243	56	0.90150376044714+0i	-0.427077394258904+0.0699704881552943i	5	295	114	185	141	159	0.685565460040104+0i	-0.706992685258668+0.173670213308841i	109	190	22	278	79	219	0.514879278220574+0i	-0.259392881130593+0.817076900957205i	238	62	217	82	241	57	0.899291294417312+0i	0.346590565269062-0.266739850513017i	91	209	120	180	5	295	0.129099444873581+0i	-0.883925709273449+0.449453750478025i	224
28	34	266	217	82	228	70	0.874700332194369+0i	-0.418549839570032-0.244367265923571i	32	267	114	185	247	52	0.908893259146386+0i	-0.39920664000964+0.1206113678327i	4	296	106	194	122	178	0.637704215656966+0i	-0.737517062911699+0.222265416219964i	96	204	17	283	89	209	0.546495853708704+0i	-0.315044905683189+0.775943934367854i	210	88	221	79	240	60	0.894427190999916+0i	0.292556513808047-0.338246487385282i	113	186	137	161	6	293	0.141657649394966+0i	-0.940088576827276+0.31010736541843i	240
29	49	251	203	97	233	67	0.881286937760152+0i	-0.418465346499391-0.219590726380869i	30	269	123	176	249	51	0.91104335791443+0i	-0.402531825469244+0.0892643797065685i	2	298	119	179	157	143	0.723417813807024+0i	-0.676469468912615+0.138042472796425i	108	192	21	279	76	224	0.503322295684717+0i	-0.267512919658452+0.821646824665244i	230	70	225	75	244	56	0.901849950564579+0i	0.315196096658222-0.295496340617083i	90	210	132	167	8	292	0.163299316185545+0i	-0.946864852108263+0.277092557055094i	237
30	39	261	212	88	234	66	0.883176086632785+0i	-0.409492983526052-0.228725810618155i	32	268	134	166	234	65	0.884651736929383+0i	-0.462024468433797+0.0626473855503452i	4	296	122	177	143	157	0.690410505906933+0i	-0.710835171165768+0.1343379796151i	128	171	33	267	71	226	0.488934800415392+0i	-0.158168355732626+0.857861021487513i	213	86	221	79	255	45	0.921954445729289+0i	0.258667795409013-0.288255046127975i	107	193	132	168	10	290	0.182574185835055+0i	-0.906936674195992+0.379647910128555i	238
31	53	247	223	77	224	76	0.864098759787715+0i	-0.402159772881327-0.302656323920999i	37	263	119	180	253	47	0.918331820930394+0i	-0.382049447010383+0.103464422415278i	5	295	109	191	139	161	0.680685928555405+0i	-0.704936497089281+0.199326871590762i	109	191	24	274	90	210	0.547722557505166+0i	-0.259185088260877+0.795501785053435i	237	62	230	70	245	53	0.90672358026397+0i	0.311718195620664-0.28404949482843i	100	198	140	159	9	291	0.173205080756888+0i	-0.96699856304255+0.186852292128418i	252
32	40	259	217	82	231	69	0.877496438739212+0i	-0.408248845601221-0.251660247288424i	43	256	124	175	262	38	0.934523051258412+0i	-0.346119378452128+0.08287365399558i	4	296	124	176	130	168	0.660485889885814+0i	-0.739208583558469+0.131639884743289i	110	189	25	275	73	227	0.493288286231625+0i	-0.262899332879217+0.82918671446082i	231	69	214	86	243	56	0.90150376044714+0i	0.339567373403573-0.268300146886773i	110	190	128	171	12	288	0.2+0i	-0.862380799625316+0.465079946286228i	247
33	41	259	205	94	236	64	0.886942313043338+0i	-0.411313138760035-0.210130519479445i	42	258	113	187	253	46	0.9198662110078+0i	-0.37106063165281+0.127122623806981i	1	299	128	170	115	184	0.620173672946042+0i	-0.776685575023808+0.110200421662312i	114	185	19	281	70	229	0.483852986323927+0i	-0.229615660979586+0.844489748817785i	236	64	223	77	252	48	0.916515138991168+0i	0.30495063853842-0.258853448991915i	111	189	127	171	13	287	0.208166599946613+0i	-0.850516842820834+0.48299872333656i	233
34	37	262	225	75	224	74	0.866993571111686+0i	-0.415051941965921-0.275778956995134i	37	263	115	185	236	64	0.886942313043338+0i	-0.44120138625873+0.13665529662881i	3	297	119	181	122	178	0.637704215656966+0i	-0.753704188943288+0.158944420797564i	115	184	28	272	71	229	0.486483983977547+0i	-0.238480684929761+0.840511925108005i	232	67	221	78	247	53	0.907377172587747+0i	0.317629225470668-0.275278662074579i	92	207	120	179	7	293	0.152752523165194+0i	-0.879295366525855+0.451116753261091i	243
35	41	259	213	85	226	74	0.867947771086102+0i	-0.427548760922549-0.252722622058769i	36	264	140	160	236	63	0.888424256120282+0i	-0.457267356204495+0.0401111715968855i	5	295	123	176	119	180	0.630867110441485+0i	-0.763166433213381+0.139941717080991i	112	188	33	267	71	228	0.487296823281184+0i	-0.269744693532526+0.830529714297514i	230	70	230	70	247	53	0.907377172587747+0i	0.297209241668783-0.297209241668783i	99	199	118	181	8	292	0.163299316185545+0i	-0.835527090376827+0.524621591797142i	248
36	55	244	221	77	219	81	0.854400374531753+0i	-0.41280911453375-0.315576670490486i	43	257	131	167	240	60	0.894427190999916+0i	-0.440935163553877+0.0746738343847123i	5	295	146	154	125	175	0.645497224367903+0i	-0.76347217036571+0.0210613012514677i	108	192	25	274	79	221	0.513160143944688+0i	-0.273532285736301+0.813539645823448i	227	73	215	84	244	56	0.901849950564579+0i	0.328628066974003-0.28048219241798i	94	206	101	198	8	292	0.163299316185545+0i	-0.744696309252137+0.647117253918932i	221
37	40	260	223	77	217	81	0.853339275706379+0i	-0.434401011274605-0.288284307482238i	32	268	121	178	235	64	0.88654000319079+0i	-0.449637713485116+0.10896214642871i	7	293	121	178	125	175	0.645497224367903+0i	-0.748935577394034+0.149762592948967i	112	186	18	282	73	226	0.494112494469261+0i	-0.236109982001048+0.836722725404796i	224	76	222	78	241	59	0.89628864398325+0i	0.317847277489331-0.30925681053016i	96	204	127	171	5	295	0.129099444873581+0i	-0.917463442040633+0.376290002328373i	232
38	37	263	212	87	239	61	0.892561855933059+0i	-0.394281139376347-0.218805202098632i	39	261	127	172	247	53	0.907377172587747+0i	-0.411885111143572+0.0837694567543196i	2	298	123	177	137	160	0.679175574707646+0i	-0.722058559068519+0.131726899289527i	116	182	18	282	88	210	0.543416979328783+0i	-0.204884961958689+0.81407624884919i	233	67	230	68	236	62	0.889913652398272+0i	0.325373915500568-0.319664678040907i	107	192	122	178	8	292	0.163299316185545+0i	-0.824682469781425+0.541509148000791i	239
39	42	258	225	75	239	59	0.895552021280055+0i	-0.365474173061283-0.253801509070335i	36	264	116	183	243	57	0.9+0i	-0.418095600998079+0.123272334390386i	3	297	119	181	135	165	0.670820393249937+0i	-0.725659524625775+0.153030239887068i	115	184	20	280	71	229	0.486483983977547+0i	-0.224806200457942+0.844272175053162i	225	75	227	73	246	54	0.905538513813742+0i	0.296027007081424-0.303921060603596i	112	188	119	181	4	295	0.115662986393248+0i	-0.769664525631518+0.627884218278343i	244
40	30	270	212	88	235	63	0.888026240618398+0i	-0.408491813125773-0.211054103448316i	39	261	129	171	248	52	0.90921211313239+0i	-0.409076614510934+0.0773928730155821i	4	296	119	179	134	165	0.669447933088942+0i	-0.727457887126968+0.15048085373133i	105	195	14	286	88	212	0.541602560309064+0i	-0.264070906745308+0.798080962608041i	227	72	225	75	241	59	0.89628864398325+0i	0.319193430799162-0.307867212286933i	93	207	134	166	7	291	0.153264258344554+0i	-0.951413275373747+0.267063375543508i	239
41	48	251	219	81	233	67	0.881286937760152+0i	-0.39123774492156-0.265078026780844i	43	256	117	181	236	63	0.888424256120282+0i	-0.439485377567288+0.132495071763677i	5	295	125	174	121	179	0.635085296108588+0i	-0.761575460314466+0.129110359435159i	122	178	17	283	65	233	0.46703405161629+0i	-0.182162569959222+0.865272207306304i	224	76	236	64	237	62	0.890304521199476+0i	0.297008552200915-0.345172101206469i	103	197	122	177	4	296	0.115470053837925+0i	-0.856607133275519+0.502882576640079i	239
42	40	258	210	90	232	68	0.879393730551528+0i	-0.417727337207241-0.22840870915185i	33	265	114	186	250	50	0.912870929175277+0i	-0.390131099266689+0.120268000946352i	3	297	121	179	127	169	0.655022178291738+0i	-0.741321607588316+0.146247119864362i	107	190	26	274	82	218	0.522812904711937+0i	-0.272998991630905+0.807550752111083i	236	64	227	72	249	49	0.914095438014356+0i	0.300779652650596-0.271957957693333i	118	180	127	172	7	293	0.152752523165194+0i	-0.800725600902734+0.579228088688405i	230
43	56	244	221	79	235	65	0.885061203156784+0i	-0.371429257729697-0.280547630838389i	31	269	117	182	240	59	0.895921640147329+0i	-0.428418603128923+0.117396402026559i	6	292	116	184	131	169	0.660807586719967+0i	-0.730459399194801+0.172517823604702i	132	166	22	278	83	217	0.525991127935317+0i	-0.112710815145501+0.842988496649017i	225	75	225	73	242	58	0.898146239020499+0i	0.307798550616257-0.313995836870276i	106	194	141	158	7	293	0.152752523165194+0i	-0.970207516160784+0.188053296306628i	247
44	42	257	215	85	237	63	0.888819441731559+0i	-0.39249549767572-0.236531782862872i	37	263	129	169	238	62	0.890692614392492+0i	-0.447557098948021+0.0797452810384308i	2	298	111	188	139	161	0.680685928555405+0i	-0.708829097443291+0.185008046539592i	102	198	27	273	72	228	0.489897948556636+0i	-0.316928991328747+0.812130540279913i	229	70	234	66	247	53	0.907377172587747+0i	0.289428273356682-0.304791635791464i	115	185	119	180	9	291	0.173205080756888+0i	-0.741443424769637+0.64827590412252i	250
45	40	259	223	74	235	64	0.88654000319079+0i	-0.381698974785214-0.261443522372216i	38	262	117	183	224	74	0.866993571111686+0i	-0.478002351546905+0.140839978580784i	2	298	106	194	137	162	0.676900273255308+0i	-0.705554397406069+0.209759415445047i	132	168	33	266	87	212	0.539416258251039+0i	-0.128156212794402+0.832229586987055i	225	75	242	58	243	57	0.9+0i	0.275421588842522-0.337850482313494i	112	188	133	167	6	294	0.14142135623731+0i	-0.903643966268048+0.404261774383074i	241
46	45	255	207	93	241	59	0.89628864398325+0i	-0.389746147753823-0.211576480209218i	34	266	114	184	243	57	0.9+0i	-0.41707396706903+0.126685855537631i	2	297	123	177	128	172	0.653197264742181+0i	-0.744892527346406+0.135898697700961i	107	191	28	272	76	224	0.503322295684717+0i	-0.282961255020634+0.816455506946836i	235	64	230	68	238	62	0.890692614392492+0i	0.329499036447529-0.313204488548323i	110	190	128	172	10	290	0.182574185835055+0i	-0.86148854200009+0.473818698100049i	251
47	37	262	217	82	226	72	0.870855476956404+0i	-0.421491345817787-0.252894807490672i	42	258	136	164	240	60	0.894427190999916+0i	-0.443502843670718+0.0574911093647228i	5	295	104	196	130	169	0.659380473395787+0i	-0.716613027752506+0.227339305355967i	118	179	19	281	84	216	0.529150262212918+0i	-0.194254019962552+0.825993568817814i	236	63	232	68	262	37	0.936084494371105+0i	0.255697673747627-0.241587497685715i	85	213	130	168	6	294	0.14142135623731+0i	-0.949011979871866+0.28173793152446i	246
48	37	263	215	82	236	64	0.886942313043338+0i	-0.397029585708851-0.236010256991495i	40	260	126	174	243	56	0.90150376044714+0i	-0.422824349349472+0.0922525853126122i	4	296	107	193	106	194	0.594418483337567+0i	-0.771395215942099+0.227191741681577i	115	185	20	279	68	231	0.47689070987374+0i	-0.22861663918947+0.848710600335492i	243	55	226	73	240	59	0.895921640147329+0i	0.344994170077693-0.279827513529537i	119	180	120	179	10	290	0.182574185835055+0i	-0.706710669495373+0.683539827872574i	239
49	41	258	213	86	228	72	0.871779788708135+0i	-0.422809735441898-0.247450858991341i	43	257	124	176	248	51	0.910731265592156+0i	-0.401321473308867+0.0975173673460798i	5	295	114	186	127	171	0.652820416840876+0i	-0.735192557005473+0.182530565877221i	113	186	23	276	78	222	0.509901951359279+0i	-0.238480604940452+0.826514973286773i	242	58	232	68	247	52	0.908893259146386+0i	0.311317554858586-0.277478690200044i	105	194	134	165	9	291	0.173205080756888+0i	-0.930080393510289+0.323960586503584i	239
50	43	257	223	77	245	55	0.903696114115064+0i	-0.353699462665601-0.241308979201766i	31	269	139	161	245	54	0.905206050195775+0i	-0.423168890476526+0.0391164520608554i	6	294	115	185	140	160	0.683130051063973+0i	-0.70963626282622+0.172481036103595i	119	179	26	274	77	223	0.506622805119022+0i	-0.204024609387963+0.837679707344891i	229	71	217	82	259	41	0.929157324317757+0i	0.280665305012007-0.240610999809202i	93	207	115	185	10	290	0.182574185835055+0i	-0.83784800014415+0.514468070263952i	232
51	45	255	223	77	224	76	0.864098759787715+0i	-0.413260094949928-0.287314161250902i	44	255	108	191	252	48	0.916515138991168+0i	-0.372236233144896+0.146424679388751i	4	296	98	202	134	165	0.669447933088942+0i	-0.699798056794451+0.249243143515832i	96	203	27	273	92	208	0.553774924194538+0i	-0.33305263791295+0.763157437042029i	244	56	220	79	250	50	0.912870929175277+0i	0.32620545680232-0.24547233371412i	96	202	135	164	8	292	0.163299316185545+0i	-0.951827243458053+0.259534644979002i	233
52	35	265	233	67	232	68	0.879393730551528+0i	-0.386049013005874-0.278626678952065i	31	269	129	171	232	68	0.879393730551528+0i	-0.468850753526934+0.082738368269459i	6	294	135	163	120	179	0.63351226715995+0i	-0.770053090225228+0.075368730866563i	109	189	30	270	82	218	0.522812904711937+0i	-0.271194174306143+0.808158639432306i	244	56	218	81	244	56	0.901849950564579+0i	0.348767797675897-0.255005274398338i	99	200	116	183	10	289	0.182879238989864+0i	-0.819263870856692+0.543472072746519i	248
53	33	267	222	77	228	72	0.871779788708135+0i	-0.41604281693917-0.25866653141317i	40	258	110	190	237	63	0.888819441731559+0i	-0.430544301806653+0.156944589527073i	6	294	102	198	124	176	0.642910050732864+0i	-0.726636084983398+0.242212028327799i	107	193	17	283	74	226	0.496655480858378+0i	-0.267006599113922+0.825857620515153i	225	73	230	69	245	55	0.903696114115064+0i	0.294458131518358-0.310850031552275i	106	193	137	162	5	295	0.129099444873581+0i	-0.953063096188329+0.273868705801244i	244
54	51	249	225	75	234	65	0.884651736929383+0i	-0.371646130382108-0.281550098774324i	43	256	117	181	239	61	0.892561855933059+0i	-0.43173180090957+0.130157540760083i	3	297	126	171	125	172	0.648749120134603+0i	-0.752066948200618+0.116275038373626i	103	195	33	267	75	224	0.500835422470633+0i	-0.318539138834547+0.804796059029371i	237	62	232	68	240	59	0.895921640147329+0i	0.324632556429481-0.303212991182401i	106	194	118	180	7	293	0.152752523165194+0i	-0.806090210569381+0.571738785715013i	237
55	53	246	226	74	221	77	0.861168240389201+0i	-0.399851814585554-0.313859503787293i	36	264	108	192	250	50	0.912870929175277+0i	-0.383076973309118+0.141133621745464i	6	294	126	173	141	158	0.68671093362092+0i	-0.7173774500279+0.117463559612985i	124	175	24	276	69	231	0.479583152331272+0i	-0.174618885445909+0.85994665232538i	233	67	229	70	239	60	0.894053188394812+0i	0.322986239285834-0.310401007654718i	91	209	129	171	4	296	0.115470053837925+0i	-0.93580087114741+0.33308166600162i	235
56	41	259	224	75	237	62	0.890304521199476+0i	-0.375543040687919-0.257536956809395i	30	270	122	178	247	53	0.907377172587747+0i	-0.409322347280405+0.095508547698761i	3	296	126	173	127	173	0.650640709864771+0i	-0.749800344897564+0.120275140649097i	118	181	23	277	76	223	0.504163269196288+0i	-0.208557311980246+0.838047281251413i	219	80	241	59	246	54	0.905538513813742+0i	0.258055865829423-0.336759810712363i	101	198	120	177	12	288	0.2+0i	-0.843282178460134+0.498873899388944i	259
57	46	253	217	83	243	54	0.904534033733291+0i	-0.358299794474166-0.231169719249629i	44	256	129	171	253	46	0.9198662110078+0i	-0.384754357274778+0.0762249198374558i	2	298	128	172	132	166	0.665547158460036+0i	-0.738244088887043+0.109738986185912i	92	208	21	278	80	220	0.516397779494322+0i	-0.351322653996908+0.780964612592595i	236	64	226	74	245	55	0.903696114115064+0i	0.320843546032126-0.283536156958623i	107	193	120	180	3	297	0.1+0i	-0.816016016362193+0.569313499787576i	261
58	51	247	213	87	236	64	0.886942313043338+0i	-0.389280788686807-0.248583589347147i	40	260	119	180	243	57	0.9+0i	-0.419941956645489+0.116827877874923i	6	294	121	178	138	162	0.678232998312527+0i	-0.720773039936901+0.143130097813557i	113	187	13	287	78	220	0.511610170386548+0i	-0.224025143497417+0.829498504301249i	215	84	234	66	232	67	0.880863061117602+0i	0.291687326819451-0.372825389333198i	117	183	122	177	9	291	0.173205080756888+0i	-0.755573537147155+0.631750449119695i	237
59	40	259	224	75	230	70	0.875595035770913+0i	-0.39937559942552-0.271721298239281i	39	260	128	172	240	59	0.895921640147329+0i	-0.435716770855795+0.0864598768835421i	3	297	117	183	129	170	0.6568394987288+0i	-0.735719734476877+0.165161573045829i	118	182	18	282	78	222	0.509901951359279+0i	-0.202670805331976+0.836017071994399i	235	65	229	71	252	46	0.919585550067321+0i	0.287786491404772-0.267472150835024i	101	199	129	171	7	291	0.153264258344554+0i	-0.908285551413615+0.389265236320121i	236
60	54	245	209	89	232	68	0.879393730551528+0i	-0.402750997031745-0.25388639399661i	37	261	114	184	249	50	0.912565570100276+0i	-0.390315888806928+0.121973715252165i	5	295	116	184	118	179	0.630322455023139+0i	-0.755832795803877+0.177229759016081i	114	184	23	277	78	222	0.509901951359279+0i	-0.229976128405481+0.82892157672703i	228	72	235	65	245	55	0.903696114115064+0i	0.289496026756589-0.315476439414232i	120	178	132	167	4	296	0.115470053837925+0i	-0.851219612628268+0.511949057762244i	241
61	44	255	221	79	235	65	0.885061203156784+0i	-0.386569602361327-0.259288659985106i	33	267	119	181	239	61	0.892561855933059+0i	-0.435884413397639+0.11549074201134i	4	296	115	184	129	170	0.6568394987288+0i	-0.733691052408671+0.173952040876661i	121	177	23	277	78	222	0.509901951359279+0i	-0.186394474729233+0.839795867928875i	224	76	227	72	245	55	0.903696114115064+0i	0.295174757419826-0.31016962442425i	101	199	118	181	7	293	0.152752523165194+0i	-0.830493627933675+0.535674341954353i	237
62	45	255	210	87	238	62	0.890692614392492+0i	-0.391258719577844-0.231480627744468i	38	262	117	182	236	63	0.888424256120282+0i	-0.440723584878271+0.128316261125273i	4	294	104	196	135	165	0.670820393249937+0i	-0.70733037434896+0.222898500495989i	109	190	27	273	83	216	0.526869977550579+0i	-0.266622801898781+0.807044179870902i	231	68	226	72	247	53	0.907377172587747+0i	0.30504104598086-0.289165397192627i	110	190	145	154	7	293	0.152752523165194+0i	-0.982028238358676+0.110847669045503i	245
63	44	255	223	76	234	65	0.884651736929383+0i	-0.382564157174451-0.266525739832437i	35	265	128	170	226	73	0.869397977228705+0i	-0.485969054355394+0.0893377602112337i	3	297	124	176	141	159	0.685565460040104+0i	-0.716884103631152+0.126795827853129i	122	178	35	264	74	226	0.496655480858378+0i	-0.205525430804307+0.843263085060669i	227	72	235	65	234	66	0.883176086632785+0i	0.316594395076179-0.346075120467144i	114	186	119	180	11	289	0.191485421551268+0i	-0.74781940898757+0.635688182110392i	249
64	38	261	213	86	237	62	0.890304521199476+0i	-0.395695257115399-0.22535111055451i	32	268	112	186	240	60	0.894427190999916+0i	-0.426470526304966+0.134621284324454i	3	297	107	193	135	164	0.671941230110497+0i	-0.710817601869513+0.207926237281558i	117	183	27	273	85	215	0.532290647422377+0i	-0.219368312501559+0.817645528414902i	231	69	235	64	259	41	0.929157324317757+0i	0.25380087676828-0.268796915194946i	111	188	132	168	5	295	0.129099444873581+0i	-0.898838315598176+0.418835308618994i	245
65	38	262	227	73	228	71	0.873236397557996+0i	-0.401553011912866-0.276067695690095i	45	255	127	173	240	59	0.895921640147329+0i	-0.433923857962812+0.0950499879347112i	2	297	108	192	129	170	0.6568394987288+0i	-0.72538461234792+0.20586169405345i	114	182	19	281	74	225	0.497485315156123+0i	-0.220680715196767+0.838932883575472i	250	49	237	62	242	56	0.901155112570944+0i	0.326943916191417-0.284652663350737i	85	214	125	175	10	290	0.182574185835055+0i	-0.917137843857791+0.3542948518262i	247
66	40	259	227	73	237	63	0.888819441731559+0i	-0.375268895742054-0.263008090918396i	34	266	127	173	252	47	0.918046493674746+0i	-0.388901921275148+0.0771098637011069i	4	296	110	190	113	187	0.613731754650732+0i	-0.761453916701555+0.208617511425083i	121	178	21	278	77	223	0.506622805119022+0i	-0.186683661161254+0.841714051200741i	237	61	231	69	249	50	0.912565570100276+0i	0.301797544972291-0.275938982596256i	125	173	135	164	6	294	0.14142135623731+0i	-0.848070693528979+0.510662411752887i	241
67	42	258	224	76	226	74	0.867947771086102+0i	-0.409707184050728-0.280725292775499i	51	249	128	172	241	59	0.89628864398325+0i	-0.432910804561266+0.0962024010136145i	5	295	116	184	118	181	0.628210816073265+0i	-0.757497379191916+0.177620075120863i	105	195	23	276	77	223	0.506622805119022+0i	-0.288105742523932+0.812605940452115i	235	65	226	73	254	46	0.920144916122817+0i	0.290622262177489-0.262434818688702i	102	198	122	176	11	289	0.191485421551268+0i	-0.854066206153917+0.483636484189508i	244
68	49	251	222	77	242	58	0.898146239020499+0i	-0.356791454554842-0.256969241914229i	32	268	126	174	249	50	0.912565570100276+0i	-0.400725901131459+0.0815035731114832i	5	295	109	191	137	162	0.676900273255308+0i	-0.708303843743275+0.200279017886029i	120	177	25	275	97	203	0.568624070307733+0i	-0.1846140355849+0.801613575566011i	230	70	230	70	255	45	0.921954445729289+0i	0.273861278752583-0.273861278752583i	98	202	128	171	9	291	0.173205080756888+0i	-0.909712799870848+0.377389217852262i	226
69	31	269	223	77	227	73	0.869865890046659+0i	-0.420476612304161-0.257939434438687i	40	259	130	169	249	51	0.91104335791443+0i	-0.405924208986421+0.0722878728331982i	4	296	128	170	128	172	0.653197264742181+0i	-0.749372369982646+0.108509835682878i	105	194	28	272	74	226	0.496655480858378+0i	-0.298297339592231+0.815077929112015i	253	47	218	81	240	60	0.894427190999916+0i	0.372000104915807-0.248225546514915i	91	207	117	183	8	292	0.163299316185545+0i	-0.858893449228548+0.485422883891583i	243
70	33	267	227	72	237	63	0.888819441731559+0i	-0.381655496897068-0.253651496522792i	29	271	120	180	234	66	0.883176086632785+0i	-0.455257627185119+0.112873791864079i	6	294	109	191	138	160	0.680505142024767+0i	-0.704734618041488+0.200653606525701i	106	193	29	271	68	232	0.476095228569523+0i	-0.298385090406679+0.827224075542009i	237	62	221	78	246	54	0.905538513813742+0i	0.328529494288261-0.268455529618407i	101	198	134	166	10	290	0.182574185835055+0i	-0.934001123263529+0.307097001628366i	246
71	46	254	223	77	229	71	0.87368949480541+0i	-0.398183135030103-0.279493931319207i	43	255	119	181	234	66	0.883176086632785+0i	-0.450420525052127+0.130848578944388i	5	295	116	180	120	180	0.632455532033676+0i	-0.755918456737406+0.169077753603893i	108	191	17	283	76	223	0.504163269196288+0i	-0.258023463558247+0.824162174724561i	229	70	214	85	241	58	0.897786203329964+0i	0.342022384231466-0.277489858904774i	108	191	120	178	8	291	0.163572164021906+0i	-0.80776508902001+0.566356520327687i	237
72	47	253	215	85	219	80	0.855827945075356+0i	-0.437438986526855-0.276053729361608i	45	254	116	184	240	60	0.894427190999916+0i	-0.425406018729845+0.137948248370258i	7	293	134	166	118	180	0.629263978281306+0i	-0.772372034134717+0.0864192485745136i	100	199	33	267	71	229	0.486483983977547+0i	-0.341389321250545+0.804230479818706i	239	60	231	68	236	63	0.888424256120282+0i	0.339392195175372-0.30905546264573i	97	203	131	169	5	295	0.129099444873581+0i	-0.933461948476432+0.334637302284004i	245
73	46	253	221	79	238	59	0.895179759236546+0i	-0.3679306885782-0.25155557448717i	29	271	110	188	250	50	0.912870929175277+0i	-0.388317661563151+0.126000239621966i	3	297	121	178	132	166	0.665547158460036+0i	-0.73262314626391+0.142514228848006i	121	177	23	277	78	221	0.510753918455249+0i	-0.186284927570356+0.83930230581282i	221	78	236	64	250	50	0.912870929175277+0i	0.261510047183097-0.313495074744343i	94	206	124	173	8	292	0.163299316185545+0i	-0.90238878251117+0.398782921564279i	234
74	54	245	214	86	234	66	0.883176086632785+0i	-0.390039832745268-0.26051665757115i	32	268	107	193	253	47	0.918331820930394+0i	-0.371888849786963+0.135518818142707i	5	295	122	176	138	162	0.678232998312527+0i	-0.722266278354078+0.1353935860835i	117	182	23	277	77	222	0.507469293270086+0i	-0.214292508439098+0.834597889534139i	232	68	227	72	249	51	0.91104335791443+0i	0.299181327824166-0.283708535439752i	107	192	126	174	4	296	0.115470053837925+0i	-0.865625841253518+0.487194591124333i	242
75	45	254	223	77	226	73	0.869397977228705+0i	-0.405508492790759-0.282329629095499i	48	252	131	169	245	54	0.905206050195775+0i	-0.417786536541535+0.0778229822969526i	3	296	124	176	133	167	0.665832811847939+0i	-0.734696083072846+0.129955116036594i	97	203	23	276	73	225	0.494940847933387+0i	-0.334823568322264+0.801827122977844i	227	72	239	61	243	57	0.9+0i	0.286793524895295-0.328252150150051i	104	196	116	181	11	289	0.191485421551268+0i	-0.798912705642128+0.570150701215835i	265
76	57	243	220	79	221	78	0.859726953621095+0i	-0.406525455753993-0.309203200244433i	35	265	129	170	247	53	0.907377172587747+0i	-0.413751513054046+0.0740023790979317i	3	297	128	172	125	175	0.645497224367903+0i	-0.755350264205827+0.113045617772301i	116	184	19	280	76	221	0.505857940426219+0i	-0.216803889625914+0.834927432505855i	229	71	230	70	255	45	0.921954445729289+0i	0.272133498651896-0.275578226482933i	111	188	127	173	4	296	0.115470053837925+0i	-0.853480079140101+0.508171645389305i	242
77	48	251	211	88	236	64	0.886942313043338+0i	-0.395025093746054-0.239350179954506i	35	265	123	176	243	57	0.9+0i	-0.424686647396027+0.0981898748523605i	6	294	115	183	146	154	0.697614984548545+0i	-0.697051927649477+0.165686280341738i	112	188	20	280	91	209	0.55075705472861+0i	-0.234179617039525+0.801140795135217i	228	72	215	85	241	59	0.89628864398325+0i	0.340683979327605-0.283903316106337i	90	210	119	180	9	291	0.173205080756888+0i	-0.877359297206247+0.447482584695494i	228
78	44	256	220	80	222	76	0.863114385787319+0i	-0.421411697719646-0.278290743777125i	35	265	123	177	242	57	0.899646902120484+0i	-0.425060075187673+0.0997967133049318i	8	291	119	179	121	179	0.635085296108588+0i	-0.755536322143999+0.160721910727148i	112	188	13	287	85	215	0.532290647422377+0i	-0.22626991370234+0.815762583611067i	234	66	242	58	252	47	0.918046493674746+0i	0.267329423857366-0.292789368986639i	83	215	122	178	8	292	0.163299316185545+0i	-0.909146280421583+0.383127099183721i	254
79	46	253	216	82	238	62	0.890692614392492+0i	-0.38124596444487-0.247625082051814i	39	261	113	186	243	57	0.9+0i	-0.413942327289429+0.13657140871431i	6	294	136	164	135	165	0.670820393249937+0i	-0.738139546728971+0.0717635670430944i	100	200	32	268	67	233	0.472581562625261+0i	-0.343833247606222+0.811446464350683i	222	78	229	70	239	61	0.892561855933059+0i	0.302141088627646-0.334729884976281i	100	199	132	168	10	290	0.182574185835055+0i	-0.92435676805423+0.335009301391775i	243
80	37	263	209	88	226	74	0.867947771086102+0i	-0.436862486989063-0.236257982147477i	31	268	120	180	248	52	0.90921211313239+0i	-0.40368114253279+0.101857098411227i	5	295	121	179	139	158	0.684115098513012+0i	-0.71521011704639+0.143042023409278i	94	205	30	270	80	219	0.517260600111872+0i	-0.36024624973989+0.776314440880917i	220	80	242	58	248	51	0.910731265592156+0i	0.250080195634366-0.328676828548024i	106	194	132	167	8	292	0.163299316185545+0i	-0.916310861048096+0.365660688697363i	243
81	31	269	213	87	221	78	0.859726953621095+0i	-0.451398141357662-0.238975486601115i	47	253	124	175	245	55	0.903696114115064+0i	-0.415546091644501+0.10322198918987i	3	297	117	182	142	158	0.687992248018343+0i	-0.708495672959371+0.157164080070845i	114	183	24	276	66	234	0.469041575982343+0i	-0.235426243715971+0.851219409887832i	236	61	226	74	243	57	0.9+0i	0.330503937560049-0.284195614423064i	103	197	135	162	7	293	0.152752523165194+0i	-0.949123612066459+0.275374355531855i	246
82	45	255	211	89	233	65	0.884239331081169+0i	-0.403832000674026-0.234607162296339i	34	266	117	183	245	55	0.903696114115064+0i	-0.411833664097997+0.117159576855465i	2	298	131	169	144	154	0.695141335636191+0i	-0.71302144836662+0.0915365372903094i	122	177	16	284	78	222	0.509901951359279+0i	-0.173490948900698+0.842556164685498i	227	72	223	77	236	64	0.886942313043338+0i	0.336741017001164-0.316131018412232i	89	210	115	184	7	293	0.152752523165194+0i	-0.858490123152677+0.48955221898789i	232
83	47	253	210	89	228	72	0.871779788708135+0i	-0.422055327516003-0.24873540261764i	46	254	104	194	248	52	0.90921211313239+0i	-0.381693057355711+0.166264076997357i	8	291	113	186	135	164	0.671941230110497+0i	-0.717130289332453+0.1849841382377i	105	194	27	273	78	220	0.511610170386548+0i	-0.293176712359275+0.807652430744348i	245	55	227	72	242	57	0.899646902120484+0i	0.337868189194249-0.276551149402088i	97	201	120	179	4	296	0.115470053837925+0i	-0.864668133268021+0.488892305091277i	244
84	39	261	228	70	226	74	0.867947771086102+0i	-0.403724174305399-0.289263647470765i	27	272	116	183	240	60	0.894427190999916+0i	-0.431374130842526+0.117967619454895i	5	295	111	189	125	175	0.645497224367903+0i	-0.737550306605552+0.1983755997077i	126	172	21	279	75	224	0.500835422470633+0i	-0.152913563757219+0.851928002602174i	241	58	217	82	239	61	0.892561855933059+0i	0.362870208557411-0.267691137460385i	106	194	119	181	8	292	0.163299316185545+0i	-0.806509016927273+0.568222261926033i	232
85	34	265	228	72	234	65	0.884651736929383+0i	-0.386797878403054-0.260343437809987i	46	252	118	180	254	46	0.920144916122817+0i	-0.374963361313955+0.112853050492549i	3	297	117	183	125	174	0.64657575013984+0i	-0.744324936236454+0.167093353032673i	108	192	27	273	77	222	0.507469293270086+0i	-0.2784433129669+0.815441130831636i	222	77	237	63	252	47	0.918046493674746+0i	0.254315615174736-0.304161475748985i	102	197	110	189	5	295	0.129099444873581+0i	-0.762449979173113+0.634037351101852i	228
86	37	263	206	94	242	57	0.899646902120484+0i	-0.391213146365494-0.193875541561661i	45	254	117	182	237	63	0.888819441731559+0i	-0.4375835410574+0.136090574970005i	3	297	125	174	128	171	0.654288656087625+0i	-0.745887846500632+0.124730409113818i	115	183	21	278	89	211	0.544671154612273+0i	-0.215190047865191+0.810571759089292i	230	70	232	68	238	60	0.893676517606234+0i	0.313346154530725-0.321179808393993i	95	204	124	176	10	290	0.182574185835055+0i	-0.887932104976784+0.422188635112509i	230
87	46	254	222	77	234	65	0.884651736929383+0i	-0.382068109504259-0.267236344922744i	33	267	128	171	251	49	0.91469484893415+0i	-0.397446203664307+0.0732792503111449i	6	294	107	193	121	177	0.637212890999841+0i	-0.738466750211824+0.220514376799364i	116	184	23	277	67	232	0.473371173138509+0i	-0.227799424929915+0.850897851944093i	239	59	220	80	245	54	0.905206050195775+0i	0.336296632524294-0.259820287202103i	84	216	136	164	7	293	0.152752523165194+0i	-0.96675403116111+0.205069036912963i	247
88	48	251	213	87	236	64	0.886942313043338+0i	-0.392795681187401-0.242991535189724i	40	260	116	184	251	48	0.916223162195294+0i	-0.382799588260984+0.118319872735213i	3	297	120	180	133	167	0.665832811847939+0i	-0.7310327647277+0.14919036014851i	122	177	22	278	75	223	0.501675046567988+0i	-0.182286413511665+0.845632196111324i	219	80	222	75	240	59	0.895921640147329+0i	0.304116951684053-0.323785877416108i	95	204	110	189	7	293	0.152752523165194+0i	-0.800196445181473+0.579958891461801i	247
89	43	257	214	85	226	74	0.867947771086102+0i	-0.424972243958671-0.257031629437698i	34	266	112	188	246	53	0.90705152825867+0i	-0.400098751025485+0.131066832232486i	9	291	119	181	120	179	0.63351226715995+0i	-0.755684193401881+0.166143333301123i	114	186	22	278	75	225	0.5+0i	-0.234472547573508+0.83368016915025i	221	79	230	69	244	54	0.904871231893646+0i	0.281048000477387-0.319718743771675i	118	182	128	171	7	293	0.152752523165194+0i	-0.819455157032194+0.552412809663216i	245
90	48	252	215	84	223	77	0.862167810425171+0i	-0.425879582914731-0.274396150707406i	39	261	117	181	246	54	0.905538513813742+0i	-0.407451247859667+0.118251767925896i	3	297	117	182	124	175	0.64398425373882+0i	-0.7468832438628+0.165679512835581i	104	194	21	279	74	226	0.496655480858378+0i	-0.287586456119654+0.818918410826055i	215	83	228	72	251	49	0.91469484893415+0i	0.26207118894166-0.307655692715149i	110	190	123	177	10	290	0.182574185835055+0i	-0.814917452077036+0.550069280151999i	237
91	51	248	217	83	230	70	0.875595035770913+0i	-0.399826834846756-0.271056886040104i	49	251	117	182	242	57	0.899646902120484+0i	-0.415499573308835+0.134147516135009i	1	298	110	190	119	177	0.634056012531249+0i	-0.74684209503191+0.200499022594425i	111	189	25	275	84	216	0.529150262212918+0i	-0.252725721775112+0.810018339022796i	232	66	218	82	247	53	0.907377172587747+0i	0.32600421986051-0.265307209287284i	86	214	124	176	10	290	0.182574185835055+0i	-0.910894601243142+0.370050931755027i	244
92	45	254	215	85	231	69	0.877496438739212+0i	-0.407610657400001-0.25269260371831i	45	255	128	171	245	55	0.903696114115064+0i	-0.4194145007639+0.0861673365162336i	5	295	119	181	127	172	0.651727829603431+0i	-0.741691871978362+0.158568607112615i	118	181	12	288	80	220	0.516397779494322+0i	-0.191174988468804+0.834736759174583i	229	71	241	59	241	58	0.897786203329964+0i	0.288730243887174-0.332588002452315i	108	190	119	179	9	290	0.173494479589872+0i	-0.794791583068371+0.581554816879296i	252
93	41	259	211	89	237	62	0.890304521199476+0i	-0.397371404858693-0.222382162352113i	36	264	125	173	230	70	0.875595035770913+0i	-0.472549422617028+0.100151767421482i	2	298	112	187	124	176	0.642910050732864+0i	-0.742328615782738+0.188719084505916i	110	190	27	273	81	219	0.519615242270663+0i	-0.264232619860852+0.81251530607212i	213	85	226	74	240	60	0.894427190999916+0i	0.289192720127427-0.341126912783644i	89	210	122	177	10	289	0.182879238989864+0i	-0.895013496712824+0.406824316687647i	241
94	42	258	215	84	228	72	0.871779788708135+0i	-0.418504652402106-0.254664202269955i	51	249	109	188	243	57	0.9+0i	-0.404291203471604+0.162937481248121i	4	295	126	172	133	165	0.668063413780619+0i	-0.734918003106336+0.116562446259422i	111	189	21	279	80	220	0.516397779494322+0i	-0.247818363314553+0.819706894040443i	223	76	223	77	236	63	0.888424256120282+0i	0.326223871374417-0.322924645827183i	92	208	136	164	9	291	0.173205080756888+0i	-0.95738994438942+0.231094124507791i	236
95	41	257	220	79	237	62	0.890304521199476+0i	-0.381694673442912-0.248328483660416i	34	264	122	178	250	50	0.912870929175277+0i	-0.396807799540172+0.0959699791119766i	3	297	130	168	123	175	0.642457529998948+0i	-0.759915232178985+0.0988795330187693i	122	178	22	278	79	221	0.513160143944688+0i	-0.183414509408531+0.838466328724711i	233	67	238	61	238	62	0.890692614392492+0i	0.310433278457987-0.332111195674721i	107	191	139	160	13	286	0.208514414057075+0i	-0.949004490667991+0.236457640651389i	251
96	31	269	204	96	221	79	0.858292879305582+0i	-0.467298180967764-0.212051275397137i	36	264	109	191	250	49	0.914396194949319+0i	-0.380933046583016+0.137002236051786i	5	295	132	166	135	164	0.671941230110497+0i	-0.73549919393413+0.0868096711192792i	104	195	23	277	77	221	0.508320038700981+0i	-0.291311266688461+0.810400199997136i	241	58	230	70	249	51	0.91104335791443+0i	0.310848857517636-0.270874487133765i	111	189	126	174	10	290	0.182574185835055+0i	-0.837343712063103+0.515288438192679i	257
97	42	257	219	81	224	75	0.865542534829261+0i	-0.421892800827468-0.269893655003767i	35	265	102	197	244	56	0.901849950564579+0i	-0.39913175061152+0.165410133669163i	2	298	133	166	125	175	0.645497224367903+0i	-0.759028699324251+0.084904457689032i	121	178	22	277	76	223	0.504163269196288+0i	-0.188392677772183+0.842809347928188i	223	77	233	67	250	49	0.914396194949319+0i	0.267353113172768-0.303976827306024i	86	213	114	186	8	291	0.163572164021906+0i	-0.858903042082524+0.485314033857023i	247
98	39	260	205	95	239	61	0.892561855933059+0i	-0.403951216924551-0.200391486042964i	42	255	110	190	236	63	0.888424256120282+0i	-0.430243453670742+0.159977847562079i	2	298	122	178	123	176	0.641382286517327+0i	-0.75384897452281+0.142620076261072i	107	192	20	280	79	221	0.513160143944688+0i	-0.267510417575663+0.815539602444394i	234	64	239	58	241	59	0.89628864398325+0i	0.303062488207407-0.323758853019036i	103	196	111	189	5	295	0.129099444873581+0i	-0.760826037963821+0.635985120336638i	238
99	38	261	198	102	229	70	0.875149294478044+0i	-0.44465264685294-0.190781906954661i	27	272	123	176	254	46	0.920144916122817+0i	-0.38272516503583+0.0827936071302i	4	296	111	188	128	171	0.654288656087625+0i	-0.731088560774327+0.193431824734125i	116	184	24	276	65	235	0.465474668125631+0i	-0.230578811651574+0.854497949061717i	228	72	218	81	244	55	0.903356801992261+0i	0.321791033300269-0.283543681258919i	93	206	119	181	13	287	0.208166599946613+0i	-0.858162228928139+0.469280572267546i	239
100	42	258	197	103	235	65	0.885061203156784+0i	-0.426810026613536-0.185741400470706i	27	273	130	170	245	54	0.905206050195775+0i	-0.419463959681159+0.0682055218993753i	5	295	118	182	123	177	0.640312423743285+0i	-0.750066137649584+0.165531837274391i	127	173	21	279	71	228	0.487296823281184+0i	-0.153276126897063+0.859679146509616i	243	57	243	57	240	60	0.894427190999916+0i	0.316227766016838-0.316227766016838i	104	196	118	182	6	294	0.14142135623731+0i	-0.812654688851361+0.565325000940077i	243
101	57	243	223	73	214	86	0.844590630621329+0i	-0.414555531671561-0.338836801170086i	39	261	124	175	256	44	0.923760430703401+0i	-0.373185578017466+0.0860185504785808i	2	298	129	170	111	187	0.610314035129875+0i	-0.784618531133366+0.109043748677352i	121	179	23	277	80	220	0.516397779494322+0i	-0.190637261078032+0.834859729548623i	238	61	232	68	240	60	0.894427190999916+0i	0.328550509271396-0.303404948637141i	104	195	114	183	12	288	0.2+0i	-0.778818648014427+0.594509473015342i	240
102	45	255	230	70	226	74	0.867947771086102+0i	-0.395055523402747-0.300994684497331i	29	271	130	170	250	49	0.914396194949319+0i	-0.399401287519708+0.0660167417387948i	1	299	119	180	132	167	0.664433271221689+0i	-0.732067042148134+0.150353828997226i	108	192	15	285	77	221	0.508320038700981+0i	-0.25582428041224+0.822292329896487i	232	68	229	70	237	62	0.890304521199476+0i	0.326407962903199-0.317514883564781i	102	198	108	191	7	292	0.153007748945791+0i	-0.746492142663633+0.647563209041404i	249
103	40	260	224	76	230	70	0.875595035770913+0i	-0.400793856451721-0.269624957976613i	46	254	129	167	233	67	0.881286937760152+0i	-0.464682948273892+0.0860412163838742i	2	298	120	180	135	163	0.673067704044837+0i	-0.724839528837654+0.146926931521146i	107	191	18	282	84	216	0.529150262212918+0i	-0.258843332984905+0.808084233832876i	240	59	234	65	242	58	0.898146239020499+0i	0.321383657472889-0.300076453662532i	104	195	120	180	11	289	0.191485421551268+0i	-0.820241132236919+0.539015601184261i	240
104	41	258	217	81	229	71	0.87368949480541+0i	-0.411826908793068-0.258969619570738i	47	252	120	180	259	40	0.930709802132734+0i	-0.351124301938839+0.102425528077769i	3	297	111	189	123	177	0.640312423743285+0i	-0.742430020022325+0.196971229801841i	124	176	22	278	83	216	0.526869977550579+0i	-0.169190165782056+0.8329362007732i	226	71	210	89	235	65	0.885061203156784+0i	0.36784275216737-0.285233897607914i	110	190	119	180	12	288	0.2+0i	-0.778179249303307+0.595346164809804i	248
105	39	261	222	76	244	56	0.901849950564579+0i	-0.360249025040855-0.238510600652843i	40	258	104	196	233	64	0.885726698542945+0i	-0.42811205386686+0.179466667718866i	4	296	126	174	127	173	0.650640709864771+0i	-0.749329033771327+0.123177375414465i	127	173	20	280	81	219	0.519615242270663+0i	-0.148851436821572+0.841334208121929i	245	54	222	78	243	56	0.90150376044714+0i	0.34598211179678-0.25997566850824i	118	182	134	165	7	293	0.152752523165194+0i	-0.88885387967148+0.431978526387163i	248
106	48	251	233	67	228	72	0.871779788708135+0i	-0.379750062359269-0.309499418639408i	34	265	125	174	250	50	0.912870929175277+0i	-0.399362409246484+0.0847132383250118i	6	294	115	185	128	171	0.654288656087625+0i	-0.734850336118839+0.178609456695551i	107	193	17	282	77	223	0.506622805119022+0i	-0.265331201126146+0.82032474486772i	240	60	221	79	255	45	0.921954445729289+0i	0.304070250094643-0.239877641741329i	121	179	138	162	8	292	0.163299316185545+0i	-0.911613359429138+0.377219321143091i	237
107	52	248	214	86	241	58	0.897786203329964+0i	-0.368760329816168-0.240823072533008i	36	263	124	176	243	56	0.90150376044714+0i	-0.421914578542555+0.0963278688278947i	1	299	122	177	143	157	0.690410505906933+0i	-0.711324247789662+0.131723755791446i	114	185	15	285	70	230	0.483045891539648+0i	-0.223375037994285+0.846622855271294i	232	68	237	62	253	47	0.918331820930394+0i	0.270175332541902-0.289261052256503i	106	193	123	176	7	293	0.152752523165194+0i	-0.843986698882019+0.51415281656031i	238
108	48	252	219	79	238	62	0.890692614392492+0i	-0.374023216777393-0.258405301760931i	42	257	129	171	244	56	0.901849950564579+0i	-0.424086186872273+0.0825685943370853i	3	297	122	178	137	162	0.676900273255308+0i	-0.723074603003555+0.137728495810201i	98	200	24	276	72	226	0.491539152311424+0i	-0.328620182609385+0.806472589321386i	235	64	239	61	236	64	0.886942313043338+0i	0.320538793895361-0.332548064107191i	107	191	134	162	11	289	0.191485421551268+0i	-0.93049772274152+0.312261623172267i	241
109	40	259	215	85	221	79	0.858292879305582+0i	-0.441653937262754-0.261295107175088i	22	278	132	168	243	57	0.9+0i	-0.431642835533131+0.0606997737468464i	6	294	113	186	137	163	0.675771164423776+0i	-0.714371145290586+0.181678837814286i	105	191	24	276	70	230	0.483045891539648+0i	-0.286215197616719+0.827494729481638i	234	66	236	64	232	68	0.879393730551528+0i	0.332666553329908-0.340587185552049i	101	199	137	163	9	291	0.173205080756888+0i	-0.951952734006317+0.25255888861392i	244
110	34	266	211	89	229	69	0.876616435984933+0i	-0.425893237991147-0.223961099288448i	20	280	127	172	247	53	0.907377172587747+0i	-0.414119556306594+0.0719142527674173i	3	297	130	169	113	186	0.614757205248285+0i	-0.781821926939166+0.104057931713287i	117	182	27	273	75	224	0.500835422470633+0i	-0.221802894372753+0.836640517574024i	231	68	244	55	255	45	0.921954445729289+0i	0.252943817341117-0.293290683910866i	106	194	117	181	9	290	0.173494479589872+0i	-0.794622491221905+0.58178583860054i	251
111	44	256	214	86	229	70	0.875149294478044+0i	-0.414209338332008-0.250088657106118i	40	260	120	180	236	63	0.888424256120282+0i	-0.442849021655775+0.12077700590612i	7	293	125	174	135	165	0.670820393249937+0i	-0.730899363931001+0.12564282631833i	120	180	15	285	80	219	0.517260600111872+0i	-0.185655147939197+0.835448165726385i	232	68	235	65	243	57	0.9+0i	0.302634973937244-0.313706985178851i	109	190	105	192	10	290	0.182574185835055+0i	-0.667553551525573+0.721830258795142i	256
112	52	248	212	88	235	64	0.88654000319079+0i	-0.390977367662117-0.247353028520931i	46	254	123	173	241	57	0.899291294417312+0i	-0.424920918855973+0.103524782075747i	7	293	127	173	131	168	0.661911693733389+0i	-0.740070415674148+0.119032304618919i	103	197	22	278	87	213	0.53851648071345+0i	-0.290437237730287+0.790978009137802i	225	75	231	69	243	57	0.9+0i	0.296147095073101-0.319838862678949i	96	203	133	167	8	292	0.163299316185545+0i	-0.940536671915206+0.297865912980996i	239
113	53	246	226	74	223	77	0.862167810425171+0i	-0.398516746368972-0.312811555940881i	25	275	124	176	246	54	0.905538513813742+0i	-0.415373840382854+0.0863977587996335i	6	294	122	177	118	182	0.627162924074226+0i	-0.764971805233561+0.146576955434245i	108	192	19	281	80	217	0.518999296107682+0i	-0.260965434968443+0.813963618592049i	232	68	227	73	241	59	0.89628864398325+0i	0.323282709099788-0.303570348788825i	104	195	105	195	4	296	0.115470053837925+0i	-0.707411681629836+0.697305800463695i	231
114	48	251	214	86	234	65	0.884651736929383+0i	-0.394769689701683-0.248089089725169i	37	263	116	184	247	52	0.908893259146386+0i	-0.399343775191854+0.120156534128522i	5	295	140	158	131	168	0.661911693733389+0i	-0.74812274505191+0.0467468505355278i	112	186	21	278	69	230	0.480384461415262+0i	-0.243430112281254+0.842598688383447i	224	74	233	67	251	49	0.91469484893415+0i	0.271953716122011-0.29895569842497i	110	190	124	176	8	292	0.163299316185545+0i	-0.827188829173575+0.537672738962823i	239
115	34	266	227	73	227	72	0.871319301068624+0i	-0.408842222618828-0.271386647772843i	45	254	127	172	235	65	0.885061203156784+0i	-0.455046448756735+0.0979765081055172i	5	294	120	179	118	181	0.628210816073265+0i	-0.762319304804947+0.15562920063492i	128	172	19	281	82	218	0.522812904711937+0i	-0.141182045202632+0.840674905524763i	227	73	233	67	249	50	0.912565570100276+0i	0.278118577584386-0.299790155058494i	121	179	128	171	10	290	0.182574185835055+0i	-0.788872958816189+0.586810123903174i	242
116	37	262	206	94	242	58	0.898146239020499+0i	-0.393886475414653-0.195414374647198i	28	271	125	175	248	51	0.910731265592156+0i	-0.40457959697778+0.0829693412183512i	5	295	115	184	125	174	0.64657575013984+0i	-0.741999293903919+0.177135109950538i	118	182	28	272	69	231	0.479583152331272+0i	-0.222631980503186+0.848784425668396i	246	54	232	68	237	62	0.890304521199476+0i	0.346248041132011-0.295753535133593i	96	203	125	175	7	293	0.152752523165194+0i	-0.895869186652423+0.417235026182359i	241
117	43	257	216	80	217	83	0.850490054811538+0i	-0.442201836361995-0.284823107532985i	26	274	126	173	253	47	0.918331820930394+0i	-0.388844103158446+0.0739386915327178i	4	296	109	191	117	181	0.626591932332702+0i	-0.750323275198472+0.210707221117379i	120	180	18	282	69	231	0.479583152331272+0i	-0.194471729148774+0.855675608254604i	235	64	233	67	245	55	0.903696114115064+0i	0.307720510044232-0.297727091530904i	94	205	111	186	10	290	0.182574185835055+0i	-0.812942268889291+0.552984207839426i	245
118	57	243	233	67	226	74	0.867947771086102+0i	-0.370544714237117-0.330701196577212i	32	268	131	169	256	44	0.923760430703401+0i	-0.378100799625444+0.0608806372278258i	1	299	125	175	134	165	0.669447933088942+0i	-0.732618261587403+0.12292252711198i	103	195	24	276	78	221	0.510753918455249+0i	-0.296578709254281+0.80695198370143i	241	59	228	71	244	56	0.901849950564579+0i	0.326679930749687-0.282748809921538i	119	180	117	182	8	292	0.163299316185545+0i	-0.675128362037138+0.719399074301868i	247
119	44	256	218	82	225	75	0.866025403784439+0i	-0.420847041132838-0.269977347141821i	36	264	127	169	244	55	0.903356801992261+0i	-0.421604865303078+0.0787135683798419i	1	299	126	172	135	164	0.671941230110497+0i	-0.731820933820944+0.113723806210633i	111	189	12	288	80	219	0.517260600111872+0i	-0.232748404931371+0.823571278987926i	233	66	236	63	234	66	0.883176086632785+0i	0.325758892003997-0.337462804291566i	94	206	110	190	11	288	0.191805363999193+0i	-0.798624868934059+0.570446334952899i	239
120	41	259	226	73	228	72	0.871779788708135+0i	-0.400551474250979-0.282061192785124i	48	252	115	185	238	62	0.890692614392492+0i	-0.429995790375097+0.14754757512871i	2	298	129	171	124	176	0.642910050732864+0i	-0.758345724249751+0.107603109521924i	134	166	21	279	79	220	0.514017554975258+0i	-0.105582253431392+0.851256918290599i	227	71	209	90	244	55	0.903356801992261+0i	0.341421575414471-0.259572333147843i	98	202	115	185	10	290	0.182574185835055+0i	-0.81564410333199+0.548991223396531i	248
121	40	259	220	79	243	57	0.9+0i	-0.366497987363247-0.235964457617433i	46	253	108	191	254	45	0.921682335601154+0i	-0.360078216788073+0.144379188373962i	3	297	115	185	115	185	0.61913918736689+0i	-0.763926495801216+0.181887260905051i	117	183	23	277	81	219	0.519615242270663+0i	-0.214874074044769+0.826939618293502i	237	61	222	78	232	68	0.879393730551528+0i	0.369463073461757-0.300272716068009i	116	183	134	164	11	289	0.191485421551268+0i	-0.895293318718509+0.402222832260093i	249
122	40	260	221	77	234	66	0.883176086632785+0i	-0.391657559959245-0.258078196922504i	38	261	127	173	238	59	0.895179759236546+0i	-0.436574332445373+0.0897555062549127i	4	296	110	190	141	158	0.68671093362092+0i	-0.701094238756476+0.192080613357939i	114	185	14	285	83	216	0.526869977550579+0i	-0.215409374280746+0.822196344085663i	245	55	220	80	242	57	0.899646902120484+0i	0.351502029621746-0.25900149551076i	105	195	137	163	6	294	0.14142135623731+0i	-0.95105851885669+0.274750238780821i	233
123	46	253	226	74	232	68	0.879393730551528+0i	-0.384196822401224-0.281175155949933i	35	263	123	177	246	54	0.905538513813742+0i	-0.412988778869478+0.0971610442919246i	6	294	129	171	146	154	0.697614984548545+0i	-0.708973507201893+0.103391969800276i	104	196	22	278	78	222	0.509901951359279+0i	-0.290929544735491+0.809543081003105i	230	70	237	62	248	52	0.90921211313239+0i	0.280417596723351-0.307732521487791i	122	178	126	174	9	291	0.173205080756888+0i	-0.747781031177066+0.640955169580342i	236
124	54	246	213	85	235	64	0.88654000319079+0i	-0.384154550330949-0.257821845859697i	37	262	132	168	239	60	0.894053188394812+0i	-0.442371462207012+0.0705435025066115i	2	298	120	180	138	161	0.679366220486757+0i	-0.719173279562532+0.145778367478892i	104	193	11	289	74	226	0.496655480858378+0i	-0.267058481173717+0.82584084481607i	237	62	239	61	257	43	0.925562891794321+0i	0.265871878578726-0.269528249937465i	122	177	130	166	7	293	0.152752523165194+0i	-0.824367576662151+0.545054827714459i	248
125	48	252	225	75	234	66	0.883176086632785+0i	-0.377883820664857-0.277855750488865i	39	260	128	172	252	48	0.916515138991168+0i	-0.392350179864342+0.0778545847103359i	3	297	116	183	121	179	0.635085296108588+0i	-0.753008269608792+0.172177851558901i	110	187	28	272	74	226	0.496655480858378+0i	-0.263600114281877+0.826951215661429i	229	71	236	64	249	51	0.91104335791443+0i	0.278928012148276-0.303643152465211i	107	192	135	164	11	289	0.191485421551268+0i	-0.928919566639683+0.31692549920648i	241
126	40	259	214	86	219	79	0.857262695361848+0i	-0.444897980695671-0.259164924158063i	28	272	123	176	245	55	0.903696114115064+0i	-0.418354251214959+0.0911759498097188i	5	295	120	180	122	177	0.638769720519721+0i	-0.753440983902+0.155884341496966i	110	189	23	277	64	234	0.463427557090794+0i	-0.263975704783329+0.845902906138171i	233	66	244	55	231	69	0.877496438739212+0i	0.317554075870596-0.359387546943369i	96	203	128	172	9	291	0.173205080756888+0i	-0.911317260399254+0.373498127034659i	254
127	34	266	208	92	232	68	0.879393730551528+0i	-0.425832517937902-0.212916258968951i	20	280	126	174	244	56	0.901849950564579+0i	-0.424869661234971+0.0784374759203022i	4	296	118	180	128	172	0.653197264742181+0i	-0.740460637624931+0.15827626941969i	120	180	24	276	78	221	0.510753918455249+0i	-0.199130410336933+0.83634772341512i	238	62	235	65	241	59	0.89628864398325+0i	0.318971335259759-0.308097312466813i	100	200	112	185	9	290	0.173494479589872+0i	-0.792645750005359+0.584476159094861i	253
128	44	256	213	87	233	65	0.884239331081169+0i	-0.401477489066814-0.238613979351031i	38	262	121	175	233	65	0.884239331081169+0i	-0.453688476391472+0.110849320064277i	9	291	127	173	130	168	0.660485889885814+0i	-0.741044211313768+0.120879552200118i	98	202	16	284	77	222	0.507469293270086+0i	-0.31173034350635+0.80330511595867i	223	77	231	69	250	50	0.912870929175277+0i	0.273310494303837-0.303262329296038i	117	182	123	175	10	290	0.182574185835055+0i	-0.766738925430115+0.615449499875448i	237
129	50	250	226	74	235	64	0.88654000319079+0i	-0.368345988102716-0.279942950958064i	41	259	127	173	243	56	0.90150376044714+0i	-0.423446967014912+0.0893511948747061i	6	294	121	178	149	151	0.704745817062199+0i	-0.695872221313345+0.138185328229029i	111	189	20	280	86	214	0.535412613473634+0i	-0.242691331878185+0.808971106260617i	226	72	227	73	238	62	0.890692614392492+0i	0.322528321961263-0.320378133148188i	102	197	110	190	8	292	0.163299316185545+0i	-0.755687590787701+0.634247269180414i	234
130	55	244	212	88	226	73	0.869397977228705+0i	-0.413547378369617-0.2704176825473i	31	269	127	171	246	54	0.905538513813742+0i	-0.417101638473116+0.0776287522960512i	5	295	124	176	128	171	0.654288656087625+0i	-0.744372962009069+0.133473772498178i	117	181	24	275	75	224	0.500835422470633+0i	-0.214527348350821+0.838535566573194i	231	68	234	66	246	54	0.905538513813742+0i	0.295942297062642-0.304003547362999i	96	203	125	175	5	295	0.129099444873581+0i	-0.898921560697452+0.418656614717349i	239
131	48	251	221	79	231	68	0.878962599224859+0i	-0.391202456702218-0.27273684575801i	32	268	111	189	234	66	0.883176086632785+0i	-0.445347882178157+0.147191249194476i	4	296	126	173	135	164	0.671941230110497+0i	-0.731131393046889+0.11807569342971i	112	185	23	276	78	221	0.510753918455249+0i	-0.239820928392824+0.825600603856013i	239	61	232	68	251	49	0.91469484893415+0i	0.297223217566626-0.273846110567004i	108	192	120	179	8	292	0.163299316185545+0i	-0.806438919450203+0.568321742087458i	244
132	36	263	231	67	236	64	0.886942313043338+0i	-0.373962354154487-0.271082074303277i	50	249	132	167	239	60	0.894053188394812+0i	-0.441189016275753+0.0775960581389515i	5	294	121	178	142	157	0.689141776385575+0i	-0.710930712072421+0.14021816812501i	117	183	21	279	78	222	0.509901951359279+0i	-0.21319422283389+0.833395598350659i	217	83	236	64	242	56	0.901155112570944+0i	0.26641648319063-0.341967426184988i	117	183	126	173	9	291	0.173205080756888+0i	-0.801352203472515+0.572568464019583i	247
133	37	263	202	96	225	75	0.866025403784439+0i	-0.452132675572228-0.21348546479772i	36	263	109	189	249	50	0.912565570100276+0i	-0.385536969649415+0.136328006297697i	3	297	115	185	130	170	0.658280588604383+0i	-0.732301914800583+0.174357598762043i	99	201	19	280	79	221	0.513160143944688+0i	-0.311510873169356+0.799767242742494i	223	76	217	82	251	47	0.917759161869077+0i	0.292503570779218-0.268625728266628i	118	182	134	165	9	291	0.173205080756888+0i	-0.885815054093998+0.430501672401452i	239
134	46	253	220	80	233	66	0.882759431581913+0i	-0.389581248710961-0.262606619501462i	38	262	129	170	239	60	0.894053188394812+0i	-0.440592598755876+0.0809138940022886i	3	297	104	196	132	168	0.66332495807108+0i	-0.71418091057115+0.223485182899815i	119	180	20	280	77	223	0.506622805119022+0i	-0.197554578850156+0.839229123486948i	229	71	231	69	242	57	0.899646902120484+0i	0.304852677346606-0.31257046664652i	95	203	138	161	9	291	0.173205080756888+0i	-0.963423546651936+0.204487333975981i	236
135	47	253	214	86	235	65	0.885061203156784+0i	-0.395367313079962-0.245665126573957i	37	263	128	171	243	57	0.9+0i	-0.428157920888911+0.0817361289766324i	1	299	118	181	121	178	0.636146425162864+0i	-0.754775223749166+0.160100241620382i	111	188	18	282	78	222	0.509901951359279+0i	-0.241607227598472+0.825606412022206i	237	62	243	57	238	62	0.890692614392492+0i	0.312066758868621-0.330576775766085i	109	190	127	172	5	295	0.129099444873581+0i	-0.866842023865723+0.481578902147624i	241
136	36	262	213	86	236	64	0.886942313043338+0i	-0.402981673022475-0.225696930730882i	35	265	107	191	235	65	0.885061203156784+0i	-0.436881504705146+0.160627573950535i	3	297	107	193	150	150	0.707106781186548+0i	-0.678667177660695+0.198521691424557i	129	171	21	279	62	238	0.454606056566195+0i	-0.143112572087247+0.879120085678803i	227	73	235	64	244	56	0.901849950564579+0i	0.288596159184995-0.321525929856887i	115	185	123	177	9	291	0.173205080756888+0i	-0.779815084503002+0.601571636616601i	242
137	43	257	216	84	230	70	0.875595035770913+0i	-0.411125978604692-0.253591725120651i	39	260	118	180	255	45	0.921954445729289+0i	-0.372810320669507+0.104940291605747i	6	294	126	174	140	160	0.683130051063973+0i	-0.720360270225197+0.120060045037533i	122	178	23	277	78	221	0.510753918455249+0i	-0.185100780319275+0.839564253590995i	233	67	219	81	235	64	0.88654000319079+0i	0.355770162808035-0.295760737756077i	107	191	126	173	7	293	0.152752523165194+0i	-0.863129106505667+0.481326097536167i	241
138	44	256	230	70	243	56	0.90150376044714+0i	-0.345433330226319-0.260704400170807i	44	256	113	187	244	54	0.904871231893646+0i	-0.401904795442128+0.140287522937347i	4	296	109	191	116	182	0.623908442775415+0i	-0.752393136441853+0.211288483521342i	121	178	15	285	69	231	0.479583152331272+0i	-0.18183442820151+0.858449905772393i	233	66	229	71	248	50	0.912258058391742+0i	0.298017811610355-0.281017114892143i	98	201	136	162	6	294	0.14142135623731+0i	-0.959648198112255+0.243054182971417i	250
139	49	251	214	86	238	62	0.890692614392492+0i	-0.384002571432174-0.243328362095635i	38	260	130	170	253	47	0.918331820930394+0i	-0.389620150246122+0.0697338166806874i	5	295	113	187	128	172	0.653197264742181+0i	-0.733678447403124+0.187214500371832i	104	196	17	283	74	225	0.497485315156123+0i	-0.283547663668225+0.819822592779867i	228	70	229	71	242	58	0.898146239020499+0i	0.311950732025433-0.309871060478596i	114	184	126	174	9	291	0.173205080756888+0i	-0.813995334507367+0.554447107847304i	241
140	55	245	215	84	231	68	0.878962599224859+0i	-0.392192719277168-0.271310928843385i	38	262	121	178	252	48	0.916515138991168+0i	-0.387567438382132+0.0989519110776166i	6	294	113	187	125	174	0.64657575013984+0i	-0.738849974133043+0.189843396131406i	111	187	24	276	79	221	0.513160143944688+0i	-0.249348332375505+0.821274665266268i	233	66	257	43	235	64	0.88654000319079+0i	0.285220943370657-0.364274396856583i	103	197	125	175	8	291	0.163572164021906+0i	-0.870981309067315+0.463287930354954i	240
141	36	264	222	77	231	67	0.880436133535476+0i	-0.399721340445689-0.255058943692241i	43	257	129	171	250	49	0.914396194949319+0i	-0.397242124813222+0.077963407673623i	3	297	125	175	130	170	0.658280588604383+0i	-0.742116978021117+0.126210370411754i	117	183	14	286	74	225	0.497485315156123+0i	-0.204553924826483+0.843010114436413i	220	80	222	78	244	55	0.903356801992261+0i	0.298969835234627-0.307511830527045i	107	191	116	184	7	293	0.152752523165194+0i	-0.770152026523471+0.619300026407603i	236
142	47	253	216	83	239	61	0.892561855933059+0i	-0.37845682759933-0.245160688073729i	41	258	115	184	236	64	0.886942313043338+0i	-0.440164196007721+0.139960043891856i	4	296	123	177	142	158	0.687992248018343+0i	-0.713617875699827+0.131970429067776i	111	189	17	283	79	220	0.514017554975258+0i	-0.241366321026143+0.823121043499413i	225	74	235	64	236	63	0.888424256120282+0i	0.303832787927224-0.344075541295068i	103	196	124	176	7	293	0.152752523165194+0i	-0.863267327826205+0.481078151005084i	242
143	51	249	226	74	237	61	0.891797069642426+0i	-0.358880672547305-0.27550435468278i	41	258	126	173	244	56	0.901849950564579+0i	-0.422258567220984+0.0914569246976325i	6	294	142	158	147	153	0.7+0i	-0.713043315115407+0.0396135175064114i	104	194	27	271	76	224	0.503322295684717+0i	-0.299031495984142+0.810707611334785i	236	63	235	64	236	61	0.891410564562029+0i	0.322316108798128-0.318589911008554i	106	194	114	185	9	290	0.173494479589872+0i	-0.765460539158397+0.619652990425428i	239
144	52	248	210	90	244	56	0.901849950564579+0i	-0.368473877067818-0.225596251266011i	42	258	130	169	246	54	0.905538513813742+0i	-0.417468968452414+0.0756284363138432i	5	295	100	200	123	174	0.643538199442282+0i	-0.723601711938825+0.249517831703043i	98	202	21	279	84	215	0.530034390251707+0i	-0.317031643722799+0.786482346927712i	229	70	228	72	229	71	0.87368949480541+0i	0.347824712428841-0.340124442065637i	109	191	121	178	8	292	0.163299316185545+0i	-0.809204473303416+0.564377049249058i	238
145	40	260	231	68	246	53	0.90705152825867+0i	-0.337885185587143-0.251179470586977i	39	261	122	178	245	55	0.903696114115064+0i	-0.415169253856276+0.104727379351133i	4	296	120	180	122	175	0.640916851685467+0i	-0.751901103319006+0.154500226709385i	118	182	22	278	73	227	0.493288286231625+0i	-0.210973467340253+0.84389386936101i	225	75	237	63	241	59	0.89628864398325+0i	0.289559889337966-0.335889471632041i	102	197	126	174	9	291	0.173205080756888+0i	-0.879645739137969+0.442971075372215i	243
146	30	270	219	79	227	72	0.871319301068624+0i	-0.423147734640039-0.248492797187942i	44	255	126	174	245	54	0.905206050195775+0i	-0.414453652878727+0.0939690177901342i	3	297	117	183	120	179	0.63351226715995+0i	-0.754943517396664+0.169477116150271i	103	196	23	277	80	220	0.516397779494322+0i	-0.295297736717512+0.80382372447126i	230	70	218	82	236	64	0.886942313043338+0i	0.351924696171667-0.299135991745917i	101	199	134	165	13	287	0.208166599946613+0i	-0.932264927086745+0.295886418057018i	238
147	44	255	224	76	237	62	0.890304521199476+0i	-0.373210644754552-0.260905488968064i	41	258	118	179	236	64	0.886942313043338+0i	-0.444426253874482+0.125772167829085i	7	293	115	184	121	177	0.637212890999841+0i	-0.749054512202228+0.181320349914471i	97	199	24	276	75	224	0.500835422470633+0i	-0.328505206543326+0.800779750538554i	243	57	212	86	244	55	0.903356801992261+0i	0.354336160077353-0.241645140559355i	85	215	124	175	10	290	0.182574185835055+0i	-0.914869850274069+0.360110849220305i	231
148	45	255	216	83	234	66	0.883176086632785+0i	-0.39587578318969-0.251559862227562i	27	272	123	177	240	60	0.894427190999916+0i	-0.436798591885357+0.0959530621031425i	3	297	119	180	119	180	0.630867110441485+0i	-0.759605714103859+0.158132375129122i	109	191	25	275	85	214	0.533180022557906+0i	-0.263667620303038+0.803864696045848i	235	65	220	79	260	40	0.930949336251263+0i	0.28067309721401-0.233572142674653i	112	187	128	171	13	287	0.208166599946613+0i	-0.84852577219852+0.486488109393818i	251
149	39	260	216	83	230	69	0.877058019307029+0i	-0.411597248782315-0.247703321665375i	34	266	138	162	243	56	0.90150376044714+0i	-0.430474028301249+0.0445317960311636i	3	297	116	184	144	156	0.692820323027551+0i	-0.702562846329032+0.162497529082905i	101	196	32	268	77	223	0.506622805119022+0i	-0.324745892626049+0.798669793191056i	232	67	217	81	249	50	0.912565570100276+0i	0.315127091704321-0.260612732500803i	90	210	127	171	10	290	0.182574185835055+0i	-0.92235996530641+0.34046844356948i	242
150	48	252	220	80	228	71	0.873236397557996+0i	-0.401782737496244-0.275733251222912i	49	251	125	175	258	41	0.928911327404614+0i	-0.359454311043369+0.0889738393671705i	3	297	115	185	126	172	0.650245178333764+0i	-0.739064646001462+0.175967772857491i	109	190	28	272	78	222	0.509901951359279+0i	-0.271841463184143+0.816150855475815i	231	68	233	67	244	55	0.903356801992261+0i	0.301003430237109-0.305521559435351i	96	203	122	178	9	290	0.173494479589872+0i	-0.873182325243801+0.455469310089788i	246
151	33	267	201	98	239	60	0.894053188394812+0i	-0.409776685074952-0.180975038859103i	32	268	109	191	239	61	0.892561855933059+0i	-0.42594586931243+0.147998141032285i	5	295	130	170	135	163	0.673067704044837+0i	-0.732644438281809+0.101054405280249i	124	174	25	275	82	217	0.523686444009004+0i	-0.168151264446481+0.835151280084186i	227	72	226	74	246	54	0.905538513813742+0i	0.303412516789256-0.296548216409422i	97	202	119	181	6	294	0.14142135623731+0i	-0.853169667513891+0.502097120519762i	247
152	44	254	215	83	232	67	0.880863061117602+0i	-0.400773336521952-0.251914668670942i	36	263	137	163	233	67	0.881286937760152+0i	-0.469532108282457+0.0535997446371191i	3	297	131	169	139	160	0.681823249195723+0i	-0.725482103346509+0.093769795670637i	110	190	27	273	84	216	0.529150262212918+0i	-0.262416566589206+0.80693094226181i	226	73	231	69	246	54	0.905538513813742+0i	0.291823431490954-0.307959550643984i	105	194	135	165	11	289	0.191485421551268+0i	-0.930393989270048+0.312570564934544i	238
153	41	258	215	84	228	72	0.871779788708135+0i	-0.41940035013874-0.253186386489286i	33	267	118	182	259	41	0.929157324317757+0i	-0.356587853172031+0.0975283017222647i	3	297	125	175	128	172	0.653197264742181+0i	-0.746469607590436+0.126950613535788i	108	191	25	274	90	210	0.547722557505166+0i	-0.264575131106459+0.793725393319377i	230	68	234	65	248	52	0.90921211313239+0i	0.288604413745756-0.300068035118374i	122	178	124	174	9	291	0.173205080756888+0i	-0.732478727458608+0.658388117921807i	239
154	38	262	219	80	222	78	0.860232526704263+0i	-0.432860099413549-0.269503495961912i	42	258	124	175	243	57	0.9+0i	-0.42415028182668+0.100481532762731i	2	298	113	186	137	163	0.675771164423776+0i	-0.715531023421892+0.17705560667246i	112	187	26	274	83	217	0.525991127935317+0i	-0.246946912915331+0.813849221622114i	224	74	228	72	248	52	0.90921211313239+0i	0.289565613786075-0.299140583415268i	108	191	130	169	8	292	0.163299316185545+0i	-0.892916591645241+0.419563217761017i	245
155	46	254	211	88	227	73	0.869865890046659+0i	-0.424235606571428-0.251709124686225i	38	262	119	179	239	60	0.894053188394812+0i	-0.432511949400132+0.11662894129318i	4	296	130	170	143	156	0.691564074808125+0i	-0.715631822346579+0.0980317564858327i	110	190	25	275	69	231	0.479583152331272+0i	-0.267439615147725+0.835748797336638i	228	72	229	70	249	49	0.914095438014356+0i	0.28350400819782-0.289922416410171i	101	198	127	172	10	290	0.182574185835055+0i	-0.891889419509746+0.413763132762253i	237
156	49	250	221	79	236	63	0.888424256120282+0i	-0.375319885885102-0.264267524293693i	37	263	111	189	242	57	0.899646902120484+0i	-0.412728218376277+0.142446022271458i	4	296	112	188	120	179	0.63351226715995+0i	-0.748785883479901+0.194889476522166i	115	182	16	284	76	224	0.503322295684717+0i	-0.211565344832181+0.83779876553544i	221	76	232	68	241	59	0.89628864398325+0i	0.295399265734196-0.330765688169683i	107	193	139	161	5	295	0.129099444873581+0i	-0.960695426344719+0.24575929511144i	240
157	56	243	225	73	234	66	0.883176086632785+0i	-0.363484431988342-0.296444038061339i	41	259	127	172	243	56	0.90150376044714+0i	-0.423777616078469+0.0877695961624271i	7	292	113	186	113	187	0.613731754650732+0i	-0.764823923941135+0.195902268237554i	110	189	28	272	71	227	0.488113750633033+0i	-0.269654034614591+0.830079314318232i	233	67	234	66	250	50	0.912870929175277+0i	0.286941396673424-0.29039852193455i	105	194	118	179	4	296	0.115470053837925+0i	-0.817571175772916+0.564131225170136i	241
158	35	265	215	85	229	71	0.87368949480541+0i	-0.423514878083374-0.239377974568864i	33	266	126	173	247	53	0.907377172587747+0i	-0.412018475939274+0.0831110230435445i	4	296	123	177	135	163	0.673067704044837+0i	-0.727249572064279+0.134491359217367i	111	187	23	277	79	219	0.514879278220574+0i	-0.247251753151989+0.820832442964049i	225	74	220	80	245	55	0.903696114115064+0i	0.314469629971138-0.290589375509754i	104	196	119	181	5	295	0.129099444873581+0i	-0.822326837575935+0.554176781844652i	228
159	53	245	222	77	236	63	0.888424256120282+0i	-0.366745826422213-0.276043184916803i	40	259	126	174	246	52	0.908572152173232+0i	-0.40810420216142+0.0891493380429329i	1	299	114	186	117	182	0.625543242171224+0i	-0.758368280299355+0.183229920072327i	102	197	18	282	68	231	0.47689070987374+0i	-0.298491542710952+0.826727312822164i	229	70	216	84	255	44	0.923494888651014+0i	0.295555452431204-0.244548901395278i	108	191	139	158	9	291	0.173205080756888+0i	-0.959729607732304+0.221176581133715i	247
160	41	259	236	64	229	71	0.87368949480541+0i	-0.381922567509569-0.301333401888283i	34	266	116	184	250	50	0.912870929175277+0i	-0.391766712521465+0.11482817435974i	3	297	124	175	132	167	0.664433271221689+0i	-0.73627866263555+0.12814897206475i	105	195	21	279	66	233	0.469825271726817+0i	-0.290756377490446+0.833501615472613i	228	72	222	78	243	57	0.9+0i	0.32029339584968-0.295655442322782i	104	196	126	174	7	293	0.152752523165194+0i	-0.876180304900986+0.457137550383123i	247
161	37	262	219	81	227	72	0.871319301068624+0i	-0.418686346085574-0.255938311291599i	43	257	117	182	242	57	0.899646902120484+0i	-0.417653925720815+0.127281773380988i	2	298	129	170	124	175	0.64398425373882+0i	-0.757755888668405+0.105310465409714i	117	182	18	282	82	218	0.522812904711937+0i	-0.204439111552709+0.827569523565365i	234	66	223	77	231	69	0.877496438739212+0i	0.36198885419466-0.314585551859645i	94	206	137	162	11	289	0.191485421551268+0i	-0.95776922558884+0.214502782845088i	247
162	32	267	217	82	230	70	0.875595035770913+0i	-0.418851769821763-0.240616974152927i	32	268	140	158	239	59	0.895552021280055+0i	-0.443650944906996+0.0340648831546152i	3	297	110	189	138	162	0.678232998312527+0i	-0.709512861833844+0.191289045406026i	112	188	28	272	91	206	0.553531667023041+0i	-0.247669476561858+0.795149372119647i	226	73	230	70	245	55	0.903696114115064+0i	0.296435673543611-0.308964763013647i	104	195	148	150	9	291	0.173205080756888+0i	-0.984646401994393+0.0217131996604707i	227
163	50	250	229	70	235	65	0.885061203156784+0i	-0.363889847525874-0.290259961989702i	40	259	125	173	243	57	0.9+0i	-0.425717172291819+0.0936209870480858i	4	296	115	185	126	173	0.649156901121946+0i	-0.739696772369895+0.17732456871881i	107	192	18	282	83	217	0.525991127935317+0i	-0.261444287436501+0.809308481297554i	232	68	221	79	244	56	0.901849950564579+0i	0.326626391381159-0.282810655951979i	102	198	123	175	6	294	0.14142135623731+0i	-0.869128001892939+0.473937249354371i	227
164	37	263	218	81	222	78	0.860232526704263+0i	-0.435649111677697-0.264971416372471i	42	257	123	177	244	55	0.903356801992261+0i	-0.416052362027852+0.10414854941553i	4	296	115	184	135	164	0.671941230110497+0i	-0.720627259051875+0.170854724221993i	110	190	21	279	80	219	0.517260600111872+0i	-0.253467413385474+0.817432408168152i	218	81	233	67	241	58	0.897786203329964+0i	0.280900587215739-0.339226757806958i	96	204	129	170	10	290	0.182574185835055+0i	-0.918797165621555+0.349969191661871i	251
165	42	258	221	79	230	69	0.877058019307029+0i	-0.401411182337681-0.263890684684957i	38	261	102	197	249	51	0.91104335791443+0i	-0.379324246914483+0.161595531196753i	9	291	129	170	125	175	0.645497224367903+0i	-0.755763657680829+0.110248025207835i	117	183	30	270	72	228	0.489897948556636+0i	-0.231158062742676+0.840574773609733i	233	66	212	86	233	67	0.881286937760152+0i	0.376791302484149-0.285239632073862i	96	202	131	169	6	294	0.14142135623731+0i	-0.932584392477784+0.332093888692403i	232
166	43	256	204	95	232	68	0.879393730551528+0i	-0.423824137542116-0.216886530479299i	30	270	126	174	248	52	0.90921211313239+0i	-0.408248290463863+0.0816496580927726i	5	295	109	190	125	175	0.645497224367903+0i	-0.735429213846744+0.206099987273393i	115	184	23	276	82	217	0.523686444009004+0i	-0.224152636444469+0.821893000296388i	238	62	242	58	251	49	0.91469484893415+0i	0.279354306503456-0.292052229526341i	94	206	133	167	6	293	0.141657649394966+0i	-0.947231114186414+0.287552302520875i	226
167	39	261	209	91	240	59	0.895921640147329+0i	-0.392244950714946-0.208490559389025i	37	263	117	181	246	54	0.905538513813742+0i	-0.408007662389923+0.116317442505888i	8	292	109	191	140	158	0.685418600359022+0i	-0.699572503466837+0.201989243958735i	114	184	26	273	78	222	0.509901951359279+0i	-0.235281597703094+0.827431308195599i	234	66	231	67	239	61	0.892561855933059+0i	0.321615233644719-0.316064826927936i	112	187	130	170	8	292	0.163299316185545+0i	-0.871150969519754+0.463065137575834i	237
168	35	265	210	88	238	60	0.893676517606234+0i	-0.395813421898626-0.211362288320539i	32	268	128	171	244	56	0.901849950564579+0i	-0.425005791730768+0.0776964842317174i	3	297	117	182	124	174	0.645063859280874+0i	-0.745994762166843+0.165482422840915i	106	194	28	272	80	220	0.516397779494322+0i	-0.290529605112268+0.805559359629471i	229	70	232	68	247	53	0.907377172587747+0i	0.293076599978836-0.301285202443652i	90	209	119	181	4	296	0.115470053837925+0i	-0.881544821334534+0.457761285655451i	249
169	45	255	217	82	239	61	0.892561855933059+0i	-0.378937348502247-0.244417305531789i	48	252	120	180	248	49	0.913792555789789+0i	-0.389676228009341+0.114610655296865i	6	294	121	179	137	161	0.678035060763204+0i	-0.720562683768538+0.145113318258942i	107	193	27	272	70	230	0.483045891539648+0i	-0.289142997560836+0.826476251097514i	232	66	244	56	245	54	0.905206050195775+0i	0.282339474427689-0.317626239263792i	101	199	121	178	9	291	0.173205080756888+0i	-0.850632993451514+0.496410626852122i	245
170	34	266	207	91	229	70	0.875149294478044+0i	-0.432189591877679-0.217545096582725i	40	260	117	182	246	54	0.905538513813742+0i	-0.406767365003968+0.120583210969556i	4	296	112	188	136	163	0.674425309673176+0i	-0.714537349969279+0.185975474649538i	110	190	20	280	75	225	0.5+0i	-0.254685815986806+0.827728901957117i	220	79	231	68	247	52	0.908893259146386+0i	0.272830130750322-0.315399371009238i	106	194	131	169	6	294	0.14142135623731+0i	-0.908835362032531+0.392451633604956i	249
171	33	265	221	76	224	76	0.864098759787715+0i	-0.426412669580343-0.267405251546596i	47	253	107	193	239	60	0.894053188394812+0i	-0.413383456671864+0.172577559581458i	1	299	113	187	132	168	0.66332495807108+0i	-0.726273989283346+0.180349916801905i	128	171	26	274	79	221	0.513160143944688+0i	-0.147105184903167+0.845592532630978i	225	73	239	61	247	52	0.908893259146386+0i	0.271858027455272-0.316237658077575i	115	185	112	186	12	288	0.2+0i	-0.670935398847482+0.714034796472392i	241
172	39	261	231	69	225	75	0.866025403784439+0i	-0.403895473929604-0.294734535029712i	32	268	129	170	242	57	0.899646902120484+0i	-0.430132538231755+0.0749763366624708i	2	298	115	184	135	165	0.670820393249937+0i	-0.722131279163982+0.168897648453114i	118	179	19	281	69	229	0.481189800558027+0i	-0.20068428982486+0.85333591958643i	221	78	230	66	235	65	0.885061203156784+0i	0.304155927952147-0.35235754306987i	108	192	122	178	4	295	0.115662986393248+0i	-0.826466001078706+0.55097733405247i	246
173	32	268	223	76	232	68	0.879393730551528+0i	-0.403734374931522-0.252319680495438i	37	262	123	177	245	54	0.905206050195775+0i	-0.413313214401814+0.0988645208849138i	1	299	123	177	135	164	0.671941230110497+0i	-0.728736581324533+0.132052937555452i	112	188	26	274	77	221	0.508320038700981+0i	-0.252324026109714+0.823373137831699i	229	71	218	82	251	49	0.91469484893415+0i	0.306301863226232-0.26365223670106i	109	191	116	181	4	296	0.115470053837925+0i	-0.775384562577335+0.620842529779832i	238
174	36	263	215	84	234	65	0.884651736929383+0i	-0.403831491665139-0.233048129551248i	47	253	125	174	249	49	0.914095438014356+0i	-0.394421843633822+0.0941325632596873i	3	297	115	185	122	177	0.638769720519721+0i	-0.748475131781028+0.178208364709768i	102	195	20	280	71	228	0.487296823281184+0i	-0.296731032990512+0.821274923567286i	228	71	222	78	253	47	0.918331820930394+0i	0.292141399419757-0.267058176081041i	97	202	130	170	10	290	0.182574185835055+0i	-0.919168670367138+0.348992295161618i	235
175	39	260	227	73	238	62	0.890692614392492+0i	-0.373388327075328-0.259321853823689i	35	265	120	180	244	56	0.901849950564579+0i	-0.418058442513642+0.109058724133994i	2	298	125	175	120	180	0.632455532033676+0i	-0.763776660525321+0.129016327791439i	110	190	21	279	68	231	0.47689070987374+0i	-0.260319118778578+0.839529158060913i	232	67	216	84	250	49	0.914396194949319+0i	0.31652298292202-0.252374325049824i	112	188	128	169	8	291	0.163572164021906+0i	-0.866265051355634+0.472047675512772i	242
176	50	249	234	66	221	79	0.858292879305582+0i	-0.392656990226366-0.330384353987451i	36	264	115	184	251	49	0.91469484893415+0i	-0.386710909091447+0.117422340817241i	2	298	124	174	131	167	0.663021353680439+0i	-0.738005748708834+0.12549979855152i	105	195	19	281	78	222	0.509901951359279+0i	-0.279470616892446+0.813570018064675i	229	71	233	67	241	59	0.89628864398325+0i	0.305745523197924-0.321226309182629i	111	189	125	175	7	293	0.152752523165194+0i	-0.831999242776916+0.53333284793392i	234
177	39	261	219	81	236	63	0.888424256120282+0i	-0.389841707505511-0.242334034395318i	35	264	139	161	244	54	0.904871231893646+0i	-0.423747368257351+0.0405736563085423i	3	297	113	186	119	180	0.630867110441485+0i	-0.752878647720218+0.187564470969817i	113	186	20	280	89	208	0.547415107266231+0i	-0.226918525869271+0.805508958953293i	238	61	220	80	224	76	0.864098759787715+0i	0.395269926010843-0.311600736399508i	105	194	142	158	6	294	0.14142135623731+0i	-0.974431459690519+0.174594760417956i	241
178	37	261	217	82	228	72	0.871779788708135+0i	-0.419961150769663-0.252255092801355i	40	259	130	167	231	68	0.878962599224859+0i	-0.47013869747682+0.0799647065815854i	3	297	114	186	132	167	0.664433271221689+0i	-0.725896710099947+0.17777062288162i	114	185	26	274	84	216	0.529150262212918+0i	-0.234264651222637+0.8155489397869i	221	79	231	69	253	47	0.918331820930394+0i	0.260903688994156-0.297650687444037i	101	199	139	160	15	285	0.223606797749979+0i	-0.952903764601968+0.204876585795931i	253
179	40	260	231	68	229	70	0.875149294478044+0i	-0.388311485181096-0.288665728570319i	37	263	114	185	250	50	0.912870929175277+0i	-0.389363228942924+0.122731180283604i	6	294	119	181	120	179	0.63351226715995+0i	-0.756403568277902+0.162836879282048i	111	189	16	284	84	215	0.530034390251707+0i	-0.236966640031139+0.814193070876223i	231	69	212	88	247	53	0.907377172587747+0i	0.333765377543142-0.255474733428084i	92	207	134	164	5	295	0.129099444873581+0i	-0.959314476570632+0.251095735478219i	237
180	41	259	212	87	233	67	0.881286937760152+0i	-0.409628660467304-0.235664366965173i	38	262	113	186	241	58	0.897786203329964+0i	-0.418620725985395+0.136881777040733i	6	294	126	172	140	160	0.683130051063973+0i	-0.721035127076564+0.115938254493575i	106	194	28	272	71	229	0.486483983977547+0i	-0.296412691279115+0.821871553092091i	221	77	236	64	232	67	0.880863061117602+0i	0.305068359099066-0.361957958656985i	105	195	132	165	9	291	0.173205080756888+0i	-0.923575419817828+0.342064970302899i	236
181	42	258	223	77	224	76	0.864098759787715+0i	-0.416998886759758-0.281860358643169i	36	264	121	179	251	49	0.91469484893415+0i	-0.391670888800867+0.099635576975659i	5	295	109	190	128	171	0.654288656087625+0i	-0.728190387364902+0.204071346015075i	120	179	28	272	78	221	0.510753918455249+0i	-0.20269983964535+0.835489802325772i	239	61	216	82	242	58	0.898146239020499+0i	0.350430733295392-0.26557792546706i	92	208	128	172	8	292	0.163299316185545+0i	-0.922446654776216+0.349893558708219i	227
182	45	254	209	90	233	67	0.881286937760152+0i	-0.41067797276238-0.233830998845566i	40	259	118	181	248	52	0.90921211313239+0i	-0.400106860365015+0.115099233803634i	9	291	104	196	134	165	0.669447933088942+0i	-0.706226099104727+0.230400003963244i	109	189	19	280	84	216	0.529150262212918+0i	-0.249428736919184+0.811039644653022i	235	65	238	61	249	51	0.91104335791443+0i	0.285111722652219-0.297844431887327i	103	197	123	177	7	292	0.153007748945791+0i	-0.856895365116707+0.492259039535129i	246
183	41	259	207	93	233	66	0.882759431581913+0i	-0.416335465248766-0.217716711185134i	39	261	124	174	245	55	0.903696114115064+0i	-0.417575252931456+0.0946796782449337i	6	294	120	179	127	173	0.650640709864771+0i	-0.743835026421968+0.15289251170184i	110	190	29	270	75	225	0.5+0i	-0.272018325676346+0.822195858963202i	229	71	231	68	238	62	0.890692614392492+0i	0.315864463355034-0.326950007579298i	95	203	139	161	6	294	0.14142135623731+0i	-0.970285188539449+0.196333015310637i	233
184	31	269	207	91	226	73	0.869397977228705+0i	-0.443591418715836-0.217655255926218i	41	258	123	177	243	55	0.903015083822379+0i	-0.41697548722708+0.103417607016412i	1	299	124	176	123	177	0.640312423743285+0i	-0.756680841489961+0.132038267642544i	114	186	18	282	73	227	0.493288286231625+0i	-0.22887685637612+0.839215140045776i	231	68	242	58	250	50	0.912870929175277+0i	0.271215762165952-0.305137144607812i	104	196	124	176	6	294	0.14142135623731+0i	-0.861813241391225+0.487111832090692i	229
185	42	258	216	83	247	53	0.907377172587747+0i	-0.357580686691669-0.220913374814158i	32	267	117	183	249	50	0.912565570100276+0i	-0.39379397202841+0.110228797787357i	8	292	113	187	126	172	0.650245178333764+0i	-0.735177429811322+0.191560316218443i	108	192	35	264	85	213	0.534073870666651+0i	-0.290291834298525+0.794037626067392i	224	75	241	59	242	57	0.899646902120484+0i	0.277136932709605-0.337387865865577i	101	197	109	190	5	295	0.129099444873581+0i	-0.75895016545688+0.638222515809579i	236
186	43	257	213	85	240	60	0.894427190999916+0i	-0.383119439338716-0.230693509229861i	33	267	119	180	257	43	0.925562891794321+0i	-0.366272536696423+0.0958006377604056i	2	298	132	167	129	170	0.6568394987288+0i	-0.748779245003702+0.0888342004038108i	116	184	25	275	75	224	0.500835422470633+0i	-0.227173889287002+0.835198122378684i	229	70	233	66	254	46	0.920144916122817+0i	0.270011388805425-0.283596867487459i	92	208	139	161	9	291	0.173205080756888+0i	-0.96763700700801+0.183517363398071i	250
187	26	274	221	76	232	66	0.88233978145207+0i	-0.405220955302695-0.239316709509982i	35	265	135	164	251	47	0.917759161869077+0i	-0.393997071860869+0.0498440384642949i	1	299	108	192	121	179	0.635085296108588+0i	-0.743469984635632+0.209568720501319i	122	178	31	269	66	233	0.469825271726817+0i	-0.202186632049464+0.859293186210223i	225	75	237	62	247	52	0.908893259146386+0i	0.270876146720713-0.31707910151254i	110	190	113	185	11	289	0.191485421551268+0i	-0.727351228337184+0.659009502184697i	243
188	41	257	228	72	231	67	0.880436133535476+0i	-0.385274061939741-0.276398465917511i	43	257	123	176	240	57	0.898933149950989+0i	-0.42515612078788+0.105647834221975i	2	298	129	171	125	175	0.645497224367903+0i	-0.756188264048029+0.10729698341222i	107	192	29	271	86	214	0.535412613473634+0i	-0.28072357585513+0.796572411832372i	231	69	223	74	238	62	0.890692614392492+0i	0.333053947963522-0.309421612710842i	102	198	122	178	5	295	0.129099444873581+0i	-0.856550498497715+0.499654457457i	248
189	38	262	219	80	219	80	0.855827945075356+0i	-0.439106918869929-0.273392834998746i	45	255	109	191	244	56	0.901849950564579+0i	-0.402455864031462+0.157149432621809i	3	297	120	180	138	162	0.678232998312527+0i	-0.72000599757598+0.146939999505302i	112	188	28	271	76	224	0.503322295684717+0i	-0.257148772594938+0.824949195659698i	243	56	234	65	249	51	0.91104335791443+0i	0.305898001434464-0.27645327402366i	123	177	124	176	5	294	0.129315150027968+0i	-0.714272077784182+0.687817556384767i	241
190	32	268	228	72	227	71	0.872780021794125+0i	-0.407193850186572-0.269162036564005i	44	256	124	175	236	62	0.889913652398272+0i	-0.443395794343294+0.107022711766461i	4	296	110	189	138	161	0.679366220486757+0i	-0.708171710846421+0.192235185172724i	108	190	20	278	72	225	0.492365963917331+0i	-0.263639483243752+0.829499837523025i	233	67	218	81	246	52	0.908572152173232+0i	0.321740134277757-0.266420589088443i	100	200	118	182	7	293	0.152752523165194+0i	-0.832386901076427+0.532727616688913i	238
191	39	261	214	84	239	60	0.894053188394812+0i	-0.385896652541881-0.227492131464015i	36	264	118	181	249	51	0.91104335791443+0i	-0.397323671375834+0.11015398387906i	5	295	117	181	138	162	0.678232998312527+0i	-0.717355868951621+0.159375522840443i	98	200	14	286	91	208	0.551677284367371+0i	-0.294578218724045+0.780304970486804i	222	77	231	67	252	48	0.916515138991168+0i	0.26445225281486-0.300108323745186i	103	196	118	181	9	290	0.173494479589872+0i	-0.815363172540332+0.552342794301514i	248
192	45	255	225	75	237	62	0.890304521199476+0i	-0.370546257043404-0.264675897888146i	33	266	121	176	259	41	0.929157324317757+0i	-0.359668200618885+0.085471937676877i	7	293	117	183	126	174	0.648074069840786+0i	-0.742074226276166+0.171247898371423i	121	177	20	280	83	217	0.525991127935317+0i	-0.180223903680322+0.831175479592342i	240	60	227	73	247	53	0.907377172587747+0i	0.319379075392487-0.273246542280239i	110	189	124	175	6	294	0.14142135623731+0i	-0.831696499983103+0.536917993659978i	239
193	48	252	222	78	237	63	0.888819441731559+0i	-0.37438170737571-0.264269440500501i	44	256	118	182	237	63	0.888819441731559+0i	-0.438702669955891+0.132438541873476i	2	298	126	173	117	183	0.62449979983984+0i	-0.77129805967794+0.122879221746576i	111	189	28	272	82	218	0.522812904711937+0i	-0.259563791349921+0.811968783197188i	234	66	222	78	233	66	0.882759431581913+0i	0.356717939516655-0.305758233871419i	98	202	118	181	14	285	0.216385633707315+0i	-0.834294329603074+0.507080101283062i	223
194	37	263	219	79	223	76	0.863608359149743+0i	-0.427793459711833-0.2667833537432i	37	263	113	186	238	62	0.890692614392492+0i	-0.43246149093708+0.140156075584131i	4	296	118	182	140	160	0.683130051063973+0i	-0.713363090882199+0.156353554165962i	111	186	21	279	78	220	0.511610170386548+0i	-0.242075304549549+0.824411657173945i	220	80	235	65	231	69	0.877496438739212+0i	0.304874488286979-0.370204735777046i	100	198	141	157	7	293	0.152752523165194+0i	-0.975350702343799+0.159240930994906i	215
195	48	252	215	85	228	71	0.873236397557996+0i	-0.410947584446357-0.261878362637384i	30	270	114	186	239	61	0.892561855933059+0i	-0.431907793988075+0.129572338196422i	4	296	117	183	130	170	0.658280588604383+0i	-0.734250439227492+0.165960715715803i	96	204	23	277	81	219	0.519615242270663+0i	-0.334321803838639+0.786275353472356i	230	69	236	63	242	58	0.898146239020499+0i	0.299548850069628-0.321875472435066i	104	194	110	190	8	292	0.163299316185545+0i	-0.739548602793267+0.652994025577462i	243
196	28	270	220	78	234	66	0.883176086632785+0i	-0.404540583917331-0.237375053372979i	34	266	119	181	253	47	0.918331820930394+0i	-0.382392038527205+0.102190975813305i	5	295	120	180	115	183	0.621213361308702+0i	-0.767389078546569+0.158770154182049i	127	172	22	277	82	217	0.523686444009004+0i	-0.148049653552276+0.838948036796234i	238	62	226	72	255	44	0.923494888651014+0i	0.287857167783179-0.25356545819827i	104	195	124	175	7	293	0.152752523165194+0i	-0.862105100147482+0.483157803379358i	238
197	52	248	207	93	221	79	0.858292879305582+0i	-0.443584885930191-0.258003454061438i	40	258	123	177	244	56	0.901849950564579+0i	-0.419535994728891+0.103228948427788i	5	295	128	172	127	172	0.651727829603431+0i	-0.74987093685278+0.113773521453525i	116	182	17	283	84	216	0.529150262212918+0i	-0.20563213059999+0.823234733757577i	227	73	240	59	236	64	0.886942313043338+0i	0.298725255943843-0.352273409150647i	112	186	128	172	7	293	0.152752523165194+0i	-0.850926861458594+0.502583468803833i	240
198	55	245	225	74	234	64	0.886134808778472+0i	-0.362336129993499-0.288924954914724i	43	257	112	188	238	62	0.890692614392492+0i	-0.428392642875574+0.152139443264222i	6	294	127	173	128	172	0.653197264742181+0i	-0.74771035406205+0.119425959329355i	100	199	23	276	77	222	0.507469293270086+0i	-0.313991929068835+0.802423818731468i	232	68	218	82	242	58	0.898146239020499+0i	0.338460162206042-0.280674280853791i	106	193	118	180	5	295	0.129099444873581+0i	-0.806637863069769+0.576774385002984i	243
199	49	250	221	78	241	58	0.897786203329964+0i	-0.358875795974872-0.255319596141327i	44	255	124	176	242	58	0.898146239020499+0i	-0.427004653713601+0.104882596460333i	1	298	111	186	129	171	0.6557438524302+0i	-0.731708209396358+0.186019075102465i	122	177	27	273	81	218	0.520483438769616+0i	-0.186899927306788+0.833165894128698i	234	66	220	79	247	53	0.907377172587747+0i	0.321507432161783-0.270739058377995i	115	185	137	162	10	290	0.182574185835055+0i	-0.925562497275558+0.331663580007964i	244
200	31	269	206	93	223	77	0.862167810425171+0i	-0.457376458427737-0.217884010296229i	43	257	125	175	250	50	0.912870929175277+0i	-0.397541586660591+0.0928835482851848i	4	296	129	171	139	160	0.681823249195723+0i	-0.724065320284138+0.104146381684705i	112	186	22	277	79	221	0.513160143944688+0i	-0.239944697634831+0.824071118741335i	239	61	223	76	245	55	0.903696114115064+0i	0.329698143425882-0.273189435291447i	104	196	139	161	5	294	0.129315150027968+0i	-0.964412677500478+0.230620422880549i	236
[truncated: 751 more columns]
