# Supplementary material for: Experimental benchmarking of quantum state overlap estimation strategies with photonic systems
Source: Light Sci Appl. 2025 Feb 12;14:83. doi: 10.1038/s41377-025-01755-8 (PMC11814415; doi:10.1038/s41377-025-01755-8)
Supplement: Supplementary file 3 — Dataset all [file 41377_2025_1755_MOESM3_ESM.zip › overlap_estimation_data/1_TT_data/Tomography_Psi/Psi_tomo_c04.csv]

Data No.	SigmaX+_Counts (m =1)	SigmaX-_Counts (m =1)	SigmaY+_Counts (m =1)	SigmaY-_Counts (m =1)	SigmaZ+_Counts (m =1)	SigmaZ-_Counts (m =1)	Tomo results (m =1)_1	Tomo results (m =1)_2	SigmaX+_Counts (m =2)	SigmaX-_Counts (m =2)	SigmaY+_Counts (m =2)	SigmaY-_Counts (m =2)	SigmaZ+_Counts (m =2)	SigmaZ-_Counts (m =2)	Tomo results (m =2)_1	Tomo results (m =2)_2	SigmaX+_Counts (m =3)	SigmaX-_Counts (m =3)	SigmaY+_Counts (m =3)	SigmaY-_Counts (m =3)	SigmaZ+_Counts (m =3)	SigmaZ-_Counts (m =3)	Tomo results (m =3)_1	Tomo results (m =3)_2	SigmaX+_Counts (m =4)	SigmaX-_Counts (m =4)	SigmaY+_Counts (m =4)	SigmaY-_Counts (m =4)	SigmaZ+_Counts (m =4)	SigmaZ-_Counts (m =4)	Tomo results (m =4)_1	Tomo results (m =4)_2	SigmaX+_Counts (m =5)	SigmaX-_Counts (m =5)	SigmaY+_Counts (m =5)	SigmaY-_Counts (m =5)	SigmaZ+_Counts (m =5)	SigmaZ-_Counts (m =5)	Tomo results (m =5)_1	Tomo results (m =5)_2	SigmaX+_Counts (m =6)	SigmaX-_Counts (m =6)	SigmaY+_Counts (m =6)	SigmaY-_Counts (m =6)	SigmaZ+_Counts (m =6)	SigmaZ-_Counts (m =6)	Tomo results (m =6)_1	Tomo results (m =6)_2	SigmaX+_Counts (m =7)
1	181	118	7	293	108	191	0.60100250696476+0i	0.17248420828543+0.780413470228585i	286	14	172	128	109	191	0.602771377334171+0i	0.78767463538307-0.127417955723732i	174	126	295	5	106	193	0.595411664453447+0i	0.131195027106337-0.792636622100786i	119	180	43	257	61	239	0.450924975282289+0i	-0.245432323217599+0.858154788710451i	119	181	136	164	8	292	0.163299316185545+0i	-0.899136882455032+0.406061817882918i	237	63	37	262	93	206	0.557706723374982+0i	0.506712695642929+0.657423345171601i	223
2	170	130	6	294	110	190	0.605530070819498+0i	0.109479994934879+0.788255963531131i	291	9	184	115	85	215	0.532290647422377+0i	0.822148742775671-0.201836843561949i	181	119	292	8	122	178	0.637704215656966+0i	0.164290597401304-0.752556930031779i	110	190	40	260	51	249	0.412310562561766+0i	-0.311342747738475+0.856192556280803i	105	194	131	169	7	293	0.152752523165194+0i	-0.909352479972349+0.38696864709535i	239	61	47	253	77	223	0.506622805119022+0i	0.563694894247804+0.652366001208133i	219
3	175	124	7	292	97	202	0.569574152959089+0i	0.144784108104994+0.80908766293967i	297	3	192	107	104	196	0.58878405775519+0i	0.776288478055554-0.225187770919125i	148	152	293	7	104	196	0.58878405775519+0i	-0.0113036550236645-0.808211334192017i	119	181	32	267	46	254	0.391578004149024+0i	-0.233997984068082+0.889894156694346i	109	190	162	137	8	292	0.163299316185545+0i	-0.942697186253771-0.290955921683262i	236	63	33	267	90	209	0.548637716969591+0i	0.498100398638629+0.671485404453763i	230
4	165	133	9	291	95	205	0.562731433871138+0i	0.093822438338498+0.821298169605626i	291	8	191	109	105	194	0.592596463507734+0i	0.773875846410399-0.22348513548045i	139	161	300	0	115	184	0.620173672946042+0i	-0.0573733359672542-0.782363672280739i	105	195	46	254	38	262	0.355902608401044+0i	-0.371110386240801+0.85767733708985i	101	198	133	166	4	296	0.115470053837925+0i	-0.940380637125811+0.319923309537647i	222	77	40	259	80	220	0.516397779494322+0i	0.472757288675169+0.71402652565422i	219
5	176	124	6	294	105	195	0.591607978309962+0i	0.143252235806994+0.793396998315659i	289	11	190	110	107	192	0.598213617174146+0i	0.770084887547513-0.221607161884176i	164	136	296	4	105	195	0.591607978309962+0i	0.0769563248798353-0.802544530889713i	107	192	44	256	51	248	0.412999469579453+0i	-0.339900325789355+0.844925562789634i	128	172	142	158	4	296	0.115470053837925+0i	-0.933507109300382+0.339457130654684i	235	63	54	246	104	195	0.589767824619589+0i	0.540848998001833+0.599713493598311i	221
6	172	128	9	290	108	192	0.6+0i	0.123356198886123+0.790432317277303i	287	13	178	122	103	197	0.585946527708232+0i	0.793937568202679-0.16226461247938i	144	155	296	4	112	188	0.611010092660779+0i	-0.0298997939649453-0.791057942876197i	108	192	37	263	56	243	0.432771267414631+0i	-0.314079214612283+0.845022648837808i	103	196	139	158	8	292	0.163299316185545+0i	-0.96634857880788+0.198755522110263i	231	68	44	256	93	206	0.557706723374982+0i	0.506994582207986+0.65720598316973i	228
7	189	111	8	292	108	190	0.602010055881586+0i	0.211472335773212+0.769976196917847i	292	7	182	117	94	204	0.561637108470174+0i	0.806669762792942-0.183977314321197i	168	131	295	5	108	190	0.602010055881586+0i	0.101389468085753-0.792025295289701i	120	180	44	255	52	248	0.416333199893227+0i	-0.247917521889411+0.874759149141568i	101	199	137	163	2	298	0.0816496580927725+0i	-0.963334298241588+0.255578487288584i	238	62	36	264	97	201	0.570529013902622+0i	0.50184337215378+0.650115277562852i	214
8	184	115	9	291	91	208	0.551677284367371+0i	0.198855641585505+0.810005313391623i	290	10	179	121	102	198	0.58309518948453+0i	0.795516028239746-0.164785462992519i	171	129	295	5	124	175	0.64398425373882+0i	0.109654677613872-0.757139440667208i	109	191	35	264	66	234	0.469041575982343+0i	-0.296854039860166+0.831791848372355i	95	205	152	148	7	293	0.152752523165194+0i	-0.987611721311666-0.0359131535022426i	227	72	46	253	95	204	0.563671670840713+0i	0.495088156534244+0.661182247758636i	219
9	161	139	10	290	96	204	0.565685424949238+0i	0.0645925864243156+0.822087463582201i	289	11	173	127	101	199	0.58022983951764+0i	0.803526965038038-0.132957699250898i	167	132	298	1	106	193	0.595411664453447+0i	0.0940285582405701-0.797899479927124i	121	177	38	262	50	249	0.408930410054765+0i	-0.222726887218324+0.884968165214138i	106	194	145	155	3	297	0.1+0i	-0.988624745958892+0.112343721131692i	229	70	48	252	83	217	0.525991127935317+0i	0.523918792755174+0.669957037377245i	233
10	173	127	10	290	100	199	0.57831493196624+0i	0.132253654076886+0.80502224220713i	294	6	186	113	100	200	0.577350269189626+0i	0.791307168317341-0.201245203759636i	150	150	299	1	117	183	0.62449979983984+0i	4.78239863307037e-17-0.781024967590665i	122	178	41	259	62	238	0.454606056566195+0i	-0.22160690351792+0.86268401726619i	103	197	130	167	7	293	0.152752523165194+0i	-0.918340786406298+0.365125823092983i	232	68	45	255	81	216	0.522232967867093+0i	0.524898774246918+0.672126479218614i	213
11	152	147	8	292	102	197	0.584069451132157+0i	0.0143361158746826+0.81157707707636i	293	7	165	130	97	202	0.569574152959089+0i	0.815647741725771-0.101508845420417i	157	142	294	6	121	177	0.637212890999841+0i	0.0402193595593695-0.769637664528094i	111	187	38	262	52	247	0.41702882811415+0i	-0.293779824188735+0.860104860712562i	103	197	126	173	5	295	0.129099444873581+0i	-0.88634864508171+0.444656510910557i	241	58	38	261	94	204	0.561637108470174+0i	0.524867164570571+0.639592227864685i	222
12	164	133	13	287	98	201	0.572502574076671+0i	0.0930937941754201+0.814600729291111i	288	12	183	115	104	196	0.58878405775519+0i	0.784519081986198-0.194584540323393i	157	142	298	2	110	189	0.606541817675112+0i	0.0403723724471056-0.79402587801303i	123	177	37	262	58	241	0.440431530558801+0i	-0.20885847729462+0.873154169291887i	116	183	144	156	5	295	0.129099444873581+0i	-0.976200347190229+0.174259047050674i	223	76	44	256	84	216	0.529150262212918+0i	0.484593906103206+0.696540556010658i	226
13	158	142	6	294	108	192	0.6+0i	0.0443760156980182+0.79876828256433i	288	11	181	119	105	195	0.591607978309962+0i	0.786883866345265-0.175538545298538i	168	132	299	1	110	190	0.605530070819498+0i	0.0954456804335823-0.790078132477987i	111	188	40	260	49	251	0.404145188432738+0i	-0.303069651778412+0.863026913159479i	112	187	151	149	4	296	0.115470053837925+0i	-0.992960320829501-0.0263906787491571i	243	57	48	251	92	207	0.554700196225229+0i	0.561079127369854+0.614408581594996i	219
14	164	136	9	291	103	197	0.585946527708232+0i	0.0800665493317529+0.806384532555513i	295	5	182	116	102	198	0.58309518948453+0i	0.791885422317199-0.181431744525348i	150	150	295	4	105	195	0.591607978309962+0i	4.93670907267738e-17-0.806225774829855i	113	186	44	256	45	255	0.387298334620742+0i	-0.30106538117055+0.871412437517753i	112	188	143	157	12	288	0.2+0i	-0.963583399182538+0.177502205112573i	223	77	46	253	94	204	0.561637108470174+0i	0.47581846243875+0.676875578811709i	231
15	170	128	6	294	122	178	0.637704215656966+0i	0.1118872366732+0.762111920654026i	292	8	179	121	112	185	0.614088248629118+0i	0.773276195334654-0.15792260327257i	150	150	295	5	117	182	0.625543242171224+0i	4.77728285485475e-17-0.780189497605494i	114	184	39	261	56	244	0.432049379893857+0i	-0.272858492337643+0.859582210432814i	110	188	148	152	3	297	0.1+0i	-0.993698997140286+0.0506191967774025i	244	55	47	253	81	217	0.521356001727143+0i	0.577943951044037+0.627828566500995i	234
16	164	136	9	291	99	200	0.575416091997579+0i	0.0808086831959339+0.81385888075905i	296	4	192	108	102	197	0.584069451132157+0i	0.780068017693659-0.224403128377628i	158	140	297	3	106	193	0.595411664453447+0i	0.0494253625056151-0.801899048118879i	125	175	46	254	61	239	0.450924975282289+0i	-0.208615387544088+0.867840012183407i	111	189	142	158	2	298	0.0816496580927725+0i	-0.976331897852061+0.200273209815807i	228	69	41	257	81	219	0.519615242270663+0i	0.507607537579626+0.687266024034616i	214
17	171	129	10	290	110	189	0.606541817675112+0i	0.117938312277816+0.786255415185442i	291	9	178	120	94	205	0.560697129387168+0i	0.810822806582852-0.167884202419697i	165	133	297	3	112	188	0.611010092660779+0i	0.0862252161366037-0.786912878766679i	113	186	42	258	53	247	0.420317340430616+0i	-0.29138866826696+0.859317157596042i	122	178	136	164	6	294	0.14142135623731+0i	-0.885437744847146+0.442718872423573i	232	68	37	263	96	202	0.567580523808482+0i	0.483550752722681+0.66635652509345i	207
18	166	133	9	291	98	201	0.572502574076671+0i	0.0956102041257196+0.814309211259841i	288	12	171	127	98	201	0.572502574076671+0i	0.80954345528965-0.129923811032771i	170	130	295	5	119	181	0.629814787589706+0i	0.106132462386166-0.769460352299702i	119	181	36	264	50	250	0.408248290463863+0i	-0.23953833778899+0.880882919611126i	115	184	151	148	8	292	0.163299316185545+0i	-0.985645400408236-0.0428541478438363i	229	70	40	260	90	209	0.548637716969591+0i	0.490804293742591+0.676836613047958i	212
19	163	137	8	292	120	178	0.634574316970352+0i	0.070460300510339+0.76964328249755i	285	14	175	123	91	208	0.551677284367371+0i	0.819016847199113-0.157681888360928i	160	140	296	3	111	186	0.611340636419152+0i	0.0537140433381943-0.789542543382489i	115	183	39	261	50	250	0.408248290463863+0i	-0.268996087465898+0.872338488352642i	119	181	127	173	4	296	0.115470053837925+0i	-0.797726074777748+0.591861281286716i	228	71	36	263	79	220	0.514017554975258+0i	0.487933476431134+0.705483434075589i	212
20	166	132	5	295	116	184	0.621825270205921+0i	0.0917973332962676+0.777757406221906i	292	8	180	120	98	202	0.571547606649408+0i	0.802847350898138-0.169615637513691i	166	133	292	7	105	195	0.591607978309962+0i	0.0927328836523188-0.800874904270027i	117	182	26	273	52	248	0.416333199893227+0i	-0.231388390416078+0.879275883581099i	114	185	140	159	8	292	0.163299316185545+0i	-0.953041598403915+0.255039300981329i	233	66	28	270	91	209	0.55075705472861+0i	0.472990382683003+0.687711250857548i	233
21	166	133	9	291	93	206	0.557706723374982+0i	0.0967920809379009+0.824375220254741i	289	11	170	130	94	204	0.561637108470174+0i	0.818949807914327-0.117834504735874i	170	130	296	4	132	168	0.66332495807108+0i	0.101562666041918-0.741407462105999i	122	178	40	260	44	256	0.382970843102535+0i	-0.227872558524928+0.895213622776506i	85	213	132	166	2	298	0.0816496580927725+0i	-0.963258122502128+0.255865438789627i	228	72	37	263	89	211	0.544671154612273+0i	0.476414497976437+0.690190234247915i	222
22	180	120	8	292	103	197	0.585946527708232+0i	0.167503280658986+0.792848861785866i	286	14	185	114	101	197	0.582173663520297+0i	0.786536431496789-0.205995794694098i	161	138	296	4	115	185	0.61913918736689+0i	0.0618683083219726-0.78284032796736i	105	193	47	253	50	249	0.408930410054765+0i	-0.360525143900373+0.838330209611974i	115	185	140	160	4	296	0.115470053837925+0i	-0.955092277144798+0.272883507755657i	223	76	53	247	100	200	0.577350269189626+0i	0.494158079528218+0.649980352859723i	221
23	169	131	8	292	104	196	0.58878405775519+0i	0.107196208900308+0.801150613886512i	288	11	185	115	86	214	0.535412613473634+0i	0.819012559647743-0.206280780666995i	164	135	296	4	106	194	0.594418483337567+0i	0.0797370026715255-0.800192899913282i	94	206	43	257	52	247	0.41702882811415+0i	-0.421451586231853+0.805273566550147i	112	188	148	151	2	298	0.0816496580927725+0i	-0.995880323798213+0.0394425405482482i	237	63	44	255	79	218	0.515745349948272+0i	0.543992484621325+0.661875298437894i	242
24	167	132	10	290	97	201	0.570529013902622+0i	0.102202354853846+0.814893442701333i	291	9	180	120	81	219	0.519615242270663+0i	0.835694072056372-0.177807249373696i	161	137	295	5	117	183	0.62449979983984+0i	0.0648456861451362-0.778328360647591i	117	182	46	254	51	249	0.412310562561766+0i	-0.272569058693612+0.869313584526826i	108	192	142	157	6	294	0.14142135623731+0i	-0.974432706833795+0.17458779983883i	236	64	45	255	91	208	0.551677284367371+0i	0.528491398470657+0.645251126039756i	229
25	168	132	10	290	106	194	0.594418483337567+0i	0.102547358086261+0.797590562893139i	288	11	181	116	100	200	0.577350269189626+0i	0.794624390176734-0.187719858307319i	168	131	297	3	115	185	0.61913918736689+0i	0.0983772596060895-0.779094719183144i	128	172	39	261	53	246	0.421019625532602+0i	-0.176345689637628+0.889744161353486i	111	189	145	153	8	292	0.163299316185545+0i	-0.981359271695333+0.101327751336637i	247	52	49	251	100	200	0.577350269189626+0i	0.568061501474169+0.586491941299775i	232
26	157	142	12	287	102	198	0.58309518948453+0i	0.0442471634119814+0.811197995886327i	294	6	178	122	81	218	0.520483438769616+0i	0.838173664696537-0.162978212579882i	162	137	293	7	95	203	0.564616636585148+0i	0.0721107462360019-0.822197113816731i	111	188	49	251	53	246	0.421019625532602+0i	-0.324023429027949+0.847202037507794i	102	198	149	148	7	293	0.152752523165194+0i	-0.988209771149941-0.0103978300836489i	241	59	41	258	96	203	0.566630597579863+0i	0.528456201871539+0.632189693517535i	219
27	168	132	8	292	109	191	0.602771377334171+0i	0.100341081729+0.791579644751001i	294	6	175	125	94	205	0.560697129387168+0i	0.815817540149372-0.141634989609266i	143	157	296	4	129	171	0.6557438524302+0i	-0.036156303168805-0.754117180377934i	118	181	46	254	49	250	0.404820452376368+0i	-0.265876551951087+0.87488859888582i	94	204	113	186	5	295	0.129099444873581+0i	-0.827085957188584+0.547048583541515i	240	60	48	251	99	199	0.576380746642938+0i	0.541143516697951+0.612330735171037i	227
28	168	132	8	292	115	183	0.621213361308702+0i	0.0985462573892215+0.777420474959414i	288	12	178	122	94	205	0.560697129387168+0i	0.811485880419113-0.164649309070545i	162	137	299	1	123	177	0.640312423743285+0i	0.0644268244428077-0.765407854867074i	109	191	35	264	59	241	0.443471156521669+0i	-0.30126144590444+0.84414150149421i	112	187	154	144	3	297	0.1+0i	-0.986201407072713-0.131934774369012i	244	56	33	266	88	212	0.541602560309064+0i	0.526807261682106+0.655088372439679i	199
29	151	149	5	295	111	189	0.608276253029822+0i	0.00547383805682874+0.793706518240166i	292	8	177	123	89	211	0.544671154612273+0i	0.82388869275919-0.156654892285198i	168	132	292	7	118	181	0.628210816073265+0i	0.0971844061663944-0.771949714532396i	101	199	37	263	57	243	0.435889894354067+0i	-0.358051748652691+0.825711175464369i	102	197	134	165	3	297	0.1+0i	-0.945900427458479+0.308662244749609i	233	65	47	252	75	225	0.5+0i	0.550033379861549+0.668926962409261i	224
30	171	129	8	292	97	203	0.568624070307733+0i	0.120342873418922+0.81374704883271i	289	11	190	109	113	187	0.613731754650732+0i	0.757796451859763-0.221535258778569i	159	141	297	3	117	182	0.625543242171224+0i	0.0476774295686756-0.778731349621702i	116	183	36	264	52	248	0.416333199893227+0i	-0.2571307596106+0.872095430058398i	118	182	139	159	3	297	0.1+0i	-0.949127131320759+0.298592847521212i	232	68	46	254	86	214	0.535412613473634+0i	0.522932118692443+0.66323097980505i	212
31	164	135	3	296	105	195	0.591607978309962+0i	0.0794090818735517+0.802305551343127i	289	11	180	120	92	206	0.555630121766958+0i	0.81271628815675-0.175406393127356i	169	131	296	4	107	193	0.597215762238964+0i	0.103507552439738-0.795373824010615i	106	192	40	259	50	249	0.408930410054765+0i	-0.334530893753828+0.849037691069547i	98	202	135	164	5	295	0.129099444873581+0i	-0.954960440571468+0.267177638055434i	237	63	42	257	84	216	0.529150262212918+0i	0.532726859958688+0.660455973308257i	206
32	157	142	4	296	103	196	0.586925553499906+0i	0.0416749242662754+0.808567619519994i	289	11	180	119	97	203	0.568624070307733+0i	0.803358609429679-0.176866083017289i	169	131	299	1	114	185	0.617471378292171+0i	0.0994981655100805-0.780275087421158i	117	182	47	251	46	254	0.391578004149024+0i	-0.27849750571857+0.876986776397i	105	194	166	133	6	294	0.14142135623731+0i	-0.928198044235698-0.344163319772787i	226	72	50	250	91	209	0.55075705472861+0i	0.511361645608511+0.659678659702754i	227
33	167	132	11	289	100	199	0.57831493196624+0i	0.102241363259763+0.80938158065505i	281	18	171	129	107	193	0.597215762238964+0i	0.792110108345791-0.126075015723783i	142	158	295	5	120	180	0.632455532033676+0i	-0.0426714714287701-0.773420419646458i	116	184	41	259	49	251	0.404145188432738+0i	-0.272374419498653+0.87320034486333i	105	195	134	166	7	293	0.152752523165194+0i	-0.931157303422825+0.331078152328116i	232	67	47	253	68	232	0.476095228569523+0i	0.550877016640703+0.685469069958938i	221
34	174	124	9	291	107	193	0.597215762238964+0i	0.14093972911699+0.789600738405026i	286	14	171	129	83	216	0.526869977550579+0i	0.839990936781632-0.129704482885399i	170	130	296	4	119	180	0.630867110441485+0i	0.105302998421575-0.768711888477495i	117	183	46	254	62	237	0.455365632796078+0i	-0.269269906071632+0.848608188831808i	111	189	128	171	7	293	0.152752523165194+0i	-0.864789115329074+0.478337174673916i	234	66	34	265	87	212	0.539416258251039+0i	0.494182022589173+0.681772857250949i	212
35	161	139	14	286	106	193	0.595411664453447+0i	0.0647710438389353+0.800805632917745i	288	12	182	118	104	193	0.59175024306573+0i	0.785285304039227-0.182095142965618i	142	157	295	5	117	181	0.626591932332702+0i	-0.0403915411276609-0.778300118039888i	110	190	41	259	59	240	0.444212128060141+0i	-0.308651906347516+0.841076444796979i	110	189	120	180	10	290	0.182574185835055+0i	-0.783926205660223+0.593402368335206i	226	72	33	265	90	209	0.548637716969591+0i	0.462376093480138+0.696566582385662i	227
36	165	134	8	292	100	198	0.579284446363492+0i	0.088741911538938+0.810280447337684i	284	15	183	117	95	204	0.563671670840713+0i	0.802357728030348-0.196204800557012i	157	142	298	2	107	193	0.597215762238964+0i	0.0407293041479539-0.801045852069004i	114	184	40	260	63	236	0.459023246837373+0i	-0.271013635749285+0.846078759986817i	98	201	136	162	4	295	0.115662986393248+0i	-0.962885015357268+0.243873985449514i	235	65	43	257	90	209	0.548637716969591+0i	0.520041254620694+0.654640167581344i	225
37	173	127	4	296	103	193	0.589892340154518+0i	0.12565639920575+0.797644968871284i	290	10	179	120	89	208	0.547415107266231+0i	0.818762721963898-0.173102008824188i	165	134	299	1	122	178	0.637704215656966+0i	0.0799635453094931-0.766119549910371i	102	198	38	261	44	255	0.383610727998386+0i	-0.364131504609068+0.848676061118543i	102	197	150	149	3	297	0.1+0i	-0.994932317729401-0.0104729717655728i	234	64	36	264	72	228	0.489897948556636+0i	0.523343665211638+0.697216901747834i	229
38	165	134	15	285	106	194	0.594418483337567+0i	0.0920291640671643+0.798872517757224i	291	9	188	111	93	207	0.556776436283002+0i	0.801141212164605-0.21948293366781i	152	148	297	3	114	186	0.616441400296898+0i	0.0107119444952704-0.787327920402376i	128	171	44	255	49	250	0.404820452376368+0i	-0.182593081427639+0.895980004214688i	100	197	138	162	2	298	0.0816496580927725+0i	-0.968042945194782+0.237120622451835i	244	56	42	258	97	203	0.568624070307733+0i	0.540055402156458+0.620489185456356i	217
39	166	134	6	294	118	181	0.628210816073265+0i	0.0859204943444642+0.773284449100177i	284	16	180	119	107	193	0.597215762238964+0i	0.781948782176863-0.178576133303008i	152	146	295	5	116	184	0.621825270205921+0i	0.0163084371170643-0.782986186475938i	120	177	43	257	47	252	0.396472742381497+0i	-0.238514667241521+0.886521357926114i	106	194	138	162	3	297	0.1+0i	-0.95992788190652+0.261798513247233i	234	66	46	254	97	203	0.568624070307733+0i	0.516868540956267+0.639932479279187i	223
40	163	135	7	292	101	198	0.58119931360977+0i	0.0798298371304452+0.809836128462579i	284	16	181	119	108	190	0.602010055881586+0i	0.77794220744363-0.179971704707108i	149	151	294	6	124	174	0.645063859280874+0i	-0.00530632111807727-0.764110241003127i	115	183	36	263	48	252	0.4+0i	-0.263813381923652+0.87772575416129i	103	197	149	151	5	295	0.129099444873581+0i	-0.991407275605581+0.0210937718213955i	230	69	40	259	82	217	0.523686444009004+0i	0.504604160645102+0.686387025970666i	217
41	165	133	9	291	103	197	0.585946527708232+0i	0.0919735390724249+0.805113367655239i	293	7	178	118	105	194	0.592596463507734+0i	0.787886393666443-0.167524511977839i	147	152	298	2	119	180	0.630867110441485+0i	-0.013148210606701-0.775779487690318i	120	180	44	256	47	253	0.395811402901264+0i	-0.250082385897771+0.883624430172124i	123	177	134	165	3	297	0.1+0i	-0.86219027909215+0.496616474393471i	232	68	41	259	88	212	0.541602560309064+0i	0.505366346994307+0.671767461248531i	222
42	164	135	6	293	101	199	0.58022983951764+0i	0.081879682082065+0.810326508881126i	288	12	162	138	99	201	0.574456264653803+0i	0.815458066003937-0.0709093970438207i	160	138	291	9	108	192	0.6+0i	0.0626373333853499-0.797544083086554i	111	189	39	261	43	256	0.379226461405452+0i	-0.30672528104552+0.872987338360326i	108	188	149	148	1	299	0.0577350269189628+0i	-0.998254480790693-0.0124361669324097i	229	71	55	244	86	214	0.535412613473634+0i	0.540639713036931+0.648877518504593i	220
43	167	133	14	286	109	191	0.602771377334171+0i	0.0989690446294789+0.791752357035832i	296	4	177	123	107	191	0.599216490664738+0i	0.787238555502388-0.145585212318935i	161	137	296	4	116	183	0.622864243812996+0i	0.0645121781722931-0.779665513311145i	116	184	48	252	66	234	0.469041575982343+0i	-0.279284800875379+0.837854402626136i	89	210	137	163	8	292	0.163299316185545+0i	-0.964701837746736+0.206600332965375i	232	68	55	245	86	214	0.535412613473634+0i	0.551865976908519+0.639356924467186i	223
44	164	136	6	294	100	200	0.577350269189626+0i	0.0790090869706632+0.812664894555394i	291	9	168	132	106	193	0.595411664453447+0i	0.796953065710013-0.101738689239576i	175	123	296	4	100	198	0.579284446363492+0i	0.143840293985627-0.802333783426493i	109	191	43	256	50	250	0.408248290463863+0i	-0.32701683063019+0.852287114661438i	114	185	139	160	3	297	0.1+0i	-0.954127537543371+0.28220673645649i	222	78	47	253	97	202	0.569574152959089+0i	0.470912554982443+0.673666571710994i	231
45	170	129	10	290	107	193	0.597215762238964+0i	0.116588755889592+0.793561840900538i	291	8	184	116	99	200	0.575416091997579+0i	0.795370922289985-0.190476814982332i	151	148	292	8	116	184	0.621825270205921+0i	0.00829997671241769-0.783112025012965i	114	186	28	271	55	245	0.428174419288838+0i	-0.255942502823892+0.866694930131075i	124	175	143	157	5	295	0.129099444873581+0i	-0.956479402720213+0.261687763384759i	221	77	59	240	82	217	0.523686444009004+0i	0.531473816405197+0.665798836614258i	221
46	173	127	5	295	99	201	0.574456264653803+0i	0.128233441555156+0.808428218499899i	289	11	182	118	99	201	0.574456264653803+0i	0.797670175894107-0.183636299486413i	152	147	298	2	108	191	0.60100250696476+0i	0.0135440043012499-0.799132371118553i	110	188	35	264	52	248	0.416333199893227+0i	-0.294030462129618+0.860356178571707i	109	191	141	158	7	292	0.153007748945791+0i	-0.967515244766031+0.201253273036412i	211	89	38	261	81	219	0.519615242270663+0i	0.40901987880117+0.750135146987178i	218
47	181	118	10	290	101	198	0.58119931360977+0i	0.179199017930459+0.793785279425293i	287	13	168	129	106	193	0.595411664453447+0i	0.795243651824375-0.114334964318921i	160	137	294	6	113	187	0.613731754650732+0i	0.0634821850502767-0.786958287023255i	101	199	44	256	54	246	0.424264068711928+0i	-0.379964993003554+0.821965086905648i	114	185	143	154	4	296	0.115470053837925+0i	-0.9814446321408+0.153078740224361i	220	79	38	261	86	213	0.536307204930347+0i	0.451063310833307+0.713383817842748i	224
48	160	139	11	289	109	191	0.602771377334171+0i	0.0603027054811572+0.795631981746787i	289	11	177	123	100	200	0.577350269189626+0i	0.8015156050698-0.155690081560321i	151	149	298	2	106	194	0.594418483337567+0i	0.00543336159715629-0.804137516379146i	119	181	45	255	70	229	0.483852986323927+0i	-0.24780308236495+0.839333020913539i	114	185	144	154	1	299	0.0577350269189628+0i	-0.988510120436595+0.139693981477711i	223	77	37	263	92	208	0.553774924194538+0i	0.451833688215544+0.699413791347348i	217
49	173	126	11	289	110	190	0.605530070819498+0i	0.133094229819076+0.784614083051152i	288	12	182	118	103	197	0.585946527708232+0i	0.789404369459042-0.183050288570213i	169	130	296	4	123	177	0.640312423743285+0i	0.102021768564892-0.761309108535351i	115	184	42	258	51	249	0.412310562561766+0i	-0.278067453006502+0.867570453380287i	119	178	144	154	9	290	0.173494479589872+0i	-0.971077493269883+0.164037092197222i	218	82	46	253	78	222	0.509901951359279+0i	0.471249935873429+0.719669019716209i	219
50	167	132	9	291	95	205	0.562731433871138+0i	0.102151269175909+0.820303877559459i	292	8	178	120	94	206	0.559761854124889+0i	0.811676409938857-0.166877416732868i	174	126	296	4	121	178	0.636146425162864+0i	0.125153479690326-0.76135033478282i	100	200	42	258	53	246	0.421019625532602+0i	-0.381073724512602+0.82311924494722i	99	199	145	155	4	295	0.115662986393248+0i	-0.988424039981781+0.09818345463819i	234	66	46	254	83	216	0.526869977550579+0i	0.534052545705992+0.661207913731228i	223
51	177	122	13	286	103	196	0.586925553499906+0i	0.159901681172548+0.793693799274646i	286	14	190	109	103	196	0.586925553499906+0i	0.775753191190066-0.231787361621073i	158	142	297	2	111	187	0.610314035129875+0i	0.0427589438716481-0.791004710000181i	109	191	46	253	61	239	0.450924975282289+0i	-0.32777484907827+0.830198961080044i	103	196	145	155	6	294	0.14142135623731+0i	-0.984313173790222+0.105487325793289i	228	72	43	257	99	201	0.574456264653803+0i	0.482174110119009+0.661443971573513i	221
52	152	147	5	295	104	196	0.58878405775519+0i	0.0139805580805242+0.808169460774837i	287	13	192	107	104	195	0.589767824619589+0i	0.771084604565128-0.240005095041998i	166	133	298	2	114	185	0.617471378292171+0i	0.0874424596738773-0.781717924341094i	114	183	43	256	65	235	0.465474668125631+0i	-0.274416216340195+0.841444634864864i	112	188	152	148	4	296	0.115470053837925+0i	-0.991938036441774-0.0522072650758832i	232	67	48	252	92	208	0.553774924194538+0i	0.524694896817872+0.646551311642483i	224
53	177	122	11	289	95	205	0.562731433871138+0i	0.160950434876216+0.810819518047321i	289	11	167	133	99	201	0.574456264653803+0i	0.81248135741371-0.0993682235685831i	163	137	296	4	112	187	0.612030995783164+0i	0.0701392120067098-0.787717304075356i	122	177	43	257	57	243	0.435889894354067+0i	-0.224730387344788+0.871490822099614i	96	203	127	172	4	296	0.115470053837925+0i	-0.915631519559104+0.38507867645009i	224	76	34	266	81	219	0.519615242270663+0i	0.459509931031605+0.720312864860354i	230
54	173	124	7	293	110	190	0.605530070819498+0i	0.135707252515698+0.784166356679483i	286	14	174	126	98	202	0.571547606649408+0i	0.808082769809835-0.142602841731147i	159	140	295	5	127	173	0.650640709864771+0i	0.0498117458473318-0.757750260074061i	118	181	42	258	55	245	0.428174419288838+0i	-0.253814527985077+0.867320501343292i	113	187	134	166	2	298	0.0816496580927725+0i	-0.91479239623268+0.395585901073591i	227	73	50	250	104	196	0.58878405775519+0i	0.493132785704141+0.640432189226157i	216
55	156	143	11	289	100	200	0.577350269189626+0i	0.0382670948291886+0.815599347792775i	290	10	188	110	105	194	0.592596463507734+0i	0.775578150593184-0.217503939643822i	151	149	299	1	117	183	0.62449979983984+0i	0.00524166025721319-0.781007378324781i	98	201	42	258	44	256	0.382970843102535+0i	-0.398687519347858+0.833295622963174i	104	195	155	144	5	294	0.129315150027968+0i	-0.984437445409365-0.118997932961572i	225	74	37	263	91	207	0.552602142157247+0i	0.464088550460918+0.692280788274747i	224
56	176	121	6	294	86	212	0.537206295594947+0i	0.159757506112857+0.828182911689051i	291	9	185	115	99	201	0.574456264653803+0i	0.794426178862747-0.197197987660966i	154	143	295	5	135	162	0.674199862463242+0i	0.0282761477345898-0.738007455872796i	95	205	40	260	54	245	0.424972948184897+0i	-0.404820452376368+0.809640904752736i	106	193	143	157	0	300	6.12323399573677e-17+0i	-0.987381544751872+0.158359354265568i	230	69	39	260	90	210	0.547722557505166+0i	0.492645409748087+0.676239972387125i	210
57	162	137	13	287	111	188	0.609292588330089+0i	0.0722887284394854+0.789643515484438i	284	16	180	120	107	193	0.597215762238964+0i	0.782704878536257-0.175232435493192i	147	153	297	3	123	177	0.640312423743285+0i	-0.0156725442349883-0.767954667514432i	109	191	43	256	54	245	0.424972948184897+0i	-0.32427104877765+0.845130924907898i	107	192	135	165	6	294	0.14142135623731+0i	-0.93385710082054+0.328497968406284i	228	72	46	254	85	214	0.533180022557906+0i	0.507601086362366+0.676801448483155i	240
58	167	132	5	295	105	194	0.592596463507734+0i	0.096833213820753+0.799657901942619i	284	16	162	138	107	191	0.599216490664738+0i	0.797396017897565-0.0714085986176924i	149	150	297	3	103	197	0.585946527708232+0i	-0.00276549382228503-0.810344999806i	108	192	46	254	45	255	0.387298334620742+0i	-0.345237873341251+0.854874733987858i	104	196	147	153	7	293	0.152752523165194+0i	-0.986169456066467+0.0643153993086827i	229	71	47	252	83	216	0.526869977550579+0i	0.517768711223991+0.674035302067555i	225
59	167	131	9	290	98	202	0.571547606649408+0i	0.104618249632303+0.813872444045875i	293	7	177	123	115	183	0.621213361308702+0i	0.770035909453989-0.145391395491313i	158	139	291	9	120	179	0.63351226715995+0i	0.0525359735612572-0.771947005201672i	114	186	25	274	50	249	0.408930410054765+0i	-0.25270968814166+0.876877262364458i	101	196	146	153	4	296	0.115470053837925+0i	-0.990661034071368+0.0725078081265402i	230	70	54	246	85	215	0.532290647422377+0i	0.541955576587727+0.650346691905272i	213
60	167	132	10	290	116	184	0.621825270205921+0i	0.0974584028786729+0.777068332285953i	288	12	169	131	103	197	0.585946527708232+0i	0.802776680890522-0.110527224180579i	164	135	297	3	102	196	0.585048612676443+0i	0.079873744357214-0.807055330053478i	114	186	50	250	59	241	0.443471156521669+0i	-0.303590412908903+0.843306702524731i	107	193	137	160	1	299	0.0577350269189628+0i	-0.96378392793177+0.260359764416616i	221	79	52	248	87	213	0.53851648071345+0i	0.494359443943005+0.682355288822739i	226
61	158	142	8	291	97	203	0.568624070307733+0i	0.0462788421981485+0.821294670280689i	296	4	184	116	100	200	0.577350269189626+0i	0.795218295298919-0.185187822192899i	169	129	294	6	115	185	0.61913918736689+0i	0.108741040321935-0.777715920382481i	110	188	41	259	53	247	0.420317340430616+0i	-0.307497075336528+0.853685470177872i	103	197	136	163	7	293	0.152752523165194+0i	-0.949615271795049+0.273674080322347i	224	75	58	241	90	210	0.547722557505166+0i	0.528258725795479+0.64880098537297i	231
62	169	131	9	291	108	192	0.6+0i	0.106835817532859+0.792834224849108i	291	9	182	118	107	190	0.600224424919013+0i	0.77999640768725-0.177020461319092i	155	144	294	6	109	190	0.60377851484073+0i	0.0305262041136924-0.796567420799477i	97	203	47	253	55	245	0.428174419288838+0i	-0.413479888656806+0.80355525531417i	117	183	147	153	3	297	0.1+0i	-0.990901229135195+0.0900819299213814i	218	81	37	262	95	205	0.562731433871138+0i	0.429908378762201+0.706053906726242i	221
63	169	130	9	291	97	203	0.568624070307733+0i	0.11306069439166+0.814790737582566i	291	8	165	132	100	199	0.57831493196624+0i	0.810249636295239-0.0951176447790642i	153	146	297	3	109	191	0.602771377334171+0i	0.0190560526249448-0.797686362880187i	125	175	39	260	52	248	0.416333199893227+0i	-0.199996951103319+0.886943000545155i	111	185	139	161	7	293	0.152752523165194+0i	-0.948307933021958+0.278170327019774i	221	78	41	258	85	214	0.533180022557906+0i	0.465514520396107+0.706410146335352i	219
64	172	128	7	293	101	199	0.58022983951764+0i	0.123843396666437+0.804982078331843i	289	11	182	118	98	202	0.571547606649408+0i	0.799651968205401-0.18409253944297i	155	142	295	5	112	188	0.611010092660779+0i	0.0358082991384933-0.790812514050881i	109	190	31	268	60	240	0.447213595499958+0i	-0.289262655363014+0.846361102728816i	93	206	144	152	5	294	0.129315150027968+0i	-0.989077575750517+0.0707328857090176i	217	83	40	260	84	215	0.530034390251707+0i	0.441111454009159+0.724212834940411i	221
65	182	117	10	290	106	193	0.595411664453447+0i	0.182253703888109+0.782475902026281i	287	13	179	121	110	189	0.606541817675112+0i	0.777816368450469-0.164647260474917i	154	146	298	2	116	184	0.621825270205921+0i	0.0211586522367774-0.782870132760764i	104	196	37	262	60	239	0.447960820073665+0i	-0.337407641153633+0.827941536202932i	109	190	143	156	4	296	0.115470053837925+0i	-0.980759932183469+0.157405915041791i	214	86	42	257	82	218	0.522812904711937+0i	0.434998409525309+0.733105074581481i	215
66	158	141	5	295	96	204	0.565685424949238+0i	0.0484178545394069+0.823198464139603i	289	11	179	119	97	203	0.568624070307733+0i	0.803842106860779-0.174655472013592i	171	128	296	4	120	179	0.63351226715995+0i	0.11309335274643-0.765422824929092i	113	187	45	255	54	246	0.424264068711928+0i	-0.300955929528689+0.854064124338169i	125	174	136	161	2	297	0.081786082010953+0i	-0.886541386408487+0.455362939833947i	233	67	46	254	91	208	0.551677284367371+0i	0.520266904439127+0.651900699538183i	224
67	170	129	12	288	119	181	0.629814787589706+0i	0.114507079940053+0.768258720729505i	289	11	193	106	100	200	0.577350269189626+0i	0.778997069146756-0.244602193218767i	176	124	296	4	109	190	0.60377851484073+0i	0.139759774377253-0.784804886887653i	110	187	45	255	55	244	0.428889832351286+0i	-0.313748785762804+0.847121721559571i	112	188	154	146	10	290	0.182574185835055+0i	-0.97778988507794-0.102925251060836i	236	64	42	258	82	218	0.522812904711937+0i	0.531012350914801+0.666852719753472i	224
68	175	124	14	286	100	200	0.577350269189626+0i	0.15095703179934+0.802420489031156i	291	9	189	110	99	201	0.574456264653803+0i	0.787998910581813-0.221489767081631i	152	148	297	2	125	173	0.64765970018855+0i	0.0102958729353657-0.761860162859416i	122	177	37	263	66	234	0.469041575982343+0i	-0.209496164345119+0.857969321785274i	112	187	141	159	3	296	0.100167084494127+0i	-0.967672204092466+0.231467191218918i	222	77	48	252	82	218	0.522812904711937+0i	0.494958244012459+0.694033863259402i	215
69	174	124	11	288	99	200	0.575416091997579+0i	0.145752558485981+0.80476860821296i	286	14	168	132	99	200	0.575416091997579+0i	0.810790221932041-0.107310470549829i	167	132	298	2	96	203	0.566630597579863+0i	0.0970741856326459-0.818233688117304i	117	182	42	258	59	241	0.443471156521669+0i	-0.259067371942447+0.858031135873383i	111	188	152	148	6	294	0.14142135623731+0i	-0.988625306501057-0.0511859682500119i	227	73	40	260	89	210	0.545581215655611+0i	0.480594679992058+0.686563828560082i	225
70	151	149	8	292	96	204	0.565685424949238+0i	0.00580704702836857+0.824600678028347i	287	13	174	126	98	201	0.572502574076671+0i	0.807604322398593-0.141478129471286i	166	134	296	4	137	163	0.675771164423776+0i	0.0802985959760834-0.732724688281761i	93	206	49	249	60	240	0.447213595499958+0i	-0.438864294972732+0.779357511414426i	123	174	133	166	4	296	0.115470053837925+0i	-0.835599868043969+0.537065663761489i	236	64	44	256	95	205	0.562731433871138+0i	0.52081683815299+0.641937033072291i	229
71	182	117	8	292	104	196	0.58878405775519+0i	0.180906087151335+0.787785707515011i	289	11	183	115	110	190	0.605530070819498+0i	0.772738893925004-0.190283827870094i	158	141	295	5	118	182	0.627162924074226+0i	0.0457326272679008-0.777544335372487i	104	196	40	260	48	252	0.4+0i	-0.353597159266135+0.845558424332062i	103	195	140	160	3	297	0.1+0i	-0.972569864583931+0.210018709888414i	226	74	43	257	89	211	0.544671154612273+0i	0.485640141836863+0.683730199691373i	222
72	165	132	9	291	103	197	0.585946527708232+0i	0.0951237880656249+0.804747247035187i	286	14	186	114	100	200	0.577350269189626+0i	0.789311513313883-0.208935400583087i	149	151	299	1	133	165	0.668063413780619+0i	-0.00499387641938503-0.744087586488374i	118	182	45	255	45	255	0.387298334620742+0i	-0.268771947996583+0.881907954363788i	98	202	132	168	2	298	0.0816496580927725+0i	-0.941830852366494+0.326018371973017i	215	83	37	263	98	202	0.571547606649408+0i	0.41591642562532+0.707352005884193i	220
73	161	138	9	291	106	194	0.594418483337567+0i	0.0655872950398467+0.801476745386928i	287	13	177	123	101	198	0.58119931360977+0i	0.79840368931139-0.157349632200055i	158	141	295	5	115	184	0.620173672946042+0i	0.0460600497108477-0.783111158907373i	106	193	47	253	56	243	0.432771267414631+0i	-0.351730503595526+0.830057035956429i	112	187	165	134	5	294	0.129315150027968+0i	-0.916407154770482-0.378781623971799i	218	80	43	257	78	220	0.511610170386548+0i	0.467852038613046+0.720672951846164i	213
74	173	124	6	294	95	203	0.564616636585148+0i	0.139793741744517+0.813428400942789i	292	8	186	113	101	199	0.58022983951764+0i	0.788647174799251-0.203393625796123i	157	143	295	5	118	182	0.627162924074226+0i	0.0375577544985033-0.777982057468999i	128	171	36	264	51	248	0.412999469579453+0i	-0.169330234777601+0.894851222113069i	97	202	143	157	0	300	6.12323399573677e-17+0i	-0.991285522932669+0.131730831714163i	233	66	51	249	101	199	0.58022983951764+0i	0.526126173458316+0.621711012396791i	239
75	164	135	8	292	94	206	0.559761854124889+0i	0.0844569167485881+0.824338338232542i	287	13	194	106	95	205	0.562731433871138+0i	0.787044435781354-0.252773395433427i	165	134	298	1	111	187	0.610314035129875+0i	0.0822365688025344-0.78787938497912i	124	176	40	260	46	253	0.392232270276368+0i	-0.211592642740991+0.895199642365729i	108	192	138	161	7	293	0.152752523165194+0i	-0.952956835875971+0.261801328537354i	245	55	48	252	95	205	0.562731433871138+0i	0.563397200055415+0.604910677954235i	205
76	169	131	13	287	116	183	0.622864243812996+0i	0.107469707445965+0.77491315368933i	287	13	188	109	112	187	0.612030995783164+0i	0.759288771152554-0.221130328544761i	156	142	296	4	97	202	0.569574152959089+0i	0.039626431602725-0.820984183891122i	112	187	40	260	56	244	0.432049379893857+0i	-0.291874931993658+0.85331257895746i	106	193	150	148	7	293	0.152752523165194+0i	-0.988001686600778-0.0227888995057964i	217	81	43	255	75	224	0.500835422470633+0i	0.467353754783222+0.728522029515022i	212
77	158	139	7	293	110	190	0.605530070819498+0i	0.0532835216760708+0.79403664880856i	293	7	190	109	96	204	0.565685424949238+0i	0.793216975006601-0.225403705740117i	157	143	295	5	100	200	0.577350269189626+0i	0.0393712245421055-0.815546794086472i	122	178	42	257	52	248	0.416333199893227+0i	-0.228456246418599+0.880042277472504i	109	190	123	177	8	292	0.163299316185545+0i	-0.821723147024912+0.545989379912108i	236	64	46	254	77	223	0.506622805119022+0i	0.549428817746716+0.66442554704254i	229
78	160	140	12	288	91	207	0.552602142157247+0i	0.0602366343087485+0.831265553460731i	296	4	183	116	95	204	0.563671670840713+0i	0.804942945256346-0.185313524529855i	163	137	299	1	112	187	0.612030995783164+0i	0.0687377906983487-0.787840831850304i	114	184	42	257	60	240	0.447213595499958+0i	-0.277741917210199+0.850211401608096i	106	193	136	162	2	298	0.0816496580927725+0i	-0.954666695106883+0.286260082070544i	227	73	44	256	97	202	0.569574152959089+0i	0.483068714652609+0.66500368510619i	228
79	176	124	7	293	92	208	0.553774924194538+0i	0.148951893800202+0.819235415901111i	287	13	173	127	102	198	0.58309518948453+0i	0.801191593651479-0.134506617912292i	153	146	296	4	126	174	0.648074069840786+0i	0.0183127539613327-0.761357106121925i	110	190	45	255	48	251	0.400668337976507+0i	-0.326171164773081+0.856199307529337i	108	192	137	162	4	296	0.115470053837925+0i	-0.951781540966378+0.284215701435254i	223	77	41	258	95	203	0.564616636585148+0i	0.45967361573804+0.685498519827426i	218
80	175	124	15	285	96	204	0.565685424949238+0i	0.153549437894711+0.810199092891505i	288	12	170	130	96	204	0.565685424949238+0i	0.816095036638102-0.118274642991029i	145	154	295	5	99	199	0.576380746642938+0i	-0.0254332899140503-0.816785395721224i	116	183	46	254	70	230	0.483045891539648+0i	-0.269271942616165+0.833162221650972i	100	197	134	165	5	295	0.129099444873581+0i	-0.945151025980068+0.30003811661547i	238	62	41	259	86	213	0.536307204930347+0i	0.530190628500637+0.656713392120108i	236
81	159	136	8	292	91	209	0.55075705472861+0i	0.0685098991499887+0.831849181273339i	284	16	184	114	96	203	0.566630597579863+0i	0.796883631394404-0.209538168126847i	155	143	297	3	127	172	0.651727829603431+0i	0.0311387526178935-0.757813442877469i	114	186	32	267	58	242	0.439696865275764+0i	-0.262302675686764+0.858990088996509i	114	186	147	152	3	297	0.1+0i	-0.992580942267909+0.0691597646507736i	225	75	50	250	91	209	0.55075705472861+0i	0.500799361021957+0.667732481362609i	220
82	154	146	8	292	105	195	0.591607978309962+0i	0.0227015802159516+0.805906097666284i	288	12	188	110	90	209	0.548637716969591+0i	0.804148187755031-0.228784500455546i	158	142	293	6	128	171	0.654288656087625+0i	0.0419547481991333-0.755080229921694i	100	199	45	255	53	247	0.420317340430616+0i	-0.387980865253981+0.82024641512786i	108	192	156	144	4	296	0.115470053837925+0i	-0.983327683599589-0.14047538337137i	225	72	41	258	100	200	0.577350269189626+0i	0.472606784680391+0.665814909521204i	224
83	178	122	7	293	105	195	0.591607978309962+0i	0.154920549869944+0.791201379692929i	288	12	175	124	105	194	0.592596463507734+0i	0.792002589980544-0.146837763883262i	157	140	297	3	113	186	0.614757205248285+0i	0.0459883426605198-0.787374530280639i	132	168	39	261	56	243	0.432771267414631+0i	-0.144304751375257+0.889879300147419i	108	192	128	171	7	293	0.152752523165194+0i	-0.879090573561623+0.451515703095434i	228	72	37	263	89	211	0.544671154612273+0i	0.476414497976437+0.690190234247915i	223
84	167	133	7	293	96	204	0.565685424949238+0i	0.0973464106018021+0.818855100944572i	294	6	190	109	87	213	0.53851648071345+0i	0.810944979927542-0.228841079201961i	160	140	295	5	108	191	0.60100250696476+0i	0.0549898747698618-0.797353184162996i	115	183	32	267	43	257	0.378593889720018+0i	-0.2580646776087+0.888858418893237i	91	209	136	164	5	295	0.129099444873581+0i	-0.964840616142879+0.228945230949158i	231	69	54	245	95	205	0.562731433871138+0i	0.533662201091589+0.631298652350387i	216
85	169	129	3	297	117	183	0.62449979983984+0i	0.105985536842137+0.773800404484441i	295	4	193	107	97	201	0.570529013902622+0i	0.787813508755467-0.232048528798832i	167	132	295	5	122	178	0.637704215656966+0i	0.0925994589160281-0.764695150724648i	116	183	43	257	56	243	0.432771267414631+0i	-0.270173868342397+0.860066922375951i	108	192	141	157	7	293	0.152752523165194+0i	-0.970581506147006+0.186113423997508i	226	73	33	267	82	218	0.522812904711937+0i	0.467592638545533+0.712757876873131i	216
86	173	125	8	292	105	195	0.591607978309962+0i	0.135234446903974+0.794802896553967i	286	14	199	101	93	207	0.556776436283002+0i	0.78148650413607-0.28156499046079i	142	157	295	5	114	186	0.616441400296898+0i	-0.0408089211099603-0.78634256654326i	111	189	36	264	57	243	0.435889894354067+0i	-0.291318911156691+0.851547586458021i	105	194	137	162	7	293	0.152752523165194+0i	-0.951440743430517+0.267258635795089i	233	66	44	254	91	209	0.55075705472861+0i	0.518445946189037+0.654125727629498i	222
87	183	115	13	287	99	199	0.576380746642938+0i	0.198076768511546+0.792811975612977i	290	9	179	120	114	185	0.617471378292171+0i	0.769807841161943-0.16163225134717i	153	145	298	2	121	179	0.635085296108588+0i	0.0210091489694386-0.772156255123435i	135	163	37	263	52	248	0.416333199893227+0i	-0.112529858221109+0.902221534699435i	107	192	139	161	5	295	0.129099444873581+0i	-0.960198536704978+0.247693567625308i	238	61	45	255	81	216	0.522232967867093+0i	0.550680065963452+0.651171400034749i	228
88	162	138	14	286	108	192	0.6+0i	0.0703150482370857+0.796903880020305i	289	11	178	121	93	206	0.557706723374982+0i	0.813012427622473-0.167254307070863i	155	145	295	5	110	189	0.606541817675112+0i	0.027399287042135-0.794579324221914i	101	199	43	256	53	246	0.421019625532602+0i	-0.37808189837968+0.824497758052746i	120	178	140	160	2	298	0.0816496580927725+0i	-0.942882477591483+0.322964342899151i	247	51	46	254	87	213	0.53851648071345+0i	0.579910864580181+0.611312840648605i	218
89	162	138	17	283	110	189	0.606541817675112+0i	0.0714437676170598+0.791835091089079i	288	12	177	122	106	194	0.594418483337567+0i	0.788548527566615-0.157663839669056i	154	145	294	6	103	196	0.586925553499906+0i	0.0253734286171511-0.80924321669634i	132	168	49	251	53	247	0.420317340430616+0i	-0.159202286952862+0.893301721235503i	95	205	148	152	6	294	0.14142135623731+0i	-0.989295629987675+0.0359743865450063i	226	72	54	246	73	226	0.494112494469261+0i	0.54618254451622+0.676415161624243i	218
90	166	133	9	291	103	197	0.585946527708232+0i	0.0944961895802586+0.804821183134166i	291	9	175	125	106	193	0.595411664453447+0i	0.791082352713835-0.140262828495361i	151	145	295	5	122	177	0.638769720519721+0i	0.0161301488276474-0.769228875202924i	115	184	44	255	48	251	0.400668337976507+0i	-0.28477784228632+0.870842387281356i	104	196	152	147	4	295	0.115662986393248+0i	-0.991815040018611-0.0540832688682534i	232	68	38	262	105	192	0.594588390010563+0i	0.474971906931678+0.64874211678473i	214
91	171	128	6	294	103	197	0.585946527708232+0i	0.120054732245249+0.801407217294796i	285	15	177	123	100	199	0.57831493196624+0i	0.799971056847157-0.159994211369431i	157	142	297	3	112	188	0.611010092660779+0i	0.0404710057510493-0.790587607011497i	115	185	39	261	57	243	0.435889894354067+0i	-0.270648122151103+0.858341187393499i	112	187	138	161	5	295	0.129099444873581+0i	-0.948053613915705+0.290736441600816i	226	72	52	248	90	210	0.547722557505166+0i	0.519043347280533+0.656196619652844i	224
92	182	118	8	292	93	207	0.556776436283002+0i	0.182612096115578+0.810341176512878i	289	11	187	112	102	198	0.58309518948453+0i	0.784182665628034-0.21226763043034i	158	141	294	6	113	187	0.613731754650732+0i	0.0466773656728534-0.788133590749167i	118	180	41	258	65	234	0.466252404120157+0i	-0.243786231114898+0.850398123922535i	97	202	135	164	6	294	0.14142135623731+0i	-0.954223625320344+0.263547477469428i	230	70	48	252	85	214	0.533180022557906+0i	0.522101502559212+0.665679415762996i	227
93	158	140	9	291	100	200	0.577350269189626+0i	0.0523585943183424+0.814816080025225i	285	15	162	138	96	204	0.565685424949238+0i	0.821382541672771-0.0730117814820242i	167	133	295	5	109	191	0.602771377334171+0i	0.0929121472390102-0.792485961744499i	109	191	35	265	60	240	0.447213595499958+0i	-0.300364285289768+0.84248519044691i	106	193	152	147	6	294	0.14142135623731+0i	-0.988318657501119-0.0567999228448921i	225	74	47	252	99	200	0.575416091997579+0i	0.485044672119208+0.658504356188328i	209
94	160	137	9	291	104	196	0.58878405775519+0i	0.0663654602761225+0.805561269560343i	290	10	179	120	98	200	0.573462344363328+0i	0.801514685720609-0.169455445977721i	165	135	298	2	132	167	0.664433271221689+0i	0.0753586320084664-0.743538502483535i	106	190	41	259	61	239	0.450924975282289+0i	-0.324689233444279+0.831410589511604i	116	183	140	158	3	297	0.1+0i	-0.960696526385822+0.258963673495367i	239	61	37	263	85	214	0.533180022557906+0i	0.52345705060214+0.664614008067886i	225
95	181	119	8	291	112	186	0.613057033378214+0i	0.168534877474982+0.771853009905381i	288	12	194	104	109	191	0.602771377334171+0i	0.758110095775404-0.248868940107187i	157	142	297	3	116	184	0.621825270205921+0i	0.0400381483245261-0.782131881470175i	122	178	51	249	52	246	0.417727954888468+0i	-0.24727033754041+0.874277264875022i	128	171	146	154	6	294	0.14142135623731+0i	-0.973357466383653+0.180486128650364i	235	64	50	250	78	219	0.512470743190538+0i	0.559106817879487+0.651746349107083i	238
96	174	126	6	294	100	199	0.57831493196624+0i	0.134118930629143+0.80471358377486i	289	10	172	126	94	204	0.561637108470174+0i	0.816289631607737-0.135037016106575i	163	137	296	4	107	193	0.597215762238964+0i	0.0711366976826654-0.798919835513012i	123	175	39	261	43	256	0.379226461405452+0i	-0.212368016757077+0.9006037510629i	107	190	137	163	7	293	0.152752523165194+0i	-0.943915881197569+0.29272764797621i	219	80	38	262	86	214	0.535412613473634+0i	0.446399797063616+0.716980163264574i	215
97	164	133	10	290	121	179	0.635085296108588+0i	0.0858490391897238+0.767656569786821i	287	13	178	121	101	199	0.58022983951764+0i	0.797270929240945-0.166410332373363i	155	144	296	4	118	182	0.627162924074226+0i	0.0294188007628178-0.778332320303059i	114	185	37	263	49	249	0.405499112454445+0i	-0.274803384655669+0.871810512428272i	94	205	143	155	5	295	0.129099444873581+0i	-0.985848895991804+0.106935904190658i	239	61	41	258	90	210	0.547722557505166+0i	0.529556549684136+0.647742125144438i	215
98	159	139	9	291	109	189	0.604790717587941+0i	0.0567158590888966+0.794362322399087i	291	9	181	118	98	202	0.571547606649408+0i	0.800700281734183-0.179478110543135i	145	155	292	8	119	180	0.630867110441485+0i	-0.0273031816637784-0.77541035925131i	105	194	34	265	56	244	0.432049379893857+0i	-0.324233457302898+0.841549759965947i	98	202	141	159	6	294	0.14142135623731+0i	-0.975447234350375+0.168827405945257i	220	80	48	252	85	215	0.532290647422377+0i	0.479020570999117+0.698001403455857i	220
99	167	133	15	285	101	199	0.58022983951764+0i	0.101757095573655+0.808071053084905i	285	15	187	113	102	197	0.584069451132157+0i	0.782834100778875-0.214554531324581i	155	143	293	7	111	188	0.609292588330089+0i	0.0334638918442439-0.792239048361451i	106	194	34	264	44	255	0.383610727998386+0i	-0.328085514945214+0.86325124051326i	111	188	140	158	5	295	0.129099444873581+0i	-0.965431054507166+0.226442514397175i	232	67	41	258	97	201	0.570529013902622+0i	0.497094000749804+0.653753928258833i	224
100	173	125	3	297	103	197	0.585946527708232+0i	0.131426542955705+0.799620991766336i	288	12	173	127	108	192	0.6+0i	0.789115139065715-0.131519189844286i	174	126	297	2	103	195	0.587909503148756+0i	0.129491537557464-0.798495058098913i	102	196	43	257	56	244	0.432049379893857+0i	-0.364729670361583+0.824806402067336i	123	176	144	156	6	294	0.14142135623731+0i	-0.965667623539735+0.217912920330853i	239	61	39	261	89	211	0.544671154612273+0i	0.524618856727599+0.654299922435545i	218
101	159	137	12	288	109	190	0.60377851484073+0i	0.0641906425032516+0.794563443931158i	285	15	180	119	99	201	0.574456264653803+0i	0.798282507568475-0.180955901009576i	155	145	298	2	117	182	0.625543242171224+0i	0.0263427245286011-0.779744646046591i	130	169	26	274	59	241	0.443471156521669+0i	-0.139691837812581+0.885335825425514i	109	190	133	167	5	295	0.129099444873581+0i	-0.914803362856524+0.382711563242774i	240	58	56	244	93	207	0.556776436283002+0i	0.579758133105219+0.59487856500159i	206
102	173	127	7	293	86	214	0.535412613473634+0i	0.134119539866629+0.833873660909911i	285	15	187	113	88	211	0.542507494207134+0i	0.810173157499736-0.222047457981409i	164	135	299	1	100	200	0.577350269189626+0i	0.0793461301257102-0.812632055915062i	105	195	40	260	53	246	0.421019625532602+0i	-0.343439501359712+0.839518781101519i	123	176	144	154	7	293	0.152752523165194+0i	-0.971017406322668+0.183825632829225i	231	67	46	254	95	204	0.563671670840713+0i	0.513529391151567+0.646963532136966i	220
103	170	129	6	294	101	198	0.58119931360977+0i	0.115067501840777+0.805584773862847i	287	13	196	104	89	210	0.545581215655611+0i	0.794469777025183-0.266756275497507i	163	136	295	4	99	201	0.574456264653803+0i	0.0756217641410321-0.815034569075569i	113	187	51	249	47	252	0.396472742381497+0i	-0.32139551629291+0.859950165216165i	104	194	145	155	3	297	0.1+0i	-0.988981970213301+0.10915430634206i	238	61	36	264	105	195	0.591607978309962+0i	0.495424186865344+0.636046283747349i	224
104	170	129	11	289	102	197	0.584069451132157+0i	0.11881825015568+0.802960210523612i	293	7	176	124	98	202	0.571547606649408+0i	0.807333058078676-0.146787828741577i	160	139	298	2	97	201	0.570529013902622+0i	0.0583136235366558-0.819204593252093i	108	192	45	254	45	255	0.387298334620742+0i	-0.342828858317955+0.855843662069427i	112	186	133	166	9	291	0.173205080756888+0i	-0.899996645248677+0.400007548105192i	234	65	45	255	98	201	0.572502574076671+0i	0.515083198988595+0.637910731055107i	233
105	165	134	5	295	102	198	0.58309518948453+0i	0.0866367294479709+0.80777105488533i	287	13	178	121	99	200	0.575416091997579+0i	0.800607071189315-0.167106668424399i	171	127	293	7	98	202	0.571547606649408+0i	0.125591250279649-0.810900839305601i	94	203	38	262	67	233	0.472581562625261+0i	-0.388750333093831+0.79091076942099i	109	191	140	160	2	298	0.0816496580927725+0i	-0.968276522252205+0.236165005427367i	226	74	53	247	94	206	0.559761854124889+0i	0.511068574357875+0.652284890956762i	219
106	168	131	9	291	103	195	0.587909503148756+0i	0.105579809015399+0.802007057347786i	283	17	177	123	102	197	0.584069451132157+0i	0.795477546501308-0.16148792297395i	150	148	294	6	116	184	0.621825270205921+0i	0.00547495015871624-0.783136870702748i	115	185	40	260	51	248	0.412999469579453+0i	-0.276137050524004+0.86785930164687i	107	192	133	167	8	291	0.163572164021906+0i	-0.916392107428128+0.365334986828014i	225	74	51	249	76	224	0.503322295684717+0i	0.525100803224612+0.686247632505595i	223
107	167	133	11	288	90	210	0.547722557505166+0i	0.101595017706271+0.830468814813213i	289	10	183	117	74	226	0.496655480858378+0i	0.844785430385453-0.199175575665789i	165	135	292	7	115	183	0.621213361308702+0i	0.0817648696337082-0.77936414199354i	119	181	53	247	54	246	0.424264068711928+0i	-0.275663484702739+0.862559936005344i	109	191	138	161	4	296	0.115470053837925+0i	-0.956167884730355+0.269090399079837i	230	69	39	261	96	204	0.565685424949238+0i	0.485183642325436+0.666780948452956i	221
108	162	136	8	292	106	194	0.594418483337567+0i	0.0738012205181946+0.800762166012288i	290	10	184	116	100	200	0.577350269189626+0i	0.79343357677431-0.192691011502332i	165	134	300	0	108	191	0.60100250696476+0i	0.0824232748483983-0.79498577998939i	102	197	45	255	54	246	0.424264068711928+0i	-0.374269211196392+0.824574167404261i	107	192	131	169	6	294	0.14142135623731+0i	-0.904249608252627+0.40290525682221i	236	64	44	256	84	216	0.529150262212918+0i	0.534607394778793+0.65893469589014i	221
109	178	121	10	290	105	195	0.591607978309962+0i	0.161342312943003+0.789916867812178i	292	8	184	114	97	202	0.569574152959089+0i	0.797748076169739-0.197947698265012i	163	137	297	3	122	178	0.637704215656966+0i	0.0678552928814912-0.767286773352246i	124	175	37	263	48	251	0.400668337976507+0i	-0.202328425841584+0.893603990053542i	125	174	142	158	4	296	0.115470053837925+0i	-0.944549718748392+0.30739631663213i	230	68	40	260	78	222	0.509901951359279+0i	0.512286150304898+0.691059259547101i	224
110	169	131	5	295	88	212	0.541602560309064+0i	0.109218478660551+0.833509442409468i	281	18	180	116	98	201	0.572502574076671+0i	0.79620100100045-0.19571604094061i	155	145	296	4	114	185	0.617471378292171+0i	0.0269223453840466-0.786132485214158i	109	190	47	253	57	243	0.435889894354067+0i	-0.330292045491038+0.837201985595678i	90	209	139	159	9	291	0.173205080756888+0i	-0.971174184086909+0.163770278631767i	234	66	34	266	89	211	0.544671154612273+0i	0.491876282911778+0.679257724021027i	214
111	168	132	13	287	108	192	0.6+0i	0.104213841689407+0.79318312841382i	291	9	177	122	102	198	0.58309518948453+0i	0.797281815907336-0.156018287464967i	175	124	295	5	113	187	0.613731754650732+0i	0.137190715913633-0.777503723978502i	114	186	45	254	59	241	0.443471156521669+0i	-0.291061490503009+0.847712535049176i	120	178	142	158	3	297	0.1+0i	-0.959611556070993+0.262955626399224i	239	60	35	265	92	208	0.553774924194538+0i	0.512468679975785+0.656284378434539i	223
112	170	129	6	294	117	182	0.625543242171224+0i	0.110320388701824+0.772350350560283i	287	13	182	118	107	192	0.598213617174146+0i	0.780332643437537-0.182267478759133i	155	144	294	6	129	170	0.6568394987288+0i	0.0288748983493711-0.753477347473043i	111	188	30	270	49	251	0.404145188432738+0i	-0.280282042647584+0.870694345471455i	109	189	143	155	4	295	0.115662986393248+0i	-0.982299121144903+0.147344868171736i	219	80	46	254	80	218	0.51812776015084+0i	0.476322569496818+0.710394562161777i	225
113	165	134	7	292	107	192	0.598213617174146+0i	0.0866518405960143+0.796637889350455i	285	15	183	117	99	200	0.575416091997579+0i	0.794469188107038-0.194203579315054i	161	139	297	3	128	171	0.654288656087625+0i	0.0564319793017372-0.754136450668669i	116	183	36	261	51	249	0.412310562561766+0i	-0.258406890150277+0.873627998133566i	106	194	140	160	5	295	0.129099444873581+0i	-0.966972604749797+0.219766501079499i	239	61	43	256	89	211	0.544671154612273+0i	0.536723797856064+0.644407400755373i	226
114	177	123	12	288	97	203	0.568624070307733+0i	0.157948269678403+0.807291156134059i	292	8	177	123	94	206	0.559761854124889+0i	0.814068452818935-0.154787663564164i	158	141	291	8	117	182	0.625543242171224+0i	0.0467821765268194-0.778785644534699i	92	208	42	258	58	241	0.440431530558801+0i	-0.424766567985518+0.790944643835102i	115	184	143	155	8	292	0.163299316185545+0i	-0.971890933397432+0.169591706498881i	220	80	40	260	72	225	0.492365963917331+0i	0.467290136105234+0.73431307102251i	222
115	159	139	10	290	96	204	0.565685424949238+0i	0.0591441084040223+0.822497400871938i	284	15	179	121	101	199	0.58022983951764+0i	0.79627441620031-0.171115129191398i	150	150	291	9	111	189	0.608276253029822+0i	4.86016631165275e-17-0.793725393319377i	110	190	32	268	54	244	0.425685392856362+0i	-0.290499209827598+0.856972668991413i	111	187	143	157	9	291	0.173205080756888+0i	-0.968800349771155+0.177273467510757i	230	69	42	258	79	221	0.513160143944688+0i	0.514035294809545+0.687338622773906i	227
116	163	135	10	290	105	195	0.591607978309962+0i	0.0807554847605756+0.802171148621717i	292	8	177	122	106	194	0.594418483337567+0i	0.789391706262872-0.15338644252364i	148	150	297	3	105	195	0.591607978309962+0i	-0.00552120852892026-0.806206869392949i	109	189	35	265	55	245	0.428174419288838+0i	-0.298658338683943+0.852918438891559i	107	191	132	168	3	297	0.1+0i	-0.915482138495888+0.389733824673963i	237	63	48	251	95	204	0.563671670840713+0i	0.536517849009512+0.628030926934212i	218
117	161	137	9	291	115	184	0.620173672946042+0i	0.066965676804923+0.781601057774792i	291	9	193	107	82	217	0.523686444009004+0i	0.814860980656832-0.248503703320878i	180	120	296	3	120	180	0.632455532033676+0i	0.154898509082011-0.75895088898042i	122	177	53	247	43	256	0.379226461405452+0i	-0.253162808025602+0.889997687414126i	106	193	143	155	7	293	0.152752523165194+0i	-0.978934235805456+0.135478517244078i	238	61	45	255	93	207	0.556776436283002+0i	0.536383302898426+0.634265679642037i	220
118	175	125	4	296	80	219	0.517260600111872+0i	0.144443586465606+0.843550544959138i	283	17	186	114	90	209	0.548637716969591+0i	0.807019240633024-0.218441298216458i	152	148	300	0	117	182	0.625543242171224+0i	0.0104016020889768-0.78012015667325i	110	190	41	258	64	236	0.461880215351701+0i	-0.305897584647731+0.832522272598968i	110	189	147	153	6	294	0.14142135623731+0i	-0.987125460719555+0.0747216487987712i	236	62	54	246	85	214	0.533180022557906+0i	0.570190632551369+0.624981364598834i	205
119	165	133	12	288	101	199	0.58022983951764+0i	0.0944220535898375+0.808960944130933i	284	16	181	118	96	203	0.566630597579863+0i	0.80196699407633-0.18915260055961i	164	135	297	2	112	187	0.612030995783164+0i	0.0773700324419523-0.787039985185378i	111	189	46	254	55	245	0.428174419288838+0i	-0.317308889738137+0.846157039301699i	104	196	133	166	5	295	0.129099444873581+0i	-0.933044867097097+0.335798465328677i	236	62	32	268	104	196	0.58878405775519+0i	0.481743283443029+0.649042943256348i	224
120	161	135	6	294	108	191	0.60100250696476+0i	0.0728251083268482+0.795922414698353i	287	13	171	129	103	197	0.585946527708232+0i	0.800994198299109-0.122780132585995i	159	140	296	4	101	197	0.582173663520297+0i	0.0529690546677801-0.811337232444658i	102	197	32	268	43	256	0.379226461405452+0i	-0.346523478030088+0.857967814165444i	112	187	139	161	5	295	0.129099444873581+0i	-0.951789948059171+0.278261079037032i	232	67	44	256	104	196	0.58878405775519+0i	0.497482622076438+0.637059160569319i	219
121	170	130	10	290	103	197	0.585946527708232+0i	0.114600756251141+0.802205293757984i	288	12	188	112	99	200	0.575416091997579+0i	0.788512726788587-0.217126692883814i	167	132	296	4	120	179	0.63351226715995+0i	0.0923863880507633-0.76819721599391i	104	194	49	251	52	247	0.41702882811415+0i	-0.371966940314962+0.829293405155536i	105	194	133	167	6	294	0.14142135623731+0i	-0.925158221501596+0.352253126583716i	229	71	48	252	100	199	0.57831493196624+0i	0.499546747406805+0.644984408044229i	232
122	171	128	6	294	95	203	0.564616636585148+0i	0.122277537678244+0.816245218957282i	288	12	189	111	75	225	0.5+0i	0.833384389391474-0.235521675262808i	164	135	292	8	99	201	0.574456264653803+0i	0.0834256580901703-0.814272779584472i	116	184	46	254	54	246	0.424264068711928+0i	-0.281386002124805+0.860710124146463i	118	181	139	160	7	292	0.153007748945791+0i	-0.93751254172213+0.312504180574043i	225	74	59	241	81	219	0.519615242270663+0i	0.546629512922328+0.656655294353361i	221
123	168	131	9	291	95	205	0.562731433871138+0i	0.107891691419205+0.819568615953562i	292	8	176	123	99	201	0.574456264653803+0i	0.80455286004861-0.150647586730097i	152	146	294	5	99	201	0.574456264653803+0i	0.0170471399919074-0.818357742688426i	110	190	42	258	60	239	0.447960820073665+0i	-0.310517507199375+0.838397269438311i	100	200	129	171	4	296	0.115470053837925+0i	-0.915814932006488+0.384642271442725i	228	71	44	256	84	216	0.529150262212918+0i	0.506079194870951+0.681090191177916i	222
124	168	131	10	289	103	197	0.585946527708232+0i	0.10653301130636+0.803316490661474i	283	17	184	112	97	202	0.569574152959089+0i	0.792653651622826-0.217452231190981i	165	134	296	4	96	202	0.567580523808482+0i	0.0872060261039502-0.818686422267064i	110	188	42	258	50	250	0.408248290463863+0i	-0.311890253102131+0.857938111610169i	120	177	143	157	4	296	0.115470053837925+0i	-0.965186996597956+0.234692838120134i	236	64	38	262	94	206	0.559761854124889+0i	0.504671589822585+0.657246721629413i	221
125	161	138	7	293	104	196	0.58878405775519+0i	0.065008492067819+0.805671911693837i	285	14	175	124	100	199	0.57831493196624+0i	0.80173984818877-0.150880930839953i	166	133	297	3	101	199	0.58022983951764+0i	0.0911477087265365-0.809336412456054i	121	179	50	249	59	241	0.443471156521669+0i	-0.250023942521877+0.860709800977746i	112	186	139	159	5	295	0.129099444873581+0i	-0.95728489625036+0.258725647635232i	233	67	42	258	87	213	0.53851648071345+0i	0.513452407391756+0.668106746967586i	220
126	177	123	11	289	89	211	0.544671154612273+0i	0.159914253831713+0.823262269726228i	287	13	187	112	101	198	0.58119931360977+0i	0.784705540402205-0.215510029283129i	166	134	298	2	115	185	0.61913918736689+0i	0.084403477723047-0.780732168938184i	113	186	38	262	48	251	0.400668337976507+0i	-0.284753124845652+0.870850469847597i	96	204	153	147	9	291	0.173205080756888+0i	-0.983369403945122-0.0546316335525069i	230	68	35	265	67	233	0.472581562625261+0i	0.509754111905763+0.718900140535411i	226
127	159	139	8	292	107	193	0.597215762238964+0i	0.0567212767410538+0.80007251552481i	295	5	178	122	106	194	0.594418483337567+0i	0.789569499666349-0.152468593039019i	151	149	296	4	115	183	0.621213361308702+0i	0.00536728145950881-0.783623093088302i	115	184	43	257	50	250	0.408248290463863+0i	-0.280983565114191+0.868551420164087i	114	185	143	156	4	296	0.115470053837925+0i	-0.977067831987392+0.178899743885015i	233	67	51	249	98	202	0.571547606649408+0i	0.52718735084972+0.628813828121955i	212
128	179	120	14	286	122	177	0.638769720519721+0i	0.163619471466167+0.751799117254263i	287	12	171	127	101	198	0.58119931360977+0i	0.803473503918439-0.128987155796839i	168	131	293	7	105	194	0.592596463507734+0i	0.103686643730218-0.798798166841969i	112	188	29	271	61	239	0.450924975282289+0i	-0.267430777596997+0.851555897085172i	122	178	136	164	3	297	0.1+0i	-0.88994381845148+0.44497190922574i	235	65	43	257	85	214	0.533180022557906+0i	0.526225077795107+0.662424509695017i	222
129	175	125	14	286	101	198	0.58119931360977+0i	0.147123385117097+0.80035121503701i	280	20	174	125	91	209	0.55075705472861+0i	0.820132163787525-0.15508030367477i	169	128	296	4	121	179	0.635085296108588+0i	0.108469345038802-0.764788250336994i	117	182	41	259	52	248	0.416333199893227+0i	-0.260590693770405+0.871067825709873i	99	199	134	164	6	293	0.141657649394966+0i	-0.948167285964022+0.284450185789206i	223	77	42	258	87	212	0.539416258251039+0i	0.471541768230218+0.697623437929638i	226
130	157	143	10	290	107	193	0.597215762238964+0i	0.0400539951442524+0.801079902885048i	291	9	193	107	96	204	0.565685424949238+0i	0.788757870560361-0.240543180383656i	156	144	293	6	118	181	0.628210816073265+0i	0.0323948673851975-0.777368473206662i	126	174	38	262	53	247	0.420317340430616+0i	-0.190121912107507+0.887235589835033i	111	189	139	160	6	294	0.14142135623731+0i	-0.955694468496053+0.258162899902458i	221	78	39	261	84	216	0.529150262212918+0i	0.460581982921978+0.71264594084837i	227
131	175	124	11	289	108	190	0.602010055881586+0i	0.144546947629419+0.785296168683171i	295	5	173	126	107	193	0.597215762238964+0i	0.791681959472874-0.128736196846587i	135	164	298	2	112	188	0.611010092660779+0i	-0.0774437592700319-0.787825571314356i	130	169	50	250	56	244	0.432049379893857+0i	-0.17316565772673+0.88506891726995i	87	212	126	173	8	292	0.163299316185545+0i	-0.923456473796099+0.347219634147333i	233	66	52	247	75	222	0.502518907629606+0i	0.562374862364734+0.656665258449839i	229
132	163	136	6	294	114	186	0.616441400296898+0i	0.0737402031132595+0.783940292652964i	288	12	176	124	105	194	0.592596463507734+0i	0.79157287167499-0.14913691785181i	146	153	296	4	130	169	0.659380473395787+0i	-0.0180778767805472-0.751592031407635i	113	184	38	262	58	241	0.440431530558801+0i	-0.273752148473583+0.855032062612701i	98	201	148	151	7	293	0.152752523165194+0i	-0.987845548225464+0.0287722004337514i	228	71	50	250	80	220	0.516397779494322+0i	0.529865337948497+0.672737732681956i	213
133	177	123	5	295	97	201	0.570529013902622+0i	0.150343306943136+0.807399240990914i	285	15	183	117	99	201	0.574456264653803+0i	0.795124355042254-0.194363731232551i	156	143	297	3	127	172	0.651727829603431+0i	0.0336161308761463-0.757707589948338i	111	188	54	245	59	241	0.443471156521669+0i	-0.335123191155163+0.831279604034234i	106	194	145	153	8	292	0.163299316185545+0i	-0.982470679069028+0.0899149492741636i	234	66	42	258	92	208	0.553774924194538+0i	0.511207720338155+0.657267069006199i	208
134	165	134	11	289	81	219	0.519615242270663+0i	0.0950007479104859+0.849102383636066i	290	9	195	102	96	202	0.567580523808482+0i	0.781101618852924-0.260254894322145i	160	139	294	6	117	182	0.625543242171224+0i	0.0569269347736884-0.778109874163788i	108	191	40	260	50	249	0.408930410054765+0i	-0.323066304312775+0.853465923602183i	112	186	136	163	7	293	0.152752523165194+0i	-0.928762000295831+0.337739268479628i	218	81	41	259	92	208	0.553774924194538+0i	0.444115885921219+0.70433970014883i	210
135	178	121	9	291	92	207	0.554700196225229+0i	0.165376216481182+0.815449814108791i	290	9	186	114	83	216	0.526869977550579+0i	0.823516869853811-0.210304521639536i	165	134	296	4	112	188	0.611010092660779+0i	0.0838488752095683-0.787169634064194i	108	191	51	249	42	258	0.374165738677394+0i	-0.359536143054756+0.854829668318379i	94	205	143	157	5	294	0.129315150027968+0i	-0.98386056916363+0.123676887162731i	218	81	43	257	75	224	0.500835422470633+0i	0.467776002679882+0.728250980717152i	229
136	172	128	1	298	90	209	0.548637716969591+0i	0.122123819390615+0.827092756742461i	289	10	179	121	100	199	0.57831493196624+0i	0.798847058872232-0.165515002329298i	162	138	298	2	102	197	0.584069451132157+0i	0.0655985386835872-0.809048643764242i	117	182	58	241	52	248	0.416333199893227+0i	-0.304317740928945+0.856771485999954i	106	194	129	171	6	294	0.14142135623731+0i	-0.893410646392758+0.426400535778362i	227	73	37	261	76	224	0.503322295684717+0i	0.487313613656666+0.713576981559487i	226
137	163	137	6	294	95	204	0.563671670840713+0i	0.0742673206165162+0.822653397598334i	289	10	188	112	107	192	0.598213617174146+0i	0.773342339311534-0.209957363423122i	165	133	298	2	124	176	0.642910050732864+0i	0.0828708931461511-0.761445389857885i	120	179	50	249	47	253	0.395811402901264+0i	-0.261037989977401+0.880450169584793i	99	201	134	164	7	293	0.152752523165194+0i	-0.94759893037468+0.280576074923415i	238	62	42	258	93	207	0.556776436283002+0i	0.524706960968411+0.643958543006686i	220
138	161	137	10	290	123	177	0.640312423743285+0i	0.0660348723871623+0.765270798886781i	291	9	179	120	109	188	0.605808028176721+0i	0.778639935946819-0.163451776207437i	165	133	294	6	122	176	0.639840584172622+0i	0.0854300389764388-0.763744548449363i	107	191	50	250	46	253	0.392232270276368+0i	-0.358231156033929+0.847245115064372i	101	198	141	158	3	297	0.1+0i	-0.980050019556737+0.171761343633655i	238	62	53	247	85	214	0.533180022557906+0i	0.568439070798809+0.626574884857778i	217
139	178	121	7	292	109	191	0.602771377334171+0i	0.156483799440004+0.782418997200021i	290	10	168	130	99	201	0.574456264653803+0i	0.811001029701198-0.110803112878639i	152	148	295	5	123	177	0.640312423743285+0i	0.0105936761162228-0.768041518426149i	121	177	45	255	50	250	0.408248290463863+0i	-0.236685561832052+0.881653717824396i	105	195	145	154	3	297	0.1+0i	-0.990016666341813+0.0993327758871381i	225	74	47	253	100	200	0.577350269189626+0i	0.483756127392739+0.657758828049192i	217
140	163	137	7	293	99	201	0.574456264653803+0i	0.074106701982267+0.815173721804936i	292	8	177	122	97	202	0.569574152959089+0i	0.80684927319544-0.156778616606114i	151	149	295	4	106	193	0.595411664453447+0i	0.00550325721885755-0.803401931783064i	120	178	41	259	50	249	0.408930410054765+0i	-0.236100078157246+0.881494567667087i	100	200	142	158	6	294	0.14142135623731+0i	-0.977516353586405+0.156402616573825i	217	82	41	259	94	205	0.560697129387168+0i	0.436996219279024+0.703315742346799i	210
141	160	140	8	292	103	196	0.586925553499906+0i	0.0568761057622269+0.807640701823622i	290	10	183	115	81	218	0.520483438769616+0i	0.829442030328818-0.202787840588541i	159	141	298	2	107	192	0.598213617174146+0i	0.0486400815776921-0.799859119277601i	113	187	42	258	60	240	0.447213595499958+0i	-0.289884183277686+0.846148426864595i	89	211	141	157	8	292	0.163299316185545+0i	-0.978088712458215+0.12913482835844i	224	76	46	253	86	214	0.535412613473634+0i	0.490136891747344+0.687822041433383i	218
142	180	120	7	292	108	192	0.6+0i	0.164282227094705+0.782950413411222i	287	13	189	111	102	198	0.58309518948453+0i	0.781360605773232-0.222431121351504i	142	157	297	3	124	176	0.642910050732864+0i	-0.0391580815511603-0.764940070408068i	105	195	44	256	53	246	0.421019625532602+0i	-0.354451105844421+0.834929271544635i	100	199	144	156	5	294	0.129315150027968+0i	-0.98444577494497+0.118929004730726i	234	64	39	260	77	222	0.507469293270086+0i	0.526474904241614+0.682128354191309i	225
143	158	141	9	291	112	187	0.612030995783164+0i	0.0477465626030647+0.789391110895138i	290	10	194	105	102	196	0.585048612676443+0i	0.772656100835129-0.246415646109627i	166	133	295	4	99	199	0.576380746642938+0i	0.0920798580267732-0.811976929872455i	101	198	45	255	50	250	0.408248290463863+0i	-0.383850471611148+0.82824642998158i	110	188	145	153	2	298	0.0816496580927725+0i	-0.991459955419805+0.101688200555877i	226	73	33	266	87	212	0.539416258251039+0i	0.462188193332961+0.703855222526666i	219
144	169	129	8	292	84	214	0.530922964874258+0i	0.118966056230998+0.839027939245154i	286	14	171	126	102	198	0.58309518948453+0i	0.801292231410179-0.133905787334589i	156	144	299	1	103	196	0.586925553499906+0i	0.0325765878917482-0.808985265978411i	116	181	40	260	43	256	0.379226461405452+0i	-0.264613995324495+0.88666043356423i	109	191	143	157	6	293	0.141657649394966+0i	-0.975795972268897+0.166599312338592i	230	69	39	261	74	226	0.496655480858378+0i	0.51067580988871+0.701814470161341i	214
145	174	124	6	294	96	201	0.568535243614961+0i	0.14163430708649+0.810374851426059i	289	11	192	107	93	207	0.556776436283002+0i	0.794133485548749-0.243622673678365i	158	142	296	4	109	190	0.60377851484073+0i	0.0436141429680952-0.795958109167738i	113	187	35	264	46	254	0.391578004149024+0i	-0.282079512228593+0.875841204470049i	103	197	151	147	6	294	0.14142135623731+0i	-0.989042383460369-0.0423693724172658i	237	63	52	247	78	221	0.510753918455249+0i	0.571330980561007+0.642426140061102i	210
146	169	130	7	293	87	211	0.540320561079099+0i	0.114065523585822+0.833692237941712i	295	5	170	129	100	199	0.57831493196624+0i	0.807727520568472-0.11457788609148i	150	150	291	9	118	181	0.628210816073265+0i	4.76414037368235e-17-0.778043167548281i	107	193	32	267	49	251	0.404145188432738+0i	-0.313426258940745+0.859319874594482i	99	199	148	150	2	298	0.0816496580927725+0i	-0.996461820076306+0.019929236401526i	241	58	40	259	87	213	0.53851648071345+0i	0.540299691750863+0.646588155701852i	210
147	179	120	10	290	108	192	0.6+0i	0.165477386057281+0.782698687046075i	291	9	184	112	97	203	0.568624070307733+0i	0.79636652366581-0.206075293645552i	177	123	296	4	111	189	0.608276253029822+0i	0.144337436349225-0.780491322480996i	125	175	26	274	56	243	0.432771267414631+0i	-0.178169757420811+0.883721996807222i	100	200	146	152	6	294	0.14142135623731+0i	-0.988148512709639+0.059686822915347i	237	63	42	258	96	202	0.567580523808482+0i	0.516491631836667+0.641162025728276i	212
148	168	132	10	290	103	195	0.587909503148756+0i	0.103155743169565+0.802322446874395i	289	11	181	119	101	199	0.58022983951764+0i	0.794923474126691-0.177285091351996i	147	151	298	2	102	198	0.58309518948453+0i	-0.0110510884267261-0.812328673287226i	113	187	36	264	58	242	0.439696865275764+0i	-0.277265583396014+0.854277743436369i	104	196	143	156	10	290	0.182574185835055+0i	-0.973457171182307+0.138013776632652i	229	71	44	256	88	212	0.541602560309064+0i	0.502343689853276+0.674030773727181i	220
149	167	133	10	290	104	195	0.589767824619589+0i	0.0973473556959653+0.801684105731479i	289	11	172	127	102	198	0.58309518948453+0i	0.80189661717782-0.130237534369969i	167	131	296	4	106	193	0.595411664453447+0i	0.0989573702847499-0.797303197472017i	100	199	37	263	58	242	0.439696865275764+0i	-0.361386216648554+0.822232734134996i	97	202	140	159	4	296	0.115470053837925+0i	-0.977437366112226+0.176869618629831i	219	81	36	261	71	228	0.487296823281184+0i	0.45322176025491+0.746412648641157i	223
150	155	145	11	289	93	205	0.558641689200467+0i	0.0298155765020459+0.828873026756872i	288	10	189	109	84	213	0.53181602347831+0i	0.813832740570523-0.234196472106625i	171	129	297	3	106	193	0.595411664453447+0i	0.113620856345371-0.7953459944176i	112	188	35	265	60	240	0.447213595499958+0i	-0.280626277775813+0.849263735374172i	93	206	142	156	7	293	0.152752523165194+0i	-0.980716084270169+0.121912381325501i	237	62	35	265	96	203	0.566630597579863+0i	0.499987902196175+0.654936533981542i	217
151	179	121	13	287	107	191	0.599216490664738+0i	0.165793596503682+0.783231817965671i	286	14	187	113	98	199	0.574426957903553+0i	0.789846935024323-0.214884827911029i	169	130	295	4	106	194	0.594418483337567+0i	0.106818425835632-0.79702979277356i	115	185	46	254	46	254	0.391578004149024+0i	-0.293489789734789+0.872083946640515i	106	194	138	160	6	294	0.14142135623731+0i	-0.960011878339571+0.241613727770026i	224	74	52	248	94	206	0.559761854124889+0i	0.50573850630628+0.656426103918605i	219
152	164	135	10	290	108	190	0.602010055881586+0i	0.0825327503931861+0.794211708381327i	285	15	194	106	107	192	0.598213617174146+0i	0.761890842927723-0.248319978435702i	163	136	296	4	125	173	0.64765970018855+0i	0.0703857700479664-0.758671705104673i	117	182	40	260	48	251	0.400668337976507+0i	-0.260406522752707+0.87843800341913i	116	184	137	163	13	287	0.208166599946613+0i	-0.913589919428024+0.349313792722479i	228	71	56	244	88	212	0.541602560309064+0i	0.539895588290321+0.644344178534512i	223
153	163	136	9	290	103	195	0.587909503148756+0i	0.0773697198637277+0.805218195618797i	287	13	177	122	97	203	0.568624070307733+0i	0.806405187117683-0.162411024429873i	166	134	294	6	126	174	0.648074069840786+0i	0.0841021446320326-0.756919301688293i	123	175	36	263	42	256	0.375419228750255+0i	-0.207618252682014+0.90330231032464i	125	175	145	155	6	294	0.14142135623731+0i	-0.970725343394151+0.19414506867883i	232	68	50	249	85	214	0.533180022557906+0i	0.536969217117368+0.653745457661858i	214
154	158	141	7	293	98	202	0.571547606649408+0i	0.0488514008045403+0.81911346831362i	284	16	189	111	94	205	0.560697129387168+0i	0.795032902978279-0.231390173254872i	149	151	297	3	104	196	0.58878405775519+0i	-0.00549844676790429-0.808271674881951i	121	178	30	269	56	243	0.432771267414631+0i	-0.209137450959897+0.876909662796762i	115	185	132	168	4	296	0.115470053837925+0i	-0.883339322163619+0.454288794255576i	234	66	54	245	97	202	0.569574152959089+0i	0.541828327191844+0.618067430086253i	206
155	148	151	9	291	109	190	0.60377851484073+0i	-0.00850821940236322+0.797106715076045i	292	8	173	127	92	208	0.553774924194538+0i	0.821954269420374-0.133133438004708i	163	135	298	1	117	183	0.62449979983984+0i	0.0735507472500868-0.777554041581004i	111	189	37	263	53	247	0.420317340430616+0i	-0.296030420391319+0.857729166774846i	105	195	134	166	4	296	0.115470053837925+0i	-0.935912180144828+0.332768775162606i	231	69	39	261	87	211	0.540320561079099+0i	0.496014209248826+0.67972317563728i	229
156	172	127	6	293	102	198	0.58309518948453+0i	0.12584289360034+0.802598010295499i	291	9	183	117	102	197	0.584069451132157+0i	0.790346285176077-0.184974662488018i	149	150	294	5	117	182	0.625543242171224+0i	-0.00269960147760777-0.780184827028682i	122	178	36	264	44	256	0.382970843102535+0i	-0.220339712208227+0.89709739970492i	102	198	131	168	2	298	0.0816496580927725+0i	-0.929576674506639+0.359472585250268i	236	64	39	259	78	220	0.511610170386548+0i	0.527013059972615+0.678610542340264i	208
157	160	140	8	292	105	195	0.591607978309962+0i	0.056636197811004+0.804234008916256i	289	11	179	120	84	215	0.530034390251707+0i	0.829381100272151-0.17660842466275i	166	134	296	4	116	184	0.621825270205921+0i	0.0853145414749562-0.778495190958975i	106	193	50	249	56	243	0.432771267414631+0i	-0.361121925281482+0.826014518747298i	123	176	146	153	4	296	0.115470053837925+0i	-0.984759060994551+0.130062517489846i	237	63	37	263	94	206	0.559761854124889+0i	0.505519734128231+0.656594597201035i	238
158	168	132	9	291	87	212	0.539416258251039+0i	0.106629019086628+0.835260649511918i	286	13	175	124	101	199	0.58022983951764+0i	0.800602408351527-0.149563087274461i	169	131	295	5	114	185	0.617471378292171+0i	0.102197221788453-0.779926166280301i	116	182	44	256	48	252	0.4+0i	-0.274098628427869+0.874568431795912i	114	186	136	164	6	294	0.14142135623731+0i	-0.922637552682148+0.358803492709724i	237	62	44	256	82	218	0.522812904711937+0i	0.543744750719521+0.656512233497315i	216
159	170	130	13	287	102	198	0.58309518948453+0i	0.117355172120329+0.80388292902425i	288	12	181	119	101	198	0.58119931360977+0i	0.793974966288027-0.178356695325571i	166	134	294	6	114	184	0.618506536400764+0i	0.0867748463349702-0.780973617014731i	121	179	33	267	65	235	0.465474668125631+0i	-0.212930804287554+0.859065658677373i	103	196	149	150	3	297	0.1+0i	-0.994929921719589+0.010698171201286i	210	89	41	259	84	216	0.529150262212918+0i	0.412844331438299+0.741322843300585i	224
160	165	134	11	289	116	184	0.621825270205921+0i	0.0870790893083115+0.778299791557577i	292	8	176	122	86	211	0.538109923307766+0i	0.827844803570487-0.158463534098708i	158	141	294	6	103	196	0.586925553499906+0i	0.0478672638528727-0.80822467154874i	111	188	31	269	49	251	0.404145188432738+0i	-0.282413674610897+0.870005277604359i	109	190	139	161	2	298	0.0816496580927725+0i	-0.96203602890183+0.260422757124125i	226	74	33	266	97	201	0.570529013902622+0i	0.447676657540722+0.688536313195222i	228
161	177	122	10	290	99	201	0.574456264653803+0i	0.158276788261663+0.803086831107056i	294	6	170	130	99	201	0.574456264653803+0i	0.810752867377375-0.112604564913524i	172	128	298	2	116	184	0.621825270205921+0i	0.115149833901372-0.774644337154684i	107	192	37	263	51	249	0.412310562561766+0i	-0.321654631427954+0.852372159376963i	91	209	126	173	7	293	0.152752523165194+0i	-0.917695285886079+0.3667451825575i	226	74	40	260	79	221	0.513160143944688+0i	0.487881026353033+0.706143590774127i	216
162	176	123	7	293	97	202	0.569574152959089+0i	0.150251809775815+0.808090142211888i	291	9	180	117	99	201	0.574456264653803+0i	0.798457838886837-0.180180685757829i	160	140	299	1	94	202	0.563531336810623+0i	0.0553181516221789-0.824240459170464i	113	187	47	253	51	249	0.412310562561766+0i	-0.307998510252213+0.857401258269672i	108	191	125	175	5	295	0.129099444873581+0i	-0.850166457575667+0.510441306857679i	234	66	52	248	69	230	0.480384461415262+0i	0.570781792985393+0.665912091816292i	227
163	144	156	5	294	106	192	0.596409840618494+0i	-0.0331897699179774+0.801993604205305i	288	12	181	119	85	215	0.532290647422377+0i	0.825977869037643-0.185545753189615i	155	145	297	3	118	181	0.628210816073265+0i	0.0264487581210987-0.777593488760299i	111	186	36	264	57	241	0.437350166097184+0i	-0.283564082184226+0.853414461741646i	96	204	141	155	9	291	0.173205080756888+0i	-0.976494171438663+0.128293153154479i	232	68	38	262	97	203	0.568624070307733+0i	0.485940308608528+0.663723348343355i	226
164	163	137	8	291	108	192	0.6+0i	0.0729480633805727+0.796667170184026i	291	9	188	112	91	205	0.554465898349423+0i	0.803536608623358-0.216555965444593i	152	147	296	4	117	181	0.626591932332702+0i	0.013387648107288-0.77923252063407i	111	189	37	262	49	251	0.404145188432738+0i	-0.298710082631619+0.864545518293212i	117	183	125	175	6	294	0.14142135623731+0i	-0.789080968466354+0.597788612474511i	224	76	50	250	92	208	0.553774924194538+0i	0.495305783753144+0.669332140206951i	219
165	181	118	6	293	113	186	0.614757205248285+0i	0.16910655229994+0.770374293810837i	290	10	187	113	106	194	0.594418483337567+0i	0.777462433622333-0.205472214600188i	170	130	298	2	118	182	0.627162924074226+0i	0.104307055086384-0.771872207639239i	105	195	36	263	51	249	0.412310562561766+0i	-0.334810551054296+0.847290915154127i	111	187	127	173	5	295	0.129099444873581+0i	-0.849856331765454+0.510957482273721i	233	67	50	250	98	201	0.572502574076671+0i	0.523646926803946+0.630899911811983i	219
166	182	117	6	294	99	200	0.575416091997579+0i	0.180630584683992+0.797664661964508i	287	13	182	117	102	198	0.58309518948453+0i	0.7903249586743-0.188112890830125i	161	138	296	4	112	188	0.611010092660779+0i	0.0623679259230325-0.789162156012772i	110	189	55	245	51	249	0.412310562561766+0i	-0.350769078159835+0.840809760770473i	112	188	157	143	6	294	0.14142135623731+0i	-0.973568986083212-0.179341655331118i	224	76	47	252	82	218	0.522812904711937+0i	0.497881580536734+0.691939736125127i	220
167	177	122	11	289	98	202	0.571547606649408+0i	0.159768408341914+0.80486482655737i	292	8	172	128	97	202	0.569574152959089+0i	0.812249474750765-0.125841467919133i	153	145	295	5	110	190	0.605530070819498+0i	0.0220925447348144-0.79551571499278i	119	180	35	265	43	254	0.380501175794694+0i	-0.237812224090206+0.893680144846088i	103	196	143	155	8	292	0.163299316185545+0i	-0.978410950760585+0.126670220514144i	239	60	40	258	75	224	0.500835422470633+0i	0.54816363031261+0.669836184451962i	213
168	182	117	10	290	104	196	0.58878405775519+0i	0.183358357982455+0.787218550271341i	288	12	181	119	90	209	0.548637716969591+0i	0.815731733365455-0.183244085031371i	156	144	297	3	107	192	0.598213617174146+0i	0.0326804084240842-0.800670006390061i	118	181	42	257	58	241	0.440431530558801+0i	-0.252457090866372+0.861559913274127i	112	188	137	161	7	293	0.152752523165194+0i	-0.941816939567844+0.299411955355372i	219	80	33	267	92	206	0.555630121766958+0i	0.425666533335796+0.714201071255931i	220
169	172	128	13	287	127	173	0.650640709864771+0i	0.12040260952031+0.749779886558293i	288	12	183	115	99	200	0.575416091997579+0i	0.793808064711866-0.19688848993437i	175	125	290	10	110	189	0.606541817675112+0i	0.139762625820966-0.782670704597406i	109	190	22	277	49	251	0.404145188432738+0i	-0.276915460911499+0.871770895462127i	100	200	140	160	8	292	0.163299316185545+0i	-0.967417922046845+0.193483584409369i	225	73	58	242	79	221	0.513160143944688+0i	0.548802514621861+0.659910953547059i	212
170	168	131	9	291	108	189	0.603022689155527+0i	0.104117654458734+0.790900215193831i	287	12	187	112	114	186	0.616441400296898+0i	0.759655792498762-0.207178852499663i	168	132	294	6	124	175	0.64398425373882+0i	0.0948913776529172-0.759131021223337i	116	182	40	260	51	249	0.412310562561766+0i	-0.26339692681401+0.872136491006388i	111	189	135	163	4	296	0.115470053837925+0i	-0.934181158358643+0.337597734048038i	237	63	51	249	94	206	0.559761854124889+0i	0.547006297463379+0.622455441941086i	233
171	159	141	7	293	101	198	0.58119931360977+0i	0.0511146081413793+0.812154329357472i	290	10	179	120	118	182	0.627162924074226+0i	0.762043362980634-0.16111045777302i	145	154	297	3	117	183	0.62449979983984+0i	-0.0239775831281671-0.780656823135065i	111	189	39	261	55	245	0.428174419288838+0i	-0.299562605576416+0.852601262025183i	107	193	154	146	9	291	0.173205080756888+0i	-0.980651968938168-0.0912234389709924i	235	65	52	246	101	198	0.58119931360977+0i	0.534280843224396+0.613800731852741i	208
172	178	122	7	293	101	199	0.58022983951764+0i	0.156501412750716+0.799275072262587i	292	8	180	120	88	212	0.541602560309064+0i	0.822479769515448-0.173763331587771i	187	113	295	5	121	177	0.637212890999841+0i	0.190552384734955-0.74675934558293i	117	182	45	255	49	250	0.404820452376368+0i	-0.271196910187077+0.873254050802385i	123	176	127	173	4	296	0.115470053837925+0i	-0.751241908950143+0.649847875201275i	226	74	50	250	105	195	0.591607978309962+0i	0.487833726203823+0.641886481847136i	231
173	170	130	5	293	103	197	0.585946527708232+0i	0.110749228232798+0.802746083835048i	292	8	174	126	93	205	0.558641689200467+0i	0.817810659338127-0.138221519888134i	156	144	292	8	106	193	0.595411664453447+0i	0.0339170932941454-0.802704541294773i	103	196	39	260	49	251	0.404145188432738+0i	-0.354783184520893+0.8430869223561i	119	181	147	153	5	295	0.129099444873581+0i	-0.987020578302766+0.0955181204809129i	241	59	38	262	83	217	0.525991127935317+0i	0.536312756280344+0.660077238498885i	225
174	169	131	8	292	120	180	0.632455532033676+0i	0.102727718584867+0.767754528371112i	291	9	176	122	93	207	0.556776436283002+0i	0.81564512241107-0.157235601207332i	150	150	297	3	115	184	0.620173672946042+0i	4.80345994316254e-17-0.784464540552736i	114	184	42	258	60	240	0.447213595499958+0i	-0.277415448688908+0.850317981009888i	105	195	123	177	3	297	0.1+0i	-0.853194688491782+0.511916813095069i	236	64	38	260	83	217	0.525991127935317+0i	0.518713339709683+0.67399540394617i	223
175	166	133	8	292	91	208	0.551677284367371+0i	0.0965850922763411+0.828446433912908i	290	10	165	133	101	199	0.58022983951764+0i	0.809115204920767-0.0930909152353711i	157	143	298	2	97	202	0.569574152959089+0i	0.0388321281204347-0.821022137403477i	119	180	34	266	54	246	0.424264068711928+0i	-0.230987762584232+0.875582465297433i	104	195	138	160	5	295	0.129099444873581+0i	-0.963685262818847+0.233760662984821i	230	69	40	260	90	209	0.548637716969591+0i	0.494824139074286+0.673903351310695i	223
176	179	120	6	294	101	199	0.58022983951764+0i	0.163979554392482+0.79777442869183i	289	11	186	113	88	211	0.542507494207134+0i	0.812329832082359-0.214023042306533i	170	129	299	1	105	191	0.595591915433487+0i	0.109847310602786-0.795741062547111i	102	198	33	267	49	251	0.404145188432738+0i	-0.347178243947858+0.846246969622904i	110	189	140	160	2	298	0.0816496580927725+0i	-0.966373300634313+0.243835963619966i	213	86	43	257	86	213	0.536307204930347+0i	0.431813652404468+0.725197594822895i	220
177	168	131	7	293	106	192	0.596409840618494+0i	0.103323718702116+0.796002205503847i	292	8	188	112	96	201	0.568535243614961+0i	0.794695699515812-0.212665046349302i	163	137	297	3	124	176	0.642910050732864+0i	0.0674730064993035-0.762963996569046i	105	195	36	264	54	246	0.424264068711928+0i	-0.332483438187023+0.842291376740458i	99	200	145	154	7	293	0.152752523165194+0i	-0.98436407810704+0.087715610920429i	227	73	34	266	74	226	0.496655480858378+0i	0.480011248542718+0.723133828973444i	224
178	148	152	7	292	109	191	0.602771377334171+0i	-0.0111603710935226+0.797835893391443i	287	13	181	119	98	202	0.571547606649408+0i	0.800335501536343-0.181097814216253i	167	133	295	5	110	188	0.607558652953378+0i	0.0924883929302902-0.788871586758358i	124	174	46	254	53	245	0.421725442667725+0i	-0.213269236925608+0.881285358773128i	87	213	136	164	3	297	0.1+0i	-0.971293861149077+0.21584308025535i	227	73	37	262	81	218	0.520483438769616+0i	0.481183416876769+0.705378982738607i	225
179	169	131	11	289	115	184	0.620173672946042+0i	0.106241037842396+0.777237066320686i	290	10	183	117	105	195	0.591607978309962+0i	0.784720438475984-0.184969817640768i	155	145	298	2	125	175	0.645497224367903+0i	0.0257880787368929-0.763327130612029i	98	201	42	258	47	253	0.395811402901264+0i	-0.396344575342062+0.828398642520769i	119	181	138	161	3	297	0.1+0i	-0.932488787602613+0.347080193896754i	241	59	42	258	97	203	0.568624070307733+0i	0.530043805767431+0.629062978273435i	221
180	179	120	10	290	97	202	0.569574152959089+0i	0.170015593389313+0.804164151330695i	295	5	184	115	89	209	0.546495853708704+0i	0.81457199140418-0.194460157099141i	166	134	295	5	108	192	0.6+0i	0.0877432979237137-0.795173637433655i	121	178	36	263	52	248	0.416333199893227+0i	-0.221430266576029+0.881836324785238i	115	183	133	167	2	298	0.0816496580927725+0i	-0.892627773702757+0.443338460939036i	225	75	51	249	95	205	0.562731433871138+0i	0.499172789078762+0.658908081583966i	226
181	179	120	2	298	99	201	0.574456264653803+0i	0.160520998889401+0.802641270378959i	290	10	177	123	97	203	0.568624070307733+0i	0.807713644450364-0.155773345715427i	141	158	297	3	109	190	0.60377851484073+0i	-0.0461703526330307-0.795813925207686i	117	182	49	250	54	245	0.424972948184897+0i	-0.278526693886186+0.861290238017283i	111	189	134	165	8	292	0.163299316185545+0i	-0.916403056938392+0.365429569913689i	234	66	43	257	85	214	0.533180022557906+0i	0.522403446946932+0.665442485991926i	230
182	179	120	8	291	109	191	0.602771377334171+0i	0.162848164098578+0.781119159998261i	288	12	179	121	103	196	0.586925553499906+0i	0.792334798791856-0.166505138876549i	149	148	296	4	109	191	0.602771377334171+0i	0.00276016733383677-0.797909172865531i	102	196	38	262	42	256	0.375419228750255+0i	-0.360692469766596+0.853792331271625i	110	189	124	173	6	294	0.14142135623731+0i	-0.839690550377008+0.524327931363148i	225	75	45	255	87	213	0.53851648071345+0i	0.48976000741676+0.685664010383464i	197
183	179	120	6	294	124	175	0.64398425373882+0i	0.154030675932847+0.749372291860411i	290	10	185	112	112	188	0.611010092660779+0i	0.765522474193833-0.201598631371392i	159	139	291	9	121	178	0.636146425162864+0i	0.0549485392666753-0.769609240969056i	114	186	34	265	58	241	0.440431530558801+0i	-0.266341267001313+0.857369463173122i	101	199	127	173	7	293	0.152752523165194+0i	-0.894613510591772+0.419920627420627i	228	72	54	246	79	220	0.514017554975258+0i	0.540909530517446+0.665734806790703i	218
184	173	127	9	291	103	195	0.587909503148756+0i	0.130231339430109+0.798374733028058i	293	7	174	126	109	191	0.602771377334171+0i	0.786908237293229-0.132068515349912i	161	138	293	7	114	185	0.617471378292171+0i	0.0632634619500471-0.784045171767585i	107	193	37	263	49	251	0.404145188432738+0i	-0.325312469285307+0.854890907656739i	107	193	145	155	6	294	0.14142135623731+0i	-0.983324138179126+0.11434001606734i	227	72	36	264	86	212	0.537206295594947+0i	0.475280140395956+0.696791349055336i	216
185	164	135	10	290	102	197	0.584069451132157+0i	0.0838986878480668+0.807356108809213i	293	7	187	111	99	201	0.574456264653803+0i	0.790729594944694-0.211534176147968i	167	133	298	2	120	180	0.632455532033676+0i	0.0883927285239545-0.769536695385016i	131	168	31	268	50	250	0.408248290463863+0i	-0.140810071850278+0.901945595365293i	107	193	147	153	5	295	0.129099444873581+0i	-0.989227045279085+0.069015840368308i	231	69	31	268	78	222	0.509901951359279+0i	0.48433255592847+0.710930358943684i	222
186	166	134	10	289	104	196	0.58878405775519+0i	0.0918002644909249+0.80306042411062i	292	8	193	104	97	203	0.568624070307733+0i	0.784244232473233-0.248249170188212i	160	139	295	5	114	184	0.618506536400764+0i	0.0569414944242527-0.783713806591579i	109	190	47	253	54	246	0.424264068711928+0i	-0.332324631109395+0.842354046442471i	107	193	156	143	7	293	0.152752523165194+0i	-0.977090223404403-0.148193663812599i	230	69	40	260	95	205	0.562731433871138+0i	0.489248645525077+0.666310060096057i	221
187	179	120	7	293	108	192	0.6+0i	0.162149915480114+0.783394795048954i	289	11	170	128	111	189	0.608276253029822+0i	0.784701305721855-0.119347646807196i	168	131	295	5	111	189	0.608276253029822+0i	0.100784663687534-0.787300737688839i	126	171	42	258	58	242	0.439696865275764+0i	-0.184952968190731+0.878896504842353i	119	181	139	161	7	293	0.152752523165194+0i	-0.931367858309647+0.330485369077617i	229	69	42	258	110	189	0.606541817675112+0i	0.475280116790531+0.637350636616102i	222
188	165	134	8	292	102	196	0.585048612676443+0i	0.0882925825173831+0.806177735166247i	291	9	183	117	112	188	0.611010092660779+0i	0.770793768075579-0.180398541464497i	156	143	293	7	113	187	0.613731754650732+0i	0.0359696633528929-0.7886948184511i	113	186	40	260	41	259	0.369684550213647+0i	-0.293503677520027+0.881583192112663i	121	179	132	167	8	292	0.163299316185545+0i	-0.843940308064907+0.510977582440407i	237	62	46	253	95	205	0.562731433871138+0i	0.533688088613558+0.631276767674323i	217
189	156	143	11	289	100	200	0.577350269189626+0i	0.0382670948291886+0.815599347792775i	289	11	184	116	98	201	0.572502574076671+0i	0.796423506278219-0.19480862743496i	163	137	300	0	112	188	0.611010092660779+0i	0.0683510937233276-0.788666466038395i	132	166	37	263	65	234	0.466252404120157+0i	-0.132471727191444+0.874677047342097i	116	184	150	149	7	293	0.152752523165194+0i	-0.988156911085078-0.0145803203484915i	225	74	42	258	82	218	0.522812904711937+0i	0.489507706494161+0.697888867907701i	223
190	167	133	6	294	100	200	0.577350269189626+0i	0.0957271853501472+0.810865570024776i	285	15	176	123	102	198	0.58309518948453+0i	0.797091177919984-0.156989343848975i	164	136	295	5	114	185	0.617471378292171+0i	0.0755954023784034-0.782952381776321i	107	192	40	259	59	241	0.443471156521669+0i	-0.324304041815624+0.835559825383786i	114	185	143	156	6	294	0.14142135623731+0i	-0.973761332379562+0.178294328463863i	228	72	39	261	83	217	0.525991127935317+0i	0.488985444022803+0.695863901109373i	216
191	165	133	5	295	104	196	0.58878405775519+0i	0.0892403342358413+0.803348925485563i	297	3	181	119	97	202	0.569574152959089+0i	0.804251067032323-0.169603966517021i	157	143	299	1	116	184	0.621825270205921+0i	0.0367520286581148-0.782293181437015i	108	192	36	264	54	246	0.424264068711928+0i	-0.313049516849971+0.84970583144992i	118	182	147	153	6	294	0.14142135623731+0i	-0.98562759795912+0.0924025873086676i	229	70	42	258	96	204	0.565685424949238+0i	0.489908281746702+0.663317326380062i	228
192	164	136	6	294	104	195	0.589767824619589+0i	0.0781455737539272+0.803783044326109i	281	19	184	114	109	191	0.602771377334171+0i	0.770528950494758-0.207248167943925i	165	132	298	1	119	181	0.629814787589706+0i	0.0863476834246736-0.771930962522249i	122	177	35	263	60	239	0.447960820073665+0i	-0.208994088226041+0.869282793321883i	109	191	132	166	5	295	0.129099444873581+0i	-0.915108355143478+0.381981716420997i	220	79	44	256	87	213	0.53851648071345+0i	0.467715048642134+0.700887033175594i	219
193	174	126	10	289	112	186	0.613057033378214+0i	0.133518930789792+0.778674366437123i	292	8	176	124	112	188	0.611010092660779+0i	0.77867778412558-0.14257480554412i	160	140	297	3	106	194	0.594418483337567+0i	0.0545783407307375-0.802301608741841i	132	167	46	254	54	246	0.424264068711928+0i	-0.150750464014026+0.892902176948604i	97	203	132	166	6	293	0.141657649394966+0i	-0.942021325375778+0.304185688199092i	226	74	44	255	95	205	0.562731433871138+0i	0.482114852366941+0.671489837942866i	223
194	168	131	5	295	109	190	0.60377851484073+0i	0.10121977848049+0.790699729012906i	291	9	173	127	104	196	0.58878405775519+0i	0.797746704172219-0.130128895006816i	176	123	297	3	110	189	0.606541817675112+0i	0.141508819507613-0.782356873436243i	118	182	41	259	60	240	0.447213595499958+0i	-0.251950930937266+0.858207858505062i	100	198	135	164	9	290	0.173494479589872+0i	-0.944608924226759+0.278592257291914i	237	63	37	262	87	213	0.53851648071345+0i	0.514390505607921+0.66738475240331i	222
195	175	124	7	293	97	203	0.568624070307733+0i	0.144876950319263+0.809739054222319i	287	13	187	111	107	192	0.598213617174146+0i	0.771811731043843-0.215515939202954i	157	143	297	3	111	188	0.609292588330089+0i	0.0377165704610578-0.792047979682214i	107	191	44	256	61	239	0.450924975282289+0i	-0.330692584840004+0.829041061105241i	98	202	144	155	3	297	0.1+0i	-0.989431504996674+0.105001413895325i	219	81	52	248	90	210	0.547722557505166+0i	0.481665228424147+0.684104237471977i	210
196	165	134	14	286	119	180	0.630867110441485+0i	0.0881500232962744+0.770867214477355i	294	6	187	111	103	196	0.586925553499906+0i	0.782499105524624-0.207878677362526i	172	128	298	2	114	186	0.616441400296898+0i	0.115773956813659-0.778842982200975i	120	179	41	258	57	242	0.436618198778998+0i	-0.236035661635262+0.868131162285623i	102	197	154	146	5	295	0.129099444873581+0i	-0.98815736303361-0.08293587411847i	241	59	30	269	81	218	0.520483438769616+0i	0.516218441651707+0.680158445117928i	225
197	157	143	8	292	97	203	0.568624070307733+0i	0.0405014007468649+0.821599843722118i	289	10	200	100	108	190	0.602010055881586+0i	0.751949763438244-0.268617657428954i	160	138	293	7	120	180	0.632455532033676+0i	0.0598052007916833-0.772284492889937i	107	192	40	260	40	260	0.365148371670111+0i	-0.336489202585693+0.868010186121056i	115	184	148	152	6	294	0.14142135623731+0i	-0.988301259063638+0.0571018505236766i	235	65	39	261	99	201	0.574456264653803+0i	0.497653863288083+0.649877397940908i	212
198	183	116	11	289	95	204	0.563671670840713+0i	0.194142017662436+0.802859342892388i	288	12	181	118	91	208	0.551677284367371+0i	0.813008149904332-0.186198609291744i	176	123	295	5	113	187	0.613731754650732+0i	0.142398926697776-0.776566725406552i	127	173	43	257	44	256	0.382970843102535+0i	-0.194131064936713+0.903131476009928i	104	196	136	164	7	293	0.152752523165194+0i	-0.945446807342044+0.287744680495405i	241	59	37	261	101	199	0.58022983951764+0i	0.511517290464575+0.633784975278771i	213
199	157	142	8	291	112	187	0.612030995783164+0i	0.0418582280755909+0.789725236359483i	287	12	165	134	100	199	0.57831493196624+0i	0.810679039315736-0.0913856371592284i	165	135	296	4	109	191	0.602771377334171+0i	0.0815482010487377-0.793735823541045i	125	174	37	263	41	258	0.370302235774236+0i	-0.197456563557489+0.907682301077128i	92	207	140	160	6	294	0.14142135623731+0i	-0.975405175894911+0.169070230488451i	227	73	32	268	93	206	0.557706723374982+0i	0.453602740669997+0.69513147271506i	230
200	152	148	8	292	101	199	0.58022983951764+0i	0.0114700283194772+0.814372010682884i	295	5	191	108	80	220	0.516397779494322+0i	0.823083958162753-0.236360172508967i	165	134	297	3	113	187	0.613731754650732+0i	0.0830630121573995-0.785133026527781i	115	185	42	258	60	240	0.447213595499958+0i	-0.275742320463494+0.850862017430211i	96	204	146	154	8	292	0.163299316185545+0i	-0.983881003020021+0.072880074297779i	229	69	38	262	70	229	0.483852986323927+0i	0.510923070172794+0.710523682920298i	221
[truncated: 751 more columns]
