# Supplementary material for: Experimental benchmarking of quantum state overlap estimation strategies with photonic systems
Source: Light Sci Appl. 2025 Feb 12;14:83. doi: 10.1038/s41377-025-01755-8 (PMC11814415; doi:10.1038/s41377-025-01755-8)
Supplement: Supplementary file 3 — Dataset all [file 41377_2025_1755_MOESM3_ESM.zip › overlap_estimation_data/1_TT_data/Tomography_Psi/Psi_tomo_c05.csv]

Data No.	SigmaX+_Counts (m =1)	SigmaX-_Counts (m =1)	SigmaY+_Counts (m =1)	SigmaY-_Counts (m =1)	SigmaZ+_Counts (m =1)	SigmaZ-_Counts (m =1)	Tomo results (m =1)_1	Tomo results (m =1)_2	SigmaX+_Counts (m =2)	SigmaX-_Counts (m =2)	SigmaY+_Counts (m =2)	SigmaY-_Counts (m =2)	SigmaZ+_Counts (m =2)	SigmaZ-_Counts (m =2)	Tomo results (m =2)_1	Tomo results (m =2)_2	SigmaX+_Counts (m =3)	SigmaX-_Counts (m =3)	SigmaY+_Counts (m =3)	SigmaY-_Counts (m =3)	SigmaZ+_Counts (m =3)	SigmaZ-_Counts (m =3)	Tomo results (m =3)_1	Tomo results (m =3)_2	SigmaX+_Counts (m =4)	SigmaX-_Counts (m =4)	SigmaY+_Counts (m =4)	SigmaY-_Counts (m =4)	SigmaZ+_Counts (m =4)	SigmaZ-_Counts (m =4)	Tomo results (m =4)_1	Tomo results (m =4)_2	SigmaX+_Counts (m =5)	SigmaX-_Counts (m =5)	SigmaY+_Counts (m =5)	SigmaY-_Counts (m =5)	SigmaZ+_Counts (m =5)	SigmaZ-_Counts (m =5)	Tomo results (m =5)_1	Tomo results (m =5)_2	SigmaX+_Counts (m =6)	SigmaX-_Counts (m =6)	SigmaY+_Counts (m =6)	SigmaY-_Counts (m =6)	SigmaZ+_Counts (m =6)	SigmaZ-_Counts (m =6)	Tomo results (m =6)_1	Tomo results (m =6)_2	SigmaX+_Counts (m =7)
1	221	77	213	87	26	273	0.294883912309794+0i	0.721192848327833-0.626836784004941i	11	289	219	81	160	140	0.730296743340222+0i	-0.611887969793941-0.303742949034402i	281	18	177	123	75	225	0.5+0i	0.848442470120399-0.173624234759999i	99	198	280	20	86	213	0.536307204930347+0i	-0.302986547866598-0.787765024453156i	247	53	189	111	26	272	0.295378269592824+0i	0.886416789286341-0.356394379197601i	31	269	163	136	256	43	0.925303891145984+0i	-0.376793433034653-0.0428884349453457i	16
2	213	85	201	99	23	277	0.276887462097269+0i	0.753429670724156-0.59638667373259i	18	282	215	85	155	144	0.719996283899737+0i	-0.622587881308524-0.306577365795864i	284	16	179	121	83	217	0.525991127935317+0i	0.831246380410234-0.179896604715648i	101	199	284	16	83	217	0.525991127935317+0i	-0.292084446412661-0.798761547332583i	243	57	184	114	31	269	0.321455025366432+0i	0.885501657795947-0.335489911483634i	30	269	149	151	245	54	0.905206050195775+0i	-0.424958168244249+0.0035442815147846i	15
3	214	86	189	110	25	275	0.288675134594813+0i	0.813992555799079-0.504066251370145i	12	288	198	102	143	157	0.690410505906933+0i	-0.683265807820906-0.237657672285533i	281	19	185	112	71	229	0.486483983977547+0i	0.841016274638303-0.236695921229841i	116	184	278	21	86	214	0.535412613473634+0i	-0.215363907183897-0.816671121575766i	245	54	180	120	32	268	0.32659863237109+0i	0.901987896352167-0.282402493203453i	36	264	149	149	242	58	0.898146239020499+0i	-0.439696865275764-5.38473358655089e-17i	15
4	215	85	195	105	27	272	0.30050125348238+0i	0.784191635851295-0.542901901743205i	10	290	208	92	142	156	0.690297086126034+0i	-0.668433848364667-0.276922594322505i	275	25	175	120	90	208	0.549557479085484+0i	0.815300292746186-0.182406167190672i	108	192	272	27	61	238	0.451678400996131+0i	-0.288492423558193-0.844250403389361i	252	48	170	129	35	265	0.341565025531987+0i	0.921312777926426-0.185785087030216i	46	253	154	146	257	43	0.925562891794321+0i	-0.378313346473111-0.0145720696419273i	14
5	228	72	190	109	28	272	0.305505046330389+0i	0.844464764240908-0.439938550961626i	14	286	222	77	153	147	0.714142842854285+0i	-0.617252479242123-0.330150536679032i	284	16	187	112	66	233	0.469825271726817+0i	0.849891743669258-0.238638299712453i	106	193	279	21	76	224	0.503322295684717+0i	-0.27693536310688-0.818519072060955i	246	54	165	134	40	260	0.365148371670111+0i	0.918968966960635-0.14887143591022i	30	269	143	154	255	44	0.923494888651014+0i	-0.383199596093665+0.0177555678338767i	13
6	221	79	198	100	31	269	0.321455025366432+0i	0.777656028424022-0.540294149628185i	22	278	200	99	150	149	0.708288246974828+0i	-0.656368275295519-0.259823875698347i	274	26	181	119	81	219	0.519615242270663+0i	0.828890115473343-0.207222528868336i	107	192	278	22	68	232	0.476095228569523+0i	-0.27794483340049-0.834314091286553i	241	59	164	135	40	260	0.365148371670111+0i	0.919275325373019-0.146967829224618i	38	262	151	149	253	46	0.9198662110078+0i	-0.392216636952849-0.00350193425850764i	13
7	232	67	212	88	23	277	0.276887462097269+0i	0.769087161468223-0.576054052496886i	14	286	196	104	147	151	0.702345065195184+0i	-0.674309352206909-0.228075222069984i	280	20	177	121	73	227	0.493288286231625+0i	0.850111290837804-0.18432975846767i	107	192	282	17	85	213	0.534073870666651+0i	-0.258220004494418-0.805038837541422i	245	55	183	115	35	264	0.34213572772701+0i	0.884021742420086-0.318510129731009i	32	268	140	158	236	64	0.886942313043338+0i	-0.460524666460386+0.0353604993585212i	12
8	217	83	188	111	23	277	0.276887462097269+0i	0.832454636677924-0.479950634135178i	13	286	212	88	151	149	0.709459888459759+0i	-0.642022936016772-0.290642764050767i	271	29	191	108	65	234	0.466252404120157+0i	0.836507509762482-0.287860872233696i	113	186	278	22	79	220	0.514017554975258+0i	-0.235951854815788-0.824689441781721i	235	65	177	122	42	257	0.374790911609059+0i	0.8818132521716-0.28624667835592i	42	257	158	142	238	61	0.892180823641474+0i	-0.450441101419057-0.0334094609176554i	12
9	220	80	190	108	28	272	0.305505046330389+0i	0.820219683414293-0.48363864362396i	18	282	209	90	129	171	0.6557438524302+0i	-0.68790131488533-0.311113774974743i	276	24	180	120	82	217	0.523686444009004+0i	0.828744404479186-0.197320096304568i	101	199	282	18	93	205	0.558641689200467+0i	-0.288641172828527-0.777563975782971i	255	45	174	126	35	265	0.341565025531987+0i	0.916228707940719-0.209423704672164i	36	263	159	141	245	55	0.903696114115064+0i	-0.426843489105082-0.0337337982138554i	14
10	223	77	192	107	33	267	0.33166247903554+0i	0.814601627583876-0.475840507247649i	19	281	204	95	149	150	0.705923338045516+0i	-0.653629133185903-0.272839141351311i	287	13	169	130	68	231	0.47689070987374+0i	0.870134102098562-0.124265422387925i	113	186	285	15	90	209	0.548637716969591+0i	-0.21889079512603-0.806897437923488i	249	50	174	124	33	267	0.33166247903554+0i	0.914776935988243-0.2306147380025i	42	258	140	159	236	64	0.886942313043338+0i	-0.460091788985514+0.0406063916328723i	18
11	245	55	198	99	26	274	0.294392028877595+0i	0.845702846400969-0.445106761263668i	14	286	196	104	142	157	0.689141776385575+0i	-0.686424970175541-0.232173151677021i	281	19	177	122	83	217	0.525991127935317+0i	0.832230174373274-0.175289104612819i	104	196	278	21	73	227	0.493288286231625+0i	-0.292306360358182-0.819282404522897i	244	56	176	124	35	265	0.341565025531987+0i	0.905845731925508-0.250553074787906i	40	260	150	150	248	52	0.90921211313239+0i	-0.416333199893227-5.09861120628015e-17i	18
12	205	94	207	93	19	281	0.251661147842358+0i	0.676320489696888-0.692284090444688i	14	286	208	91	138	160	0.680505142024767+0i	-0.672760960020113-0.290353994893591i	276	24	188	112	70	230	0.483045891539648+0i	0.838300821840456-0.25282088277728i	115	184	274	26	75	225	0.5+0i	-0.232853719737455-0.834133769370615i	246	52	173	125	43	256	0.379226461405452+0i	0.89821869124369-0.222239676184006i	32	267	152	145	248	52	0.90921211313239+0i	-0.416146128193547-0.0124793158006891i	13
13	212	87	197	102	23	277	0.276887462097269+0i	0.765034126254515-0.581425935953432i	15	285	228	70	158	142	0.725718035235908+0i	-0.59277666215325-0.349212202163362i	274	26	176	122	79	221	0.513160143944688+0i	0.838386914405355-0.183777170564066i	100	198	268	32	65	235	0.465474668125631+0i	-0.341364285963918-0.816580527322124i	245	52	166	133	42	257	0.374790911609059+0i	0.91402022611819-0.155237878180886i	31	269	164	135	249	51	0.91104335791443+0i	-0.409263360175996-0.0500350079189899i	11
14	218	80	202	98	24	276	0.282842712474619+0i	0.76784908556549-0.574811083571151i	14	286	215	85	138	162	0.678232998312527+0i	-0.663013035931334-0.316881230408358i	281	18	175	125	60	238	0.448711802696558+0i	0.878053224262051-0.166373836536346i	88	212	282	18	64	236	0.461880215351701+0i	-0.377071525362457-0.802797441094263i	253	47	191	108	42	257	0.374790911609059+0i	0.859530978897618-0.347474126936888i	34	265	174	125	248	52	0.90921211313239+0i	-0.40727134354865-0.0863908910557743i	9
15	234	66	183	117	18	282	0.244948974278318+0i	0.902397053402188-0.354513128122288i	11	289	213	87	139	161	0.680685928555405+0i	-0.667240450088169-0.302418333493199i	280	20	186	114	66	234	0.469041575982343+0i	0.851143309291859-0.235701224111592i	102	197	282	18	85	215	0.532290647422377+0i	-0.287488341460901-0.796251920054656i	248	49	183	116	40	260	0.365148371670111+0i	0.882884827911376-0.295264368508235i	41	258	151	147	245	55	0.903696114115064+0i	-0.42810120603909-0.00791774723073568i	15
16	218	81	173	127	28	272	0.305505046330389+0i	0.902970636771122-0.30217659703528i	14	286	209	90	141	158	0.68671093362092+0i	-0.665624650299297-0.292184733618003i	283	16	194	106	86	212	0.537206295594947+0i	0.801324613461008-0.263226632077229i	107	192	278	22	69	231	0.479583152331272+0i	-0.277345167473425-0.832514058787681i	246	54	191	108	40	260	0.365148371670111+0i	0.854071830305139-0.370442944791631i	40	260	158	140	245	55	0.903696114115064+0i	-0.42672932101559-0.0351485407791976i	17
17	201	99	183	117	19	281	0.251661147842358+0i	0.812548935361879-0.525766958175334i	6	294	210	90	145	155	0.695221787153807+0i	-0.663503343164549-0.276459726318562i	272	28	173	127	80	219	0.517260600111872+0i	0.841012991769103-0.158551629595815i	103	197	282	17	75	224	0.500835422470633+0i	-0.288500541634725-0.816046148863612i	246	53	168	132	31	269	0.321455025366432+0i	0.930973663458786-0.173074274844048i	35	265	146	153	257	42	0.9271093638699+0i	-0.374616290799632+0.0114394970289257i	18
18	222	77	188	112	28	272	0.305505046330389+0i	0.843971964226266-0.440883193450062i	10	290	217	82	142	158	0.687992248018343+0i	-0.653291408230963-0.316033230212064i	282	18	184	115	73	227	0.493288286231625+0i	0.841415386290079-0.220650888013133i	110	190	281	18	78	222	0.509901951359279+0i	-0.249578043300478-0.823231923762863i	237	63	192	107	45	255	0.387298334620742+0i	0.82786049846994-0.405767168550022i	33	266	149	151	245	55	0.903696114115064+0i	-0.428158751240609+0.0036629318060356i	12
19	210	89	195	105	26	274	0.294392028877595+0i	0.767733740390009-0.569138152999866i	17	283	213	86	142	158	0.687992248018343+0i	-0.654496355049556-0.313530202522042i	277	22	168	129	66	234	0.469041575982343+0i	0.872889852593392-0.134399796277699i	114	184	283	17	86	214	0.535412613473634+0i	-0.216290912722919-0.816426098558112i	235	65	173	127	31	269	0.321455025366432+0i	0.914053340197758-0.247332080288805i	53	247	153	147	242	56	0.901155112570944+0i	-0.433289607620318-0.0134007095140305i	13
20	207	92	202	97	35	265	0.341565025531987+0i	0.694071606672542-0.633717553918408i	10	289	210	90	146	152	0.699952059719836+0i	-0.656419691920452-0.281389946787405i	278	22	186	114	74	226	0.496655480858378+0i	0.835530737840518-0.234993020017646i	121	179	287	13	73	227	0.493288286231625+0i	-0.180140557431558-0.85100884028012i	252	48	181	118	38	261	0.356497266473874+0i	0.892436259494107-0.276527072339803i	47	253	153	147	244	56	0.901849950564579+0i	-0.431866234821971-0.0125786281986983i	15
21	222	77	194	103	26	274	0.294392028877595+0i	0.807935687892788-0.510463767139786i	15	285	215	85	149	149	0.707106781186548+0i	-0.637104390547062-0.306753965818956i	283	17	171	127	68	231	0.47689070987374+0i	0.867023460801887-0.144379947552416i	99	201	281	19	68	230	0.477690191926825+0i	-0.318720879076126-0.818675199195538i	259	41	178	122	27	273	0.3+0i	0.923941760836732-0.237342837646133i	30	270	145	155	248	52	0.90921211313239+0i	-0.415972269439692+0.0173321778933205i	8
22	221	77	184	116	19	281	0.251661147842358+0i	0.876207953360837-0.411006434419074i	14	286	217	82	120	180	0.632455532033676+0i	-0.693378706432781-0.345291137253193i	285	15	181	118	68	232	0.476095228569523+0i	0.856241758455182-0.200457936762083i	124	176	281	19	74	225	0.497485315156123+0i	-0.168876067268205-0.850875569697496i	241	59	179	119	32	267	0.327144328043812+0i	0.896870912016882-0.297656103258055i	32	268	150	150	244	56	0.901849950564579+0i	-0.432049379893857-5.29107890160611e-17i	9
23	222	77	184	116	32	268	0.32659863237109+0i	0.856249353336423-0.400212916138762i	15	284	222	78	153	145	0.716535287890238+0i	-0.615435366782087-0.328354215020688i	284	16	179	120	88	212	0.541602560309064+0i	0.820848382969632-0.181313537395329i	111	185	276	24	73	227	0.493288286231625+0i	-0.248132372107259-0.833724770280391i	253	47	173	127	32	268	0.32659863237109+0i	0.922444801234521-0.205982819693145i	36	264	156	143	245	54	0.905206050195775+0i	-0.424279228503955-0.0242722670768853i	14
24	234	66	185	115	29	271	0.310912635102961+0i	0.8773278418082-0.365553267420083i	17	282	215	83	149	150	0.705923338045516+0i	-0.633566813345982-0.316647017717352i	282	18	172	127	77	223	0.506622805119022+0i	0.849828884394282-0.145341668431676i	95	204	281	19	80	220	0.516397779494322+0i	-0.329873441798095-0.790263782372451i	265	35	186	113	28	272	0.305505046330389+0i	0.907295766360346-0.288930889679971i	32	267	159	140	253	47	0.918331820930394+0i	-0.3945240223815-0.0318976869159512i	8
25	218	82	181	118	28	272	0.305505046330389+0i	0.863480682359945-0.401332502867474i	9	291	204	95	154	146	0.716472842006823+0i	-0.650415528649378-0.252242555407323i	269	31	182	118	76	223	0.504163269196288+0i	0.833981468750662-0.224263924369926i	111	188	283	17	82	217	0.523686444009004+0i	-0.237611465872621-0.818103477346887i	246	54	178	121	35	265	0.341565025531987+0i	0.900747687109999-0.268303815662991i	38	260	148	152	244	55	0.903356801992261+0i	-0.428821154692294+0.00767499724314128i	11
26	217	83	188	112	32	267	0.327144328043812+0i	0.821973213669589-0.466193762976782i	19	281	205	95	128	172	0.653197264742181+0i	-0.69815163156052-0.293117097220066i	285	15	176	123	87	212	0.539416258251039+0i	0.826168002976717-0.162716106123248i	114	185	276	24	84	214	0.530922964874258+0i	-0.230521961720834-0.815463322616968i	249	51	168	131	33	267	0.33166247903554+0i	0.927240830514685-0.173851782350478i	36	263	152	148	239	61	0.892561855933059+0i	-0.450855450125104-0.00791810746475236i	16
27	227	70	212	88	27	272	0.30050125348238+0i	0.751362059227238-0.587498129877298i	14	286	206	92	141	158	0.68671093362092+0i	-0.669754482858548-0.282589855331652i	271	29	171	128	76	224	0.503322295684717+0i	0.850685483464894-0.151660393276447i	112	187	283	17	78	221	0.510753918455249+0i	-0.234030296537005-0.827260693545517i	253	47	177	122	39	261	0.360555127546399+0i	0.900970486529686-0.241354888913528i	37	263	149	150	247	53	0.907377172587747+0i	-0.420313198296597+0.00186601295600351i	11
28	218	81	192	107	24	276	0.282842712474619+0i	0.815038123762864-0.505680587736083i	21	279	220	79	136	164	0.673300329224139+0i	-0.64830103096223-0.355489015188903i	271	29	181	119	75	225	0.5+0i	0.838930270932719-0.214932548751358i	100	199	273	27	86	213	0.536307204930347+0i	-0.316014205310808-0.782629927859635i	245	55	167	132	34	266	0.336650164612069+0i	0.925947020966934-0.171139653584805i	31	269	155	144	254	46	0.920144916122817+0i	-0.391157645370679-0.0181391786307754i	9
29	217	83	186	113	22	278	0.270801280154532+0i	0.84468684469677-0.461704235482935i	12	288	215	83	147	153	0.7+0i	-0.643446611933451-0.309800673968542i	277	23	191	108	65	235	0.465474668125631+0i	0.841012375670051-0.275738131753934i	99	201	276	23	81	218	0.520483438769616+0i	-0.318361476193179-0.792302316317866i	246	53	187	113	29	271	0.310912635102961+0i	0.887821390003544-0.339273507344014i	41	259	159	139	251	48	0.916223162195294+0i	-0.398970311848351-0.036848437151193i	6
30	215	85	205	95	30	270	0.316227766016838+0i	0.724211818890502-0.612794615984271i	14	286	205	94	136	163	0.674425309673176+0i	-0.683284433882752-0.27977291521119i	275	25	161	138	78	222	0.509901951359279+0i	0.856590886299541-0.0790699279661115i	112	187	283	17	59	241	0.443471156521669+0i	-0.243982925335381-0.862441688161074i	239	61	176	124	35	265	0.341565025531987+0i	0.902150206536222-0.263549498538672i	30	270	151	148	230	69	0.877058019307029+0i	-0.480346684378988-0.00602441493786355i	8
31	211	87	205	93	26	274	0.294392028877595+0i	0.709216175486791-0.640582352052585i	13	286	207	93	149	149	0.707106781186548+0i	-0.652824265702768-0.271699242011533i	280	20	192	107	66	234	0.469041575982343+0i	0.839183327681387-0.275265948750648i	115	185	275	25	82	218	0.522812904711937+0i	-0.229845344296459-0.82087622963021i	234	66	179	121	34	266	0.336650164612069+0i	0.890078699427114-0.307289074802218i	36	264	155	145	250	50	0.912870929175277+0i	-0.407856188824706-0.0178884293344169i	16
32	228	72	194	104	26	274	0.294392028877595+0i	0.826411812229777-0.479975884748838i	13	286	218	81	157	143	0.723417813807024+0i	-0.617069202204006-0.309664764476003i	277	23	178	121	62	238	0.454606056566195+0i	0.868938623085535-0.195650204813455i	106	193	284	15	71	228	0.487296823281184+0i	-0.268717639252643-0.830862585735182i	243	56	188	112	35	265	0.341565025531987+0i	0.871107449980508-0.352852864409217i	40	260	145	155	232	68	0.879393730551528+0i	-0.475604155485186+0.021618370703872i	10
33	224	76	187	111	29	271	0.310912635102961+0i	0.844293192665341-0.436465735370256i	19	281	215	84	146	154	0.697614984548545+0i	-0.640403855042654-0.32127283697792i	276	24	182	117	72	228	0.489897948556636+0i	0.843974383348421-0.218419871466983i	105	193	275	24	77	223	0.506622805119022+0i	-0.28610258906444-0.813313372485635i	238	62	181	119	29	270	0.311432121906498+0i	0.896281788982104-0.315735630209605i	31	269	136	164	249	51	0.91104335791443+0i	-0.409486484376923+0.048174880514932i	13
34	221	79	188	111	29	271	0.310912635102961+0i	0.834872222790553-0.454226490801775i	11	289	218	82	155	145	0.718795288428261+0i	-0.624497570725347-0.305509602944774i	275	22	178	121	71	229	0.486483983977547+0i	0.852600466121267-0.190802983475444i	118	181	280	20	63	235	0.459792775033661+0i	-0.209784438635664-0.862891124843201i	248	52	170	129	41	259	0.369684550213647+0i	0.909344405536705-0.190856190500673i	26	273	146	154	245	55	0.903696114115064+0i	-0.427951505259046+0.0138145749066078i	9
35	225	75	195	102	22	278	0.270801280154532+0i	0.815849769543331-0.510936219309965i	11	289	205	94	138	162	0.678232998312527+0i	-0.682143255355235-0.273277476520408i	286	14	173	127	74	226	0.496655480858378+0i	0.855795833700663-0.1447301777582i	107	193	282	18	74	225	0.497485315156123+0i	-0.26868873569035-0.82481193281689i	238	62	166	134	46	254	0.391578004149024+0i	0.905302895904643-0.164600526528117i	37	262	141	158	248	52	0.90921211313239+0i	-0.41514991511155+0.0313668824750949i	11
36	220	80	195	104	24	275	0.283315298789931+0i	0.803291027081058-0.523885452444168i	20	280	209	91	135	163	0.673067704044837+0i	-0.673466934719533-0.305650378065019i	281	19	180	119	69	231	0.479583152331272+0i	0.854491155381849-0.199611786661491i	103	196	284	15	73	225	0.494940847933387+0i	-0.283920505444598-0.821232429726849i	245	53	157	142	44	256	0.382970843102535+0i	0.920972831886607-0.0717103636868229i	35	265	154	145	246	52	0.908572152173232+0i	-0.41740637321147-0.0163879192623378i	5
37	224	76	190	109	30	269	0.316756133579975+0i	0.83140297916776-0.456546424879702i	19	281	222	78	153	146	0.71533606481061+0i	-0.612381341604378-0.336576004545918i	279	20	195	105	84	216	0.529150262212918+0i	0.801803095845766-0.277690106939634i	99	200	280	20	68	231	0.47689070987374+0i	-0.319196827448135-0.818955820654061i	239	60	176	124	46	254	0.391578004149024+0i	0.88384397809475-0.255903280659538i	48	252	164	134	254	46	0.920144916122817+0i	-0.387356063015865-0.0573464364907025i	12
38	214	85	191	108	21	279	0.264575131106459+0i	0.810998817522535-0.521805440731553i	13	287	202	98	153	147	0.714142842854285+0i	-0.654443630367469-0.248401961891302i	274	26	170	129	83	216	0.526869977550579+0i	0.838488795287929-0.139084747303397i	116	184	279	21	68	231	0.47689070987374+0i	-0.224014387743225-0.849936941731649i	248	52	183	117	35	264	0.34213572772701+0i	0.890517916525952-0.299868278013841i	36	264	147	152	254	46	0.920144916122817+0i	-0.391483249379205+0.00861387188389381i	14
39	215	84	183	117	20	280	0.258198889747161+0i	0.863359359405313-0.433525027951767i	17	283	220	79	155	145	0.718795288428261+0i	-0.613809139458569-0.326453172216882i	280	19	167	132	84	216	0.529150262212918+0i	0.841000100943091-0.112777791314208i	92	208	282	18	79	220	0.514017554975258+0i	-0.345062199071458-0.785313970300559i	252	47	166	134	30	269	0.316756133579975+0i	0.93723231316105-0.145812012558129i	35	265	144	156	262	38	0.934523051258412+0i	-0.355419190810641+0.0185436099553377i	17
40	228	71	202	98	25	275	0.288675134594813+0i	0.798999671985708-0.527509422506743i	17	283	229	68	141	157	0.687862168182047+0i	-0.619273966618895-0.378609814785608i	280	20	178	122	68	232	0.476095228569523+0i	0.859679289465485-0.185161693115643i	103	196	278	22	90	210	0.547722557505166+0i	-0.286519659367393-0.786070279807088i	254	46	176	124	32	267	0.327144328043812+0i	0.916759812602811-0.229189953150703i	34	266	165	134	242	57	0.899646902120484+0i	-0.432746402215801-0.0580172635884982i	17
41	228	71	183	116	26	274	0.294392028877595+0i	0.878991017460717-0.375110816368586i	9	291	212	88	154	145	0.717669957030445+0i	-0.637476836924364-0.280308963753976i	279	21	171	128	80	220	0.516397779494322+0i	0.844620820391863-0.14124093986486i	108	191	274	26	66	234	0.469041575982343+0i	-0.281140319046854-0.837233611966358i	246	53	173	127	41	257	0.370923027887795+0i	0.903521124435379-0.214629180405599i	41	259	153	147	230	69	0.877058019307029+0i	-0.480202616225564-0.0132165857676762i	10
42	216	83	200	100	23	277	0.276887462097269+0i	0.768953085196835-0.576233013718932i	17	283	220	80	144	155	0.693977918359488+0i	-0.637137831670189-0.335335700879047i	280	20	187	112	74	226	0.496655480858378+0i	0.833730164763975-0.241303430758804i	96	204	276	23	81	218	0.520483438769616+0i	-0.334286427798042-0.785715962773176i	239	59	199	101	26	274	0.294392028877595+0i	0.840625629225434-0.45462279399814i	39	260	164	134	249	51	0.91104335791443+0i	-0.408538571986086-0.0556438244513224i	12
43	236	63	181	118	27	272	0.30050125348238+0i	0.896206157176419-0.326364091919736i	15	285	211	88	148	150	0.70472994494488+0i	-0.645265541376902-0.294937426939275i	273	26	184	116	78	222	0.509901951359279+0i	0.829570938363947-0.227622622386178i	118	181	275	25	75	224	0.500835422470633+0i	-0.2121693273552-0.839135302634983i	235	65	169	131	37	263	0.351188458428425+0i	0.913754972681989-0.20425111154068i	52	248	162	135	256	43	0.925303891145984+0i	-0.375607679684743-0.0522645194366525i	12
44	217	83	191	108	31	269	0.321455025366432+0i	0.804262401111445-0.499828627456571i	8	292	209	91	155	145	0.718795288428261+0i	-0.642010393574052-0.266750797330064i	275	22	167	133	79	221	0.513160143944688+0i	0.850796121089785-0.113192875240641i	112	188	281	18	66	233	0.469825271726817+0i	-0.244312660413986-0.848277983922878i	243	56	164	135	22	278	0.270801280154532+0i	0.951264339899153-0.147522277310564i	34	266	160	138	240	60	0.894427190999916+0i	-0.445189605858055-0.0424995863032742i	10
45	216	84	200	100	23	276	0.277350098112615+0i	0.765821364578596-0.58016770043833i	8	292	212	87	154	146	0.716472842006823+0i	-0.638157474919966-0.281818565517673i	279	21	177	121	75	223	0.501675046567988+0i	0.845115514176509-0.184667039152039i	113	185	267	33	69	231	0.479583152331272+0i	-0.259640057737894-0.838204653063835i	247	53	174	125	31	269	0.321455025366432+0i	0.917908190908382-0.232618184435286i	33	267	161	136	253	46	0.9198662110078+0i	-0.389968053606011-0.0420840945357432i	14
46	222	78	201	97	25	275	0.288675134594813+0i	0.774380757677983-0.563028515090256i	16	284	220	80	134	162	0.672831853216465+0i	-0.65571683869865-0.342538647081385i	280	20	180	120	76	222	0.505008472252674+0i	0.841011058388533-0.194079475012738i	103	195	277	23	79	220	0.514017554975258+0i	-0.293851372557774-0.805876742450835i	247	52	173	125	31	269	0.321455025366432+0i	0.919301596393244-0.227048984881016i	30	270	166	134	253	47	0.918331820930394+0i	-0.392339305964068-0.0523119074618759i	16
47	214	86	189	111	28	272	0.305505046330389+0i	0.813114277089433-0.495491512601373i	14	286	221	79	122	178	0.637704215656966+0i	-0.682830212243365-0.35647753727411i	277	23	181	119	81	219	0.519615242270663+0i	0.830030631030799-0.202605902062636i	121	177	286	13	73	225	0.494940847933387+0i	-0.17516787762914-0.851087405437234i	240	59	155	145	46	254	0.391578004149024+0i	0.918753097297873-0.0505906401642845i	39	260	158	142	259	41	0.929157324317757+0i	-0.368725889960023-0.0266061034324095i	9
48	205	95	189	111	21	279	0.264575131106459+0i	0.78666431157852-0.557816511846587i	11	289	200	100	138	162	0.678232998312527+0i	-0.691471612689421-0.248730795931447i	276	23	183	116	69	231	0.479583152331272+0i	0.84825599596642-0.224636963358696i	105	195	274	25	67	232	0.473371173138509+0i	-0.298542243657862-0.828729305137209i	244	56	170	129	32	268	0.32659863237109+0i	0.923317441545491-0.202035233242182i	30	269	153	145	234	66	0.883176086632785+0i	-0.468777269293048-0.0157439446821062i	11
49	220	80	195	104	25	273	0.289642223181746+0i	0.801706407370886-0.522852004807099i	13	287	213	87	131	169	0.660807586719967+0i	-0.681910159753267-0.313579124558072i	273	27	175	124	82	218	0.522812904711937+0i	0.834583135503424-0.173602006324638i	101	198	282	17	79	219	0.514879278220574+0i	-0.294670319676202-0.805027162001995i	247	52	183	117	39	261	0.360555127546399+0i	0.883806584140256-0.29813742104998i	38	262	153	147	246	54	0.905538513813742+0i	-0.424111951239222-0.0113601415510506i	20
50	223	77	208	91	19	281	0.251661147842358+0i	0.754244467439718-0.606450286506027i	16	284	220	79	146	154	0.697614984548545+0i	-0.633611180629655-0.334470036198203i	278	21	169	130	63	236	0.459023246837373+0i	0.878368132811467-0.133293218597849i	111	189	275	25	86	213	0.536307204930347+0i	-0.251383868304195-0.805717526616009i	233	67	181	119	46	254	0.391578004149024+0i	0.86198457629267-0.321946046567142i	45	255	148	152	247	51	0.910416970625375+0i	-0.413616815622821+0.00787841553567267i	13
51	233	66	199	100	22	278	0.270801280154532+0i	0.828066419359241-0.490889673751885i	11	289	217	83	144	155	0.693977918359488+0i	-0.648582695753703-0.312626191478404i	275	25	177	122	70	229	0.483852986323927+0i	0.854577558830851-0.188635849106476i	123	177	282	18	80	220	0.516397779494322+0i	-0.171609084081282-0.838977744397381i	245	54	175	125	36	264	0.346410161513775+0i	0.907697048990595-0.236824971769798i	30	270	147	152	251	49	0.91469484893415+0i	-0.404056924599546+0.00844600594898704i	8
52	221	79	193	106	26	274	0.294392028877595+0i	0.814156422227866-0.500482420748676i	9	291	229	71	144	155	0.693977918359488+0i	-0.628125109801543-0.351928253009375i	285	14	176	124	77	221	0.508320038700981+0i	0.845839433402469-0.161760289182553i	95	205	285	15	80	218	0.51812776015084+0i	-0.322703248354-0.792089791414364i	245	55	175	124	33	267	0.33166247903554+0i	0.910939955098564-0.245333239095371i	42	258	161	139	238	62	0.890692614392492+0i	-0.452266249336055-0.0460641550249686i	17
53	225	75	194	106	25	275	0.288675134594813+0i	0.825804725895576-0.484472105858738i	14	285	219	81	148	151	0.703550479775242+0i	-0.633700892716811-0.321620740901366i	274	26	168	130	77	223	0.506622805119022+0i	0.852089944630187-0.131438425102621i	102	197	277	23	76	223	0.504163269196288+0i	-0.303422140864301-0.808550803862463i	254	46	177	123	34	266	0.336650164612069+0i	0.911415817905493-0.23661756811008i	44	256	149	151	239	61	0.892561855933059+0i	-0.45090491054046+0.00425381991075911i	21
54	219	79	198	102	29	271	0.310912635102961+0i	0.785525099938978-0.535054810929864i	10	290	201	99	147	151	0.702345065195184+0i	-0.668839800823674-0.243648784585767i	271	29	168	130	69	231	0.479583152331272+0i	0.866733913502187-0.137012127876268i	109	190	270	30	85	215	0.532290647422377+0i	-0.271524735366978-0.801836008639273i	245	55	184	115	45	254	0.387945450083904+0i	0.865986083677341-0.315541487979598i	24	275	174	124	258	42	0.92736184954957+0i	-0.366908746049323-0.073334658058202i	10
55	214	85	195	105	23	277	0.276887462097269+0i	0.788921909676862-0.548575932542749i	13	287	194	106	138	160	0.680505142024767+0i	-0.697645518901299-0.224061334537644i	281	19	189	111	74	226	0.496655480858378+0i	0.8318656740061-0.24765466630716i	109	191	290	10	66	233	0.469825271726817+0i	-0.248101966860208-0.847177447815344i	251	49	180	120	46	253	0.392232270276368+0i	0.881789633533412-0.261917712930716i	33	266	151	148	253	46	0.9198662110078+0i	-0.392199762295186-0.00504978234714831i	11
56	230	69	190	110	22	277	0.271253747103567+0i	0.862529856112649-0.427157643027217i	19	281	214	86	144	155	0.693977918359488+0i	-0.646919979789849-0.316052509210308i	278	21	178	122	86	214	0.535412613473634+0i	0.825351470059497-0.179243644807733i	100	200	278	22	70	230	0.483045891539648+0i	-0.318585715326831-0.815579431236687i	254	45	171	129	46	254	0.391578004149024+0i	0.902226479138975-0.180704308214151i	30	270	142	158	251	45	0.920854479802848+0i	-0.389042852481228+0.0259361901654151i	12
57	226	72	195	105	19	281	0.251661147842358+0i	0.83700174472661-0.48589581804259i	16	284	213	87	139	161	0.680685928555405+0i	-0.662959972776344-0.31169013645455i	276	24	188	111	84	215	0.530034390251707+0i	0.810731428462281-0.24855199869245i	99	201	282	18	78	221	0.510753918455249+0i	-0.309844974395714-0.801951698435964i	253	47	172	128	32	268	0.32659863237109+0i	0.924313908045849-0.197426271621443i	37	263	163	137	263	37	0.936304793679209+0i	-0.348887254983403-0.0401374718122499i	17
58	219	80	186	113	22	278	0.270801280154532+0i	0.852252156942326-0.447585665156761i	8	292	228	69	153	147	0.714142842854285+0i	-0.609316475812368-0.344577179023213i	281	19	185	115	78	222	0.509901951359279+0i	0.831081332889577-0.222044630924696i	115	183	271	29	90	210	0.547722557505166+0i	-0.227736012910399-0.805069132698351i	247	52	176	124	35	264	0.34213572772701+0i	0.908123841253273-0.241359136475314i	42	258	162	136	241	58	0.897786203329964+0i	-0.437233029221732-0.0529831224821265i	13
59	232	68	196	104	25	275	0.288675134594813+0i	0.835013389403221-0.468422145274977i	15	285	212	88	145	153	0.697550844890932+0i	-0.651148470141991-0.299045964065211i	279	21	160	139	71	229	0.486483983977547+0i	0.870790412028564-0.0711153404861159i	95	205	279	20	72	228	0.489897948556636+0i	-0.33982857079511-0.802817876277897i	238	60	193	107	36	262	0.347570667818095+0i	0.845341213279877-0.405700460935144i	35	264	157	142	232	67	0.880863061117602+0i	-0.472358921266522-0.0309405406943136i	14
60	217	83	185	114	23	277	0.276887462097269+0i	0.848456878843064-0.451059040566996i	20	280	227	73	142	158	0.687992248018343+0i	-0.624407088046093-0.369841121381148i	274	26	185	114	78	222	0.509901951359279+0i	0.826798422093365-0.237496040438406i	107	192	273	27	75	224	0.500835422470633+0i	-0.283515289509065-0.817791513903913i	235	65	164	136	34	265	0.337212654836588+0i	0.928913025490955-0.152997439492628i	53	247	159	138	247	53	0.907377172587747+0i	-0.417827112496229-0.0456855636906218i	11
61	214	86	195	104	31	268	0.32199212686941+0i	0.770749565095215-0.549787393580146i	7	293	208	91	152	146	0.714189830573049+0i	-0.647527580954774-0.265783592061096i	277	20	193	107	80	220	0.516397779494322+0i	0.81290221790386-0.269301536312586i	126	174	276	23	73	225	0.494940847933387+0i	-0.16144521571313-0.853796813867515i	244	55	173	126	26	274	0.294392028877595+0i	0.927438321524405-0.230632810114535i	33	267	166	131	256	43	0.925303891145984+0i	-0.374971022887689-0.0566519286932104i	9
62	226	74	198	102	27	273	0.3+0i	0.806545008964254-0.509396847766897i	11	289	210	90	148	152	0.702376916856849+0i	-0.653520456305514-0.282095160995186i	277	22	166	134	82	218	0.522812904711937+0i	0.845857265650311-0.105792971473754i	101	197	270	30	69	231	0.479583152331272+0i	-0.327776900060582-0.813979301817113i	246	54	169	129	38	262	0.355902608401044+0i	0.914623606338228-0.191825420792414i	38	262	152	147	242	58	0.898146239020499+0i	-0.439586634176198-0.00984501838366439i	12
63	205	95	198	100	24	275	0.283315298789931+0i	0.71394259886626-0.640326797030752i	14	286	208	91	151	147	0.711836645162339+0i	-0.644851118820733-0.278308507163679i	283	17	178	120	69	229	0.481189800558027+0i	0.856230807054974-0.187949942508409i	107	193	281	19	68	232	0.476095228569523+0i	-0.27425892047851-0.835532990294995i	248	51	170	129	25	275	0.288675134594813+0i	0.937341957261248-0.195081321054371i	26	274	173	127	252	47	0.918046493674746+0i	-0.389823649720379-0.072305999544909i	18
64	213	87	187	113	25	275	0.288675134594813+0i	0.825575857471992-0.48486201153117i	16	284	218	82	132	166	0.665547158460036+0i	-0.665562342415577-0.337748054360143i	275	25	180	120	75	223	0.501675046567988+0i	0.841169618569319-0.201880708456636i	117	179	286	13	80	219	0.517260600111872+0i	-0.191362801183773-0.83415930726391i	240	59	157	143	30	270	0.316227766016838+0i	0.945876833424851-0.0729178715417389i	39	260	151	149	253	47	0.918331820930394+0i	-0.395795303596579-0.00356991842459662i	10
65	227	73	189	111	27	273	0.3+0i	0.851007298922161-0.431029670882653i	8	292	220	80	128	172	0.653197264742181+0i	-0.679151633410355-0.334793058723415i	273	26	177	123	82	218	0.522812904711937+0i	0.832904368962384-0.181485478289698i	107	193	271	27	75	223	0.501675046567988+0i	-0.285851159164749-0.81646265221085i	243	57	174	125	33	267	0.33166247903554+0i	0.912074456735545-0.241081283741729i	35	264	151	147	258	42	0.92736184954957+0i	-0.374108288304007-0.00655657092130355i	10
66	221	78	205	94	21	279	0.264575131106459+0i	0.761797057883569-0.591324988986546i	14	286	198	102	131	169	0.660807586719967+0i	-0.707766439818485-0.249799919935936i	279	21	184	115	70	230	0.483045891539648+0i	0.845677958040364-0.226926106808685i	102	198	282	18	65	234	0.466252404120157+0i	-0.302323594343221-0.831389884443857i	247	52	185	115	45	255	0.387298334620742+0i	0.868068430687054-0.310575594090257i	31	269	157	143	235	65	0.885061203156784+0i	-0.464671432551954-0.0273336136795268i	18
67	222	78	204	95	26	272	0.295378269592824+0i	0.760829748570971-0.57783195787511i	12	288	217	82	141	159	0.685565460040104+0i	-0.653548790415766-0.320739736462587i	276	23	178	121	80	220	0.516397779494322+0i	0.835409211794608-0.1882147236059i	105	194	276	24	81	217	0.521356001727143+0i	-0.285020037889992-0.804332951870228i	232	68	177	123	30	270	0.316227766016838+0i	0.901092855869304-0.296701306200868i	42	258	146	154	247	53	0.907377172587747+0i	-0.420029353181711+0.0155566427104337i	17
68	233	67	197	102	20	280	0.258198889747161+0i	0.837799388272283-0.481067062210583i	16	284	223	77	142	158	0.687992248018343+0i	-0.637286316098632-0.347178366232837i	272	28	165	134	69	230	0.480384461415262+0i	0.870017764712563-0.11090472629841i	128	172	282	18	90	209	0.548637716969591+0i	-0.137447449959965-0.824684699759792i	247	52	176	124	42	258	0.374165738677394+0i	0.896247451684948-0.238202656047822i	32	268	147	152	246	52	0.908572152173232+0i	-0.417633606925972+0.00887776217885819i	9
69	221	78	194	105	22	278	0.270801280154532+0i	0.817274860513035-0.508653584515106i	9	291	218	82	147	152	0.701169591458887+0i	-0.642211323858861-0.309718936329096i	287	12	174	125	64	235	0.462651945572992+0i	0.872793210319404-0.155515881111457i	101	199	286	14	83	216	0.526869977550579+0i	-0.28810141418812-0.799628414889477i	245	55	173	126	46	254	0.391578004149024+0i	0.893049529116429-0.221651088902335i	38	262	163	137	252	48	0.916515138991168+0i	-0.397332409125485-0.0461189403449224i	12
70	213	86	192	108	27	273	0.3+0i	0.796454826395653-0.525033055636567i	9	291	220	80	150	149	0.708288246974828+0i	-0.632291347556063-0.313903505878896i	273	27	177	123	80	218	0.51812776015084+0i	0.835412596688196-0.183383252931555i	103	196	274	26	77	222	0.507469293270086+0i	-0.30343906019512-0.806473591096362i	254	46	183	116	33	267	0.33166247903554+0i	0.89767944744882-0.290123438604986i	47	253	157	142	236	64	0.886942313043338+0i	-0.460652456040118-0.0336548373572187i	22
71	212	87	204	96	24	276	0.282842712474619+0i	0.726823107388668-0.62588191423453i	14	285	220	80	138	160	0.680505142024767+0i	-0.651461315742498-0.335426453591402i	274	26	169	129	76	224	0.503322295684717+0i	0.852928212669075-0.138492348885431i	106	194	274	26	71	228	0.487296823281184+0i	-0.292018848504846-0.822962209422748i	243	57	190	110	35	265	0.341565025531987+0i	0.863385024684158-0.371348397713616i	31	269	168	131	240	60	0.894427190999916+0i	-0.441870452809087-0.068923892332718i	13
72	215	84	199	100	26	274	0.294392028877595+0i	0.762447417100313-0.576200719793367i	12	288	201	99	142	157	0.689141776385575+0i	-0.679695701473557-0.25119188967501i	273	27	169	129	72	228	0.489897948556636+0i	0.860329560705478-0.140829851154932i	109	190	283	16	89	211	0.544671154612273+0i	-0.243464873254173-0.802532359985978i	253	46	164	135	36	264	0.346410161513775+0i	0.929010578310085-0.130151240439577i	31	267	147	152	257	43	0.925562891794321+0i	-0.37850951651236+0.00799244911857907i	11
73	231	68	186	113	27	273	0.3+0i	0.870615858553278-0.389907715793799i	18	282	198	102	146	151	0.701129439962759+0i	-0.670104679253226-0.243674428819355i	279	21	179	121	69	231	0.479583152331272+0i	0.856129604413857-0.192463244403115i	100	200	281	19	63	236	0.459023246837373+0i	-0.316801777802234-0.830020657841852i	238	61	200	98	45	254	0.387945450083904+0i	0.797904847060133-0.46135255802601i	31	269	153	147	255	44	0.923494888651014+0i	-0.383488884493275-0.00966778700403226i	12
74	224	75	194	105	19	280	0.252081634598144+0i	0.830783357106733-0.496239723372478i	16	284	210	90	139	161	0.680685928555405+0i	-0.668610236735153-0.299377717941113i	279	21	191	109	87	213	0.53851648071345+0i	0.803031248257762-0.255226985880374i	110	190	281	19	73	227	0.493288286231625+0i	-0.254029586237944-0.831946894929265i	253	47	183	115	41	258	0.370302235774236+0i	0.881512251574899-0.292937543691404i	35	265	151	149	249	47	0.917178399340181+0i	-0.398461765237656-0.00346488491511001i	13
75	222	78	183	117	21	279	0.264575131106459+0i	0.876670367109639-0.401807251591918i	13	287	216	83	137	163	0.675771164423776+0i	-0.662696088818615-0.322749480553948i	280	19	179	120	81	218	0.520483438769616+0i	0.832857274411145-0.188270418353477i	111	189	277	22	82	218	0.522812904711937+0i	-0.248584220890078-0.815397174259967i	244	55	168	130	49	251	0.404145188432738+0i	0.896632047320553-0.180880176869716i	31	268	145	155	246	54	0.905538513813742+0i	-0.423889411701264+0.0178260104217549i	13
76	221	79	203	95	25	275	0.288675134594813+0i	0.76018672483876-0.582050521901309i	14	286	215	84	146	154	0.697614984548545+0i	-0.645102090830524-0.311731656620593i	279	21	186	113	83	217	0.525991127935317+0i	0.818159211834778-0.232268890347433i	107	192	280	20	71	227	0.488113750633033+0i	-0.272025731205812-0.829305111527052i	239	61	176	123	32	268	0.32659863237109+0i	0.905613391960523-0.270550767204771i	37	263	153	147	250	48	0.91592913180914+0i	-0.401198673324784-0.0106512922121626i	15
77	242	58	190	109	24	276	0.282842712474619+0i	0.87739195305356-0.387534979991303i	9	290	218	82	141	157	0.687862168182047+0i	-0.653756400932009-0.31535409593712i	280	19	181	119	68	232	0.476095228569523+0i	0.855737212983009-0.202600976427574i	121	179	286	14	71	229	0.486483983977547+0i	-0.18220511434679-0.854479156936672i	251	49	168	132	37	263	0.351188458428425+0i	0.921780610161654-0.164277732504057i	38	260	160	140	252	48	0.916515138991168+0i	-0.398407882595236-0.0356533180220362i	16
78	219	81	196	102	21	279	0.264575131106459+0i	0.795333516593005-0.545384815872064i	13	286	220	79	136	164	0.673300329224139+0i	-0.656923722065695-0.339290274033931i	273	27	188	112	90	210	0.547722557505166+0i	0.799380530087632-0.246963090596179i	103	197	280	20	78	222	0.509901951359279+0i	-0.292479032598777-0.808984558251938i	251	48	179	121	29	271	0.310912635102961+0i	0.914098981558044-0.260300567129386i	45	255	148	152	240	59	0.895921640147329+0i	-0.444131567281811+0.0084596489006058i	20
79	223	77	200	98	24	276	0.282842712474619+0i	0.784554410743201-0.55179196857456i	12	288	200	98	147	149	0.704713857974726+0i	-0.664961385731399-0.247395905108706i	278	22	165	135	74	225	0.497485315156123+0i	0.861576593589975-0.100966007061325i	118	178	276	23	79	219	0.514879278220574+0i	-0.199713287876498-0.833674955545997i	255	43	175	125	39	261	0.360555127546399+0i	0.908148661601055-0.212758098393958i	34	266	171	128	256	44	0.923760430703401+0i	-0.376515681209664-0.0700186294488046i	11
80	224	75	191	107	9	291	0.173205080756888+0i	0.857245981849973-0.484901357599746i	13	286	233	67	152	147	0.712994532947749+0i	-0.599646384843553-0.363404745608363i	280	20	184	116	80	219	0.517260600111872+0i	0.827978467325802-0.216548214531364i	107	192	277	23	80	218	0.51812776015084+0i	-0.272244377396339-0.810818489636955i	245	54	185	114	49	248	0.406181197229962+0i	0.856528564603552-0.318395435009697i	43	257	162	137	256	44	0.923760430703401+0i	-0.380366841775583-0.0445839920188303i	10
81	215	85	192	106	30	270	0.316227766016838+0i	0.789602984440676-0.525858466664157i	20	280	222	78	137	162	0.676900273255308+0i	-0.643911818321472-0.356628083993431i	278	22	170	130	67	232	0.473371173138509+0i	0.870303304471022-0.135984891323597i	121	178	280	20	69	230	0.480384461415262+0i	-0.188416821844331-0.856580335098145i	252	48	159	141	37	262	0.351775239887621+0i	0.932461706988973-0.0822760329696153i	34	266	161	139	254	46	0.920144916122817+0i	-0.389829201842572-0.0369665622436922i	8
82	223	77	196	103	29	271	0.310912635102961+0i	0.800848184459589-0.511835441114733i	9	291	213	87	142	158	0.687992248018343+0i	-0.662586887621389-0.296049460426578i	284	16	183	117	70	230	0.483045891539648+0i	0.850193147998426-0.209375924507075i	114	186	272	28	71	227	0.488113750633033+0i	-0.247011992386149-0.837096196419729i	252	48	173	124	34	265	0.337212654836588+0i	0.914885884390618-0.221971718831156i	35	265	142	158	258	42	0.92736184954957+0i	-0.373263657681584+0.0259661674908927i	12
83	230	69	204	96	35	264	0.34213572772701+0i	0.781149108183382-0.522253975185461i	12	288	217	82	158	142	0.725718035235908+0i	-0.617623234190286-0.303108683349166i	282	18	166	133	58	241	0.440431530558801+0i	0.890807476899863-0.111723345765033i	122	178	282	18	67	232	0.473371173138509+0i	-0.182782792166426-0.861690305927435i	257	43	172	126	25	273	0.289642223181746+0i	0.935482557499391-0.202434599722317i	45	255	155	145	255	45	0.921954445729289+0i	-0.386859966246396-0.0184219031545903i	16
84	219	81	201	98	23	277	0.276887462097269+0i	0.769137735198924-0.575986525559759i	10	290	211	89	151	149	0.709459888459759+0i	-0.646080983021645-0.28150671403086i	278	22	177	123	74	224	0.498319322975747+0i	0.848325988046647-0.17894376310359i	97	202	279	21	86	214	0.535412613473634+0i	-0.319285289268493-0.781914469357146i	239	61	185	113	50	250	0.408248290463863+0i	0.845461360768199-0.344279567766253i	25	274	163	137	246	54	0.905538513813742+0i	-0.421985071452295-0.043915822563188i	15
85	221	78	190	109	26	274	0.294392028877595+0i	0.831550060369284-0.471017866363021i	18	281	205	94	151	147	0.711836645162339+0i	-0.647074260864533-0.273099783102522i	276	24	183	116	65	234	0.466252404120157+0i	0.854761079407666-0.228017965919389i	104	195	281	19	87	212	0.539416258251039+0i	-0.277098054458795-0.795139464842237i	242	58	169	130	45	255	0.387298334620742+0i	0.901787562599352-0.191779018511204i	30	270	145	152	252	48	0.916515138991168+0i	-0.399826519525829+0.0117794008277812i	12
86	223	76	202	98	21	279	0.264575131106459+0i	0.788136497369828-0.555734524313201i	15	285	210	90	136	164	0.673300329224139+0i	-0.675644022663432-0.300286232294859i	280	19	179	120	80	220	0.516397779494322+0i	0.835273385787418-0.188816589124359i	101	197	274	25	69	231	0.479583152331272+0i	-0.316585379476102-0.818397029260232i	243	56	171	129	36	264	0.346410161513775+0i	0.91542792779072-0.204918786402778i	35	265	179	121	251	48	0.916223162195294+0i	-0.388505846138491-0.097971039461011i	18
87	225	74	198	101	23	275	0.277815060883479+0i	0.808238994627289-0.519199883965874i	10	289	207	90	144	156	0.692820323027551+0i	-0.664332848227615-0.280467229397278i	279	21	187	113	67	232	0.473371173138509+0i	0.846722795797922-0.242858476314133i	96	203	282	18	80	219	0.517260600111872+0i	-0.322391990006023-0.792782994489578i	252	48	175	125	30	269	0.316756133579975+0i	0.921239708511514-0.225794046203803i	39	261	151	148	252	48	0.916515138991168+0i	-0.399963237349625-0.00542298523026696i	13
88	223	77	200	100	25	274	0.28915746598312+0i	0.789785945099138-0.540949277465163i	8	292	214	86	134	166	0.668331255192114+0i	-0.678166546909845-0.305652528184719i	269	31	172	127	71	228	0.487296823281184+0i	0.857934696330661-0.162757066980466i	94	206	285	15	67	233	0.472581562625261+0i	-0.33767162681121-0.814029814634168i	253	46	175	124	28	272	0.305505046330389+0i	0.924543237506933-0.22778601503794i	36	264	151	148	254	45	0.921682335601154+0i	-0.387911646959022-0.0051211711885103i	18
89	226	73	197	102	17	283	0.238047614284762+0i	0.82513263633576-0.512337257855537i	8	292	216	84	144	153	0.696310623822791+0i	-0.650872019891105-0.302517981076147i	279	21	187	113	59	240	0.444212128060141+0i	0.86119773827152-0.247010204000359i	109	189	277	22	68	231	0.47689070987374+0i	-0.263912169249313-0.838406594534086i	245	55	161	138	36	264	0.346410161513775+0i	0.93123951251683-0.113106013666012i	42	258	165	134	248	52	0.90921211313239+0i	-0.412082735200718-0.0593393013341799i	11
90	211	87	192	107	26	274	0.294392028877595+0i	0.78910820100611-0.539111844090106i	10	290	214	86	150	148	0.709475654760603+0i	-0.640933897108354-0.292998352963819i	282	18	191	108	62	238	0.454606056566195+0i	0.849432915269411-0.267949726236551i	103	196	275	24	53	246	0.421019625532602+0i	-0.315142380023216-0.850545563288464i	253	46	166	132	28	272	0.305505046330389+0i	0.939517366067057-0.154834703878314i	37	262	158	142	239	60	0.894053188394812+0i	-0.446839957296583-0.0316693682326942i	16
91	218	82	209	89	28	272	0.305505046330389+0i	0.711893063811879-0.632356649655242i	12	288	216	84	143	157	0.690410505906933+0i	-0.65261996637616-0.312122592614685i	277	23	177	123	69	231	0.479583152331272+0i	0.858313728078103-0.182476146914242i	90	210	279	21	83	217	0.525991127935317+0i	-0.358677808441319-0.771157288148835i	241	58	170	130	32	268	0.32659863237109+0i	0.923502922196846-0.201185700354723i	38	260	153	146	248	50	0.912258058391742+0i	-0.409413841966727-0.0128662700645182i	15
92	228	72	196	104	36	264	0.346410161513775+0i	0.808032841641187-0.476532188660187i	13	287	217	81	144	155	0.693977918359488+0i	-0.644066267438966-0.321828047218805i	287	13	170	130	71	229	0.486483983977547+0i	0.864525787742584-0.126208144195998i	116	183	279	21	73	226	0.494112494469261+0i	-0.219210011627545-0.84130839387921i	250	50	188	112	30	270	0.316227766016838+0i	0.886813570196023-0.336989156674489i	32	268	159	139	238	60	0.893676517606234+0i	-0.447087673569229-0.0381430730493597i	14
93	233	67	197	103	23	277	0.276887462097269+0i	0.836150364270664-0.473482736394231i	10	290	211	89	140	160	0.683130051063973+0i	-0.669504985218115-0.291712886416465i	281	18	189	111	87	212	0.539416258251039+0i	0.807500966106446-0.238688688612605i	114	186	279	21	73	227	0.493288286231625+0i	-0.233819053381101-0.837851607948945i	253	47	176	123	32	267	0.327144328043812+0i	0.914980106871216-0.236194819288443i	32	268	157	143	241	58	0.897786203329964+0i	-0.439658607842324-0.0260814428381041i	15
94	221	79	193	107	26	274	0.294392028877595+0i	0.817454129002787-0.495077852776336i	11	289	224	76	150	146	0.711868496814374+0i	-0.61993449377647-0.3300370686292i	283	17	169	131	71	228	0.487296823281184+0i	0.86445992960904-0.123494275658434i	102	198	280	20	59	240	0.444212128060141+0i	-0.310324036330112-0.840460931727388i	249	51	175	123	41	259	0.369684550213647+0i	0.898291651037355-0.237498301067432i	44	256	160	139	244	55	0.903356801992261+0i	-0.426787120437381-0.0424174742657207i	10
95	223	76	193	105	23	277	0.276887462097269+0i	0.823731273037364-0.494772799528812i	17	283	213	87	159	141	0.728010988928052+0i	-0.619571447276699-0.29348121186791i	275	23	182	118	68	230	0.477690191926825+0i	0.851839737107972-0.214897982356128i	108	191	279	21	93	206	0.557706723374982+0i	-0.254967599336519-0.789908054137261i	236	64	167	133	48	252	0.4+0i	0.899116894864677-0.177732409449994i	39	260	152	148	254	44	0.923227487290424+0i	-0.384191325695843-0.00693051018902307i	17
96	234	66	187	112	29	271	0.310912635102961+0i	0.867398637476189-0.388526623332024i	12	287	221	79	140	159	0.684271455454021+0i	-0.648398921468329-0.333693592820634i	283	16	173	127	91	209	0.55075705472861+0i	0.822626357451241-0.14125346966772i	108	192	278	22	70	229	0.483852986323927+0i	-0.272845661261958-0.831529634322159i	246	54	178	122	30	270	0.316227766016838+0i	0.910735966128493-0.265631323454144i	39	260	174	125	254	45	0.921682335601154+0i	-0.378747609427889-0.083975714307541i	16
97	216	83	191	109	22	278	0.270801280154532+0i	0.820165049290437-0.503980117255713i	16	283	199	101	129	171	0.6557438524302+0i	-0.709030424639214-0.259375898911089i	282	18	188	112	85	214	0.533180022557906+0i	0.812984545532498-0.234041005532083i	113	187	277	23	73	227	0.493288286231625+0i	-0.243309921834307-0.835144866836676i	248	52	181	118	31	269	0.321455025366432+0i	0.901216826993357-0.290645656101537i	44	256	172	128	244	56	0.901849950564579+0i	-0.4230341673106-0.0877995441588039i	12
98	214	86	198	101	22	278	0.270801280154532+0i	0.766285698981776-0.582643024675211i	14	285	222	78	144	156	0.692820323027551+0i	-0.637260476178283-0.337489385760543i	280	20	176	124	77	221	0.508320038700981+0i	0.844444935044404-0.168888987008881i	108	192	284	15	65	235	0.465474668125631+0i	-0.263011191198108-0.845078958818574i	239	61	177	123	35	265	0.341565025531987+0i	0.899382147158888-0.272846269362808i	37	263	154	146	248	50	0.912258058391742+0i	-0.409359569679508-0.0144906042364428i	15
99	227	72	196	104	24	276	0.282842712474619+0i	0.825532694536723-0.488360287340133i	19	281	233	65	145	155	0.695221787153807+0i	-0.603901228031618-0.389833263650719i	281	19	182	117	72	228	0.489897948556636+0i	0.845964895447214-0.210578716092071i	114	185	272	28	74	226	0.496655480858378+0i	-0.243248141403234-0.833164854657952i	254	46	181	118	32	268	0.32659863237109+0i	0.904326206666689-0.274822570523547i	33	267	151	149	243	55	0.903015083822379+0i	-0.429593152577484-0.00367173634681605i	11
100	226	74	174	125	29	271	0.310912635102961+0i	0.904311432934149-0.292496436897817i	16	284	217	82	154	145	0.717669957030445+0i	-0.62151196314239-0.314122129826621i	280	20	166	133	64	236	0.461880215351701+0i	0.879836672864221-0.11204506124718i	85	215	276	24	77	221	0.508320038700981+0i	-0.394813986747571-0.765331728156831i	237	62	182	118	30	270	0.316227766016838+0i	0.891320203765217-0.324881969890499i	32	266	160	139	255	45	0.921954445729289+0i	-0.385758350093629-0.0345035553681207i	14
101	210	88	188	110	26	274	0.294392028877595+0i	0.805185565561871-0.514790771424803i	16	283	207	92	143	157	0.690410505906933+0i	-0.66440995606988-0.286169082202383i	274	26	181	117	97	202	0.569574152959089+0i	0.795531397827362-0.206676267025944i	98	201	285	14	91	208	0.551677284367371+0i	-0.296322370418622-0.77964429498492i	251	49	179	121	29	271	0.310912635102961+0i	0.913527279065762-0.262299911810962i	34	266	148	152	245	55	0.903696114115064+0i	-0.428110792805198+0.00738122056560683i	9
102	224	76	184	116	29	271	0.310912635102961+0i	0.863641452283372-0.3968082348329i	12	288	225	75	155	145	0.718795288428261+0i	-0.610838901782163-0.331977664012045i	281	18	183	114	80	218	0.51812776015084+0i	0.826944991798889-0.218416127380303i	99	201	280	20	72	228	0.489897948556636+0i	-0.318382017989405-0.811562006639661i	242	58	166	134	34	265	0.337212654836588+0i	0.927506427036912-0.161305465571637i	44	256	170	129	255	45	0.921954445729289+0i	-0.380206571799867-0.073776437703325i	16
103	224	76	192	108	32	268	0.32659863237109+0i	0.821995057631004-0.466537735412191i	15	285	221	79	150	149	0.708288246974828+0i	-0.624784787544876-0.328590517893972i	282	18	176	124	75	225	0.5+0i	0.849699329337292-0.167365019414921i	101	198	285	15	72	226	0.491539152311424+0i	-0.29530987709485-0.819256576559011i	246	52	173	126	40	260	0.365148371670111+0i	0.90494308752445-0.218505549147803i	27	273	160	140	261	39	0.932737905308881+0i	-0.359369399764226-0.0292170243710752i	12
104	210	89	198	101	23	277	0.276887462097269+0i	0.749733794290188-0.601026264844201i	23	277	214	83	141	159	0.685565460040104+0i	-0.645650323346721-0.336356447778655i	282	18	182	118	84	216	0.529150262212918+0i	0.824642160035215-0.199913250917628i	106	194	283	17	85	212	0.534972229368297+0i	-0.265361277677232-0.802114771160724i	260	40	188	112	41	258	0.370302235774236+0i	0.877997888411149-0.303308361451124i	39	261	173	126	254	46	0.920144916122817+0i	-0.383031736978612-0.0813635163969753i	11
105	220	79	209	90	20	280	0.258198889747161+0i	0.738295068074833-0.623100092914221i	15	285	220	79	151	147	0.711836645162339+0i	-0.622118677791009-0.325970767627396i	286	14	177	122	76	224	0.503322295684717+0i	0.846845922096337-0.17180992664998i	119	179	281	19	69	231	0.479583152331272+0i	-0.197131047180234-0.85506686886911i	247	53	182	117	39	260	0.361157559257308+0i	0.883896096778867-0.29714122482481i	39	260	142	157	245	54	0.905206050195775+0i	-0.42399743780743+0.0287781066385133i	6
106	225	75	194	104	23	277	0.276887462097269+0i	0.822502155715316-0.496813382646835i	18	282	221	78	141	158	0.68671093362092+0i	-0.638699039760259-0.347119043347967i	275	24	189	111	72	226	0.491539152311424+0i	0.831869575104098-0.257647572783237i	119	180	273	26	78	222	0.509901951359279+0i	-0.206249493817523-0.835141392998824i	252	48	172	127	37	263	0.351188458428425+0i	0.914181793664035-0.202332189233138i	34	266	159	141	245	55	0.903696114115064+0i	-0.426891484932537-0.0331208910723521i	13
107	230	70	196	103	33	267	0.33166247903554+0i	0.814936807841528-0.475266240359085i	11	288	219	80	130	169	0.659380473395787+0i	-0.671952915492715-0.337189369146164i	283	17	179	119	59	241	0.443471156521669+0i	0.874037316734866-0.198474437367255i	95	204	275	24	88	211	0.542507494207134+0i	-0.334613465445904-0.770531925017633i	239	61	175	125	37	263	0.351188458428425+0i	0.901417134980496-0.25320706038778i	34	266	152	148	240	59	0.895921640147329+0i	-0.444146118381783-0.0076576916962377i	14
108	229	70	190	108	20	280	0.258198889747161+0i	0.85802534932206-0.443988550814197i	10	290	204	96	136	164	0.673300329224139+0i	-0.689832596842001-0.266078287353343i	284	14	194	104	67	230	0.474962341232677+0i	0.834847109936722-0.278282369978907i	123	177	279	21	76	224	0.503322295684717+0i	-0.177021997403619-0.845771765372846i	249	51	177	123	26	274	0.294392028877595+0i	0.922010067245778-0.25145729106703i	36	263	160	140	260	40	0.930949336251263+0i	-0.363748640186119-0.0319415105479148i	15
109	230	70	191	109	23	277	0.276887462097269+0i	0.855138955090036-0.438258714483643i	5	294	215	85	142	157	0.689141776385575+0i	-0.661215706221974-0.296441228383485i	274	25	177	121	77	223	0.506622805119022+0i	0.841021318022065-0.189780072625555i	96	204	281	19	68	232	0.476095228569523+0i	-0.335141119018274-0.813027529470258i	247	52	181	117	24	275	0.283315298789931+0i	0.910907161881307-0.299967638096036i	40	260	151	148	252	47	0.918046493674746+0i	-0.396435638473774-0.00542402059328662i	19
110	218	82	197	101	24	274	0.283790261904241+0i	0.781630880691626-0.555442394490693i	12	288	206	93	136	164	0.673300329224139+0i	-0.683912970610119-0.280944327755357i	286	14	191	108	88	211	0.542507494207134+0i	0.803246536836914-0.245928078487595i	105	195	274	26	91	209	0.55075705472861+0i	-0.284733079994729-0.784597820429921i	251	49	162	138	27	273	0.3+0i	0.947276628613037-0.112547718251054i	35	265	161	138	244	55	0.903356801992261+0i	-0.426747179127267-0.0428174427217994i	5
111	231	68	201	99	18	282	0.244948974278318+0i	0.822652171620764-0.513072513907772i	13	287	215	85	144	155	0.693977918359488+0i	-0.650494394642974-0.308628727385353i	276	22	173	127	65	235	0.465474668125631+0i	0.871078417054519-0.156702663267498i	111	188	269	31	69	231	0.479583152331272+0i	-0.270928598768307-0.834624283357153i	241	59	169	131	40	260	0.365148371670111+0i	0.911297770899709-0.190270963154884i	45	255	146	152	244	56	0.901849950564579+0i	-0.431870769014115+0.0124219780157463i	15
112	229	71	195	105	17	283	0.238047614284762+0i	0.843940796160958-0.480725769965103i	16	283	210	90	129	171	0.6557438524302+0i	-0.689015765254416-0.308637773499731i	281	18	178	121	71	229	0.486483983977547+0i	0.853865760634073-0.185058358768602i	110	190	282	18	94	205	0.560697129387168+0i	-0.240132205158597-0.79243627702337i	247	53	183	117	35	264	0.34213572772701+0i	0.889579608787716-0.302640485463862i	42	257	158	141	238	62	0.890692614392492+0i	-0.45319158070322-0.0358337528928127i	17
113	220	80	197	103	19	281	0.251661147842358+0i	0.803500803683567-0.539493396758967i	13	287	224	75	158	140	0.728149258244406+0i	-0.601685533487667-0.328288252165353i	283	17	163	136	71	229	0.486483983977547+0i	0.869193466158074-0.0885214760464756i	99	201	279	21	70	229	0.483852986323927+0i	-0.32175641764169-0.81385446815251i	243	57	184	115	30	269	0.316756133579975+0i	0.888927960977467-0.330866486716179i	41	259	144	154	245	52	0.908248768188443+0i	-0.417985162155699+0.0193023133807509i	12
114	212	87	187	111	26	273	0.294883912309794+0i	0.815727441034294-0.497626587115793i	12	287	218	82	151	149	0.709459888459759+0i	-0.632129601097455-0.31157476483669i	277	23	183	114	76	223	0.504163269196288+0i	0.832823989394271-0.228524836030401i	121	179	277	23	76	224	0.503322295684717+0i	-0.192362520325778-0.842415175219785i	242	58	174	126	40	260	0.365148371670111+0i	0.900802657483099-0.234991997604287i	41	259	161	139	243	55	0.903015083822379+0i	-0.427437773962636-0.0431359221430183i	11
115	222	77	190	109	24	276	0.282842712474619+0i	0.837370293787382-0.467772371012262i	20	279	217	83	140	160	0.683130051063973+0i	-0.649083465756238-0.334699847348641i	284	16	181	118	70	229	0.483852986323927+0i	0.851777604145704-0.200900972375004i	104	195	283	16	63	237	0.458257569495584+0i	-0.286734703598258-0.841298525942141i	251	49	182	117	33	267	0.33166247903554+0i	0.897767235982118-0.289851668956775i	38	260	153	147	255	45	0.921954445729289+0i	-0.387158836769623-0.0103939939961575i	15
116	231	69	189	111	21	279	0.264575131106459+0i	0.868894543822827-0.418356632210991i	15	285	209	91	157	142	0.724626532801645+0i	-0.631469599205495-0.275975602615735i	282	18	173	126	67	233	0.472581562625261+0i	0.867555011007717-0.154967640306182i	83	217	272	28	73	227	0.493288286231625+0i	-0.418724781583758-0.762454079898784i	237	62	186	114	29	271	0.310912635102961+0i	0.879377389835748-0.360594979969219i	41	259	158	142	246	54	0.905538513813742+0i	-0.423125962026058-0.0310551164789768i	12
117	207	91	192	107	25	275	0.288675134594813+0i	0.773188024068915-0.56466533991655i	15	284	210	90	142	158	0.687992248018343+0i	-0.663128852846742-0.294833497399518i	274	26	174	125	88	211	0.542507494207134+0i	0.824015229200931-0.16335397385443i	104	195	274	26	78	220	0.511610170386548+0i	-0.296852729889906-0.806308557758106i	253	47	169	131	31	269	0.321455025366432+0i	0.931213843389871-0.171777310916578i	38	262	155	144	255	45	0.921954445729289+0i	-0.38682907278377-0.0190596025469786i	13
118	226	74	205	95	30	270	0.316227766016838+0i	0.76854417716578-0.556183286106814i	15	285	229	71	154	146	0.716472842006823+0i	-0.602099245974266-0.352339558755311i	279	20	186	110	92	206	0.555630121766958+0i	0.797148364276359-0.236282993710424i	100	200	287	12	92	208	0.553774924194538+0i	-0.283719727292641-0.782838712429529i	244	56	170	130	34	266	0.336650164612069+0i	0.921013683235066-0.19596035813512i	35	265	160	140	263	37	0.936304793679209+0i	-0.349868196392269-0.0304233214254147i	14
119	221	79	172	127	29	271	0.310912635102961+0i	0.905755041393727-0.287995031768225i	16	284	227	70	149	151	0.704745817062199+0i	-0.610570984601748-0.361298223211497i	283	17	168	132	67	233	0.472581562625261+0i	0.873325114746255-0.118194376431824i	94	205	278	22	68	231	0.47689070987374+0i	-0.350642445779831-0.80599325434749i	247	52	176	123	40	259	0.365758477979728+0i	0.898127381398612-0.2441064164827i	30	269	165	134	254	46	0.920144916122817+0i	-0.388325051209342-0.0503685212865674i	9
120	217	83	189	109	28	272	0.305505046330389+0i	0.816128467501147-0.490510949114182i	15	285	207	93	149	150	0.705923338045516+0i	-0.6525102368784-0.275504322237547i	281	19	184	116	84	216	0.529150262212918+0i	0.821316166029585-0.213166027824472i	120	179	287	13	75	223	0.501675046567988+0i	-0.182679356080689-0.84554739696421i	253	46	188	111	36	263	0.346988959179744+0i	0.879023793705977-0.326979865291595i	37	262	162	138	242	57	0.899646902120484+0i	-0.434171577369535-0.0461572628030191i	17
121	215	83	188	112	31	269	0.321455025366432+0i	0.821987226431725-0.47011027030873i	22	278	217	82	143	156	0.691564074808125+0i	-0.638453699642383-0.337810603515841i	285	15	183	116	78	222	0.509901951359279+0i	0.834748465676091-0.207834066147522i	122	176	282	18	84	213	0.53181602347831+0i	-0.170800333933188-0.829457029085913i	247	53	179	120	45	254	0.387945450083904+0i	0.881554454727544-0.268998273431671i	43	257	161	138	248	52	0.90921211313239+0i	-0.413933418611501-0.0446369610292776i	8
122	231	69	184	116	20	280	0.258198889747161+0i	0.890797843642236-0.373915144244889i	22	278	219	81	144	155	0.693977918359488+0i	-0.633776861940921-0.341645339640028i	275	24	186	114	77	221	0.508320038700981+0i	0.827994040007455-0.236720527135199i	106	193	279	21	72	228	0.489897948556636+0i	-0.279397059190825-0.825794940233663i	251	49	173	127	29	271	0.310912635102961+0i	0.926713587866286-0.211033787335887i	31	269	154	145	239	60	0.894053188394812+0i	-0.447638733452321-0.0169841288935285i	10
123	221	79	201	98	22	278	0.270801280154532+0i	0.778330754637052-0.56645203067231i	7	293	221	78	148	150	0.70472994494488+0i	-0.63414956957053-0.3181352355705i	285	15	181	117	62	238	0.454606056566195+0i	0.86636722089486-0.206739381570735i	105	195	275	24	75	225	0.5+0i	-0.291440516232119-0.815513596145617i	239	61	183	117	39	261	0.360555127546399+0i	0.874555222297567-0.324273284672132i	31	269	153	147	258	42	0.92736184954957+0i	-0.37404689511603-0.00942975365838743i	12
124	210	87	202	97	25	275	0.288675134594813+0i	0.730240117747931-0.619205973080165i	11	288	215	82	124	176	0.642910050732864+0i	-0.689602807290353-0.333338618890657i	281	17	188	110	66	232	0.470612908946529+0i	0.846179474937355-0.250007572140582i	112	188	276	23	87	212	0.539416258251039+0i	-0.241509641755844-0.806661758901098i	257	43	173	126	30	270	0.316227766016838+0i	0.926456114111658-0.20415452144179i	40	259	163	137	255	44	0.923494888651014+0i	-0.380953139850659-0.0450765556955712i	14
125	222	76	199	99	30	270	0.316227766016838+0i	0.782692132367997-0.536090501621916i	7	292	227	73	143	156	0.691564074808125+0i	-0.635954179396338-0.342492937362383i	281	19	178	121	70	229	0.483852986323927+0i	0.855016299824809-0.186637120260975i	107	193	277	23	79	221	0.513160143944688+0i	-0.27525377065824-0.812958811013872i	239	60	170	129	26	273	0.294883912309794+0i	0.931412577713122-0.213340311096302i	40	260	149	151	242	57	0.899646902120484+0i	-0.436600157822902+0.00396909234384453i	14
126	230	70	198	101	19	281	0.251661147842358+0i	0.826860014716674-0.50296041865082i	7	293	221	77	136	164	0.673300329224139+0i	-0.659488108060635-0.334278479704081i	280	20	182	116	83	217	0.525991127935317+0i	0.824009297770618-0.210575427153565i	104	194	283	17	67	233	0.472581562625261+0i	-0.284149742467147-0.834221547625402i	239	61	167	133	23	277	0.276887462097269+0i	0.943838492690464-0.180283757030763i	33	267	157	141	244	56	0.901849950564579+0i	-0.431029423473493-0.0296698966424706i	15
127	225	75	191	108	23	277	0.276887462097269+0i	0.840112285155801-0.466416853966097i	19	281	207	93	139	160	0.681823249195723+0i	-0.670770864605038-0.291862131927383i	267	33	185	115	74	225	0.497485315156123+0i	0.831083111867126-0.248614606114098i	99	201	273	27	89	211	0.544671154612273+0i	-0.32121543708545-0.774696054147262i	242	58	188	111	42	258	0.374165738677394+0i	0.855048313763658-0.359015850805957i	32	267	152	147	238	62	0.890692614392492+0i	-0.454503192879718-0.00967028069956845i	12
128	222	75	191	108	24	274	0.283790261904241+0i	0.836331228779383-0.469055607595399i	12	288	208	92	135	165	0.670820393249937+0i	-0.683689457681487-0.287347743083524i	277	23	174	126	75	225	0.5+0i	0.850963853050084-0.160812066718126i	116	183	269	31	72	228	0.489897948556636+0i	-0.236966526397719-0.838955818483309i	254	46	174	126	30	269	0.316756133579975+0i	0.924216881560918-0.21328081882175i	44	256	151	148	245	53	0.90672358026397+0i	-0.421682941088127-0.00598716865935686i	9
129	215	83	188	112	22	278	0.270801280154532+0i	0.835624811568971-0.477909866980153i	13	286	211	89	145	155	0.695221787153807+0i	-0.656611141673333-0.292452518021488i	283	17	170	128	69	231	0.479583152331272+0i	0.866616545684802-0.137752541701929i	96	204	273	27	65	235	0.465474668125631+0i	-0.355785807961942-0.810401007024425i	248	52	180	119	36	263	0.346988959179744+0i	0.895237165594204-0.279551568670636i	27	273	159	140	247	52	0.908893259146386+0i	-0.415782241372365-0.0322206647608897i	17
130	222	78	187	112	14	286	0.216024689946929+0i	0.865353803589031-0.452212480972529i	10	290	211	88	151	147	0.711836645162339+0i	-0.642688020508551-0.283267892460171i	270	30	177	120	68	232	0.476095228569523+0i	0.855130894534271-0.205145037830191i	107	192	275	25	85	213	0.534073870666651+0i	-0.272964200052168-0.800159762898023i	243	57	182	115	35	265	0.341565025531987+0i	0.883210869625233-0.321359445339908i	48	252	142	156	262	38	0.934523051258412+0i	-0.35505624754876+0.0245301394871824i	15
131	215	85	205	94	19	281	0.251661147842358+0i	0.734980383337035-0.629659036921103i	9	290	215	85	150	150	0.707106781186548+0i	-0.642133436578811-0.296082167020384i	281	19	182	118	78	222	0.509901951359279+0i	0.835661709164582-0.204131104528753i	108	192	279	21	91	206	0.553531667023041+0i	-0.257831968884845-0.791912475860595i	256	44	171	129	38	262	0.355902608401044+0i	0.916706357924212-0.181611636947249i	39	260	144	156	251	49	0.91469484893415+0i	-0.403554671218994+0.021839429265969i	9
132	213	87	202	97	25	274	0.28915746598312+0i	0.734396433501475-0.614043840720297i	12	288	214	86	137	163	0.675771164423776+0i	-0.668698861727027-0.310121211235723i	281	19	169	131	75	224	0.500835422470633+0i	0.856579886943515-0.124236777495624i	121	178	268	31	75	223	0.501675046567988+0i	-0.202283351444793-0.841072882323089i	242	57	173	126	32	267	0.327144328043812+0i	0.915879499054405-0.232682899759768i	48	252	154	146	249	50	0.912565570100276+0i	-0.408616331352473-0.0160241698569598i	19
133	215	85	196	102	24	276	0.282842712474619+0i	0.775469958284455-0.564487682592195i	20	280	225	74	147	152	0.701169591458887+0i	-0.616036265747117-0.35897147978318i	272	27	184	116	71	229	0.486483983977547+0i	0.842065136781879-0.23293698450407i	101	199	277	23	75	225	0.5+0i	-0.311737466862884-0.807972618195637i	242	58	167	129	37	262	0.351775239887621+0i	0.916228844748604-0.191778217357045i	45	255	162	137	255	44	0.923494888651014+0i	-0.380903123232795-0.0454972674668891i	9
134	223	76	187	113	26	274	0.294392028877595+0i	0.854200774581432-0.428572479328543i	15	285	211	88	151	148	0.710645285925423+0i	-0.639876616162869-0.292474261568313i	283	17	182	118	82	218	0.522812904711937+0i	0.828795819150678-0.199409520397156i	104	196	272	28	74	226	0.496655480858378+0i	-0.30621535418273-0.812136374136806i	233	67	175	124	35	263	0.342709300179511+0i	0.897755994610964-0.276739064301643i	52	248	154	146	252	48	0.916515138991168+0i	-0.399667221240231-0.0163129478057237i	18
135	219	81	188	112	25	275	0.288675134594813+0i	0.838656113885167-0.461868584458498i	11	289	205	94	138	161	0.679366220486757+0i	-0.681170848224589-0.272887914702231i	274	26	177	122	73	226	0.494112494469261+0i	0.848642242343767-0.188836403585502i	104	196	272	28	84	216	0.529150262212918+0i	-0.299364031789746-0.793965475616282i	251	49	169	131	34	266	0.336650164612069+0i	0.925397843616746-0.174084742858596i	33	267	161	137	255	45	0.921954445729289+0i	-0.385250189595785-0.0397780268039016i	13
136	219	81	189	111	25	274	0.28915746598312+0i	0.833373740846803-0.471037331782976i	15	284	192	106	163	137	0.737111479583199+0i	-0.643475776853105-0.206411218856824i	278	22	178	121	72	228	0.489897948556636+0i	0.850807245447266-0.190071121147944i	106	193	284	15	69	231	0.479583152331272+0i	-0.270028565151445-0.834915908341823i	243	57	181	119	42	258	0.374165738677394+0i	0.879772697916911-0.293257565972304i	40	260	154	146	250	50	0.912870929175277+0i	-0.407978641629646-0.0148355869683509i	16
137	234	65	201	99	25	273	0.289642223181746+0i	0.820179272766394-0.493369377925631i	10	290	209	90	165	133	0.744104344274232+0i	-0.614524532850247-0.262046414509721i	275	24	177	122	50	249	0.408930410054765+0i	0.891415758062546-0.195330146189004i	111	189	270	30	73	225	0.494940847933387+0i	-0.268573131439093-0.82637886596644i	235	65	159	139	32	268	0.32659863237109+0i	0.938603046465651-0.11116498773774i	34	266	163	137	250	50	0.912870929175277+0i	-0.405708501733948-0.0454673320908735i	18
138	216	82	187	112	26	274	0.294392028877595+0i	0.834611790920983-0.465571145786552i	10	290	215	84	135	164	0.671941230110497+0i	-0.670413727938969-0.314706874199731i	271	27	190	110	57	242	0.436618198778998+0i	0.855422933180729-0.278596758565964i	92	208	280	20	80	219	0.517260600111872+0i	-0.348699936613007-0.781568823442946i	232	68	181	117	36	263	0.346988959179744+0i	0.872921434594279-0.342938523985312i	37	263	159	140	265	35	0.939858145324779+0i	-0.340356310863394-0.0287097252185951i	10
139	219	80	193	105	13	287	0.208166599946613+0i	0.825607857102293-0.524440971852531i	13	287	203	97	158	141	0.726930597543868+0i	-0.64045546368382-0.247767442155055i	279	20	172	126	72	228	0.489897948556636+0i	0.858258852506285-0.15294359121779i	127	173	275	25	84	215	0.530034390251707+0i	-0.153451604053905-0.833976108988612i	243	57	171	128	37	263	0.351188458428425+0i	0.912089408415821-0.211564594680549i	41	258	152	147	247	52	0.908893259146386+0i	-0.416918169879715-0.00960640944423306i	10
140	226	73	186	113	32	267	0.327144328043812+0i	0.852870704803694-0.406925238239671i	11	289	218	82	163	134	0.740824911042784+0i	-0.603367000699103-0.295172345665748i	271	28	182	118	73	227	0.493288286231625+0i	0.841361933149844-0.220854622122845i	93	206	271	29	82	218	0.522812904711937+0i	-0.361651776095241-0.771929180374615i	242	57	168	132	32	268	0.32659863237109+0i	0.927873224850071-0.179957250311463i	40	260	150	149	243	56	0.90150376044714+0i	-0.432766766752409-0.00197370066928741i	11
141	232	68	196	104	17	283	0.238047614284762+0i	0.847071968642766-0.475186714116674i	11	289	207	93	144	156	0.692820323027551+0i	-0.66719178845929-0.27359663267755i	284	16	170	129	66	234	0.469041575982343+0i	0.872952039856719-0.13399528390952i	110	190	281	19	83	217	0.525991127935317+0i	-0.248371202038595-0.813415686676398i	241	58	170	130	29	271	0.310912635102961+0i	0.928657397143045-0.202308606007847i	33	266	168	130	249	51	0.91104335791443+0i	-0.406898746529525-0.066583857448346i	15
142	227	73	201	97	30	270	0.316227766016838+0i	0.784543504155268-0.533377436800408i	14	286	221	78	142	158	0.687992248018343+0i	-0.641889245809195-0.338592473013162i	278	22	177	123	73	226	0.494112494469261+0i	0.85067862394021-0.179440022237388i	97	200	267	33	77	223	0.506622805119022+0i	-0.350273099083128-0.787808409064053i	253	46	187	112	36	263	0.346988959179744+0i	0.881775841976707-0.319484000716198i	36	263	147	152	243	57	0.9+0i	-0.435784193838341+0.00959877078939064i	12
143	226	74	192	108	26	273	0.294883912309794+0i	0.836322245271311-0.462178082913093i	14	285	207	93	141	159	0.685565460040104+0i	-0.671389873113406-0.281488256026366i	274	26	179	118	74	224	0.498319322975747+0i	0.841412837515302-0.209050924928452i	114	186	277	23	81	217	0.521356001727143+0i	-0.232722215261627-0.820992259395184i	249	50	163	136	38	262	0.355902608401044+0i	0.926038373938027-0.125643397468978i	39	260	165	134	239	61	0.892561855933059+0i	-0.446553165025483-0.0626386792569681i	20
144	228	70	195	104	28	272	0.305505046330389+0i	0.825808292344806-0.474033048385048i	6	294	229	71	127	172	0.651727829603431+0i	-0.664958122652595-0.364803414510799i	280	20	196	103	62	238	0.454606056566195+0i	0.8383380010857-0.300869954081438i	89	211	279	21	79	221	0.513160143944688+0i	-0.366906265381506-0.775916528429742i	249	51	175	125	36	263	0.346988959179744+0i	0.909323917736454-0.22962725195365i	27	273	173	127	262	38	0.934523051258412+0i	-0.349838931608131-0.0654170359917645i	8
145	206	94	184	114	25	275	0.288675134594813+0i	0.810365161424839-0.509877408614622i	12	288	203	96	152	146	0.714189830573049+0i	-0.652339005607937-0.253745359895482i	284	16	173	126	73	227	0.493288286231625+0i	0.856704431627496-0.150745426121246i	113	187	267	33	91	209	0.55075705472861+0i	-0.251669504097166-0.795819783226173i	251	49	179	121	37	263	0.351188458428425+0i	0.89994247369265-0.258399324129573i	46	254	153	145	255	45	0.921954445729289+0i	-0.387008339340593-0.0149848350286755i	12
146	219	81	181	116	24	276	0.282842712474619+0i	0.866133959600108-0.412082472361345i	12	288	215	85	148	152	0.702376916856849+0i	-0.64394888152565-0.303309255791067i	279	21	170	129	79	221	0.513160143944688+0i	0.847586365703948-0.135144438803227i	110	190	279	20	67	232	0.473371173138509+0i	-0.259171177916695-0.84187293161067i	247	52	170	127	44	255	0.383610727998386+0i	0.901546594085835-0.200141320213443i	36	263	158	139	233	65	0.884239331081169+0i	-0.465384756970763-0.0392152183264497i	15
147	228	72	200	100	24	276	0.282842712474619+0i	0.807502102692463-0.517629553007989i	9	291	220	80	158	142	0.725718035235908+0i	-0.616230576555318-0.305930073467179i	280	20	184	116	74	225	0.497485315156123+0i	0.839243998322943-0.21949458417677i	106	192	280	20	78	221	0.510753918455249+0i	-0.271616854041509-0.815692784927758i	248	51	173	126	36	264	0.346410161513775+0i	0.912473628804119-0.21769675408017i	35	265	163	135	250	50	0.912870929175277+0i	-0.405216453943377-0.0496617772559728i	21
148	220	79	197	102	32	268	0.32659863237109+0i	0.783848051561942-0.528124573747408i	19	281	216	84	149	149	0.707106781186548+0i	-0.63148848813529-0.318154505472742i	282	17	182	118	80	219	0.517260600111872+0i	0.832063037264609-0.200281236240196i	91	209	281	19	89	210	0.545581215655611+0i	-0.344151905097133-0.764133890978381i	247	53	173	126	44	256	0.382970843102535+0i	0.897622074236299-0.218192449862632i	40	260	153	146	250	49	0.914396194949319+0i	-0.404614317494761-0.0129171490839008i	9
149	216	84	197	103	17	283	0.238047614284762+0i	0.791150598084816-0.563395122878581i	8	291	214	86	156	144	0.721110255092798+0i	-0.631611087708706-0.284723434025767i	275	25	192	107	74	225	0.497485315156123+0i	0.821014266398568-0.280078445393491i	122	178	280	20	86	214	0.535412613473634+0i	-0.177833688963615-0.825656413045357i	237	63	165	135	38	262	0.355902608401044+0i	0.920935194258876-0.158781930044634i	47	253	163	134	234	66	0.883176086632785+0i	-0.464370181449334-0.0660328295676705i	16
150	217	83	201	99	18	282	0.244948974278318+0i	0.771463906176527-0.587233719626909i	13	287	219	80	130	169	0.659380473395787+0i	-0.67001054628197-0.341032636525134i	279	21	177	123	74	226	0.496655480858378+0i	0.8495391415482-0.17781051799846i	114	184	284	16	75	224	0.500835422470633+0i	-0.220109675237576-0.83708757634161i	251	48	172	128	33	267	0.33166247903554+0i	0.922126843678816-0.199203624884048i	39	259	155	144	237	62	0.890304521199476+0i	-0.454801277675549-0.0226640101584136i	15
151	215	85	190	110	20	279	0.258630300055936+0i	0.822681818285153-0.506265734329325i	5	295	226	74	132	166	0.665547158460036+0i	-0.661056248772795-0.346484654529189i	279	20	192	108	69	230	0.480384461415262+0i	0.834541960963726-0.269760050084491i	92	206	281	19	87	212	0.539416258251039+0i	-0.337851332176042-0.771288906753703i	244	56	163	136	30	270	0.316227766016838+0i	0.938984822700298-0.135305220662357i	43	256	153	144	247	53	0.907377172587747+0i	-0.419937576509738-0.0178633284075135i	13
152	232	67	193	103	32	267	0.327144328043812+0i	0.827657874114911-0.456025253735304i	11	288	220	80	153	146	0.71533606481061+0i	-0.624074356086637-0.314365253258563i	273	27	173	126	70	229	0.483852986323927+0i	0.859499615952517-0.164762549758415i	107	193	278	21	86	214	0.535412613473634+0i	-0.267213941039928-0.801205368833262i	240	60	181	118	37	262	0.351775239887621+0i	0.883208331800396-0.310156772036929i	32	267	152	146	244	56	0.901849950564579+0i	-0.431907681045181-0.0110644349535208i	11
153	221	78	186	113	25	273	0.289642223181746+0i	0.852480825309769-0.435182519214078i	14	286	219	81	150	150	0.707106781186548+0i	-0.630589977854288-0.319931679940778i	278	22	181	119	76	224	0.503322295684717+0i	0.839819973662102-0.203393899871291i	113	186	281	19	81	219	0.519615242270663+0i	-0.230034488607206-0.822851222306451i	244	56	158	142	39	261	0.360555127546399+0i	0.929378190095248-0.0790960161783188i	36	264	157	143	243	56	0.90150376044714+0i	-0.431957708846561-0.0265237189642625i	14
154	221	79	200	100	24	274	0.283790261904241+0i	0.783990910758922-0.55210627518234i	14	286	220	80	130	170	0.658280588604383+0i	-0.66931712260445-0.344501460164055i	280	20	177	122	73	227	0.493288286231625+0i	0.850910946902432-0.18060240061603i	112	186	282	18	74	225	0.497485315156123+0i	-0.235587035662437-0.834869516650236i	247	53	163	137	44	255	0.383610727998386+0i	0.915311278878802-0.122670583767262i	42	257	162	137	245	55	0.903696114115064+0i	-0.425308810735806-0.0494545128762564i	7
155	219	80	186	114	24	276	0.282842712474619+0i	0.852289844435506-0.440002296666848i	17	283	211	88	152	147	0.712994532947749+0i	-0.636048028732319-0.29509608796518i	270	30	181	117	75	224	0.500835422470633+0i	0.835943800353892-0.224414443048025i	112	187	266	34	79	221	0.513160143944688+0i	-0.264811562113121-0.816419930696131i	241	58	191	107	39	261	0.360555127546399+0i	0.847204323105047-0.390185641601686i	33	267	143	157	247	53	0.907377172587747+0i	-0.419567087581021+0.0251023043851892i	12
156	233	67	191	108	38	262	0.355902608401044+0i	0.835303349357674-0.419048503022245i	10	290	214	86	153	145	0.716535287890238+0i	-0.634404688851613-0.290013572046452i	282	18	160	139	78	221	0.510753918455249+0i	0.857001789593656-0.0683985922068515i	122	178	276	23	90	208	0.549557479085484+0i	-0.179979137826016-0.81583949838716i	238	62	184	116	42	258	0.374165738677394+0i	0.865041403178763-0.334220542137249i	36	264	157	140	246	54	0.905538513813742+0i	-0.423065891040212-0.031863016780452i	7
157	224	76	192	107	26	274	0.294392028877595+0i	0.828043230422716-0.47715588845203i	13	287	208	92	138	161	0.679366220486757+0i	-0.675737108319605-0.286078483814139i	277	22	175	125	66	234	0.469041575982343+0i	0.866779635707581-0.169390268677495i	98	201	280	20	82	218	0.522812904711937+0i	-0.314868543281278-0.79216441924552i	242	58	179	118	30	269	0.316756133579975+0i	0.899417149138123-0.301188219682837i	43	257	153	146	243	57	0.9+0i	-0.43565532849564-0.0142980681686752i	16
158	229	70	198	101	24	276	0.282842712474619+0i	0.818820841152002-0.499532211268831i	15	285	224	75	134	164	0.670570227142692+0i	-0.649001400390572-0.359350459525066i	285	15	178	120	66	234	0.469041575982343+0i	0.863221629686856-0.186677309924824i	108	191	279	21	70	229	0.483852986323927+0i	-0.268824672777206-0.832838269372659i	245	54	165	134	46	254	0.391578004149024+0i	0.908259771119152-0.14741388955337i	41	259	152	147	236	63	0.888424256120282+0i	-0.458901751562615-0.0105604711015913i	14
159	213	85	196	103	21	279	0.264575131106459+0i	0.781081901520566-0.565606809645196i	12	287	216	84	130	167	0.661596884598498+0i	-0.67643745632129-0.323607679104105i	282	18	183	117	77	222	0.507469293270086+0i	0.83594253469142-0.208985633672855i	116	183	280	20	86	213	0.536307204930347+0i	-0.211277863647095-0.817151299498764i	246	54	164	134	35	265	0.341565025531987+0i	0.928442168948427-0.146042706944488i	38	262	143	156	241	59	0.89628864398325+0i	-0.442721221784277+0.0257795742498608i	12
160	218	82	198	99	27	272	0.30050125348238+0i	0.768414966665763-0.565011004901296i	10	289	210	88	137	163	0.675771164423776+0i	-0.675001531641783-0.296152436448834i	283	16	171	129	77	221	0.508320038700981+0i	0.850775821739033-0.133383804861408i	101	198	288	12	74	224	0.498319322975747+0i	-0.288322781509262-0.817647739562555i	241	59	189	111	26	273	0.294883912309794+0i	0.878273486928234-0.376402922969243i	31	269	151	147	240	60	0.894427190999916+0i	-0.447149597290999-0.00756555632436411i	9
161	214	86	211	89	22	278	0.270801280154532+0i	0.696821735071305-0.664158216239838i	11	288	210	90	124	176	0.642910050732864+0i	-0.703194825610279-0.303617693657001i	286	14	190	108	77	221	0.508320038700981+0i	0.824052922744068-0.250095019486578i	94	206	269	31	77	223	0.506622805119022+0i	-0.367108498498059-0.780105559308376i	242	58	160	138	40	260	0.365148371670111+0i	0.924277772606592-0.111253160548649i	30	269	151	148	251	49	0.91469484893415+0i	-0.404113353582761-0.00507255255543214i	14
162	208	92	206	93	32	268	0.32659863237109+0i	0.675926947246364-0.66064823871675i	19	281	203	96	148	152	0.702376916856849+0i	-0.658653951439984-0.26989190228527i	285	15	172	128	78	222	0.509901951359279+0i	0.849032550837879-0.138360860136543i	117	182	275	25	78	222	0.509901951359279+0i	-0.21714152637825-0.832375851116624i	240	60	175	124	34	265	0.337212654836588+0i	0.905548113920358-0.257430065830202i	31	268	160	140	246	53	0.90705152825867+0i	-0.419538339904328-0.0352860657190982i	20
163	231	69	195	105	21	279	0.264575131106459+0i	0.8430067481097-0.468337082283167i	11	288	226	72	133	167	0.665832811847939+0i	-0.651581603968724-0.36346675231197i	279	19	185	114	79	220	0.514017554975258+0i	0.827673097048229-0.225262508198436i	108	192	271	29	84	216	0.529150262212918+0i	-0.278245033539547-0.801610691863935i	243	56	162	137	46	253	0.392232270276368+0i	0.911754414851332-0.121892301450713i	37	263	158	142	242	58	0.898146239020499+0i	-0.438599079394289-0.0310512622580028i	15
164	227	72	195	103	23	276	0.277350098112615+0i	0.825472287137892-0.49160189812923i	13	287	215	85	137	162	0.676900273255308+0i	-0.665020781187944-0.31552080859282i	276	24	184	115	74	226	0.496655480858378+0i	0.836938678919714-0.229928208494427i	113	186	279	21	67	233	0.472581562625261+0i	-0.240679521122203-0.847785370703608i	238	61	173	126	38	262	0.355902608401044+0i	0.903222410132688-0.239838719074781i	38	260	140	159	250	50	0.912870929175277+0i	-0.406771143478071+0.0346973125790599i	13
165	215	85	189	109	21	279	0.264575131106459+0i	0.819794593100265-0.50787481245241i	15	285	202	95	134	166	0.668331255192114+0i	-0.690588893305458-0.276442243111425i	274	25	187	113	75	225	0.5+0i	0.83036572330313-0.245952771001406i	109	189	275	25	85	214	0.533180022557906+0i	-0.259409081792261-0.805249024730143i	249	50	166	133	42	258	0.374165738677394+0i	0.91486804187153-0.151711785837992i	41	259	156	143	234	66	0.883176086632785+0i	-0.468204256786243-0.0280138167203577i	15
166	215	85	199	101	23	277	0.276887462097269+0i	0.767303003240945-0.578428417827789i	17	283	222	77	135	164	0.671941230110497+0i	-0.649768329704374-0.355381627255517i	281	19	180	120	76	223	0.504163269196288+0i	0.841816117820857-0.192782317058211i	97	203	283	17	81	217	0.521356001727143+0i	-0.315894351299815-0.792716013639157i	245	55	178	122	41	259	0.369684550213647+0i	0.891251949249376-0.262684785041922i	51	248	161	138	243	56	0.90150376044714+0i	-0.429851560301155-0.0501857151620638i	8
167	215	85	184	116	25	275	0.288675134594813+0i	0.848374449077609-0.443765096440595i	16	283	214	85	151	148	0.710645285925423+0i	-0.633487410339746-0.306066951063023i	272	28	180	120	77	221	0.508320038700981+0i	0.836256101241967-0.205636746207041i	110	189	281	19	90	209	0.548637716969591+0i	-0.242100713180695-0.800239901651869i	242	58	168	131	41	258	0.370302235774236+0i	0.910563093444019-0.183714743660546i	31	269	172	128	263	37	0.936304793679209+0i	-0.345336519844181-0.0638437263577477i	12
168	230	69	193	106	23	276	0.277350098112615+0i	0.845254028173326-0.456752176714779i	18	282	216	82	135	165	0.670820393249937+0i	-0.660398502152921-0.33745194969681i	280	20	181	119	90	209	0.548637716969591+0i	0.813257385497601-0.193930607310967i	118	181	281	19	75	224	0.500835422470633+0i	-0.202998266882843-0.841400964606783i	242	58	185	115	25	275	0.288675134594813+0i	0.894857884451099-0.340435064736831i	31	268	149	149	233	66	0.882759431581913+0i	-0.469825271726817-5.75370015178782e-17i	6
169	224	75	189	110	20	280	0.258198889747161+0i	0.853541399580525-0.452548795750748i	14	286	215	84	123	177	0.640312423743285+0i	-0.691599582203961-0.334200565372512i	275	25	191	108	80	220	0.516397779494322+0i	0.812458169132502-0.270638239617382i	108	190	273	27	87	212	0.539416258251039+0i	-0.267882949963266-0.798291190890534i	247	53	166	133	38	262	0.355902608401044+0i	0.921202535335966-0.157223478602663i	38	262	156	144	242	58	0.898146239020499+0i	-0.439067277523433-0.0235214612958982i	10
170	224	76	201	98	31	269	0.321455025366432+0i	0.776380258606447-0.542125779421025i	17	283	208	91	143	157	0.690410505906933+0i	-0.661832581135471-0.292080413381133i	277	23	190	109	74	225	0.497485315156123+0i	0.826210247849731-0.264357688657052i	121	179	275	24	86	214	0.535412613473634+0i	-0.189551797676227-0.823045229213464i	241	59	162	138	45	255	0.387298334620742+0i	0.914041470661491-0.120532941186131i	42	258	145	155	250	50	0.912870929175277+0i	-0.407811483625397+0.0188801612789536i	13
171	214	86	196	103	17	283	0.238047614284762+0i	0.784845208303699-0.572146250827581i	9	291	209	90	123	175	0.642457529998948+0i	-0.705675699494488-0.298781072510653i	282	18	179	119	77	223	0.506622805119022+0i	0.840450231932631-0.192293372162744i	101	198	279	21	81	219	0.519615242270663+0i	-0.301559823621865-0.799413330372436i	243	56	176	122	38	262	0.355902608401044+0i	0.897605793255286-0.260071477190178i	27	273	155	142	244	55	0.903356801992261+0i	-0.42828010598913-0.022861301543314i	8
172	227	72	201	96	30	270	0.316227766016838+0i	0.783768642523267-0.534515402020592i	15	285	211	89	135	162	0.674199862463242+0i	-0.67303145757308-0.304110510458947i	275	24	187	113	73	227	0.493288286231625+0i	0.834582480880677-0.245232031500211i	101	198	281	19	74	225	0.497485315156123+0i	-0.302069830071115-0.813180286876668i	238	62	184	116	43	257	0.378593889720018+0i	0.863363338740792-0.333572199058942i	37	263	153	146	242	58	0.898146239020499+0i	-0.439484693177207-0.0136578840333877i	19
173	224	76	208	92	29	270	0.311432121906498+0i	0.747914365783731-0.586203151560222i	15	284	203	95	136	163	0.674425309673176+0i	-0.684862958092117-0.275886263350598i	285	15	165	134	74	225	0.497485315156123+0i	0.861773050051716-0.0992752305893838i	120	180	276	24	79	221	0.513160143944688+0i	-0.198798249287778-0.834952647008668i	246	53	182	115	32	267	0.327144328043812+0i	0.892064297572773-0.311765741582934i	37	263	153	146	249	51	0.91104335791443+0i	-0.412111605497878-0.0128072094525342i	7
174	234	65	204	95	23	277	0.276887462097269+0i	0.807513235539069-0.520822145998571i	11	289	216	84	128	172	0.653197264742181+0i	-0.683998358181315-0.324776198848682i	282	18	164	135	81	218	0.520483438769616+0i	0.848732320977908-0.0935437720749442i	113	185	268	32	90	208	0.549557479085484+0i	-0.245287161828285-0.798636829493502i	248	52	175	125	47	253	0.395811402901264+0i	0.889834253588527-0.226998534078706i	28	271	144	155	239	61	0.892561855933059+0i	-0.450463678639239+0.0203913599384017i	12
175	216	82	201	99	24	276	0.282842712474619+0i	0.765079913904503-0.578491767737345i	10	289	205	94	140	160	0.683130051063973+0i	-0.678565536895184-0.269966934033568i	283	16	190	109	68	232	0.476095228569523+0i	0.84152169720058-0.255293099150738i	86	214	278	21	82	218	0.522812904711937+0i	-0.379021990801636-0.763550258434526i	242	58	163	134	28	271	0.306015497891582+0i	0.940186630379311-0.149678372205753i	29	270	150	148	251	49	0.91469484893415+0i	-0.404131178998743-0.00336504003232136i	10
176	213	87	193	105	25	275	0.288675134594813+0i	0.783212492046678-0.55067672818878i	15	284	226	72	141	159	0.685565460040104+0i	-0.63127770554168-0.362613373286248i	286	14	172	127	62	238	0.454606056566195+0i	0.878669371084039-0.145854275398811i	118	181	283	17	70	229	0.483852986323927+0i	-0.202331050830135-0.851439036863704i	241	59	170	130	31	269	0.321455025366432+0i	0.924851545957749-0.20326407603467i	40	260	149	150	233	66	0.882759431581913+0i	-0.46982038571656+0.00214268950615634i	16
177	222	78	190	110	25	274	0.28915746598312+0i	0.836814629442337-0.464897016356854i	14	286	205	95	138	161	0.679366220486757+0i	-0.680275810571155-0.275111541039805i	285	14	183	117	78	222	0.509901951359279+0i	0.835958392586382-0.202912705034436i	103	197	278	22	86	213	0.536307204930347+0i	-0.290922513319704-0.792299610743023i	236	64	177	122	39	261	0.360555127546399+0i	0.888146089708576-0.284950036559686i	41	257	161	139	240	60	0.894427190999916+0i	-0.444942191635019-0.0450160649438147i	11
178	217	82	193	107	27	273	0.3+0i	0.805330269628703-0.511315124771172i	13	286	218	79	134	166	0.668331255192114+0i	-0.661965961104721-0.339314602798107i	273	26	175	123	79	218	0.515745349948272+0i	0.838245058772084-0.177064834032394i	107	192	283	17	74	224	0.498319322975747+0i	-0.264701079016801-0.825597475236168i	238	61	171	127	41	257	0.370923027887795+0i	0.901058501970742-0.224743594811494i	32	268	157	143	237	63	0.888819441731559+0i	-0.45745336348197-0.0271370639353712i	11
179	224	76	208	91	25	275	0.288675134594813+0i	0.750112319829243-0.594977456973841i	14	286	221	78	123	176	0.641382286517327+0i	-0.678598543576657-0.357956392871318i	283	16	187	113	75	223	0.501675046567988+0i	0.833829111308065-0.23032837599004i	101	199	276	24	77	223	0.506622805119022+0i	-0.312489499376751-0.80354442696879i	246	53	159	140	35	265	0.341565025531987+0i	0.93533664986804-0.092079773821206i	50	249	142	157	255	45	0.921954445729289+0i	-0.386202749410055+0.0291107600057831i	9
180	225	75	199	101	23	277	0.276887462097269+0i	0.804434972027746-0.525564181724794i	14	286	206	91	153	146	0.71533606481061+0i	-0.642630751791723-0.274444951188533i	277	23	170	129	78	222	0.509901951359279+0i	0.849167725682981-0.137528810284948i	115	184	273	27	78	222	0.509901951359279+0i	-0.233039121517632-0.828065678459318i	246	52	173	126	44	256	0.382970843102535+0i	0.897955005435472-0.216818222358535i	34	266	154	145	247	52	0.908893259146386+0i	-0.416713289769379-0.016219667316015i	15
181	210	90	191	109	26	273	0.294883912309794+0i	0.788930772154951-0.539102694305883i	19	280	218	82	137	163	0.675771164423776+0i	-0.654155421619083-0.339726386522585i	275	24	182	118	75	224	0.500835422470633+0i	0.83887804613899-0.213184200410567i	114	186	274	26	84	216	0.529150262212918+0i	-0.236578295342695-0.814880795069282i	242	58	168	131	45	255	0.387298334620742+0i	0.903743626922164-0.182338851585648i	33	266	163	136	241	59	0.89628864398325+0i	-0.440523316324545-0.0510477662693678i	19
182	223	76	200	99	19	281	0.251661147842358+0i	0.79767876854856-0.548065004240847i	15	285	207	92	123	177	0.640312423743285+0i	-0.706320572843147-0.301846398650918i	276	23	192	107	76	224	0.503322295684717+0i	0.819106244868966-0.275193797683249i	104	196	273	27	67	233	0.472581562625261+0i	-0.30870493020446-0.825450139459753i	243	55	175	125	38	261	0.356497266473874+0i	0.903305601327134-0.238639245740679i	34	266	171	129	246	54	0.905538513813742+0i	-0.41747811418339-0.0755779344642345i	17
183	208	91	194	106	20	280	0.258198889747161+0i	0.773010828890526-0.579471821360897i	19	281	207	92	142	158	0.687992248018343+0i	-0.664162829455162-0.292496842097106i	276	24	187	113	77	223	0.506622805119022+0i	0.827238521860454-0.242919248482832i	108	192	276	24	85	214	0.533180022557906+0i	-0.267529262613485-0.802587787840455i	235	65	178	122	35	265	0.341565025531987+0i	0.892672361355972-0.294056777858438i	47	253	150	148	240	60	0.894427190999916+0i	-0.447192236081726-0.00437081093453195i	13
184	219	81	200	100	28	271	0.306015497891582+0i	0.770903333508753-0.55862560399185i	14	286	220	79	144	155	0.693977918359488+0i	-0.638762448952376-0.332230616647225i	280	20	174	126	78	221	0.510753918455249+0i	0.845440166189581-0.156081261450384i	105	195	280	20	81	217	0.521356001727143+0i	-0.279136291659966-0.806393731462125i	243	57	179	118	28	272	0.305505046330389+0i	0.903885213374916-0.299429770912729i	27	273	160	140	240	59	0.895921640147329+0i	-0.442751284429921-0.0359960393845464i	14
185	235	65	187	113	21	279	0.264575131106459+0i	0.884224868912777-0.384897884114973i	13	287	203	96	155	141	0.723635715431908+0i	-0.642615253281486-0.251787584287476i	282	17	186	114	72	227	0.490716492065718+0i	0.84102904250814-0.227744317322204i	108	190	284	16	90	209	0.548637716969591+0i	-0.246115304928158-0.799014337917984i	258	42	179	120	40	260	0.365148371670111+0i	0.897841415559285-0.246063933101068i	34	266	167	133	264	36	0.938083151964686+0i	-0.342749034559049-0.0502304619612399i	9
186	218	79	196	102	22	278	0.270801280154532+0i	0.798252765573942-0.538014115911673i	14	285	223	77	135	164	0.671941230110497+0i	-0.652492201059282-0.35035540645808i	280	19	186	113	92	206	0.555630121766958+0i	0.800700473668092-0.223950707194524i	106	193	282	18	84	216	0.529150262212918+0i	-0.266380042207332-0.805631226501071i	246	51	186	114	48	252	0.4+0i	0.860807824921596-0.31465836800211i	36	263	159	140	243	56	0.90150376044714+0i	-0.431263239840999-0.0360969231584977i	11
187	216	84	192	106	27	273	0.3+0i	0.797671401018995-0.523182889625027i	13	287	212	88	160	140	0.730296743340222+0i	-0.622364577336814-0.281654042298412i	285	15	188	112	77	223	0.506622805119022+0i	0.829916563801772-0.233606143884943i	102	196	277	23	88	210	0.543416979328783+0i	-0.293073383401957-0.786642217604999i	247	53	167	133	31	269	0.321455025366432+0i	0.932708977647139-0.163464460000014i	42	258	140	159	242	57	0.899646902120484+0i	-0.434927588372448+0.0383854709173007i	5
188	226	73	203	97	26	274	0.294392028877595+0i	0.786420859824123-0.54302446037616i	7	293	210	88	162	137	0.736074738098578+0i	-0.621974580950848-0.267098484803129i	272	28	181	118	75	225	0.5+0i	0.838350419318215-0.217183273824144i	107	192	276	24	79	221	0.513160143944688+0i	-0.275142179314876-0.812996585373227i	232	67	176	124	37	263	0.351188458428425+0i	0.893276070709301-0.280578916108853i	36	263	155	143	253	47	0.918331820930394+0i	-0.395255800963859-0.0209646958261882i	11
189	233	66	219	80	25	274	0.28915746598312+0i	0.735765056552238-0.61240325066324i	11	289	209	90	143	155	0.692723445403778+0i	-0.662670048444057-0.284609618746575i	277	22	190	108	76	223	0.504163269196288+0i	0.821887409889435-0.265180096271472i	102	196	278	22	68	232	0.476095228569523+0i	-0.304904827964486-0.82484324523953i	238	62	172	124	38	261	0.356497266473874+0i	0.900527549136797-0.248917320093095i	37	263	158	142	238	61	0.892180823641474+0i	-0.450550700958357-0.0318973947581138i	11
190	218	81	180	120	30	270	0.316227766016838+0i	0.869463296961762-0.379517555900097i	13	287	208	91	138	162	0.678232998312527+0i	-0.675464156024882-0.289392767576513i	283	16	175	123	77	223	0.506622805119022+0i	0.846163732142427-0.165348939337788i	104	194	280	19	84	215	0.530034390251707+0i	-0.277260926337207-0.801367533580651i	243	57	173	127	36	264	0.346410161513775+0i	0.910647412536047-0.225213876218592i	38	262	169	131	255	45	0.921954445729289+0i	-0.381842836722919-0.0647769098012095i	12
191	209	90	202	96	25	275	0.288675134594813+0i	0.713865821468707-0.638014306740432i	19	281	201	99	141	159	0.685565460040104+0i	-0.678412408802615-0.264114754572011i	278	21	173	127	69	231	0.479583152331272+0i	0.863858546980431-0.154105193971062i	104	196	291	9	76	223	0.504163269196288+0i	-0.267850796178911-0.821020918722315i	260	40	185	115	39	261	0.360555127546399+0i	0.888829995964402-0.282809544170492i	46	254	145	155	242	54	0.904194430179465+0i	-0.426628330327143+0.0205109774195742i	11
192	223	76	201	99	29	271	0.310912635102961+0i	0.781714856141714-0.540606342009297i	10	290	216	81	143	155	0.692723445403778+0i	-0.648396978204738-0.315777749125684i	273	26	187	113	84	216	0.529150262212918+0i	0.813055952298654-0.242775654528475i	108	192	275	25	77	222	0.507469293270086+0i	-0.274443456042644-0.816796000126916i	249	50	161	138	36	264	0.346410161513775+0i	0.931879660134205-0.107704684337119i	33	267	163	136	250	50	0.912870929175277+0i	-0.405539650132508-0.0469495350037634i	16
193	232	68	204	96	30	268	0.317287158485176+0i	0.792017176791118-0.521572287155126i	10	290	222	76	147	153	0.7+0i	-0.632319287654451-0.331922157229925i	277	23	162	138	73	227	0.493288286231625+0i	0.866008610213671-0.0818275852170399i	97	202	277	22	74	223	0.499157539418418+0i	-0.32992399066917-0.801243977339412i	245	54	177	121	36	264	0.346410161513775+0i	0.899950009398093-0.264745123816045i	45	255	149	149	254	45	0.921682335601154+0i	-0.387945450083904-4.75096153689032e-17i	12
194	225	75	200	99	30	270	0.316227766016838+0i	0.786101476694714-0.531078589606462i	15	285	208	92	139	160	0.681823249195723+0i	-0.672112391634021-0.288759397887209i	275	25	171	128	71	229	0.486483983977547+0i	0.86096286489462-0.148580882369774i	106	192	288	12	72	226	0.491539152311424+0i	-0.260651645487651-0.830933199149935i	244	55	161	139	35	265	0.341565025531987+0i	0.933596380064553-0.108310352523186i	39	261	156	143	236	64	0.886942313043338+0i	-0.461085049697756-0.0270907784781291i	11
195	224	76	202	96	17	283	0.238047614284762+0i	0.787823200670476-0.568038676340494i	17	283	215	84	135	165	0.670820393249937+0i	-0.664879194669513-0.32853562439349i	287	12	159	139	74	225	0.497485315156123+0i	0.865172016075081-0.0631327474817446i	108	192	279	21	81	218	0.520483438769616+0i	-0.264346784565733-0.811922266880465i	243	55	185	115	37	263	0.351188458428425+0i	0.878165070666451-0.324796513725216i	40	260	159	139	244	56	0.901849950564579+0i	-0.430251294733114-0.0393762624832015i	13
196	222	78	195	104	28	272	0.305505046330389+0i	0.804165148074955-0.509887322148975i	12	288	213	87	156	144	0.721110255092798+0i	-0.630250336690675-0.287722979793569i	282	18	180	120	68	231	0.47689070987374+0i	0.857105309516021-0.194796661253641i	107	192	284	15	80	220	0.516397779494322+0i	-0.258018769644909-0.816553518052712i	240	60	190	110	35	265	0.341565025531987+0i	0.858853227262599-0.381712545450044i	45	255	169	130	239	59	0.895552021280055+0i	-0.437427685474883-0.0815082643742019i	12
197	221	79	188	111	26	274	0.294392028877595+0i	0.839480568133321-0.456733739787077i	18	282	209	90	145	154	0.696383394959931+0i	-0.653903223080728-0.295737623694917i	271	28	180	119	62	237	0.455365632796078+0i	0.863512816984506-0.216766591917921i	121	177	275	24	85	215	0.532290647422377+0i	-0.184931162574833-0.826115689098922i	257	42	182	118	37	263	0.351188458428425+0i	0.897632866278597-0.266311667117942i	27	273	152	148	252	48	0.916515138991168+0i	-0.399947131905664-0.00650320539684018i	9
198	217	83	210	90	19	281	0.251661147842358+0i	0.720974521693022-0.645648825396736i	10	290	219	81	132	167	0.664433271221689+0i	-0.670352326865785-0.330387932526708i	272	28	183	117	67	233	0.472581562625261+0i	0.850714662190386-0.230111343051498i	110	190	276	24	82	218	0.522812904711937+0i	-0.257932811928991-0.812488357576323i	237	63	179	121	44	255	0.383610727998386+0i	0.876104176698236-0.292034725566079i	35	265	165	134	236	63	0.888424256120282+0i	-0.454882629612431-0.0615153185312725i	14
199	223	77	199	101	30	270	0.316227766016838+0i	0.787688251385839-0.528722250930221i	12	288	220	80	134	166	0.668331255192114+0i	-0.663397989708855-0.336506226663912i	278	22	181	119	82	218	0.522812904711937+0i	0.828496040110578-0.200651384714281i	120	180	282	18	72	228	0.489897948556636+0i	-0.193204798860054-0.850101114984239i	246	54	179	119	40	259	0.365758477979728+0i	0.887812138773462-0.279303315469839i	35	265	151	148	242	58	0.898146239020499+0i	-0.439659216179013-0.00575386497834986i	14
200	225	75	195	105	24	274	0.283790261904241+0i	0.822238286293758-0.493342971776255i	15	285	212	88	143	157	0.690410505906933+0i	-0.657402937014966-0.301918385888355i	278	21	181	117	78	222	0.509901951359279+0i	0.834575049776582-0.208529341557526i	111	188	274	24	71	229	0.486483983977547+0i	-0.256388472109773-0.835223493864097i	241	58	166	133	41	258	0.370302235774236+0i	0.914166734109669-0.164849738937809i	33	267	162	138	256	43	0.925303891145984+0i	-0.377247444836294-0.0386920456242353i	13
[truncated: 751 more columns]
