# Supplementary material for: Experimental benchmarking of quantum state overlap estimation strategies with photonic systems
Source: Light Sci Appl. 2025 Feb 12;14:83. doi: 10.1038/s41377-025-01755-8 (PMC11814415; doi:10.1038/s41377-025-01755-8)
Supplement: Supplementary file 3 — Dataset all [file 41377_2025_1755_MOESM3_ESM.zip › overlap_estimation_data/1_TT_data/Tomography_Psi/Psi_tomo_c06.csv]

Data No.	SigmaX+_Counts (m =1)	SigmaX-_Counts (m =1)	SigmaY+_Counts (m =1)	SigmaY-_Counts (m =1)	SigmaZ+_Counts (m =1)	SigmaZ-_Counts (m =1)	Tomo results (m =1)_1	Tomo results (m =1)_2	SigmaX+_Counts (m =2)	SigmaX-_Counts (m =2)	SigmaY+_Counts (m =2)	SigmaY-_Counts (m =2)	SigmaZ+_Counts (m =2)	SigmaZ-_Counts (m =2)	Tomo results (m =2)_1	Tomo results (m =2)_2	SigmaX+_Counts (m =3)	SigmaX-_Counts (m =3)	SigmaY+_Counts (m =3)	SigmaY-_Counts (m =3)	SigmaZ+_Counts (m =3)	SigmaZ-_Counts (m =3)	Tomo results (m =3)_1	Tomo results (m =3)_2	SigmaX+_Counts (m =4)	SigmaX-_Counts (m =4)	SigmaY+_Counts (m =4)	SigmaY-_Counts (m =4)	SigmaZ+_Counts (m =4)	SigmaZ-_Counts (m =4)	Tomo results (m =4)_1	Tomo results (m =4)_2	SigmaX+_Counts (m =5)	SigmaX-_Counts (m =5)	SigmaY+_Counts (m =5)	SigmaY-_Counts (m =5)	SigmaZ+_Counts (m =5)	SigmaZ-_Counts (m =5)	Tomo results (m =5)_1	Tomo results (m =5)_2	SigmaX+_Counts (m =6)	SigmaX-_Counts (m =6)	SigmaY+_Counts (m =6)	SigmaY-_Counts (m =6)	SigmaZ+_Counts (m =6)	SigmaZ-_Counts (m =6)	Tomo results (m =6)_1	Tomo results (m =6)_2	SigmaX+_Counts (m =7)
1	134	166	44	256	44	256	0.382970843102535+0i	-0.137873731350451+0.913413470196732i	75	225	266	33	58	241	0.440431530558801+0i	-0.48482889679097-0.755619618410006i	88	210	231	68	35	265	0.341565025531987+0i	-0.564385123582241-0.751533609103673i	232	68	150	149	262	38	0.934523051258412+0i	0.355895947984043-0.00217735509411887i	273	27	226	74	159	140	0.729227382406089+0i	0.582114542664206-0.359680530426664i	194	106	4	296	112	187	0.612030995783164+0i	0.2281958428714+0.757195296800555i	277
2	130	169	43	257	49	251	0.404145188432738+0i	-0.164526380223656+0.899776492734261i	81	218	264	36	62	238	0.454606056566195+0i	-0.459875681256917-0.762789414662933i	90	208	234	66	36	263	0.346988959179744+0i	-0.541472986971683-0.765771288693512i	243	57	132	168	274	26	0.955684745788763+0i	0.289028162126415+0.0559409346051126i	268	32	216	84	168	132	0.748331477354788+0i	0.578922261346645-0.323803976685412i	160	140	8	292	134	166	0.668331255192114+0i	0.0522553581015613+0.742026085042171i	278
3	134	165	35	265	55	245	0.428174419288838+0i	-0.1211074922638+0.895544327202311i	89	211	258	42	82	218	0.522812904711937+0i	-0.419226477649425-0.742237042395704i	78	219	217	83	36	264	0.346410161513775+0i	-0.683223092970417-0.642811173854295i	234	65	140	160	269	31	0.946924847422786+0i	0.319242063565659+0.0376541921128726i	281	19	222	77	171	129	0.754983443527075+0i	0.573288834864416-0.318339302976871i	186	114	4	295	107	193	0.597215762238964+0i	0.192038610291105+0.77875188955841i	271
4	119	180	39	261	46	252	0.392889826932923+0i	-0.244405799863076+0.886511922585313i	90	208	252	48	76	224	0.503322295684717+0i	-0.434825991776983-0.746721516726169i	88	212	232	68	33	267	0.33166247903554+0i	-0.568971208572726-0.752510308112315i	242	57	142	156	270	29	0.950268400739926+0i	0.310538234260077+0.0235790504011007i	276	24	212	86	168	132	0.748331477354788+0i	0.592498446871407-0.29823747325742i	189	110	1	299	132	167	0.664433271221689+0i	0.192105432944197+0.722235370725478i	278
5	124	176	37	263	54	245	0.424972948184897+0i	-0.202973991720264+0.882156194784223i	85	215	259	41	74	224	0.498319322975747+0i	-0.444053590900481-0.744643713971576i	88	211	223	77	25	275	0.288675134594813+0i	-0.61807160855647-0.731200487802822i	233	67	143	156	263	37	0.936304793679209+0i	0.350109323997157+0.0275098997378594i	281	19	230	70	172	128	0.757187779440036+0i	0.557466524600456-0.340437572275088i	186	114	4	296	131	169	0.660807586719967+0i	0.17968661911697+0.728729066418821i	285
6	125	173	36	264	50	250	0.408248290463863+0i	-0.189269049972017+0.893034467451298i	83	217	258	41	83	217	0.525991127935317+0i	-0.445775652146104-0.724304770995642i	85	214	230	70	38	261	0.356497266473874+0i	-0.587604245725873-0.726382096008418i	236	62	151	148	273	27	0.953939201416946+0i	0.299955717793018-0.00515435381745584i	276	24	219	81	165	135	0.741619848709566+0i	0.588374063311488-0.322204844194386i	170	130	5	295	122	178	0.637704215656966+0i	0.105249236525436+0.763056964809408i	278
7	135	165	30	270	48	251	0.400668337976507+0i	-0.113643496747379+0.909147973979028i	75	225	269	31	77	222	0.507469293270086+0i	-0.459434023763547-0.728968651038161i	115	184	241	58	33	266	0.332216635610845+0i	-0.332765730919228-0.882552590698822i	220	80	161	139	270	29	0.950268400739926+0i	0.307656669347611-0.0483460480403388i	276	24	229	71	172	128	0.757187779440036+0i	0.553416105241377-0.34698311360372i	174	126	4	296	106	194	0.594418483337567+0i	0.130439390126678+0.793506289937293i	285
8	145	154	37	263	57	243	0.435889894354067+0i	-0.0359319053913259+0.899282435153133i	70	230	270	29	71	228	0.487296823281184+0i	-0.481871118767716-0.728245858840005i	83	216	229	71	30	269	0.316756133579975+0i	-0.612019016233046-0.724636650748911i	237	63	144	155	272	28	0.952190457139047+0i	0.304892318900165+0.0193392659895157i	283	17	223	77	160	140	0.730296743340222+0i	0.59885439139675-0.328694515578667i	195	105	4	296	110	189	0.606541817675112+0i	0.234179078328877+0.759781009689245i	276
9	136	164	34	266	54	245	0.424972948184897+0i	-0.108461933940192+0.898684595504446i	76	223	251	49	67	232	0.473371173138509+0i	-0.51943968082713-0.711408567859343i	93	207	235	65	25	275	0.288675134594813+0i	-0.533241928549495-0.795185332047493i	233	67	162	138	272	27	0.95378141974748+0i	0.297408975936744-0.0429988880872401i	283	17	235	65	166	133	0.745106667859236+0i	0.561979064767468-0.359159552670938i	159	140	5	295	114	186	0.616441400296898+0i	0.0516493885012012+0.78570499595424i	278
10	140	160	38	262	61	239	0.450924975282289+0i	-0.0793772556102488+0.889025262834781i	78	222	263	36	77	223	0.506622805119022+0i	-0.460739370234444-0.728733535696897i	78	222	221	77	40	259	0.365758477979728+0i	-0.655906503231083-0.660308560299748i	236	64	157	143	263	37	0.936304793679209+0i	0.350030859875894-0.0284908839433867i	273	27	239	60	155	143	0.721203319590197+0i	0.559483501719123-0.408465400145702i	171	128	6	294	114	185	0.617471378292171+0i	0.116535184425558+0.777913007849122i	271
11	140	160	43	257	50	248	0.40961596025952+0i	-0.0848878467923352+0.908299960677987i	82	217	261	39	68	232	0.476095228569523+0i	-0.458030018248916-0.750694235835224i	99	200	223	77	37	263	0.351188458428425+0i	-0.533882705293856-0.769178733230957i	230	69	152	147	275	25	0.957427107756338+0i	0.288536026107184-0.00896074615239702i	282	16	210	90	155	144	0.719996283899737+0i	0.633298089256913-0.283793730223399i	177	122	6	294	107	192	0.598213617174146+0i	0.150801496115324+0.787019298998954i	276
12	135	165	38	262	64	236	0.461880215351701+0i	-0.11773570527124+0.879093266025255i	87	213	262	38	88	212	0.541602560309064+0i	-0.412130600717149-0.732676623497153i	94	206	242	57	26	274	0.294392028877595+0i	-0.493732304839168-0.818267526235482i	236	62	148	151	262	38	0.934523051258412+0i	0.355850074557808+0.00611482656084804i	272	28	241	59	176	123	0.767221455996771+0i	0.514115431827062-0.383479543411989i	183	116	4	296	131	169	0.660807586719967+0i	0.168387694777135+0.731422530129457i	280
13	125	175	31	269	58	242	0.439696865275764+0i	-0.184655272800992+0.878959098532723i	73	227	255	45	74	226	0.496655480858378+0i	-0.513272773746815-0.699917418745657i	82	218	238	61	35	265	0.341565025531987+0i	-0.571432136771526-0.74618941723805i	233	66	151	148	274	25	0.95728154681171+0i	0.289110820576369-0.0051936075552641i	279	21	237	63	155	143	0.721203319590197+0i	0.574317701568367-0.387330542918201i	192	107	5	295	129	168	0.659047368816107+0i	0.21219517051387+0.721546793539515i	275
14	135	165	28	272	56	244	0.432049379893857+0i	-0.110054469392982+0.895109684396255i	65	235	263	37	70	229	0.483852986323927+0i	-0.526079318391679-0.699376035038351i	89	211	230	69	32	268	0.32659863237109+0i	-0.569623170516159-0.754229923129845i	229	70	142	157	271	29	0.950438495292217+0i	0.30953824664333+0.0292017213814462i	281	19	218	82	173	126	0.760654532442785+0i	0.576158789942749-0.299074791726007i	178	122	4	296	123	177	0.640312423743285+0i	0.144673137596727+0.754367074611504i	275
15	143	156	46	254	51	249	0.412310562561766+0i	-0.0570186446553156+0.90925732010343i	70	230	268	30	62	238	0.454606056566195+0i	-0.494641790493588-0.740717781905248i	90	209	234	63	27	273	0.3+0i	-0.542431324191711-0.784709027943242i	235	65	139	161	275	25	0.957427107756338+0i	0.286287799666933+0.037049009368662i	278	22	230	69	163	137	0.737111479583199+0i	0.571503875341404-0.360624440569997i	177	123	4	296	139	160	0.681823249195723+0i	0.133024951649357+0.719320108918744i	282
16	136	163	46	253	66	234	0.469041575982343+0i	-0.114229274433249+0.875757770654907i	81	217	266	34	69	231	0.479583152331272+0i	-0.445977951537078-0.755714011212437i	88	211	215	84	43	255	0.379862214511292+0i	-0.633188541588601-0.674371536163469i	248	52	142	158	270	29	0.950268400739926+0i	0.310399604777198+0.0253387432471182i	268	32	228	71	169	129	0.75306978027254+0i	0.547234416243694-0.365267572771923i	175	125	3	297	116	183	0.622864243812996+0i	0.131165964991093+0.771255874147627i	272
17	136	164	35	265	47	253	0.395811402901264+0i	-0.110977575006553+0.911601508982405i	71	228	266	34	67	232	0.473371173138509+0i	-0.494813417623347-0.728751956554063i	80	220	221	78	42	258	0.374165738677394+0i	-0.64764916518288-0.663739827671896i	240	60	153	147	268	32	0.945163125250522+0i	0.326417339749643-0.0108805779916548i	275	24	227	71	175	124	0.765038744728955+0i	0.546441213586429-0.340760501170156i	174	126	5	295	119	181	0.629814787589706+0i	0.12683904788118+0.766319247615463i	278
18	126	174	41	259	48	252	0.4+0i	-0.197080725578727+0.895074962003386i	84	216	269	30	80	219	0.517260600111872+0i	-0.41270443701456-0.749744302572818i	95	204	212	88	22	277	0.271253747103567+0i	-0.636661473699218-0.721861186509854i	236	63	141	156	269	31	0.946924847422786+0i	0.320237335064997+0.0279532209915438i	275	25	230	68	170	129	0.754030419087784+0i	0.550131649547363-0.358877827758414i	178	120	6	294	127	172	0.651727829603431+0i	0.150703080334706+0.743329952106083i	277
19	115	185	27	273	36	263	0.346988959179744+0i	-0.256683721789909+0.902059936575967i	76	222	267	33	61	239	0.450924975282289+0i	-0.474750929005559-0.755829492726385i	92	208	227	71	27	273	0.3+0i	-0.566765807021424-0.767317743826737i	239	60	144	154	267	32	0.944974385170711+0i	0.326631595070432+0.0183088086172358i	279	21	220	80	159	138	0.731678573796948+0i	0.599125905636367-0.325107080577873i	177	122	2	298	121	177	0.637212890999841+0i	0.141247367605292+0.757633758941746i	274
20	134	166	29	271	48	252	0.4+0i	-0.120146249068938+0.908606008583844i	78	222	275	25	70	230	0.483045891539648+0i	-0.437028925038815-0.758730772636832i	92	206	220	80	42	258	0.374165738677394+0i	-0.5879143123101-0.717186699110449i	231	68	161	139	271	29	0.950438495292217+0i	0.308137189944706-0.0414504383528891i	275	25	220	80	164	136	0.739369100427295+0i	0.587458587788988-0.328976809161833i	176	124	9	291	107	192	0.598213617174146+0i	0.145314348863046+0.788050891911134i	278
21	128	172	39	261	56	243	0.432771267414631+0i	-0.175267112610641+0.884302249990049i	80	220	258	42	69	231	0.479583152331272+0i	-0.477266324150443-0.736353757260683i	96	202	237	63	34	266	0.336650164612069+0i	-0.49228214489834-0.802698546454992i	228	71	167	132	267	32	0.944974385170711+0i	0.319306133197348-0.0711828959357145i	278	21	222	78	171	129	0.754983443527075+0i	0.572519930473415-0.319720079461263i	164	133	3	297	124	175	0.64398425373882+0i	0.0810239090312742+0.760736095569118i	274
22	138	162	38	262	50	250	0.408248290463863+0i	-0.097250991559956+0.90767592122626i	86	214	251	49	62	238	0.454606056566195+0i	-0.476744143331153-0.752361851194476i	85	213	238	62	34	266	0.336650164612069+0i	-0.556262690369-0.759762124595659i	231	69	138	162	271	29	0.950438495292217+0i	0.307555855133414+0.0455638303901354i	271	29	216	83	165	135	0.741619848709566+0i	0.587429711365047-0.323923346187918i	179	121	12	288	119	181	0.629814787589706+0i	0.159740066286249+0.760142384396633i	275
23	133	167	31	269	68	232	0.476095228569523+0i	-0.124365054041184+0.870555378288289i	74	226	266	34	68	232	0.476095228569523+0i	-0.4819308548568-0.735578673202484i	85	215	236	64	34	266	0.336650164612069+0i	-0.567769157538684-0.751202269974259i	236	64	155	144	264	35	0.939650543453634+0i	0.341433531606461-0.0219088950435817i	276	24	236	63	176	122	0.768507662190585+0i	0.526934493397802-0.362954560271619i	170	130	3	297	133	166	0.666945315233345+0i	0.100449618186336+0.738304693669567i	284
24	124	176	32	268	42	258	0.374165738677394+0i	-0.199547433163626+0.905638350511841i	73	226	266	34	65	234	0.466252404120157+0i	-0.488170854266167-0.737765486246961i	94	205	243	57	29	270	0.311432121906498+0i	-0.488171556524009-0.815290478814602i	239	61	150	149	270	29	0.950268400739926+0i	0.311427174436284-0.00175544234209322i	270	30	225	75	167	131	0.748600483945715+0i	0.56224098344017-0.351400614650106i	168	131	5	294	111	188	0.609292588330089+0i	0.100697059276215+0.78652567921152i	276
25	142	158	45	255	46	253	0.392232270276368+0i	-0.0698825045851675+0.917207872680316i	64	236	261	39	73	227	0.493288286231625+0i	-0.532758434717342-0.687630072716569i	107	192	245	55	40	260	0.365148371670111+0i	-0.381226658174927-0.849313194153631i	229	71	143	156	263	37	0.936304793679209+0i	0.349997847172662+0.0288936032338466i	269	31	224	75	172	128	0.757187779440036+0i	0.553127115324246-0.347443608316149i	195	104	4	296	113	185	0.615787813189319+0i	0.235141965373856+0.752006399738484i	275
26	130	170	29	270	55	241	0.431057781290178+0i	-0.147262881481746+0.890226281867078i	78	222	270	30	75	224	0.500835422470633+0i	-0.445317960311637-0.742196600519395i	78	221	230	70	27	273	0.3+0i	-0.63687114283253-0.710207819885973i	241	59	134	165	269	31	0.946924847422786+0i	0.316861111962853+0.0541513532517648i	277	23	228	72	154	143	0.720082299823096+0i	0.591275530923914-0.363145601669805i	181	119	2	298	120	179	0.63351226715995+0i	0.15862331154289+0.757298390591864i	279
27	117	183	30	270	48	252	0.4+0i	-0.24301993089044+0.8837088396016i	72	226	273	27	69	231	0.479583152331272+0i	-0.467854340266166-0.742369393424938i	98	201	237	59	30	270	0.316227766016838+0i	-0.471557933518085-0.823184739494212i	248	52	132	167	269	31	0.946924847422786+0i	0.316416435887739+0.0566919080066423i	270	29	238	61	160	139	0.731516955959455+0i	0.549535560743225-0.403600806023033i	167	133	3	297	118	182	0.627162924074226+0i	0.0894791319506806+0.773731317455885i	288
28	129	171	37	263	56	244	0.432049379893857+0i	-0.164779117173483+0.886668582885883i	79	221	269	31	83	214	0.528640974065839+0i	-0.434924405055031-0.728957805655614i	109	191	235	64	28	272	0.305505046330389+0i	-0.410599056559437-0.859112961966683i	253	47	140	160	271	28	0.952026530644061+0i	0.304583369581102+0.0295712009302041i	276	24	235	65	162	137	0.736074738098578+0i	0.561151133457915-0.378554336062879i	165	132	6	294	120	180	0.632455532033676+0i	0.0890578706765138+0.769460002645079i	276
29	123	176	35	265	59	241	0.443471156521669+0i	-0.201900688509243+0.87325222319375i	77	223	267	31	65	235	0.465474668125631+0i	-0.463385193301961-0.754060671273763i	88	212	237	63	34	265	0.337212654836588+0i	-0.546360285972277-0.766666852896583i	233	67	149	151	272	27	0.95378141974748+0i	0.300479445633483+0.00362023428474078i	278	22	223	76	167	132	0.747347595228382+0i	0.575717762086698-0.331693578961425i	180	120	4	295	126	173	0.649156901121946+0i	0.153113668664096+0.745084909385483i	283
30	142	158	39	261	50	250	0.408248290463863+0i	-0.0656222864880428+0.910509225021589i	77	223	266	34	64	235	0.462651945572992+0i	-0.472188708346438-0.750327262577902i	87	212	233	67	44	255	0.383610727998386+0i	-0.556701515941613-0.736835281126561i	238	62	148	152	275	25	0.957427107756338+0i	0.288600608936002+0.00655910474854548i	283	17	228	72	163	136	0.738343078570011+0i	0.581759529285596-0.341182280332906i	168	132	7	293	109	187	0.606830489711289+0i	0.0992653875042351+0.788608356283644i	272
31	131	168	33	267	51	249	0.412310562561766+0i	-0.142750347519539+0.899790163473157i	84	216	261	39	71	229	0.486483983977547+0i	-0.446521201810314-0.750967475771891i	94	206	243	56	31	269	0.321455025366432+0i	-0.485354586018009-0.813079081330933i	224	76	149	150	266	34	0.941629792788369+0i	0.336642428717044+0.00228221839950992i	275	24	232	65	165	134	0.742858980482126+0i	0.556203783043855-0.372555884190226i	162	138	6	294	117	183	0.62449979983984+0i	0.0648605932113186+0.778327118535822i	269
32	129	171	31	269	43	257	0.378593889720018+0i	-0.1608492562043+0.911479118491033i	94	206	264	35	66	232	0.470612908946529+0i	-0.386612958832248-0.793129188717614i	91	209	236	64	39	260	0.361157559257308+0i	-0.527531657703576-0.768944450211992i	236	64	149	150	271	29	0.950438495292217+0i	0.310907345287382+0.00181364633246898i	271	27	226	74	161	139	0.732575365861197+0i	0.5788282232332-0.358177639338402i	174	126	8	292	113	187	0.613731754650732+0i	0.131573080110774+0.778474057322078i	270
33	141	158	39	261	53	247	0.420317340430616+0i	-0.0695113550071609+0.904710729934382i	70	229	263	37	78	222	0.509901951359279+0i	-0.496086543999815-0.702778870529215i	101	199	236	64	36	264	0.346410161513775+0i	-0.464398557502355-0.815066856024542i	232	68	152	148	258	42	0.92736184954957+0i	0.374054495702235-0.00912328038298141i	269	31	220	79	171	129	0.754983443527075+0i	0.563679006139169-0.335061155668571i	180	120	5	295	125	175	0.645497224367903+0i	0.1547425861195+0.747922499577585i	279
34	123	177	28	271	42	258	0.374165738677394+0i	-0.200533860141685+0.905420438766806i	90	210	256	42	76	224	0.503322295684717+0i	-0.420481816722607-0.754891852169781i	93	207	225	74	38	262	0.355902608401044+0i	-0.561884188274183-0.74673923982927i	239	61	143	157	266	33	0.943203110164195+0i	0.331193817994064+0.0260489519770612i	281	18	221	79	155	144	0.719996283899737+0i	0.611113532512641-0.328854985594699i	169	130	4	296	113	187	0.613731754650732+0i	0.10486414444406+0.782519548984783i	277
35	143	155	32	267	45	254	0.387945450083904+0i	-0.0471607060034268+0.920474983673351i	81	217	262	37	72	228	0.489897948556636+0i	-0.452069643257305-0.745407967253646i	95	204	236	63	37	263	0.351188458428425+0i	-0.499118492656994-0.79217889201523i	231	69	141	159	264	35	0.939650543453634+0i	0.340043134838597+0.037782570537622i	278	22	239	61	168	132	0.748331477354788+0i	0.544613616198094-0.378676655012737i	171	127	5	295	129	171	0.6557438524302+0i	0.113995889470266+0.746327633940941i	279
36	134	166	37	262	54	246	0.424264068711928+0i	-0.127087996943203+0.896576065391534i	82	217	257	43	91	209	0.55075705472861+0i	-0.446397078209426-0.705263294970576i	80	220	234	66	33	267	0.33166247903554+0i	-0.603948754747168-0.724738505696603i	239	61	140	159	264	35	0.939650543453634+0i	0.340190281598487+0.0364338920955878i	280	20	232	66	153	146	0.71533606481061+0i	0.587828770852611-0.377824894017295i	184	116	5	295	111	187	0.610314035129875+0i	0.180842718691432+0.771241006184047i	280
37	116	184	36	264	46	253	0.392232270276368+0i	-0.262902474324194+0.881496531557591i	95	204	265	35	72	228	0.489897948556636+0i	-0.37436295320343-0.787307042562688i	93	205	236	63	36	264	0.346410161513775+0i	-0.511007295783847-0.786683890553048i	235	64	135	165	262	38	0.934523051258412+0i	0.350583612165971+0.0613008772149856i	278	22	225	74	167	133	0.746100976186646+0i	0.573005281630322-0.339113963966524i	156	143	5	294	121	179	0.635085296108588+0i	0.0347114260774545+0.771661702798795i	277
38	140	159	38	261	60	240	0.447213595499958+0i	-0.0759316922017074+0.891198282156886i	89	211	272	27	75	225	0.5+0i	-0.385000015066386-0.775741573205203i	83	216	244	55	37	263	0.351188458428425+0i	-0.538837234932067-0.765716070692937i	234	66	153	145	270	28	0.951861475455529+0i	0.306176904012894-0.0146777039315865i	276	23	225	74	159	140	0.729227382406089+0i	0.587576024838073-0.350687666998217i	161	138	4	296	121	179	0.635085296108588+0i	0.0608567691878747+0.770040986123908i	274
39	152	148	41	259	46	254	0.391578004149024+0i	0.0168805515910041+0.919990061709718i	79	221	266	34	54	246	0.424264068711928+0i	-0.472731592062294-0.772350206749664i	97	202	235	64	29	270	0.311432121906498+0i	-0.497240325854826-0.809791387820717i	237	62	141	159	269	30	0.948507012013862+0i	0.315104715111199+0.0323027347948281i	266	34	228	71	157	142	0.724626532801645+0i	0.570137902305658-0.3871164686685i	175	124	9	290	122	178	0.637704215656966+0i	0.1375547578058+0.757899743988821i	270
40	135	164	39	261	58	242	0.439696865275764+0i	-0.116719526688832+0.890529740523135i	77	223	252	47	65	235	0.465474668125631+0i	-0.512295501876455-0.721724775860219i	83	217	235	65	31	269	0.321455025366432+0i	-0.586189055305162-0.743672682103564i	240	60	153	145	270	30	0.948683298050514+0i	0.31591171042211-0.014134752144166i	270	29	238	62	158	142	0.725718035235908+0i	0.556249744477566-0.404869800185165i	186	114	5	295	108	191	0.60100250696476+0i	0.192586910621296+0.775697278891333i	272
41	149	151	34	265	48	252	0.4+0i	-0.00790845092034979+0.916481018027128i	82	217	267	33	70	229	0.483852986323927+0i	-0.438427770030973-0.757408329826842i	94	206	245	54	39	261	0.360555127546399+0i	-0.470640057313331-0.805293695773228i	235	64	153	146	276	24	0.959166304662544+0i	0.282606025991905-0.0115686677306628i	277	23	219	81	166	133	0.745106667859236+0i	0.586036582780157-0.318397828439613i	179	121	5	295	126	174	0.648074069840786+0i	0.149357598761135+0.746787993805677i	284
42	122	178	43	256	49	251	0.404145188432738+0i	-0.231853896318863+0.884822263185341i	76	224	258	42	58	241	0.440431530558801+0i	-0.507456988784293-0.74061290255005i	93	207	236	63	32	268	0.32659863237109+0i	-0.518853086471394-0.79001570110501i	234	66	144	156	279	21	0.964365076099296+0i	0.263902766280995+0.0188501975914996i	275	24	221	79	169	131	0.750555349946514+0i	0.575611070058994-0.324559028055309i	171	129	3	297	119	179	0.631924725786547+0i	0.109605760883231+0.767240326182615i	280
43	131	166	37	263	45	255	0.387298334620742+0i	-0.142489897297404+0.910876846323462i	84	214	263	37	73	225	0.494940847933387+0i	-0.435439476081953-0.751948149619676i	92	207	250	50	34	266	0.336650164612069+0i	-0.470553550331086-0.815626153907215i	239	60	139	160	260	40	0.930949336251263+0i	0.362661136563209+0.0425468372504323i	272	28	219	79	170	129	0.754030419087784+0i	0.568772929174335-0.328535359023573i	170	129	3	297	114	186	0.616441400296898+0i	0.109111911177346+0.779804200321611i	275
44	129	171	23	276	46	254	0.391578004149024+0i	-0.150200159336331+0.907803160823979i	78	222	260	40	75	225	0.5+0i	-0.474286757900959-0.724604769015356i	101	198	239	60	31	266	0.323074456398373+0i	-0.450891512683787-0.832057533715441i	231	68	150	149	264	36	0.938083151964686+0i	0.346403642631183-0.00212517572166369i	278	22	239	60	163	137	0.737111479583199+0i	0.553208276801985-0.388107290764352i	179	119	7	292	124	175	0.64398425373882+0i	0.158112324933582+0.748521725563495i	280
45	125	173	35	265	64	235	0.462651945572992+0i	-0.182279264724392+0.867598666959015i	88	211	274	26	66	234	0.469041575982343+0i	-0.393466283349556-0.790685957803151i	96	203	228	71	32	268	0.32659863237109+0i	-0.532290820901293-0.78102484935984i	243	57	139	160	265	35	0.939858145324779+0i	0.33939432061447+0.0384468698505981i	276	24	234	66	160	140	0.730296743340222+0i	0.568398560058805-0.378932373372537i	163	136	5	295	113	186	0.614757205248285+0i	0.0733584306509794+0.785297471820547i	281
46	134	165	38	262	59	241	0.443471156521669+0i	-0.123272070638182+0.887770989576652i	66	232	259	40	78	222	0.509901951359279+0i	-0.520744244480861-0.684708282292581i	84	215	238	61	27	273	0.3+0i	-0.56750004428907-0.766774869001263i	227	73	149	149	267	33	0.94339811320566+0i	0.33166247903554+0i	279	21	228	72	159	141	0.728010988928052+0i	0.586660290994459-0.354724827112929i	179	118	6	294	123	176	0.641382286517327+0i	0.160510811687997+0.750243321778386i	285
47	126	173	29	271	46	253	0.392232270276368+0i	-0.17593991408296+0.902883709447859i	83	216	265	34	73	226	0.494112494469261+0i	-0.433798679076366-0.753439811027373i	75	225	231	68	37	263	0.351188458428425+0i	-0.632875880341284-0.690025207328624i	231	68	137	163	281	19	0.967815409397198+0i	0.24853996531351+0.0395122636062828i	271	28	237	62	166	132	0.746355799780354+0i	0.540072216504351-0.388940896659512i	176	123	8	292	114	186	0.616441400296898+0i	0.144917429605457+0.773950217130629i	280
48	129	171	36	264	56	243	0.432771267414631+0i	-0.163318611425196+0.88658674773678i	82	218	266	34	79	221	0.513160143944688+0i	-0.434055445529152-0.7404475247262i	86	211	230	68	37	262	0.351775239887621+0i	-0.573050177743228-0.740180838978193i	244	55	126	172	267	33	0.94339811320566+0i	0.322194539719141+0.0786808653687204i	276	24	222	76	160	138	0.732743305447312+0i	0.587826423748873-0.34285178118942i	191	108	3	296	113	187	0.613731754650732+0i	0.21518371719978+0.759624447464284i	278
49	129	170	37	263	60	240	0.447213595499958+0i	-0.160174183034094+0.879968312548447i	71	229	258	42	76	224	0.503322295684717+0i	-0.510156366054135-0.697428956124641i	99	200	228	70	36	264	0.346410161513775+0i	-0.504049896930023-0.791159719275971i	236	64	146	152	273	27	0.953939201416946+0i	0.299815181528242+0.0105288615333002i	272	27	233	65	168	132	0.748331477354788+0i	0.54647606835042-0.375983918167077i	190	110	5	295	114	184	0.618506536400764+0i	0.208961596100193+0.7574857858632i	270
50	124	176	40	260	62	237	0.455365632796078+0i	-0.204792701623923+0.866430660716599i	83	215	265	34	87	213	0.53851648071345+0i	-0.419110335520602-0.730990100247472i	102	197	229	70	35	265	0.341565025531987+0i	-0.482059752284643-0.806815795929035i	243	57	151	149	271	29	0.950438495292217+0i	0.310894662754895-0.00334295336295582i	286	14	229	69	166	133	0.745106667859236+0i	0.573870425204348-0.339836414451845i	172	126	4	296	123	176	0.641382286517327+0i	0.120172953037223+0.757751426194711i	278
51	145	154	37	263	67	232	0.473371173138509+0i	-0.0351678757497682+0.880160754042533i	65	234	255	45	74	226	0.496655480858378+0i	-0.545266155419949-0.675291161712399i	82	216	244	56	37	262	0.351775239887621+0i	-0.54573051630408-0.760547424015418i	230	70	152	147	270	30	0.948683298050514+0i	0.316072437889383-0.00991029801074571i	279	20	237	63	167	133	0.746100976186646+0i	0.553262544375917-0.370450928361666i	174	125	8	292	119	181	0.629814787589706+0i	0.132493518007629+0.76536187585958i	277
52	111	189	29	271	42	258	0.374165738677394+0i	-0.284489525836374+0.882646990415418i	81	219	255	44	56	242	0.433496785555843+0i	-0.492099550620695-0.7549295127306i	90	209	239	61	34	264	0.337777974017762+0i	-0.524319400115704-0.781661823892382i	234	66	148	152	259	41	0.929157324317757+0i	0.369579808874185+0.00879951925890914i	279	21	226	74	150	148	0.709475654760603+0i	0.607188713231334-0.357723582989003i	175	123	8	292	123	177	0.640312423743285+0i	0.139238919257258+0.755388988114118i	276
53	120	179	40	259	53	247	0.420317340430616+0i	-0.236037463169606+0.876139058205825i	69	231	263	37	78	221	0.510753918455249+0i	-0.500875321892737-0.698751992270115i	101	197	239	61	43	257	0.378593889720018+0i	-0.441634021433749-0.813403994199021i	232	68	132	168	269	31	0.946924847422786+0i	0.313979377610837+0.0689223024023788i	270	30	230	69	163	137	0.737111479583199+0i	0.56061147820047-0.377334648788778i	184	114	7	293	115	184	0.620173672946042+0i	0.187677231944947+0.761683577343045i	271
54	129	169	37	263	45	255	0.387298334620742+0i	-0.161725774035321+0.907658952477568i	78	222	261	39	71	229	0.486483983977547+0i	-0.475454051691562-0.732991663024492i	98	202	228	71	34	265	0.337212654836588+0i	-0.518694741030031-0.785648388941166i	245	55	142	158	269	30	0.948507012013862+0i	0.315638947659949+0.0265801219082062i	274	26	231	68	179	120	0.773732645917089+0i	0.528867466563934-0.348764957317083i	186	110	4	296	118	180	0.629263978281306+0i	0.198235117496088+0.751484985764118i	279
55	125	175	44	256	52	246	0.417727954888468+0i	-0.208563726150381+0.884310198877615i	74	226	261	39	72	228	0.489897948556636+0i	-0.49251231608935-0.71932719849892i	98	201	234	66	36	263	0.346988959179744+0i	-0.491396417427558-0.798829282855053i	238	62	129	170	273	26	0.955533085905909+0i	0.287144648211535+0.0671153689001574i	278	21	217	83	162	138	0.734846922834953+0i	0.601822761239821-0.31274488653482i	187	113	8	291	117	183	0.62449979983984+0i	0.196965882199033+0.755780683300094i	280
56	147	152	35	264	58	242	0.439696865275764+0i	-0.0196055072183783+0.897932230601718i	88	211	250	50	77	223	0.506622805119022+0i	-0.45274954155449-0.733724189294269i	106	194	238	62	24	276	0.282842712474619+0i	-0.428952211790544-0.857904423581089i	228	71	147	152	269	30	0.948507012013862+0i	0.316595622308214+0.0100826631308348i	268	32	222	78	160	140	0.730296743340222+0i	0.583146645166576-0.355818291966046i	185	115	5	295	130	170	0.658280588604383+0i	0.176630976537693+0.731756902799015i	266
57	146	153	43	257	53	247	0.420317340430616+0i	-0.0297638023647802+0.906888884815623i	78	222	256	43	57	243	0.435889894354067+0i	-0.502911538286298-0.74637791008209i	83	217	234	65	34	266	0.336650164612069+0i	-0.583831692265415-0.738787670290435i	243	57	147	152	274	26	0.955684745788763+0i	0.294285006786772+0.00793734509620163i	271	29	226	73	163	136	0.738343078570011+0i	0.5695065556069-0.361264143596516i	165	134	9	290	107	192	0.598213617174146+0i	0.0878705899840867+0.796504380178335i	276
58	138	162	35	265	54	246	0.424264068711928+0i	-0.0939807076008261+0.900648447841247i	78	222	259	41	64	236	0.461880215351701+0i	-0.488848992266492-0.740063057736773i	85	214	242	57	40	260	0.365148371670111+0i	-0.532478360960596-0.763631757966747i	238	61	142	157	274	26	0.955684745788763+0i	0.29334055030967+0.024859368670311i	273	26	232	67	158	142	0.725718035235908+0i	0.572087573085843-0.382163763397426i	183	117	4	296	123	176	0.641382286517327+0i	0.169146184431002+0.748343725058372i	276
59	142	158	39	260	52	248	0.416333199893227+0i	-0.0654357654655029+0.90685435835343i	72	227	262	38	66	233	0.469825271726817+0i	-0.503441119501804-0.72512843913447i	96	204	235	64	29	271	0.310912635102961+0i	-0.506316414242039-0.804348818611936i	241	59	160	139	273	27	0.953939201416946+0i	0.298009563987437-0.0345007213260475i	276	24	230	70	168	131	0.749581823218117+0i	0.558794334412106-0.354790053594988i	186	114	6	294	117	182	0.625543242171224+0i	0.189223747448531+0.756894989794124i	285
60	128	170	40	259	50	250	0.408248290463863+0i	-0.172494167510681+0.896425733403571i	89	210	259	41	60	239	0.447960820073665+0i	-0.434994167610922-0.781096138656063i	91	209	249	51	35	263	0.342709300179511+0i	-0.480939021996703-0.806999375892773i	230	70	146	153	260	40	0.930949336251263+0i	0.364797079438137+0.0160132497245001i	268	31	212	88	171	129	0.754983443527075+0i	0.581438456903104-0.303198484221371i	167	133	3	297	121	178	0.636146425162864+0i	0.0886382356182739+0.766460037405074i	276
61	130	169	36	264	42	258	0.374165738677394+0i	-0.156864749190643+0.913998605284142i	78	221	261	39	72	227	0.490716492065718+0i	-0.472953050988708-0.731787357075256i	98	201	241	58	32	267	0.327144328043812+0i	-0.4634979468128-0.823496352104295i	231	67	135	165	262	38	0.934523051258412+0i	0.350168697875338+0.0636282146139334i	281	19	228	70	157	142	0.724626532801645+0i	0.589080783902659-0.357631399623265i	171	129	3	297	125	175	0.645497224367903+0i	0.108012344973464+0.75608641481425i	276
62	127	172	26	273	48	252	0.4+0i	-0.164272445745269+0.901673202201811i	88	212	272	28	73	226	0.494112494469261+0i	-0.393880621544333-0.775055416587236i	95	204	236	63	34	266	0.336650164612069+0i	-0.501957104129141-0.796684211140747i	238	62	149	149	267	33	0.94339811320566+0i	0.33166247903554+0i	276	24	228	72	175	125	0.763762615825973+0i	0.548843792163783-0.339760442768056i	170	128	8	291	111	188	0.609292588330089+0i	0.116788152046391+0.784297819292907i	280
63	131	168	35	265	59	240	0.444212128060141+0i	-0.14276087748127+0.884474373368194i	71	226	269	31	66	234	0.469041575982343+0i	-0.485379393608924-0.737839307884741i	94	206	237	62	26	274	0.294392028877595+0i	-0.51394539329237-0.805725428447486i	238	62	147	152	274	26	0.955684745788763+0i	0.294272507301254+0.00838797432638873i	278	22	240	59	153	147	0.714142842854285+0i	0.570930849702615-0.405016005681072i	174	124	4	296	113	186	0.614757205248285+0i	0.133984444025085+0.777252692085789i	285
64	129	170	34	266	58	242	0.439696865275764+0i	-0.156808957191895+0.884351523779462i	71	228	258	40	73	227	0.493288286231625+0i	-0.507230605657424-0.706670913050105i	96	202	236	64	35	265	0.341565025531987+0i	-0.495488023434286-0.798639438023516i	231	69	144	156	273	27	0.953939201416946+0i	0.299180326337013+0.0221615056545935i	274	25	226	74	162	137	0.736074738098578+0i	0.578281369318598-0.351830410613007i	178	119	7	293	123	176	0.641382286517327+0i	0.156509859204304+0.751088161611974i	280
65	131	168	33	267	52	247	0.41702882811415+0i	-0.142413450989123+0.897666622694142i	95	205	267	33	78	221	0.510753918455249+0i	-0.365748903884449-0.778047668263283i	75	225	222	76	37	262	0.351775239887621+0i	-0.668608426727581-0.655146512095482i	240	59	149	149	268	32	0.945163125250522+0i	0.32659863237109+0i	274	26	232	67	165	133	0.744104344274232+0i	0.555636307727187-0.37091376136174i	174	126	6	294	113	187	0.613731754650732+0i	0.129795403797079+0.778772422782475i	280
66	123	176	33	267	52	247	0.41702882811415+0i	-0.201413501639439+0.886295412308491i	65	235	257	43	73	227	0.493288286231625+0i	-0.541068872340047-0.681110227533941i	78	221	232	65	37	263	0.351188458428425+0i	-0.606628055880821-0.713210395665208i	240	59	129	170	270	30	0.948683298050514+0i	0.30841421992071+0.0698617846229233i	276	23	233	65	166	133	0.745106667859236+0i	0.555036221747482-0.369798385691428i	191	107	3	296	108	191	0.60100250696476+0i	0.220945374406023+0.768100988250019i	276
67	123	177	38	262	59	241	0.443471156521669+0i	-0.210052140205144+0.871327396406524i	77	221	262	38	84	216	0.529150262212918+0i	-0.461020632238866-0.712362251000203i	98	199	229	70	34	265	0.337212654836588+0i	-0.507197861494754-0.793119130215132i	237	63	133	165	278	22	0.962635271879577+0i	0.26627606870071+0.0492989712938134i	280	20	228	71	162	138	0.734846922834953+0i	0.580073495788486-0.351446638173884i	184	116	6	294	122	177	0.638769720519721+0i	0.176802025583465+0.748808578941735i	273
68	133	167	42	258	64	235	0.462651945572992+0i	-0.137850643761871+0.875757030957767i	74	225	261	38	83	217	0.525991127935317+0i	-0.476856106120292-0.704231203078312i	98	201	240	60	36	264	0.346410161513775+0i	-0.467079027342211-0.813533762186336i	237	63	141	158	266	34	0.941629792788369+0i	0.33504421464358+0.0328436838250539i	281	19	232	65	178	121	0.771568354556165+0i	0.534872688917898-0.344374042136206i	177	122	4	296	124	175	0.64398425373882+0i	0.142066945729893+0.751732175623363i	277
69	139	160	39	261	70	229	0.483852986323927+0i	-0.0826896605808594+0.871234014291476i	73	227	263	37	79	221	0.513160143944688+0i	-0.483313200451642-0.709277813649812i	88	210	240	60	41	257	0.370923027887795+0i	-0.523416632563379-0.767105687724034i	234	66	156	144	260	40	0.930949336251263+0i	0.364220420051379-0.0260157442893842i	281	18	226	74	152	146	0.714189830573049+0i	0.606525262777985-0.34937085098522i	179	119	7	293	128	172	0.653197264742181+0i	0.156465221996179+0.740845441127243i	278
70	116	184	23	277	42	258	0.374165738677394+0i	-0.239824446448357+0.89581484408651i	81	219	252	47	58	240	0.441169890726035+0i	-0.499996841526272-0.745233041390765i	87	212	239	61	39	261	0.360555127546399+0i	-0.537239366819416-0.762478762156346i	227	73	148	151	276	24	0.959166304662544+0i	0.282788700284962+0.0055272951017779i	273	27	235	65	150	150	0.707106781186548+0i	0.581717983932007-0.402000232798541i	177	122	9	291	115	184	0.620173672946042+0i	0.150652678013176+0.769862576043331i	275
71	123	175	38	261	53	247	0.420317340430616+0i	-0.206713334908432+0.88351736287657i	66	234	267	33	76	224	0.503322295684717+0i	-0.50394825796906-0.70192793074262i	95	203	233	66	32	267	0.327144328043812+0i	-0.514373915211628-0.792714364685429i	238	62	155	145	261	39	0.932737905308881+0i	0.359974541798021-0.0204530989657967i	269	31	232	67	177	123	0.768114574786861+0i	0.525649650209327-0.365639775236245i	176	121	6	294	115	185	0.61913918736689+0i	0.148739634788471+0.771066266743435i	268
72	117	182	44	256	41	259	0.369684550213647+0i	-0.273200825582622+0.888084817027241i	83	217	257	43	68	231	0.47689070987374+0i	-0.466474907487053-0.744967389568876i	108	192	230	70	36	263	0.346988959179744+0i	-0.435953403396617-0.830387435041177i	232	68	120	180	261	39	0.932737905308881+0i	0.33860555972798+0.12388008282731i	269	31	229	71	173	126	0.760654532442785+0i	0.540829370036113-0.359037985150024i	189	109	7	293	114	184	0.618506536400764+0i	0.21298999210217+0.756362960286824i	283
73	142	158	39	261	52	246	0.417727954888468+0i	-0.0653132662673734+0.906221569459801i	78	221	257	43	82	218	0.522812904711937+0i	-0.474710152231309-0.708037384631062i	100	200	230	69	34	266	0.336650164612069+0i	-0.495631186694344-0.800634993890863i	232	67	154	146	272	28	0.952190457139047+0i	0.30514897209028-0.0147457846715141i	272	27	227	72	176	123	0.767221455996771+0i	0.542018596154571-0.34290972409779i	184	114	7	292	130	170	0.658280588604383+0i	0.180122987517112+0.730905175815972i	273
74	124	175	40	259	54	246	0.424264068711928+0i	-0.20538323025728+0.881939753457732i	78	221	252	48	71	229	0.486483983977547+0i	-0.502621432526984-0.714636291338367i	107	192	233	67	29	271	0.310912635102961+0i	-0.434330132288373-0.845393795529455i	244	56	148	151	266	34	0.941629792788369+0i	0.336607023405058+0.00538935318196385i	276	24	216	84	154	144	0.718873092756943+0i	0.615778116583305-0.322550442019826i	182	118	9	291	116	183	0.622864243812996+0i	0.173146948909776+0.762928743633702i	272
75	128	172	30	270	60	240	0.447213595499958+0i	-0.161290149196706+0.879764450163852i	84	215	263	36	69	231	0.479583152331272+0i	-0.43860128533161-0.760019021147142i	75	225	243	56	38	261	0.356497266473874+0i	-0.583412328910188-0.729753214088329i	248	52	161	139	278	22	0.962635271879577+0i	0.269111330701461-0.0302063738542455i	276	24	231	68	184	116	0.783156008298049+0i	0.521606335304415-0.338516613531692i	192	108	3	297	123	176	0.641382286517327+0i	0.210771943738502+0.737701803084756i	278
76	133	166	34	266	55	245	0.428174419288838+0i	-0.127679150546278+0.894631041928709i	81	219	266	34	65	234	0.466252404120157+0i	-0.452254603373104-0.760312086830146i	88	212	237	62	31	269	0.321455025366432+0i	-0.54624453917284-0.773487924980422i	245	54	151	149	271	29	0.950438495292217+0i	0.310895704749488-0.00324460089773459i	276	23	230	68	153	146	0.71533606481061+0i	0.587904059207346-0.377707732974579i	182	118	10	290	130	169	0.659380473395787+0i	0.167521782897432+0.732907800176266i	281
77	139	161	29	270	51	248	0.412999469579453+0i	-0.0825193372094083+0.906985114052932i	79	220	260	39	73	227	0.493288286231625+0i	-0.467868189954219-0.733325319006258i	107	193	242	58	34	265	0.337212654836588+0i	-0.398623859330299-0.85286965252064i	240	60	145	155	281	19	0.967815409397198+0i	0.251273678562761+0.0139596488090423i	273	27	217	83	169	131	0.750555349946514+0i	0.580300262219255-0.316098516818619i	171	126	8	292	113	186	0.614757205248285+0i	0.124648592927956+0.778804408613869i	276
78	140	158	39	260	51	248	0.412999469579453+0i	-0.0741788393586464+0.907705314470778i	74	226	267	33	80	220	0.516397779494322+0i	-0.466484374754092-0.718140419029327i	101	199	243	57	35	264	0.34213572772701+0i	-0.438007261277267-0.831319904056854i	236	63	137	162	266	34	0.941629792788369+0i	0.333189185737794+0.048148726262687i	278	22	241	59	162	136	0.737308728467136+0i	0.550593058615598-0.391437252609527i	167	132	5	295	131	169	0.660807586719967+0i	0.0902280974938634+0.745112222256467i	281
79	131	169	39	261	57	242	0.436618198778998+0i	-0.151786034653835+0.886749991925034i	69	229	260	39	70	229	0.483852986323927+0i	-0.514339064636694-0.708054810176493i	82	214	234	66	37	263	0.351188458428425+0i	-0.583265355821781-0.73243988925014i	250	49	144	156	265	35	0.939858145324779+0i	0.340961963091189+0.0202880849680131i	274	26	228	71	165	135	0.741619848709566+0i	0.566248247423129-0.359670574679434i	154	146	5	295	114	183	0.619546918189723+0i	0.0216458240215228+0.784661120780204i	277
80	137	162	42	257	60	240	0.447213595499958+0i	-0.103307108135156+0.888441129962335i	71	228	268	32	70	229	0.483852986323927+0i	-0.485854850249756-0.72789515186887i	100	199	235	65	38	262	0.355902608401044+0i	-0.471461290829012-0.806881394371673i	245	54	144	155	261	38	0.934296365719495+0i	0.355907518939507+0.0204972916666732i	276	24	247	53	164	135	0.740604471548472+0i	0.532439609466918-0.409893985065802i	174	126	3	297	120	180	0.632455532033676+0i	0.124812232198162+0.764474922213745i	271
81	142	158	37	262	42	256	0.375419228750255+0i	-0.0655256321402072+0.92453598860033i	85	215	267	32	77	223	0.506622805119022+0i	-0.416275721581366-0.755015136904715i	93	207	226	74	32	268	0.32659863237109+0i	-0.567097875150313-0.756130500200417i	219	81	142	158	273	27	0.953939201416946+0i	0.298003720809959+0.0345511560359373i	275	24	229	70	159	141	0.728010988928052+0i	0.579144009850968-0.36686811779404i	181	117	6	294	116	184	0.621825270205921+0i	0.170976423108007+0.764264611292794i	271
82	127	173	40	260	50	249	0.408930410054765+0i	-0.186770135464274+0.893248473959569i	60	239	261	38	80	220	0.516397779494322+0i	-0.536051783329128-0.667818702136287i	80	220	220	80	30	269	0.316756133579975+0i	-0.670695740197992-0.670695740197992i	238	62	144	155	272	27	0.95378141974748+0i	0.299912141453507+0.0188071995058637i	275	24	241	58	171	129	0.754983443527075+0i	0.529866906638006-0.386317306433287i	166	134	5	295	120	180	0.632455532033676+0i	0.0849570828999647+0.769923563780931i	279
83	133	167	54	246	63	237	0.458257569495584+0i	-0.154983836186944+0.875202839643919i	79	220	258	42	76	223	0.504163269196288+0i	-0.473173178552582-0.722444836019857i	79	220	242	58	36	264	0.346410161513775+0i	-0.571789529475034-0.743677842874668i	232	67	144	156	268	31	0.946742346277018+0i	0.32114956368151+0.0232784774644295i	272	28	230	69	152	148	0.711805216802087+0i	0.585659745024413-0.387731861460047i	178	122	5	295	109	191	0.602771377334171+0i	0.151285119052917+0.783440795095463i	273
84	133	167	29	271	60	240	0.447213595499958+0i	-0.124441148597103+0.885728175308787i	70	230	273	27	93	207	0.556776436283002+0i	-0.452900294913979-0.696334203430243i	91	209	216	84	35	265	0.341565025531987+0i	-0.626382185656459-0.700698716158072i	236	64	153	146	273	27	0.953939201416946+0i	0.299750202615776-0.0122399359394324i	264	36	233	66	168	132	0.748331477354788+0i	0.534507459910457-0.392812646563309i	180	120	9	291	133	165	0.668063413780619+0i	0.154853802322979+0.727812870918i	281
85	120	179	30	270	52	248	0.416333199893227+0i	-0.217736542296993+0.882755608770183i	73	227	255	45	65	234	0.466252404120157+0i	-0.523150892185007-0.713387580252282i	84	216	240	60	38	262	0.355902608401044+0i	-0.552642975336541-0.753604057277102i	248	52	130	170	279	21	0.964365076099296+0i	0.259231787310467+0.0529044463898912i	279	21	223	76	156	142	0.723526041608667+0i	0.599282596237096-0.342593690778771i	162	137	7	293	127	171	0.652820416840876+0i	0.0661835450723555+0.754615956442322i	276
86	137	163	28	271	50	249	0.408930410054765+0i	-0.0967666352979526+0.907420595989288i	73	227	264	36	72	228	0.489897948556636+0i	-0.487954780588943-0.722426558274539i	91	209	235	65	36	263	0.346988959179744+0i	-0.534786791446465-0.770455546999146i	234	66	140	158	265	35	0.939858145324779+0i	0.339595278816583+0.0366294044744637i	277	23	228	71	164	136	0.739369100427295+0i	0.572194273442001-0.354862010890873i	175	125	2	298	116	183	0.622864243812996+0i	0.130304376310571+0.77140190775858i	285
87	145	155	44	256	49	250	0.404820452376368+0i	-0.0430839918706954+0.913380627658743i	87	212	259	41	67	233	0.472581562625261+0i	-0.439475309083547-0.763890122578233i	102	198	224	75	34	266	0.336650164612069+0i	-0.50879562430609-0.792334322968305i	234	66	148	151	264	36	0.938083151964686+0i	0.346354573627475+0.00620558839514109i	277	23	215	85	162	137	0.736074738098578+0i	0.602564477227072-0.308399141887872i	188	112	5	295	107	193	0.597215762238964+0i	0.203333881750608+0.775879285627322i	282
88	131	169	29	271	51	249	0.412310562561766+0i	-0.141324698162159+0.900015183032694i	74	226	266	34	72	228	0.489897948556636+0i	-0.477758214804982-0.729209906807605i	89	211	239	60	49	250	0.404820452376368+0i	-0.513808078460669-0.756387241990733i	236	63	168	131	273	27	0.953939201416946+0i	0.293365517282012-0.0627429141007771i	270	30	225	75	160	139	0.731516955959455+0i	0.578184958949211-0.361365599343257i	172	128	5	295	119	181	0.629814787589706+0i	0.116517519661176+0.767956379585026i	280
89	131	169	41	259	52	247	0.41702882811415+0i	-0.156077498486376+0.895391965000789i	79	220	263	36	72	228	0.489897948556636+0i	-0.45998788364674-0.740547869417091i	108	192	237	63	37	262	0.351775239887621+0i	-0.406961859466886-0.842992423181408i	231	69	136	163	271	29	0.950438495292217+0i	0.306654570078031+0.0512800284411424i	283	17	220	80	154	146	0.716472842006823+0i	0.617332212033733-0.32491169054407i	165	135	5	294	113	186	0.614757205248285+0i	0.0811675109260334+0.784528784535909i	277
90	152	145	37	263	55	245	0.428174419288838+0i	0.0282594935271927+0.90325415453916i	80	218	272	28	71	228	0.487296823281184+0i	-0.432068184896547-0.758853668120719i	85	213	238	61	29	271	0.310912635102961+0i	-0.558174315975328-0.769268981773481i	237	62	152	147	255	45	0.921954445729289+0i	0.3871403503863-0.01106115286818i	275	24	228	72	169	131	0.750555349946514+0i	0.561762426714326-0.34797937093842i	173	127	2	298	141	158	0.68671093362092+0i	0.111629018742692+0.718308468431237i	275
91	148	151	37	262	58	241	0.440431530558801+0i	-0.0119694188100102+0.897706410750744i	83	217	270	29	64	235	0.462651945572992+0i	-0.429716609394513-0.775433306524816i	93	206	222	77	31	268	0.32199212686941+0i	-0.581956397065994-0.746758208624506i	242	58	136	164	266	34	0.941629792788369+0i	0.332818694328973+0.0506463230500611i	274	26	229	71	171	129	0.754983443527075+0i	0.55304211108152-0.352341344963227i	183	114	4	295	110	189	0.606541817675112+0i	0.184600233189524+0.773323850219134i	275
92	132	167	40	260	45	255	0.387298334620742+0i	-0.145325358109403+0.910428767279667i	81	219	256	44	84	216	0.529150262212918+0i	-0.462909471139837-0.71113628899743i	82	218	240	60	28	272	0.305505046330389+0i	-0.574011914770268-0.759721651901825i	243	56	138	162	266	34	0.941629792788369+0i	0.33392935564234+0.0427143860265495i	276	24	213	86	161	139	0.732575365861197+0i	0.607444064876447-0.307156379357018i	156	143	6	294	123	177	0.640312423743285+0i	0.0347521747030464+0.767328017443263i	273
93	148	151	41	259	51	248	0.412999469579453+0i	-0.0125737169399228+0.910644463975598i	77	221	263	37	69	231	0.479583152331272+0i	-0.473774310671712-0.738605376738854i	76	223	247	52	33	267	0.33166247903554+0i	-0.567891498970603-0.753325457818147i	238	61	143	156	262	38	0.934523051258412+0i	0.354946540758777+0.026069519942735i	279	20	235	65	166	132	0.746355799780354+0i	0.556956864872949-0.364351575823578i	163	136	7	292	121	178	0.636146425162864+0i	0.07277012039535+0.768129048617584i	285
94	136	164	33	265	68	232	0.476095228569523+0i	-0.104676622952877+0.873141533739241i	81	219	267	33	81	217	0.521356001727143+0i	-0.433483568988954-0.735037356111705i	99	201	237	62	41	259	0.369684550213647+0i	-0.466724588792033-0.803431074548552i	239	61	135	165	281	19	0.967815409397198+0i	0.248161255056737+0.0418249306275399i	279	21	235	65	167	133	0.746100976186646+0i	0.55598757376749-0.366348401319664i	168	132	1	298	133	167	0.665832811847939+0i	0.0894843981805922+0.740715336110252i	276
95	144	153	32	268	50	250	0.408248290463863+0i	-0.0351384591390521+0.91219439924978i	80	220	255	45	63	236	0.459023246837373+0i	-0.492809109201173-0.739213663801761i	94	206	245	54	40	260	0.365148371670111+0i	-0.469737582739289-0.803749507016282i	238	62	129	169	271	29	0.950438495292217+0i	0.303080900404073+0.0693443182742693i	276	24	223	76	167	133	0.746100976186646+0i	0.574643786262593-0.336329975237303i	172	127	9	290	107	193	0.597215762238964+0i	0.126831043712778+0.79198940629535i	277
96	131	168	41	259	52	247	0.41702882811415+0i	-0.1525810489715+0.895994408473901i	90	210	258	42	74	225	0.497485315156123+0i	-0.421281838056684-0.758307308502031i	96	203	234	65	33	266	0.332216635610845+0i	-0.504550599054272-0.796907020936186i	238	62	156	143	269	31	0.946924847422786+0i	0.320575866770128-0.0237580928930431i	275	24	230	70	165	134	0.742858980482126+0i	0.565053015556943-0.358992513469378i	184	115	5	295	135	163	0.673067704044837+0i	0.171732025168912+0.719366372096442i	279
97	138	161	44	256	47	253	0.395811402901264+0i	-0.0993765252498812+0.912939011962241i	66	233	268	32	63	237	0.458257569495584+0i	-0.514554052439299-0.72473038236181i	99	201	223	77	24	274	0.283790261904241+0i	-0.549162320921979-0.786055871123617i	238	62	133	166	263	37	0.936304793679209+0i	0.345134102379271+0.0649290744442608i	281	19	221	78	147	153	0.7+0i	0.626369936924003-0.343017058056623i	168	131	4	296	142	157	0.689141776385575+0i	0.0913905636380155+0.718840300009717i	281
98	105	193	25	275	53	247	0.420317340430616+0i	-0.303074029844989+0.855265728161051i	77	223	268	31	66	233	0.469825271726817+0i	-0.46188545196384-0.752280561566615i	95	204	246	52	35	264	0.34213572772701+0i	-0.459101787786577-0.819858946565736i	242	58	145	154	260	40	0.930949336251263+0i	0.364709431589436+0.0178987106531096i	284	16	207	93	162	136	0.737308728467136+0i	0.621651494569668-0.264433844705008i	172	127	3	296	130	170	0.658280588604383+0i	0.114273663116936+0.744048517628053i	286
99	129	170	39	260	50	250	0.408248290463863+0i	-0.16651484844734+0.897555646508835i	77	223	260	39	78	222	0.509901951359279+0i	-0.473067049193096-0.718475863872779i	86	211	217	81	34	266	0.336650164612069+0i	-0.63836553749988-0.692211027938125i	233	66	140	160	268	31	0.946742346277018+0i	0.319722619372697+0.0381625002764217i	281	19	232	67	165	133	0.744104344274232+0i	0.564764128082457-0.356861604075693i	158	142	8	292	118	182	0.627162924074226+0i	0.0438115462550839+0.777654946027739i	279
100	148	152	35	265	46	254	0.391578004149024+0i	-0.0160001007883537+0.92000579533035i	82	218	252	48	68	231	0.47689070987374+0i	-0.487560726264667-0.731341089397i	100	199	239	61	41	258	0.370302235774236+0i	-0.452658326907879-0.811157625410476i	229	70	150	148	264	36	0.938083151964686+0i	0.346382575792755-0.00437163438276287i	280	19	215	84	157	142	0.724626532801645+0i	0.615914455389432-0.309137140444504i	178	122	9	291	123	177	0.640312423743285+0i	0.149611966848391+0.753403118772252i	281
101	124	176	38	261	55	245	0.428174419288838+0i	-0.204572796977248+0.880236693965647i	75	222	268	32	77	221	0.508320038700981+0i	-0.458603538911152-0.728898849191848i	84	216	230	70	32	268	0.32659863237109+0i	-0.601485702410736-0.729073578679681i	244	55	132	167	265	35	0.939858145324779+0i	0.33585474313766+0.0621953228032704i	266	33	226	73	161	139	0.732575365861197+0i	0.568981012593004-0.373622725007424i	173	126	6	294	123	174	0.643538199442282+0i	0.123682030852045+0.755355109271725i	280
102	124	176	25	275	53	247	0.420317340430616+0i	-0.184779621652947+0.888363565639163i	80	219	264	35	71	228	0.487296823281184+0i	-0.453105529987594-0.746483211274526i	96	202	238	62	29	270	0.311432121906498+0i	-0.492676814323239-0.812575898038529i	230	69	148	152	272	27	0.95378141974748+0i	0.300409169364998+0.00743870324141897i	270	30	230	70	174	125	0.762849788183168+0i	0.537983543215566-0.358655695477044i	178	122	5	295	123	176	0.641382286517327+0i	0.145465798361509+0.753305027229246i	271
103	141	158	35	264	55	245	0.428174419288838+0i	-0.0669025159948251+0.901216244871467i	79	221	270	30	78	222	0.509901951359279+0i	-0.438041147978895-0.740351236020668i	100	200	225	74	46	254	0.391578004149024+0i	-0.506878274575839-0.767946014658379i	242	57	150	150	266	33	0.943203110164195+0i	0.332216635610845+0i	270	30	229	69	170	128	0.755294511205873+0i	0.544187349570499-0.365226409107717i	181	119	7	293	117	182	0.625543242171224+0i	0.165292618642314+0.762478853737125i	274
104	145	152	34	265	62	237	0.455365632796078+0i	-0.0271479710124269+0.889890514691631i	89	211	254	46	62	237	0.455365632796078+0i	-0.450433848376478-0.767952790674651i	84	216	217	83	36	264	0.346410161513775+0i	-0.658318944489544-0.668293473951507i	235	64	149	151	275	25	0.957427107756338+0i	0.288655523458353+0.00336483436701942i	274	26	232	68	157	142	0.724626532801645+0i	0.574822985984275-0.380124877828311i	169	129	4	296	120	179	0.63351226715995+0i	0.105701738314457+0.766478538430896i	279
105	130	170	34	265	62	237	0.455365632796078+0i	-0.151413036096681+0.877334732566888i	96	204	261	38	64	236	0.461880215351701+0i	-0.385553267439524-0.798758627266944i	92	208	224	76	31	269	0.321455025366432+0i	-0.584140574828857-0.745282802367852i	236	64	147	153	268	32	0.945163125250522+0i	0.326400098855643+0.0113860499600806i	278	22	227	72	170	129	0.754030419087784+0i	0.561370805846443-0.341029244249838i	173	126	5	295	128	170	0.655385536415232+0i	0.121226893548643+0.745502407064031i	279
106	142	158	41	259	63	235	0.459792775033661+0i	-0.0650013997709459+0.88564407187914i	77	223	262	37	80	220	0.516397779494322+0i	-0.465043855967828-0.719074088922628i	91	209	235	64	27	273	0.3+0i	-0.540571897111145-0.78599110939861i	236	64	150	149	270	30	0.948683298050514+0i	0.316222385770511-0.00184465107978442i	274	26	225	75	173	126	0.760654532442785+0i	0.555458191853739-0.335962616040568i	181	118	4	296	124	175	0.64398425373882+0i	0.161862630929725+0.74771971329166i	275
107	141	159	36	264	54	245	0.424972948184897+0i	-0.0712419659676387+0.902398235590087i	76	224	266	34	73	227	0.493288286231625+0i	-0.467827528003068-0.733351260112918i	92	207	254	46	38	262	0.355902608401044+0i	-0.453331219156284-0.817205077732395i	242	58	153	146	267	32	0.944974385170711+0i	0.326906262958488-0.0124782454597358i	279	20	221	79	162	138	0.734846922834953+0i	0.595172265625912-0.325222960797233i	180	120	9	291	136	163	0.674425309673176+0i	0.153654838888137+0.722177742774244i	280
108	142	156	36	264	67	232	0.473371173138509+0i	-0.0543473537319687+0.879184905229727i	74	224	260	40	69	230	0.480384461415262+0i	-0.496335507514621-0.72310568605908i	84	215	238	62	29	271	0.310912635102961+0i	-0.568705993086875-0.761516136900857i	222	78	160	139	265	35	0.939858145324779+0i	0.337966281034778-0.0494515879440519i	274	26	232	67	169	131	0.750555349946514+0i	0.549601549836955-0.36688527237201i	180	118	4	296	129	171	0.6557438524302+0i	0.157815493276275+0.738304998006898i	274
109	130	169	34	266	56	244	0.432049379893857+0i	-0.14999258251744+0.889289355903399i	69	231	269	31	73	226	0.494112494469261+0i	-0.489201533339391-0.718703487251699i	88	209	237	62	31	269	0.321455025366432+0i	-0.540981633778475-0.777177932381664i	241	58	139	159	263	37	0.936304793679209+0i	0.34909587546643+0.0382805834028175i	281	19	219	79	171	129	0.754983443527075+0i	0.5774898147017-0.310653366174899i	164	134	9	290	111	189	0.608276253029822+0i	0.0845400754066623+0.789210349431782i	278
110	152	146	27	271	59	241	0.443471156521669+0i	0.0220332242120884+0.896017784624922i	81	218	261	39	64	235	0.462651945572992+0i	-0.466707131371094-0.753749050271302i	82	218	221	79	35	264	0.34213572772701+0i	-0.649941626332653-0.678615521612035i	240	60	129	169	277	23	0.960902353693305+0i	0.270208344633018+0.0604492941013462i	280	20	216	83	153	147	0.714142842854285+0i	0.622763764246471-0.319633061402549i	174	125	11	289	145	154	0.696383394959931+0i	0.124979502123779+0.706703821464815i	273
111	130	168	37	263	45	254	0.387945450083904+0i	-0.153825062525798+0.908755290437493i	71	228	255	45	74	225	0.497485315156123+0i	-0.520536485553228-0.693938130103763i	83	217	231	69	43	257	0.378593889720018+0i	-0.589928799037337-0.713197503313796i	236	64	156	143	273	27	0.953939201416946+0i	0.29914107951799-0.0226851172536393i	274	25	223	77	171	129	0.754983443527075+0i	0.566156933422937-0.330856958121083i	185	115	7	292	120	179	0.63351226715995+0i	0.183974028546248+0.751542257080947i	274
112	138	161	40	260	62	238	0.454606056566195+0i	-0.0929194978733438+0.885832546392544i	67	232	260	40	69	231	0.479583152331272+0i	-0.527622781710609-0.701152052139876i	95	205	236	63	39	261	0.360555127546399+0i	-0.499280028001689-0.787857508461164i	240	60	133	166	269	31	0.946924847422786+0i	0.316150831828987+0.0581548352862685i	275	25	222	78	171	129	0.754983443527075+0i	0.568222773634353-0.327296317613387i	165	135	9	291	115	185	0.61913918736689+0i	0.0830718068720429+0.780874984597202i	282
113	112	186	39	261	48	251	0.400668337976507+0i	-0.291483518378815+0.868620884768868i	66	233	256	44	66	234	0.469041575982343+0i	-0.547637702223891-0.692887398574211i	72	226	224	76	34	265	0.337212654836588+0i	-0.680958079201466-0.650064396647217i	236	64	145	154	266	34	0.941629792788369+0i	0.336187165202199+0.0176500222844742i	282	18	218	82	156	143	0.722315118514615+0i	0.614782866643127-0.316706325240399i	177	122	1	299	132	167	0.664433271221689+0i	0.136081017423561+0.734853988756007i	279
114	122	178	30	269	56	244	0.432049379893857+0i	-0.205089639661121+0.878220685839843i	77	223	263	37	74	225	0.497485315156123+0i	-0.470720630844672-0.728649743636274i	95	205	245	53	22	276	0.271708489664391+0i	-0.476003267624088-0.836418188381557i	243	57	140	160	261	39	0.932737905308881+0i	0.35848865518864+0.038547167224585i	284	16	224	75	149	151	0.704745817062199+0i	0.619580453390305-0.345620304828865i	166	133	5	295	135	165	0.670820393249937+0i	0.0841269207481964+0.736832858391526i	288
115	149	150	39	261	50	250	0.408248290463863+0i	-0.00412574168821403+0.912861605934249i	80	220	268	32	65	235	0.465474668125631+0i	-0.451559919251384-0.761201006738047i	80	217	222	76	36	263	0.346988959179744+0i	-0.642905242222788-0.682840766013436i	234	65	150	148	266	34	0.941629792788369+0i	0.336626434524284-0.00399711305836791i	282	18	217	82	163	135	0.739580871691401+0i	0.598845776665439-0.307252127735764i	164	136	5	294	121	179	0.635085296108588+0i	0.0742438743712047+0.768865731961712i	279
116	125	175	37	262	47	253	0.395811402901264+0i	-0.198581195712937+0.896604060911255i	78	222	262	36	69	229	0.481189800558027+0i	-0.468817099737372-0.740720529506753i	100	198	234	66	35	265	0.341565025531987+0i	-0.475932607254512-0.81044523978197i	229	70	132	167	260	39	0.932504808240314+0i	0.352713219306007+0.0776412746900016i	275	24	219	80	161	137	0.735029561565954+0i	0.593154618785414-0.328480047853277i	181	119	7	293	121	179	0.635085296108588+0i	0.163651220395051+0.754907242467495i	281
117	122	178	33	267	54	246	0.424264068711928+0i	-0.210758780258595+0.880670617509128i	82	215	262	38	86	212	0.537206295594947+0i	-0.433817584084729-0.723333740200223i	87	213	231	69	41	258	0.370302235774236+0i	-0.570296390247748-0.733238216032819i	243	56	148	152	265	35	0.939858145324779+0i	0.341487430837825+0.00728019549522348i	271	28	226	74	156	143	0.722315118514615+0i	0.586859056316167-0.365865163120125i	170	129	7	293	117	180	0.627645914460848+0i	0.110835590236025+0.770568671824671i	276
118	139	160	30	270	49	251	0.404145188432738+0i	-0.0799957836219721+0.91119006868456i	82	217	252	48	71	229	0.486483983977547+0i	-0.483280056133481-0.727855563059699i	97	202	236	64	30	270	0.316227766016838+0i	-0.49551274948665-0.808991418431729i	228	71	150	150	275	24	0.959026819995964+0i	0.283315298789931+0i	270	30	226	73	169	130	0.751809411556112+0i	0.555470078512762-0.355296496707578i	178	122	8	292	132	167	0.664433271221689+0i	0.144580389412085+0.733229117732715i	272
119	146	152	31	268	58	242	0.439696865275764+0i	-0.0228068244219345+0.897856622978554i	75	225	268	31	61	238	0.451678400996131+0i	-0.47599896203684-0.754593672259071i	99	200	225	75	34	265	0.337212654836588+0i	-0.527017311655288-0.780089981113521i	245	54	149	151	266	34	0.941629792788369+0i	0.336631832754049+0.00351319085492012i	270	30	228	71	169	130	0.751809411556112+0i	0.551247238208103-0.361813613706824i	182	117	6	294	115	185	0.61913918736689+0i	0.173435150240624+0.765889623462597i	276
120	128	171	34	265	60	239	0.447960820073665+0i	-0.16361493280331+0.878954639013128i	100	200	268	32	69	231	0.479583152331272+0i	-0.342354388074126-0.807956355854938i	87	213	222	77	41	259	0.369684550213647+0i	-0.608293736324802-0.702361775498457i	235	64	147	153	277	22	0.962507872530025+0i	0.271088033645854+0.00948015462691349i	273	27	233	66	172	126	0.759724429022584+0i	0.537421871029195-0.366055357133027i	171	128	5	295	123	175	0.642457529998948+0i	0.112765877342362+0.757979009640015i	279
121	145	155	40	259	60	239	0.447960820073665+0i	-0.040646194927825+0.893128764802041i	79	221	266	34	80	220	0.516397779494322+0i	-0.447052382252168-0.730395441426078i	87	213	215	85	41	259	0.369684550213647+0i	-0.646668675509178-0.667197839811056i	234	66	150	149	264	36	0.938083151964686+0i	0.346403983760225-0.00206882455661864i	277	23	228	72	156	144	0.721110255092798+0i	0.590365175448009-0.362586485708226i	160	139	5	295	123	176	0.641382286517327+0i	0.0555966752815232+0.76520439899379i	278
122	138	162	36	264	74	224	0.498319322975747+0i	-0.0907610351703554+0.862229834118374i	86	214	257	43	68	232	0.476095228569523+0i	-0.451406674096293-0.75469553325474i	91	209	239	60	27	273	0.3+0i	-0.523814174572904-0.797256991513093i	237	63	153	146	273	27	0.953939201416946+0i	0.29975590511534-0.0120994771987509i	274	26	222	77	172	126	0.759724429022584+0i	0.560860935906239-0.329019456143077i	188	111	4	296	130	169	0.659380473395787+0i	0.192297317442971+0.726800614342465i	274
123	143	155	33	267	50	249	0.408930410054765+0i	-0.0470496582403986+0.911351880116513i	68	232	263	36	68	232	0.476095228569523+0i	-0.513861518342568-0.713638335082977i	96	204	249	51	31	269	0.321455025366432+0i	-0.453436980782778-0.831301131435093i	242	58	160	139	266	33	0.943203110164195+0i	0.3300596426543-0.0377958366424693i	281	18	234	66	177	123	0.768114574786861+0i	0.540135884955166-0.343879667592749i	183	117	9	291	131	167	0.663021353680439+0i	0.170594422562797+0.728903441859225i	281
124	133	166	35	265	60	239	0.447960820073665+0i	-0.12739294456268+0.884930585613685i	68	230	256	43	72	227	0.490716492065718+0i	-0.528587661468287-0.692670490607333i	85	213	238	62	33	267	0.33166247903554+0i	-0.557307316059786-0.761188909184992i	223	77	147	151	265	35	0.939858145324779+0i	0.341435182109056+0.00941716968214735i	274	26	217	83	156	144	0.721110255092798+0i	0.609534117108679-0.329345047147431i	177	121	3	297	130	170	0.658280588604383+0i	0.141764780434041+0.739303329963524i	275
125	149	150	43	257	57	243	0.435889894354067+0i	-0.00421962667524427+0.899990108140485i	81	219	270	30	65	235	0.465474668125631+0i	-0.441177452974773-0.767265135608302i	89	210	241	58	34	266	0.336650164612069+0i	-0.519347003784609-0.785458691674244i	237	62	145	155	265	33	0.943006757646223+0i	0.332235200765071+0.0189215857197631i	281	19	231	67	166	134	0.743863786814047+0i	0.565429817005853-0.356308558285363i	166	132	7	293	111	189	0.608276253029822+0i	0.0943191764857828+0.788101448385323i	279
126	136	163	33	267	60	240	0.447213595499958+0i	-0.102861277543759+0.88849285736131i	80	219	263	37	71	229	0.486483983977547+0i	-0.458823821220631-0.7435146497641i	79	219	225	75	29	271	0.310912635102961+0i	-0.650816744337831-0.692654963616692i	236	64	148	152	271	29	0.950438495292217+0i	0.310828593302506+0.00722857193726756i	285	15	214	84	168	132	0.748331477354788+0i	0.596900921711628-0.289325577265144i	173	126	8	291	139	160	0.681823249195723+0i	0.119847123420795+0.72163267932096i	272
127	127	172	31	267	46	253	0.392232270276368+0i	-0.171737924685547+0.903692387584707i	68	230	261	39	65	235	0.465474668125631+0i	-0.523993013853468-0.713277403796092i	78	222	226	74	34	265	0.337212654836588+0i	-0.647462414021078-0.68343254813336i	236	64	146	154	271	27	0.953622552771463+0i	0.300679968420548+0.013985114810258i	279	21	219	81	155	144	0.719996283899737+0i	0.611939070251204-0.327316246878551i	186	114	10	290	130	169	0.659380473395787+0i	0.187231397593343+0.728122101751891i	277
128	143	157	41	259	64	236	0.461880215351701+0i	-0.0568425028594061+0.885118973096467i	73	227	263	37	83	217	0.525991127935317+0i	-0.478919352885494-0.702829699689102i	98	202	234	66	43	255	0.379862214511292+0i	-0.486900693345047-0.786531889249692i	229	71	153	147	265	35	0.939858145324779+0i	0.341319010116147-0.0129614813968157i	274	25	221	79	171	129	0.754983443527075+0i	0.570092212205449-0.324029118417924i	165	135	7	292	113	187	0.613731754650732+0i	0.0823776714554604+0.785205229592181i	287
129	132	168	37	263	49	250	0.404820452376368+0i	-0.143842536033305+0.903011476209079i	94	205	258	42	77	223	0.506622805119022+0i	-0.395111593649066-0.766302917844783i	76	222	236	64	25	275	0.288675134594813+0i	-0.621989973867516-0.727870276268343i	225	75	136	162	279	21	0.964365076099296+0i	0.26063681046347+0.0454802488057062i	273	27	235	64	147	152	0.701169591458887+0i	0.584808500025162-0.407872801632689i	169	131	4	296	125	175	0.645497224367903+0i	0.0985626585144031+0.757376218058044i	276
130	137	162	31	269	51	249	0.412310562561766+0i	-0.0954890216737328+0.906025301379489i	71	228	261	39	74	225	0.497485315156123+0i	-0.501997663036276-0.70746498677329i	94	206	241	59	34	266	0.336650164612069+0i	-0.493505750329225-0.801946844284991i	237	61	150	147	271	29	0.950438495292217+0i	0.310867172958644-0.00531671358710264i	275	25	230	69	161	139	0.732575365861197+0i	0.571719457404746-0.369418726323066i	169	130	5	295	124	176	0.642910050732864+0i	0.102422267876771+0.759062807486736i	278
131	128	172	42	258	67	233	0.472581562625261+0i	-0.175908822832085+0.863552402993875i	73	227	263	37	77	222	0.507469293270086+0i	-0.485214801436666-0.712068474835627i	101	199	240	60	28	272	0.305505046330389+0i	-0.455307260143712-0.836278641080288i	238	62	128	172	262	38	0.934523051258412+0i	0.345276246322434+0.0863190615806084i	276	24	234	66	151	148	0.710645285925423+0i	0.585389383778521-0.390259589185681i	172	126	9	291	127	171	0.652820416840876+0i	0.12275111941446+0.747500947182143i	282
132	145	155	46	254	46	253	0.392232270276368+0i	-0.0441733156414942+0.918804965343072i	69	230	259	40	66	233	0.469825271726817+0i	-0.522876255871676-0.711241615129796i	98	201	231	68	29	271	0.310912635102961+0i	-0.507712938714885-0.803468048645887i	239	60	145	154	274	25	0.95728154681171+0i	0.288792660885728+0.0145203013853159i	281	18	230	70	167	133	0.746100976186646+0i	0.569348979061702-0.345217429129427i	161	138	8	292	117	183	0.62449979983984+0i	0.0632550848151582+0.778459243791881i	278
133	132	167	38	262	55	245	0.428174419288838+0i	-0.139965200392771+0.892791358238686i	88	212	268	32	73	226	0.494112494469261+0i	-0.4043812795581-0.7696288869009i	77	223	220	79	42	258	0.374165738677394+0i	-0.665990904860568-0.645334110862739i	231	68	146	154	265	35	0.939858145324779+0i	0.341157110693886+0.0166880942490751i	267	32	235	65	180	120	0.774596669241483+0i	0.513017734864114-0.369882148413375i	175	123	9	291	120	179	0.63351226715995+0i	0.141219036216679+0.760736085096462i	271
134	132	168	34	265	55	245	0.428174419288838+0i	-0.138703118433002+0.892988304292742i	81	218	258	42	71	229	0.486483983977547+0i	-0.469071339316637-0.737092539621064i	88	212	230	70	38	262	0.355902608401044+0i	-0.572462341897524-0.738661086319386i	237	62	159	140	268	32	0.945163125250522+0i	0.324690552533278-0.0352521171321845i	276	24	234	64	163	137	0.737111479583199+0i	0.559038955017659-0.379660523941363i	172	128	7	293	113	183	0.61786467511645+0i	0.119560200159884+0.777141301039246i	276
135	135	164	33	267	56	243	0.432771267414631+0i	-0.111241777831298+0.894614049166045i	84	216	271	29	64	234	0.463427557090794+0i	-0.424327541253794-0.777933825631955i	78	222	240	59	43	257	0.378593889720018+0i	-0.575061851292005-0.725238260060291i	236	63	132	168	277	23	0.960902353693305+0i	0.271117882153702+0.0562295353276002i	269	30	227	72	169	130	0.751809411556112+0i	0.553223251213194-0.35878495371567i	171	129	5	295	134	165	0.669447933088942+0i	0.106475603462667+0.735188690575558i	276
136	134	163	37	263	44	256	0.382970843102535+0i	-0.118739702164785+0.916097274563761i	96	204	254	45	76	223	0.504163269196288+0i	-0.395417721119024-0.767765734985841i	87	213	237	63	32	268	0.32659863237109+0i	-0.554347447043532-0.76552742686964i	240	60	153	146	266	32	0.944784340293821+0i	0.327443600069648-0.0127765061342672i	268	32	213	86	161	139	0.732575365861197+0i	0.598955404255663-0.323397212489949i	175	122	3	297	108	191	0.60100250696476+0i	0.143182878437995+0.78631714336156i	278
137	140	160	41	258	46	254	0.391578004149024+0i	-0.0841689329641916+0.916287213372716i	85	214	257	43	76	223	0.504163269196288+0i	-0.446938919036256-0.738962110425165i	107	193	232	67	31	269	0.321455025366432+0i	-0.436518903226894-0.840308225469831i	232	66	147	153	268	32	0.945163125250522+0i	0.326388331495651+0.0117185208175547i	275	25	220	79	171	129	0.754983443527075+0i	0.570702631223936-0.322952793321371i	182	118	10	290	125	174	0.64657575013984+0i	0.169981852627865+0.743670605246908i	268
138	150	148	35	264	36	264	0.346410161513775+0i	0.00822004319651156+0.938047136816614i	64	236	263	37	73	226	0.494112494469261+0i	-0.526523747238011-0.691827714394131i	82	218	224	75	34	266	0.336650164612069+0i	-0.633644488767314-0.696535231356947i	236	63	157	143	266	34	0.941629792788369+0i	0.33556048214033-0.0270646662473877i	281	19	227	73	172	128	0.757187779440036+0i	0.563123545606622-0.330996282532136i	178	121	4	296	129	171	0.6557438524302+0i	0.145112699473983+0.740906407349386i	275
139	135	163	37	263	44	256	0.382970843102535+0i	-0.114330450283154+0.91665799591308i	84	216	272	28	52	247	0.41702882811415+0i	-0.432468305029307-0.799411109296598i	88	211	221	79	31	268	0.32199212686941+0i	-0.621040479658202-0.714583650008887i	231	69	148	148	260	40	0.930949336251263+0i	0.365148371670111+0i	273	27	221	78	168	132	0.748331477354788+0i	0.572988140102077-0.334192446507043i	183	114	6	294	116	184	0.621825270205921+0i	0.184208980129014+0.761183542237457i	277
140	129	171	28	270	50	250	0.408248290463863+0i	-0.155088146614086+0.899600466936929i	82	218	265	35	69	231	0.479583152331272+0i	-0.446629423455178-0.755329172019786i	96	203	239	61	36	264	0.346410161513775+0i	-0.484489650628144-0.803286859368569i	242	58	148	152	276	24	0.959166304662544+0i	0.282775901864859+0.00614730221445344i	271	28	227	73	167	133	0.746100976186646+0i	0.56294067462785-0.355571554237504i	173	127	6	294	118	182	0.627162924074226+0i	0.122848599310434+0.76913905655228i	279
141	128	172	26	274	58	242	0.439696865275764+0i	-0.156898266383397+0.88433568325187i	72	228	263	35	82	216	0.524564376635413+0i	-0.478565365907538-0.704135928155129i	101	199	217	83	22	276	0.271708489664391+0i	-0.568110581035856-0.776804263865356i	238	62	154	146	267	32	0.944974385170711+0i	0.326806891824007-0.014854858719273i	281	19	232	68	171	129	0.754983443527075+0i	0.55583117392632-0.347924856961513i	195	104	4	296	99	201	0.574456264653803+0i	0.244281069650303+0.781234125605445i	279
142	132	167	41	258	50	248	0.40961596025952+0i	-0.14526107547513+0.900618667945807i	69	230	261	38	72	227	0.490716492065718+0i	-0.510033549252955-0.706443984369001i	87	213	235	63	28	272	0.305505046330389+0i	-0.56025373874247-0.769923642247561i	247	53	150	149	269	31	0.946924847422786+0i	0.321450726260124-0.00166250418711921i	277	23	215	85	162	137	0.736074738098578+0i	0.602564477227072-0.308399141887872i	177	121	3	297	133	166	0.666945315233345+0i	0.140321095338497+0.731774512190264i	279
143	129	171	37	263	50	248	0.40961596025952+0i	-0.166680806936988+0.89690148494665i	73	224	262	37	68	229	0.478493708376849+0i	-0.491583115436535-0.727591789165794i	82	215	233	67	40	260	0.365148371670111+0i	-0.585652862718535-0.723655574880932i	235	64	158	142	276	23	0.960768922830523+0i	0.276151911351261-0.0257526460800084i	280	20	239	61	156	144	0.721110255092798+0i	0.571681757121043-0.391382126029022i	162	138	4	295	117	182	0.625543242171224+0i	0.0639154743021051+0.777567015966245i	271
144	135	165	35	265	50	250	0.408248290463863+0i	-0.118069981138715+0.905203188730153i	75	224	258	41	77	223	0.506622805119022+0i	-0.488025811083429-0.710749000034256i	94	205	243	56	28	272	0.305505046330389+0i	-0.486028958878669-0.818805543336136i	230	69	139	161	277	23	0.960902353693305+0i	0.274354806641831+0.037364511761697i	276	24	230	69	166	134	0.743863786814047+0i	0.562654141663782-0.360675731835758i	162	138	7	293	139	158	0.684115098513012+0i	0.0609918427779441+0.726819459770501i	278
145	120	179	37	263	54	245	0.424972948184897+0i	-0.229367285295216+0.875664685680164i	79	219	264	36	68	231	0.47689070987374+0i	-0.46216406115511-0.747649404074354i	85	214	229	71	43	257	0.378593889720018+0i	-0.586532111166356-0.715993539941111i	240	60	149	150	272	28	0.952190457139047+0i	0.305500300268525+0.00170290022446223i	272	28	241	59	160	139	0.731516955959455+0i	0.546531860262904-0.40765901052397i	171	129	3	297	119	181	0.629814787589706+0i	0.109848380355227+0.76893866248659i	274
146	132	168	29	271	58	242	0.439696865275764+0i	-0.1321542700251+0.888370370724283i	83	217	273	27	71	229	0.486483983977547+0i	-0.417930966620444-0.76724640140768i	88	212	229	71	27	273	0.3+0i	-0.588944586804418-0.750429392863694i	245	55	141	158	273	27	0.953939201416946+0i	0.298798381414249+0.0268240053725166i	276	24	231	69	164	136	0.739369100427295+0i	0.566365744407292-0.364092264261831i	160	140	8	292	110	189	0.606541817675112+0i	0.0558512271192255+0.793087425093002i	271
147	130	170	44	256	54	246	0.424264068711928+0i	-0.167893957267386+0.889837973517144i	81	218	254	46	69	231	0.479583152331272+0i	-0.483798861692067-0.732078316456279i	71	228	226	74	28	272	0.305505046330389+0i	-0.685209717180953-0.661176459160084i	230	69	165	133	269	31	0.946924847422786+0i	0.315247412819219-0.062868132182548i	272	27	222	78	158	142	0.725718035235908+0i	0.593635928660893-0.347749504005761i	155	145	4	296	128	170	0.655385536415232+0i	0.0258510953827643+0.754851985176716i	277
148	137	162	34	266	40	260	0.365148371670111+0i	-0.100070130895957+0.925555311998766i	81	219	267	33	78	222	0.509901951359279+0i	-0.436985237234595-0.740974967484749i	94	205	235	65	35	265	0.341565025531987+0i	-0.515040820549954-0.786171919175802i	231	69	146	153	263	36	0.937869213807212+0i	0.346663317380914+0.0150293770696544i	273	26	228	71	150	150	0.707106781186548+0i	0.59675764365443-0.379315587262127i	167	133	9	291	118	182	0.627162924074226+0i	0.0932332962483574+0.773287927706965i	277
149	142	157	39	261	58	241	0.440431530558801+0i	-0.0607247259362374+0.895730190710127i	71	228	258	42	69	230	0.480384461415262+0i	-0.516791890249764-0.708630306579421i	94	206	236	63	34	266	0.336650164612069+0i	-0.510527258373013-0.791219681962476i	226	73	143	157	271	28	0.952026530644061+0i	0.304750797318801+0.0277927415594009i	282	18	232	66	162	135	0.738548945875996+0i	0.569660679873526-0.360599728717989i	178	121	8	292	137	163	0.675771164423776+0i	0.145515027412399+0.722605501038085i	278
150	143	157	32	268	55	244	0.428889832351286+0i	-0.0534949184125862+0.90177148181217i	91	208	250	50	88	212	0.541602560309064+0i	-0.425529753574887-0.72497661720166i	85	215	237	62	42	257	0.374790911609059+0i	-0.55166791848281-0.745113602272898i	237	63	148	150	264	36	0.938083151964686+0i	0.346386972168181+0.00400818065457279i	279	21	235	65	167	133	0.746100976186646+0i	0.55598757376749-0.366348401319664i	171	129	8	292	137	163	0.675771164423776+0i	0.10783659346697+0.729180774871892i	280
151	147	153	44	256	56	244	0.432049379893857+0i	-0.0255138389983895+0.901488977943101i	74	226	263	35	77	222	0.507469293270086+0i	-0.475755626419919-0.718422925801891i	65	235	233	66	43	257	0.378593889720018+0i	-0.659188176989284-0.649721181726601i	237	63	143	156	268	32	0.945163125250522+0i	0.325684840994543+0.0244141559965924i	272	28	215	85	158	142	0.725718035235908+0i	0.607189699234363-0.323502708608472i	156	141	5	295	126	174	0.648074069840786+0i	0.0397356317706215+0.760539992089693i	278
152	123	176	36	264	55	244	0.428889832351286+0i	-0.205186196322053+0.879745495324968i	75	225	259	41	81	219	0.519615242270663+0i	-0.484316462384172-0.703873258664997i	99	200	227	73	28	270	0.306528516689107+0i	-0.523238061684172-0.795149167931003i	248	52	127	173	270	30	0.948683298050514+0i	0.30786268616706+0.0722534875698203i	280	20	223	77	160	139	0.731516955959455+0i	0.594504567163579-0.333837180022625i	172	124	6	294	118	181	0.628210816073265+0i	0.129590374353914+0.767175016175171i	285
153	137	163	42	258	54	245	0.424972948184897+0i	-0.108179101015509+0.898718685359614i	80	218	260	40	60	240	0.447213595499958+0i	-0.477565769527469-0.756261155802436i	101	198	234	64	41	258	0.370302235774236+0i	-0.459194946723294-0.807475234966617i	255	45	146	154	268	31	0.946742346277018+0i	0.321758735789097+0.0122574756491084i	263	37	223	76	163	137	0.737111479583199+0i	0.56591810191678-0.369328266708054i	160	140	7	293	123	176	0.641382286517327+0i	0.0535211447252976+0.765352369571755i	279
154	137	163	37	263	61	239	0.450924975282289+0i	-0.102011257697708+0.886713239987764i	62	238	261	39	73	227	0.493288286231625+0i	-0.54040006346263-0.681640989140363i	80	220	230	69	27	273	0.3+0i	-0.624763914801886-0.720881440156023i	236	62	148	152	263	35	0.939441501941696+0i	0.342619982466751+0.00782381262644379i	284	16	231	69	165	135	0.741619848709566+0i	0.574086575930442-0.347022482465417i	178	120	0	300	129	171	0.6557438524302+0i	0.144236554536679+0.741077469860869i	275
155	156	144	31	269	53	245	0.421725442667725+0i	0.0456591549460744+0.905573239763809i	83	217	271	29	75	225	0.5+0i	-0.419515439991199-0.75763236177515i	82	217	248	52	35	265	0.341565025531987+0i	-0.534334299199636-0.773188327661616i	246	54	154	146	269	31	0.946924847422786+0i	0.321176347355343-0.0133823478064726i	281	17	228	71	158	141	0.726930597543868+0i	0.59074169526059-0.350137338533267i	165	135	5	295	130	170	0.658280588604383+0i	0.0774596669241484+0.748776780266767i	274
156	136	163	39	261	46	254	0.391578004149024+0i	-0.111457013578505+0.913369586088144i	91	209	257	41	68	232	0.476095228569523+0i	-0.419430504634275-0.772923919357896i	89	211	242	57	37	263	0.351188458428425+0i	-0.514262588477465-0.782432525371437i	241	59	140	160	264	36	0.938083151964686+0i	0.344337320012609+0.0378392659354516i	279	20	230	70	165	134	0.742858980482126+0i	0.570060275718235-0.350986918794856i	164	136	2	298	117	183	0.62449979983984+0i	0.0735523945982129+0.777553885752537i	282
157	143	157	45	255	42	258	0.374165738677394+0i	-0.061687192629534+0.925307889443015i	77	222	256	43	79	218	0.515745349948272+0i	-0.482118289782524-0.708215142921915i	95	204	242	58	34	266	0.336650164612069+0i	-0.481111020758508-0.809443544894499i	235	65	149	150	283	17	0.971253485622231+0i	0.238043468327874+0.00140493882546453i	273	27	219	81	164	134	0.741846055775589+0i	0.584833157180471-0.328077136954899i	155	145	9	291	118	182	0.627162924074226+0i	0.0276027957041957+0.778398838858319i	277
158	128	172	31	269	50	250	0.408248290463863+0i	-0.165953864381017+0.897659539151866i	88	212	271	29	80	219	0.517260600111872+0i	-0.390272926752323-0.761661679629534i	83	215	234	66	39	261	0.360555127546399+0i	-0.578647705343954-0.731550977786358i	231	69	152	148	271	29	0.950438495292217+0i	0.310817902427056-0.00767451610931006i	275	25	226	74	177	123	0.768114574786861+0i	0.547122919116013-0.332650734822536i	173	127	5	295	124	176	0.642910050732864+0i	0.119994020038024+0.756484039370152i	274
159	127	173	31	269	48	252	0.4+0i	-0.173922825071948+0.899861573198341i	86	213	262	38	55	244	0.428889832351286+0i	-0.446669541649089-0.785200504501034i	90	210	229	70	41	259	0.369684550213647+0i	-0.558539937386364-0.742540552210969i	234	66	152	147	266	34	0.941629792788369+0i	0.336500168471411-0.0100483805683054i	282	18	227	70	167	133	0.746100976186646+0i	0.570769572636464-0.342863570951656i	173	127	6	294	123	177	0.640312423743285+0i	0.121149366721977+0.758500382954988i	279
160	151	149	32	266	44	256	0.382970843102535+0i	0.00784246973482759+0.923727139907555i	74	226	266	34	66	231	0.471404520791032+0i	-0.483313729592687-0.737689376746734i	95	205	238	62	36	264	0.346410161513775+0i	-0.497183076176126-0.795492921881801i	246	54	150	150	274	26	0.955684745788763+0i	0.294392028877595+0i	280	20	226	74	164	134	0.741846055775589+0i	0.578901127323991-0.338434505204795i	165	134	4	296	131	169	0.660807586719967+0i	0.0794990005520861+0.746333197871134i	275
161	123	176	30	270	54	246	0.424264068711928+0i	-0.19589096071522+0.884096562322277i	72	228	259	41	63	237	0.458257569495584+0i	-0.517242899505429-0.722813795462715i	96	204	232	68	40	260	0.365148371670111+0i	-0.512013355634936-0.777501762260459i	237	62	145	155	265	33	0.943006757646223+0i	0.332235200765071+0.0189215857197631i	278	22	237	62	156	143	0.722315118514615+0i	0.570308757934347-0.391163380428946i	171	128	11	289	132	168	0.66332495807108+0i	0.114762427924678+0.739479266198068i	271
162	127	172	43	257	53	246	0.421019625532602+0i	-0.187250770058832+0.887513168369215i	92	208	269	31	75	224	0.500835422470633+0i	-0.379216648166321-0.778047950548141i	81	218	229	71	36	264	0.346410161513775+0i	-0.615720792204046-0.707734347087678i	242	57	144	153	274	26	0.955684745788763+0i	0.294039587694151+0.0144009560557823i	278	22	224	76	171	129	0.754983443527075+0i	0.567700293337787-0.328201732085908i	173	127	4	296	134	166	0.668331255192114+0i	0.115756457652975+0.734801861623233i	274
163	129	170	32	268	54	245	0.424972948184897+0i	-0.155442521081759+0.891759842082376i	68	230	261	39	75	224	0.500835422470633+0i	-0.512437151042099-0.697547163875332i	93	207	237	63	30	270	0.316227766016838+0i	-0.519903357203958-0.793536703100779i	232	66	151	148	271	29	0.950438495292217+0i	0.310862213203282-0.00559920253462816i	274	25	234	66	156	142	0.723526041608667+0i	0.572828356820005-0.385198313517838i	159	139	7	293	130	170	0.658280588604383+0i	0.0528639056861897+0.75091415897043i	277
164	116	184	36	263	50	250	0.408248290463863+0i	-0.261156466644935+0.874717459104862i	74	225	267	31	69	231	0.479583152331272+0i	-0.471804918297498-0.739864932991347i	83	216	246	54	37	263	0.351188458428425+0i	-0.534365466817944-0.768843426543472i	226	74	142	157	270	30	0.948683298050514+0i	0.314688950951226+0.0311586929959628i	284	16	218	82	171	128	0.756244903794432+0i	0.583461521555502-0.296084951237121i	168	132	4	295	124	176	0.642910050732864+0i	0.0937300359521464+0.760185074193828i	281
165	134	166	39	261	59	241	0.443471156521669+0i	-0.127873144846917+0.88711994237549i	100	200	258	42	68	232	0.476095228569523+0i	-0.369454031853784-0.798020708804174i	74	225	236	64	36	264	0.346410161513775+0i	-0.620058309494241-0.703937279043484i	240	60	139	161	265	34	0.941428502552403+0i	0.33472183959691+0.0409104470618446i	281	19	240	57	154	146	0.716472842006823+0i	0.570024018573467-0.40216822962042i	188	111	9	291	126	173	0.649156901121946+0i	0.200985010328383+0.733621389647993i	278
166	139	160	35	265	51	249	0.412310562561766+0i	-0.0831123959730785+0.907244360487082i	86	214	266	34	79	221	0.513160143944688+0i	-0.414621843574659-0.751502091479071i	85	215	230	70	29	270	0.311432121906498+0i	-0.599232245366909-0.73751660968235i	244	56	149	149	270	30	0.948683298050514+0i	0.316227766016838+0i	282	18	241	58	156	143	0.722315118514615+0i	0.567749004776922-0.394869519132627i	173	127	5	295	123	176	0.641382286517327+0i	0.120194511439387+0.757748006900482i	275
167	141	158	43	257	56	244	0.432049379893857+0i	-0.07165464587851+0.898998857094579i	76	224	265	34	69	230	0.480384461415262+0i	-0.472024398467157-0.739204800094323i	94	205	230	69	46	252	0.392889826932923+0i	-0.521969129513598-0.757090359024228i	243	57	137	162	268	31	0.946742346277018+0i	0.31910347942161+0.0430336982713359i	270	30	219	80	168	132	0.748331477354788+0i	0.573521865665005-0.333275666084597i	179	119	7	293	142	158	0.687992248018343+0i	0.149962316578578+0.710054906519949i	279
168	146	154	35	265	56	243	0.432771267414631+0i	-0.0313377016237001+0.900958921681382i	74	224	262	38	87	213	0.53851648071345+0i	-0.471005946293609-0.698679753933132i	94	206	227	72	29	271	0.310912635102961+0i	-0.555433087759147-0.771250554849508i	254	45	133	167	268	32	0.945163125250522+0i	0.322388572489835+0.0522711679095959i	281	19	242	58	158	142	0.725718035235908+0i	0.563018808621691-0.395402522085463i	171	128	0	300	122	177	0.638769720519721+0i	0.109522426723372+0.761562920704377i	277
169	144	156	42	258	56	243	0.432771267414631+0i	-0.0500064312817816+0.900115763072059i	67	233	262	38	78	221	0.510753918455249+0i	-0.511880646423214-0.690730510836144i	90	209	242	57	32	268	0.32659863237109+0i	-0.511321283613872-0.794911239231649i	237	62	149	151	263	37	0.936304793679209+0i	0.351165678532126+0.00399994430023262i	264	36	212	88	158	141	0.726930597543868+0i	0.603264500776292-0.32809121972044i	168	132	6	294	134	166	0.668331255192114+0i	0.0922649473680039+0.73811957894403i	283
170	122	177	38	262	56	243	0.432771267414631+0i	-0.215644154431402+0.875332296193794i	84	216	262	37	81	219	0.519615242270663+0i	-0.431265572751229-0.737570339533495i	92	207	245	54	35	265	0.341565025531987+0i	-0.484792332310249-0.805176830184849i	241	59	148	152	270	29	0.950268400739926+0i	0.311356933078288+0.00684300951820413i	282	18	232	68	175	124	0.765038744728955+0i	0.547026790142685-0.339819672664395i	176	122	1	299	129	171	0.6557438524302+0i	0.135491233939219+0.742726144366568i	286
171	138	162	27	273	57	243	0.435889894354067+0i	-0.0873899678568834+0.895747170533054i	89	211	258	41	59	241	0.443471156521669+0i	-0.438130792177026-0.781904560851045i	94	206	238	62	40	260	0.365148371670111+0i	-0.499803883106792-0.785406102024958i	239	61	145	155	264	35	0.939650543453634+0i	0.341597083657772+0.0191908473965041i	278	20	217	82	161	138	0.733799385705343+0i	0.602373428265344-0.314141233298525i	168	132	11	289	124	176	0.642910050732864+0i	0.0983653621161447+0.759599185230228i	275
172	141	159	45	255	56	242	0.433496785555843+0i	-0.0769596751437348+0.897862876676903i	80	219	265	34	74	226	0.496655480858378+0i	-0.447501976476227-0.743690335007255i	83	217	236	64	32	268	0.32659863237109+0i	-0.580874055496938-0.745599533921443i	239	61	140	160	270	29	0.950268400739926+0i	0.309484678335415+0.0347735593635297i	286	14	231	69	178	121	0.771568354556165+0i	0.54655196855869-0.325519922450396i	162	138	3	297	112	188	0.611010092660779+0i	0.0644080222104252+0.788998272077707i	278
173	152	148	41	259	43	257	0.378593889720018+0i	0.0169799472581855+0.925407125571105i	88	212	266	34	74	226	0.496655480858378+0i	-0.409130851867595-0.765470626074854i	86	213	239	61	40	260	0.365148371670111+0i	-0.541896811491538-0.756977220504006i	229	71	149	150	265	35	0.939858145324779+0i	0.34155813875177+0.00216899033964546i	271	28	230	69	166	134	0.743863786814047+0i	0.557141150008959-0.369134671405113i	155	145	6	294	122	178	0.637704215656966+0i	0.0267297713591089+0.769817415142333i	272
174	144	155	32	268	44	256	0.382970843102535+0i	-0.0431534684268383+0.922751923051947i	88	211	265	35	69	231	0.479583152331272+0i	-0.414887335061464-0.773219567267666i	85	215	225	74	36	264	0.346410161513775+0i	-0.61087166749157-0.711924016911966i	243	57	158	141	278	22	0.962635271879577+0i	0.269669755178735-0.0247296679147615i	275	25	226	74	157	141	0.725841330859502+0i	0.587752390005346-0.35735345312325i	174	126	6	294	113	187	0.613731754650732+0i	0.129795403797079+0.778772422782475i	284
175	137	163	30	270	49	251	0.404145188432738+0i	-0.0985155336085869+0.909374156386953i	68	232	260	40	78	220	0.511610170386548+0i	-0.513524423461201-0.688874226594295i	91	208	246	54	43	257	0.378593889720018+0i	-0.482808361034849-0.78965989715922i	236	63	145	155	273	27	0.953939201416946+0i	0.299503385389406+0.0172546266341873i	280	20	222	78	170	129	0.754030419087784+0i	0.574597515823432-0.318238624148362i	172	128	9	291	134	166	0.668331255192114+0i	0.114676357607075+0.734971201027161i	276
176	126	174	34	264	48	252	0.4+0i	-0.186042036642418+0.897434321051932i	78	222	270	30	80	218	0.51812776015084+0i	-0.440049884119091-0.733416473531818i	92	206	228	72	38	262	0.355902608401044+0i	-0.553787988789935-0.752763041604284i	237	63	152	148	266	34	0.941629792788369+0i	0.336561244862866-0.00773704011179006i	277	23	226	74	170	130	0.752772652709081+0i	0.564863016577937-0.338028261889159i	167	132	5	295	135	165	0.670820393249937+0i	0.0891539151876268+0.736241522468488i	273
177	129	171	35	265	46	254	0.391578004149024+0i	-0.165293135297911+0.905176693298084i	91	209	263	37	54	245	0.424972948184897+0i	-0.418960208480708-0.802415314547796i	95	205	223	77	34	266	0.336650164612069+0i	-0.566624886384777-0.752065758292522i	244	54	147	153	280	20	0.966091783079296+0i	0.258071952424292+0.0080953096655199i	281	19	225	74	157	143	0.723417813807024+0i	0.5976765715268-0.345614499861677i	171	128	6	294	127	173	0.650640709864771+0i	0.112504325941977+0.751005621357795i	275
178	150	150	33	267	53	247	0.420317340430616+0i	5.5560827501448e-17+0.907377172587747i	66	232	265	33	66	231	0.471404520791032+0i	-0.513188612053566-0.717227457809803i	91	209	242	58	36	264	0.346410161513775+0i	-0.506407665142615-0.789652630391874i	245	55	144	153	259	39	0.932270087892196+0i	0.361349633910003+0.0172894561679427i	280	20	225	73	164	135	0.740604471548472+0i	0.579092267704801-0.340818371287286i	172	128	5	294	138	162	0.678232998312527+0i	0.11024487578316+0.726530155852842i	277
179	123	176	38	261	53	246	0.421019625532602+0i	-0.209735072690374+0.882470211508554i	77	222	257	43	64	236	0.461880215351701+0i	-0.498654398296866-0.733491961595938i	86	214	246	54	32	268	0.32659863237109+0i	-0.524282171041315-0.786423256561973i	233	67	153	145	268	32	0.945163125250522+0i	0.326214931944528-0.0158267129592235i	274	25	243	56	164	135	0.740604471548472+0i	0.537293936381619-0.40350990402957i	157	141	6	294	133	167	0.665832811847939+0i	0.041663132518893+0.744936809437807i	273
180	128	171	42	258	53	246	0.421019625532602+0i	-0.177664956050271+0.889481668337264i	97	203	267	33	75	224	0.500835422470633+0i	-0.357148339240331-0.788421805492806i	90	209	225	75	40	260	0.365148371670111+0i	-0.579775230404144-0.728373083574955i	240	60	141	159	264	36	0.938083151964686+0i	0.344690993772856+0.0344690993772856i	279	21	222	78	176	122	0.768507662190585+0i	0.558707327755413-0.311836648049533i	171	129	3	297	123	176	0.641382286517327+0i	0.108501498841427+0.759510491889987i	276
181	118	181	42	258	48	252	0.4+0i	-0.257414913886198+0.879623534308264i	81	219	260	39	74	225	0.497485315156123+0i	-0.458356705614743-0.736489980666412i	100	199	236	63	40	260	0.365148371670111+0i	-0.46238310677147-0.808002802742064i	245	55	143	157	262	38	0.934523051258412+0i	0.354940362713157+0.0261535004104432i	284	16	227	73	155	145	0.718795288428261+0i	0.602789320377945-0.346378937829118i	187	112	6	294	122	177	0.638769720519721+0i	0.194504259378911+0.744406701494968i	276
182	134	164	32	268	54	246	0.424264068711928+0i	-0.11494598375439+0.898213460608744i	80	220	272	28	67	233	0.472581562625261+0i	-0.438589592102434-0.764399003378528i	67	233	236	63	28	272	0.305505046330389+0i	-0.658109975512522-0.688155452494256i	236	64	160	140	275	25	0.957427107756338+0i	0.286743141702485-0.0333422257793588i	278	22	226	74	177	122	0.769397975138457+0i	0.549249174410702-0.326116697306355i	172	128	4	295	140	160	0.683130051063973+0i	0.108826010990263+0.722142806282303i	279
183	135	165	40	260	58	242	0.439696865275764+0i	-0.121351416673232+0.889910388937036i	90	210	258	42	65	235	0.465474668125631+0i	-0.429823716973547-0.773682690552385i	79	220	223	77	28	272	0.305505046330389+0i	-0.662611883730468-0.683821729843259i	232	68	139	161	271	29	0.950438495292217+0i	0.308152359711417+0.0413375116686048i	280	20	232	65	176	124	0.76594168620507+0i	0.539340443590822-0.349921733021241i	180	118	6	294	123	177	0.640312423743285+0i	0.162690934045476+0.750687458253707i	278
184	141	157	33	267	56	244	0.432049379893857+0i	-0.0619322606754857+0.89972091696312i	72	228	262	37	79	221	0.513160143944688+0i	-0.487935096357763-0.706106230257889i	87	212	232	67	42	258	0.374165738677394+0i	-0.559994582404199-0.739192848773543i	246	54	145	154	266	34	0.941629792788369+0i	0.336278448172503+0.0158157714964074i	269	31	247	52	169	130	0.751809411556112+0i	0.509360827781835-0.418729215385141i	173	126	6	294	115	185	0.61913918736689+0i	0.126892351358764+0.774961287957863i	283
185	124	174	49	251	51	248	0.412999469579453+0i	-0.220207681217066+0.883708105236165i	77	223	271	27	64	236	0.461880215351701+0i	-0.453168766302605-0.762433430480617i	98	202	245	55	33	266	0.332216635610845+0i	-0.452874715949225-0.827367269522623i	255	44	142	157	271	29	0.950438495292217+0i	0.310129956145634+0.0220471532804953i	283	16	222	77	166	133	0.745106667859236+0i	0.586094576940156-0.318291062383231i	166	134	6	294	108	190	0.602010055881586+0i	0.0881783041603945+0.793604737443551i	281
186	125	175	43	256	52	246	0.417727954888468+0i	-0.206979662163158+0.884682301821124i	76	223	261	39	64	234	0.463427557090794+0i	-0.490368423426626-0.738087873247451i	94	206	242	55	34	265	0.337212654836588+0i	-0.480151397795821-0.809779143108032i	226	74	157	143	259	41	0.929157324317757+0i	0.368126370042215-0.0339063761880987i	269	31	227	72	161	139	0.732575365861197+0i	0.5698197766159-0.37234225587588i	183	116	6	294	130	168	0.660485889885814+0i	0.170670712679834+0.731183901009248i	283
187	152	148	43	257	56	243	0.432771267414631+0i	0.0168475947671158+0.901346320040692i	75	225	270	30	80	220	0.516397779494322+0i	-0.453863976719122-0.726182362750596i	89	210	237	62	35	265	0.341565025531987+0i	-0.534517120781668-0.773061951543735i	246	54	145	153	272	28	0.952190457139047+0i	0.305236633514237+0.0128035500635166i	272	28	219	81	161	137	0.735029561565954+0i	0.590182007951485-0.333791463513545i	169	131	2	298	120	179	0.63351226715995+0i	0.098521989359902+0.767434443435025i	280
188	143	156	39	261	53	246	0.421019625532602+0i	-0.0532015254249262+0.905489962732249i	85	215	261	39	71	228	0.487296823281184+0i	-0.44126418135737-0.753543448164124i	106	194	228	72	32	268	0.32659863237109+0i	-0.464378668542358-0.823216730597818i	240	59	157	141	270	30	0.948683298050514+0i	0.314991222193618-0.0279379659419012i	274	26	231	68	158	140	0.728149258244406+0i	0.572199809693898-0.377340741908938i	161	137	1	299	114	186	0.616441400296898+0i	0.0636316311311172+0.784825468189962i	276
189	135	164	38	261	59	240	0.444212128060141+0i	-0.115537122691692+0.888440633111974i	81	218	271	29	71	229	0.486483983977547+0i	-0.431511615852459-0.75969142335407i	79	221	234	66	38	262	0.355902608401044+0i	-0.603266941060794-0.713724268297278i	226	72	152	146	266	34	0.941629792788369+0i	0.33639494396455-0.0131062965180994i	279	20	233	64	168	131	0.749581823218117+0i	0.553223955390198-0.363414839382527i	164	135	6	293	116	184	0.621825270205921+0i	0.078733312028302+0.779188294900782i	281
190	149	151	38	262	55	245	0.428174419288838+0i	-0.00806839370730497+0.903660095218136i	72	228	261	38	72	227	0.490716492065718+0i	-0.49833425695721-0.714744914467827i	90	209	231	69	35	264	0.34213572772701+0i	-0.557489284885942-0.756405209560372i	226	74	138	160	275	25	0.957427107756338+0i	0.285658667433435+0.0416228189036707i	269	30	232	67	154	146	0.716472842006823+0i	0.574091948057326-0.396339629411962i	180	120	8	292	128	171	0.654288656087625+0i	0.15631954875448+0.739912530771203i	276
191	148	152	46	253	47	252	0.396472742381497+0i	-0.0176776172550412+0.917876280550205i	74	226	244	56	62	238	0.454606056566195+0i	-0.559998175012995-0.692629321726599i	97	203	232	68	42	258	0.374165738677394+0i	-0.503396624069446-0.778840059881029i	236	62	152	148	267	33	0.94339811320566+0i	0.331576040371575-0.00757162145829349i	272	28	232	68	179	120	0.773732645917089+0i	0.525784251673558-0.353395972436326i	170	130	3	297	120	179	0.63351226715995+0i	0.104308754992054+0.766669349191597i	279
192	143	155	30	270	57	243	0.435889894354067+0i	-0.045244732080516+0.898862010666244i	92	208	263	37	60	239	0.447960820073665+0i	-0.408257134482295-0.795397520629298i	77	223	239	60	37	263	0.351188458428425+0i	-0.590612279002467-0.726528597206041i	232	68	139	161	264	36	0.938083151964686+0i	0.343334739880009+0.0460570992521963i	281	19	236	64	167	133	0.746100976186646+0i	0.556607217697603-0.365406265053388i	177	123	3	297	129	171	0.6557438524302+0i	0.136388906895886+0.742561826433157i	281
193	154	146	29	270	46	252	0.392889826932923+0i	0.0304072722308082+0.919082684902778i	88	211	276	24	68	231	0.47689070987374+0i	-0.386583581027902-0.789384814723316i	96	204	233	67	40	259	0.365758477979728+0i	-0.507556330281834-0.780132878025783i	227	72	159	139	268	32	0.945163125250522+0i	0.323895465729001-0.0419332081632263i	277	23	235	65	158	142	0.725718035235908+0i	0.571750598446772-0.382667723369886i	181	118	6	294	121	179	0.635085296108588+0i	0.165595184312577+0.75448320166797i	276
194	136	164	37	262	50	250	0.408248290463863+0i	-0.112362089081151+0.905929409099105i	97	203	262	37	68	231	0.47689070987374+0i	-0.373577221617828-0.795622592894662i	106	194	238	62	36	264	0.346410161513775+0i	-0.419523539268061-0.839047078536121i	220	80	136	164	272	28	0.952190457139047+0i	0.299572344757639+0.0599144689515279i	276	23	224	75	167	132	0.747347595228382+0i	0.572523173710152-0.337177679378706i	182	118	3	297	123	177	0.640312423743285+0i	0.163382268745084+0.750537297047728i	277
195	120	180	38	262	60	239	0.447960820073665+0i	-0.231323821947384+0.863608935270233i	97	203	263	36	85	214	0.533180022557906+0i	-0.356966286012735-0.76700334692583i	88	212	226	74	41	258	0.370302235774236+0i	-0.587189677503759-0.719780895004608i	228	72	148	152	266	34	0.941629792788369+0i	0.33653955177366+0.00862921927624766i	269	31	222	75	152	147	0.712994532947749+0i	0.594888300496987-0.371142433465144i	177	122	2	298	119	181	0.629814787589706+0i	0.142357555423438+0.763588671830061i	281
196	133	164	32	268	52	248	0.416333199893227+0i	-0.119588702535699+0.901313047110988i	72	228	256	43	86	213	0.536307204930347+0i	-0.497624705704855-0.681721522479638i	97	203	229	71	33	267	0.33166247903554+0i	-0.525589382403248-0.783425683204841i	219	80	130	168	255	45	0.921954445729289+0i	0.373502033390632+0.102451115431036i	276	23	214	86	162	138	0.734846922834953+0i	0.605598870617396-0.30536864263859i	180	119	3	297	115	185	0.61913918736689+0i	0.160046201990117+0.768798985363017i	281
197	143	156	26	274	56	243	0.432771267414631+0i	-0.0473488501975141+0.900259471755398i	61	238	256	43	74	226	0.496655480858378+0i	-0.554721295954607-0.667545966318256i	95	204	241	59	36	264	0.346410161513775+0i	-0.483174235821818-0.80407876345418i	230	69	131	168	269	29	0.950097133854423+0i	0.304028974845453+0.0698700128526817i	266	34	237	63	183	117	0.781024967590665+0i	0.499599839871872-0.374699879903904i	180	119	2	298	120	180	0.632455532033676+0i	0.156845799001237+0.758550852175161i	280
198	136	163	37	263	51	248	0.412999469579453+0i	-0.108392133617611+0.904258029268699i	73	226	260	40	76	222	0.505008472252674+0i	-0.493908660618544-0.707828141513896i	112	187	227	73	25	275	0.288675134594813+0i	-0.420340124297285-0.860221393928569i	235	64	141	159	259	40	0.930709802132734+0i	0.363762067010162+0.0381631080828206i	277	22	209	90	178	122	0.77028133388609+0i	0.577876808532248-0.269675843981716i	172	128	4	296	126	174	0.648074069840786+0i	0.113477152855469+0.753075650768113i	278
199	142	155	29	270	46	253	0.392232270276368+0i	-0.0498799810199899+0.918512838041631i	80	219	267	33	79	220	0.514017554975258+0i	-0.439156964584106-0.736835879714426i	91	209	231	66	30	270	0.316227766016838+0i	-0.548183522468936-0.774270511961775i	237	63	156	144	277	22	0.962507872530025+0i	0.270610964808896-0.0186628251592342i	283	17	237	63	174	126	0.761577310586391+0i	0.542346456167732-0.35476798260596i	171	128	3	297	119	180	0.630867110441485+0i	0.112653645634458+0.76766909869323i	280
200	119	181	33	267	59	240	0.444212128060141+0i	-0.229463127297079+0.866038254637361i	73	226	259	41	78	222	0.509901951359279+0i	-0.495283177383452-0.703345273817171i	82	218	241	57	37	263	0.351188458428425+0i	-0.554123319553463-0.754727774362198i	232	68	132	166	267	31	0.946558584749204+0i	0.315728775027256+0.0658952673366757i	283	17	225	74	174	126	0.761577310586391+0i	0.56313671829734-0.320744503468574i	162	138	3	297	121	178	0.636146425162864+0i	0.0627763517585057+0.769010309041693i	272
[truncated: 751 more columns]
