# Supplementary material for: Experimental benchmarking of quantum state overlap estimation strategies with photonic systems
Source: Light Sci Appl. 2025 Feb 12;14:83. doi: 10.1038/s41377-025-01755-8 (PMC11814415; doi:10.1038/s41377-025-01755-8)
Supplement: Supplementary file 3 — Dataset all [file 41377_2025_1755_MOESM3_ESM.zip › overlap_estimation_data/1_TT_data/Tomography_Psi/Psi_tomo_c07.csv]

Data No.	SigmaX+_Counts (m =1)	SigmaX-_Counts (m =1)	SigmaY+_Counts (m =1)	SigmaY-_Counts (m =1)	SigmaZ+_Counts (m =1)	SigmaZ-_Counts (m =1)	Tomo results (m =1)_1	Tomo results (m =1)_2	SigmaX+_Counts (m =2)	SigmaX-_Counts (m =2)	SigmaY+_Counts (m =2)	SigmaY-_Counts (m =2)	SigmaZ+_Counts (m =2)	SigmaZ-_Counts (m =2)	Tomo results (m =2)_1	Tomo results (m =2)_2	SigmaX+_Counts (m =3)	SigmaX-_Counts (m =3)	SigmaY+_Counts (m =3)	SigmaY-_Counts (m =3)	SigmaZ+_Counts (m =3)	SigmaZ-_Counts (m =3)	Tomo results (m =3)_1	Tomo results (m =3)_2	SigmaX+_Counts (m =4)	SigmaX-_Counts (m =4)	SigmaY+_Counts (m =4)	SigmaY-_Counts (m =4)	SigmaZ+_Counts (m =4)	SigmaZ-_Counts (m =4)	Tomo results (m =4)_1	Tomo results (m =4)_2	SigmaX+_Counts (m =5)	SigmaX-_Counts (m =5)	SigmaY+_Counts (m =5)	SigmaY-_Counts (m =5)	SigmaZ+_Counts (m =5)	SigmaZ-_Counts (m =5)	Tomo results (m =5)_1	Tomo results (m =5)_2	SigmaX+_Counts (m =6)	SigmaX-_Counts (m =6)	SigmaY+_Counts (m =6)	SigmaY-_Counts (m =6)	SigmaZ+_Counts (m =6)	SigmaZ-_Counts (m =6)	Tomo results (m =6)_1	Tomo results (m =6)_2	SigmaX+_Counts (m =7)
1	51	249	217	82	54	246	0.424264068711928+0i	-0.747386524990985-0.511286008279026i	81	218	59	240	44	255	0.383610727998386+0i	-0.557346132671768+0.736347810318176i	285	15	133	167	212	88	0.840634680861233+0i	0.537358777807979+0.0676674016498937i	271	29	237	63	151	147	0.711836645162339+0i	0.570245184319992-0.410011000296193i	14	286	87	212	135	165	0.670820393249937+0i	-0.673474085501746+0.310536078672972i	50	248	147	152	280	20	0.966091783079296+0i	-0.25811715289797+0.00649631022293124i	108
2	51	249	225	75	61	239	0.450924975282289+0i	-0.711454047106012-0.538980338716676i	79	221	65	235	49	249	0.405499112454445+0i	-0.586001071404192+0.701550578441638i	273	27	119	180	212	87	0.842039251065203+0i	0.523458495557829+0.13023479985736i	276	24	246	54	156	143	0.722315118514615+0i	0.55009200153731-0.419117715456998i	10	290	93	207	130	169	0.659380473395787+0i	-0.696309298845604+0.283497357387139i	53	245	148	152	260	40	0.930949336251263+0i	-0.365070207548681+0.00755492512843799i	108
3	55	245	224	76	66	234	0.469041575982343+0i	-0.696741902974153-0.542725271790393i	90	210	72	228	48	252	0.4+0i	-0.558809142724567+0.726451885541936i	280	20	127	172	209	90	0.836060198501516+0i	0.540547786326734+0.0938692451171972i	263	37	246	53	132	168	0.66332495807108+0i	0.568261085910411-0.486907936102833i	13	286	114	186	145	154	0.696383394959931+0i	-0.694091690286983+0.182446958589721i	56	241	171	128	258	41	0.928911327404614+0i	-0.360810661407226-0.0833031358009886i	89
4	47	253	222	78	45	254	0.387945450083904+0i	-0.755415986179874-0.528057776747097i	93	207	61	239	36	264	0.346410161513775+0i	-0.50592903632238+0.789959372503364i	276	23	121	179	206	94	0.828653526310404+0i	0.54569886634458+0.124683922795095i	267	33	242	58	136	164	0.673300329224139+0i	0.581207064776777-0.457017521021055i	9	291	111	189	153	147	0.714142842854285+0i	-0.674667784177938+0.186610238176876i	55	244	166	133	267	33	0.94339811320566+0i	-0.326719637107098-0.0570462858440965i	113
5	62	237	229	68	40	259	0.365758477979728+0i	-0.682826553054893-0.632430734728418i	85	215	60	240	40	259	0.365758477979728+0i	-0.544921797519068+0.754507104257171i	281	19	128	171	210	89	0.83805795570697+0i	0.538331193000216+0.0886475578863743i	257	42	249	50	140	160	0.683130051063973+0i	0.535955075108091-0.496070046262838i	7	293	100	199	145	154	0.696383394959931+0i	-0.677945140429379+0.235458178435725i	55	244	170	128	268	32	0.945163125250522+0i	-0.318770939443461-0.0710756979072296i	99
6	57	242	226	74	46	254	0.391578004149024+0i	-0.711908206070957-0.582969444135367i	77	223	81	219	43	255	0.379862214511292+0i	-0.67226304018609+0.635426709216989i	275	25	111	189	216	84	0.848528137423857+0i	0.5051351836045+0.157602177284604i	271	29	243	57	156	143	0.722315118514615+0i	0.548318691407367-0.421435027280042i	21	279	93	207	133	167	0.665832811847939+0i	-0.68244856821995+0.301547041771606i	54	246	157	142	274	25	0.95728154681171+0i	-0.288273187902862-0.02259666502165i	107
7	61	238	225	74	52	248	0.416333199893227+0i	-0.691702691969043-0.590096646821048i	102	198	76	224	45	254	0.387945450083904+0i	-0.501571328761039+0.773255798506602i	275	25	120	179	210	89	0.83805795570697+0i	0.530900612841246+0.125711583241338i	262	38	250	50	130	168	0.660485889885814+0i	0.560078683246739-0.500070252898874i	12	288	99	201	146	152	0.699952059719836+0i	-0.669906132197216+0.247574005377232i	50	250	137	162	263	37	0.936304793679209+0i	-0.348458578900659+0.0437029990260022i	100
8	57	243	214	85	58	241	0.440431530558801+0i	-0.736922815261087-0.512800966494122i	95	205	77	223	38	261	0.356497266473874+0i	-0.562212003199117+0.746208658791555i	279	21	122	177	209	89	0.837461809206363+0i	0.534408114639815+0.114305227911604i	267	32	254	46	151	149	0.709459888459759+0i	0.528496717757287-0.466216565542712i	10	290	93	206	147	152	0.701169591458887+0i	-0.660871399368151+0.267600817469903i	49	250	170	129	273	26	0.955533085905909+0i	-0.288934200412845-0.0589368269498838i	121
9	46	254	221	78	57	243	0.435889894354067+0i	-0.740841589786514-0.511032033088524i	92	208	74	226	24	276	0.282842712474619+0i	-0.581900605858482+0.762490449055942i	277	22	134	164	218	82	0.852447456836295+0i	0.51920812710959+0.061288286618937i	267	32	230	70	142	157	0.689141776385575+0i	0.599608078714079-0.406882985612504i	13	287	92	208	135	163	0.673067704044837+0i	-0.681061131067667+0.288332449649085i	43	254	139	161	258	42	0.92736184954957+0i	-0.372188171879698+0.0384182861779139i	102
10	64	235	210	90	49	251	0.404145188432738+0i	-0.749553089294899-0.52424882736649i	85	215	63	237	43	256	0.379226461405452+0i	-0.553818148547725+0.741264291133108i	279	20	129	170	218	81	0.853871764357245+0i	0.514082037343671+0.0813797819733224i	271	29	246	54	145	154	0.696383394959931+0i	0.562214731782197-0.446054663232156i	11	289	87	212	138	161	0.679366220486757+0i	-0.668880759025246+0.301761609001789i	45	255	139	160	272	28	0.952190457139047+0i	-0.303978800373741+0.0304995451880007i	109
11	50	250	221	79	49	251	0.404145188432738+0i	-0.74582661594072-0.529536897317912i	88	212	62	238	39	260	0.361157559257308+0i	-0.537079438316939+0.762306299546623i	276	24	122	178	211	88	0.840050961983317+0i	0.529588795897824+0.117686399088405i	264	36	241	58	151	149	0.709459888459759+0i	0.548887800485478-0.442028108998603i	13	287	87	211	154	145	0.717669957030445+0i	-0.633714014475559+0.288715050929442i	46	253	156	143	267	33	0.94339811320566+0i	-0.331010355300826-0.0207880899464287i	110
12	60	240	218	82	66	234	0.469041575982343+0i	-0.704657340793816-0.532407768599772i	92	207	76	224	42	258	0.374165738677394+0i	-0.570186848224924+0.731359663989837i	280	19	128	171	229	70	0.875149294478044+0i	0.477417128397372+0.0786549291995671i	273	27	239	61	134	166	0.668331255192114+0i	0.602647089182204-0.436061714936717i	8	291	107	191	142	158	0.687992248018343+0i	-0.695528528432414+0.207139404274771i	48	252	150	150	264	36	0.938083151964686+0i	-0.346410161513775-4.24230095489963e-17i	107
13	61	239	211	89	55	245	0.428174419288838+0i	-0.745415851619494-0.510902999424598i	79	221	75	225	42	258	0.374165738677394+0i	-0.637539040766745+0.673456733204308i	284	16	118	180	212	87	0.842039251065203+0i	0.525356586901345+0.122353407246882i	261	38	242	57	131	169	0.660807586719967+0i	0.577652811577725-0.479218700187798i	14	285	95	204	146	154	0.697614984548545+0i	-0.664719639487352+0.267359559793806i	50	250	156	144	251	49	0.91469484893415+0i	-0.403419685365239-0.0242051811219145i	109
14	65	235	234	64	49	251	0.404145188432738+0i	-0.644620158198698-0.648946467985266i	83	217	69	231	40	259	0.365758477979728+0i	-0.593209300731615+0.717163482974043i	272	27	130	170	212	88	0.840634680861233+0i	0.534571564445498+0.0869860668131723i	264	36	252	48	139	159	0.682966289812414+0i	0.544361438129726-0.487060234116071i	10	290	89	211	153	147	0.714142842854285+0i	-0.641730219840718+0.27961102435917i	47	253	153	146	258	42	0.92736184954957+0i	-0.373948459868159-0.0127494847829844i	102
15	54	246	225	74	42	258	0.374165738677394+0i	-0.728006647167577-0.574461766943479i	86	214	63	237	50	250	0.408248290463863+0i	-0.540937362789348+0.73533672754177i	279	21	107	193	221	79	0.858292879305582+0i	0.486826457785523+0.162275485928508i	270	30	251	49	135	165	0.670820393249937+0i	0.567395922259083-0.477558234568062i	6	294	94	206	135	165	0.670820393249937+0i	-0.691193163505065+0.268797341363081i	48	252	151	148	252	48	0.916515138991168+0i	-0.399956464714508-0.00590138399637785i	121
16	45	254	231	68	56	243	0.432771267414631+0i	-0.710870782175685-0.554411184184865i	89	211	69	230	42	256	0.375419228750255+0i	-0.558589448365639+0.739620328857404i	276	24	115	185	230	70	0.875595035770913+0i	0.465423367671613+0.12928426879767i	264	35	235	65	153	145	0.716535287890238+0i	0.56075181752639-0.414891046359045i	13	287	81	218	152	148	0.711805216802087+0i	-0.627804515225179+0.314952097939053i	41	258	137	162	261	39	0.932737905308881+0i	-0.358185909119677+0.0412656577326816i	86
17	58	242	215	85	56	243	0.432771267414631+0i	-0.736277741201808-0.52019623019693i	86	214	70	230	43	257	0.378593889720018+0i	-0.578194554704064+0.72274319338008i	272	28	136	164	214	85	0.846001810603943+0i	0.529703726947221+0.0607856735841073i	272	27	254	45	135	165	0.670820393249937+0i	0.56421611643652-0.481310891164215i	8	291	97	203	147	153	0.7+0i	-0.669043826722115+0.24976060122651i	47	253	149	151	257	42	0.9271093638699+0i	-0.374773249038696+0.00363857523338532i	115
18	59	241	224	76	51	249	0.412310562561766+0i	-0.706835852439663-0.574789594291594i	89	211	59	241	40	259	0.365758477979728+0i	-0.518223748824759+0.773087887591034i	283	17	111	187	224	76	0.864098759787715+0i	0.483710671101338+0.139130586126943i	266	34	239	61	145	154	0.696383394959931+0i	0.569389398677187-0.436859107605773i	9	291	89	211	132	168	0.66332495807108+0i	-0.686813341987205+0.297132013200138i	42	258	150	150	270	30	0.948683298050514+0i	-0.316227766016838-3.87267321454039e-17i	108
19	54	246	236	64	48	252	0.4+0i	-0.682652861245752-0.61154318819932i	95	204	62	238	43	257	0.378593889720018+0i	-0.488504591953719+0.786148796543502i	268	32	129	171	212	88	0.840634680861233+0i	0.533224260804038+0.0948958430244475i	270	30	250	49	121	178	0.636146425162864+0i	0.590706065521042-0.496370899539003i	7	293	102	195	141	159	0.685565460040104+0i	-0.691656524317026+0.227181100379612i	44	254	151	148	256	43	0.925303891145984+0i	-0.379188029078017-0.00539885488128285i	107
20	63	237	221	77	51	247	0.413691841347295+0i	-0.699468028406749-0.582755126652233i	86	214	63	236	36	264	0.346410161513775+0i	-0.556751840575362+0.755001581465858i	274	26	130	170	228	72	0.871779788708135+0i	0.48364739976788+0.0780076451238516i	270	30	238	62	141	159	0.685565460040104+0i	0.587071698509434-0.430519245573585i	11	289	97	201	153	146	0.71533606481061+0i	-0.653941548262197+0.246281882885671i	49	249	164	136	267	33	0.94339811320566+0i	-0.328501160155321-0.0456835613389334i	102
21	56	243	224	74	56	244	0.432049379893857+0i	-0.702567870954793-0.565448247000009i	102	196	69	231	44	256	0.382970843102535+0i	-0.465936812517729+0.797644168833542i	277	23	131	169	233	67	0.881286937760152+0i	0.467380046150799+0.0699229990304346i	269	30	244	56	137	162	0.676900273255308+0i	0.579274299314701-0.454144587351157i	14	286	115	184	143	157	0.690410505906933+0i	-0.701065605814348+0.178438644013833i	55	245	156	144	259	40	0.930709802132734+0i	-0.365031162566741-0.0230545997410573i	90
22	45	254	226	73	36	264	0.346410161513775+0i	-0.756935242537392-0.554120057934072i	89	211	83	217	40	260	0.365148371670111+0i	-0.626735511633762+0.688381627532165i	279	20	123	177	217	83	0.850490054811538+0i	0.514989867979856+0.10701449689064i	275	25	239	61	133	166	0.666945315233345+0i	0.606973727113103-0.43216529370453i	8	292	99	201	141	159	0.685565460040104+0i	-0.685160711779649+0.246078847188466i	42	258	138	161	267	33	0.94339811320566+0i	-0.32978568725718+0.0352335135958526i	102
23	53	247	231	68	54	245	0.424972948184897+0i	-0.692091504878766-0.583444377970756i	82	217	66	234	46	254	0.391578004149024+0i	-0.57753960331245+0.716320230952864i	282	18	124	175	210	90	0.836660026534076+0i	0.537714910436371+0.104224157921309i	276	24	244	54	127	171	0.652820416840876+0i	0.603385275082807-0.457986586232556i	13	287	84	216	156	143	0.722315118514615+0i	-0.623034535882617+0.300148024585786i	43	257	172	127	260	40	0.930949336251263+0i	-0.357282886549948-0.0753808484422265i	108
24	43	256	214	85	51	249	0.412310562561766+0i	-0.779269688994623-0.471952065165758i	100	200	64	236	39	261	0.360555127546399+0i	-0.468813152576912+0.806358622432288i	275	24	123	177	212	88	0.840634680861233+0i	0.529565466207527+0.113550650961311i	268	32	240	60	140	159	0.684271455454021+0i	0.579824919158893-0.44223934512119i	11	289	91	209	143	157	0.690410505906933+0i	-0.665913053862519+0.282653742286968i	41	259	160	140	263	37	0.936304793679209+0i	-0.349719781625336-0.0320843836353519i	110
25	48	252	228	71	46	254	0.391578004149024+0i	-0.728289041820222-0.562371530423839i	72	228	65	235	38	261	0.356497266473874+0i	-0.631693705892453+0.688384166677673i	282	18	128	172	217	83	0.850490054811538+0i	0.518834452585012+0.0864724087641687i	270	28	244	54	142	158	0.687992248018343+0i	0.570809058205141-0.448155872144532i	12	288	85	215	140	158	0.685418600359022+0i	-0.658734846784059+0.310273659717129i	66	234	155	145	271	29	0.950438495292217+0i	-0.310363299653005-0.0184740059317266i	93
26	54	246	233	66	45	255	0.387298334620742+0i	-0.694632367436605-0.60620613169896i	86	214	59	240	38	262	0.355902608401044+0i	-0.538384565502188+0.763855610022178i	283	17	118	181	213	85	0.845437815969419+0i	0.519604306286614+0.12347576368367i	273	27	241	59	137	163	0.675771164423776+0i	0.592567160231546-0.438403346187566i	9	291	94	205	133	166	0.666945315233345+0i	-0.693018310369949+0.27369612342939i	64	235	158	141	270	29	0.950268400739926+0i	-0.309904435202777-0.0308092128564164i	103
27	55	244	213	87	46	253	0.392232270276368+0i	-0.766159848965365-0.509070655201432i	87	213	73	227	44	256	0.382970843102535+0i	-0.584960013865719+0.714951128058101i	284	16	133	167	205	95	0.82663978450915+0i	0.558256823112579+0.0708236268127899i	264	36	229	70	126	174	0.648074069840786+0i	0.623996154066261-0.436610581308465i	13	286	111	189	150	150	0.707106781186548+0i	-0.680070926984793+0.193658292541384i	50	249	158	141	271	29	0.950438495292217+0i	-0.309784318611878-0.0264639870170952i	95
28	57	243	219	79	50	250	0.408248290463863+0i	-0.727584807239509-0.551319944866482i	84	213	72	228	50	250	0.408248290463863+0i	-0.585208528124434+0.700617093670834i	281	19	120	180	203	97	0.822597511950204+0i	0.554275444759736+0.126933307960245i	263	36	246	54	142	157	0.689141776385575+0i	0.554031835849125-0.467046396951932i	6	294	87	213	151	147	0.711836645162339+0i	-0.643458583110924+0.281513130111029i	40	259	151	148	255	45	0.921954445729289+0i	-0.387262000990133-0.00530495891767311i	113
29	69	230	232	68	52	248	0.416333199893227+0i	-0.638030487558439-0.647752856892663i	76	223	68	230	39	261	0.360555127546399+0i	-0.625638182725788+0.691792500910189i	273	27	134	166	227	73	0.869865890046659+0i	0.489167014311884+0.0636314815365052i	269	31	235	63	140	160	0.683130051063973+0i	0.590542426912878-0.429642846267899i	11	289	91	209	146	152	0.699952059719836+0i	-0.657418606561049+0.279048185518718i	55	245	145	154	267	31	0.946558584749204+0i	-0.322168277882779+0.0153116414413572i	108
30	61	238	220	79	49	251	0.404145188432738+0i	-0.715438178154059-0.569925328360013i	89	211	68	231	36	262	0.347570667818095+0i	-0.560652596778914+0.751573879666892i	283	17	127	172	221	79	0.858292879305582+0i	0.505923751919212+0.0858748541618599i	267	33	244	55	147	151	0.702345065195184+0i	0.5530360583377-0.448176893173078i	5	295	73	226	145	152	0.698724186081667+0i	-0.632270025017574+0.334692586187367i	49	251	138	161	259	40	0.930709802132734+0i	-0.363394781991901+0.0415150169830808i	102
31	56	244	224	75	51	249	0.412310562561766+0i	-0.713070567967258-0.567036475986203i	96	204	55	245	36	264	0.346410161513775+0i	-0.463569385126142+0.815538733092286i	275	25	107	193	218	82	0.852447456836295+0i	0.494379149621967+0.170066427469957i	265	34	241	58	128	171	0.654288656087625+0i	0.592774522740591-0.469600595937351i	11	289	95	205	141	159	0.685565460040104+0i	-0.676944147386436+0.267855597886719i	54	246	144	156	267	33	0.94339811320566+0i	-0.331016592387448+0.0206885370242155i	120
32	54	245	224	76	60	240	0.447213595499958+0i	-0.707897857802757-0.546699755732768i	96	204	69	231	43	257	0.378593889720018+0i	-0.5134099176971+0.770114876545651i	278	22	127	173	219	81	0.854400374531753+0i	0.511424497703173+0.0918965894310389i	270	30	240	60	137	163	0.675771164423776+0i	0.589689183666559-0.44226688774992i	14	286	100	200	135	165	0.670820393249937+0i	-0.696068484771775+0.255907531166094i	62	237	150	149	271	28	0.952026530644061+0i	-0.30601050184254-0.00174863143910027i	119
33	62	237	220	79	49	251	0.404145188432738+0i	-0.712266952978171-0.573883659256698i	92	207	60	240	42	258	0.374165738677394+0i	-0.500465766286371+0.780726595406738i	274	25	118	182	209	91	0.834665601703261+0i	0.533529110945536+0.136674873722273i	271	28	246	54	144	155	0.693977918359488+0i	0.565658055717619-0.445449899350303i	10	290	102	198	148	152	0.702376916856849+0i	-0.67332925913711+0.230855745989866i	48	252	144	156	264	36	0.938083151964686+0i	-0.345812386846613+0.0203419051086243i	103
34	48	252	216	82	45	254	0.387945450083904+0i	-0.768795140357876-0.508382100315611i	88	209	66	234	41	259	0.369684550213647+0i	-0.546622222680245+0.751357091538665i	283	16	120	180	209	90	0.836060198501516+0i	0.535374142053293+0.119907766647142i	267	33	251	49	134	164	0.670570227142692+0i	0.561554069494772-0.484760350589504i	12	288	103	196	152	148	0.711805216802087+0i	-0.665378986525641+0.224953634385941i	51	249	150	147	259	41	0.929157324317757+0i	-0.369641262289513-0.0056571971577827i	118
35	65	235	204	94	49	249	0.405499112454445+0i	-0.765926610489913-0.498925743114234i	98	202	86	213	44	256	0.382970843102535+0i	-0.58409628356296+0.715656946351582i	280	20	112	187	217	83	0.850490054811538+0i	0.50525467587657+0.146233987744055i	259	41	240	60	145	151	0.69990346824749+0i	0.550757609365579-0.454753989384423i	9	291	89	210	136	164	0.673300329224139+0i	-0.679109104820504+0.292365337235042i	51	248	188	111	265	35	0.939858145324779+0i	-0.318127592148069-0.124344287286301i	109
36	56	244	216	84	60	240	0.447213595499958+0i	-0.732010862604851-0.513965073743831i	96	203	66	233	43	257	0.378593889720018+0i	-0.499325302744533+0.779320799610627i	282	18	125	175	216	84	0.848528137423857+0i	0.519907849504397+0.0984673957394691i	261	39	248	52	140	159	0.684271455454021+0i	0.546658550880185-0.482635477353677i	8	292	74	226	144	156	0.692820323027551+0i	-0.635777318537225+0.340275184569219i	56	243	157	143	267	33	0.94339811320566+0i	-0.330743024666599-0.0246789715018606i	94
37	57	242	232	68	58	242	0.439696865275764+0i	-0.67307035153216-0.594678878517676i	76	223	74	226	34	266	0.336650164612069+0i	-0.655735486044491+0.675779282760771i	276	24	127	173	221	78	0.859726953621095+0i	0.502451485943054+0.0917173347356367i	274	26	242	58	126	173	0.649156901121946+0i	0.610880155171905-0.453233663514639i	12	288	78	222	142	158	0.687992248018343+0i	-0.643410612629124+0.33569249354563i	47	253	145	154	254	45	0.921682335601154+0i	-0.38757325893492+0.0169894437627736i	106
38	42	258	224	75	49	250	0.404820452376368+0i	-0.751874786040861-0.52038899628432i	68	232	69	230	37	263	0.351188458428425+0i	-0.667054580848608+0.657042504588215i	278	22	117	182	209	91	0.834665601703261+0i	0.53371030418159+0.135965600589739i	270	28	231	69	124	175	0.64398425373882+0i	0.637052457130307-0.423613559509954i	12	288	106	193	146	153	0.69878059101643+0i	-0.682037575479192+0.215709135766648i	38	262	145	155	252	48	0.916515138991168+0i	-0.399601997871632+0.0178393749049835i	107
39	65	232	222	78	60	240	0.447213595499958+0i	-0.680271533723245-0.580715627829856i	84	216	75	224	29	271	0.310912635102961+0i	-0.629071021239401+0.712462619068643i	283	17	109	190	231	69	0.877496438739212+0i	0.458653413786063+0.140132244763263i	266	33	252	47	132	168	0.66332495807108+0i	0.561830386971076-0.494314288965968i	13	287	80	220	157	142	0.724626532801645+0i	-0.613676072609141+0.313557117391532i	44	255	150	150	267	33	0.94339811320566+0i	-0.33166247903554-4.0616939334815e-17i	92
40	60	240	226	74	51	249	0.412310562561766+0i	-0.69606438008024-0.587787698734425i	89	210	66	234	28	272	0.305505046330389+0i	-0.557713904324114+0.771765422644873i	281	18	128	172	216	83	0.849945896369794+0i	0.519694934348772+0.0866553429187888i	266	34	241	58	147	151	0.702345065195184+0i	0.558176504079768-0.441758304607013i	8	292	95	204	134	165	0.669447933088942+0i	-0.693234695753623+0.266955279937155i	54	246	149	150	256	44	0.923760430703401+0i	-0.382965614032052+0.00200128351814409i	103
41	54	245	221	79	52	248	0.416333199893227+0i	-0.730521265265638-0.541299683780951i	85	215	64	235	47	252	0.396472742381497+0i	-0.554427101736764+0.731723959842964i	280	19	115	185	220	78	0.859217686943796+0i	0.494256957297898+0.132117472748978i	265	35	254	46	148	151	0.703550479775242+0i	0.527077473616514-0.476661367444499i	12	288	96	203	127	172	0.651727829603431+0i	-0.706860446506772+0.274952987408116i	49	250	142	157	250	50	0.912870929175277+0i	-0.407116214937361+0.0303818070848776i	99
42	55	244	222	76	45	253	0.38859582011313+0i	-0.728267142672694-0.564464575942506i	77	223	74	226	48	250	0.401340037254391+0i	-0.634490977785205+0.660565949475008i	278	22	127	172	232	67	0.880863061117602+0i	0.466176239425095+0.0822191057723503i	255	44	237	62	152	147	0.712994532947749+0i	0.539700219164205-0.447618665183582i	15	285	104	194	145	155	0.695221787153807+0i	-0.681450355289279+0.228674615868886i	49	251	158	141	260	40	0.930949336251263+0i	-0.363853520825666-0.0307237484057567i	117
43	45	255	230	69	48	251	0.400668337976507+0i	-0.726220457729265-0.558631121330204i	77	223	79	221	39	261	0.360555127546399+0i	-0.668641161530578+0.650322225598233i	279	21	122	176	220	80	0.856348838577675+0i	0.505302519192479+0.106470797707171i	260	40	237	62	135	165	0.670820393249937+0i	0.579640431707356-0.46261968173664i	12	288	87	212	162	137	0.736074738098578+0i	-0.616258002514093+0.280035808907451i	63	237	145	154	264	36	0.938083151964686+0i	-0.345944606406167+0.017953531643729i	99
44	49	251	223	75	43	255	0.379862214511292+0i	-0.744445163329315-0.549095708216852i	81	219	66	234	44	255	0.383610727998386+0i	-0.586178613098265+0.713608746380496i	287	13	117	182	216	84	0.848528137423857+0i	0.514769426591182+0.12252525228289i	268	32	247	53	131	169	0.660807586719967+0i	0.579801643051253-0.476616604881115i	14	286	88	211	136	164	0.673300329224139+0i	-0.673306493012289+0.305491461638716i	46	253	145	153	262	38	0.934523051258412+0i	-0.355635331842171+0.0137904826665121i	102
45	58	240	226	74	52	248	0.416333199893227+0i	-0.69976020280808-0.580519013670234i	78	222	64	235	44	256	0.382970843102535+0i	-0.59386422392711+0.707572340381381i	276	24	127	173	215	84	0.84797614656929+0i	0.521418548854901+0.0951795763782755i	259	41	247	52	146	154	0.697614984548545+0i	0.533215829341762-0.478554294383313i	9	291	96	203	137	162	0.676900273255308+0i	-0.687910182541454+0.261888527474331i	57	243	152	146	263	37	0.936304793679209+0i	-0.35100342359467-0.011398682299026i	100
46	52	246	199	98	48	252	0.4+0i	-0.812357664832656-0.424352476589491i	78	221	75	224	37	263	0.351188458428425+0i	-0.648326489665533+0.675528999721429i	273	27	114	186	200	99	0.817860820109531+0i	0.552248348084589+0.161633662854026i	274	26	241	59	140	159	0.684271455454021+0i	0.587901838358845-0.431444091053669i	11	289	77	222	144	156	0.692820323027551+0i	-0.638908833730722+0.334358343967739i	42	256	158	141	264	35	0.939650543453634+0i	-0.341068411883043-0.0270036035163864i	108
47	51	249	213	87	62	237	0.455365632796078+0i	-0.751115636889771-0.477982678020764i	94	206	55	243	36	264	0.346410161513775+0i	-0.477747272263025+0.807315021441593i	279	21	117	183	220	79	0.857779664702572+0i	0.497981597408976+0.127390641197645i	252	48	243	56	141	158	0.68671093362092+0i	0.535042093948098-0.492095571356946i	9	291	95	205	131	169	0.660807586719967+0i	-0.699241521947811+0.272753785156948i	56	244	159	141	256	44	0.923760430703401+0i	-0.381227464938161-0.0365005019621644i	104
48	53	247	232	68	51	246	0.414387707005374+0i	-0.695029912854686-0.587551060351384i	88	212	77	222	45	254	0.387945450083904+0i	-0.597871100733151+0.701461670134105i	278	22	122	177	213	87	0.842614977317636+0i	0.52642464042022+0.113477301511988i	273	27	247	52	141	159	0.685565460040104+0i	0.569775616573861-0.45316194319236i	10	289	97	203	146	154	0.697614984548545+0i	-0.670044306167929+0.253720241812262i	62	236	141	158	267	33	0.94339811320566+0i	-0.33010119911272+0.0321434028121523i	123
49	59	241	220	79	50	250	0.408248290463863+0i	-0.720737837397746-0.560241290049701i	82	218	78	222	50	250	0.408248290463863+0i	-0.626798662530199+0.663669172090799i	278	22	119	181	208	90	0.835455909776936+0i	0.534116433316913+0.12935632369394i	271	27	245	54	144	155	0.693977918359488+0i	0.567672238298672-0.442880208063543i	8	292	104	195	143	156	0.691564074808125+0i	-0.687651477788527+0.221075949687065i	39	261	171	128	262	38	0.934523051258412+0i	-0.349366214478618-0.0678963537131908i	106
50	71	228	222	78	52	248	0.416333199893227+0i	-0.671073387863336-0.613455112268446i	83	216	61	239	46	254	0.391578004149024+0i	-0.551940861221808+0.736225476590152i	279	21	118	181	207	92	0.832050294337844+0i	0.538765766118817+0.131999079355547i	265	35	232	68	135	164	0.671941230110497+0i	0.603008737509636-0.429971447615567i	9	290	109	190	140	158	0.685418600359022+0i	-0.699661226457789+0.201681705847263i	56	243	140	160	262	38	0.934523051258412+0i	-0.353897693562146+0.0377238539661609i	98
51	59	240	214	85	49	251	0.404145188432738+0i	-0.744873532095195-0.530876716244642i	82	217	57	243	41	259	0.369684550213647+0i	-0.546976117345854+0.751099500989441i	281	17	122	177	207	92	0.832050294337844+0i	0.543116068954173+0.112770755677497i	261	39	249	50	142	156	0.690297086126034+0i	0.537954639944988-0.483833378600075i	10	290	79	221	141	158	0.68671093362092+0i	-0.648323584681119+0.328792675088282i	43	257	162	137	261	39	0.932737905308881+0i	-0.358103541355231-0.0419744406614609i	119
52	48	252	227	73	45	255	0.387298334620742+0i	-0.735828582573898-0.555478439786179i	102	197	77	223	38	262	0.355902608401044+0i	-0.510877065373082+0.782520260063036i	285	15	119	180	211	88	0.840050961983317+0i	0.529084396140561+0.119933660960885i	267	33	234	65	143	157	0.690410505906933+0i	0.585787460992464-0.424483667385844i	15	285	84	215	138	162	0.678232998312527+0i	-0.660716580838129+0.321642036751374i	56	244	149	151	256	44	0.923760430703401+0i	-0.382949173889113+0.00407392738179901i	100
53	56	244	215	81	49	251	0.404145188432738+0i	-0.741462272385606-0.535630810629337i	88	211	88	210	45	255	0.387298334620742+0i	-0.653487264067557+0.650349441224869i	275	25	126	174	221	78	0.859726953621095+0i	0.501592240187625+0.096305710116024i	265	35	239	61	133	165	0.668063413780619+0i	0.588460838803367-0.455417518726084i	14	286	80	220	140	160	0.683130051063973+0i	-0.649332986713561+0.334215507867274i	45	254	159	141	265	35	0.939858145324779+0i	-0.340313603360879-0.0292116078674363i	108
54	46	254	222	78	63	236	0.459023246837373+0i	-0.730455486249028-0.505699952018558i	80	220	64	236	41	258	0.370302235774236+0i	-0.58639515261205+0.720428330351946i	281	19	129	170	213	87	0.842614977317636+0i	0.53199879091441+0.0835301530323374i	279	20	245	55	153	147	0.714142842854285+0i	0.565072500741122-0.413150177182795i	10	290	82	217	137	162	0.676900273255308+0i	-0.662614512617619+0.320543332071352i	43	257	154	145	254	45	0.921682335601154+0i	-0.387600529765814-0.0163554751096755i	106
55	45	253	219	80	44	254	0.384253831095292+0i	-0.768395923650513-0.511777977062188i	100	200	80	220	47	252	0.396472742381497+0i	-0.533603685733659+0.747045160027123i	280	20	109	190	215	85	0.84656167328002+0i	0.508049135565985+0.15880620008044i	257	42	237	63	132	166	0.665547158460036+0i	0.580929640912974-0.468580550358735i	15	285	104	195	149	150	0.705923338045516+0i	-0.670962488114533+0.226895527381726i	54	246	143	157	251	49	0.91469484893415+0i	-0.403075066091267+0.0293908902358216i	114
56	55	244	219	81	59	241	0.443471156521669+0i	-0.724705072733211-0.527385903194317i	87	213	67	232	52	248	0.416333199893227+0i	-0.550649204488382+0.723499910340684i	282	18	111	189	216	84	0.848528137423857+0i	0.507464471686199+0.149932684816377i	276	23	251	48	156	144	0.721110255092798+0i	0.540376082656601-0.433582390431976i	14	286	81	219	143	157	0.690410505906933+0i	-0.645135975676098+0.32731163471802i	50	250	151	149	267	33	0.94339811320566+0i	-0.331645897155219-0.00331645897155218i	109
57	69	228	231	69	53	247	0.420317340430616+0i	-0.638834262851888-0.644378862114376i	90	209	71	228	23	277	0.276887462097269+0i	-0.580436075690273+0.765785410784646i	280	19	121	179	229	70	0.875149294478044+0i	0.472405009316292+0.104628961322645i	263	37	241	58	146	152	0.699952059719836+0i	0.55430828263117-0.450343693083897i	8	292	96	203	134	164	0.670570227142692+0i	-0.693920554661578+0.262316286737913i	42	257	148	151	255	45	0.921954445729289+0i	-0.387260636664036+0.00540363679066096i	87
58	59	241	214	85	51	249	0.412310562561766+0i	-0.742441879475735-0.527996264760024i	84	216	65	235	33	267	0.33166247903554+0i	-0.578583318477122+0.745145182887202i	279	20	127	172	219	81	0.854400374531753+0i	0.511945545202386+0.0889480676992563i	260	39	255	45	142	157	0.689141776385575+0i	0.526125894053615-0.498272170250776i	13	287	97	202	140	160	0.683130051063973+0i	-0.681647129988852+0.262088770288417i	56	244	147	152	250	50	0.912870929175277+0i	-0.408103016776252+0.0108901039842805i	102
59	56	243	233	66	51	249	0.412310562561766+0i	-0.679517073735724-0.606841450876288i	78	222	70	229	47	252	0.396472742381497+0i	-0.615134628185178+0.681482761158328i	280	20	131	167	219	79	0.857262695361848+0i	0.50994900841761+0.0710822056131929i	257	43	236	63	155	144	0.719996283899737+0i	0.538971142266163-0.437167541081078i	13	287	103	195	159	141	0.728010988928052+0i	-0.649465605508721+0.219532292069278i	51	248	152	147	261	39	0.932737905308881+0i	-0.360439052337016-0.0091481992978939i	101
60	54	245	227	72	47	251	0.397137407965265+0i	-0.7126279870898-0.578310670151408i	76	224	71	229	50	248	0.40961596025952+0i	-0.623650411366099+0.665788952674619i	277	23	119	180	232	67	0.880863061117602+0i	0.460199601496546+0.110890010104374i	262	38	239	60	141	159	0.685565460040104+0i	0.567987632002008-0.455400977044133i	12	288	89	210	143	156	0.691564074808125+0i	-0.661177070881075+0.29083330513527i	49	251	147	152	265	35	0.939858145324779+0i	-0.341459737269922+0.0084802411653511i	107
61	46	254	223	75	42	256	0.375419228750255+0i	-0.753489549781216-0.539735028560371i	83	217	75	225	36	264	0.346410161513775+0i	-0.624963514853596+0.699586024089846i	287	13	114	186	220	80	0.856348838577675+0i	0.499442333746285+0.131240321276396i	260	40	245	55	129	171	0.6557438524302+0i	0.571388840546078-0.493472180471613i	13	287	85	214	135	164	0.671941230110497+0i	-0.669650433371347+0.316327805232419i	58	242	144	154	258	42	0.92736184954957+0i	-0.373606966648092+0.0204409997801334i	107
62	47	253	219	81	50	249	0.408930410054765+0i	-0.758166114828067-0.507897688574142i	77	223	58	241	44	255	0.383610727998386+0i	-0.574764633078552+0.722833608741753i	277	23	121	179	217	83	0.850490054811538+0i	0.512791973353301+0.117094230135793i	273	27	244	55	149	151	0.704745817062199+0i	0.561891616836995-0.433141021217848i	9	291	95	204	137	163	0.675771164423776+0i	-0.687239757295193+0.266523637462378i	48	251	160	138	267	33	0.94339811320566+0i	-0.329718914861989-0.0358529940483712i	108
63	55	243	203	94	51	249	0.412310562561766+0i	-0.787485784669401-0.458111491826627i	77	222	77	222	44	256	0.382970843102535+0i	-0.653197264742181+0.653197264742181i	275	25	114	186	213	86	0.844022856289923+0i	0.515359910120527+0.148423654114712i	261	39	243	57	134	165	0.669447933088942+0i	0.569416623168165-0.477078792384138i	12	288	80	219	136	164	0.673300329224139+0i	-0.659904901094527+0.333454926756359i	59	241	158	141	263	36	0.937869213807212+0i	-0.345475079269881-0.0323775755131831i	87
64	53	245	215	85	57	242	0.436618198778998+0i	-0.746511488103802-0.50208081682537i	96	204	64	236	37	263	0.351188458428425+0i	-0.497897051618968+0.79294715628206i	278	22	124	175	199	100	0.815813605834619+0i	0.567096981204983+0.113354199054612i	264	36	245	54	145	154	0.696383394959931+0i	0.549382376251087-0.461767443513279i	10	290	97	203	154	146	0.716472842006823+0i	-0.652428010050725+0.246990603804917i	40	258	155	145	258	42	0.92736184954957+0i	-0.373777914015532-0.0170314706997904i	107
65	54	246	229	70	55	242	0.430331482911935+0i	-0.694282990348125-0.576876021453553i	86	214	64	234	38	262	0.355902608401044+0i	-0.55971786232895+0.748364381784197i	281	19	120	180	222	77	0.86166984186982+0i	0.494663843683158+0.113281796263319i	271	28	246	53	138	162	0.678232998312527+0i	0.575432676123876-0.457030890913202i	9	290	93	207	143	156	0.691564074808125+0i	-0.66964553050533+0.270765570021408i	55	245	141	158	263	37	0.936304793679209+0i	-0.349781809832595+0.0314009369854996i	106
66	55	245	222	78	52	248	0.416333199893227+0i	-0.724614568270789-0.549181567531545i	82	218	82	217	47	252	0.396472742381497+0i	-0.65046725985833+0.64784389199937i	272	28	118	182	213	87	0.842614977317636+0i	0.520896019193048+0.136628464050636i	263	36	247	52	145	155	0.695221787153807+0i	0.545241099071418-0.468378917704522i	10	290	105	194	135	164	0.671941230110497+0i	-0.705590401646059+0.225027039225391i	64	234	170	129	262	38	0.934523051258412+0i	-0.34604611165163-0.0831790555215347i	120
67	56	244	215	85	50	250	0.408248290463863+0i	-0.750842791829634-0.519199802860917i	84	214	63	237	48	252	0.4+0i	-0.550912075887297+0.732458793818157i	281	19	128	170	207	91	0.833445182650438+0i	0.545543760780948+0.0880405167508575i	275	25	232	68	136	163	0.674425309673176+0i	0.617360975236594-0.404988799755206i	7	293	106	193	140	158	0.685418600359022+0i	-0.696433288447127+0.212560619646725i	38	262	141	159	265	35	0.939858145324779+0i	-0.340467548843031+0.0273589994606006i	114
68	72	227	217	82	47	253	0.395811402901264+0i	-0.692497125080369-0.603142657328063i	83	217	61	239	46	254	0.391578004149024+0i	-0.553407630388317+0.735123568724779i	279	19	111	189	207	92	0.832050294337844+0i	0.531598155836759+0.158416250439354i	259	41	250	49	143	155	0.692723445403778+0i	0.529408028160726-0.489756437330732i	12	287	82	218	134	166	0.668331255192114+0i	-0.667216899264129+0.328869187777897i	56	243	159	140	258	42	0.92736184954957+0i	-0.372249227920647-0.0378221140668037i	86
69	55	244	222	78	46	254	0.391578004149024+0i	-0.732808679771048-0.556469321273761i	102	197	68	232	40	260	0.365148371670111+0i	-0.467800061099408+0.804878729686688i	287	13	114	185	211	88	0.840050961983317+0i	0.525052149178277+0.13650868805382i	256	44	229	70	135	164	0.671941230110497+0i	0.591770316237723-0.44531211088123i	13	287	84	215	149	151	0.704745817062199+0i	-0.639668994763781+0.306849980399587i	43	257	157	143	253	47	0.918331820930394+0i	-0.39496710536617-0.0258389695099364i	122
70	54	246	224	72	45	255	0.387298334620742+0i	-0.719095180747001-0.576976707525043i	88	211	84	215	34	266	0.336650164612069+0i	-0.644542085394858+0.686463521843305i	278	22	116	183	208	91	0.834057656228299+0i	0.533587024437143+0.140116785001915i	270	29	243	57	142	158	0.687992248018343+0i	0.575226847804158-0.44247117446446i	14	286	80	220	138	162	0.678232998312527+0i	-0.65337871424602+0.336297867626628i	58	242	156	144	270	30	0.948683298050514+0i	-0.315557396662216-0.0205798302171012i	114
71	53	247	216	84	63	237	0.458257569495584+0i	-0.734847417141956-0.499999273519269i	82	218	66	234	45	255	0.387298334620742+0i	-0.580092104165423+0.716584363969052i	280	20	110	189	223	76	0.863608359149743+0i	0.482250660417164+0.147020075275107i	268	31	249	51	143	155	0.692723445403778+0i	0.554227707201175-0.461482260502447i	12	288	83	216	152	148	0.711805216802087+0i	-0.632344086445356+0.305735653254444i	43	256	152	147	262	37	0.936084494371105+0i	-0.351678359328836-0.00825536054762527i	95
72	47	253	227	73	53	244	0.422434821541949+0i	-0.725959544407806-0.542707620576709i	97	203	69	231	43	255	0.379862214511292+0i	-0.50648668457154+0.774064555665938i	278	22	126	173	210	90	0.836660026534076+0i	0.538659759594748+0.0992253162924063i	275	25	263	36	140	159	0.684271455454021+0i	0.539062155224227-0.491105455127356i	13	287	83	217	146	153	0.69878059101643+0i	-0.642605599128567+0.314266971836598i	42	258	144	156	260	40	0.930949336251263+0i	-0.36458617215012+0.0202547873416733i	113
73	44	254	221	79	57	243	0.435889894354067+0i	-0.747111194721934-0.501821544696085i	88	212	64	236	47	253	0.395811402901264+0i	-0.537041895598026+0.74492908099081i	280	20	117	182	218	82	0.852447456836295+0i	0.507103096971398+0.127199773487809i	270	30	234	65	156	143	0.722315118514615+0i	0.56481543087906-0.399054380512379i	12	288	93	207	142	156	0.690297086126034+0i	-0.668727211319907+0.276213413371266i	57	243	149	150	263	37	0.936304793679209+0i	-0.351183348968403+0.0018943971785975i	113
74	57	242	220	79	49	251	0.404145188432738+0i	-0.727487017911105-0.554463078516031i	90	210	66	231	52	248	0.416333199893227+0i	-0.531256934498843+0.737856853470616i	276	24	116	183	216	84	0.848528137423857+0i	0.511271306455444+0.13638787041135i	264	36	246	53	146	153	0.69878059101643+0i	0.545224966535466-0.463071723910161i	11	288	96	204	153	147	0.714142842854285+0i	-0.652468671443377+0.253544143661246i	43	257	154	145	261	39	0.932737905308881+0i	-0.36023455982417-0.0152007206502244i	108
75	61	237	227	72	61	239	0.450924975282289+0i	-0.670810767672584-0.588795024300635i	84	215	65	235	29	271	0.310912635102961+0i	-0.581349513790558+0.751908289719441i	279	20	125	175	222	77	0.86166984186982+0i	0.498328966291939+0.095881828134678i	264	36	250	49	138	162	0.678232998312527+0i	0.550421859627281-0.486863200955305i	9	291	94	203	134	166	0.668331255192114+0i	-0.692923383046735+0.270537462397357i	37	262	140	160	269	31	0.946924847422786+0i	-0.320200909308415+0.028367428706138i	102
76	54	245	214	86	43	256	0.379226461405452+0i	-0.76945284474038-0.513935414902336i	96	204	62	238	37	263	0.351188458428425+0i	-0.489702593819959+0.79803385659549i	274	24	143	156	210	89	0.83805795570697+0i	0.544849988250395+0.0282374428693248i	266	34	240	60	144	155	0.693977918359488+0i	0.568858375433822-0.441355636112448i	16	284	101	199	143	157	0.690410505906933+0i	-0.679418094374422+0.248443930032438i	51	249	163	135	261	39	0.932737905308881+0i	-0.356956006875003-0.0508174099679688i	109
77	51	249	221	78	49	250	0.404820452376368+0i	-0.740432175096282-0.536545054417596i	76	224	84	216	43	257	0.378593889720018+0i	-0.690743360459575+0.616068402572053i	276	24	118	180	223	76	0.863608359149743+0i	0.489375850320214+0.121210062000053i	255	44	242	57	151	149	0.709459888459759+0i	0.529908286498233-0.464611530815986i	8	292	84	215	155	144	0.719996283899737+0i	-0.629798644454455+0.291477303771493i	38	261	166	133	256	43	0.925303891145984+0i	-0.375141155884661-0.0555141620815866i	109
78	52	248	230	70	56	243	0.432771267414631+0i	-0.698359985000976-0.570089783674266i	79	219	62	237	45	255	0.387298334620742+0i	-0.577116530869183+0.718982969059434i	291	9	128	169	217	82	0.851911091817218+0i	0.518128886381183+0.0760917126643331i	268	32	247	53	141	159	0.685565460040104+0i	0.562386195195241-0.462300516389308i	14	286	83	216	144	156	0.692820323027551+0i	-0.647394935471474+0.317615801757227i	31	268	153	146	256	44	0.923760430703401+0i	-0.382803906692972-0.0113064445014802i	105
79	48	251	227	72	53	247	0.420317340430616+0i	-0.721185327686258-0.550658747740739i	83	216	59	241	46	253	0.392232270276368+0i	-0.543917534551897+0.741827177825693i	284	16	112	186	193	105	0.804767672506426+0i	0.57190578362034+0.158974110943248i	269	31	240	60	131	167	0.663021353680439+0i	0.597069284635242-0.451565005186317i	18	282	93	207	145	152	0.698724186081667+0i	-0.656773692034704+0.28360682156044i	48	252	147	153	270	30	0.948683298050514+0i	-0.31609107797673+0.00929679641108019i	117
80	40	259	229	71	52	246	0.417727954888468+0i	-0.737667451310298-0.530424440407931i	77	223	66	234	36	263	0.346988959179744+0i	-0.615201144501244+0.707902686823349i	280	20	106	192	222	78	0.860232526704263+0i	0.483785393714266+0.161095291143883i	270	30	246	54	142	156	0.690297086126034+0i	0.564978918711988-0.45198313496959i	15	285	92	208	144	156	0.692820323027551+0i	-0.662550791521369+0.284651451172144i	46	253	152	148	259	41	0.929157324317757+0i	-0.369616007756572-0.00711853051975626i	98
81	52	248	223	77	51	249	0.412310562561766+0i	-0.730620055367377-0.544237388181822i	85	215	76	224	41	258	0.370302235774236+0i	-0.613026661621064+0.697907276307058i	287	13	134	166	202	97	0.821939951748871+0i	0.56572908545094+0.0660705501256572i	259	41	237	63	152	147	0.712994532947749+0i	0.548011621249051-0.437403771088692i	13	286	97	202	123	176	0.641382286517327+0i	-0.716082774939301+0.275416451899731i	43	257	137	163	276	24	0.959166304662544+0i	-0.280778005758673+0.0341132156529228i	110
82	61	239	222	76	40	260	0.365148371670111+0i	-0.717852279467345-0.592751863371347i	87	213	72	228	38	259	0.35769557999244+0i	-0.586765222773896+0.726471228196253i	286	14	130	167	219	81	0.854400374531753+0i	0.51477853052814+0.0707323441382249i	275	25	231	69	149	150	0.705923338045516+0i	0.594402385976539-0.385172746112797i	5	295	86	214	133	167	0.665832811847939+0i	-0.682569924935842+0.301272242730302i	48	251	153	147	262	38	0.934523051258412+0i	-0.355748286016486-0.0104796785732935i	115
83	60	240	215	85	48	251	0.400668337976507+0i	-0.74276308617058-0.536440006678752i	85	214	63	236	43	257	0.378593889720018+0i	-0.55327688392485+0.74199147999224i	277	23	129	171	218	81	0.853871764357245+0i	0.513510563575284+0.0849111955518186i	276	24	241	58	129	171	0.6557438524302+0i	0.610191297399326-0.444597099156222i	17	283	81	219	134	166	0.668331255192114+0i	-0.660293291563261+0.342558173818533i	51	249	140	158	259	41	0.929157324317757+0i	-0.368146012410263+0.0336924355470039i	106
84	45	254	215	85	50	250	0.408248290463863+0i	-0.775873626405999-0.480992150851693i	81	217	74	226	37	263	0.351188458428425+0i	-0.626639946506244+0.695693211199677i	281	18	126	174	214	85	0.846001810603943+0i	0.524572120017852+0.0954202670024868i	272	28	242	56	151	149	0.709459888459759+0i	0.559089720130121-0.429051688624447i	15	285	98	202	155	144	0.719996283899737+0i	-0.647597526635598+0.249444973222601i	35	265	154	145	261	38	0.934296365719495+0i	-0.356222822335156-0.0139857731613337i	110
85	53	247	220	78	53	247	0.420317340430616+0i	-0.730479126560154-0.538269058179316i	100	199	58	241	47	253	0.395811402901264+0i	-0.436959348147481+0.807712734454435i	284	16	112	186	227	73	0.869865890046659+0i	0.475268218541824+0.132111520229747i	273	27	244	56	140	158	0.685418600359022+0i	0.57854454921461-0.442139736798157i	10	290	85	215	136	164	0.673300329224139+0i	-0.670614404563647+0.311356687833122i	49	249	157	141	257	41	0.928663613685036+0i	-0.369741741359435-0.0295793393087548i	115
86	60	240	199	98	47	253	0.395811402901264+0i	-0.798930594377215-0.452817003547131i	76	224	66	234	45	255	0.387298334620742+0i	-0.609440047945308+0.69179681118116i	283	17	112	186	214	84	0.847420087895683+0i	0.511251405466907+0.143182383829103i	275	25	240	58	146	154	0.697614984548545+0i	0.577890558368601-0.423527845462089i	12	288	90	209	149	149	0.707106781186548+0i	-0.648982972874557+0.280750958892221i	56	243	157	143	269	31	0.946924847422786+0i	-0.320563868705146-0.0239194359073037i	107
87	57	242	223	76	47	251	0.397137407965265+0i	-0.718540225595054-0.570948179256611i	85	215	75	225	48	252	0.4+0i	-0.600253753447589+0.692600484747218i	280	20	120	180	209	91	0.834665601703261+0i	0.536652825094258+0.123842959637136i	264	35	235	64	148	151	0.703550479775242+0i	0.569410118462312-0.425192708546093i	14	286	105	194	149	151	0.704745817062199+0i	-0.674063613089012+0.221295230049634i	59	239	142	157	264	36	0.938083151964686+0i	-0.34522152651478+0.0286722449557983i	104
88	54	246	222	78	48	251	0.400668337976507+0i	-0.732978529756235-0.549733897317176i	79	221	73	226	40	259	0.365758477979728+0i	-0.63199503916705+0.683229834136502i	274	26	134	166	222	78	0.860232526704263+0i	0.505709469511632+0.0652528347756944i	265	35	229	70	151	148	0.710645285925423+0i	0.578099412575545-0.400979234838643i	11	289	96	204	149	149	0.707106781186548+0i	-0.659115772573301+0.256059364884592i	52	248	158	141	249	51	0.91104335791443+0i	-0.410758096790404-0.0357461315546902i	99
89	67	233	210	90	49	251	0.404145188432738+0i	-0.741288534678107-0.535871229887789i	94	206	62	238	41	258	0.370302235774236+0i	-0.498709726104153+0.783686712449383i	278	22	118	182	199	99	0.817181274197671+0i	0.559171458583813+0.139792864645953i	264	36	243	57	152	146	0.714189830573049+0i	0.542368367294128-0.442458404897841i	9	290	103	195	143	157	0.690410505906933+0i	-0.687284284889577+0.225773437492447i	57	243	148	152	261	38	0.934296365719495+0i	-0.356414858413024+0.00766483566479619i	110
90	50	249	228	72	49	251	0.404145188432738+0i	-0.720782066580295-0.56315173724575i	79	221	77	223	41	258	0.370302235774236+0i	-0.64765426427173+0.665898046363891i	280	18	115	185	208	92	0.832666399786453+0i	0.535245839914966+0.142051249626287i	272	28	239	60	144	156	0.692820323027551+0i	0.580750831332656-0.427467509767033i	12	288	72	227	151	147	0.711836645162339+0i	-0.611892353870832+0.344784480332917i	40	259	148	151	266	34	0.941629792788369+0i	-0.336618582439795+0.00461121345807936i	101
91	55	245	209	90	62	238	0.454606056566195+0i	-0.754147600676146-0.473914264110868i	74	225	61	239	44	255	0.383610727998386+0i	-0.598570110418628+0.703247205666671i	282	18	112	187	226	73	0.869397977228705+0i	0.475185409710741+0.135447346185412i	267	33	236	64	138	162	0.678232998312527+0i	0.592101196895789-0.435219683188358i	9	291	91	208	145	155	0.695221787153807+0i	-0.663594116630681+0.27624176918021i	50	249	155	142	257	42	0.9271093638699+0i	-0.373983001485614-0.0245955692058707i	111
92	45	255	215	84	64	236	0.461880215351701+0i	-0.751822717750883-0.470562713929124i	92	207	65	235	39	261	0.360555127546399+0i	-0.523819050554301+0.77176006781667i	278	22	127	172	220	80	0.856348838577675+0i	0.508548869370408+0.0896923303786124i	263	37	243	56	134	166	0.668331255192114+0i	0.572332694423613-0.475151155136069i	11	289	75	224	132	168	0.66332495807108+0i	-0.659076112128283+0.354427254061912i	45	255	149	151	262	37	0.936084494371105+0i	-0.351759287447194+0.00335008845187802i	109
93	58	240	222	77	47	252	0.396472742381497+0i	-0.718959795997982-0.570881928499261i	90	210	70	229	32	268	0.32659863237109+0i	-0.568161428620229+0.755331665138933i	285	15	126	173	220	80	0.856348838577675+0i	0.508697208674395+0.0888471527599278i	265	35	248	52	127	173	0.650640709864771+0i	0.577985336510382-0.492544025895804i	10	290	88	212	146	154	0.697614984548545+0i	-0.655106505787276+0.290118595420079i	34	266	149	151	266	34	0.941629792788369+0i	-0.336637656013606+0.00290204875873799i	108
94	42	258	220	80	58	240	0.441169890726035+0i	-0.753075698671914-0.488104619509574i	98	201	69	231	47	253	0.395811402901264+0i	-0.493892091080593+0.774211815785171i	279	21	112	187	203	96	0.823971944841745+0i	0.543964899815109+0.15865819198154i	279	21	230	69	146	153	0.69878059101643+0i	0.606298907195215-0.379614700390564i	14	286	89	209	132	166	0.665547158460036+0i	-0.68210625938435+0.302948891357044i	46	254	150	150	262	37	0.936084494371105+0i	-0.351775239887621-4.30800421547667e-17i	124
95	49	251	215	83	49	251	0.404145188432738+0i	-0.764167040595307-0.50270806710702i	88	212	67	233	36	264	0.346410161513775+0i	-0.561400067987645+0.751551703918944i	267	33	123	177	220	80	0.856348838577675+0i	0.503173449815519+0.116116949957428i	276	24	243	56	152	147	0.712994532947749+0i	0.562404754128083-0.418735821874309i	12	288	78	221	152	147	0.712994532947749+0i	-0.622127947947412+0.323412449311036i	52	248	152	146	266	34	0.941629792788369+0i	-0.336490414944749-0.010369859383998i	111
96	47	252	224	76	46	254	0.391578004149024+0i	-0.746890409904958-0.537421047465272i	89	211	69	231	40	260	0.365148371670111+0i	-0.560037465980235+0.74365630728523i	284	16	102	198	221	79	0.858292879305582+0i	0.48310106638489+0.173051128257274i	270	29	236	64	151	149	0.709459888459759+0i	0.574281330578853-0.408494332904692i	14	286	101	199	146	153	0.69878059101643+0i	-0.672987593752576+0.242473471278502i	48	250	145	155	264	36	0.938083151964686+0i	-0.345992079841434+0.0170141319790012i	99
97	52	247	232	68	52	247	0.41702882811415+0i	-0.696553476852284-0.583866603263737i	85	215	61	238	33	267	0.33166247903554+0i	-0.557238583232713+0.761239227415928i	279	21	128	171	214	84	0.847420087895683+0i	0.523651775953569+0.0875671866143093i	272	28	251	49	147	152	0.701169591458887+0i	0.549210684839473-0.454674419416285i	10	290	80	220	143	156	0.691564074808125+0i	-0.646058282469799+0.323029141234899i	52	248	151	149	264	36	0.938083151964686+0i	-0.346392128240564-0.00353461355347516i	102
98	60	240	215	85	41	258	0.370302235774236+0i	-0.753049118152282-0.543868807554426i	92	207	73	225	32	268	0.32659863237109+0i	-0.569051376876584+0.754661423294047i	282	18	123	174	225	74	0.86747239794936+0i	0.488276128683504+0.0952788589028877i	267	33	248	52	139	161	0.680685928555405+0i	0.561597879187169-0.470398223592671i	11	289	106	194	146	154	0.697614984548545+0i	-0.683067381604261+0.216222768277608i	53	246	142	157	263	37	0.936304793679209+0i	-0.350132574763751+0.0272123762769754i	100
99	49	251	219	79	42	258	0.374165738677394+0i	-0.760537903294762-0.530643098185594i	91	209	71	228	34	266	0.336650164612069+0i	-0.564537439305938+0.753633960413516i	275	25	127	172	221	79	0.858292879305582+0i	0.504990566299028+0.0912023096326003i	267	32	242	57	146	154	0.697614984548545+0i	0.562959850747098-0.44318115909878i	14	286	84	215	142	158	0.687992248018343+0i	-0.653426333052337+0.315754166940744i	56	244	150	148	263	37	0.936304793679209+0i	-0.35116831992674-0.00376090589668795i	106
100	50	250	204	94	34	266	0.336650164612069+0i	-0.823783673373762-0.456121832572721i	87	213	66	234	42	257	0.374790911609059+0i	-0.55626561832194+0.74168749109592i	280	20	121	178	215	85	0.84656167328002+0i	0.519862644319606+0.114351057600531i	263	37	243	55	142	158	0.687992248018343+0i	0.556386318626725-0.465940909463493i	10	290	90	209	147	152	0.701169591458887+0i	-0.655854853366326+0.279670547840156i	47	252	173	127	259	41	0.929157324317757+0i	-0.360772453500114-0.0806839727713914i	120
101	58	242	224	76	47	253	0.395811402901264+0i	-0.715576506718854-0.575572407578209i	83	217	59	240	41	258	0.370302235774236+0i	-0.551524096653288+0.74746065113247i	262	38	122	178	206	92	0.831429592800999+0i	0.539040395487052+0.134760098871763i	262	38	234	66	153	147	0.714142842854285+0i	0.56-0.42i	9	291	104	196	144	156	0.692820323027551+0i	-0.685549876704836+0.223654569705124i	49	251	164	135	260	39	0.932504808240314+0i	-0.35746807879504-0.0514913123864506i	100
102	66	234	221	79	62	236	0.456129029195871+0i	-0.679654685403885-0.574470031710427i	83	216	69	229	43	257	0.378593889720018+0i	-0.590482752061002+0.712738932699156i	277	22	127	172	217	81	0.853339275706379+0i	0.513422818791946+0.0906040268456376i	273	27	239	61	152	148	0.711805216802087+0i	0.569036175649138-0.411741623030677i	10	290	95	205	131	169	0.660807586719967+0i	-0.69858051287236+0.274442344342713i	51	249	152	147	265	35	0.939858145324779+0i	-0.341455442296004-0.0086514503470155i	106
103	52	247	224	76	56	243	0.432771267414631+0i	-0.718972889198697-0.543863047740526i	72	226	75	225	39	259	0.361763020804333+0i	-0.67000141214937+0.648248119547117i	280	20	130	169	218	82	0.852447456836295+0i	0.516990577102167+0.0778079463866137i	266	34	239	61	137	163	0.675771164423776+0i	0.584814033256411-0.448693525515694i	9	291	106	194	137	163	0.675771164423776+0i	-0.703646888675561+0.219577752494501i	57	243	148	152	250	50	0.912870929175277+0i	-0.408153919614136+0.0087775036476158i	109
104	58	241	219	81	52	248	0.416333199893227+0i	-0.726816459871731-0.546264130550589i	87	212	63	236	52	248	0.416333199893227+0i	-0.532490626615645+0.736967027236053i	275	24	112	187	217	82	0.851911091817218+0i	0.501765399970873+0.149929900389703i	270	29	246	53	128	171	0.654288656087625+0i	0.590289022905887-0.47272108473376i	17	282	82	217	158	141	0.726930597543868+0i	-0.611886564781357+0.311715797152767i	69	231	158	140	265	35	0.939858145324779+0i	-0.339448048504074-0.0379695803695833i	106
105	55	245	230	70	70	230	0.483045891539648+0i	-0.669752447876871-0.564002061369997i	79	220	64	236	37	262	0.351775239887621+0i	-0.594636067951925+0.722953751835261i	287	13	120	180	225	74	0.86747239794936+0i	0.485970260233069+0.106416845306511i	273	27	249	51	151	149	0.709459888459759+0i	0.549005226631617-0.441882255581545i	7	293	111	189	141	159	0.685565460040104+0i	-0.702358663581288+0.191552362794896i	37	263	159	141	262	37	0.936084494371105+0i	-0.350664779218939-0.0279290532121279i	109
106	57	243	227	73	48	252	0.4+0i	-0.705949473457782-0.58449580060483i	85	215	65	235	38	262	0.355902608401044+0i	-0.567676128014312+0.742345705864869i	276	24	116	184	227	72	0.871319301068624+0i	0.473770892391763+0.127842939216825i	266	34	241	59	148	150	0.70472994494488+0i	0.558207521486025-0.437904176338175i	15	285	106	192	140	158	0.685418600359022+0i	-0.693374734824735+0.222334926155582i	52	248	159	141	254	45	0.921682335601154+0i	-0.38631976293739-0.0354783455758828i	100
107	50	250	217	82	46	252	0.392889826932923+0i	-0.761399273916436-0.515663387853105i	90	208	66	234	45	255	0.387298334620742+0i	-0.532284694103925+0.752776862305618i	276	23	113	186	212	86	0.84345088533545+0i	0.516150033008214+0.148928665650591i	264	36	237	62	140	160	0.683130051063973+0i	0.578604525837959-0.4455896498048i	11	288	100	200	128	172	0.653197264742181+0i	-0.712472158187373+0.256352798192569i	57	243	159	141	261	38	0.934296365719495+0i	-0.354839559017198-0.0343393121629548i	114
108	44	255	214	85	54	246	0.424264068711928+0i	-0.772589038856991-0.472341165936265i	87	213	68	231	41	258	0.370302235774236+0i	-0.566921221381144+0.735850924391833i	277	23	124	175	214	86	0.844590630621329+0i	0.524867487220235+0.105739243073626i	264	36	240	59	136	162	0.675555948035523+0i	0.576720594359455-0.459366430113806i	15	285	91	208	154	144	0.718873092756943+0i	-0.63749330377583+0.277171001641665i	56	244	161	138	265	35	0.939858145324779+0i	-0.339020485486783-0.041614625878083i	115
109	46	252	218	81	49	249	0.405499112454445+0i	-0.76192186960795-0.505020330691531i	101	197	62	238	48	252	0.4+0i	-0.441140065274351+0.8033650744274i	284	16	126	173	214	86	0.844590630621329+0i	0.527311582119305+0.0927855701577672i	279	21	248	51	151	148	0.710645285925423+0i	0.558489623974755-0.427869860476887i	9	291	85	213	140	160	0.683130051063973+0i	-0.664235425246761+0.303520399941402i	47	253	160	140	263	36	0.937869213807212+0i	-0.345365078313288-0.0335305901275037i	98
110	57	243	226	74	54	246	0.424264068711928+0i	-0.701183945535409-0.573010536136463i	88	212	75	225	35	263	0.342709300179511+0i	-0.598562318988634+0.724067321357219i	275	25	115	184	214	86	0.844590630621329+0i	0.515993209696168+0.142890427300477i	275	25	254	46	140	160	0.683130051063973+0i	0.561397454213382-0.467082681905534i	7	293	101	199	135	165	0.670820393249937+0i	-0.701575282818392+0.240399922084624i	50	250	150	149	266	34	0.941629792788369+0i	-0.336645928369896-0.00168885917242423i	108
111	56	242	214	85	52	248	0.416333199893227+0i	-0.747924534661629-0.516986998983391i	86	214	65	235	45	255	0.387298334620742+0i	-0.554558085399671+0.736522457171437i	274	26	119	181	211	89	0.838649708360608+0i	0.528408635692595+0.132102158923149i	272	27	230	70	151	148	0.710645285925423+0i	0.58964901840222-0.383793320277037i	15	285	76	224	140	160	0.683130051063973+0i	-0.640397749909798+0.351032840691297i	48	250	151	147	262	38	0.934523051258412+0i	-0.355832850931067-0.00704619506794189i	103
112	49	251	220	79	43	257	0.378593889720018+0i	-0.758124448584721-0.530955729910489i	86	214	61	239	35	264	0.34213572772701+0i	-0.548590537971694+0.762883716866887i	279	21	103	197	219	81	0.854400374531753+0i	0.4882203920297+0.177878747483689i	272	28	237	61	153	147	0.714142842854285+0i	0.566416932724725-0.411305067222267i	14	286	108	192	139	160	0.681823249195723+0i	-0.698945937589493+0.215850951314402i	51	249	143	157	269	31	0.946924847422786+0i	-0.320654470326084+0.0226725383058847i	105
113	59	241	234	66	59	240	0.444212128060141+0i	-0.658326307296566-0.607685822119908i	90	210	74	223	36	264	0.346410161513775+0i	-0.584814458231248+0.733479413101481i	286	14	130	169	214	84	0.847420087895683+0i	0.525512744302121+0.0756012579718524i	267	33	243	57	147	152	0.701169591458887+0i	0.558148700905467-0.44365665969409i	11	289	79	220	144	155	0.693977918359488+0i	-0.641686105002188+0.326547992608365i	52	247	151	149	261	39	0.932737905308881+0i	-0.360536291130013-0.00368548208710682i	103
114	51	249	218	82	37	262	0.351775239887621+0i	-0.771600206466459-0.529988020603225i	100	199	69	230	34	266	0.336650164612069+0i	-0.493227749523092+0.802117855285028i	275	25	120	179	225	74	0.86747239794936+0i	0.484098885953259+0.11462943520231i	266	33	246	54	137	163	0.675771164423776+0i	0.569624789648327-0.46782574998757i	11	289	94	205	153	146	0.71533606481061+0i	-0.648663622752983+0.259865001295377i	57	243	143	156	263	37	0.936304793679209+0i	-0.350328112726182+0.024567188830728i	99
115	50	250	220	78	42	258	0.374165738677394+0i	-0.754454276345514-0.539257586783874i	83	217	71	229	29	271	0.310912635102961+0i	-0.614750597891497+0.724855182588481i	273	27	123	174	221	79	0.858292879305582+0i	0.502265371819996+0.105179986707809i	263	37	251	49	146	154	0.697614984548545+0i	0.534192367968906-0.477463974910261i	12	288	102	198	143	155	0.692723445403778+0i	-0.681174225126789+0.236930165261492i	47	252	151	147	259	41	0.929157324317757+0i	-0.369613723255168-0.00723617634659003i	109
116	49	251	209	89	37	263	0.351188458428425+0i	-0.803566493327045-0.480570033885534i	84	216	60	239	46	254	0.391578004149024+0i	-0.544930065058567+0.741429626371871i	277	23	122	177	215	85	0.84656167328002+0i	0.520156052576999+0.11300891248414i	263	37	239	60	146	154	0.697614984548545+0i	0.560922814975661-0.445756580403602i	14	286	90	210	141	159	0.685565460040104+0i	-0.666070213510989+0.293854505960731i	50	250	173	127	262	37	0.936084494371105+0i	-0.342824384555182-0.0788496084476918i	109
117	62	238	213	87	40	260	0.365148371670111+0i	-0.756962991680052-0.541916687225492i	86	214	71	227	32	267	0.327144328043812+0i	-0.597015088532984+0.732495442096888i	270	29	123	177	206	92	0.831429592800999+0i	0.542272633474851+0.121100054496334i	273	27	248	50	151	149	0.709459888459759+0i	0.547557545876681-0.443674881664686i	8	292	112	188	141	159	0.685565460040104+0i	-0.703264983083156+0.188197671529295i	51	249	163	136	262	38	0.934523051258412+0i	-0.352617476729771-0.048245018099239i	110
118	66	233	223	77	60	239	0.447960820073665+0i	-0.674065657768292-0.587338567349641i	78	221	69	231	47	252	0.396472742381497+0i	-0.608679462735439+0.687254447924924i	276	24	123	176	218	80	0.855303235210223+0i	0.506963208964159+0.106979813963611i	265	35	231	69	147	153	0.7+0i	0.583853551132577-0.41123597949338i	12	288	77	222	146	154	0.697614984548545+0i	-0.633809830940628+0.334093447311295i	56	244	152	147	258	42	0.92736184954957+0i	-0.374032593143402-0.00998094516678123i	104
119	48	252	222	78	57	241	0.437350166097184+0i	-0.734692087252713-0.51860617923721i	75	222	65	235	39	259	0.361763020804333+0i	-0.613283647162102+0.70214719603661i	276	23	134	165	216	83	0.849945896369794+0i	0.522958877556913+0.0640779652342462i	272	27	239	61	141	159	0.685565460040104+0i	0.589654912443738-0.42697433673579i	7	293	107	193	148	151	0.703550479775242+0i	-0.680543611375248+0.204638988035913i	68	232	149	151	258	42	0.92736184954957+0i	-0.374137918629125+0.00456265754425759i	107
120	58	241	224	76	53	247	0.420317340430616+0i	-0.706453753856973-0.56943518243495i	85	214	65	234	45	255	0.387298334620742+0i	-0.559397276574749+0.732853796442888i	280	20	113	186	219	81	0.854400374531753+0i	0.500148319953512+0.140895912104218i	277	23	248	52	131	168	0.661911693733389+0i	0.593441013453509-0.457930860775149i	12	288	108	191	132	168	0.66332495807108+0i	-0.716429451130372+0.21616854894511i	37	263	156	142	266	33	0.943203110164195+0i	-0.331572501874664-0.0206777411040207i	106
121	55	245	231	69	69	231	0.479583152331272+0i	-0.667731142554642-0.569328658388696i	79	221	65	235	47	252	0.396472742381497+0i	-0.588533982907607+0.704582937283755i	282	18	131	169	226	73	0.869397977228705+0i	0.489072036854532+0.0703967325775463i	261	39	240	59	146	154	0.697614984548545+0i	0.554557351451555-0.453651272768379i	13	286	109	190	139	161	0.680685928555405+0i	-0.70231397042887+0.208378870347027i	55	245	159	141	270	30	0.948683298050514+0i	-0.314818164356553-0.0298248787285155i	108
122	55	245	222	78	55	245	0.428174419288838+0i	-0.720218483805139-0.545849798252316i	98	201	67	233	38	262	0.355902608401044+0i	-0.493901810243765+0.793343768596732i	277	23	113	187	227	72	0.871319301068624+0i	0.471129359261119+0.137258159784735i	261	38	243	57	152	147	0.712994532947749+0i	0.539192085502323-0.448230622468254i	12	288	89	211	154	145	0.717669957030445+0i	-0.636932875965777+0.281542792999365i	58	242	163	137	259	41	0.929157324317757+0i	-0.366048185071795-0.0517242000644928i	101
123	56	244	222	78	41	257	0.370923027887795+0i	-0.73724574789146-0.564698870725374i	78	221	60	239	39	261	0.360555127546399+0i	-0.582180128188397+0.728742957662399i	283	16	121	178	208	90	0.835455909776936+0i	0.537446843111211+0.114735842911382i	272	28	249	51	141	158	0.68671093362092+0i	0.564463954776049-0.458048619039581i	9	291	111	188	146	154	0.697614984548545+0i	-0.691009886327901+0.189311041226956i	51	249	155	145	267	33	0.94339811320566+0i	-0.331240290826221-0.016729307617486i	111
124	41	258	228	72	58	242	0.439696865275764+0i	-0.730087051866045-0.523105690433791i	93	206	64	235	46	254	0.391578004149024+0i	-0.507292373928679+0.767672530458445i	288	12	127	173	215	85	0.84656167328002+0i	0.525048260330111+0.0875080433883518i	263	36	236	63	132	166	0.665547158460036+0i	0.593615042637344-0.452402653639914i	14	285	90	209	140	159	0.684271455454021+0i	-0.667690578522841+0.293192541860583i	48	252	165	134	254	46	0.920144916122817+0i	-0.387104384939242-0.0590214240267388i	120
125	47	251	228	71	49	250	0.404820452376368+0i	-0.725541962830293-0.556515284165816i	91	209	74	226	42	257	0.374790911609059+0i	-0.56852274893485+0.73233438845845i	269	31	118	182	216	84	0.848528137423857+0i	0.510997268836775+0.137411030275435i	262	36	239	60	149	150	0.705923338045516+0i	0.555946823874887-0.438856889915267i	13	287	98	202	135	164	0.671941230110497+0i	-0.692405541466519+0.262810862454445i	52	248	154	145	273	27	0.953939201416946+0i	-0.299682112422394-0.0138069364470081i	94
126	58	241	232	68	54	245	0.424972948184897+0i	-0.675116432311303-0.603005635242569i	88	211	66	233	45	255	0.387298334620742+0i	-0.546750849748904+0.74233651957778i	277	23	139	161	213	87	0.842614977317636+0i	0.536507796201151+0.0464691791985249i	264	36	246	53	144	156	0.692820323027551+0i	0.54962602061095-0.466809637290589i	11	289	109	191	143	157	0.690410505906933+0i	-0.693862908164714+0.204664598811175i	46	253	151	149	266	34	0.941629792788369+0i	-0.336634556951902-0.00324166610398135i	115
127	55	244	239	60	51	249	0.412310562561766+0i	-0.661466329829914-0.626468111320395i	83	217	78	222	38	260	0.357094915286524+0i	-0.636315863982764+0.68380212248894i	275	25	117	182	208	92	0.832666399786453+0i	0.535842181670888+0.139784916957623i	267	33	252	48	147	152	0.701169591458887+0i	0.53743583550935-0.468533805315844i	7	293	88	212	139	161	0.680685928555405+0i	-0.672121476920391+0.291409311671778i	54	245	157	140	253	46	0.9198662110078+0i	-0.390667075896938-0.0350055660758394i	98
128	49	251	221	79	62	237	0.455365632796078+0i	-0.728348070375892-0.512007059373152i	94	206	64	236	38	262	0.355902608401044+0i	-0.509944157161565+0.783128527069545i	280	20	118	180	208	91	0.834057656228299+0i	0.53643644365549+0.128777979504287i	271	29	237	61	148	152	0.702376916856849+0i	0.574326182070338-0.420495069240028i	10	290	91	209	149	150	0.705923338045516+0i	-0.652695713526386+0.275064622128977i	48	252	162	138	262	38	0.934523051258412+0i	-0.353464890613585-0.0415841047780689i	106
129	59	241	199	101	54	246	0.424264068711928+0i	-0.797300491279477-0.429315649150488i	77	223	66	234	38	261	0.356497266473874+0i	-0.61285751257439+0.705205904880119i	283	17	124	175	213	86	0.844022856289923+0i	0.526650991877705+0.101312145443821i	275	24	244	55	127	171	0.652820416840876+0i	0.605141130261206-0.455664038324175i	13	287	103	197	135	165	0.670820393249937+0i	-0.701487394599613+0.240656259461181i	54	246	142	156	251	49	0.91469484893415+0i	-0.403060711790346+0.0295870908403148i	100
130	49	251	224	76	48	251	0.400668337976507+0i	-0.739079508270083-0.541503798138477i	72	228	68	232	38	262	0.355902608401044+0i	-0.644086151569297+0.677116210624133i	284	16	115	184	215	85	0.84656167328002+0i	0.51537262115379+0.133132996279682i	272	28	243	57	146	153	0.69878059101643+0i	0.568893935988513-0.433665049565014i	9	291	83	215	126	174	0.648074069840786+0i	-0.688919860694601+0.324637375452261i	62	237	147	153	261	39	0.932737905308881+0i	-0.360344804039441+0.0123134967323191i	107
131	52	246	211	89	51	248	0.412999469579453+0i	-0.772411878554143-0.48250526214286i	82	218	56	243	39	261	0.360555127546399+0i	-0.547411897970346+0.755208722116279i	283	16	123	177	222	76	0.863114385787319+0i	0.495051226639836+0.0997889775945916i	269	30	250	49	152	148	0.711805216802087+0i	0.53754748172237-0.452079681281156i	10	290	91	208	153	147	0.714142842854285+0i	-0.645559129491128+0.270653672302181i	56	243	158	141	261	39	0.932737905308881+0i	-0.359074402080555-0.0326431274618686i	102
132	50	250	222	77	57	242	0.436618198778998+0i	-0.727524299731437-0.529219181242768i	87	212	72	228	41	259	0.369684550213647+0i	-0.582187694699155+0.724148342174597i	271	28	109	191	212	88	0.840634680861233+0i	0.513346912181964+0.172650748873489i	254	46	246	54	138	162	0.678232998312527+0i	0.539968050173034-0.498432046313569i	9	291	87	212	147	151	0.702345065195184+0i	-0.650412001008346+0.289267416658518i	52	248	162	135	278	22	0.962635271879577+0i	-0.268217149503586-0.0373214957565286i	107
133	43	257	232	68	55	245	0.428174419288838+0i	-0.717286866870305-0.549696477414626i	75	224	69	230	46	254	0.391578004149024+0i	-0.624986541007434+0.675321027531522i	282	18	131	169	225	74	0.86747239794936+0i	0.492410451287951+0.0708772619278111i	273	25	251	49	140	160	0.683130051063973+0i	0.567740929246531-0.459351249689841i	13	287	100	199	163	137	0.737111479583199+0i	-0.635312308969419+0.230314864345773i	40	257	144	156	260	39	0.932504808240314+0i	-0.360617545007044+0.0197425642151321i	110
134	59	241	223	77	53	247	0.420317340430616+0i	-0.707783084313522-0.567782034669089i	93	206	61	238	46	254	0.391578004149024+0i	-0.495136825442944+0.775568301800009i	283	17	124	176	217	83	0.850490054811538+0i	0.516219723017401+0.100915133822951i	284	16	238	62	143	156	0.691564074808125+0i	0.603760840702699-0.396499656580877i	17	283	91	209	142	158	0.687992248018343+0i	-0.663375041909884+0.294279153929948i	54	246	149	150	261	39	0.932737905308881+0i	-0.360550204539311+0.00188414613576145i	118
135	59	241	227	72	52	248	0.416333199893227+0i	-0.691228293408999-0.590652277619877i	89	211	78	220	38	262	0.355902608401044+0i	-0.606655542843844+0.710846246153255i	280	20	129	170	203	96	0.823971944841745+0i	0.55966867252972+0.0885506132250523i	269	31	256	44	134	166	0.668331255192114+0i	0.555455368460571-0.494775370225383i	12	288	95	205	149	151	0.704745817062199+0i	-0.659045813158378+0.262663186403701i	56	242	144	156	265	35	0.939858145324779+0i	-0.340865771802107+0.0218447311821565i	94
136	57	243	217	83	46	253	0.392232270276368+0i	-0.746350771725069-0.537693566726663i	75	224	77	222	50	250	0.408248290463863+0i	-0.654218951731765+0.63665602685306i	273	27	129	171	224	75	0.865542534829261+0i	0.493691719115197+0.0842888300928385i	263	37	252	47	150	150	0.707106781186548+0i	0.522950426536584-0.475944168348772i	8	292	86	213	139	160	0.681823249195723+0i	-0.667415650468331+0.299455182566812i	36	263	157	142	260	40	0.930949336251263+0i	-0.364353767639991-0.0240762401524222i	112
137	60	239	223	77	52	247	0.41702882811415+0i	-0.705258532302133-0.573321340207026i	76	223	64	235	37	263	0.351188458428425+0i	-0.610364270557231+0.710015580035964i	275	25	121	178	224	76	0.864098759787715+0i	0.490647644596171+0.112241802308957i	270	30	246	53	137	163	0.675771164423776+0i	0.573663759245441-0.462864153571781i	19	281	100	199	122	177	0.638769720519721+0i	-0.719429088630269+0.272754524398363i	53	246	154	146	260	40	0.930949336251263+0i	-0.364837164845606-0.0150723747549342i	91
138	59	241	213	87	52	248	0.416333199893227+0i	-0.747547099965391-0.517532607668348i	95	204	72	228	37	263	0.351188458428425+0i	-0.537478147692026+0.766670664249139i	284	16	122	177	216	83	0.849945896369794+0i	0.516043667023025+0.10625867950232i	265	35	243	57	135	165	0.670820393249937+0i	0.576653697692355-0.466337338133817i	6	294	88	210	156	144	0.721110255092798+0i	-0.637289885868637+0.271774909381899i	55	245	164	135	267	32	0.944974385170711+0i	-0.323374337437358-0.0495222097466118i	106
139	44	256	223	76	51	249	0.412310562561766+0i	-0.747858107567444-0.520296310716923i	80	219	63	236	41	257	0.370923027887795+0i	-0.581661223478271+0.723938069508927i	281	19	122	178	221	79	0.858292879305582+0i	0.501825218776104+0.107260352104816i	259	41	245	55	138	162	0.678232998312527+0i	0.553972115502771-0.482819733695076i	12	288	90	210	148	151	0.703550479775242+0i	-0.651711512339724+0.283352831452054i	40	260	143	157	263	36	0.937869213807212+0i	-0.346288504925574+0.0220365412225365i	106
140	67	231	234	65	58	242	0.439696865275764+0i	-0.626557312443402-0.643500272642031i	78	222	65	234	32	267	0.327144328043812+0i	-0.611689442348114+0.720286481025859i	277	23	112	188	224	76	0.864098759787715+0i	0.482199699305622+0.144280224989084i	266	34	241	58	145	155	0.695221787153807+0i	0.563633024473467-0.4460767651308i	15	285	89	209	130	168	0.660485889885814+0i	-0.685364006842283+0.30665056234554i	48	252	142	158	263	37	0.936304793679209+0i	-0.350113252052124+0.027459862906049i	102
141	54	246	219	80	63	235	0.459792775033661+0i	-0.718483982373231-0.521892106761492i	101	199	75	224	29	271	0.310912635102961+0i	-0.521061730206139+0.794876095154407i	280	19	124	175	207	93	0.830662386291807+0i	0.546442018993936+0.106776026699964i	271	28	258	42	138	161	0.679366220486757+0i	0.54925584599802-0.486599993936023i	13	287	87	213	126	171	0.65133894727893+0i	-0.689388868508666+0.317018238803255i	53	246	156	143	264	36	0.938083151964686+0i	-0.345626988036465-0.0232805743236997i	116
142	55	245	235	65	48	251	0.400668337976507+0i	-0.682807352876541-0.61093289467901i	86	213	61	238	49	251	0.404145188432738+0i	-0.533243092404872+0.743181317761121i	274	26	118	181	207	93	0.830662386291807+0i	0.539527054770049+0.137515661548629i	270	30	258	42	141	159	0.685565460040104+0i	0.541126306473832-0.487013675826448i	12	288	93	207	134	165	0.669447933088942+0i	-0.686595900981335+0.283593959100986i	53	247	159	141	266	33	0.943203110164195+0i	-0.330795812949281-0.0306923950159127i	120
143	58	242	224	75	49	250	0.404820452376368+0i	-0.709678845125895-0.576607611915216i	79	220	69	231	36	264	0.346410161513775+0i	-0.617043985986911+0.706581006932245i	278	22	111	189	218	82	0.852447456836295+0i	0.500114107802271+0.152378517221004i	273	27	250	49	140	160	0.683130051063973+0i	0.564768706186408-0.463000693137564i	10	290	93	204	143	156	0.691564074808125+0i	-0.67055260690906+0.268511325277437i	51	249	157	143	267	31	0.946558584749204+0i	-0.321728692666144-0.0227484934208385i	105
144	46	253	238	62	52	248	0.416333199893227+0i	-0.693651102397007-0.587805082327538i	94	205	62	238	34	266	0.336650164612069+0i	-0.503513016563219+0.795701771279965i	277	23	132	167	220	80	0.856348838577675+0i	0.51153201622901+0.0707224366050168i	259	41	255	44	153	147	0.714142842854285+0i	0.502171249443667-0.487672058080208i	7	293	100	200	144	155	0.693977918359488+0i	-0.679648573040819+0.237639361203084i	53	245	148	151	265	34	0.941428502552403+0i	-0.337171773499622+0.00525068919852035i	92
145	63	237	219	81	53	246	0.421019625532602+0i	-0.710672767205282-0.563637022266258i	90	210	59	240	47	253	0.395811402901264+0i	-0.506268659376748+0.766175813939727i	280	20	113	187	215	84	0.84797614656929+0i	0.509788475363959+0.145093642988204i	270	29	249	51	131	169	0.660807586719967+0i	0.580710943889992-0.47550828907573i	11	289	97	203	132	166	0.665547158460036+0i	-0.697380830323563+0.265907798612582i	44	256	153	145	260	40	0.930949336251263+0i	-0.364885170482039-0.0138616628016478i	111
146	43	257	230	69	44	255	0.383610727998386+0i	-0.737075524366831-0.556383393662957i	92	208	63	236	35	265	0.341565025531987+0i	-0.52221475603499+0.781425032816744i	277	23	128	170	213	87	0.842614977317636+0i	0.531206824314834+0.0884268613111942i	262	38	243	57	141	159	0.685565460040104+0i	0.560092475731649-0.465076787884316i	11	289	123	177	132	168	0.66332495807108+0i	-0.734601186184138+0.142692316740804i	47	252	156	144	263	37	0.936304793679209+0i	-0.350592305148989-0.020454068144302i	118
147	57	242	212	88	57	243	0.435889894354067+0i	-0.748371945300053-0.499939427818825i	84	215	70	230	44	255	0.383610727998386+0i	-0.586204059899824+0.713587842890777i	276	23	123	177	221	79	0.858292879305582+0i	0.501928931319179+0.106773972662444i	269	31	253	46	135	164	0.671941230110497+0i	0.558009163755066-0.48695046610817i	9	291	81	218	141	158	0.68671093362092+0i	-0.653436099953423+0.318511156669818i	47	252	159	141	263	37	0.936304793679209+0i	-0.349851365437406-0.0306162609558394i	101
148	52	247	222	76	48	251	0.400668337976507+0i	-0.732545658344416-0.550310586290951i	72	228	69	231	53	247	0.420317340430616+0i	-0.629394632798824+0.653602118675702i	283	17	114	184	224	76	0.864098759787715+0i	0.486538025979386+0.128895626804853i	257	43	242	58	147	151	0.702345065195184+0i	0.539753879372366-0.464087447684651i	9	291	92	208	143	156	0.691564074808125+0i	-0.668007044558561+0.274783039605649i	56	244	147	153	267	33	0.94339811320566+0i	-0.331493698819848+0.0105795861325483i	112
149	49	251	222	77	54	246	0.424264068711928+0i	-0.734798059786948-0.52921811319468i	86	214	64	235	52	248	0.416333199893227+0i	-0.543679909396047+0.728751550794764i	284	16	112	188	216	83	0.849945896369794+0i	0.506882602543664+0.143742827587009i	270	30	245	55	133	166	0.666945315233345+0i	0.584197771713651-0.46248990260664i	11	289	100	200	149	150	0.705923338045516+0i	-0.666480597748449+0.239741222211672i	50	249	139	159	256	43	0.925303891145984+0i	-0.377312930336073+0.0380481488551772i	109
150	59	241	221	78	50	249	0.408930410054765+0i	-0.716651221308791-0.564966323535358i	77	223	69	231	32	268	0.32659863237109+0i	-0.632759541176439+0.702103052538241i	281	19	132	167	211	89	0.838649708360608+0i	0.539843524397974+0.0723576936630847i	262	37	245	55	150	150	0.707106781186548+0i	0.541000656554153-0.455322182205058i	11	289	100	200	136	162	0.675555948035523+0i	-0.693788106992815+0.249564067263602i	53	247	159	138	268	32	0.945163125250522+0i	-0.324663653821717-0.0354989937012186i	108
151	54	245	224	76	47	252	0.396472742381497+0i	-0.726591446207213-0.561136556327428i	85	215	59	240	45	255	0.387298334620742+0i	-0.536645386996332+0.749674415073342i	282	18	134	164	211	88	0.840050961983317+0i	0.538992027510708+0.0616601617805112i	266	34	242	57	148	152	0.702376916856849+0i	0.555804603977163-0.444688552657313i	12	288	95	204	149	150	0.705923338045516+0i	-0.658477530516719+0.26092064427193i	43	257	143	157	263	37	0.936304793679209+0i	-0.350439345220389+0.0229259384723619i	112
152	66	234	227	71	56	244	0.432049379893857+0i	-0.658818833817003-0.615866119819346i	77	223	65	235	37	263	0.351188458428425+0i	-0.610026982290721+0.71030539033851i	285	14	117	180	229	71	0.87368949480541+0i	0.473684204485845+0.110860006707914i	275	24	236	64	143	156	0.691564074808125+0i	0.596475216961285-0.407377522681075i	12	287	99	199	143	156	0.691564074808125+0i	-0.678560671378257+0.24757735294948i	55	245	149	147	271	28	0.952026530644061+0i	-0.305998084304922-0.0032645599321294i	112
153	54	246	215	84	59	240	0.444212128060141+0i	-0.739285528324041-0.506095339728519i	79	221	65	235	36	264	0.346410161513775+0i	-0.601378925281207+0.71996068519581i	278	22	131	169	208	92	0.832666399786453+0i	0.547773073363832+0.0813100655774439i	273	27	246	54	126	174	0.648074069840786+0i	0.600363414279364-0.468576323339992i	10	290	82	218	133	166	0.666945315233345+0i	-0.670229526748759+0.325540055849397i	60	240	158	141	258	42	0.92736184954957+0i	-0.372497054528036-0.0352979371626345i	113
154	57	242	232	67	60	240	0.447213595499958+0i	-0.667506929107732-0.595344017852842i	93	207	59	239	41	259	0.369684550213647+0i	-0.49477528976075+0.786467256772651i	277	23	121	178	224	76	0.864098759787715+0i	0.491029313046266+0.110560151332409i	270	30	253	47	144	155	0.693977918359488+0i	0.546340426927569-0.468942199779497i	10	290	95	205	146	154	0.697614984548545+0i	-0.6668581677073+0.261979994456439i	60	240	144	156	264	35	0.939650543453634+0i	-0.341377951098481+0.022758530073232i	93
155	56	244	237	63	59	241	0.443471156521669+0i	-0.657790550255694-0.608806147577079i	81	219	63	237	40	260	0.365148371670111+0i	-0.578486993757398+0.729396644302806i	277	23	116	181	223	75	0.865056152888936+0i	0.485710481743025+0.125551504467099i	265	35	246	53	146	153	0.69878059101643+0i	0.547213959531864-0.460719619847243i	17	283	90	210	153	147	0.714142842854285+0i	-0.638075471398879+0.287853596119795i	58	241	149	151	259	39	0.932270087892196+0i	-0.361741561619963+0.00394028149086956i	103
156	62	238	207	92	46	253	0.392232270276368+0i	-0.769283484534374-0.504337948776906i	84	216	76	223	37	263	0.351188458428425+0i	-0.624412008992327+0.697693564319489i	280	20	111	186	219	81	0.854400374531753+0i	0.498869686903036+0.145358300379672i	270	29	247	53	139	161	0.680685928555405+0i	0.571404724215901-0.458435718296924i	10	290	90	210	124	175	0.64398425373882+0i	-0.703181559988873+0.301363525709517i	48	252	146	154	261	39	0.932737905308881+0i	-0.360278203444448+0.0141285569978215i	113
157	66	234	228	71	44	256	0.382970843102535+0i	-0.673867397738665-0.631851298644114i	81	219	75	225	45	255	0.387298334620742+0i	-0.624215278600363+0.678494868043872i	283	17	128	172	214	86	0.844590630621329+0i	0.528234698914013+0.0873771682414157i	274	26	241	57	152	147	0.712994532947749+0i	0.56176646278412-0.419591750726394i	12	288	92	208	139	159	0.682966289812414+0i	-0.673392024836217+0.283019836525367i	48	252	152	147	264	35	0.939650543453634+0i	-0.342032320400017-0.00841118238245182i	119
158	53	247	232	67	49	251	0.404145188432738+0i	-0.695786995332792-0.593756788417978i	104	194	75	225	53	247	0.420317340430616+0i	-0.469139367509264+0.77668628620978i	273	26	122	177	219	81	0.854400374531753+0i	0.507193313553424+0.112937782370196i	258	42	244	55	143	157	0.690410505906933+0i	0.543638223748223-0.477274360314076i	13	287	102	197	146	154	0.697614984548545+0i	-0.676696051881234+0.235405579164309i	48	251	156	143	255	45	0.921954445729289+0i	-0.386506604858952-0.0247516544983565i	104
159	60	240	207	91	42	258	0.374165738677394+0i	-0.777977736229616-0.50472828524964i	95	205	62	237	38	262	0.355902608401044+0i	-0.496136624726251+0.791948093588574i	282	18	111	189	202	98	0.820568908339411+0i	0.548124275775465+0.161945808751842i	270	29	248	51	147	153	0.7+0i	0.55292044983114-0.451972317911761i	12	288	104	196	130	170	0.658280588604383+0i	-0.714142842854285+0.238047614284762i	54	245	144	156	264	35	0.939650543453634+0i	-0.3414669386079+0.0213819088259187i	102
160	61	238	220	79	46	254	0.391578004149024+0i	-0.71970100541806-0.573321139909301i	93	205	62	238	41	259	0.369684550213647+0i	-0.501217827599716+0.782377161367556i	275	25	126	173	206	94	0.828653526310404+0i	0.5500615678789+0.103757432870803i	267	33	236	64	130	170	0.658280588604383+0i	0.606544811999673-0.445836357538221i	9	291	111	189	151	149	0.709459888459759+0i	-0.679241855437178+0.187875406823049i	50	248	145	153	261	39	0.932737905308881+0i	-0.360261186702637+0.0145560075435408i	101
161	55	245	223	76	53	247	0.420317340430616+0i	-0.716762981209359-0.556402877509818i	79	219	67	233	34	265	0.337212654836588+0i	-0.609311999875909+0.717653476425273i	281	19	118	182	224	74	0.866993571111686+0i	0.484085830540575+0.118249973872507i	267	33	248	52	151	147	0.711836645162339+0i	0.538423099454758-0.450986869628772i	12	288	91	208	144	154	0.695141335636191+0i	-0.661522329947668+0.281365830318006i	51	249	171	129	269	31	0.946924847422786+0i	-0.314458275499115-0.0667032705604183i	94
162	55	245	218	82	49	251	0.404145188432738+0i	-0.743788435786061-0.532395932983707i	91	208	71	229	34	266	0.336650164612069+0i	-0.561577714552328+0.755842005438207i	274	25	128	171	205	94	0.828020971411347+0i	0.552519015036956+0.0954149303075868i	264	36	261	39	125	175	0.645497224367903+0i	0.547213908790856-0.532813542770044i	18	282	94	206	137	162	0.676900273255308+0i	-0.677616993992152+0.287473876239094i	52	248	168	130	260	40	0.930949336251263+0i	-0.358385865241789-0.0699493025571222i	98
163	52	245	218	79	54	245	0.424972948184897+0i	-0.734533601706147-0.529016428171784i	97	202	64	235	41	259	0.369684550213647+0i	-0.486193679969167+0.791801135949787i	285	15	130	169	211	89	0.838649708360608+0i	0.539039581131797+0.0781216784248982i	267	33	242	58	156	144	0.721110255092798+0i	0.544615762454544-0.42824487304118i	6	293	96	204	152	146	0.714189830573049+0i	-0.655374274463393+0.245799605934633i	56	244	156	144	267	32	0.944974385170711+0i	-0.326479925021921-0.0208391441503354i	98
164	45	255	225	75	53	247	0.420317340430616+0i	-0.73836317634358-0.527402268816843i	88	212	68	232	36	264	0.346410161513775+0i	-0.565765711467672+0.74827077968305i	283	17	106	192	219	81	0.854400374531753+0i	0.494102308000564+0.16081949268828i	264	35	251	49	139	161	0.680685928555405+0i	0.550184528979654-0.483697892013292i	11	289	99	201	139	159	0.682966289812414+0i	-0.685748937955587+0.251605725436942i	45	254	157	142	256	44	0.923760430703401+0i	-0.381988299511351-0.0274154281945947i	101
165	57	241	220	79	48	252	0.4+0i	-0.728379808546118-0.556293856250741i	82	218	59	240	35	265	0.341565025531987+0i	-0.5633738669099+0.752291977503628i	279	21	116	184	206	94	0.828653526310404+0i	0.54127704502161+0.14266216690492i	266	34	237	63	140	159	0.684271455454021+0i	0.583381905924871-0.437536429443653i	10	290	89	210	138	162	0.678232998312527+0i	-0.674200235693961+0.292325233584457i	52	248	139	160	265	35	0.939858145324779+0i	-0.339608319535803+0.0365082999978765i	114
166	51	248	223	76	53	247	0.420317340430616+0i	-0.727228520948661-0.542652754210422i	78	221	65	235	30	270	0.316227766016838+0i	-0.611879824444747+0.724984882902716i	281	19	120	179	222	78	0.860232526704263+0i	0.49736456923981+0.112376533426238i	268	32	239	61	163	136	0.738343078570011+0i	0.538443133273225-0.406113888655229i	11	288	111	187	146	153	0.69878059101643+0i	-0.689679920284336+0.189861247165716i	52	248	164	136	271	29	0.950438495292217+0i	-0.307787805693035-0.0439696865275765i	113
167	55	245	224	75	51	249	0.412310562561766+0i	-0.715980704200889-0.563357463083608i	78	222	64	236	48	252	0.4+0i	-0.58834466391836+0.702745015235819i	286	13	133	166	220	80	0.856348838577675+0i	0.512665886514548+0.0619706016665937i	269	30	243	56	151	149	0.709459888459759+0i	0.555039857898195-0.434278047811558i	11	289	79	221	141	159	0.685565460040104+0i	-0.648330220290802+0.331161479429115i	60	240	136	161	263	36	0.937869213807212+0i	-0.343623869638046+0.0482076135855844i	115
168	43	257	228	70	63	236	0.459023246837373+0i	-0.713035168061415-0.529979724112637i	90	210	62	236	37	261	0.35236497247244+0i	-0.528911898233736+0.772069381649916i	278	22	129	169	206	94	0.828653526310404+0i	0.552962713068486+0.0869802925338432i	274	26	236	64	152	148	0.711805216802087+0i	0.577153492371028-0.400283873741197i	10	290	94	206	141	158	0.68671093362092+0i	-0.674938115710775+0.26997524628431i	58	242	158	140	267	32	0.944974385170711+0i	-0.325569317046004-0.0320629251540783i	101
169	49	251	233	67	60	240	0.447213595499958+0i	-0.691027508113091-0.567874090825609i	72	228	61	239	48	250	0.401340037254391+0i	-0.603691301772355+0.688827254586405i	276	24	125	173	221	79	0.858292879305582+0i	0.503978195617962+0.0966401142124567i	272	28	246	54	138	161	0.679366220486757+0i	0.576671718836166-0.453774467280917i	16	284	88	212	134	164	0.670570227142692+0i	-0.673271674630942+0.311513759903869i	61	239	148	152	254	44	0.923227487290424+0i	-0.384156846280245+0.00863273811865716i	96
170	61	238	222	78	58	242	0.439696865275764+0i	-0.697627747313929-0.565669685279633i	88	212	75	224	36	264	0.346410161513775+0i	-0.59888588855367+0.722035797236731i	280	20	121	179	226	72	0.870855476956404+0i	0.479747168895617+0.107020522292099i	267	33	252	48	135	165	0.670820393249937+0i	0.559012817915608-0.487344507926427i	11	289	93	207	138	162	0.678232998312527+0i	-0.679901345498082+0.278808465420077i	52	247	149	151	265	35	0.939858145324779+0i	-0.341547181212069+0.00349137118572331i	110
171	52	248	211	88	46	254	0.391578004149024+0i	-0.778649745457884-0.490276697962527i	72	228	77	223	37	263	0.351188458428425+0i	-0.683615562614342+0.639794052190346i	280	20	117	181	223	77	0.862167810425171+0i	0.491749137255612+0.121858330347286i	261	38	246	53	135	164	0.671941230110497+0i	0.559998010817465-0.484661955550541i	12	288	88	212	149	151	0.704745817062199+0i	-0.647147101399175+0.290747248454701i	55	245	154	146	256	43	0.925303891145984+0i	-0.378890751293038-0.0159532947912858i	119
172	70	230	235	63	47	252	0.396472742381497+0i	-0.623039930556683-0.674263012095739i	90	210	74	226	41	259	0.369684550213647+0i	-0.575747029204863+0.72927957032616i	281	19	119	176	209	91	0.834665601703261+0i	0.537752998372024+0.118974980879307i	262	37	247	53	143	156	0.691564074808125+0i	0.547825130150156-0.470772511103555i	12	288	94	205	128	172	0.653197264742181+0i	-0.702175928357947+0.283341311791959i	43	256	139	160	266	34	0.941629792788369+0i	-0.335025827621607+0.0330307153993133i	104
173	58	242	217	83	46	254	0.391578004149024+0i	-0.743804626789747-0.541683804292534i	91	209	62	237	40	260	0.365148371670111+0i	-0.519267561642868+0.772675783296032i	276	23	115	185	219	81	0.854400374531753+0i	0.500918673707865+0.138132119113381i	269	31	241	57	143	157	0.690410505906933+0i	0.57088752898849-0.444320562858337i	13	287	112	187	148	151	0.703550479775242+0i	-0.68527138528766+0.188201623037526i	47	253	154	146	259	40	0.930709802132734+0i	-0.365482979604902-0.0141935137710643i	100
174	66	234	211	86	45	255	0.387298334620742+0i	-0.737010164500366-0.553909755667062i	75	225	70	229	37	263	0.351188458428425+0i	-0.641375623804397+0.682131934347152i	281	19	131	169	199	101	0.814452781524708+0i	0.57422158973772+0.0832840473665396i	266	34	244	55	146	153	0.69878059101643+0i	0.553857216217177-0.45271168491976i	8	292	95	203	150	149	0.708288246974828+0i	-0.659263154978709+0.252388295459285i	53	245	152	147	264	36	0.938083151964686+0i	-0.34629354260339-0.00898790026614844i	110
175	48	251	224	76	46	254	0.391578004149024+0i	-0.744380556006544-0.540892091369485i	85	215	77	223	45	255	0.387298334620742+0i	-0.613098425797443+0.688556693587897i	284	16	127	171	210	90	0.836660026534076+0i	0.540391140719266+0.0893163760579775i	268	31	249	50	149	151	0.704745817062199+0i	0.543327201745912-0.456211447879479i	13	287	84	216	145	153	0.697550844890932+0i	-0.645531262823439+0.310985863841948i	48	251	149	150	264	36	0.938083151964686+0i	-0.346405958501606+0.00170643329311137i	96
176	65	235	222	78	50	250	0.408248290463863+0i	-0.696562211698398-0.590029167556291i	98	201	80	220	53	247	0.420317340430616+0i	-0.538885648600087+0.730024377035587i	280	20	118	182	218	80	0.855303235210223+0i	0.503109764295609+0.123842403518919i	279	21	238	62	142	158	0.687992248018343+0i	0.599509744345925-0.408967887615825i	17	283	93	207	137	162	0.676900273255308+0i	-0.676559437245151+0.289954044533636i	57	243	161	138	258	42	0.92736184954957+0i	-0.371318754377692-0.0460693243644779i	94
177	49	251	214	86	47	253	0.395811402901264+0i	-0.775708496558303-0.491538057225063i	96	203	68	232	38	262	0.355902608401044+0i	-0.511841525960173+0.781889752865514i	276	24	112	188	207	92	0.832050294337844+0i	0.531073854206197+0.160165130633615i	270	29	246	54	134	166	0.668331255192114+0i	0.582554113473561-0.46256246951992i	7	293	93	207	150	150	0.707106781186548+0i	-0.656848469119725+0.26182071846031i	58	240	172	128	256	44	0.923760430703401+0i	-0.372383599661915-0.0894266256184438i	94
178	54	244	223	77	54	245	0.424972948184897+0i	-0.71954597020317-0.549228176694728i	100	199	63	237	41	259	0.369684550213647+0i	-0.460650342091353+0.806929114398813i	277	20	129	170	217	83	0.850490054811538+0i	0.519508758965625+0.0823244558115173i	248	52	262	38	155	144	0.719996283899737+0i	0.456987656998725-0.522271607998543i	11	288	103	197	147	152	0.701169591458887+0i	-0.675409534774873+0.228436346382462i	50	250	155	143	259	40	0.930709802132734+0i	-0.365093066202744-0.0220526013142597i	103
179	48	251	230	69	57	243	0.435889894354067+0i	-0.70514791118058-0.55925523990184i	75	223	80	220	34	265	0.337212654836588+0i	-0.686074223411043+0.644662536051998i	271	28	114	185	214	86	0.844590630621329+0i	0.513924989958145+0.150159153444561i	254	46	245	55	122	177	0.638769720519721+0i	0.568070974668887-0.518910986476387i	9	291	85	215	142	158	0.687992248018343+0i	-0.659059239163514+0.303821635075379i	50	250	156	143	267	33	0.94339811320566+0i	-0.330959389724871-0.021584308025535i	112
180	49	250	207	92	43	257	0.378593889720018+0i	-0.803367557915307-0.459638155026171i	90	208	61	238	34	266	0.336650164612069+0i	-0.523533801244147+0.782674278114159i	284	16	124	176	205	95	0.82663978450915+0i	0.552428703498319+0.107187658887734i	261	38	248	52	150	150	0.707106781186548+0i	0.531889984475917-0.465932446191729i	19	281	101	195	150	150	0.707106781186548+0i	-0.664536304138216+0.241643333204788i	57	243	146	154	268	32	0.945163125250522+0i	-0.326296959398394+0.0140342778235868i	110
181	60	238	228	72	59	241	0.443471156521669+0i	-0.676010665272001-0.588509060059266i	95	204	54	246	40	260	0.365148371670111+0i	-0.46076899101465+0.808924349729941i	279	21	127	171	226	74	0.867947771086102+0i	0.489493595291226+0.0840397931669032i	261	39	240	60	139	161	0.680685928555405+0i	0.569032126802978-0.461377400110523i	11	288	84	215	140	159	0.684271455454021+0i	-0.659224087187948+0.311763015962531i	60	240	145	154	260	40	0.930949336251263+0i	-0.364689743528085+0.0182954720833487i	102
182	55	245	212	87	53	247	0.420317340430616+0i	-0.757272429227003-0.499871784826837i	75	225	71	229	37	263	0.351188458428425+0i	-0.644653490152985+0.679035009627811i	275	25	119	180	212	88	0.840634680861233+0i	0.526067064307763+0.128789662566315i	263	37	234	66	142	158	0.687992248018343+0i	0.582424669091236-0.432952851359857i	13	287	95	205	139	161	0.680685928555405+0i	-0.679836385191199+0.272927015952671i	52	248	155	145	262	37	0.936084494371105+0i	-0.351318281912534-0.0179244021383947i	113
183	43	257	225	75	46	253	0.392232270276368+0i	-0.75325288820476-0.527980996405206i	88	212	68	232	34	266	0.336650164612069+0i	-0.567904719896433+0.751099790830766i	282	18	113	186	211	89	0.838649708360608+0i	0.524846110351639+0.145613279323767i	269	31	245	54	162	136	0.737308728467136+0i	0.526181930251987-0.423684334384065i	11	289	89	210	135	163	0.673067704044837+0i	-0.677769534847392+0.295987032493929i	53	246	151	149	262	38	0.934523051258412+0i	-0.355883627725184-0.00367562019653998i	104
184	48	252	215	84	48	252	0.4+0i	-0.770445154037026-0.496401314080516i	97	202	67	233	31	269	0.321455025366432+0i	-0.507402700644768+0.799505575993728i	281	19	109	191	213	86	0.844022856289923+0i	0.51182492019203+0.160189478838727i	269	30	256	44	143	156	0.691564074808125+0i	0.541157305007312-0.47842230473924i	7	293	95	205	145	153	0.697550844890932+0i	-0.668775062641798+0.257221177939153i	46	253	148	152	265	35	0.939858145324779+0i	-0.341501696658525+0.00657706971342343i	102
185	58	240	231	69	56	243	0.432771267414631+0i	-0.67537052156165-0.597146287525828i	94	204	54	246	48	252	0.4+0i	-0.457907090596774+0.793927639260152i	281	19	131	169	223	76	0.863608359149743+0i	0.498942684791821+0.0723657329087374i	274	26	249	51	145	155	0.695221787153807+0i	0.561726505573535-0.448475193965967i	17	283	100	200	144	156	0.692820323027551+0i	-0.674987777428631+0.253754803544598i	55	245	154	146	266	34	0.941629792788369+0i	-0.336352145153756-0.0141621955854213i	110
186	54	245	229	71	48	252	0.4+0i	-0.707160028326268-0.583030611835769i	101	196	73	227	36	262	0.347570667818095+0i	-0.495875918773872+0.795802553434363i	283	17	115	185	206	93	0.830038077862902+0i	0.539343971436128+0.141932624062139i	270	30	233	67	140	159	0.684271455454021+0i	0.599744926898908-0.414823574438411i	16	284	73	226	134	166	0.668331255192114+0i	-0.645471604965497+0.369729280036893i	54	245	150	150	272	28	0.952190457139047+0i	-0.305505046330389-3.74135777111875e-17i	120
187	62	236	210	90	50	250	0.408248290463863+0i	-0.753101625701453-0.515917895308122i	86	214	67	232	49	249	0.405499112454445+0i	-0.559122589742486+0.723154478267482i	281	18	125	175	206	92	0.831429592800999+0i	0.545916570820715+0.10344046557376i	264	35	250	50	153	145	0.716535287890238+0i	0.526144823337657-0.457983412454031i	13	287	97	203	148	152	0.702376916856849+0i	-0.663859446325925+0.256821537629738i	61	239	148	150	260	40	0.930949336251263+0i	-0.365125014099625+0.00413006199494327i	100
188	56	244	224	76	46	254	0.391578004149024+0i	-0.722992714134544-0.569164477084641i	88	211	58	242	50	249	0.408930410054765+0i	-0.50832189223423+0.757881767565267i	274	26	124	176	203	95	0.82535329022866+0i	0.552599872322902+0.11586771516448i	267	33	245	54	147	152	0.701169591458887+0i	0.551614392789321-0.451755205483065i	13	287	96	203	145	155	0.695221787153807+0i	-0.66925642745803+0.262226049378741i	59	241	168	131	265	34	0.941428502552403+0i	-0.330409123773757-0.0673957380625658i	116
189	41	259	217	83	58	242	0.439696865275764+0i	-0.765154635860399-0.470324409198594i	98	202	67	230	40	259	0.365758477979728+0i	-0.497036101194218+0.786877277531639i	283	17	118	182	222	77	0.86166984186982+0i	0.493389270196822+0.118710200348108i	267	32	248	50	131	168	0.661911693733389+0i	0.572438704587082-0.48392854760766i	23	277	104	196	137	163	0.675771164423776+0i	-0.693050628888668+0.251026212038415i	56	244	166	133	269	30	0.948507012013862+0i	-0.311954986220703-0.0549411934032762i	99
190	64	236	214	85	61	238	0.451678400996131+0i	-0.712885417831281-0.536452237498455i	94	206	61	239	44	256	0.382970843102535+0i	-0.49195879321551+0.781863082074651i	274	26	113	186	203	97	0.822597511950204+0i	0.54533762698809+0.161059634683342i	270	30	247	53	139	161	0.680685928555405+0i	0.569721985558832-0.460525271660056i	17	283	96	204	130	168	0.660485889885814+0i	-0.695683720001223+0.28245805172982i	43	257	154	145	255	45	0.921954445729289+0i	-0.386953989649705-0.0163281932306161i	90
191	51	249	235	64	48	252	0.4+0i	-0.692649122587458-0.600197628268244i	78	220	80	219	37	263	0.351188458428425+0i	-0.670193533398148+0.653840419718736i	286	14	124	176	216	84	0.848528137423857+0i	0.519737692431347+0.0993616176706988i	266	34	243	55	143	155	0.692723445403778+0i	0.558836892256622-0.455889850776347i	6	293	102	198	132	168	0.66332495807108+0i	-0.709919679000484+0.236672874169917i	41	259	146	152	265	35	0.939858145324779+0i	-0.341433988839807+0.00946033464552135i	107
192	49	251	224	76	56	244	0.432049379893857+0i	-0.727485230126276-0.533008980488559i	81	218	77	223	33	266	0.332216635610845+0i	-0.646553911518584+0.68673149521733i	276	24	119	180	221	79	0.858292879305582+0i	0.498663449243203+0.121111922295888i	264	36	233	67	150	148	0.709475654760603+0i	0.569724347047814-0.414799305306742i	10	290	99	200	146	153	0.69878059101643+0i	-0.672637993556084+0.243441605407899i	53	247	164	135	261	39	0.932737905308881+0i	-0.356566884396111-0.0534795002973168i	107
193	48	251	225	73	46	253	0.392232270276368+0i	-0.735440472182473-0.552522540743694i	85	213	64	236	48	252	0.4+0i	-0.549524340677884+0.733500510567332i	283	17	128	172	220	79	0.857779664702572+0i	0.50712646948547+0.0838855814186492i	271	28	245	54	162	138	0.734846922834953+0i	0.533230890576616-0.41912386872483i	14	285	93	206	131	169	0.660807586719967+0i	-0.692744670452428+0.288856633804887i	48	252	153	147	257	43	0.925562891794321+0i	-0.378430244201364-0.0111303013000401i	96
194	55	245	229	70	54	245	0.424972948184897+0i	-0.69324326165683-0.582075401884014i	84	214	75	223	44	255	0.383610727998386+0i	-0.60945213166429+0.693837811433192i	283	16	114	186	207	92	0.832050294337844+0i	0.535689963518631+0.143974201431075i	267	33	242	58	152	147	0.712994532947749+0i	0.551178998320373-0.433405708080977i	12	288	96	204	147	153	0.7+0i	-0.665040366086593+0.260233186729536i	58	242	153	146	267	33	0.94339811320566+0i	-0.331421126061938-0.0126505810078899i	79
195	49	251	237	63	42	258	0.374165738677394+0i	-0.70263031823057-0.605236016693659i	96	203	67	231	55	245	0.428174419288838+0i	-0.492640697808024+0.757609272336269i	283	17	117	183	209	91	0.834665601703261+0i	0.534548410392565+0.132632312353042i	271	29	243	57	125	174	0.64657575013984+0i	0.604838818027144-0.464876116334912i	18	282	87	212	160	138	0.732743305447312+0i	-0.614668688878657+0.292009676610794i	38	260	155	144	271	28	0.952026530644061+0i	-0.305643029409254-0.0150938240140338i	94
196	58	240	216	83	51	248	0.412999469579453+0i	-0.736172513755197-0.536172983391037i	78	221	64	235	33	267	0.33166247903554+0i	-0.605196687689964+0.72369673842646i	271	29	116	184	207	93	0.830662386291807+0i	0.536017425092256+0.150616466554849i	282	18	241	58	148	152	0.702376916856849+0i	0.584366247692279-0.406426814106442i	17	283	88	212	144	156	0.692820323027551+0i	-0.653583444130481+0.304677996511953i	56	244	166	132	272	28	0.952190457139047+0i	-0.300564166421268-0.054722163670872i	103
197	48	252	219	81	59	241	0.443471156521669+0i	-0.74238101718628-0.502198923390719i	79	220	59	241	37	262	0.351775239887621+0i	-0.574487770353016+0.739065614351545i	276	22	120	180	210	90	0.836660026534076+0i	0.533239531843563+0.125122346842033i	281	18	241	59	148	151	0.703550479775242+0i	0.584997707334344-0.403477886409637i	7	293	90	210	132	167	0.664433271221689+0i	-0.689144298892862+0.289151454080921i	52	247	151	148	267	33	0.94339811320566+0i	-0.331623236004102-0.00510189593852462i	98
198	58	242	226	74	36	264	0.346410161513775+0i	-0.723226230010555-0.597447755226111i	96	204	64	236	49	250	0.404820452376368+0i	-0.486246756985902+0.774392983347916i	283	17	114	185	229	71	0.87368949480541+0i	0.469923793493028+0.125850287944797i	258	42	236	61	129	169	0.657940655409185+0i	0.582790421795187-0.47693754121847i	13	286	79	221	141	158	0.68671093362092+0i	-0.645363837399442+0.334564808404219i	47	253	144	156	262	38	0.934523051258412+0i	-0.355300290655449+0.0206971043100261i	119
199	61	239	210	90	52	248	0.416333199893227+0i	-0.753893730014666-0.508242964054831i	82	218	65	234	46	254	0.391578004149024+0i	-0.575707326605266+0.717793661688151i	274	26	123	177	217	82	0.851911091817218+0i	0.511696742953011+0.111417839191381i	267	33	237	63	132	167	0.664433271221689+0i	0.599718300767431-0.445944377493731i	10	290	85	215	138	161	0.679366220486757+0i	-0.665562623363036+0.309011217989981i	54	246	150	150	268	32	0.945163125250522+0i	-0.32659863237109-3.99967969739159e-17i	99
200	52	248	234	66	46	252	0.392889826932923+0i	-0.698201400328336-0.598458343138574i	89	211	74	226	52	247	0.41702882811415+0i	-0.568917769240943+0.708815581349372i	277	21	120	180	219	81	0.854400374531753+0i	0.506081001691745+0.117821983206359i	268	31	238	62	144	155	0.693977918359488+0i	0.578724257677474-0.428337346498163i	13	287	87	213	141	159	0.685565460040104+0i	-0.661427687907946+0.304160177651099i	59	241	145	153	272	28	0.952190457139047+0i	-0.305206371702311+0.0135057027082666i	108
[truncated: 751 more columns]
