# Supplementary material for: Experimental benchmarking of quantum state overlap estimation strategies with photonic systems
Source: Light Sci Appl. 2025 Feb 12;14:83. doi: 10.1038/s41377-025-01755-8 (PMC11814415; doi:10.1038/s41377-025-01755-8)
Supplement: Supplementary file 3 — Dataset all [file 41377_2025_1755_MOESM3_ESM.zip › overlap_estimation_data/1_TT_data/Tomography_Psi/Psi_tomo_c08.csv]

Data No.	SigmaX+_Counts (m =1)	SigmaX-_Counts (m =1)	SigmaY+_Counts (m =1)	SigmaY-_Counts (m =1)	SigmaZ+_Counts (m =1)	SigmaZ-_Counts (m =1)	Tomo results (m =1)_1	Tomo results (m =1)_2	SigmaX+_Counts (m =2)	SigmaX-_Counts (m =2)	SigmaY+_Counts (m =2)	SigmaY-_Counts (m =2)	SigmaZ+_Counts (m =2)	SigmaZ-_Counts (m =2)	Tomo results (m =2)_1	Tomo results (m =2)_2	SigmaX+_Counts (m =3)	SigmaX-_Counts (m =3)	SigmaY+_Counts (m =3)	SigmaY-_Counts (m =3)	SigmaZ+_Counts (m =3)	SigmaZ-_Counts (m =3)	Tomo results (m =3)_1	Tomo results (m =3)_2	SigmaX+_Counts (m =4)	SigmaX-_Counts (m =4)	SigmaY+_Counts (m =4)	SigmaY-_Counts (m =4)	SigmaZ+_Counts (m =4)	SigmaZ-_Counts (m =4)	Tomo results (m =4)_1	Tomo results (m =4)_2	SigmaX+_Counts (m =5)	SigmaX-_Counts (m =5)	SigmaY+_Counts (m =5)	SigmaY-_Counts (m =5)	SigmaZ+_Counts (m =5)	SigmaZ-_Counts (m =5)	Tomo results (m =5)_1	Tomo results (m =5)_2	SigmaX+_Counts (m =6)	SigmaX-_Counts (m =6)	SigmaY+_Counts (m =6)	SigmaY-_Counts (m =6)	SigmaZ+_Counts (m =6)	SigmaZ-_Counts (m =6)	Tomo results (m =6)_1	Tomo results (m =6)_2	SigmaX+_Counts (m =7)
1	90	209	265	34	237	63	0.888819441731559+0i	-0.209862073718636-0.40737931957147i	186	113	242	57	254	46	0.920144916122817+0i	0.1437295096721-0.364246017662172i	246	53	149	151	28	272	0.305505046330389+0i	0.952139675779211+0.00983384328352284i	254	45	94	206	58	242	0.439696865275764+0i	0.792230004402808+0.42312916088423i	210	90	283	17	188	112	0.791622805802528+0i	0.25125921776842-0.556957932719999i	179	121	144	156	298	2	0.99666109251507+0i	0.0799562784365403+0.0165426782972152i	216
2	96	204	253	47	228	72	0.871779788708135+0i	-0.227473465373806-0.43388457284263i	177	123	235	65	256	44	0.923760430703401+0i	0.115940903851136-0.364999141753578i	263	37	156	143	37	263	0.351188458428425+0i	0.93474927977053-0.0539485925223468i	249	51	91	208	59	241	0.443471156521669+0i	0.770970514970562+0.457097143263179i	188	112	276	23	198	102	0.812403840463596+0i	0.167240553387291-0.558596990058766i	180	120	155	144	295	5	0.991631652042901+0i	0.126969229486823-0.023355543885536i	206
3	75	224	254	45	235	65	0.885061203156784+0i	-0.270208453607355-0.379017226872062i	178	121	247	52	264	36	0.938083151964686+0i	0.0971912569493147-0.332496405352918i	248	51	139	160	47	253	0.395811402901264+0i	0.913158211549671+0.0973417382870208i	247	53	92	208	71	229	0.486483983977547+0i	0.749863806279413+0.448372172826865i	211	89	285	15	202	98	0.820568908339411+0i	0.235344773532348-0.520844990604378i	184	116	174	125	294	5	0.99160354576476+0i	0.104794493681293-0.0757662333816152i	198
4	77	222	263	37	237	63	0.888819441731559+0i	-0.24804656914436-0.385321812950827i	190	109	241	59	250	50	0.912870929175277+0i	0.166458456619704-0.372771040836668i	252	46	152	146	33	267	0.33166247903554+0i	0.942998208187157-0.0274659672287523i	260	40	83	216	69	231	0.479583152331272+0i	0.75026448123704+0.455085934955273i	215	84	283	17	211	89	0.838649708360608+0i	0.241287875696736-0.488310175716647i	181	118	136	164	297	3	0.99498743710662+0i	0.0914313563941841+0.0405007045360904i	211
5	88	210	261	39	235	65	0.885061203156784+0i	-0.225332755483594-0.407298190485592i	172	128	243	57	257	43	0.925562891794321+0i	0.0871544471642071-0.368425617557784i	254	45	145	155	41	259	0.369684550213647+0i	0.92810262999816+0.0442588016538197i	265	35	90	210	62	238	0.454606056566195+0i	0.789674574511875+0.412004125832282i	197	103	274	26	207	93	0.830662386291807+0i	0.197336544223558-0.520632584760024i	200	99	130	168	295	4	0.993288514772317+0i	0.108209424027632+0.0408490755466128i	208
6	99	200	259	41	227	73	0.869865890046659+0i	-0.207937737861452-0.447320053771788i	174	124	240	60	257	43	0.925562891794321+0i	0.101959216821442-0.364606159353475i	251	49	154	145	38	262	0.355902608401044+0i	0.933590673059271-0.0417347398466842i	257	43	86	210	62	237	0.455365632796078+0i	0.76770775279537+0.450851357729031i	201	99	277	23	195	105	0.806225774829855+0i	0.220462795274789-0.548995588233299i	179	120	158	142	294	6	0.989949493661167+0i	0.136522580246587-0.036899662367213i	203
7	82	217	258	42	226	72	0.870855476956404+0i	-0.26114089163604-0.416432675195604i	175	124	250	50	263	37	0.936304793679209+0i	0.0870485955486808-0.340229151229485i	248	51	152	146	30	270	0.316227766016838+0i	0.948240641281504-0.0289773398027293i	250	50	85	215	58	241	0.440431530558801+0i	0.752743110984794+0.489283022140116i	200	99	276	24	197	103	0.810349718742881+0i	0.218614859420957-0.543636713783836i	182	118	168	130	298	2	0.99666109251507+0i	0.0700839424226795-0.0418916182685899i	199
8	79	221	258	41	238	62	0.890692614392492+0i	-0.248342707859621-0.38077889400493i	187	111	244	54	257	43	0.925562891794321+0i	0.140606240766649-0.351515601916621i	257	42	157	142	38	262	0.355902608401044+0i	0.932256927092884-0.0650411809599686i	257	42	85	214	66	234	0.469041575982343+0i	0.757317246446102+0.454390347867661i	221	78	278	21	215	84	0.84797614656929+0i	0.257713431333161-0.463163299668688i	182	118	152	148	293	7	0.988264472024906+0i	0.15245504961479-0.00952844060092441i	205
9	79	220	259	41	225	74	0.86747239794936+0i	-0.270816228515879-0.417313082910687i	181	119	250	50	256	43	0.925303891145984+0i	0.112288489196095-0.362220932890631i	260	40	154	146	37	262	0.351775239887621+0i	0.93546620864026-0.0340169530414639i	249	50	70	228	58	242	0.439696865275764+0i	0.702486289841669+0.559624587782876i	199	101	281	19	193	105	0.804767672506426+0i	0.207958161949106-0.555969779904753i	170	130	165	134	294	5	0.99160354576476+0i	0.102084391790734-0.0793800036499856i	209
10	94	206	253	47	223	77	0.862167810425171+0i	-0.241991655223917-0.445091794429706i	186	114	256	44	250	49	0.914396194949319+0i	0.130183143314491-0.383317033092669i	251	49	141	157	34	265	0.337212654836588+0i	0.93844971516942+0.0748315275568679i	246	53	86	213	79	220	0.514017554975258+0i	0.716558919916105+0.471518045747904i	195	105	279	20	214	86	0.844590630621329+0i	0.175219629538407-0.505929588076335i	175	124	146	154	295	5	0.991631652042901+0i	0.127550056212511+0.019941159115054i	210
11	80	218	260	40	214	84	0.847420087895683+0i	-0.283478226994112-0.4489089990757i	178	121	252	45	265	35	0.939858145324779+0i	0.0901149040589182-0.32946315534991i	247	53	144	154	36	263	0.346988959179744+0i	0.936609004216371+0.048602833540599i	245	55	97	202	68	231	0.47689070987374+0i	0.768702334666261+0.426229951451984i	218	81	272	28	201	99	0.818535277187245+0i	0.281957989641372-0.500499442634451i	187	112	172	128	294	6	0.989949493661167+0i	0.122083511251274-0.0713835855120781i	210
12	99	200	263	37	230	69	0.877058019307029+0i	-0.196548427415506-0.438335426870476i	191	108	247	52	249	51	0.91104335791443+0i	0.1614773768205-0.379374559999969i	250	50	156	143	33	266	0.332216635610845+0i	0.941203619517937-0.0613828447511697i	252	48	76	224	64	235	0.462651945572992+0i	0.717584847675736+0.520600771843181i	215	85	272	28	203	97	0.822597511950204+0i	0.267374272681661-0.501840942571734i	192	108	144	154	294	6	0.989949493661167+0i	0.140416535625328+0.0168284438668897i	205
13	91	209	266	33	228	71	0.873236397557996+0i	-0.219577156013017-0.435021915007932i	192	106	251	49	258	42	0.92736184954957+0i	0.147399379512886-0.343909032913089i	252	48	140	159	33	267	0.33166247903554+0i	0.939305705282213+0.087776944719467i	248	52	91	209	78	222	0.509901951359279+0i	0.736978930642477+0.44369139701945i	215	85	285	15	191	109	0.797913946905722+0i	0.261491638036816-0.54309801746108i	179	121	152	148	296	4	0.993310961716756+0i	0.115196427733349-0.00794458122298962i	215
14	85	215	247	53	221	79	0.858292879305582+0i	-0.285663419195649-0.426297717876584i	188	112	251	48	267	32	0.944974385170711+0i	0.114367083163447-0.306502172357592i	246	53	152	146	43	257	0.378593889720018+0i	0.925112949419981-0.0288564980919333i	251	49	95	205	71	228	0.487296823281184+0i	0.766900364060674+0.41761901013205i	195	105	281	19	197	103	0.810349718742881+0i	0.190361131997631-0.554162406481993i	173	127	169	130	293	7	0.988264472024906+0i	0.116350157352377-0.0989746140048573i	202
15	103	197	260	40	228	72	0.871779788708135+0i	-0.192485862297182-0.450498826652979i	166	134	242	58	253	46	0.9198662110078+0i	0.0672055379645018-0.386431843295885i	254	45	143	156	43	257	0.378593889720018+0i	0.923777588116917+0.0574598499785642i	253	47	76	223	66	232	0.470612908946529+0i	0.717414458904349+0.513653564270575i	208	92	276	23	201	99	0.818535277187245+0i	0.238760961392936-0.522487514984541i	191	109	164	136	291	8	0.986531371603149+0i	0.154796493878861-0.0528573393732697i	202
16	95	203	253	46	231	69	0.877496438739212+0i	-0.222423376441952-0.424885680639113i	175	124	254	46	264	36	0.938083151964686+0i	0.0827537482719462-0.336380464871168i	251	48	140	160	34	266	0.336650164612069+0i	0.937122755332636+0.0920196071738779i	251	48	94	205	80	219	0.517260600111872+0i	0.750903069262926+0.410592318661009i	209	91	276	24	191	109	0.797913946905722+0i	0.255614571940856-0.545888746856744i	189	109	145	155	298	2	0.99666109251507+0i	0.081027432594301+0.0100609062137924i	212
17	101	199	273	27	230	70	0.875595035770913+0i	-0.178769536701109-0.448748020698703i	204	96	260	40	250	50	0.912870929175277+0i	0.179904076731797-0.366471267416623i	259	41	142	156	42	257	0.374790911609059+0i	0.925177861710174+0.0598138510433892i	265	35	92	207	53	246	0.421019625532602+0i	0.810748518802407+0.406730026155054i	201	99	286	13	207	93	0.830662386291807+0i	0.19429867036425-0.521773922973049i	191	108	158	142	295	5	0.991631652042901+0i	0.126780698006223-0.0243581871189466i	208
18	93	207	267	33	220	79	0.857779664702572+0i	-0.225123972108153-0.462096574327261i	177	121	246	54	257	43	0.925562891794321+0i	0.106661444720358-0.363258406019048i	253	47	154	144	45	255	0.387298334620742+0i	0.920855495655042-0.0450017346544134i	247	53	61	238	70	229	0.483852986323927+0i	0.645519816217668+0.590923391393272i	211	88	281	18	209	90	0.836060198501516+0i	0.232424623709894-0.496972975900018i	179	118	166	134	298	2	0.99666109251507+0i	0.0724603876580611-0.0376318865738914i	213
19	99	201	256	44	224	76	0.864098759787715+0i	-0.218220413518537-0.453556153587549i	188	112	246	54	256	44	0.923760430703401+0i	0.140951825584878-0.356088822530218i	247	53	146	154	39	260	0.361157559257308+0i	0.931712956015357+0.0384211528253754i	248	51	93	205	79	221	0.513160143944688+0i	0.745525547795108+0.425274410529802i	215	83	278	22	197	102	0.8117036874711+0i	0.269088834389878-0.518390126210479i	178	122	168	131	295	5	0.991631652042901+0i	0.107602738985023-0.0713324416348395i	210
20	86	214	258	42	225	75	0.866025403784439+0i	-0.254901195150866-0.430145766817087i	187	113	248	52	249	51	0.91104335791443+0i	0.145634240468096-0.385733934212795i	254	46	155	144	28	271	0.306015497891582+0i	0.950689128558664-0.0504449788436389i	249	50	90	210	69	230	0.480384461415262+0i	0.751737526336376+0.451798030903671i	200	100	280	19	215	85	0.84656167328002+0i	0.189889062619048-0.497268013480651i	187	113	156	144	292	7	0.988224988938522+0i	0.151034787122217-0.0244921276414407i	206
21	82	218	263	37	229	71	0.87368949480541+0i	-0.25083619904323-0.416830742527721i	185	115	249	50	263	37	0.936304793679209+0i	0.11618833178133-0.331411534034657i	261	39	157	142	40	260	0.365148371670111+0i	0.928817377020143-0.0629678236251565i	246	54	88	212	62	237	0.455365632796078+0i	0.747890856013131+0.483012844508481i	203	96	273	27	191	108	0.799247137387475+0i	0.240390954154322-0.5508322816781i	173	126	156	143	296	4	0.993310961716756+0i	0.111291321945343-0.0307827060699885i	203
22	96	204	260	40	226	73	0.869397977228705+0i	-0.217742129472569-0.443548782258937i	184	116	246	54	246	53	0.90705152825867+0i	0.140556198812948-0.396864561354207i	258	41	149	151	48	252	0.4+0i	0.916476473586939+0.0084186318157449i	250	49	68	229	61	239	0.450924975282289+0i	0.694803068283662+0.560281503326922i	205	93	282	18	209	91	0.834665601703261+0i	0.216319622244141-0.506496944083067i	176	123	143	156	300	0	1+0i	0+0i	203
23	90	209	266	34	233	67	0.881286937760152+0i	-0.2162541290484-0.420199339603064i	181	119	246	54	259	40	0.930709802132734+0i	0.112394797211342-0.348061307493189i	265	35	149	151	30	269	0.316756133579975+0i	0.948471153668878+0.00824757524929464i	244	55	80	219	57	243	0.435889894354067+0i	0.725032059448363+0.533224636313876i	207	92	285	15	203	97	0.822597511950204+0i	0.223452507532801-0.522878867626754i	174	125	156	144	296	4	0.993310961716756+0i	0.112176876725746-0.0273803152171414i	210
24	88	212	266	34	232	67	0.880863061117602+0i	-0.223136411852722-0.417481028627674i	190	110	235	64	259	41	0.929157324317757+0i	0.156226950351584-0.335051946197169i	262	38	153	146	43	255	0.379862214511292+0i	0.924588706462225-0.0289900305119845i	255	45	88	212	75	225	0.5+0i	0.745725596230427+0.440333209202729i	209	91	284	16	191	108	0.799247137387475+0i	0.242184470300888-0.550046085090154i	196	104	151	149	291	9	0.98488578017961+0i	0.173164167781059-0.00376443843002297i	214
25	94	206	269	31	228	72	0.871779788708135+0i	-0.208597094599503-0.443268826023944i	183	116	247	53	253	47	0.918331820930394+0i	0.1295949944464-0.373994390440691i	249	51	141	159	38	262	0.355902608401044+0i	0.930685158035723+0.0846077416396112i	248	52	90	208	64	236	0.461880215351701+0i	0.758504165544789+0.459715235246636i	199	101	278	22	205	95	0.82663978450915+0i	0.201183174012668-0.525539719869826i	166	133	154	144	298	2	0.99666109251507+0i	0.0781186341805838-0.0237517506813043i	210
26	76	224	262	37	230	70	0.875595035770913+0i	-0.264838489373216-0.403972657341863i	190	110	249	51	255	45	0.921954445729289+0i	0.145088886613889-0.359094994369376i	241	59	167	133	34	266	0.336650164612069+0i	0.925616680282708-0.172917401811055i	259	41	71	228	62	237	0.455365632796078+0i	0.721624662941311+0.521440299845598i	190	109	280	20	209	91	0.834665601703261+0i	0.164315558525195-0.525674548137806i	189	111	144	156	297	3	0.99498743710662+0i	0.0988371697650618+0.0152057184253941i	227
27	96	203	259	40	230	70	0.875595035770913+0i	-0.212052010359124-0.434012993164936i	175	124	255	45	248	52	0.90921211313239+0i	0.0985637414168313-0.404497864285152i	252	48	142	156	36	264	0.346410161513775+0i	0.935852325785644+0.0646562009524232i	251	48	88	212	66	234	0.469041575982343+0i	0.754372333932071+0.459262867863144i	196	104	279	21	205	95	0.82663978450915+0i	0.189006751456413-0.53004067256255i	182	117	149	151	297	3	0.99498743710662+0i	0.0999530109181473+0.00306522566815654i	194
28	92	207	262	38	210	90	0.836660026534076+0i	-0.250817137037214-0.486919668701579i	181	119	253	47	259	40	0.930709802132734+0i	0.105411845267528-0.350239356856624i	248	52	137	163	40	259	0.365758477979728+0i	0.92262754049526+0.122389367616718i	253	46	91	209	63	237	0.458257569495584+0i	0.772801067906648+0.439065495618073i	201	99	282	18	202	98	0.820568908339411+0i	0.205985345466168-0.533138541206552i	183	116	147	152	297	3	0.99498743710662+0i	0.0997226992609779+0.00744199248216252i	198
29	88	212	260	40	240	60	0.894427190999916+0i	-0.219587717506876-0.389591111705748i	185	115	243	57	251	49	0.91469484893415+0i	0.142350466775713-0.378245526004036i	252	48	147	153	36	264	0.346410161513775+0i	0.937677669710184+0.027578754991476i	253	47	82	218	56	243	0.432771267414631+0i	0.752336350925008+0.49668807633884i	200	100	269	31	195	104	0.807572853087248+0i	0.228454936929077-0.543722749891204i	203	97	152	147	294	5	0.99160354576476+0i	0.129170566442836-0.00611332901067249i	201
30	86	213	253	47	236	63	0.888424256120282+0i	-0.241473275803675-0.390375458001353i	188	111	234	66	247	51	0.910416970625375+0i	0.172842639446446-0.375854175959908i	237	63	152	148	41	259	0.369684550213647+0i	0.928911905051902-0.02135429666786i	251	48	88	212	68	232	0.476095228569523+0i	0.75114160245285+0.457295994294612i	200	99	285	15	188	111	0.792945484762994+0i	0.214099516436986-0.570437424487059i	168	130	144	154	296	4	0.993310961716756+0i	0.111668148883004+0.0293863549692116i	214
31	89	211	255	43	227	72	0.871319301068624+0i	-0.243529922928458-0.426023300094893i	177	123	257	43	249	51	0.91104335791443+0i	0.100878877240055-0.399779254247624i	249	51	137	163	39	261	0.360555127546399+0i	0.924798766367486+0.121438221846236i	254	46	71	228	64	236	0.461880215351701+0i	0.707057657524046+0.535477483750041i	196	103	276	24	196	103	0.809640904752736+0i	0.203804845438862-0.550404569681986i	176	123	152	147	297	3	0.99498743710662+0i	0.0995579502714082-0.0093922594595668i	213
32	103	197	257	43	228	71	0.873236397557996+0i	-0.195973741390312-0.44615298571837i	192	107	248	51	255	45	0.921954445729289+0i	0.153435268819984-0.355608799500433i	243	55	153	147	35	265	0.341565025531987+0i	0.93938621060622-0.0297805415702823i	256	44	77	223	55	245	0.428174419288838+0i	0.744273506596189+0.51256571680681i	208	92	281	18	192	107	0.801336675953013+0i	0.240737626617622-0.547635761161641i	180	119	144	154	296	4	0.993310961716756+0i	0.113939020839559+0.0187412076306679i	215
33	83	217	259	41	219	80	0.855827945075356+0i	-0.270869347974605-0.44066804371988i	182	118	243	57	257	43	0.925562891794321+0i	0.12318078994976-0.35799417079149i	265	35	144	155	45	254	0.387945450083904+0i	0.920623004152379+0.0441770526930762i	254	45	87	213	61	239	0.450924975282289+0i	0.765074625662322+0.45970369134294i	205	95	273	27	216	83	0.849945896369794+0i	0.215070069756113-0.480974883272763i	185	115	150	150	296	4	0.993310961716756+0i	0.115470053837925+0i	200
34	84	216	261	39	231	68	0.878962599224859+0i	-0.243727106908184-0.409904679800129i	182	118	243	56	252	48	0.916515138991168+0i	0.129136071885777-0.378581398034705i	257	42	164	136	34	266	0.336650164612069+0i	0.933796515431864-0.12120533995652i	254	45	90	210	66	232	0.470612908946529+0i	0.765814731930916+0.438236564301137i	208	92	281	19	199	100	0.815813605834619+0i	0.234126631365901-0.528803253602294i	172	127	150	150	295	5	0.991631652042901+0i	0.129099444873581+0i	203
35	78	222	256	44	222	78	0.860232526704263+0i	-0.286505256279464-0.4217994050781i	180	119	251	49	254	46	0.920144916122817+0i	0.11354674024225-0.374753880718656i	253	47	158	142	38	262	0.355902608401044+0i	0.931716932730711-0.0723663637072396i	241	59	83	215	62	237	0.455365632796078+0i	0.719038635950524+0.525000552836506i	208	92	286	14	202	98	0.820568908339411+0i	0.224210178918328-0.525734212636079i	194	106	142	157	298	2	0.99666109251507+0i	0.0804811279302315+0.0137642549287793i	213
36	86	213	265	34	213	85	0.845437815969419+0i	-0.257302434839182-0.46800679092796i	179	121	249	51	264	35	0.939650543453634+0i	0.0961800057313953-0.328338640255453i	242	57	154	146	47	253	0.395811402901264+0i	0.917480091803126-0.0395425653980734i	246	53	80	220	68	231	0.47689070987374+0i	0.712303602338958+0.514974590568373i	199	100	280	20	201	99	0.818535277187245+0i	0.205014600970704-0.536627443752948i	179	121	151	149	295	5	0.991631652042901+0i	0.129022759719874-0.00444906067999562i	199
37	84	216	264	36	233	67	0.881286937760152+0i	-0.236780503664532-0.408984506329646i	185	114	247	53	261	39	0.932737905308881+0i	0.124282895581434-0.338457917422379i	245	54	147	152	41	258	0.370302235774236+0i	0.928593204898759+0.0243087226413288i	259	41	83	217	74	225	0.497485315156123+0i	0.739022775952126+0.454261706319196i	208	91	278	21	207	93	0.830662386291807+0i	0.230692799572205-0.506735465726979i	190	110	150	150	295	5	0.991631652042901+0i	0.129099444873581+0i	198
38	78	222	262	37	213	87	0.842614977317636+0i	-0.289601843802864-0.454016268503654i	193	105	248	52	247	52	0.908893259146386+0i	0.171763454332081-0.380013630326824i	243	57	142	158	34	266	0.336650164612069+0i	0.938165120425291+0.0807023759505627i	252	48	88	212	63	236	0.459023246837373+0i	0.759178020190121+0.461461149527329i	207	91	274	26	197	103	0.810349718742881+0i	0.24962141091766-0.530115538863756i	161	139	148	151	297	3	0.99498743710662+0i	0.0990769576862526+0.0135556798293748i	209
39	84	216	265	35	229	71	0.87368949480541+0i	-0.2421534693395-0.421934075364281i	185	113	258	42	262	38	0.934523051258412+0i	0.113225411425281-0.337411726047336i	258	41	151	149	48	252	0.4+0i	0.916476473586939-0.00841863181574476i	254	46	77	223	58	242	0.439696865275764+0i	0.735125301031871+0.516001413224294i	208	92	276	24	190	110	0.795822425754221+0i	0.253198527068177-0.550051972596383i	175	125	172	127	295	5	0.991631652042901+0i	0.0958153224069738-0.0865221974912472i	196
40	80	219	262	38	230	70	0.875595035770913+0i	-0.255308998392608-0.410061762022621i	178	121	241	59	253	46	0.9198662110078+0i	0.117584143872115-0.374192628142265i	254	45	143	157	37	261	0.35236497247244+0i	0.933783941061178+0.0623416200523459i	249	51	69	230	65	234	0.466252404120157+0i	0.685465090436598+0.559237253269952i	209	90	277	23	192	106	0.802680074508781+0i	0.253720886903362-0.539750321477948i	171	129	146	154	295	5	0.991631652042901+0i	0.126819363603051+0.0241560692577239i	208
41	85	215	261	39	236	64	0.886942313043338+0i	-0.233397503450717-0.398571121277378i	190	109	247	53	263	37	0.936304793679209+0i	0.135694751611471-0.32391398197428i	252	48	155	145	36	264	0.346410161513775+0i	0.936958108802513-0.0459293190589469i	251	49	83	216	72	227	0.490716492065718+0i	0.727004695251786+0.480272315979772i	206	94	275	25	211	88	0.840050961983317+0i	0.221802163075783-0.495094114008445i	169	129	155	145	297	3	0.99498743710662+0i	0.0970521902472883-0.02410129391141i	209
42	94	206	264	36	231	69	0.877496438739212+0i	-0.211450072479297-0.430451933261427i	187	112	240	59	256	43	0.925303891145984+0i	0.145168860392919-0.350340849748244i	259	41	153	145	42	257	0.374790911609059+0i	0.926477339730762-0.0342273507689463i	251	49	74	226	53	246	0.421019625532602+0i	0.724779190458432+0.545378400740998i	204	96	276	24	214	85	0.846001810603943+0i	0.210029900502435-0.490069767839016i	188	112	168	131	296	4	0.993310961716756+0i	0.103753619607753-0.0506805658179044i	203
43	88	212	259	40	232	67	0.880863061117602+0i	-0.232646122043447-0.412257261254031i	175	124	241	58	254	45	0.921682335601154+0i	0.104147151887521-0.373704486184633i	247	53	147	152	40	260	0.365148371670111+0i	0.930638225523288+0.024065740411077i	248	52	78	221	59	239	0.444956826199136+0i	0.722625830366822+0.528985190818659i	199	100	279	20	202	97	0.821939951748871+0i	0.203363557874304-0.532031934236816i	182	116	149	150	296	4	0.993310961716756+0i	0.115456890458948+0.00174349616685753i	196
44	85	214	258	42	235	64	0.88654000319079+0i	-0.237804703061933-0.396857337016844i	170	129	254	46	255	45	0.921954445729289+0i	0.0751422943241395-0.379938989317633i	256	44	146	152	46	254	0.391578004149024+0i	0.919771663662864+0.0262059800334487i	247	53	83	216	60	239	0.447960820073665+0i	0.736613532191462+0.506686893328955i	204	95	279	21	180	117	0.778498944161523+0i	0.244956174950316-0.577871842447012i	196	103	149	150	294	6	0.989949493661167+0i	0.141413181356165+0.00152057184253941i	214
45	88	212	256	44	236	63	0.888424256120282+0i	-0.231753178542738-0.396223176218229i	163	136	249	51	253	46	0.9198662110078+0i	0.0531697507461523-0.388611800453545i	252	47	151	148	38	262	0.355902608401044+0i	0.934422999422771-0.013674482918382i	256	44	84	216	82	217	0.523686444009004+0i	0.723184692547341+0.450284808567213i	199	100	279	21	199	101	0.814452781524708+0i	0.208473804682093-0.541484385211651i	173	127	158	141	295	5	0.991631652042901+0i	0.121045849940614-0.0448839490109883i	208
46	89	211	256	43	230	69	0.877058019307029+0i	-0.238158826106394-0.417192526679056i	176	124	262	38	263	36	0.937869213807212+0i	0.0784645117407226-0.338000973652343i	248	52	145	154	42	258	0.374165738677394+0i	0.926379193509845+0.042680087067036i	250	50	73	227	51	249	0.412310562561766+0i	0.721846391951036+0.555821721802298i	215	84	279	21	193	107	0.802080627701064+0i	0.271098451717572-0.532139357821804i	202	98	163	136	294	5	0.99160354576476+0i	0.125139359671295-0.0325967588544343i	201
47	93	205	273	27	230	70	0.875595035770913+0i	-0.20126582117815-0.43911889342047i	184	116	244	56	265	35	0.939858145324779+0i	0.116178589414648-0.321199629558145i	262	38	150	150	35	265	0.341565025531987+0i	0.939858145324779+0i	249	50	90	209	59	240	0.444212128060141+0i	0.768927502661722+0.45981091867711i	208	92	277	22	200	100	0.816496580927726+0i	0.238403686360769-0.525829835272714i	175	124	170	130	296	4	0.993310961716756+0i	0.0909733813905457-0.0711138327732631i	209
48	91	206	265	35	221	77	0.861168240389201+0i	-0.22915905657535-0.453734932019193i	188	112	247	53	262	38	0.934523051258412+0i	0.129819480255673-0.331381304863165i	245	54	146	154	38	262	0.355902608401044+0i	0.933709835172043+0.0389779044630283i	252	48	81	217	76	222	0.505008472252674+0i	0.716671186469676+0.480987373469581i	213	87	282	17	185	113	0.787912031338218+0i	0.263702421959338-0.556467127084127i	167	133	156	144	297	3	0.99498743710662+0i	0.094299033358289-0.0332820117735138i	219
49	91	209	260	39	235	64	0.88654000319079+0i	-0.217344382582047-0.408421647445999i	185	115	251	49	253	47	0.918331820930394+0i	0.129601263662939-0.373992217998765i	261	39	142	157	34	266	0.336650164612069+0i	0.939473374333723+0.0636902314697904i	252	47	82	218	56	242	0.433496785555843+0i	0.751696445802177+0.497024134505687i	209	89	280	19	196	104	0.808290376865476+0i	0.24663538342273-0.534637872125226i	178	122	169	131	296	4	0.993310961716756+0i	0.095548672218595-0.0648365990054752i	210
50	85	215	265	34	233	66	0.882759431581913+0i	-0.229837241033118-0.40976899417533i	206	93	248	51	260	40	0.930949336251263+0i	0.181683531465428-0.316740315917605i	253	46	133	167	33	266	0.332216635610845+0i	0.930813184519762+0.152377565762124i	243	57	92	208	60	240	0.447213595499958+0i	0.758930843998229+0.473311709160186i	203	96	275	25	214	84	0.847420087895683+0i	0.209495193990078-0.487843169805556i	167	131	148	152	297	2	0.996649906832534+0i	0.0812924440115836+0.00897227715387106i	204
51	77	223	253	47	231	68	0.878962599224859+0i	-0.275755898606735-0.389080240499915i	181	119	260	40	254	46	0.920144916122817+0i	0.106216446426932-0.376897067966531i	255	45	149	151	43	257	0.378593889720018+0i	0.92552091900824+0.00881448494293568i	246	53	78	222	61	238	0.451678400996131+0i	0.715928759777812+0.532383915043065i	193	106	282	18	203	96	0.823971944841745+0i	0.177883414635539-0.537984874240265i	179	120	158	141	298	2	0.99666109251507+0i	0.0784577242879382-0.0226064629304228i	213
52	84	215	268	31	225	75	0.866025403784439+0i	-0.241880277115885-0.437600196003547i	177	122	247	53	262	38	0.934523051258412+0i	0.0973748241940866-0.342322669830436i	242	57	144	156	32	267	0.327144328043812+0i	0.943005818124007+0.0609640518095304i	260	40	81	219	63	237	0.458257569495584+0i	0.752947276277723+0.472303291483299i	199	101	280	20	203	97	0.822597511950204+0i	0.200554039777334-0.532082146348029i	183	117	153	147	295	5	0.991631652042901+0i	0.128569260108351-0.0116881145553046i	195
53	78	222	264	36	218	82	0.852447456836295+0i	-0.279178426923367-0.442032509295332i	185	114	249	51	255	45	0.921954445729289+0i	0.131116166702486-0.364429075169979i	247	52	159	141	46	254	0.391578004149024+0i	0.916275409215026-0.0842973376477824i	251	49	83	217	73	226	0.494112494469261+0i	0.724484504863628+0.480598631939239i	201	99	280	20	199	101	0.814452781524708+0i	0.211905288005184-0.54015073413086i	196	104	152	148	295	5	0.991631652042901+0i	0.12897759544117-0.00560772154092049i	204
54	85	215	258	41	218	80	0.855303235210223+0i	-0.265619233883119-0.444862673676126i	189	110	246	54	257	42	0.9271093638699+0i	0.14301837337209-0.346430328208647i	241	59	139	160	34	265	0.337212654836588+0i	0.935182325236625+0.108266541383196i	252	48	91	209	63	236	0.459023246837373+0i	0.769037711690938+0.444835539115347i	209	90	284	15	207	93	0.830662386291807+0i	0.225249861906603-0.509178259267868i	173	127	158	142	297	3	0.99498743710662+0i	0.094449679670616-0.0328520624941272i	202
55	83	217	266	34	215	85	0.84656167328002+0i	-0.266226882642797-0.460930125172604i	181	117	255	45	254	45	0.921682335601154+0i	0.113789379294131-0.370882258136809i	258	41	160	140	45	255	0.387298334620742+0i	0.918089156535772-0.0843344570827023i	250	50	75	225	59	241	0.443471156521669+0i	0.7170309151866+0.53777318638995i	209	89	270	30	183	117	0.781024967590665+0i	0.280781297443719-0.557818844254855i	164	136	157	141	296	4	0.993310961716756+0i	0.100090311642988-0.057578319257711i	210
56	83	216	266	34	223	77	0.862167810425171+0i	-0.252600591043878-0.439157839587261i	191	107	243	57	262	38	0.934523051258412+0i	0.147299970424815-0.323989792091534i	253	46	131	169	38	262	0.355902608401044+0i	0.919263331579704+0.168191142889027i	253	47	71	228	64	235	0.462651945572992+0i	0.704237135438507+0.538519483702206i	200	100	274	26	195	105	0.806225774829855+0i	0.221242650915286-0.54868177426991i	174	126	155	145	294	6	0.989949493661167+0i	0.138448738689063-0.0288434872268882i	205
57	77	223	261	39	241	59	0.89628864398325+0i	-0.243677754359693-0.370523708683917i	178	122	246	54	252	47	0.918046493674746+0i	0.111012367866819-0.380613832686237i	252	48	148	152	34	264	0.337777974017762+0i	0.941044934674727+0.0184518614642103i	249	51	81	218	73	226	0.494112494469261+0i	0.714168025727459+0.495799227347025i	210	89	279	21	197	100	0.814432110921262+0i	0.247060700152323-0.525034615183209i	172	126	144	156	296	4	0.993310961716756+0i	0.111778151274416+0.0289651209389355i	202
58	107	193	259	41	224	76	0.864098759787715+0i	-0.184705299286093-0.468206456329863i	184	114	237	62	258	41	0.928911327404614+0i	0.137924365729974-0.34365770056465i	258	42	148	152	46	254	0.391578004149024+0i	0.919987181499884+0.0170367996574052i	248	52	73	227	52	247	0.41702882811415+0i	0.714679437698884+0.561533843906266i	207	93	274	26	218	82	0.852447456836295+0i	0.218359963879607-0.475028693352128i	180	120	171	128	296	4	0.993310961716756+0i	0.0937495258599518-0.0674118664210355i	204
59	83	217	256	43	235	65	0.885061203156784+0i	-0.24727110629864-0.394364890243177i	196	103	248	51	253	47	0.918331820930394+0i	0.16897269629505-0.35793141043145i	250	50	164	134	34	265	0.337212654836588+0i	0.930874943519943-0.140568363954354i	247	53	79	220	59	239	0.444956826199136+0i	0.723589269610808+0.527666553538206i	199	100	277	23	207	92	0.832050294337844+0i	0.202026204210514-0.516602091076488i	181	117	155	145	297	3	0.99498743710662+0i	0.0988168524475619-0.0153371989736321i	204
60	92	207	264	36	233	67	0.881286937760152+0i	-0.213390971033054-0.421660558761314i	172	128	252	48	250	49	0.914396194949319+0i	0.0853514828235512-0.395720511272828i	253	47	147	152	45	255	0.387298334620742+0i	0.921681175673631+0.0224457213934871i	257	43	84	215	61	238	0.451678400996131+0i	0.760235982051704+0.466934549661363i	199	101	277	22	201	97	0.821277446600905+0i	0.204073212047142-0.532782769831627i	189	110	148	150	294	6	0.989949493661167+0i	0.14137575353737+0.00359114351437207i	204
61	78	222	255	45	232	67	0.880863061117602+0i	-0.267704821110518-0.390402864119506i	155	144	244	56	267	33	0.94339811320566+0i	0.0194372199074878-0.33109242589082i	253	46	145	153	46	254	0.391578004149024+0i	0.919453903578824+0.0356536935019379i	249	51	83	217	80	219	0.517260600111872+0i	0.708770353342466+0.479672865393386i	207	91	283	17	182	116	0.781497444035204+0i	0.250801456639497-0.571279593818954i	178	122	151	148	295	5	0.991631652042901+0i	0.128913355676363-0.0069291698583807i	203
62	94	205	256	43	232	66	0.88233978145207+0i	-0.217488623720946-0.417343034707761i	169	130	265	35	263	36	0.937869213807212+0i	0.058197779048763-0.34207361240884i	251	49	145	154	34	266	0.336650164612069+0i	0.940690324158595+0.0420521188653301i	252	47	75	225	53	247	0.420317340430616+0i	0.733132117924558+0.53465000794986i	201	98	280	20	195	105	0.806225774829855+0i	0.218522257096502-0.549770882416894i	190	110	162	137	294	6	0.989949493661167+0i	0.134943639126831-0.0423109236392654i	212
63	93	204	271	29	247	52	0.908893259146386+0i	-0.175312017055194-0.378389667081833i	185	115	251	49	262	38	0.934523051258412+0i	0.116533852869361-0.336283403994442i	260	40	150	149	43	257	0.378593889720018+0i	0.925553266280211-0.0042211307370639i	250	50	88	211	57	242	0.436618198778998+0i	0.765619738904348+0.472430909123251i	215	85	279	21	198	102	0.812403840463596+0i	0.262381501873969-0.52072636525757i	185	114	176	124	294	5	0.99160354576476+0i	0.104448499587157-0.076242501013198i	217
64	94	205	264	36	225	75	0.866025403784439+0i	-0.219453287382373-0.449266351574508i	184	116	244	56	254	46	0.920144916122817+0i	0.133189807993314-0.368230645628575i	246	53	149	151	31	269	0.321455025366432+0i	0.946874346883683+0.00977946216643258i	259	41	81	217	79	219	0.514879278220574+0i	0.725963653465111+0.455934318412914i	212	88	278	20	198	102	0.812403840463596+0i	0.251217760328969-0.526203037710062i	174	126	167	133	297	3	0.99498743710662+0i	0.0816024481101655-0.0578017340780339i	206
65	86	214	263	36	219	79	0.857262695361848+0i	-0.252253849318277-0.448852611271286i	188	112	247	53	264	36	0.938083151964686+0i	0.126357003465193-0.322542877266414i	252	48	152	148	40	260	0.365148371670111+0i	0.930770427950149-0.0182504005480422i	250	49	81	219	53	245	0.421725442667725+0i	0.748301811700373+0.512046921299847i	212	88	278	21	180	118	0.77719164022626+0i	0.272708510559845-0.567100716478693i	166	134	158	142	296	4	0.993310961716756+0i	0.103279555898864-0.0516397779494321i	213
66	81	219	269	30	227	72	0.871319301068624+0i	-0.24476178565405-0.42531675709843i	198	101	253	46	250	50	0.912870929175277+0i	0.173228648378763-0.36967350736499i	251	49	140	159	33	267	0.33166247903554+0i	0.939224805927192+0.0886383885854663i	257	43	93	207	62	238	0.454606056566195+0i	0.786108527350554+0.418768094009174i	208	90	281	19	210	89	0.83805795570697+0i	0.225293106833419-0.496892220596781i	182	116	155	145	299	0	1+0i	0+0i	203
67	90	208	254	44	237	63	0.888819441731559+0i	-0.224485256134957-0.399507659223228i	203	97	256	43	252	47	0.918046493674746+0i	0.176168721621085-0.355183356836856i	242	58	130	170	35	264	0.34213572772701+0i	0.918204301410106+0.199609630741327i	245	55	80	220	60	239	0.447960820073665+0i	0.719762738221634+0.530351491321204i	196	103	275	25	204	95	0.825998939158906+0i	0.197105177638903-0.528086452634696i	175	125	156	143	297	3	0.99498743710662+0i	0.0967617272396844-0.0252421897147003i	218
68	103	197	256	44	234	65	0.884651736929383+0i	-0.188989875453031-0.426232485064283i	179	121	248	52	248	51	0.910731265592156+0i	0.117190732717483-0.396023855390113i	252	47	149	151	40	259	0.365758477979728+0i	0.930665806898553+0.00904940085407054i	252	48	92	207	54	245	0.424972948184897+0i	0.78790591306688+0.445648140874932i	193	106	280	20	206	93	0.830038077862902+0i	0.177504497687764-0.528704967442404i	181	119	137	162	296	4	0.993310961716756+0i	0.107041577794192+0.043306280799247i	210
69	91	209	268	32	224	75	0.865542534829261+0i	-0.223980410036832-0.447960820073665i	186	112	257	43	258	41	0.928911327404614+0i	0.121742101313926-0.349717895720347i	231	69	144	156	36	264	0.346410161513775+0i	0.935520078453494+0.0692977835891478i	254	46	66	233	71	228	0.487296823281184+0i	0.680031509828545+0.547812880151951i	197	103	281	19	193	107	0.802080627701064+0i	0.201680685615323-0.562131272672496i	192	107	135	165	299	1	0.998331942124796+0i	0.0544636521353604+0.0191583905746738i	206
70	90	208	254	46	224	76	0.864098759787715+0i	-0.249614508659934-0.437065132903316i	189	111	259	41	251	49	0.91469484893415+0i	0.136149864320149-0.380521415664005i	250	50	156	143	43	256	0.379226461405452+0i	0.923342344947339-0.0602179790183047i	242	58	81	219	51	249	0.412310562561766+0i	0.728834686331544+0.546626014748658i	209	91	284	16	195	104	0.807572853087248+0i	0.237657258581747-0.539763943219562i	194	106	163	137	297	3	0.99498743710662+0i	0.0959017708058901-0.0283346141017403i	203
71	86	214	258	42	228	72	0.871779788708135+0i	-0.249751145178088-0.421455057488024i	188	111	251	49	256	44	0.923760430703401+0i	0.136807581414956-0.357701484948074i	256	42	161	139	45	255	0.387298334620742+0i	0.917184573363598-0.0936614028500271i	252	48	85	215	63	237	0.458257569495584+0i	0.749559991237168+0.477660778729568i	198	102	279	21	204	96	0.824621125123532+0i	0.197273578078961-0.530172741087208i	184	116	146	154	298	2	0.99666109251507+0i	0.0810904072775936+0.009540047915011i	229
72	84	216	261	38	224	76	0.864098759787715+0i	-0.255748231572316-0.433504527520724i	177	120	246	54	243	56	0.90150376044714+0i	0.12430788929208-0.414534098186643i	253	47	153	146	35	265	0.341565025531987+0i	0.939312367778744-0.0320251318689379i	247	52	75	225	74	226	0.496655480858378+0i	0.688808872403071+0.528086802175687i	207	93	281	19	214	86	0.844590630621329+0i	0.213620020091356-0.490951274245047i	169	130	159	139	298	2	0.99666109251507+0i	0.0726024939013815-0.0373569879134625i	223
73	85	212	265	35	240	60	0.894427190999916+0i	-0.217841184489755-0.390570375656041i	179	121	255	43	261	39	0.932737905308881+0i	0.0945553680756277-0.347935744596732i	245	55	148	149	37	262	0.351775239887621+0i	0.936071266247056+0.00497645542927726i	244	53	77	223	55	245	0.428174419288838+0i	0.720614033364275+0.545327499384671i	202	98	273	26	192	107	0.801336675953013+0i	0.23148320931666-0.551611326548898i	177	122	162	137	295	5	0.991631652042901+0i	0.117527806871939-0.0534217303963361i	196
74	84	216	259	41	242	58	0.898146239020499+0i	-0.227742670899745-0.376120471637458i	178	122	248	52	259	40	0.930709802132734+0i	0.100481581608619-0.351685535630167i	248	52	148	151	35	265	0.341565025531987+0i	0.939747333526835+0.0144319944060841i	248	52	76	224	63	237	0.458257569495584+0i	0.709314684011904+0.535604965478376i	204	95	273	27	195	105	0.806225774829855+0i	0.240332036913482-0.540592741380253i	187	111	146	154	294	6	0.989949493661167+0i	0.140654552188352+0.0147070373867119i	208
75	78	222	262	38	230	69	0.877058019307029+0i	-0.259771544259349-0.404089068847876i	180	120	257	42	258	41	0.928911327404614+0i	0.0992289308526182-0.356759534001888i	246	54	136	161	48	252	0.4+0i	0.908689378730913+0.119514070224499i	256	44	80	219	62	237	0.455365632796078+0i	0.743789783348386+0.489304505042401i	216	82	277	23	205	93	0.829409104777159+0i	0.262031841260012-0.493375973349574i	177	121	153	146	297	2	0.996649906832534+0i	0.0811586888302425-0.0101109068860419i	202
76	87	211	265	34	220	80	0.856348838577675+0i	-0.244872144485611-0.454647445304254i	182	117	246	54	250	49	0.914396194949319+0i	0.130200763708006-0.38331104835637i	255	44	157	142	50	250	0.408248290463863+0i	0.910572904629623-0.0647326709452339i	258	42	90	209	67	233	0.472581562625261+0i	0.771294224740586+0.426347142066749i	211	89	279	21	195	104	0.807572853087248+0i	0.252116165927442-0.533163695158033i	184	115	145	155	293	7	0.988264472024906+0i	0.151183503756056+0.0218376172092081i	210
77	97	202	266	34	226	74	0.867947771086102+0i	-0.205350491083759-0.452214376682482i	180	118	255	45	249	51	0.91104335791443+0i	0.117468022300254-0.395223055674725i	251	49	165	134	36	264	0.346410161513775+0i	0.927156373255158-0.14276224827433i	254	45	91	208	63	236	0.459023246837373+0i	0.775218750291406+0.433974132938251i	220	80	276	24	194	106	0.804155872120988+0i	0.288675134594813-0.519615242270663i	180	120	168	132	297	3	0.99498743710662+0i	0.0857492925712544-0.0514495755427527i	209
78	90	210	265	35	245	55	0.903696114115064+0i	-0.198058931299397-0.379612951657177i	168	131	240	60	248	52	0.90921211313239+0i	0.0840958878966261-0.407751413206884i	242	56	138	162	40	260	0.365148371670111+0i	0.923395430311564+0.118353478809826i	255	44	70	230	57	243	0.435889894354067+0i	0.718007841947097+0.542646053060807i	204	95	281	19	193	107	0.802080627701064+0i	0.230052999561545-0.551128192038297i	158	142	159	141	297	3	0.99498743710662+0i	0.0664363838829919-0.0747409318683661i	207
79	84	215	265	35	228	71	0.873236397557996+0i	-0.241780179270929-0.423084552887068i	180	119	258	42	256	44	0.923760430703401+0i	0.104405174471941-0.368464687874089i	250	50	148	152	45	255	0.387298334620742+0i	0.921770110138977+0.0184354022027795i	262	38	92	208	71	229	0.486483983977547+0i	0.775831386831502+0.401769825323457i	216	84	283	16	194	105	0.805499491891911+0i	0.261922814988166-0.531570322300397i	176	123	153	146	292	7	0.988224988938522+0i	0.151690430272038-0.0200345851302692i	202
80	83	217	259	40	223	77	0.862167810425171+0i	-0.263775706200052-0.432537909882279i	177	121	237	63	252	47	0.918046493674746+0i	0.122202699412331-0.377169902971916i	247	53	153	145	47	252	0.396472742381497+0i	0.917256433317084-0.0380788666706047i	260	40	74	226	63	237	0.458257569495584+0i	0.731258719799676+0.50523329731614i	210	90	286	14	185	113	0.787912031338218+0i	0.2485567201229-0.563395232278575i	181	119	155	145	294	6	0.989949493661167+0i	0.139616978224424-0.0225188674555523i	212
81	88	209	267	33	232	65	0.883823953706156+0i	-0.216585853871452-0.414663462048434i	173	127	265	35	252	48	0.916515138991168+0i	0.0784464540552736-0.392232270276368i	236	64	153	147	34	266	0.336650164612069+0i	0.941057392739858-0.0328275834676695i	249	50	78	222	59	241	0.443471156521669+0i	0.726953055777343+0.524282927463137i	213	86	283	17	195	105	0.806225774829855+0i	0.255590959914455-0.533547805927461i	174	126	150	150	296	4	0.993310961716756+0i	0.115470053837925+0i	203
82	99	201	258	41	227	73	0.869865890046659+0i	-0.20926910251307-0.446698753151055i	179	120	244	56	255	45	0.921954445729289+0i	0.116321921703785-0.369417393379276i	246	54	159	141	46	253	0.392232270276368+0i	0.915850283074841-0.0858609640382664i	248	51	81	219	65	235	0.465474668125631+0i	0.725692861418158+0.506658863753571i	224	75	285	15	192	107	0.801336675953013+0i	0.289774861714314-0.523345069042429i	163	136	151	149	298	2	0.99666109251507+0i	0.0814280499063891-0.0060116017091383i	206
83	91	208	260	40	222	78	0.860232526704263+0i	-0.240046144358857-0.449864255724376i	185	115	235	63	247	52	0.908893259146386+0i	0.156300631215265-0.386630516333063i	253	46	145	155	39	261	0.360555127546399+0i	0.931658624368736+0.0448576374696058i	255	45	89	211	61	239	0.450924975282289+0i	0.771774646322592+0.448364318339791i	205	95	274	25	201	99	0.818535277187245+0i	0.231485437940146-0.525751359505288i	178	120	148	152	297	3	0.99498743710662+0i	0.0997661708361674+0.00683455607107536i	204
84	88	210	260	40	236	63	0.888424256120282+0i	-0.22375142085521-0.400796260963595i	175	123	248	52	249	51	0.91104335791443+0i	0.10639323517901-0.398347184636899i	243	56	144	156	44	255	0.383610727998386+0i	0.921611873699216+0.0589437326708162i	257	43	84	216	67	232	0.473371173138509+0i	0.749712800298134+0.462439671211933i	198	101	281	19	200	100	0.816496580927726+0i	0.201043973408136-0.541215903396789i	195	105	157	143	291	9	0.98488578017961+0i	0.171146792802541-0.0266228344359508i	213
85	75	223	260	40	236	64	0.886942313043338+0i	-0.25899822681248-0.382430715086176i	178	121	246	54	253	47	0.918331820930394+0i	0.112993338632643-0.379340443521799i	256	43	120	178	34	266	0.336650164612069+0i	0.908337982236146+0.248170861895252i	251	49	83	215	48	252	0.4+0i	0.765687772528496+0.503708482160417i	203	96	282	18	186	114	0.787400787401181+0i	0.232214630180506-0.571030967225185i	186	113	143	157	296	4	0.993310961716756+0i	0.113416793073901+0.0216786619090114i	213
86	81	218	254	45	215	83	0.849397733730856+0i	-0.289324532435223-0.441378301306289i	205	93	251	49	257	43	0.925562891794321+0i	0.184523198330637-0.330582096628305i	248	52	141	158	40	258	0.366371652723656+0i	0.926965120929292+0.0806689324404373i	245	54	83	217	72	228	0.489897948556636+0i	0.714447474656681+0.499564616397811i	219	80	275	25	203	94	0.826741606248097+0i	0.274078449005732-0.491303694560634i	184	115	142	158	299	1	0.998331942124796+0i	0.0562522852955108+0.0130005281571847i	209
87	92	208	269	31	234	66	0.883176086632785+0i	-0.205499287599724-0.421627848695987i	184	116	250	50	247	52	0.908893259146386+0i	0.134242719609278-0.394831528262582i	252	48	152	145	38	261	0.356497266473874+0i	0.933735667813536-0.03236358523814i	260	40	73	226	59	240	0.444212128060141+0i	0.734732915972773+0.512682287065222i	206	93	282	18	207	92	0.832050294337844+0i	0.218890459417774-0.509685466212431i	176	124	164	136	297	3	0.99498743710662+0i	0.0880471099922176-0.0474099823035017i	199
88	80	220	260	39	235	65	0.885061203156784+0i	-0.248502135783315-0.393590339284132i	175	125	250	49	250	49	0.914396194949319+0i	0.0974165873720495-0.392924429333417i	253	45	158	141	40	260	0.365148371670111+0i	0.927876052491234-0.0755823913352294i	250	50	90	210	64	236	0.461880215351701+0i	0.760546758949783+0.45632805536987i	208	92	271	29	201	99	0.818535277187245+0i	0.24830667854344-0.518019105237176i	184	115	164	135	299	1	0.998331942124796+0i	0.0532251520939399-0.0223699914597718i	197
89	69	231	264	35	232	68	0.879393730551528+0i	-0.274343939889259-0.389104188248733i	189	109	239	61	260	40	0.930949336251263+0i	0.150522755677764-0.332680377173805i	242	58	151	147	31	269	0.321455025366432+0i	0.946698161858901-0.0207185182782076i	239	60	67	233	64	236	0.461880215351701+0i	0.651336585123544+0.602019368082346i	215	85	269	31	196	104	0.808290376865476+0i	0.282244684119334-0.516724883233858i	170	130	160	138	297	2	0.996649906832534+0i	0.0715504538894438-0.0396168620528799i	213
90	84	215	261	39	224	76	0.864098759787715+0i	-0.256425337237726-0.433104352039842i	193	107	250	50	249	51	0.91104335791443+0i	0.162874114101893-0.378777009539285i	254	46	158	141	37	263	0.351188458428425+0i	0.93317241029084-0.0765239788474929i	242	57	79	220	58	242	0.439696865275764+0i	0.714325361987619+0.544431762379753i	201	99	281	19	197	102	0.8117036874711+0i	0.211894273692102-0.544277448111086i	184	115	152	147	297	3	0.99498743710662+0i	0.0997384795982893-0.00722742605784704i	206
91	95	205	253	47	239	60	0.894053188394812+0i	-0.211004188221265-0.395153297941641i	193	107	260	40	254	46	0.920144916122817+0i	0.142565751246369-0.364703084583736i	250	50	147	152	42	257	0.374790911609059+0i	0.926817838576222+0.0232479390947213i	259	41	84	215	59	240	0.444212128060141+0i	0.76725385676798+0.462598210717401i	212	87	276	24	193	107	0.802080627701064+0i	0.266094807775846-0.534658975367853i	176	124	147	153	293	7	0.988264472024906+0i	0.151745721489166+0.0175091217102884i	203
92	89	209	262	38	222	78	0.860232526704263+0i	-0.242039458509729-0.448794942623373i	183	117	250	50	253	46	0.9198662110078+0i	0.122916750315825-0.372475000957045i	259	41	151	148	35	265	0.341565025531987+0i	0.939768567631082-0.0129758477933781i	247	52	75	225	78	222	0.509901951359279+0i	0.682686005382721+0.523392604126753i	214	86	278	22	207	93	0.830662386291807+0i	0.248997991959775-0.497995983919549i	175	125	153	146	295	5	0.991631652042901+0i	0.127844336918637-0.0179580673932534i	220
93	103	196	258	42	218	81	0.853871764357245+0i	-0.206409803395865-0.477805402957653i	183	116	243	57	249	51	0.91104335791443+0i	0.140144879732554-0.387762056788371i	242	57	152	147	43	257	0.378593889720018+0i	0.925225033454248-0.0250060819852499i	256	44	95	205	66	233	0.469825271726817+0i	0.783561775547505+0.406565072218045i	194	105	283	17	195	105	0.806225774829855+0i	0.188279818615239-0.560848205758218i	178	122	159	141	295	5	0.991631652042901+0i	0.122906358765721-0.0395056153175533i	198
94	86	213	257	43	226	73	0.869397977228705+0i	-0.252794719177798-0.424549157514714i	182	117	261	39	245	54	0.905206050195775+0i	0.119783346804202-0.407742512521502i	243	57	172	128	36	264	0.346410161513775+0i	0.912888120932787-0.215952028607756i	244	56	81	217	73	227	0.493288286231625+0i	0.703161795778315+0.512084129440155i	194	106	276	24	196	104	0.808290376865476+0i	0.194111996089822-0.555866170620853i	184	116	152	148	297	3	0.99498743710662+0i	0.0998274373174996-0.00587220219514708i	199
95	80	220	267	33	237	61	0.891797069642426+0i	-0.232288019816362-0.388252833121633i	179	120	249	51	269	31	0.946924847422786+0i	0.0920801540477518-0.307984705081073i	246	53	154	146	37	262	0.351775239887621+0i	0.935286692968818-0.0386391324625459i	262	38	86	213	73	226	0.494112494469261+0i	0.75568338980416+0.429878421397792i	212	88	279	21	206	94	0.828653526310404+0i	0.242480603798768-0.504516095000663i	182	117	142	158	297	3	0.99498743710662+0i	0.0971199537345997+0.0238267619828885i	206
96	74	225	260	39	220	79	0.857779664702572+0i	-0.289982004834522-0.424410748797546i	200	100	250	50	249	51	0.91104335791443+0i	0.184390889145858-0.368781778291716i	264	36	168	132	32	268	0.32659863237109+0i	0.933597131317146-0.147410073365865i	255	44	71	229	60	240	0.447213595499958+0i	0.716806231190653+0.534966192320835i	214	85	278	22	191	109	0.797913946905722+0i	0.271971146996024-0.537926601438338i	176	122	165	135	297	3	0.99498743710662+0i	0.0875530384222385-0.0483163063885687i	201
97	88	212	261	37	232	67	0.880863061117602+0i	-0.228088530891766-0.414796202531031i	190	109	254	45	252	48	0.916515138991168+0i	0.144547821457776-0.372969070181176i	248	52	143	157	36	263	0.346988959179744+0i	0.935485806615415+0.0668204147582439i	244	54	75	225	67	233	0.472581562625261+0i	0.693478389779184+0.54383305303736i	206	92	278	22	200	100	0.816496580927726+0i	0.236179640328791-0.526832526356807i	183	116	150	150	293	7	0.988264472024906+0i	0.152752523165195+0i	213
98	82	218	267	32	237	63	0.888819441731559+0i	-0.22896325022751-0.396958222040121i	191	109	249	51	260	40	0.930949336251263+0i	0.139715456395252-0.337361711783658i	256	44	144	155	38	262	0.355902608401044+0i	0.933259211234647+0.0485857795966797i	255	45	84	216	64	236	0.461880215351701+0i	0.750917779264238+0.472005461251807i	197	103	269	31	198	102	0.812403840463596+0i	0.214196799192615-0.542328066040877i	191	109	157	143	297	3	0.99498743710662+0i	0.0985736425510408-0.0168296462892021i	208
99	95	205	253	47	220	80	0.856348838577675+0i	-0.243240233026506-0.455522618213276i	170	129	240	60	262	38	0.934523051258412+0i	0.0792934253955473-0.346957085755151i	264	36	141	159	40	260	0.365148371670111+0i	0.928061669799059+0.0732680265630837i	253	47	77	223	56	243	0.432771267414631+0i	0.735508771012159+0.52128291537755i	197	102	274	26	190	109	0.79715212162844+0i	0.216611430021609-0.56358493891096i	184	115	156	143	288	12	0.979795897113271+0i	0.19654211570408-0.0370296739732325i	215
100	80	218	263	37	242	58	0.898146239020499+0i	-0.230262740882736-0.374582972777065i	184	116	255	45	253	47	0.918331820930394+0i	0.121934260028553-0.376561685382297i	248	51	152	148	48	252	0.4+0i	0.916327525667635-0.0185436162554737i	250	49	84	215	72	228	0.489897948556636+0i	0.730356529006786+0.476003508954672i	205	95	280	20	199	100	0.815813605834619+0i	0.225334624792051-0.532609113144849i	189	111	159	140	294	6	0.989949493661167+0i	0.137377832976502-0.0335757502772515i	205
101	78	221	249	51	219	79	0.857262695361848+0i	-0.302118416368369-0.416923414588349i	178	121	250	50	262	38	0.934523051258412+0i	0.0978495397816034-0.342187279470168i	253	47	154	145	34	265	0.337212654836588+0i	0.940525305064262-0.0412283391835813i	251	49	78	222	62	237	0.455365632796078+0i	0.724955255078904+0.516799785798823i	199	101	276	24	191	109	0.797913946905722+0i	0.218472232045989-0.561785739546828i	172	128	161	138	293	7	0.988264472024906+0i	0.135275952177216-0.0709489259670711i	208
102	91	209	252	47	227	72	0.871319301068624+0i	-0.244189172933461-0.425645772218351i	197	102	257	43	243	56	0.90150376044714+0i	0.176083729408404-0.395329596839515i	258	41	154	145	45	254	0.387945450083904+0i	0.92089064229461-0.038193621108993i	257	43	77	221	54	246	0.424264068711928+0i	0.749714373628551+0.507866476521881i	203	97	275	25	199	101	0.814452781524708+0i	0.226498921053261-0.534195568521843i	184	115	153	147	294	6	0.989949493661167+0i	0.140893213824184-0.0122107451980959i	203
103	83	217	272	28	220	79	0.857779664702572+0i	-0.247431116566356-0.450546212255157i	178	122	244	56	258	42	0.92736184954957+0i	0.106815557900352-0.358595087236895i	242	57	139	161	44	255	0.383610727998386+0i	0.917075999452896+0.108694160800021i	245	55	90	208	78	221	0.510753918455249+0i	0.728974658710076+0.455770097462676i	207	92	272	28	207	93	0.830662386291807+0i	0.238020925587492-0.503334917309016i	181	119	150	150	297	2	0.996649906832534+0i	0.081786082010953+0i	217
104	65	234	260	39	223	77	0.862167810425171+0i	-0.307748077467369-0.402439793611175i	189	109	255	44	257	43	0.925562891794321+0i	0.134612890943599-0.353854070098311i	244	56	161	139	38	262	0.355902608401044+0i	0.92818935802516-0.108617903598689i	241	58	85	215	63	237	0.458257569495584+0i	0.725407473990682+0.513599062186117i	206	94	281	19	186	113	0.78871641202356+0i	0.241643840095768-0.565273983081172i	178	121	166	133	297	3	0.99498743710662+0i	0.0865426285481127-0.0501036270541704i	199
105	88	212	259	40	235	65	0.885061203156784+0i	-0.228765253555485-0.405380223287177i	189	111	242	58	251	49	0.91469484893415+0i	0.157734969111865-0.372092747648503i	256	44	149	150	45	255	0.387298334620742+0i	0.921944120479132+0.00436333747939262i	247	52	77	222	63	236	0.459023246837373+0i	0.712927008319609+0.530125211314581i	188	111	274	26	199	101	0.814452781524708+0i	0.172574540380232-0.553971745379869i	175	125	163	136	295	5	0.991631652042901+0i	0.113509479680402-0.0615001194255022i	211
106	92	208	262	38	227	72	0.871319301068624+0i	-0.225658063273948-0.435753501494521i	192	108	254	46	253	47	0.918331820930394+0i	0.14821674499737-0.367012892374439i	252	48	151	148	35	264	0.34213572772701+0i	0.939548273566953-0.0138630966983123i	256	44	73	227	59	241	0.443471156521669+0i	0.725156685594228+0.526764762176939i	211	89	279	21	198	102	0.812403840463596+0i	0.249263722785145-0.527131479332519i	182	117	148	151	294	6	0.989949493661167+0i	0.141270970159901+0.00652019862276467i	207
107	95	203	252	48	220	80	0.856348838577675+0i	-0.242879978514068-0.45571480413047i	183	117	252	48	253	46	0.9198662110078+0i	0.120737049385313-0.373187243554603i	258	41	151	147	40	260	0.365148371670111+0i	0.93079015386393-0.017214997433292i	250	49	82	217	75	224	0.500835422470633+0i	0.718520793093154+0.482588592375999i	207	92	275	25	198	102	0.812403840463596+0i	0.244350807392099-0.529426749349548i	177	123	151	149	295	5	0.991631652042901+0i	0.129010990293224-0.00477818482567493i	202
108	96	203	268	32	227	72	0.871319301068624+0i	-0.203193457448825-0.446671125589373i	185	114	249	51	248	52	0.90921211313239+0i	0.140945644123242-0.391749484665925i	240	60	163	137	41	259	0.369684550213647+0i	0.919613351846538-0.132833039711167i	244	56	89	211	66	234	0.469041575982343+0i	0.740853279715883+0.480766490028392i	217	83	278	22	198	102	0.812403840463596+0i	0.270409424995563-0.516603080588539i	173	127	151	148	295	5	0.991631652042901+0i	0.128823939918589-0.00842966016625924i	218
109	91	208	252	48	234	64	0.886134808778472+0i	-0.231140348637181-0.401670561409501i	186	113	245	55	249	50	0.912565570100276+0i	0.14708996480896-0.381560771725891i	246	54	164	136	36	264	0.346410161513775+0i	0.928264217848855-0.135371865102958i	258	42	84	216	75	225	0.5+0i	0.738963744530364+0.451588954990778i	194	105	288	12	213	87	0.842614977317636+0i	0.165772247798089-0.512366628362903i	179	121	159	141	297	3	0.99498743710662+0i	0.0955064136811238-0.0296399214872453i	201
110	76	224	260	40	221	77	0.861168240389201+0i	-0.283732397840242-0.421764375167928i	176	123	258	42	269	31	0.946924847422786+0i	0.0768448103608248-0.312134920273176i	251	48	167	133	34	265	0.337212654836588+0i	0.928579762922873-0.155007255662954i	258	42	77	220	72	227	0.490716492065718+0i	0.724292909224207+0.484352254110838i	197	103	272	28	185	115	0.785281265959316+0i	0.222575318974208-0.577748700316031i	178	121	152	148	297	3	0.99498743710662+0i	0.0997563029131773-0.0069771075019977i	196
111	80	219	268	32	228	72	0.871779788708135+0i	-0.249239139249868-0.421758048489872i	200	100	250	50	246	54	0.905538513813742+0i	0.189736659610103-0.379473319220206i	257	43	143	157	29	271	0.310912635102961+0i	0.948411133591792+0.0620455881789022i	248	49	83	217	62	238	0.454606056566195+0i	0.741112510796553+0.494050179307893i	212	88	284	16	200	100	0.816496580927726+0i	0.24243918497179-0.523981464293869i	181	119	142	158	297	3	0.99498743710662+0i	0.0968277323709358+0.024987801902177i	208
112	85	215	258	41	236	63	0.888424256120282+0i	-0.235319186765807-0.39411574629416i	187	112	252	47	254	46	0.920144916122817+0i	0.13453897027464-0.367739852084015i	248	52	156	144	40	259	0.365758477979728+0i	0.928970336752028-0.0568757349031854i	248	52	73	227	68	232	0.476095228569523+0i	0.691483417378131+0.543308399368531i	209	90	277	23	196	103	0.809640904752736+0i	0.249686141707208-0.531167050927049i	186	112	165	135	294	6	0.989949493661167+0i	0.13118381820821-0.0528280781433063i	201
113	89	211	261	37	225	75	0.866025403784439+0i	-0.237918919846805-0.439766514845013i	186	114	255	45	259	41	0.929157324317757+0i	0.119897691961183-0.34970160155345i	260	40	139	160	41	259	0.369684550213647+0i	0.924925015062839+0.0885835754772862i	251	49	75	225	58	241	0.440431530558801+0i	0.720789945987487+0.535240058901599i	211	87	272	28	186	114	0.787400787401181+0i	0.280765239622542-0.548790379124577i	181	118	149	151	289	11	0.981495457622364+0i	0.191389645142528+0.00605560887805461i	211
114	90	210	263	36	234	66	0.883176086632785+0i	-0.218635242815686-0.414968228421076i	168	131	238	62	259	41	0.929157324317757+0i	0.0762988413787501-0.361725245830212i	260	40	145	155	49	251	0.404145188432738+0i	0.913751377977628+0.0415341535444376i	251	49	81	219	64	236	0.461880215351701+0i	0.73235545824511+0.500322045731808i	195	105	271	29	202	97	0.821939951748871+0i	0.198539579626968-0.533850869663626i	193	107	161	139	293	7	0.988264472024906+0i	0.147987057558213-0.0378571542590776i	209
115	83	216	254	46	227	73	0.869865890046659+0i	-0.266368674296156-0.415187984757557i	189	111	254	46	256	44	0.923760430703401+0i	0.13447004045817-0.35858677455512i	253	47	155	145	34	266	0.336650164612069+0i	0.940522279299348-0.0456564213252112i	256	43	83	216	71	229	0.486483983977547+0i	0.741082607919816+0.462741722316129i	200	99	278	22	193	107	0.802080627701064+0i	0.219812698646131-0.555291854956087i	178	121	150	149	296	4	0.993310961716756+0i	0.115452287847538-0.00202547873416733i	216
116	72	227	262	38	226	71	0.872320331611479+0i	-0.278841408517622-0.401627573696264i	177	122	245	55	258	42	0.92736184954957+0i	0.104360737288678-0.359317180931504i	247	53	151	147	36	262	0.347570667818095+0i	0.93745186150937-0.0194586285513603i	253	47	75	225	54	245	0.424972948184897+0i	0.731765452203175+0.532838921507166i	207	93	278	22	191	109	0.797913946905722+0i	0.245207722718105-0.550641903647674i	191	109	161	138	292	8	0.986576572463249+0i	0.157193031943576-0.0442381891023196i	203
117	96	204	247	53	226	73	0.869397977228705+0i	-0.240340041455448-0.431721926318121i	201	98	249	50	270	30	0.948683298050514+0i	0.145359062738089-0.280839354222132i	248	52	147	153	49	250	0.404820452376368+0i	0.913968051141307+0.0279786138104482i	259	41	85	213	65	235	0.465474668125631+0i	0.761910087242562+0.450362467676165i	194	106	277	23	197	103	0.810349718742881+0i	0.191819024712188-0.553659457691999i	178	121	164	135	297	3	0.99498743710662+0i	0.0891278030761087-0.0453457243720552i	211
118	94	204	258	42	213	86	0.844022856289923+0i	-0.244671715453268-0.47724330243321i	186	112	250	49	260	39	0.932504808240314+0i	0.125144472252091-0.338782590570179i	264	36	151	149	41	259	0.369684550213647+0i	0.929121578561138-0.00815018928562394i	249	51	87	212	71	228	0.487296823281184+0i	0.737696349074417+0.46727497534358i	206	94	275	25	204	96	0.824621125123532+0i	0.23127837350442-0.51624636942951i	184	116	150	150	297	3	0.99498743710662+0i	0.1+0i	204
119	93	207	266	34	229	71	0.87368949480541+0i	-0.214545871920985-0.436619669172531i	185	115	254	46	261	39	0.932737905308881+0i	0.115002807402642-0.341722627710708i	249	51	147	153	50	250	0.408248290463863+0i	0.912452084955396+0.0276500631804666i	255	45	71	225	55	245	0.428174419288838+0i	0.725302419933052+0.539076122923215i	207	92	276	24	199	100	0.815813605834619+0i	0.240758660615686-0.525816914784659i	184	115	150	150	290	9	0.984834841763755+0i	0.173494479589872+0i	216
120	76	224	258	41	228	71	0.873236397557996+0i	-0.273944152970169-0.403004708450646i	186	113	246	53	268	32	0.945163125250522+0i	0.115543253696271-0.305477369361375i	245	55	154	145	28	272	0.305505046330389+0i	0.951116871234698-0.0452035830370301i	255	45	77	223	66	234	0.469041575982343+0i	0.725144577437906+0.504148134790163i	204	96	279	21	214	86	0.844590630621329+0i	0.206743202925323-0.493886540321606i	179	121	159	140	298	2	0.99666109251507+0i	0.0775672279308816-0.0254949371010278i	201
121	87	212	258	42	230	70	0.875595035770913+0i	-0.242552626198726-0.417733834944495i	178	122	249	51	253	45	0.921408318060242+0i	0.105757390182311-0.373927915287455i	253	47	164	135	37	262	0.351775239887621+0i	0.926884087997461-0.130920082566125i	253	45	70	230	67	230	0.474962341232677+0i	0.699243269507362+0.534293575162035i	190	109	276	24	197	103	0.810349718742881+0i	0.179848288330044-0.557662914777455i	192	107	158	142	294	6	0.989949493661167+0i	0.138996401794852-0.0260768151445714i	196
122	77	223	269	31	217	82	0.851911091817218+0i	-0.273834568874118-0.44638785884959i	181	119	245	55	255	44	0.923494888651014+0i	0.119002656715278-0.364685560901658i	249	51	139	160	51	248	0.412999469579453+0i	0.905617991598683+0.096371631821082i	253	47	90	208	62	238	0.454606056566195+0i	0.771592975317201+0.444946753864418i	208	92	275	25	202	97	0.821939951748871+0i	0.239732668321875-0.516665233452317i	194	106	154	146	298	2	0.99666109251507+0i	0.0813143398050033-0.00739221270954574i	200
123	90	210	258	42	221	79	0.858292879305582+0i	-0.249212596469347-0.448582673644825i	174	126	245	55	269	30	0.948507012013862+0i	0.0775850492340257-0.307107486551352i	254	46	137	161	45	255	0.387298334620742+0i	0.915796763314796+0.106378044267336i	236	64	98	199	63	237	0.458257569495584+0i	0.764460007424568+0.453432351126858i	208	92	275	25	201	99	0.818535277187245+0i	0.241787539768444-0.521093835707853i	191	108	144	156	300	0	1+0i	0+0i	222
124	86	214	260	39	231	69	0.877496438739212+0i	-0.239761867586785-0.415348343985259i	180	117	235	64	252	48	0.916515138991168+0i	0.139101056838461-0.375034526392469i	262	38	151	149	37	263	0.351188458428425+0i	0.936267475088004-0.00835953102757138i	253	47	88	212	65	234	0.466252404120157+0i	0.757932548830267+0.456231242985209i	203	97	288	12	193	106	0.803420780060347+0i	0.213470405569234-0.555828603180271i	183	116	143	157	296	4	0.993310961716756+0i	0.113044605909781+0.0235425233999175i	211
125	94	206	262	38	221	79	0.858292879305582+0i	-0.22949219304078-0.45898438608156i	198	102	248	50	260	39	0.932504808240314+0i	0.15671136486639-0.325386432923084i	250	50	161	138	36	264	0.346410161513775+0i	0.931900185751875-0.107526944509832i	254	46	86	214	73	227	0.493288286231625+0i	0.740828519675838+0.455894473646669i	203	96	277	23	203	97	0.822597511950204+0i	0.221377330704057-0.52376083357166i	185	115	161	138	300	0	1+0i	0+0i	209
126	102	198	257	43	230	70	0.875595035770913+0i	-0.197711034508906-0.440730847759436i	186	112	247	53	261	39	0.932737905308881+0i	0.129252262308714-0.33659152200862i	251	49	143	156	37	263	0.351188458428425+0i	0.934358914618572+0.0603331197558268i	248	52	88	211	62	238	0.454606056566195+0i	0.753726467783213+0.474583759832103i	203	97	283	17	210	89	0.83805795570697+0i	0.201966590671956-0.506821821874908i	191	107	133	165	295	5	0.991631652042901+0i	0.1206418478205+0.0459587991697141i	208
127	76	224	259	40	234	65	0.884651736929383+0i	-0.260469264414-0.386713158094544i	179	118	241	57	261	39	0.932737905308881+0i	0.113803410993825-0.342123930244832i	250	49	153	146	41	259	0.369684550213647+0i	0.928594376168182-0.0323391076277476i	251	49	78	221	58	242	0.439696865275764+0i	0.73223345634336+0.520096944884436i	216	82	274	26	195	105	0.806225774829855+0i	0.28268949338379-0.519698614901383i	185	114	146	154	299	1	0.998331942124796+0i	0.0573743749718032+0.00644316924565977i	206
128	94	206	256	44	231	67	0.880436133535476+0i	-0.221492330154429-0.419253339220884i	184	116	258	42	260	40	0.930949336251263+0i	0.109648898376758-0.348296500726173i	257	43	149	150	32	268	0.32659863237109+0i	0.945152737005128+0.00443137281751537i	257	42	83	217	67	232	0.473371173138509+0i	0.748252765645944+0.46479837687396i	212	87	281	18	215	85	0.84656167328002+0i	0.228494782167784-0.480753021681019i	172	124	149	150	296	4	0.993310961716756+0i	0.115445503389952+0.00238098306880057i	202
129	87	212	266	34	226	73	0.869397977228705+0i	-0.234977256131291-0.434664061421744i	183	116	252	47	254	45	0.921682335601154+0i	0.120518473206356-0.368750552347805i	249	51	146	153	35	265	0.341565025531987+0i	0.939267415980025+0.033317482070843i	249	50	72	228	59	241	0.443471156521669+0i	0.706277926256482+0.551819557660089i	212	87	277	23	205	95	0.82663978450915+0i	0.249143979660921-0.504573031448754i	182	118	150	150	297	3	0.99498743710662+0i	0.1+0i	209
130	75	225	264	36	226	74	0.867947771086102+0i	-0.272970047828399-0.414914472699167i	175	125	249	50	261	39	0.932737905308881+0i	0.0875853046361475-0.34975536366408i	246	54	142	158	38	262	0.355902608401044+0i	0.931294982713633+0.0776079152261361i	252	48	76	223	66	233	0.469825271726817+0i	0.715371150673411+0.517212075295059i	211	89	280	19	207	93	0.830662386291807+0i	0.235124448932408-0.504694455600843i	173	127	157	142	295	5	0.991631652042901+0i	0.122699193568085-0.0401444213360755i	212
131	97	203	253	47	224	75	0.865542534829261+0i	-0.229153773579439-0.44533657884306i	186	114	250	50	259	41	0.929157324317757+0i	0.125219354277014-0.347831539658373i	245	54	162	137	34	263	0.338346145948368+0i	0.933062954036794-0.122128658905339i	251	49	91	208	59	241	0.443471156521669+0i	0.774932234747674+0.450348048604976i	207	92	268	32	196	104	0.808290376865476+0i	0.2586122925205-0.528948342301929i	186	114	152	148	296	3	0.994970630312245+0i	0.100012862563562-0.00555627014242015i	204
132	83	217	261	39	221	79	0.858292879305582+0i	-0.265181891639269-0.439331193611326i	185	115	247	53	276	22	0.962379601116054+0i	0.0922195342982272-0.255579852197944i	247	53	159	140	28	272	0.305505046330389+0i	0.94762623965606-0.0931191526055846i	258	42	87	213	72	228	0.489897948556636+0i	0.753024987715781+0.439264576167539i	206	94	275	25	201	99	0.818535277187245+0i	0.234864298563956-0.524250666437403i	168	131	146	154	299	1	0.998331942124796+0i	0.0564394220124267+0.0121624412120472i	211
133	80	218	263	36	217	83	0.850490054811538+0i	-0.273904753760425-0.449046603966791i	194	105	255	44	251	49	0.91469484893415+0i	0.157068029820315-0.372374767326813i	258	41	160	137	44	256	0.382970843102535+0i	0.918546015065352-0.0980130172012665i	247	52	83	215	66	234	0.469041575982343+0i	0.730595200211416+0.496216337324801i	210	89	275	25	200	100	0.816496580927726+0i	0.252206465469056-0.519350779443855i	188	111	150	149	298	2	0.99666109251507+0i	0.0816427733456724-0.001060295757736i	199
134	91	209	258	42	219	81	0.854400374531753+0i	-0.249114642253609-0.456006463786267i	184	116	248	52	262	38	0.934523051258412+0i	0.116655159637867-0.336241342485618i	257	40	146	154	41	259	0.369684550213647+0i	0.928539085126408+0.0338895371161343i	259	41	88	211	72	228	0.489897948556636+0i	0.758649742385147+0.429477087140805i	204	96	284	16	187	112	0.790833775328715+0i	0.228762663249309-0.567670312507545i	161	137	143	156	298	2	0.99666109251507+0i	0.071848327867726+0.0387876842474317i	203
135	100	199	257	42	222	78	0.860232526704263+0i	-0.213268669771289-0.463159232331587i	176	124	252	48	264	34	0.941225817893058+0i	0.0834324110779396-0.327311766536532i	244	55	155	144	41	259	0.369684550213647+0i	0.927587614424651-0.0539865807337098i	252	47	86	214	86	214	0.535412613473634+0i	0.71707735716527+0.446243652250881i	203	96	276	23	204	95	0.825998939158906+0i	0.219562082391087-0.519151465840607i	194	106	137	162	296	4	0.993310961716756+0i	0.111046948734281+0.0316529384124015i	206
136	97	201	258	41	224	76	0.864098759787715+0i	-0.218124221624031-0.453602422033044i	187	113	241	59	260	40	0.930949336251263+0i	0.137533164472716-0.338257242351815i	254	45	143	157	43	257	0.378593889720018+0i	0.923507046381153+0.0616555103054467i	261	39	82	217	66	234	0.469041575982343+0i	0.75392304314807+0.460000048924295i	204	95	280	20	205	95	0.82663978450915+0i	0.218186915432561-0.518711033814292i	164	136	146	153	295	5	0.991631652042901+0i	0.125220184357829+0.0314097452402582i	204
137	92	207	260	40	222	78	0.860232526704263+0i	-0.236834030939907-0.451563552325423i	181	118	255	45	258	42	0.92736184954957+0i	0.107845491060368-0.358286686967222i	253	47	143	156	41	259	0.369684550213647+0i	0.927300340218335+0.058714669072499i	251	49	83	217	67	232	0.473371173138509+0i	0.734038559326631+0.486936470048359i	210	89	277	22	202	97	0.821939951748871+0i	0.244173842319463-0.514581237945976i	174	125	160	140	297	3	0.99498743710662+0i	0.0926287945477161-0.0376816456731525i	223
138	100	200	271	29	235	65	0.885061203156784+0i	-0.177765704300628-0.43019300440752i	175	123	249	51	253	47	0.918331820930394+0i	0.101171818024672-0.382662945559469i	236	64	158	141	36	264	0.346410161513775+0i	0.933504226741042-0.0925735310799431i	243	57	86	213	61	238	0.451678400996131+0i	0.736025181611726+0.504235613683726i	205	95	279	21	204	96	0.824621125123532+0i	0.22186033337593-0.520363327372636i	165	135	162	137	297	3	0.99498743710662+0i	0.0767168693418809-0.0641445395835124i	198
139	88	211	251	48	227	73	0.869865890046659+0i	-0.255626104246715-0.421886985057587i	171	127	253	47	246	54	0.905538513813742+0i	0.0891891151726058-0.414783439561812i	249	51	148	151	44	256	0.382970843102535+0i	0.923653705656806+0.0140415583103801i	252	48	81	218	49	251	0.404145188432738+0i	0.758560308537347+0.511129068805905i	219	81	283	17	193	106	0.803420780060347+0i	0.274194195309596-0.52851924603154i	196	104	152	147	295	5	0.991631652042901+0i	0.128907934783703-0.00702929701088972i	195
140	74	226	269	31	219	81	0.854400374531753+0i	-0.279682678337021-0.437924193711914i	187	111	251	48	250	50	0.912870929175277+0i	0.143560146001113-0.382174241867248i	233	66	139	161	30	270	0.316227766016838+0i	0.940610346867328+0.123499697838189i	240	60	89	210	77	222	0.507469293270086+0i	0.714369278276937+0.48182097364275i	195	105	277	23	178	122	0.77028133388609+0i	0.212983341397116-0.601086319054082i	169	131	157	143	298	2	0.99666109251507+0i	0.0766153946618239-0.028226724349093i	214
141	92	208	245	55	230	70	0.875595035770913+0i	-0.25170871917141-0.412281522780759i	197	102	254	46	246	54	0.905538513813742+0i	0.176747705453152-0.385694501668154i	242	57	149	151	36	263	0.346988959179744+0i	0.937814777222112+0.0101047430050239i	241	59	95	205	63	236	0.459023246837373+0i	0.760339073174099+0.459545593676654i	218	81	272	28	214	85	0.846001810603943+0i	0.261698542652273-0.464537198971757i	175	125	147	153	293	7	0.988264472024906+0i	0.151664442271159+0.0181997330725391i	208
142	93	206	258	41	235	65	0.885061203156784+0i	-0.214987591075998-0.412852276668067i	172	128	253	46	259	40	0.930709802132734+0i	0.0758041892253183-0.357816977112516i	258	42	151	149	39	261	0.360555127546399+0i	0.932697924258892-0.00863609189128594i	257	43	82	216	63	237	0.458257569495584+0i	0.75189685971411+0.47397374647976i	213	87	277	22	197	103	0.810349718742881+0i	0.258872141835988-0.52566010645148i	188	110	161	139	295	5	0.991631652042901+0i	0.12431260137891-0.0348287784034246i	207
143	82	218	261	39	231	69	0.877496438739212+0i	-0.250525561468191-0.408946137102489i	190	110	245	54	262	38	0.934523051258412+0i	0.137105364647943-0.328433837555483i	242	58	157	142	39	261	0.360555127546399+0i	0.929633316325402-0.0760387873248565i	251	49	86	213	72	226	0.491539152311424+0i	0.736552380973857+0.464628724711149i	188	111	279	20	205	94	0.828020971411347+0i	0.159782011274808-0.537448583378901i	167	132	164	136	296	3	0.994970630312245+0i	0.0783191268834563-0.0624464505017425i	201
144	84	216	261	38	234	66	0.883176086632785+0i	-0.238329505010677-0.403979018070698i	180	116	259	41	257	43	0.925562891794321+0i	0.107970668265736-0.362871420929761i	240	60	146	154	39	261	0.360555127546399+0i	0.931818045217944+0.0414141353430196i	258	42	95	204	65	235	0.465474668125631+0i	0.789617430006672+0.399797007946522i	204	96	280	20	193	107	0.802080627701064+0i	0.229095745745335-0.551526795312844i	185	114	159	139	298	2	0.99666109251507+0i	0.0785716844035034-0.0222071402180239i	190
145	86	213	250	49	219	81	0.854400374531753+0i	-0.277553117869333-0.439276981824693i	175	124	251	49	250	49	0.914396194949319+0i	0.0994089853493177-0.392425091315561i	242	57	156	143	29	271	0.310912635102961+0i	0.948100559830675-0.0666232825826961i	256	44	77	223	67	233	0.472581562625261+0i	0.7258175721232+0.499855497782959i	210	90	279	21	196	102	0.810998224908889+0i	0.246732990044099-0.530475928594813i	170	129	147	152	294	6	0.989949493661167+0i	0.14038132626657+0.0171196739349475i	195
146	89	211	269	31	223	77	0.862167810425171+0i	-0.231103501151361-0.450841256344458i	171	128	244	55	259	40	0.930709802132734+0i	0.0811413556964182-0.356644563409838i	249	51	149	150	30	270	0.316227766016838+0i	0.948671117900214+0.00480729258082606i	257	43	75	225	73	227	0.493288286231625+0i	0.712309014275658+0.499282019352097i	199	101	282	18	204	96	0.824621125123532+0i	0.196863168693116-0.530325270765127i	187	112	148	152	298	1	0.998326358659656+0i	0.0577499641067165+0.0030697314254059i	194
147	98	201	269	31	230	70	0.875595035770913+0i	-0.192393530414098-0.443077942114176i	189	111	242	57	254	46	0.920144916122817+0i	0.15169807073897-0.361000039705549i	250	50	144	154	33	267	0.33166247903554+0i	0.942205249883089+0.0474264387525044i	250	49	83	216	63	237	0.458257569495584+0i	0.74124011510834+0.490472314972185i	216	84	281	19	195	104	0.807572853087248+0i	0.265359201153069-0.526697808349272i	187	113	151	149	295	5	0.991631652042901+0i	0.129052319686804-0.00348790053207575i	224
148	84	215	273	27	233	67	0.881286937760152+0i	-0.222705385728192-0.416816079945329i	185	115	247	53	251	49	0.91469484893415+0i	0.137169365271477-0.380155098038095i	248	52	149	150	39	261	0.360555127546399+0i	0.932725684243002+0.00477472024559587i	258	42	97	202	65	235	0.465474668125631+0i	0.79548638844309+0.38798806571221i	200	97	281	19	197	103	0.810349718742881+0i	0.216253310742199-0.544580424663219i	193	107	149	151	296	4	0.993310961716756+0i	0.115438841496812+0.00268462422085611i	218
149	89	211	259	41	230	69	0.877058019307029+0i	-0.234600346613599-0.419203898047251i	184	116	252	48	250	49	0.914396194949319+0i	0.128015467292905-0.384046401878714i	256	44	151	149	37	262	0.351775239887621+0i	0.936042841558021-0.0088305928448869i	248	51	80	219	59	240	0.444212128060141+0i	0.732042155912948+0.51651705417208i	212	88	269	29	197	103	0.810349718742881+0i	0.267542948307756-0.521300397222299i	182	118	140	159	298	2	0.99666109251507+0i	0.0782519586027238+0.0233087460302846i	198
150	84	216	260	40	215	83	0.849397733730856+0i	-0.27152680559883-0.452544675998051i	211	89	243	57	258	40	0.930468598116313+0i	0.200940208622503-0.306351465604799i	238	62	145	154	31	269	0.321455025366432+0i	0.945680937527708+0.0485204190355125i	267	33	87	212	58	241	0.440431530558801+0i	0.79129479190418+0.424113922425275i	200	98	282	18	194	105	0.805499491891911+0i	0.214816894549239-0.552290023790122i	184	116	163	136	299	1	0.998331942124796+0i	0.0536354113103403-0.0213676387769898i	199
151	89	210	270	30	216	84	0.848528137423857+0i	-0.238851465968017-0.472175790574791i	183	117	261	39	251	49	0.91469484893415+0i	0.115169362692116-0.387387856328028i	249	51	156	143	43	257	0.378593889720018+0i	0.923561087212008-0.0608406513314893i	251	49	74	226	60	240	0.447213595499958+0i	0.714691718409253+0.537787827713894i	210	90	279	21	202	97	0.821939951748871+0i	0.240206934546056-0.51644490927402i	174	124	155	145	296	4	0.993310961716756+0i	0.113256650479958-0.022500321228685i	192
152	88	212	263	37	232	66	0.88233978145207+0i	-0.226376579059627-0.412589571511902i	173	125	250	50	252	48	0.916515138991168+0i	0.0939412389603729-0.388812350141543i	240	60	153	145	39	260	0.361157559257308+0i	0.931572811137506-0.0416811101180091i	241	59	82	218	61	238	0.451678400996131+0i	0.714685995831623+0.534051073808246i	212	87	279	20	199	101	0.814452781524708+0i	0.252197956926198-0.522554166751083i	180	120	161	139	300	0	1+0i	0+0i	191
153	103	196	267	33	241	59	0.89628864398325+0i	-0.164262438943001-0.411927806562222i	179	117	250	50	245	55	0.903696114115064+0i	0.128342193736864-0.408486982216255i	235	63	148	152	37	263	0.351188458428425+0i	0.936055066057194+0.0216235976500033i	250	50	77	223	73	227	0.493288286231625+0i	0.702579363162131+0.512882935108355i	195	105	280	20	189	110	0.79505158537756+0i	0.198406235998426-0.573173570662121i	179	121	150	149	295	5	0.991631652042901+0i	0.129080132259421-0.00223296273081687i	219
154	79	221	265	35	219	81	0.854400374531753+0i	-0.272972252931447-0.442138156156569i	187	113	253	47	252	48	0.916515138991168+0i	0.135228914223045-0.3764480585128i	257	43	146	153	37	262	0.351775239887621+0i	0.935580758299618+0.0307054604511799i	242	58	71	228	62	237	0.455365632796078+0i	0.67631309317614+0.579001502991788i	212	87	271	29	192	108	0.8+0i	0.276080266586708-0.532709758124827i	183	113	160	138	298	2	0.99666109251507+0i	0.0779401406392293-0.0243310736262062i	193
155	85	215	261	38	243	57	0.9+0i	-0.21898043939287-0.376891983416079i	191	108	251	48	251	48	0.916223162195294+0i	0.15163505317375-0.370866455352665i	246	54	140	159	38	262	0.355902608401044+0i	0.929950398282471+0.0923341219030463i	241	59	91	209	75	225	0.5+0i	0.726660304472153+0.471131406196231i	206	92	273	26	211	88	0.840050961983317+0i	0.227970567565727-0.492284269091207i	164	135	153	147	294	6	0.989949493661167+0i	0.138507258304433-0.0285611518848451i	198
156	88	212	263	37	227	73	0.869865890046659+0i	-0.237284002636632-0.432469230611927i	174	126	253	47	253	47	0.918331820930394+0i	0.0898217576360918-0.385485043188228i	242	58	145	155	39	261	0.360555127546399+0i	0.931363441821175+0.0506175783598464i	258	42	96	204	60	240	0.447213595499958+0i	0.8+0.4i	206	94	282	17	188	111	0.792945484762994+0i	0.236526137442428-0.561509434026309i	182	116	162	138	294	6	0.989949493661167+0i	0.133010115597528-0.0480448659976524i	199
157	90	209	248	52	237	63	0.888819441731559+0i	-0.238406044347666-0.391359882995816i	190	109	257	42	264	36	0.938083151964686+0i	0.122128286877575-0.324167675045414i	241	59	145	155	34	266	0.336650164612069+0i	0.940211632110106+0.0516599797862695i	249	51	83	215	72	227	0.490716492065718+0i	0.72348398725989+0.485559722993215i	199	100	278	22	213	87	0.842614977317636+0i	0.194800874874496-0.50204842311089i	170	129	158	140	296	3	0.994970630312245+0i	0.0916676145919157-0.0403793666503266i	205
158	80	220	256	43	231	69	0.877496438739212+0i	-0.262799924757074-0.401168542569924i	183	114	242	57	253	46	0.9198662110078+0i	0.137877930999706-0.367199986369001i	244	55	147	153	34	266	0.336650164612069+0i	0.941158812182195+0.0297784640044949i	259	41	86	213	69	230	0.480384461415262+0i	0.757193767195923+0.442592779144007i	205	93	279	21	193	106	0.803420780060347+0i	0.238433300307102-0.545586483952716i	186	113	149	150	298	2	0.99666109251507+0i	0.0816419982908804+0.00111838353823124i	199
159	90	209	258	42	206	94	0.828653526310404+0i	-0.270800413030837-0.489898427876291i	178	120	261	39	256	44	0.923760430703401+0i	0.0974139092200791-0.370374401055376i	249	51	159	140	29	271	0.310912635102961+0i	0.946063633707706-0.0910875090729016i	253	47	95	204	61	239	0.450924975282289+0i	0.788351045523248+0.418532311403874i	208	92	285	15	205	94	0.828020971411347+0i	0.221329887379807-0.515164393039205i	169	130	146	154	294	6	0.989949493661167+0i	0.138555361549465+0.0283268739167794i	198
160	83	217	266	33	236	64	0.886942313043338+0i	-0.229688734371348-0.400719875519323i	179	121	248	51	257	42	0.9271093638699+0i	0.105527352482504-0.359627870586781i	253	47	151	149	33	267	0.33166247903554+0i	0.943353654188543-0.00915877334163624i	261	39	77	223	73	227	0.493288286231625+0i	0.726779928971492+0.47797238571999i	197	103	282	18	188	112	0.791622805802528+0i	0.20495235296492-0.575610863646158i	188	111	153	147	298	1	0.998326358659656+0i	0.0576578746275625-0.0044778453282185i	192
161	96	204	248	51	230	70	0.875595035770913+0i	-0.231615043933891-0.423895983416728i	191	109	245	55	251	49	0.91469484893415+0i	0.160142885635501-0.371062783789574i	251	49	156	143	35	265	0.341565025531987+0i	0.937904881497334-0.0605620887751184i	248	51	75	225	70	230	0.483045891539648+0i	0.697490732122859+0.529314032753134i	214	86	279	21	201	98	0.819902922714382+0i	0.254439453341903-0.512854523142273i	183	117	147	153	295	5	0.991631652042901+0i	0.128569260108351+0.0116881145553046i	192
162	88	210	262	38	237	63	0.888819441731559+0i	-0.220317714548051-0.401820985833647i	174	126	243	56	251	49	0.91469484893415+0i	0.100166099701569-0.39153554858264i	252	48	149	150	44	255	0.383610727998386+0i	0.923483719081915+0.00454202104604522i	252	48	83	216	67	233	0.472581562625261+0i	0.73751068628244+0.48243616602186i	204	93	269	29	201	99	0.818535277187245+0i	0.24181208188998-0.521082447461084i	197	103	143	156	296	4	0.993310961716756+0i	0.114374197549235+0.0158706102057217i	210
163	88	212	271	29	221	77	0.861168240389201+0i	-0.231803074872973-0.452389871929513i	197	103	243	57	255	44	0.923494888651014+0i	0.173026922490652-0.342372421098525i	243	57	146	153	25	275	0.288675134594813+0i	0.956745268618672+0.0361269655859893i	247	53	96	203	57	243	0.435889894354067+0i	0.787464073438288+0.435775553518068i	212	88	281	19	201	98	0.819902922714382+0i	0.244910717280697-0.517472644576957i	181	119	163	136	298	2	0.99666109251507+0i	0.0748193013819747-0.0326915708918974i	224
164	86	214	272	28	213	86	0.844022856289923+0i	-0.24914117101888-0.47492535725474i	200	100	253	47	252	46	0.919585550067321+0i	0.171575789677217-0.353446126735068i	243	56	147	151	46	254	0.391578004149024+0i	0.919933068863358+0.0197437452959225i	247	53	80	219	57	241	0.437350166097184+0i	0.730189506193842+0.524926773235238i	204	96	278	22	186	114	0.787400787401181+0i	0.239611083847535-0.567967013564529i	185	115	153	147	299	1	0.998331942124796+0i	0.0575241006030434-0.00493063719454658i	211
165	82	218	265	35	219	81	0.854400374531753+0i	-0.264474527563115-0.447273098084679i	183	117	245	55	254	46	0.920144916122817+0i	0.128490421479977-0.369896667896902i	247	53	149	151	37	263	0.351188458428425+0i	0.936255041837006+0.00965211383337126i	249	51	88	211	49	251	0.404145188432738+0i	0.776255762081468+0.48383226277501i	202	96	281	18	198	100	0.815125468993174+0i	0.217173698557752-0.537034500245007i	172	126	160	140	296	4	0.993310961716756+0i	0.106006167640967-0.0457823738507363i	194
166	95	205	256	44	235	63	0.888026240618398+0i	-0.211762883633999-0.408124830276434i	173	124	263	37	249	50	0.912565570100276+0i	0.0874840565562047-0.399462914569086i	238	62	145	154	42	257	0.374790911609059+0i	0.92589148420957+0.0475050738705883i	250	49	74	226	71	229	0.486483983977547+0i	0.697711121037508+0.525863599152781i	218	81	278	22	193	106	0.803420780060347+0i	0.281668081264981-0.524574248475588i	181	119	154	145	300	0	1+0i	0+0i	197
167	83	217	268	32	229	70	0.875149294478044+0i	-0.238905392138266-0.420758750333066i	183	116	246	53	264	36	0.938083151964686+0i	0.113605565636466-0.327251853251313i	252	48	153	146	48	251	0.400668337976507+0i	0.915680635297548-0.0315254989527977i	245	53	82	218	65	234	0.466252404120157+0i	0.723505396823982+0.509066436154208i	196	104	285	15	198	100	0.815125468993174+0i	0.186837285846868-0.548326817159286i	179	121	156	142	300	0	1+0i	0+0i	187
168	90	209	268	32	223	76	0.863608359149743+0i	-0.227598047371611-0.449866347751551i	189	110	249	50	252	47	0.918046493674746+0i	0.146287981561806-0.368497573807587i	252	47	154	145	41	259	0.369684550213647+0i	0.9282631765278-0.0407530175060985i	250	50	77	223	65	235	0.465474668125631+0i	0.714852419882849+0.521842266514479i	203	96	281	19	203	97	0.822597511950204+0i	0.215602567103997-0.52616429600601i	182	115	153	147	299	1	0.998331942124796+0i	0.0575094567481715-0.00509859959827073i	212
169	74	225	257	42	226	74	0.867947771086102+0i	-0.285447225599851-0.406431480158728i	179	121	250	49	248	52	0.90921211313239+0i	0.115071194622174-0.400114925367149i	248	52	150	149	47	253	0.395811402901264+0i	0.918319788618188-0.00470097496050536i	265	35	71	228	72	227	0.490716492065718+0i	0.718877869778229+0.492353463233308i	209	90	278	22	211	87	0.841459262992076+0i	0.228385838419297-0.48967970913072i	169	129	152	148	290	10	0.983192080250175+0i	0.181680057380745-0.0180468856998208i	204
170	88	212	261	39	226	74	0.867947771086102+0i	-0.242191595104052-0.433601081557255i	174	126	257	42	240	60	0.894427190999916+0i	0.097134637475746-0.436537354876367i	243	57	141	158	43	257	0.378593889720018+0i	0.921695489364989+0.0845227280138353i	252	48	91	209	67	233	0.472581562625261+0i	0.762859506918307+0.441261871648825i	211	88	280	19	198	101	0.8137612413107+0i	0.247763931113628-0.525742975777698i	187	113	160	140	295	5	0.991631652042901+0i	0.124627878141226-0.0336832103084393i	197
171	80	220	260	40	238	60	0.893676517606234+0i	-0.240902369925594-0.378560867025934i	178	122	238	61	250	50	0.912870929175277+0i	0.122773528346479-0.389349877878526i	243	57	154	146	47	252	0.396472742381497+0i	0.91719851151141-0.0394493983445767i	250	50	87	213	55	245	0.428174419288838+0i	0.764609617037494+0.481704058733621i	204	95	271	29	193	107	0.802080627701064+0i	0.245944715922251-0.544222255495482i	183	116	153	147	291	8	0.986531371603149+0i	0.16292450439452-0.0145416199444661i	196
172	88	212	261	39	232	68	0.879393730551528+0i	-0.232165489504708-0.415651118306815i	175	125	262	38	245	53	0.90672358026397+0i	0.0918741666043306-0.411596266387401i	245	55	148	151	34	266	0.336650164612069+0i	0.941511650903267+0.0149156924100148i	259	41	91	208	74	226	0.496655480858378+0i	0.764193140548423+0.411512062122206i	195	104	282	18	211	87	0.841459262992076+0i	0.176605911757141-0.51064337913779i	179	119	162	134	299	1	0.998331942124796+0i	0.0522551917648321-0.0245505247796035i	208
173	93	206	263	37	220	80	0.856348838577675+0i	-0.231557387663913-0.461571059410067i	186	113	255	45	240	60	0.894427190999916+0i	0.147278791624535-0.422266453246782i	253	45	152	147	40	259	0.365758477979728+0i	0.930442808520261-0.0222916096072676i	252	48	82	218	64	236	0.461880215351701+0i	0.737980612628397+0.491987075085598i	209	89	281	19	218	80	0.855303235210223+0i	0.216951393316359-0.470519360682445i	182	118	155	144	295	5	0.991631652042901+0i	0.127221586109358-0.021939341250046i	197
174	85	215	264	36	231	69	0.877496438739212+0i	-0.237546202095908-0.416619492906669i	188	111	250	50	258	41	0.928911327404614+0i	0.133433812757445-0.345426060731395i	238	59	128	171	32	268	0.32659863237109+0i	0.919352446318681+0.219372771284839i	251	49	65	235	60	240	0.447213595499958+0i	0.684333046200712+0.575923850762976i	205	95	283	17	201	98	0.819902922714382+0i	0.218780266602953-0.529050462876232i	189	109	159	141	296	4	0.993310961716756+0i	0.112689796344256-0.0251861694829412i	212
175	82	217	263	35	220	80	0.856348838577675+0i	-0.262448172629625-0.444733204685727i	182	118	241	59	257	43	0.925562891794321+0i	0.125592987160058-0.357155057236415i	251	49	162	138	37	263	0.351188458428425+0i	0.929765384411543-0.11046717438553i	246	54	74	225	55	244	0.428889832351286+0i	0.709161970522982+0.559591646890522i	191	109	273	26	198	102	0.812403840463596+0i	0.18316673655529-0.55357921440358i	173	126	156	143	296	4	0.993310961716756+0i	0.111291321945343-0.0307827060699885i	212
176	92	208	259	41	232	68	0.879393730551528+0i	-0.223644441292719-0.420297312084593i	186	113	258	41	256	44	0.923760430703401+0i	0.122109189257028-0.362982110531164i	243	57	139	160	39	261	0.360555127546399+0i	0.926810194312551+0.104989826737316i	248	52	86	214	71	228	0.487296823281184+0i	0.731135079185659+0.47747597008043i	208	91	281	19	187	113	0.789514618821801+0i	0.250949183312253-0.560081399496162i	180	120	146	153	294	4	0.993265916664844+0i	0.115071201055753+0.0134698730332821i	212
177	84	216	262	37	226	74	0.867947771086102+0i	-0.250690913530803-0.42874320115864i	177	122	243	57	252	48	0.916515138991168+0i	0.113773370755709-0.38347831764897i	238	61	144	156	34	265	0.337212654836588+0i	0.939286652298383+0.0634681828332693i	256	44	70	228	54	246	0.424264068711928+0i	0.724331738825755+0.543455179503938i	209	91	273	27	203	97	0.822597511950204+0i	0.245925784156347-0.512692736461537i	177	123	164	135	292	6	0.989881695866774+0i	0.124915179845763-0.0673084395304187i	210
178	90	210	258	42	224	76	0.864098759787715+0i	-0.244434915003884-0.439982847006991i	188	111	250	50	243	57	0.9+0i	0.157067511149361-0.406607669555488i	249	51	139	161	43	256	0.379226461405452+0i	0.919644487040203+0.102182720782245i	248	52	83	216	56	244	0.432049379893857+0i	0.74547201594076+0.507547836940078i	210	88	281	19	206	93	0.830038077862902+0i	0.23671956877062-0.504975875719534i	180	119	160	140	296	4	0.993310961716756+0i	0.109758514731155-0.0358664436116014i	203
179	89	211	266	34	233	67	0.881286937760152+0i	-0.21995455046276-0.418274227109511i	188	112	252	48	263	37	0.936304793679209+0i	0.122603059671561-0.329092423328926i	247	53	147	153	40	259	0.365758477979728+0i	0.930264994831265+0.028771082314369i	248	51	75	222	62	238	0.454606056566195+0i	0.712137612795418+0.534970423271583i	210	90	274	26	199	100	0.815813605834619+0i	0.251891388503779-0.520575536241144i	190	110	162	137	298	2	0.99666109251507+0i	0.0779097463753035-0.0244282231527917i	207
180	78	221	252	48	234	66	0.883176086632785+0i	-0.269833104594518-0.383653614168932i	184	113	237	62	257	43	0.925562891794321+0i	0.143154543779779-0.350485534549625i	254	46	152	147	39	261	0.360555127546399+0i	0.932466727795182-0.0224900323464878i	255	45	80	219	62	238	0.454606056566195+0i	0.741972516162861+0.492757667208016i	205	95	282	18	189	111	0.793725393319377+0i	0.23395240501147-0.561485772027528i	185	114	152	146	292	8	0.986576572463249+0i	0.162715446469658-0.0137967440668574i	204
181	101	198	261	39	237	63	0.888819441731559+0i	-0.183994644744846-0.419697475219017i	185	115	243	57	249	51	0.91104335791443+0i	0.145226524321203-0.385887621767767i	249	51	155	145	44	256	0.382970843102535+0i	0.922584534161795-0.0465951784930201i	253	47	84	215	53	246	0.421019625532602+0i	0.764660117245428+0.487890745977617i	204	95	280	19	205	95	0.82663978450915+0i	0.216858900298713-0.519267641999672i	186	113	152	147	294	6	0.989949493661167+0i	0.141090793034021-0.00966375294753569i	203
182	84	216	257	43	231	69	0.877496438739212+0i	-0.251773839853692-0.408178800974925i	181	119	243	57	249	51	0.91104335791443+0i	0.130384048104053-0.391152144312159i	242	58	156	144	41	257	0.370923027887795+0i	0.926694945230624-0.0604366268628668i	258	42	77	223	73	227	0.493288286231625+0i	0.720677607349547+0.487124679041823i	215	84	276	24	205	95	0.82663978450915+0i	0.26023797045719-0.498941745496395i	185	114	153	146	294	6	0.989949493661167+0i	0.140738998216061-0.0138756758804567i	219
183	87	212	257	42	227	71	0.872780021794125+0i	-0.245335956593973-0.421977845341633i	190	110	245	55	256	42	0.926855114181588+0i	0.145684059672962-0.345999641723284i	256	44	135	165	38	261	0.356497266473874+0i	0.925079950556961+0.130907540173155i	248	52	82	217	61	239	0.450924975282289+0i	0.73427932944599+0.507445103449638i	222	75	282	18	195	105	0.806225774829855+0i	0.290019979739603-0.51564368642682i	175	125	149	151	296	4	0.993310961716756+0i	0.115377788498511+0.00461511153994048i	193
184	88	212	264	36	225	75	0.866025403784439+0i	-0.238885973454992-0.439241951191437i	176	123	244	54	257	43	0.925562891794321+0i	0.101408468118499-0.364759723554003i	239	61	151	149	42	258	0.374165738677394+0i	0.92730331691155-0.0104191383922645i	258	42	95	203	72	228	0.489897948556636+0i	0.778695516486361+0.391960830446155i	212	86	279	21	189	111	0.793725393319377+0i	0.268376783676945-0.545869858101012i	173	127	157	142	295	5	0.991631652042901+0i	0.122699193568085-0.0401444213360755i	216
185	89	211	260	40	227	72	0.871319301068624+0i	-0.237981678768386-0.429147289582336i	186	112	250	50	254	44	0.923227487290424+0i	0.13412567409646-0.360085143069774i	256	44	151	149	30	269	0.316756133579975+0i	0.948464806437851-0.00894778119280982i	253	47	75	225	53	247	0.420317340430616+0i	0.733520580064512+0.53411692723144i	207	93	272	28	190	108	0.798488505000197+0i	0.254826019619196-0.545417094623543i	169	130	160	139	297	3	0.99498743710662+0i	0.0880471099922176-0.0474099823035018i	198
186	85	215	254	46	223	77	0.862167810425171+0i	-0.268509549694519-0.429615279511231i	188	112	239	61	241	59	0.89628864398325+0i	0.17413861428537-0.407850965036786i	259	41	140	159	46	254	0.391578004149024+0i	0.916646765829302+0.0801584266396708i	251	49	63	236	71	227	0.488113750633033+0i	0.661957921016729+0.568820426185772i	190	110	278	22	192	106	0.802680074508781+0i	0.177894141116692-0.569261251573416i	178	122	148	152	300	0	1+0i	0+0i	227
187	79	221	260	40	231	68	0.878962599224859+0i	-0.258618229052578-0.400676129518078i	170	130	251	49	257	43	0.925562891794321+0i	0.0735411096935215-0.371382603952284i	246	52	151	147	35	265	0.341565025531987+0i	0.939658430459514-0.0193744006280312i	255	45	83	217	57	242	0.436618198778998+0i	0.758402043175156+0.483932732311766i	195	105	278	22	195	105	0.806225774829855+0i	0.196214653184709-0.558121680169839i	182	118	142	158	294	5	0.99160354576476+0i	0.125454122954801+0.0313635307387004i	196
188	102	198	259	41	222	77	0.86166984186982+0i	-0.204520259799518-0.46443142329474i	195	105	240	60	258	42	0.92736184954957+0i	0.167332005306815-0.33466401061363i	261	39	153	147	46	253	0.392232270276368+0i	0.919530432127838-0.0248521738412929i	247	53	72	228	66	234	0.469041575982343+0i	0.688258011149578+0.553444586285228i	203	96	280	20	195	103	0.80892670626416+0i	0.224380708180157-0.54340673688241i	179	121	158	141	295	5	0.991631652042901+0i	0.123854690867306-0.0364236491421554i	205
189	104	195	256	44	231	68	0.878962599224859+0i	-0.188636721819594-0.43799650266302i	188	111	236	63	249	50	0.912565570100276+0i	0.166282713028726-0.373596225376228i	254	46	153	147	32	267	0.327144328043812+0i	0.944581473487719-0.0272475425044535i	260	40	78	221	65	234	0.466252404120157+0i	0.740993669363737+0.483256740889394i	210	89	276	23	196	104	0.808290376865476+0i	0.254034118443435-0.531162247654456i	186	114	151	149	295	5	0.991631652042901+0i	0.129049666793892-0.00358471296649696i	212
190	96	204	260	40	239	61	0.892561855933059+0i	-0.198710547596646-0.404780745104278i	192	108	240	60	248	52	0.90921211313239+0i	0.176061258969643-0.377274126363521i	248	52	151	146	31	269	0.321455025366432+0i	0.946610632514958-0.0243921519407071i	246	53	81	219	69	231	0.479583152331272+0i	0.714603190800763+0.509256595143714i	207	93	280	19	203	96	0.823971944841745+0i	0.226167676366863-0.519536732368873i	186	114	160	140	294	6	0.989949493661167+0i	0.136262009538804-0.0378505582052232i	207
191	65	233	251	47	233	67	0.881286937760152+0i	-0.30042352692931-0.364799996985591i	184	115	242	58	257	42	0.9271093638699+0i	0.131983500480346-0.350782814609986i	256	44	153	146	35	265	0.341565025531987+0i	0.939342798636486-0.0311197683652524i	247	53	78	221	72	228	0.489897948556636+0i	0.700914305305449+0.518381265689821i	200	99	280	20	195	105	0.806225774829855+0i	0.2148434870108-0.55121890033728i	182	118	153	147	298	2	0.99666109251507+0i	0.0812931941432034-0.00762123695092533i	193
192	85	213	266	32	241	59	0.89628864398325+0i	-0.212822929862393-0.389066918654688i	187	113	259	41	252	48	0.916515138991168+0i	0.128574183857869-0.378772595689397i	255	45	157	143	35	265	0.341565025531987+0i	0.937776507895704-0.0625184338597136i	258	42	96	203	66	233	0.469825271726817+0i	0.790501824868217+0.392900851267648i	212	87	285	15	200	99	0.817860820109531+0i	0.242411080768653-0.521862574678756i	189	111	153	147	297	2	0.996649906832534+0i	0.0815451799206209-0.00627270614774008i	211
193	85	214	259	40	224	76	0.864098759787715+0i	-0.255454111720574-0.433677910595393i	190	110	238	62	261	39	0.932737905308881+0i	0.149198773361589-0.328237301395495i	253	47	152	148	31	268	0.32199212686941+0i	0.946563917638744-0.0183798818958981i	256	44	79	221	71	229	0.486483983977547+0i	0.725898330110114+0.486214919224699i	219	81	275	25	195	104	0.807572853087248+0i	0.285012663208064-0.516327288420405i	178	122	149	150	298	2	0.99666109251507+0i	0.0816365559023213+0.00146267121181894i	190
194	81	217	268	31	226	74	0.867947771086102+0i	-0.247815922826852-0.430411355635679i	208	92	252	48	250	49	0.914396194949319+0i	0.200103650128057-0.351906419190721i	245	54	148	152	43	257	0.378593889720018+0i	0.925361339764155+0.0193146974233495i	257	42	81	218	63	236	0.459023246837373+0i	0.74924220654288+0.477424103704068i	208	92	277	23	206	92	0.831429592800999+0i	0.230820529948335-0.505417367300664i	171	128	142	158	297	3	0.99498743710662+0i	0.093760138299696+0.0347712016764144i	201
195	90	210	261	39	226	73	0.869397977228705+0i	-0.23495890801295-0.434673979823957i	186	113	248	52	251	48	0.916223162195294+0i	0.140254426022795-0.375318282312323i	258	42	146	154	31	266	0.323074456398373+0i	0.945725126526709+0.0350268565380262i	254	46	89	211	71	228	0.487296823281184+0i	0.753230285206078+0.44179853266895i	198	102	283	17	206	94	0.828653526310404+0i	0.190022730280638-0.526521315152602i	194	103	166	134	296	4	0.993310961716756+0i	0.109050745193006-0.0379640396452136i	210
196	88	211	265	34	231	69	0.877496438739212+0i	-0.225400796480129-0.423313690950486i	190	108	245	55	266	34	0.941629792788369+0i	0.134151444307317-0.308766454336597i	256	44	158	142	39	261	0.360555127546399+0i	0.930092772991857-0.0701956809805173i	247	52	79	220	65	235	0.465474668125631+0i	0.717209662894447+0.518597756246754i	208	89	279	21	193	106	0.803420780060347+0i	0.251450798593219-0.539710613249412i	193	105	164	136	297	3	0.99498743710662+0i	0.0953508399185142-0.0301366442530334i	228
197	83	215	251	47	238	62	0.890692614392492+0i	-0.246965321287624-0.3816736783536i	186	114	248	52	263	37	0.936304793679209+0i	0.121095913157655-0.32964998581806i	252	48	151	149	46	254	0.391578004149024+0i	0.920100698581951-0.00902059508413669i	250	49	78	222	72	227	0.490716492065718+0i	0.709107482942895+0.506323910208778i	198	102	277	22	206	93	0.830038077862902+0i	0.195922638364881-0.522160041628812i	172	127	175	125	294	6	0.989949493661167+0i	0.0947803185817458-0.104960426873859i	210
198	82	217	273	26	219	81	0.854400374531753+0i	-0.249206783617712-0.455956115211667i	196	103	248	52	258	42	0.92736184954957+0i	0.160835087431447-0.337834389384679i	252	48	133	166	46	254	0.391578004149024+0i	0.908259475232643+0.147415712584484i	249	51	86	213	66	232	0.470612908946529+0i	0.741968148066767+0.477500531085839i	194	106	283	17	208	92	0.832666399786453+0i	0.173932656514305-0.525750984463694i	167	132	153	146	296	4	0.993310961716756+0i	0.113227703414459-0.0226455406828919i	216
199	84	216	267	31	233	67	0.881286937760152+0i	-0.229517784985161-0.413104005922042i	173	126	247	53	251	48	0.916223162195294+0i	0.0946379638483913-0.389331186595021i	257	42	142	157	31	269	0.321455025366432+0i	0.944628650152109+0.0659043244292169i	263	37	91	209	59	239	0.444956826199136+0i	0.793857549553422+0.414491994899574i	189	110	283	16	207	93	0.830662386291807+0i	0.157969428230227-0.533896675157858i	181	119	140	160	297	3	0.99498743710662+0i	0.0951708617760551+0.0307002779922758i	210
200	90	210	258	41	225	75	0.866025403784439+0i	-0.241346602827912-0.437894755967031i	181	119	246	54	253	46	0.9198662110078+0i	0.120529992143887-0.37325416921978i	253	46	153	147	41	257	0.370923027887795+0i	0.92827633965153-0.0268168720343775i	248	52	71	229	56	243	0.432771267414631+0i	0.701855159026899+0.565781199623725i	198	102	273	27	199	101	0.814452781524708+0i	0.210938198108114-0.540529132652042i	186	113	151	149	296	4	0.993310961716756+0i	0.115427029843182-0.00315184309800102i	200
[truncated: 751 more columns]
