# Supplementary material for: Experimental benchmarking of quantum state overlap estimation strategies with photonic systems
Source: Light Sci Appl. 2025 Feb 12;14:83. doi: 10.1038/s41377-025-01755-8 (PMC11814415; doi:10.1038/s41377-025-01755-8)
Supplement: Supplementary file 3 — Dataset all [file 41377_2025_1755_MOESM3_ESM.zip › overlap_estimation_data/1_TT_data/Tomography_Psi/Psi_tomo_c09.csv]

Data No.	SigmaX+_Counts (m =1)	SigmaX-_Counts (m =1)	SigmaY+_Counts (m =1)	SigmaY-_Counts (m =1)	SigmaZ+_Counts (m =1)	SigmaZ-_Counts (m =1)	Tomo results (m =1)_1	Tomo results (m =1)_2	SigmaX+_Counts (m =2)	SigmaX-_Counts (m =2)	SigmaY+_Counts (m =2)	SigmaY-_Counts (m =2)	SigmaZ+_Counts (m =2)	SigmaZ-_Counts (m =2)	Tomo results (m =2)_1	Tomo results (m =2)_2	SigmaX+_Counts (m =3)	SigmaX-_Counts (m =3)	SigmaY+_Counts (m =3)	SigmaY-_Counts (m =3)	SigmaZ+_Counts (m =3)	SigmaZ-_Counts (m =3)	Tomo results (m =3)_1	Tomo results (m =3)_2	SigmaX+_Counts (m =4)	SigmaX-_Counts (m =4)	SigmaY+_Counts (m =4)	SigmaY-_Counts (m =4)	SigmaZ+_Counts (m =4)	SigmaZ-_Counts (m =4)	Tomo results (m =4)_1	Tomo results (m =4)_2	SigmaX+_Counts (m =5)	SigmaX-_Counts (m =5)	SigmaY+_Counts (m =5)	SigmaY-_Counts (m =5)	SigmaZ+_Counts (m =5)	SigmaZ-_Counts (m =5)	Tomo results (m =5)_1	Tomo results (m =5)_2	SigmaX+_Counts (m =6)	SigmaX-_Counts (m =6)	SigmaY+_Counts (m =6)	SigmaY-_Counts (m =6)	SigmaZ+_Counts (m =6)	SigmaZ-_Counts (m =6)	Tomo results (m =6)_1	Tomo results (m =6)_2	SigmaX+_Counts (m =7)
1	235	65	56	244	218	81	0.853871764357245+0i	0.349091721530596+0.386054374398542i	117	182	52	246	50	250	0.408248290463863+0i	-0.289140823036256+0.865870035159579i	22	278	221	78	161	139	0.732575365861197+0i	-0.593785592930685-0.332794235168352i	10	290	232	67	143	156	0.691564074808125+0i	-0.621765601265613-0.367622996448254i	115	183	65	234	35	265	0.341565025531987+0i	-0.351845435161557+0.871514843872041i	283	17	201	97	203	97	0.822597511950204+0i	0.529113561716635-0.208259866851176i	147
2	252	48	53	246	207	92	0.832050294337844+0i	0.402309455937632+0.38188926321052i	113	186	48	252	62	237	0.455365632796078+0i	-0.300851194488617+0.837932395389389i	23	277	219	81	169	130	0.751809411556112+0i	-0.579389450011553-0.314786394100765i	16	284	203	95	138	161	0.679366220486757+0i	-0.679973384225688-0.275858179516582i	113	187	52	248	31	268	0.32199212686941+0i	-0.334403517732782+0.885717425346287i	274	26	198	101	200	98	0.81923192051904+0i	0.533827200549284-0.209493628438669i	142
3	229	71	54	246	213	87	0.842614977317636+0i	0.342186984641126+0.415822158551242i	123	177	52	248	40	258	0.366371652723656+0i	-0.247145251388173+0.897045727260776i	12	288	221	79	165	135	0.741619848709566+0i	-0.596502156327731-0.306896036951224i	10	290	206	93	144	154	0.695141335636191+0i	-0.666320209797748-0.269807156141229i	116	184	56	244	31	269	0.321455025366432+0i	-0.322083307223613+0.890465614088813i	275	24	201	98	201	98	0.819902922714382+0i	0.529642413975353-0.217343301352436i	145
4	249	50	51	249	220	80	0.856348838577675+0i	0.366674514953484+0.363615823019701i	128	172	36	264	47	253	0.395811402901264+0i	-0.174011266504285+0.901694744613113i	11	288	208	92	146	153	0.69878059101643+0i	-0.660143692638838-0.275528566010655i	14	286	207	93	137	162	0.676900273255308+0i	-0.67886140007596-0.284522792678895i	125	174	46	252	27	273	0.3+0i	-0.220049933962558+0.928212274516489i	273	27	215	84	205	95	0.82663978450915+0i	0.496328102656377-0.265188765184703i	145
5	246	54	55	244	213	86	0.844022856289923+0i	0.38157208345181+0.376866240449374i	127	173	34	265	46	254	0.391578004149024+0i	-0.179127656177375+0.902540829801659i	15	285	209	91	179	121	0.772442015083765+0i	-0.581936941188445-0.254327996519395i	12	288	213	87	141	159	0.685565460040104+0i	-0.662262863308313-0.302337394119013i	129	171	60	240	36	264	0.346410161513775+0i	-0.213160274027793+0.913544031547684i	281	19	214	85	186	112	0.790038653374316+0i	0.549644823412313-0.271531755547199i	137
6	240	59	58	241	211	88	0.840050961983317+0i	0.381497218166688+0.385712657041458i	118	181	43	257	64	236	0.461880215351701+0i	-0.251251104698476+0.850611279642154i	11	289	213	87	169	131	0.750555349946514+0i	-0.601873298136877-0.272791494839016i	12	287	214	85	126	172	0.650245178333764+0i	-0.687809133704604-0.322645011810524i	120	179	64	236	34	265	0.337212654836588+0i	-0.30637409480933+0.890181183494587i	278	22	219	81	203	97	0.822597511950204+0i	0.500531442956576-0.26981773096878i	147
7	258	42	50	249	221	79	0.858292879305582+0i	0.376827474600216+0.348330859557056i	119	179	49	251	38	262	0.355902608401044+0i	-0.267730741429621+0.89535109506097i	17	283	213	87	179	121	0.772442015083765+0i	-0.573950613018239-0.271871343008639i	15	285	194	106	139	160	0.681823249195723+0i	-0.695508001713566-0.226684089447384i	124	175	60	240	32	268	0.32659863237109+0i	-0.258451284291743+0.909140400038015i	277	23	201	98	195	105	0.806225774829855+0i	0.54798684479005-0.222958332288897i	151
8	238	62	52	248	203	97	0.822597511950204+0i	0.379912169422473+0.423084006856845i	132	168	35	265	48	251	0.400668337976507+0i	-0.141683785010656+0.905201959790299i	12	288	232	68	163	136	0.738343078570011+0i	-0.579792496461883-0.344514381955612i	13	287	214	86	147	152	0.701169591458887+0i	-0.645983111655017-0.301773132451979i	116	183	51	249	42	258	0.374165738677394+0i	-0.298138962637274+0.878130490848353i	277	23	213	87	197	101	0.813064465773382+0i	0.521530671810191-0.258712065543638i	139
9	242	58	67	232	228	72	0.871779788708135+0i	0.364185671639973+0.327671781775822i	125	174	47	253	53	246	0.421019625532602+0i	-0.21056294019188+0.882273043413511i	16	284	211	87	159	141	0.728010988928052+0i	-0.621456038662126-0.289469155542311i	18	281	211	88	145	153	0.697550844890932+0i	-0.649059777237161-0.303552671483539i	121	179	56	243	35	264	0.34213572772701+0i	-0.27751391156848+0.897735580613061i	273	26	207	93	199	99	0.817181274197671+0i	0.523636405432858-0.240872746499115i	149
10	239	61	69	231	214	85	0.846001810603943+0i	0.394320725112791+0.358876165552091i	122	178	39	260	55	245	0.428174419288838+0i	-0.221279909760959+0.876185978090752i	21	279	216	83	163	137	0.737111479583199+0i	-0.600235155569017-0.310458410557203i	4	296	217	83	127	173	0.650640709864771+0i	-0.690181554414017-0.316727151683145i	116	184	57	243	35	264	0.34213572772701+0i	-0.322642435488134+0.882521955894013i	278	22	209	90	190	110	0.795822425754221+0i	0.548777541162992-0.255948973394634i	131
11	241	59	50	250	215	85	0.84656167328002+0i	0.358253344513736+0.393684993971139i	125	174	35	265	50	250	0.408248290463863+0i	-0.19082087024765+0.892704166457883i	16	284	217	82	166	134	0.743863786814047+0i	-0.59647583996136-0.301468471003283i	11	289	203	96	141	159	0.685565460040104+0i	-0.679129357714791-0.262265734494415i	124	175	69	230	32	268	0.32659863237109+0i	-0.285421679933745+0.901037068026134i	276	24	195	104	200	98	0.81923192051904+0i	0.539163919764674-0.195349246291549i	149
12	244	56	70	229	218	79	0.856741929642021+0i	0.393243389063753+0.333695823993827i	128	171	40	260	44	256	0.382970843102535+0i	-0.177770885588702+0.906493709614326i	18	282	225	74	153	147	0.714142842854285+0i	-0.607127344965485-0.348419842998587i	9	291	211	87	126	172	0.650245178333764+0i	-0.694702355613296-0.307522105155107i	128	171	47	253	35	264	0.34213572772701+0i	-0.192617538690486+0.919696486674559i	277	23	205	94	192	107	0.801336675953013+0i	0.547862577955338-0.240220997102056i	143
13	242	58	59	240	214	86	0.844590630621329+0i	0.381065437334165+0.376106100902376i	126	173	44	256	58	242	0.439696865275764+0i	-0.195016863313529+0.876718363951628i	14	286	218	82	172	128	0.757187779440036+0i	-0.584237394672177-0.292118697336089i	17	283	209	91	147	152	0.701169591458887+0i	-0.651744555338189-0.289119765150024i	105	194	58	241	35	265	0.341565025531987+0i	-0.411054778283159+0.845202521638404i	286	14	206	93	201	99	0.818535277187245+0i	0.530236453427045-0.221018785303669i	143
14	250	50	56	243	211	87	0.841459262992076+0i	0.394060630601553+0.369678952788414i	116	183	41	258	51	248	0.412999469579453+0i	-0.268678428865848+0.87019729946103i	12	288	225	75	167	132	0.747347595228382+0i	-0.583787357070839-0.3172757375385i	13	287	206	94	138	160	0.680505142024767+0i	-0.678267171819502-0.277247895050307i	116	184	65	235	36	264	0.346410161513775+0i	-0.348395336284554+0.870988340711385i	275	25	187	113	199	100	0.815813605834619+0i	0.554531998906342-0.164141471676277i	162
15	249	51	57	243	211	88	0.840050961983317+0i	0.395405541249409+0.371441569052475i	118	182	46	254	50	250	0.408248290463863+0i	-0.26846242208561+0.872502871778232i	19	281	223	76	155	145	0.718795288428261+0i	-0.605823023450702-0.341045154767494i	14	286	221	78	128	171	0.654288656087625+0i	-0.668889909544358-0.352835150494946i	120	179	60	238	42	258	0.374165738677394+0i	-0.290893884979556+0.880557066680804i	282	18	197	102	218	78	0.858187908611212+0i	0.482828987447712-0.174326367465539i	122
16	244	56	59	241	206	92	0.831429592800999+0i	0.399208527697219+0.386467830004754i	120	179	46	254	55	244	0.428889832351286+0i	-0.247278010163688+0.868853898762717i	11	289	217	83	170	130	0.752772652709081+0i	-0.592988336560386-0.285828910428388i	16	284	222	78	134	164	0.670570227142692+0i	-0.653486940687346-0.351127311414096i	117	183	51	248	24	276	0.282842712474619+0i	-0.303786034820124+0.909787912124725i	278	21	200	99	203	96	0.823971944841745+0i	0.527367329511185-0.20725330848494i	151
17	235	65	52	247	217	81	0.853339275706379+0i	0.341951121363494+0.39354988392218i	115	185	43	257	44	256	0.382970843102535+0i	-0.287190816429237+0.877983353083668i	18	282	209	90	195	104	0.807572853087248+0i	-0.537365508490553-0.243031679501276i	11	289	216	84	130	167	0.661596884598498+0i	-0.677378603063448-0.321633005771134i	120	179	57	241	30	270	0.316227766016838+0i	-0.288791140779902+0.903659049092656i	279	21	202	98	200	98	0.81923192051904+0i	0.53187582256205-0.214399556381601i	137
18	255	45	54	246	223	77	0.862167810425171+0i	0.373902226995251+0.341853464681373i	116	183	43	257	53	247	0.420317340430616+0i	-0.271934085601624+0.865670368224154i	16	284	212	88	154	145	0.717669957030445+0i	-0.632011467688768-0.292423216393311i	12	288	232	68	138	161	0.679366220486757+0i	-0.630835426307576-0.374844238820444i	116	184	55	245	39	261	0.360555127546399+0i	-0.314299235489572+0.878189040338509i	285	15	194	105	202	98	0.820568908339411+0i	0.5426396448324-0.179468332924874i	134
19	245	55	57	243	215	85	0.84656167328002+0i	0.380368913000249+0.37236114641077i	127	173	39	261	47	253	0.395811402901264+0i	-0.186327048844227+0.899230540074309i	20	280	216	83	165	135	0.741619848709566+0i	-0.596803761762327-0.306309108493913i	14	286	211	88	139	161	0.680685928555405+0i	-0.667119778430206-0.302684436160665i	131	167	54	246	34	265	0.337212654836588+0i	-0.174618941364297+0.925092347138853i	281	19	202	98	199	101	0.814452781524708+0i	0.539295840291751-0.214071631260848i	149
20	233	67	56	244	219	79	0.857262695361848+0i	0.340791048671595+0.385956127411204i	125	173	48	252	45	254	0.387945450083904+0i	-0.212443263219834+0.896864642893065i	19	281	222	78	172	127	0.758452922810903+0i	-0.571146319437591-0.313912480912264i	16	284	194	105	125	173	0.64765970018855+0i	-0.722858870236549-0.240856734329804i	132	168	70	229	43	257	0.378593889720018+0i	-0.203739800860794+0.902860321540309i	286	14	210	90	220	80	0.856348838577675+0i	0.472461521152089-0.208438906390627i	146
21	257	43	54	245	208	92	0.832666399786453+0i	0.412537746586279+0.369431014274901i	127	172	44	256	49	251	0.404145188432738+0i	-0.190533102377482+0.894630540259541i	11	289	227	73	149	149	0.707106781186548+0i	-0.618541881691079-0.342645502807289i	22	278	226	74	131	165	0.665257519737708+0i	-0.641979570966625-0.381175370261433i	125	174	63	237	38	262	0.355902608401044+0i	-0.254102067824906+0.899313889840716i	275	25	211	89	181	117	0.779347515769166+0i	0.563117754146483-0.274801464023484i	124
22	252	48	60	240	209	88	0.838870492807861+0i	0.408160030103851+0.36014120303281i	108	191	37	263	47	252	0.396472742381497+0i	-0.317422033931049+0.861424759873763i	21	278	208	92	170	130	0.752772652709081+0i	-0.600332273131257-0.270063872390201i	14	286	215	84	144	156	0.692820323027551+0i	-0.649277552484351-0.313749358309991i	120	180	60	240	36	264	0.346410161513775+0i	-0.296647939483827+0.88994381845148i	270	30	210	90	202	97	0.821939951748871+0i	0.509442609697354-0.254721304848677i	133
23	253	47	59	239	202	98	0.820568908339411+0i	0.429142837303787+0.377495817006655i	119	180	40	260	44	256	0.382970843102535+0i	-0.247587687124127+0.88996273546585i	18	282	215	85	153	147	0.714142842854285+0i	-0.627990466823776-0.309237729875344i	13	287	210	90	148	151	0.703550479775242+0i	-0.650953792966458-0.285089252394069i	118	182	57	243	41	259	0.369684550213647+0i	-0.302314264188757+0.878600830298574i	282	18	192	108	205	94	0.828020971411347+0i	0.534302749372463-0.170005420254875i	146
24	252	48	49	251	224	75	0.865542534829261+0i	0.355884357804397+0.352395295472981i	129	171	42	257	57	243	0.435889894354067+0i	-0.17199824455629+0.88341191064506i	22	278	214	86	163	137	0.737111479583199+0i	-0.604428104354301-0.30221405217715i	23	277	209	90	136	163	0.674425309673176+0i	-0.668199762777059-0.314101223647605i	121	179	50	250	36	264	0.346410161513775+0i	-0.261279094185842+0.900962393744282i	282	18	201	98	210	89	0.83805795570697+0i	0.508042354642285-0.198876415810867i	145
25	255	45	60	240	227	73	0.869865890046659+0i	0.374532388190823+0.32102776130642i	121	177	43	257	53	247	0.420317340430616+0i	-0.231151670062542+0.877440732335028i	13	287	216	84	162	136	0.737308728467136+0i	-0.608612711213825-0.293200284234398i	15	285	198	102	138	161	0.679366220486757+0i	-0.691396560929383-0.245829888330447i	124	174	60	239	38	262	0.355902608401044+0i	-0.252198129689785+0.899849674509197i	285	15	206	94	194	106	0.804155872120988+0i	0.549054283087641-0.227755850762281i	138
26	249	51	46	253	198	101	0.8137612413107+0i	0.401037146965447+0.420668335977742i	115	184	30	270	53	247	0.420317340430616+0i	-0.251489248131151+0.871829393521325i	15	285	222	76	159	140	0.729227382406089+0i	-0.600992710092957-0.327162325404816i	13	287	217	82	139	159	0.682966289812414+0i	-0.654807782076315-0.323703283134667i	118	181	58	242	45	255	0.387298334620742+0i	-0.29954218850412+0.871937198028712i	284	16	204	96	208	92	0.832666399786453+0i	0.513636705399363-0.20698792605646i	138
27	245	55	66	234	230	70	0.875595035770913+0i	0.36187240935519+0.319971393535115i	134	165	50	247	51	248	0.412999469579453+0i	-0.140646645303307+0.899805511925781i	25	275	209	90	161	139	0.732575365861197+0i	-0.614229897142063-0.293351268601627i	16	283	207	91	134	165	0.669447933088942+0i	-0.680971488925209-0.296845576274815i	133	167	62	236	34	266	0.336650164612069+0i	-0.179421409095634+0.924377966323735i	268	32	200	100	209	91	0.834665601703261+0i	0.507110505815027-0.214877332972469i	145
28	250	50	54	245	219	79	0.857262695361848+0i	0.371762644705208+0.356220728120542i	124	175	50	250	50	249	0.408930410054765+0i	-0.226196360719811+0.884087736669588i	26	274	219	80	165	133	0.744104344274232+0i	-0.582302958199812-0.327462959285416i	15	284	213	87	144	155	0.693977918359488+0i	-0.652405114595225-0.304568900709548i	123	177	60	240	39	261	0.360555127546399+0i	-0.268020264878089+0.893400882926964i	276	24	191	109	202	97	0.821939951748871+0i	0.541621210558472-0.176241822483312i	135
29	245	55	65	234	214	84	0.847420087895683+0i	0.396115840185394+0.353512992385134i	105	194	39	261	36	264	0.346410161513775+0i	-0.350076573411979+0.870313962170048i	15	285	206	94	145	155	0.695221787153807+0i	-0.663939030897579-0.275411746150107i	10	290	198	101	146	153	0.69878059101643+0i	-0.675682691324811-0.23485865166689i	113	187	48	251	33	267	0.33166247903554+0i	-0.322149575019165+0.88669027924917i	278	22	201	99	196	104	0.808290376865476+0i	0.546966478892164-0.217931956433597i	123
30	248	52	58	242	201	98	0.819902922714382+0i	0.417396188012693+0.391841319358854i	124	175	31	269	49	250	0.404820452376368+0i	-0.192205112633553+0.893967334982278i	12	288	211	89	157	142	0.724626532801645+0i	-0.630309477161908-0.278615058745481i	17	283	223	75	127	172	0.651727829603431+0i	-0.661719431888453-0.370645692787093i	116	183	54	244	29	270	0.311432121906498+0i	-0.315081149644524+0.896512076094629i	282	17	221	78	193	107	0.802080627701064+0i	0.525576269619365-0.283612854926676i	143
31	249	49	53	247	219	80	0.855827945075356+0i	0.37248709740145+0.358903734582877i	123	176	51	249	59	241	0.443471156521669+0i	-0.232479535069027+0.865613423594749i	21	279	218	79	170	129	0.754030419087784+0i	-0.576940076539205-0.313971774484964i	20	280	213	86	129	170	0.6568394987288+0i	-0.677086534854361-0.33183685333099i	117	181	56	244	39	261	0.360555127546399+0i	-0.302393622883959+0.882359392106818i	280	20	207	93	209	91	0.834665601703261+0i	0.504401852211345-0.221160812123436i	137
32	251	48	60	240	209	91	0.834665601703261+0i	0.412693588156093+0.364715417316272i	122	176	45	254	43	257	0.378593889720018+0i	-0.232265285913077+0.895946149959016i	8	292	231	68	164	136	0.739369100427295+0i	-0.583470533107729-0.335999211797164i	12	287	224	76	136	163	0.674425309673176+0i	-0.650652112180069-0.34900190628112i	118	180	44	256	40	259	0.365758477979728+0i	-0.262859792625044+0.89281883112257i	269	31	194	106	198	101	0.8137612413107+0i	0.545129371131179-0.201560439745982i	150
33	230	70	61	239	206	93	0.830038077862902+0i	0.3728285782607+0.414771793315028i	104	196	34	266	38	262	0.355902608401044+0i	-0.344489232891314+0.868711978595488i	13	287	223	76	182	116	0.781497444035204+0i	-0.549372536493931-0.295722101156926i	12	288	211	89	124	175	0.64398425373882+0i	-0.699727092047476-0.309299656629681i	117	181	66	233	34	266	0.336650164612069+0i	-0.33795202173119+0.878894247150627i	288	12	190	110	192	107	0.801336675953013+0i	0.57456405902958-0.166540306965096i	135
34	248	52	51	249	207	93	0.830662386291807+0i	0.391696868107778+0.395693774925204i	121	178	41	258	50	250	0.408248290463863+0i	-0.231918959788913+0.882919548670071i	16	284	214	85	176	124	0.76594168620507+0i	-0.578929604330845-0.279595862921226i	8	292	199	101	137	162	0.676900273255308+0i	-0.695813080227688-0.240104513599695i	124	175	56	244	43	256	0.379226461405452+0i	-0.243011958525878+0.892822758997169i	280	20	211	89	208	92	0.832666399786453+0i	0.501327787761227-0.23523842348796i	146
35	240	59	52	248	202	98	0.820568908339411+0i	0.388456667155602+0.41924704460381i	132	167	41	259	52	248	0.416333199893227+0i	-0.144598541003786+0.897640199972262i	15	285	217	83	159	141	0.728010988928052+0i	-0.614095460110829-0.304773302425375i	14	286	205	95	150	150	0.707106781186548+0i	-0.655530173645029-0.26510411434174i	112	188	53	247	37	263	0.351188458428425+0i	-0.341527706757806+0.871794409355452i	272	28	190	110	197	102	0.8117036874711+0i	0.555000046445952-0.181967228342935i	162
36	230	68	54	246	219	80	0.855827945075356+0i	0.334868585105821+0.394235410811001i	120	179	47	253	45	255	0.387298334620742+0i	-0.254632900861906+0.88609372292024i	9	291	225	75	168	131	0.749581823218117+0i	-0.584383558485339-0.310842318343266i	11	289	215	85	144	154	0.695141335636191+0i	-0.65119110373074-0.304513825485598i	109	191	58	241	38	261	0.356497266473874+0i	-0.380984230882932+0.853088925502609i	280	18	204	96	200	99	0.817860820109531+0i	0.532504654035386-0.218042363682886i	148
37	242	58	68	231	202	98	0.820568908339411+0i	0.427192002450936+0.379702067032332i	126	174	42	258	45	255	0.387298334620742+0i	-0.2+0.9i	16	284	213	87	165	135	0.741619848709566+0i	-0.607073470350705-0.285415139045481i	10	290	219	81	127	173	0.650640709864771+0i	-0.681150224342216-0.335709753425806i	125	175	45	255	36	264	0.346410161513775+0i	-0.217279314314972+0.912573120122884i	286	14	211	88	212	88	0.840634680861233+0i	0.493210387447118-0.223778566997819i	140
38	239	60	60	238	214	85	0.846001810603943+0i	0.377439520975898+0.376590420032605i	112	188	44	254	50	250	0.408248290463863+0i	-0.30882084462014+0.859047739803462i	19	281	211	89	159	140	0.729227382406089+0i	-0.620316986148453-0.288849894313402i	18	282	225	75	127	173	0.650640709864771+0i	-0.660252890940126-0.375143688034162i	129	169	63	237	37	263	0.351188458428425+0i	-0.21110745740212+0.912195323434559i	274	26	206	94	219	81	0.854400374531753+0i	0.473562054940002-0.213866734489033i	134
39	240	60	52	247	219	81	0.854400374531753+0i	0.351808893293428+0.382400970971117i	134	166	41	259	44	256	0.382970843102535+0i	-0.134160189174516+0.913966288751391i	17	283	209	90	176	123	0.767221455996771+0i	-0.585138650647866-0.262648047729635i	12	288	223	77	148	152	0.702376916856849+0i	-0.629195718586329-0.332835416353638i	115	185	66	234	41	259	0.369684550213647+0i	-0.357368201660675+0.857683683985622i	285	15	207	92	199	100	0.815813605834619+0i	0.531790109754766-0.22726073066443i	136
40	250	50	57	242	214	84	0.847420087895683+0i	0.389149590252722+0.361167261856624i	114	184	43	257	54	246	0.424264068711928+0i	-0.283230896135237+0.860104795635061i	17	283	221	79	167	133	0.746100976186646+0i	-0.587377242684495-0.313562287448114i	12	288	215	85	128	172	0.653197264742181+0i	-0.685005128040349-0.322647342917555i	123	177	42	258	40	260	0.365148371670111+0i	-0.22578837914486+0.903153516579437i	285	15	190	110	174	124	0.764128665507102+0i	0.618486010854891-0.183255114327375i	146
41	248	51	65	235	209	91	0.834665601703261+0i	0.417561873863843+0.359131472901846i	136	162	42	258	41	259	0.369684550213647+0i	-0.111775958131408+0.922409599102882i	16	284	214	86	168	132	0.748331477354788+0i	-0.598559247277461-0.285879043475802i	13	287	219	81	135	165	0.670820393249937+0i	-0.662355197110902-0.333594953289432i	124	176	62	237	34	266	0.336650164612069+0i	-0.267386582770556+0.90286825285916i	282	17	199	100	191	109	0.797913946905722+0i	0.564654691220717-0.210946469550381i	149
42	254	46	43	257	209	91	0.834665601703261+0i	0.383868131161492+0.394941250329612i	127	173	42	257	43	257	0.378593889720018+0i	-0.193027486301678+0.905211056162441i	15	285	223	77	153	147	0.714142842854285+0i	-0.615742985588634-0.332957318133113i	13	287	208	91	134	166	0.668331255192114+0i	-0.683752369839717-0.292943731921174i	122	178	40	260	42	257	0.374790911609059+0i	-0.228698670949335+0.898459064443817i	283	17	192	106	205	95	0.82663978450915+0i	0.535101509041884-0.174163835763241i	147
43	244	56	38	261	213	86	0.844022856289923+0i	0.345006122589297+0.410604668064185i	129	171	46	254	50	250	0.408248290463863+0i	-0.180683019069638+0.894811142059158i	18	282	225	74	152	148	0.711805216802087+0i	-0.609188903851918-0.349602935852993i	14	286	226	74	131	168	0.661911693733389+0i	-0.654342566906823-0.365662022683224i	127	172	62	237	28	271	0.306015497891582+0i	-0.237093677118893+0.922030966573471i	282	18	200	99	214	85	0.846001810603943+0i	0.497767891678388-0.191070831025833i	141
44	238	62	57	243	200	100	0.816496580927726+0i	0.396819335345602+0.419365888490239i	116	184	40	260	45	254	0.387945450083904+0i	-0.272178573434013+0.880577737580631i	17	281	220	79	152	148	0.711805216802087+0i	-0.620008966496613-0.330033657067177i	17	283	205	95	138	161	0.679366220486757+0i	-0.678105081521808-0.280419394614282i	122	178	55	245	38	262	0.355902608401044+0i	-0.264201745400636+0.896398779037874i	278	21	197	103	205	92	0.830804243029422+0i	0.522904033417262-0.19061920574871i	141
45	238	61	61	238	211	89	0.838649708360608+0i	0.385140666943045+0.385140666943045i	119	180	43	257	30	269	0.316756133579975+0i	-0.260815850463818+0.911943333758354i	11	289	215	85	156	144	0.721110255092798+0i	-0.627591205436784-0.293477901822956i	14	286	222	78	120	179	0.63351226715995+0i	-0.683815562944763-0.362020003911934i	119	179	65	233	39	261	0.360555127546399+0i	-0.313713706415197+0.87839837796255i	285	14	208	92	210	89	0.83805795570697+0i	0.501822602627861-0.214086287202272i	135
46	239	59	61	239	215	85	0.84656167328002+0i	0.379732653955144+0.373009979562901i	121	176	47	253	41	259	0.369684550213647+0i	-0.241937996588853+0.897106091351466i	18	281	220	80	169	131	0.750555349946514+0i	-0.583739987844959-0.309700328151964i	17	283	208	91	137	163	0.675771164423776+0i	-0.674360492382443-0.297609239854952i	112	188	52	248	34	266	0.336650164612069+0i	-0.340425398711464+0.877939186150617i	283	17	210	90	194	104	0.806849869188436+0i	0.538496081746933-0.242930563194105i	131
47	249	51	51	247	208	90	0.835455909776936+0i	0.38926816392145+0.387922311005716i	113	187	37	262	45	254	0.387945450083904+0i	-0.287090440049756+0.875829553618302i	15	284	216	83	166	133	0.745106667859236+0i	-0.597861583056515-0.295596990879243i	16	284	223	77	140	159	0.684271455454021+0i	-0.640368034922484-0.348857213054786i	128	171	65	235	31	268	0.32199212686941+0i	-0.23288813176368+0.91765145252309i	276	24	205	94	206	94	0.828653526310404+0i	0.511989843486437-0.226273581091712i	130
48	235	64	52	247	226	74	0.867947771086102+0i	0.327456444084213+0.373415243253927i	132	166	45	255	41	257	0.370923027887795+0i	-0.149392764830218+0.916568551281863i	18	282	223	77	158	142	0.725718035235908+0i	-0.602057738074504-0.332956173329082i	10	290	206	93	136	162	0.675555948035523+0i	-0.683408116937325-0.27672641142111i	135	164	49	251	44	256	0.382970843102535+0i	-0.131703284863831+0.914323563127086i	280	20	205	94	203	96	0.823971944841745+0i	0.520857274731339-0.223109689330506i	136
49	241	58	39	261	219	81	0.854400374531753+0i	0.33116988961027+0.40040792226868i	119	181	43	257	44	254	0.384253831095292+0i	-0.2569120824218+0.886761058681697i	22	278	232	67	168	130	0.75083845750051+0i	-0.554618311954067-0.358664381816032i	18	282	216	84	133	167	0.665832811847939+0i	-0.667333000332917-0.333666500166459i	134	166	45	255	41	259	0.369684550213647+0i	-0.139970153128463+0.918554129905542i	282	17	187	113	216	84	0.848528137423857+0i	0.509775137963451-0.141877795000998i	137
50	235	65	57	242	222	78	0.860232526704263+0i	0.344387598365886+0.376028166620238i	112	188	47	252	43	257	0.378593889720018+0i	-0.320793583807495+0.86819245749696i	16	283	221	78	170	129	0.754030419087784+0i	-0.579023097760059-0.310113494305949i	14	286	221	78	141	157	0.687862168182047+0i	-0.641998299368563-0.338649998068456i	124	176	39	261	40	260	0.365148371670111+0i	-0.212313610178953+0.906415797302456i	282	17	206	94	202	95	0.824702782907079+0i	0.521212400900873-0.219551709199603i	134
51	231	69	40	260	208	89	0.83686121928113+0i	0.324589405966397+0.440800427855601i	137	160	41	258	47	253	0.395811402901264+0i	-0.0974370297424229+0.913148048548705i	17	282	223	77	173	126	0.760654532442785+0i	-0.569016055842458-0.312450652852159i	12	288	204	96	140	159	0.684271455454021+0i	-0.679087734629397-0.265729983115851i	120	180	56	242	47	252	0.396472742381497+0i	-0.280139363932314+0.874260431063933i	270	29	196	103	202	97	0.821939951748871+0i	0.531381894848629-0.205056083904243i	141
52	234	66	43	257	214	86	0.844590630621329+0i	0.330615598349392+0.42114129789744i	116	182	48	252	48	250	0.401340037254391+0i	-0.283652861542007+0.870900240346548i	15	284	211	87	161	139	0.732575365861197+0i	-0.617805798404885-0.285743466750574i	10	290	210	90	140	158	0.685418600359022+0i	-0.669274771826681-0.286832045068578i	120	180	62	237	40	259	0.365758477979728+0i	-0.30095101725089+0.88070949864391i	286	14	210	90	206	94	0.828653526310404+0i	0.512136084980332-0.225942390432499i	134
53	244	56	64	235	219	81	0.854400374531753+0i	0.383809905356715+0.350271261381903i	106	193	46	253	49	251	0.404145188432738+0i	-0.354407316509518+0.843244994453681i	25	275	218	82	151	148	0.710645285925423+0i	-0.618021361362318-0.336203620581101i	14	286	207	93	135	164	0.671941230110497+0i	-0.683039048122556-0.286273718698424i	131	167	46	254	38	262	0.355902608401044+0i	-0.160413117013268+0.920652467125039i	267	33	218	81	201	99	0.818535277187245+0i	0.49531813095952-0.290963827894067i	135
54	241	59	66	233	216	83	0.849945896369794+0i	0.387614151192852+0.356857454789994i	132	164	37	262	58	242	0.439696865275764+0i	-0.12771969143682+0.889018755193584i	19	281	224	76	174	125	0.762849788183168+0i	-0.562964840986611-0.318010673534422i	15	284	209	90	128	172	0.653197264742181+0i	-0.692456667254168-0.306328414138461i	119	181	60	240	43	256	0.379226461405452+0i	-0.301340855664446+0.874860548703231i	282	17	206	94	201	98	0.819902922714382+0i	0.52760463938918-0.222244329105218i	138
55	245	54	55	243	202	98	0.820568908339411+0i	0.406659381553062+0.401615256260949i	117	183	46	254	49	251	0.404145188432738+0i	-0.276646686826742+0.871856225150944i	17	283	216	84	170	130	0.752772652709081+0i	-0.589668105877224-0.292617255548096i	15	285	225	75	136	164	0.673300329224139+0i	-0.646324878877956-0.35906937715442i	120	180	59	241	36	264	0.346410161513775+0i	-0.293709231609798+0.890918002549719i	276	24	203	97	200	99	0.817860820109531+0i	0.530403030965734-0.223106036834793i	143
56	241	59	61	238	215	84	0.84797614656929+0i	0.379356751573521+0.370168758656216i	128	172	42	258	48	252	0.4+0i	-0.182940529695675+0.898071691233315i	18	282	208	92	168	132	0.748331477354788+0i	-0.607286903453086-0.266838184850598i	15	285	224	76	137	163	0.675771164423776+0i	-0.646373597119894-0.354308490273127i	120	180	54	246	39	261	0.360555127546399+0i	-0.278212392303644+0.890279655371661i	281	19	205	94	213	87	0.842614977317636+0i	0.495598904791923-0.210669707288558i	140
57	253	47	52	247	204	96	0.824621125123532+0i	0.410169160617409+0.389565475470312i	107	191	38	262	48	252	0.4+0i	-0.323701119534761+0.857448298856522i	17	283	218	81	151	149	0.709459888459759+0i	-0.626090577155765-0.323538646630396i	10	290	214	86	125	175	0.645497224367903+0i	-0.694622604500366-0.31754176205731i	124	176	56	243	39	261	0.360555127546399+0i	-0.249115963398407+0.89885551496338i	288	12	202	98	188	110	0.79427481593053+0i	0.568535561616845-0.214230791333884i	134
58	250	49	67	233	217	83	0.850490054811538+0i	0.406110483095655+0.334276744908288i	143	155	47	252	48	252	0.4+0i	-0.0537370940438652+0.914938426739046i	14	286	214	86	163	137	0.737111479583199+0i	-0.611450387978776-0.287741359048836i	13	287	221	79	136	164	0.673300329224139+0i	-0.656450776104021-0.340204416813033i	127	172	45	255	42	258	0.374165738677394+0i	-0.194930479511252+0.906643319148999i	282	18	184	115	184	115	0.784464540552736+0i	0.599889795150883-0.157313757469637i	155
59	247	53	38	262	210	89	0.83805795570697+0i	0.357177591740161+0.412411239947402i	130	170	40	260	39	261	0.360555127546399+0i	-0.166853228916914+0.917692759043025i	14	286	225	75	154	146	0.716472842006823+0i	-0.610881614576979-0.336883243332893i	12	288	209	90	133	166	0.666945315233345+0i	-0.683859288698251-0.295838502817696i	127	173	55	244	29	271	0.310912635102961+0i	-0.224054811362047+0.923651868854739i	283	16	202	96	188	112	0.791622805802528+0i	0.567633754241921-0.226108943605855i	148
60	240	60	40	259	221	78	0.859726953621095+0i	0.323664414983393+0.395108734009828i	125	175	44	256	47	252	0.396472742381497+0i	-0.210738571551102+0.893531543376671i	20	280	214	85	139	161	0.680685928555405+0i	-0.655807964424235-0.326469876810109i	13	287	223	77	136	164	0.673300329224139+0i	-0.652516298319709-0.347691166257947i	121	178	55	245	42	257	0.374790911609059+0i	-0.267219989106008+0.887764186029959i	282	18	198	101	216	84	0.848528137423857+0i	0.496487125672835-0.1830315110606i	141
61	238	61	57	243	210	89	0.83805795570697+0i	0.376762232720822+0.394599902269977i	118	182	48	252	41	259	0.369684550213647+0i	-0.278134022718179+0.886552197414194i	17	281	230	70	182	118	0.778888096369862+0i	-0.537308293997439-0.323470447699469i	18	282	205	95	133	166	0.666945315233345+0i	-0.687790770331603-0.286579487638168i	111	188	63	235	35	264	0.34213572772701+0i	-0.382869451861839+0.858110789259594i	277	22	198	102	210	87	0.840874965182522+0i	0.50673296272494-0.190134156366754i	145
62	239	59	61	238	210	90	0.836660026534076+0i	0.391181762535202+0.383375571287286i	120	179	42	257	35	264	0.34213572772701+0i	-0.248664605640811+0.906150681572446i	12	288	214	85	162	137	0.736074738098578+0i	-0.6128572308805-0.287402147679164i	17	283	223	77	133	166	0.666945315233345+0i	-0.653185143021496-0.35851515368849i	124	175	59	241	37	263	0.351188458428425+0i	-0.253422674200368+0.901356541479453i	281	18	207	93	203	96	0.823971944841745+0i	0.520164912490893-0.224719153449487i	140
63	249	51	65	235	209	91	0.834665601703261+0i	0.417867840644386+0.358775418735079i	122	175	35	265	40	260	0.365148371670111+0i	-0.211048291971169+0.90671124682708i	18	281	206	94	163	137	0.737111479583199+0i	-0.622059322057044-0.264024367262944i	15	285	213	86	133	167	0.665832811847939+0i	-0.674733391447652-0.318436048732262i	130	169	62	238	36	264	0.346410161513775+0i	-0.20359461574483+0.915723338372303i	285	15	214	86	200	99	0.817860820109531+0i	0.519946845736413-0.246493319460225i	132
64	236	63	50	248	210	89	0.83805795570697+0i	0.358291540835443+0.41144384141948i	112	188	43	257	40	258	0.366371652723656+0i	-0.311392627633514+0.876816083073316i	13	286	234	65	163	135	0.739580871691401+0i	-0.572286010110545-0.354272291973195i	15	285	220	80	135	164	0.671941230110497+0i	-0.657474975628496-0.340912950325887i	131	169	50	250	31	269	0.321455025366432+0i	-0.176753603566039+0.930282124031783i	278	22	202	97	204	94	0.82738368269459+0i	0.519376804470222-0.21373810280116i	121
65	240	59	48	251	202	98	0.820568908339411+0i	0.380367301952434+0.426599791692509i	134	164	50	250	39	259	0.361763020804333+0i	-0.139200885317675+0.921819196103715i	20	280	220	80	164	135	0.740604471548472+0i	-0.591624833958449-0.318567218285319i	14	286	203	96	138	160	0.680505142024767+0i	-0.681574049422103-0.269015923008675i	134	166	47	253	34	265	0.337212654836588+0i	-0.144508189570434+0.930271470359667i	280	20	203	96	209	90	0.836060198501516+0i	0.507107692446375-0.20939229389669i	132
66	239	61	38	262	216	84	0.848528137423857+0i	0.329202517580343+0.414277325494365i	113	187	45	253	48	251	0.400668337976507+0i	-0.305287963192413+0.863865812770115i	22	278	221	79	171	129	0.754983443527075+0i	-0.5734344523819-0.318076922805585i	11	289	216	84	137	161	0.678035060763204+0i	-0.663981943419174-0.315272001911263i	120	180	34	266	43	257	0.378593889720018+0i	-0.231745048756804+0.896080855192975i	282	17	192	108	210	90	0.836660026534076+0i	0.522278477497064-0.165000581645487i	144
67	231	69	58	241	206	93	0.830038077862902+0i	0.368977230314493+0.418201617413305i	124	176	42	258	47	253	0.395811402901264+0i	-0.214939087774347+0.892823903062673i	15	285	227	72	170	129	0.754030419087784+0i	-0.569173649442818-0.32784063791764i	18	282	219	80	137	163	0.675771164423776+0i	-0.651756042634877-0.344307121945302i	120	180	55	244	45	255	0.387298334620742+0i	-0.278119043680934+0.879005004275859i	280	20	207	93	206	94	0.828653526310404+0i	0.512648750649192-0.22477675990003i	133
68	230	70	39	261	221	78	0.859726953621095+0i	0.298632570525005+0.414352691603445i	120	177	45	255	45	255	0.387298334620742+0i	-0.243776250924663+0.889141799425219i	16	282	217	82	163	137	0.737111479583199+0i	-0.603017415631805-0.305019119255507i	15	285	207	93	141	158	0.68671093362092+0i	-0.669684494163805-0.282755675313607i	105	195	52	247	34	265	0.337212654836588+0i	-0.393428250966239+0.855278806448345i	274	25	196	103	201	96	0.822658906696862+0i	0.532599379171574-0.198922659690588i	144
69	236	63	45	255	220	80	0.856348838577675+0i	0.328997186463974+0.398029544086184i	125	173	40	259	51	247	0.413691841347295+0i	-0.195540517271184+0.889169818711815i	16	284	230	70	153	147	0.714142842854285+0i	-0.601035128331603-0.358826942287524i	8	292	210	90	140	158	0.685418600359022+0i	-0.670731934129068-0.283407859491156i	114	185	64	236	51	249	0.412310562561766+0i	-0.348610813377668+0.841706897201253i	288	11	213	87	204	95	0.825998939158906+0i	0.513377308800067-0.232743402307265i	138
70	244	56	59	240	218	82	0.852447456836295+0i	0.376024294961254+0.363234170931405i	104	195	34	266	54	246	0.424264068711928+0i	-0.331620363851094+0.842631553099733i	23	276	207	91	167	131	0.748600483945715+0i	-0.602340197784001-0.277098541262439i	12	288	208	92	126	173	0.649156901121946+0i	-0.701237279009823-0.294722914366447i	127	173	58	241	40	259	0.365758477979728+0i	-0.226179096680474+0.902808812546022i	268	32	197	103	212	88	0.840634680861233+0i	0.503158888548492-0.200410743743891i	122
71	237	63	45	254	212	87	0.842039251065203+0i	0.344449865004066+0.415119489020008i	128	168	44	256	64	236	0.461880215351701+0i	-0.166590426899789+0.871156872401299i	21	279	210	90	165	135	0.741619848709566+0i	-0.608247012845068-0.282905587369799i	14	286	209	90	141	159	0.685565460040104+0i	-0.666613926496659-0.292618989473868i	125	173	59	240	38	262	0.355902608401044+0i	-0.240299772952903+0.903099857408978i	275	24	196	102	189	110	0.79505158537756+0i	0.567781049022277-0.213348674614564i	136
72	234	65	47	253	221	77	0.861168240389201+0i	0.32304981640548+0.392464110289529i	133	167	41	259	49	251	0.404145188432738+0i	-0.140954798685707+0.903769003337766i	18	282	203	96	182	118	0.778888096369862+0i	-0.580962685130159-0.236253448270474i	17	282	200	99	130	169	0.659380473395787+0i	-0.702514669434556-0.267750874010906i	113	184	59	241	44	255	0.383610727998386+0i	-0.338566076330225+0.859194868072956i	282	18	190	110	204	96	0.824621125123532+0i	0.541374756908741-0.164052956639012i	148
73	241	58	52	248	208	92	0.832666399786453+0i	0.378598020566292+0.404141318711602i	110	189	52	248	51	248	0.412999469579453+0i	-0.341443929610131+0.844302955733001i	17	283	206	93	165	134	0.742858980482126+0i	-0.615839995536925-0.262491209403548i	11	288	218	81	129	170	0.6568394987288+0i	-0.67588296008123-0.334281464011294i	119	181	64	236	28	272	0.305505046330389+0i	-0.322894254537146+0.89577115774821i	277	23	193	107	207	92	0.832050294337844+0i	0.525401553322069-0.177891864510622i	146
74	239	61	54	245	221	79	0.858292879305582+0i	0.349232731386341+0.375991798662909i	102	198	41	258	55	245	0.428174419288838+0i	-0.364591706263527+0.826885454213893i	12	288	227	73	150	150	0.707106781186548+0i	-0.61748829554798-0.344540570704308i	11	288	203	97	143	156	0.691564074808125+0i	-0.674894987788571-0.257402187039362i	117	183	53	246	35	265	0.341565025531987+0i	-0.303203899867132+0.889607064067443i	283	17	205	95	209	88	0.838870492807861+0i	0.503017120081191-0.208014598529816i	152
75	239	61	58	242	232	67	0.880863061117602+0i	0.329130849699709+0.340225148004194i	110	190	32	268	47	253	0.395811402901264+0i	-0.294820587655917+0.869720733584955i	14	286	223	76	166	134	0.743863786814047+0i	-0.587515043783694-0.318579252297621i	11	288	216	83	141	159	0.685565460040104+0i	-0.656281716727905-0.315109993952388i	117	183	55	245	27	272	0.30050125348238+0i	-0.312969000619566+0.900971365419961i	277	23	201	99	204	96	0.824621125123532+0i	0.524940186763843-0.210802752165008i	140
76	250	50	48	252	215	85	0.84656167328002+0i	0.372641464563728+0.380094293855003i	115	185	44	256	53	245	0.421725442667725+0i	-0.284293222614085+0.861002331345514i	18	282	234	66	150	149	0.708288246974828+0i	-0.595560333600296-0.378992939563825i	13	287	208	92	133	164	0.669187154547551+0i	-0.684296194030838-0.289702038348822i	121	179	62	238	36	264	0.346410161513775+0i	-0.29360887854173+0.890951079712836i	281	19	197	102	214	86	0.844590630621329+0i	0.503149493199396-0.183049867959136i	150
77	244	56	55	245	216	84	0.848528137423857+0i	0.372180816258767+0.376140186644498i	117	183	56	242	49	251	0.404145188432738+0i	-0.304069765449055+0.86267505145705i	12	288	222	77	163	134	0.740824911042784+0i	-0.594201046929036-0.313214889503818i	15	285	209	91	125	174	0.64657575013984+0i	-0.699009211899092-0.305492914829974i	107	193	46	254	41	258	0.370302235774236+0i	-0.354927881886867+0.858430225958933i	280	20	195	103	195	104	0.807572853087248+0i	0.55557112153942-0.197906078400723i	132
78	253	44	53	247	198	102	0.812403840463596+0i	0.429342949658466+0.39454357373878i	119	180	42	258	49	251	0.404145188432738+0i	-0.249363305357393+0.880048071759664i	13	286	212	88	168	132	0.748331477354788+0i	-0.604288563058489-0.273560473308383i	13	286	200	100	130	169	0.659380473395787+0i	-0.706217673854911-0.257825499978777i	127	171	50	250	38	262	0.355902608401044+0i	-0.202078083272145+0.912413163865137i	275	25	192	108	209	90	0.836060198501516+0i	0.520065889467706-0.174742138861149i	149
79	254	46	54	246	214	85	0.846001810603943+0i	0.391782517182111+0.361645400475795i	128	172	49	251	56	243	0.432771267414631+0i	-0.191868181861686+0.880849380365012i	20	280	220	79	181	118	0.778043167548281+0i	-0.551812448385621-0.300252978733108i	17	282	213	87	140	160	0.683130051063973+0i	-0.659945068709061-0.3127392518056i	127	173	64	236	43	256	0.379226461405452+0i	-0.239063123251603+0.893888199984253i	279	21	205	95	194	104	0.806849869188436+0i	0.543425771355824-0.231693158330002i	146
80	245	54	50	249	220	79	0.857779664702572+0i	0.355934723851264+0.370842984536134i	126	173	46	254	55	245	0.428174419288838+0i	-0.199812599429421+0.881329445653511i	16	283	217	82	170	130	0.752772652709081+0i	-0.587458007563815-0.297029329667098i	16	284	220	79	130	169	0.659380473395787+0i	-0.664860998122827-0.350966158595762i	129	171	60	239	33	265	0.332773579230018+0i	-0.214733096435022+0.91823278217556i	276	24	202	96	215	84	0.84797614656929+0i	0.488077550930077-0.206680330770966i	143
81	247	53	50	249	209	89	0.837461809206363+0i	0.380830054044108+0.391951767514279i	129	171	47	253	63	236	0.459023246837373+0i	-0.177483736444017+0.870515469225416i	18	282	217	82	147	153	0.7+0i	-0.635391391993829-0.326002728485736i	7	293	199	98	134	166	0.668331255192114+0i	-0.700622825987269-0.249921965899252i	112	187	57	243	38	262	0.355902608401044+0i	-0.350486696126175+0.866309649704938i	281	17	203	97	210	89	0.83805795570697+0i	0.506762174818725-0.202116206795125i	154
82	243	57	57	243	215	84	0.84797614656929+0i	0.374790911609059+0.374790911609059i	104	196	44	256	44	255	0.383610727998386+0i	-0.367636959701225+0.847163428876736i	19	281	215	85	174	125	0.762849788183168+0i	-0.579196497246051-0.287387574969415i	13	287	213	86	139	161	0.680685928555405+0i	-0.664257412128315-0.30891545299525i	129	171	50	250	45	255	0.387298334620742+0i	-0.189477527824347+0.9022739420207i	281	18	188	110	196	104	0.808290376865476+0i	0.564328381057215-0.167928987968157i	122
83	240	59	55	245	225	75	0.866025403784439+0i	0.345478398899088+0.361448026546173i	127	173	44	256	48	252	0.4+0i	-0.194344168316433+0.8956731235453i	16	284	223	77	184	116	0.783156008298049+0i	-0.546053310605336-0.297476803538728i	17	283	209	91	149	151	0.704745817062199+0i	-0.64851355538847-0.287686464420449i	116	184	63	236	31	269	0.321455025366432+0i	-0.345402098167299+0.881682514995219i	283	17	199	99	196	103	0.809640904752736+0i	0.548928039594152-0.207748917442405i	144
84	237	61	62	237	213	86	0.844022856289923+0i	0.380938192420289+0.377506968963175i	117	183	43	257	40	260	0.365148371670111+0i	-0.274363196334623+0.889601879024384i	14	286	212	88	175	123	0.766321291722768+0i	-0.584577031612478-0.266498352646865i	13	287	205	95	129	171	0.6557438524302+0i	-0.700631278425899-0.281275330754923i	124	176	49	251	39	261	0.360555127546399+0i	-0.232529688602638+0.903288405725635i	284	16	212	88	205	93	0.829409104777159+0i	0.50700225832357-0.234583134448219i	118
85	241	59	58	242	214	85	0.846001810603943+0i	0.374949419085635+0.37906974237229i	119	181	37	263	55	245	0.428174419288838+0i	-0.239083078909873+0.871496384413407i	12	288	224	76	155	144	0.719996283899737+0i	-0.611595815540089-0.327957176449033i	12	288	220	80	133	165	0.668063413780619+0i	-0.663612525405209-0.336615049118584i	125	175	53	247	37	262	0.351775239887621+0i	-0.2336242992984+0.906462281277792i	277	21	202	97	196	102	0.810998224908889+0i	0.54154809670427-0.221376462503614i	147
86	242	58	52	248	208	92	0.832666399786453+0i	0.379023443299273+0.403742363514444i	130	169	59	241	55	245	0.428174419288838+0i	-0.189955966964207+0.883506308569078i	22	278	213	86	160	139	0.731516955959455+0i	-0.610388901900253-0.303822862175999i	11	289	222	78	134	166	0.668331255192114+0i	-0.660512230148398-0.342135831443775i	117	183	67	233	25	273	0.289642223181746+0i	-0.35362268338687+0.889414627912429i	281	19	209	91	199	100	0.815813605834619+0i	0.527302480890446-0.23748737688959i	132
87	236	64	65	234	214	85	0.846001810603943+0i	0.379693044160671+0.374318218459711i	119	181	45	254	46	253	0.392232270276368+0i	-0.260808747979762+0.882118270489323i	19	281	210	90	156	144	0.721110255092798+0i	-0.629894447567483-0.288501273695031i	21	279	201	99	132	168	0.66332495807108+0i	-0.695918879609681-0.275130719845688i	135	165	64	235	37	262	0.351775239887621+0i	-0.16123175075928+0.922094628088194i	284	16	202	98	201	98	0.819902922714382+0i	0.533724431688742-0.207116943640407i	141
88	244	54	57	243	220	80	0.856348838577675+0i	0.370217791372643+0.360007574389524i	136	163	41	259	47	253	0.395811402901264+0i	-0.113247682758966+0.911322278715416i	17	283	207	91	172	128	0.757187779440036+0i	-0.59809780169923-0.262575105958687i	14	286	213	87	128	171	0.654288656087625+0i	-0.686195961791921-0.317870188183022i	120	179	48	250	25	275	0.288675134594813+0i	-0.267601469315974+0.9192693404474i	286	14	204	96	206	94	0.828653526310404+0i	0.520251798764733-0.206570567156585i	135
89	237	62	58	242	218	81	0.853871764357245+0i	0.359326491908994+0.376546786264099i	113	186	52	247	53	247	0.420317340430616+0i	-0.318123771637187+0.849782677660979i	19	281	214	86	162	137	0.736074738098578+0i	-0.608198015581768-0.297134908375826i	11	287	216	84	137	163	0.675771164423776+0i	-0.665797518375997-0.316302067425582i	100	198	50	249	43	257	0.378593889720018+0i	-0.410012948615351+0.829792774513259i	273	26	207	93	209	91	0.834665601703261+0i	0.500357525966314-0.230164461944504i	134
90	247	52	61	238	215	85	0.84656167328002+0i	0.394137438519795+0.357755521117967i	135	164	37	263	50	250	0.408248290463863+0i	-0.116567928798749+0.905397841453636i	18	282	218	82	175	125	0.763762615825973+0i	-0.57383060870706-0.295609707515758i	17	283	203	96	135	165	0.670820393249937+0i	-0.68771948138544-0.277564253683615i	109	191	61	239	46	253	0.392232270276368+0i	-0.384882063508177+0.835475698834822i	282	17	216	82	206	93	0.830038077862902+0i	0.49735580526382-0.252337060829431i	111
91	239	60	63	236	204	94	0.82738368269459+0i	0.403848131325277+0.390311322454038i	129	171	29	271	42	258	0.374165738677394+0i	-0.158576581783525+0.913703161705076i	19	281	221	79	168	130	0.75083845750051+0i	-0.580682570454725-0.314721087803706i	9	291	211	89	148	152	0.702376916856849+0i	-0.653289798157173-0.282628919770124i	128	170	62	237	36	264	0.346410161513775+0i	-0.219617675241787+0.91201319986138i	285	15	211	89	195	105	0.806225774829855+0i	0.53912578465811-0.24360498417885i	132
92	251	49	58	242	210	89	0.83805795570697+0i	0.403335813194455+0.367394998157326i	130	170	52	248	55	244	0.428889832351286+0i	-0.180635236963042+0.885112661118906i	17	283	214	85	159	140	0.729227382406089+0i	-0.61529721240314-0.299393996529805i	11	289	221	77	142	157	0.689141776385575+0i	-0.642515904690249-0.335047644761465i	124	176	47	252	40	259	0.365758477979728+0i	-0.228118421123353+0.902320742158874i	277	22	210	89	205	94	0.828020971411347+0i	0.506561299268662-0.240368302790228i	154
93	242	58	55	245	210	89	0.83805795570697+0i	0.379546287379438+0.391922796750507i	119	180	37	263	40	260	0.365148371670111+0i	-0.24334856112559+0.898581184125715i	16	284	217	82	166	133	0.745106667859236+0i	-0.595238908881718-0.300843306166196i	13	286	206	92	135	164	0.671941230110497+0i	-0.683071661213997-0.286195892570006i	134	165	57	242	28	272	0.305505046330389+0i	-0.157362254608371+0.939097325888663i	284	16	211	88	193	107	0.802080627701064+0i	0.542463817165877-0.249799266877413i	149
94	236	64	54	246	221	79	0.858292879305582+0i	0.342405244751533+0.382219808094735i	127	173	49	250	44	255	0.383610727998386+0i	-0.205368056724703+0.900370351933952i	8	292	219	80	173	125	0.761929729536575+0i	-0.581345314441666-0.285483296578i	16	284	215	85	150	150	0.707106781186548+0i	-0.636208166673566-0.308608439058073i	98	200	58	242	42	257	0.374790911609059+0i	-0.451797745837477+0.809574313717663i	287	13	207	92	207	92	0.832050294337844+0i	0.511220516533096-0.215280958674802i	148
95	252	48	62	235	204	94	0.82738368269459+0i	0.426539964957754+0.365376381153156i	132	166	46	254	43	257	0.378593889720018+0i	-0.150288057059574+0.913279894978492i	17	282	214	86	170	128	0.755294511205873+0i	-0.59052023649243-0.284281641396708i	14	286	197	102	123	177	0.640312423743285+0i	-0.724893479242603-0.254026462699368i	116	183	56	244	35	265	0.341565025531987+0i	-0.316447573312698+0.884982636370815i	284	16	196	104	211	89	0.838649708360608+0i	0.515162035104148-0.176846668767096i	138
96	247	53	57	243	205	95	0.82663978450915+0i	0.40619828477444+0.389447840041474i	115	185	44	256	51	249	0.412310562561766+0i	-0.2856476414645+0.8651042855782i	23	277	212	88	164	135	0.740604471548472+0i	-0.603828156127772-0.294782249448204i	20	280	219	81	142	157	0.689141776385575+0i	-0.640056530683595-0.339722312439754i	125	174	54	245	16	284	0.23094010767585+0i	-0.241779972988613+0.942448466139286i	286	14	196	103	213	87	0.842614977317636+0i	0.509376509845687-0.174744302389025i	151
97	246	53	59	241	217	83	0.850490054811538+0i	0.383278116398911+0.360228472162279i	124	175	41	259	49	251	0.404145188432738+0i	-0.209022866869478+0.890492059365119i	20	279	226	74	169	127	0.755609651834825+0i	-0.565404391298891-0.330714269958198i	11	288	223	77	129	171	0.6557438524302+0i	-0.668373016407923-0.351108973023724i	110	188	47	253	33	267	0.33166247903554+0i	-0.336022068554548+0.881526613009683i	283	17	193	106	218	81	0.853871764357245+0i	0.494535870863713-0.162287653450636i	159
98	241	58	50	250	208	92	0.832666399786453+0i	0.374508152345609+0.407934198729826i	116	184	47	253	46	254	0.391578004149024+0i	-0.288429171343668+0.873770724952875i	20	280	224	76	146	153	0.69878059101643+0i	-0.621673345011343-0.353875596391072i	11	289	207	93	130	168	0.660485889885814+0i	-0.694697169768184-0.284875817818608i	121	179	57	242	40	260	0.365148371670111+0i	-0.277653381193932+0.888580478391374i	276	23	196	103	205	95	0.82663978450915+0i	0.52817759758576-0.194152239428758i	136
99	251	49	55	245	212	88	0.840634680861233+0i	0.394509634255629+0.371073418359255i	130	169	43	257	47	253	0.395811402901264+0i	-0.165180563242413+0.903354146976839i	11	288	228	72	170	130	0.752772652709081+0i	-0.574035449587297-0.322205890620335i	14	286	216	83	146	154	0.697614984548545+0i	-0.643231580805046-0.315573235221834i	114	186	62	238	35	265	0.341565025531987+0i	-0.355861164137916+0.869882845670462i	281	17	206	93	219	81	0.854400374531753+0i	0.477942469258153-0.203889666436088i	126
100	256	44	60	239	210	90	0.836660026534076+0i	0.417915750959627+0.354042970696851i	130	170	43	257	37	263	0.351188458428425+0i	-0.172030872827314+0.920365169626132i	21	279	230	69	175	124	0.765038744728955+0i	-0.545823101196702-0.341749705579331i	14	286	219	80	120	180	0.632455532033676+0i	-0.68927258324419-0.353416618154667i	120	179	68	229	43	257	0.378593889720018+0i	-0.316590457934248+0.869733952776164i	276	23	188	112	202	98	0.820568908339411+0i	0.547534568124097-0.163928531305033i	147
101	246	54	52	248	222	78	0.860232526704263+0i	0.356819103294778+0.364252834613419i	122	178	41	256	50	250	0.408248290463863+0i	-0.227937265401753+0.883955845262932i	13	286	210	89	171	128	0.756244903794432+0i	-0.59816728155094-0.265121762152615i	16	284	219	81	136	162	0.675555948035523+0i	-0.655509038857468-0.337538236426607i	110	189	51	249	36	264	0.346410161513775+0i	-0.348638806779142+0.87089091303539i	283	17	212	88	210	90	0.836660026534076+0i	0.4964322626588-0.231419551013877i	127
102	240	59	68	232	205	93	0.829409104777159+0i	0.414604266959538+0.374411322921324i	132	168	49	251	38	262	0.355902608401044+0i	-0.163965119980047+0.920026506554709i	16	284	226	74	154	145	0.717669957030445+0i	-0.605739696317744-0.343553857613049i	17	283	208	92	143	157	0.690410505906933+0i	-0.663107354343529-0.289174635728757i	109	191	66	233	35	265	0.341565025531987+0i	-0.41313064476021+0.844189791275248i	282	18	197	101	213	87	0.842614977317636+0i	0.50569670089562-0.18512386854019i	138
103	239	60	57	243	209	91	0.834665601703261+0i	0.3825665593326+0.396202171894287i	119	181	46	254	58	242	0.439696865275764+0i	-0.256561456216077+0.860722304724905i	23	276	213	87	173	127	0.759385716659635+0i	-0.582795976079729-0.289278729945029i	8	291	208	91	151	148	0.710645285925423+0i	-0.650176421567332-0.268800852732784i	123	176	44	254	39	260	0.361157559257308+0i	-0.227473488290092+0.904334578304093i	285	15	200	100	211	89	0.838649708360608+0i	0.510764700239608-0.189172111199855i	148
104	243	57	46	254	220	78	0.859217686943796+0i	0.341031828693638+0.381368926711165i	141	159	54	245	54	246	0.424264068711928+0i	-0.0846815262461718+0.901570318451433i	20	280	216	84	164	135	0.740604471548472+0i	-0.599147665783995-0.304182661090336i	18	282	217	83	129	167	0.660159685841851+0i	-0.669784960986709-0.339966608985679i	97	201	52	247	31	269	0.321455025366432+0i	-0.446774588354923+0.834900673054559i	275	25	191	108	207	93	0.830662386291807+0i	0.528239828981302-0.175962163767684i	139
105	236	64	61	239	192	108	0.8+0i	0.416929711750138+0.431473771462353i	111	188	36	264	52	246	0.417727954888468+0i	-0.291583726150394+0.86051280429111i	14	286	212	87	158	141	0.726930597543868+0i	-0.623610625887545-0.287544246394636i	9	291	212	87	146	154	0.697614984548545+0i	-0.654648138733458-0.291151417283435i	111	189	59	241	38	262	0.355902608401044+0i	-0.368126664857778+0.85896221800148i	280	20	201	96	212	88	0.840634680861233+0i	0.501483177468378-0.204567729736518i	142
106	246	53	55	245	219	81	0.854400374531753+0i	0.370898056851668+0.36391569274168i	131	169	28	272	36	264	0.346410161513775+0i	-0.144354797779117+0.926909754160647i	14	286	215	84	163	137	0.737111479583199+0i	-0.608454871606431-0.294022679201908i	14	286	209	90	136	164	0.673300329224139+0i	-0.677014147673602-0.297184303953713i	129	169	64	235	30	269	0.316756133579975+0i	-0.216728245648407+0.923414543624708i	283	17	198	101	196	104	0.808290376865476+0i	0.55293563927284-0.202308787472523i	150
107	247	53	55	244	206	94	0.828653526310404+0i	0.400292020228433+0.391279480518431i	127	173	52	248	59	240	0.444212128060141+0i	-0.204705184194582+0.872222089176916i	20	279	216	83	174	124	0.764128665507102+0i	-0.57382753381265-0.294668193038928i	17	283	217	81	135	165	0.670820393249937+0i	-0.659399769619704-0.339399386896149i	125	175	50	248	44	256	0.382970843102535+0i	-0.224754587893649+0.896001511468641i	285	15	207	93	204	93	0.828775414010748+0i	0.515514094551272-0.217661506588315i	160
108	236	62	60	240	216	84	0.848528137423857+0i	0.369040893714392+0.379221332161685i	125	174	37	263	42	258	0.374165738677394+0i	-0.197127194581636+0.906168234466632i	7	292	220	79	162	137	0.736074738098578+0i	-0.606709904644578-0.300161742297844i	20	280	208	90	127	173	0.650640709864771+0i	-0.690707402072395-0.315578756238549i	131	168	53	247	30	270	0.316227766016838+0i	-0.178304311681248+0.931776567872296i	281	19	205	94	202	96	0.823317890606835+0i	0.522346661717839-0.222039672128521i	145
109	253	47	54	246	205	95	0.82663978450915+0i	0.411653490266705+0.38367703947188i	123	177	50	249	40	259	0.365758477979728+0i	-0.242982959772149+0.898431976860975i	20	280	208	92	164	135	0.740604471548472+0i	-0.613637729011088-0.273776832943409i	7	293	217	82	145	155	0.695221787153807+0i	-0.649621989377509-0.307665301234758i	101	197	59	241	42	257	0.374790911609059+0i	-0.434806600212156+0.818825373927309i	280	20	215	85	213	86	0.844022856289923+0i	0.479687746818866-0.239843873409433i	151
110	242	58	55	245	211	89	0.838649708360608+0i	0.37891318220577+0.391269046842915i	125	174	45	255	43	257	0.378593889720018+0i	-0.210982204201381+0.901195415088755i	8	292	217	83	172	126	0.759724429022584+0i	-0.588072129061083-0.277470652444314i	15	285	214	85	123	177	0.640312423743285+0i	-0.692641604546048-0.332035551789076i	114	185	57	243	22	278	0.270801280154532+0i	-0.344298270256744+0.898957934368945i	287	13	208	91	202	98	0.820568908339411+0i	0.525361010241575-0.225083263670621i	134
111	239	61	58	240	211	89	0.838649708360608+0i	0.379533787744847+0.390667084135221i	130	169	45	255	52	248	0.416333199893227+0i	-0.166551667321214+0.893827281290513i	15	284	226	74	167	130	0.749859695069392+0i	-0.576465995525297-0.324649647641062i	15	285	205	93	141	158	0.68671093362092+0i	-0.670790658082286-0.280121378468367i	126	173	55	244	23	277	0.276887462097269+0i	-0.231891961292162+0.932501716685502i	284	16	198	101	219	81	0.854400374531753+0i	0.488407108166318-0.177365432631656i	154
112	251	49	60	239	211	89	0.838649708360608+0i	0.407049161218274+0.361908340630837i	111	188	41	259	44	256	0.382970843102535+0i	-0.308569349585788+0.870699885051983i	24	276	223	77	170	130	0.752772652709081+0i	-0.569590130501674-0.330000631163668i	17	283	208	92	135	165	0.670820393249937+0i	-0.679791907830504-0.296450606422325i	110	188	48	252	41	259	0.369684550213647+0i	-0.333777429442313+0.867136644899877i	286	14	204	96	211	89	0.838649708360608+0i	0.506226256459192-0.201001601829385i	157
113	250	50	65	235	214	86	0.844590630621329+0i	0.40795192142991+0.346759133215423i	128	172	46	254	54	246	0.424264068711928+0i	-0.187408974955324+0.885933336152441i	22	277	230	70	161	135	0.737508589047557+0i	-0.57259274067249-0.358076296912051i	13	286	218	81	141	159	0.685565460040104+0i	-0.650675440611182-0.326529433566784i	120	180	55	244	34	266	0.336650164612069+0i	-0.284054357224363+0.89776377116061i	283	17	196	102	219	80	0.855827945075356+0i	0.487339823506066-0.173373656745106i	140
114	243	56	45	255	216	83	0.849945896369794+0i	0.351034257919283+0.392895562473293i	120	180	43	257	43	257	0.378593889720018+0i	-0.249868375747715+0.891197206833519i	19	281	229	70	146	153	0.69878059101643+0i	-0.610983602931608-0.372027851870583i	11	289	216	84	127	171	0.652820416840876+0i	-0.684291879639029-0.324915568749467i	116	184	62	238	42	258	0.374165738677394+0i	-0.33422054213725+0.865041403178763i	276	23	190	109	202	98	0.820568908339411+0i	0.544330755059453-0.174271901817453i	125
115	240	59	58	242	207	92	0.832050294337844+0i	0.389654861917682+0.394792852362121i	121	178	43	257	40	260	0.365148371670111+0i	-0.240357257003692+0.899385932551943i	14	285	210	89	178	122	0.77028133388609+0i	-0.582297593459658-0.259992652430327i	14	286	208	92	136	164	0.673300329224139+0i	-0.680103682245018-0.290044217428023i	121	178	68	229	36	264	0.346410161513775+0i	-0.311211729363811+0.884956077727243i	281	17	197	103	208	92	0.832666399786453+0i	0.52208210149596-0.184653583675566i	146
116	256	44	55	244	210	88	0.839462915546113+0i	0.405026245305893+0.362292359892158i	135	165	42	255	43	257	0.378593889720018+0i	-0.127820760604498+0.916694343729225i	17	283	225	75	169	130	0.751809411556112+0i	-0.574353572700744-0.32388359362824i	14	286	214	85	121	177	0.637212890999841+0i	-0.695915325041747-0.331151916672187i	108	191	52	248	38	262	0.355902608401044+0i	-0.365446654006342+0.860105851862957i	276	23	203	96	210	90	0.836660026534076+0i	0.504462053554448-0.213349564151486i	124
117	249	51	58	242	209	91	0.834665601703261+0i	0.40344601035829+0.374919524777401i	126	174	51	249	42	258	0.374165738677394+0i	-0.218486475514285+0.901256711496423i	14	285	216	84	172	127	0.758452922810903+0i	-0.586292789086897-0.284622432960414i	15	285	224	76	145	155	0.695221787153807+0i	-0.63031211566115-0.345504418955001i	110	190	64	235	37	262	0.351775239887621+0i	-0.395584899997814+0.848390692721063i	283	17	195	105	213	87	0.842614977317636+0i	0.510109326325943-0.172593381087725i	138
118	247	53	65	235	211	89	0.838649708360608+0i	0.409645097428812+0.358967353417i	129	171	41	259	51	249	0.412310562561766+0i	-0.17235256008173+0.894591859471834i	17	283	213	87	159	140	0.729227382406089+0i	-0.618402006368553-0.292927266174578i	18	282	215	84	152	147	0.712994532947749+0i	-0.627678594475287-0.312503404820092i	120	180	60	240	36	264	0.346410161513775+0i	-0.296647939483827+0.88994381845148i	282	18	209	91	208	92	0.832666399786453+0i	0.505570973344727-0.225974904752567i	149
119	239	60	56	244	214	86	0.844590630621329+0i	0.369844681096656+0.387145422975889i	128	172	34	266	58	242	0.439696865275764+0i	-0.167354867993806+0.882416576694614i	21	278	214	85	176	123	0.767221455996771+0i	-0.573222975208394-0.287726707400322i	9	291	214	86	131	166	0.664136613263748+0i	-0.680765456149791-0.308999923358771i	112	188	56	244	33	267	0.33166247903554+0i	-0.353575401014175+0.874633886719275i	285	15	196	102	210	90	0.836660026534076+0i	0.516894343640807-0.181163565631006i	138
120	243	56	49	251	203	97	0.822597511950204+0i	0.386980665492126+0.41662848902662i	124	176	49	251	56	243	0.432771267414631+0i	-0.224743078948273+0.873040422068294i	20	280	210	88	158	142	0.725718035235908+0i	-0.622078163799977-0.293857263746504i	18	281	198	101	144	155	0.693977918359488+0i	-0.675515810272045-0.249144614434937i	120	179	54	246	29	271	0.310912635102961+0i	-0.280030761167846+0.908248923001338i	275	25	199	101	211	89	0.838649708360608+0i	0.507101278635629-0.198783701225167i	145
121	242	58	59	241	223	77	0.862167810425171+0i	0.360188619399253+0.35627352571013i	119	180	46	254	37	262	0.351775239887621+0i	-0.26424096387121+0.898014974047995i	13	287	231	69	163	137	0.737111479583199+0i	-0.581704774602519-0.343927640458424i	9	291	229	71	139	161	0.680685928555405+0i	-0.639099107049763-0.358076804659087i	116	184	68	232	43	256	0.379226461405452+0i	-0.354405290872078+0.854742172103247i	280	20	194	104	206	94	0.828653526310404+0i	0.528586426306819-0.184200225997472i	147
122	238	62	56	244	230	70	0.875595035770913+0i	0.330125294536+0.352633837345273i	136	164	37	263	53	247	0.420317340430616+0i	-0.111565425053467+0.900492359360129i	15	285	222	78	156	142	0.723526041608667+0i	-0.609085664228854-0.324845687588722i	14	286	208	91	132	168	0.66332495807108+0i	-0.687073084633836-0.296530902895038i	104	195	61	239	38	262	0.355902608401044+0i	-0.426520892284351+0.831512634767683i	283	17	199	99	199	101	0.814452781524708+0i	0.542665805605445-0.205378893981977i	164
123	244	56	55	245	207	93	0.830662386291807+0i	0.391611841337563+0.395777924756048i	117	183	48	251	37	263	0.351188458428425+0i	-0.288624794542273+0.890708928125287i	20	279	199	101	170	129	0.754030419087784+0i	-0.614589151996967-0.23177208921255i	18	282	210	90	122	178	0.637704215656966+0i	-0.701238304585076-0.318744683902307i	122	177	46	254	34	266	0.336650164612069+0i	-0.241467668592911+0.910142863341229i	285	15	200	99	201	95	0.824047361535764+0i	0.530393340183268-0.199069964171349i	158
124	257	41	48	252	215	85	0.84656167328002+0i	0.388200263529678+0.36418935834099i	119	181	48	252	56	244	0.432049379893857+0i	-0.26224744133523+0.862878677941725i	9	290	222	77	168	131	0.749581823218117+0i	-0.588215922505149-0.303527789193049i	16	284	216	81	136	164	0.673300329224139+0i	-0.658970755827814-0.335297195977518i	139	161	68	232	47	252	0.396472742381497+0i	-0.122059232594501+0.909896097522644i	281	19	209	91	205	93	0.829409104777159+0i	0.509364590747645-0.229408479802374i	134
125	240	60	58	240	215	85	0.84656167328002+0i	0.373033416873301+0.379709630150676i	134	166	42	257	46	253	0.392232270276368+0i	-0.134976944184384+0.909909374988791i	22	278	204	94	160	140	0.730296743340222+0i	-0.626983998112547-0.271215288613072i	10	290	209	89	143	157	0.690410505906933+0i	-0.664232180734606-0.286581477785784i	113	187	50	250	45	254	0.387945450083904+0i	-0.319831956644445+0.864410693633636i	288	12	210	88	211	89	0.838649708360608+0i	0.497624943875539-0.221440921917186i	135
126	245	54	47	253	219	81	0.854400374531753+0i	0.353922770893433+0.380445360391101i	117	183	44	256	42	258	0.374165738677394+0i	-0.275657429168122+0.885445075509725i	18	282	225	74	162	138	0.734846922834953+0i	-0.588248285047807-0.337585478269303i	9	291	212	88	139	160	0.681823249195723+0i	-0.669638475897898-0.294450961033119i	120	180	54	246	41	258	0.370302235774236+0i	-0.277071019805514+0.886627263377647i	280	20	216	84	204	95	0.825998939158906+0i	0.5026072976609-0.255169858812457i	134
127	231	68	56	244	212	88	0.840634680861233+0i	0.355470852293715+0.40862428525837i	119	180	47	252	56	243	0.432771267414631+0i	-0.257111093144013+0.864061870402013i	12	288	209	89	152	146	0.714189830573049+0i	-0.641218967411991-0.280661934962938i	16	283	196	103	115	183	0.621213361308702+0i	-0.740034616350585-0.257764866369305i	107	191	52	247	33	267	0.33166247903554+0i	-0.374286425351749+0.865973251202027i	280	18	207	92	210	89	0.83805795570697+0i	0.499844968531153-0.218663829451385i	140
128	243	55	55	245	215	85	0.84656167328002+0i	0.375652956799977+0.377118269752034i	116	184	47	252	45	255	0.387298334620742+0i	-0.289394613739202+0.875357502703174i	18	281	216	83	152	148	0.711805216802087+0i	-0.626788567334518-0.316969123404908i	15	285	221	78	144	156	0.692820323027551+0i	-0.636783967718734-0.338387615695946i	109	191	56	243	34	266	0.336650164612069+0i	-0.377090514660379+0.862826408045i	277	23	204	96	198	100	0.815125468993174+0i	0.533095602954427-0.226670571334953i	146
129	240	60	69	231	215	85	0.84656167328002+0i	0.395648522331167+0.35608367009805i	117	183	30	269	43	257	0.378593889720018+0i	-0.245609916643998+0.892380207934261i	15	285	209	91	170	129	0.754030419087784+0i	-0.601870600821836-0.263039744062876i	11	289	208	89	143	157	0.690410505906933+0i	-0.66400648243847-0.287104030994034i	132	168	62	237	41	258	0.370302235774236+0i	-0.186572286478656+0.909981887786086i	286	14	212	86	200	100	0.816496580927726+0i	0.523249709809842-0.244014496530942i	124
130	240	60	61	238	231	68	0.878962599224859+0i	0.339475750134909+0.334934268527753i	107	192	53	247	61	237	0.452435615946823+0i	-0.358894138299776+0.816392681812423i	12	288	229	71	168	132	0.748331477354788+0i	-0.575670461398322-0.329550481525126i	12	288	222	77	134	166	0.668331255192114+0i	-0.658040547137692-0.346865927493694i	122	177	53	246	29	271	0.310912635102961+0i	-0.260479964911525+0.914047876871351i	279	21	205	95	195	105	0.806225774829855+0i	0.544208994108687-0.232027090511456i	141
131	245	53	64	235	198	100	0.815125468993174+0i	0.433229791380853+0.384554830497239i	125	174	44	256	44	254	0.384253831095292+0i	-0.208566254351328+0.899360389851837i	18	282	225	74	162	136	0.737308728467136+0i	-0.585926413009212-0.336252996216141i	15	285	213	85	132	168	0.66332495807108+0i	-0.675359417572188-0.322319185120209i	127	173	66	234	36	264	0.346410161513775+0i	-0.247737288287231+0.904779661570755i	282	18	217	82	199	101	0.814452781524708+0i	0.516245523002034-0.264872094881706i	132
132	262	38	55	244	200	98	0.81923192051904+0i	0.437683048860671+0.370530173053035i	116	183	37	263	47	252	0.396472742381497+0i	-0.261740771030786+0.879943823961908i	16	284	227	72	161	139	0.732575365861197+0i	-0.588739801874796-0.341641301691934i	9	291	227	73	123	177	0.640312423743285+0i	-0.674141582536577-0.368148240108627i	121	178	47	253	31	269	0.321455025366432+0i	-0.253308739983463+0.912415118745112i	283	17	202	98	199	101	0.814452781524708+0i	0.540394774554079-0.211282167494828i	142
133	252	48	50	249	216	84	0.848528137423857+0i	0.37816162593282+0.370126714345028i	106	193	50	250	57	243	0.435889894354067+0i	-0.360013212512253+0.824857858552979i	17	283	222	78	171	128	0.756244903794432+0i	-0.575386233165715-0.311487284119785i	10	289	208	92	137	162	0.676900273255308+0i	-0.680003231449091-0.28178294001888i	130	169	54	245	35	264	0.34213572772701+0i	-0.187986970680699+0.920654138461889i	275	25	207	92	200	100	0.816496580927726+0i	0.524210595054583-0.241943351563654i	143
134	250	50	68	231	219	80	0.855827945075356+0i	0.400427104500539+0.327439555352447i	120	179	47	253	57	242	0.436618198778998+0i	-0.248471821465276+0.864653862787134i	10	290	211	89	156	143	0.722315118514615+0i	-0.633996522515086-0.276241341953002i	13	287	220	79	132	167	0.664433271221689+0i	-0.66405692633472-0.342865610233121i	113	186	57	243	34	264	0.337777974017762+0i	-0.344865846584882+0.87577028273843i	287	13	198	102	198	101	0.8137612413107+0i	0.548507381335745-0.192177768643181i	131
135	254	46	61	238	212	87	0.842039251065203+0i	0.410230667349294+0.350258046633771i	138	162	45	255	54	246	0.424264068711928+0i	-0.102820811408306+0.899682099822675i	16	284	221	79	164	135	0.740604471548472+0i	-0.593745725191975-0.314596615586793i	15	285	208	92	136	163	0.674425309673176+0i	-0.678384182815334-0.291453945209551i	130	168	67	233	31	269	0.321455025366432+0i	-0.212647131840406+0.922739326129929i	282	17	209	91	186	113	0.78871641202356+0i	0.561906808575643-0.249373534844853i	133
136	240	60	50	250	219	80	0.855827945075356+0i	0.346029098532706+0.384476776147451i	118	181	47	252	51	249	0.412310562561766+0i	-0.26762643267471+0.87084791584628i	20	280	209	89	159	139	0.730449893544975+0i	-0.619373648121672-0.287783316112289i	10	289	208	92	139	160	0.681823249195723+0i	-0.675792644639862-0.280038137236428i	119	181	53	247	37	263	0.351188458428425+0i	-0.285029336943894+0.891865989792183i	277	23	195	103	205	95	0.82663978450915+0i	0.528681424220991-0.192776083450026i	147
137	236	62	55	243	201	99	0.818535277187245+0i	0.390200754838456+0.421596217871436i	131	168	47	253	52	247	0.41702882811415+0i	-0.16119715256473+0.894484451808282i	21	279	222	77	170	129	0.754030419087784+0i	-0.572143834771491-0.322629136042103i	17	283	206	94	137	162	0.676900273255308+0i	-0.678392517377136-0.28563895468511i	115	185	75	223	44	256	0.382970843102535+0i	-0.392808396473659+0.836083068237317i	281	18	203	96	195	105	0.806225774829855+0i	0.547991422579786-0.222947080669343i	134
138	243	56	45	253	217	82	0.851911091817218+0i	0.349471808368975+0.390021726053966i	115	185	40	260	50	250	0.408248290463863+0i	-0.276785804347749+0.869898242235782i	15	285	226	73	170	129	0.754030419087784+0i	-0.571000175122439-0.32464892899938i	19	281	207	92	134	166	0.668331255192114+0i	-0.680769463334406-0.299810391955846i	124	174	59	241	35	264	0.34213572772701+0i	-0.250475288586099+0.905651850117041i	286	13	200	99	209	91	0.834665601703261+0i	0.516540183683335-0.191100947076985i	148
139	251	48	54	244	211	88	0.840050961983317+0i	0.395463268197759+0.37138010821428i	129	171	41	259	47	253	0.395811402901264+0i	-0.173731402536317+0.901748708402789i	23	277	209	91	150	149	0.708288246974828+0i	-0.640210015743043-0.297420401014485i	13	287	200	99	145	154	0.696383394959931+0i	-0.673109006617154-0.248946645759585i	107	193	69	231	33	267	0.33166247903554+0i	-0.442349418812125+0.833262858692607i	284	16	215	84	199	101	0.814452781524708+0i	0.520950005834576-0.255495123412605i	140
140	226	74	63	237	211	89	0.838649708360608+0i	0.358334545933046+0.410198756528618i	119	181	39	261	44	256	0.382970843102535+0i	-0.248478782930114+0.889714351782022i	14	286	225	75	145	155	0.695221787153807+0i	-0.629428604704557-0.347111362888543i	12	288	230	70	133	167	0.665832811847939+0i	-0.645481799631164-0.374192347612269i	123	177	51	248	37	263	0.351188458428425+0i	-0.24675376794439+0.903204984857763i	276	24	214	86	193	106	0.803420780060347+0i	0.530856457842522-0.269641375412074i	140
141	253	47	55	245	212	87	0.842039251065203+0i	0.396512482271259+0.365715396269608i	121	177	43	257	49	251	0.404145188432738+0i	-0.233015826622294+0.884516981866485i	21	279	213	87	173	127	0.759385716659635+0i	-0.584644606462836-0.285524110133013i	11	289	211	89	139	160	0.681823249195723+0i	-0.669852390037373-0.29396399850561i	123	176	58	242	38	261	0.356497266473874+0i	-0.259401996518924+0.897563537137428i	277	23	217	82	207	92	0.832050294337844+0i	0.489453480388378-0.261012639977475i	148
142	252	48	53	247	208	91	0.834057656228299+0i	0.399769957484573+0.380173390941212i	111	189	48	252	47	253	0.395811402901264+0i	-0.327970699719066+0.857769522342173i	17	283	214	86	162	138	0.734846922834953+0i	-0.61115557063035-0.294089898649191i	9	290	215	85	141	159	0.685565460040104+0i	-0.661116836417637-0.304835248298381i	119	180	60	239	27	273	0.3+0i	-0.307708598188693+0.902948181570099i	278	22	201	99	195	104	0.807572853087248+0i	0.547880375066463-0.218296086940544i	156
143	247	53	60	240	217	82	0.851911091817218+0i	0.383894946259413+0.356191187251002i	130	169	38	262	42	257	0.374790911609059+0i	-0.159540213383744+0.913279088170051i	22	278	213	86	163	135	0.739580871691401+0i	-0.602550671689577-0.29992136015067i	22	278	217	82	139	161	0.680685928555405+0i	-0.647522723271768-0.34260909140503i	124	176	48	251	30	270	0.316227766016838+0i	-0.234675087554977+0.919199436075253i	281	19	211	89	200	100	0.816496580927726+0i	0.52338903819695-0.243715506335984i	151
144	242	57	51	248	204	96	0.824621125123532+0i	0.387243533213839+0.412362032665548i	129	171	61	239	42	256	0.375419228750255+0i	-0.212851180780184+0.902083575687444i	16	284	216	84	153	147	0.714142842854285+0i	-0.627962323562133-0.309294875784334i	16	284	229	71	111	189	0.608276253029822+0i	-0.683745231981404-0.403103532287544i	120	178	69	231	40	259	0.365758477979728+0i	-0.315580902119194+0.875573771879668i	279	21	209	89	209	91	0.834665601703261+0i	0.498786022517303-0.233550502193212i	139
145	232	68	68	230	208	92	0.832666399786453+0i	0.392669191299358+0.390483767743264i	125	174	39	261	50	249	0.408930410054765+0i	-0.197315130255053+0.890978484086385i	22	278	212	88	163	136	0.738343078570011+0i	-0.606970183019763-0.294001182400198i	11	289	199	101	131	169	0.660807586719967+0i	-0.707860405461406-0.249533524227402i	124	176	51	249	38	262	0.355902608401044+0i	-0.237380420222608+0.903871600078391i	280	19	202	97	210	89	0.83805795570697+0i	0.506157214152853-0.203626465463792i	153
146	249	51	58	242	205	95	0.82663978450915+0i	0.412217601117033+0.383070902048152i	131	169	41	258	45	254	0.387945450083904+0i	-0.158467143660615+0.907957318456789i	15	285	215	84	171	128	0.756244903794432+0i	-0.588284920706518-0.286381733974559i	15	285	205	93	135	162	0.674199862463242+0i	-0.681511735926402-0.284598487784329i	120	179	50	250	43	257	0.378593889720018+0i	-0.262688949586909+0.88750277883035i	273	27	199	101	204	96	0.824621125123532+0i	0.525519871362449-0.209353444689106i	162
147	243	56	62	237	208	89	0.83686121928113+0i	0.399692802233998+0.374044066261763i	122	177	53	247	59	240	0.444212128060141+0i	-0.245123834840566+0.861736555379506i	16	284	234	66	173	127	0.759385716659635+0i	-0.551279472668791-0.345578176896854i	13	287	228	72	127	173	0.650640709864771+0i	-0.659923481012246-0.375722857802592i	112	187	54	245	38	262	0.355902608401044+0i	-0.34156966094476+0.869864069872653i	276	24	192	108	198	101	0.8137612413107+0i	0.551374081660012-0.183791360553337i	144
148	230	70	46	253	215	82	0.850826494595534+0i	0.320668468354361+0.416252338729219i	115	185	34	265	58	241	0.440431530558801+0i	-0.259569414777813+0.859443881705801i	24	275	217	82	155	145	0.718795288428261+0i	-0.612279278613118-0.329313556226179i	15	285	210	89	123	175	0.642457529998948+0i	-0.698917169969031-0.31426598872632i	109	190	57	243	31	268	0.32199212686941+0i	-0.379064594422546+0.867543142148784i	279	21	200	99	197	101	0.813064465773382+0i	0.541872837002369-0.212837973622304i	147
149	236	62	61	239	211	89	0.838649708360608+0i	0.382039762324886+0.388216803692745i	123	176	38	262	54	246	0.424264068711928+0i	-0.209160308645415+0.881051624643729i	25	274	226	74	162	137	0.736074738098578+0i	-0.578281369318598-0.351830410613007i	15	284	210	90	136	163	0.674425309673176+0i	-0.674665055747586-0.299962604711566i	121	179	65	233	38	262	0.355902608401044+0i	-0.303151334455972+0.883986765597142i	284	16	216	84	203	96	0.823971944841745+0i	0.508318095225215-0.250365628991524i	140
150	244	56	50	250	220	80	0.856348838577675+0i	0.353686007681174+0.376261710299121i	116	184	49	251	60	240	0.447213595499958+0i	-0.285359343799664+0.847685109522531i	16	284	212	88	154	146	0.716472842006823+0i	-0.633129212237423-0.292940381781494i	11	288	203	97	131	169	0.660807586719967+0i	-0.701281242428473-0.267465796600819i	134	165	57	241	45	255	0.387298334620742+0i	-0.152672418792396+0.909225567469415i	283	17	203	97	212	88	0.840634680861233+0i	0.503125819715218-0.200493747706064i	130
151	235	65	53	247	207	93	0.830662386291807+0i	0.366945379950831+0.418749433590949i	110	189	40	260	39	261	0.360555127546399+0i	-0.31616322273414+0.877519695841844i	15	285	213	87	175	125	0.763762615825973+0i	-0.584938701635935-0.272971394096769i	9	291	211	89	127	173	0.650640709864771+0i	-0.696958844708706-0.301521202320787i	124	173	52	248	30	269	0.316756133579975+0i	-0.232231803135274+0.919637940415686i	281	19	206	94	200	98	0.81923192051904+0i	0.527303040579091-0.225411986812436i	143
152	252	48	53	247	216	83	0.849945896369794+0i	0.381793476899863+0.363078110385164i	115	184	27	273	49	250	0.404820452376368+0i	-0.247712193360612+0.880203993741375i	23	277	221	78	164	135	0.740604471548472+0i	-0.585052843465178-0.330481749988888i	10	290	204	96	123	177	0.640312423743285+0i	-0.716652172089945-0.276422980663265i	120	180	55	245	31	268	0.32199212686941+0i	-0.285093817818376+0.90279708975819i	285	15	195	105	194	106	0.804155872120988+0i	0.563914887194867-0.187971629064956i	145
153	245	55	68	230	213	87	0.842614977317636+0i	0.408627564383517+0.350747079283627i	105	195	36	263	51	247	0.413691841347295+0i	-0.334580352270012+0.846708360817087i	17	283	215	84	174	126	0.761577310586391+0i	-0.581013259544893-0.287095092666209i	8	292	222	77	142	156	0.690297086126034+0i	-0.64394973892862-0.329876744587533i	126	173	70	227	37	263	0.351188458428425+0i	-0.266871249865682+0.897466658245194i	284	15	205	95	186	114	0.787400787401181+0i	0.570851457180458-0.232655569103659i	129
154	249	51	61	239	211	88	0.840050961983317+0i	0.403445216346864+0.362693174291625i	128	172	36	263	45	254	0.387945450083904+0i	-0.174824150987728+0.904950188679254i	11	289	206	94	161	139	0.732575365861197+0i	-0.631372560543817-0.254365923672329i	23	277	192	107	150	150	0.707106781186548+0i	-0.670329806706281-0.225073210847315i	128	171	49	251	32	267	0.327144328043812+0i	-0.19737889160497+0.924131030632321i	282	18	195	104	211	88	0.840050961983317+0i	0.512710194659705-0.177320719496934i	144
155	244	55	55	244	210	90	0.836660026534076+0i	0.387298334620742+0.387298334620742i	118	182	50	250	55	244	0.428889832351286+0i	-0.275321226161341+0.860378831754188i	18	282	219	81	166	134	0.743863786814047+0i	-0.592292163346203-0.309607267203697i	16	284	215	83	119	180	0.630867110441485+0i	-0.695129948620576-0.344675272530487i	123	176	58	242	28	272	0.305505046330389+0i	-0.264370187780751+0.914754103833067i	276	22	214	86	215	84	0.84797614656929+0i	0.47396764740529-0.237257505808758i	150
156	244	56	63	237	213	85	0.845437815969419+0i	0.391959384536808+0.362770919730876i	123	175	46	254	48	251	0.400668337976507+0i	-0.223619583731023+0.888515146024595i	20	280	202	98	158	142	0.725718035235908+0i	-0.638784765794782-0.255513906317913i	14	286	213	87	144	156	0.692820323027551+0i	-0.654315741591994-0.303102145002174i	124	176	49	251	42	258	0.374165738677394+0i	-0.231189448686894+0.898082089129858i	271	29	202	96	195	105	0.806225774829855+0i	0.54131668790142-0.238696969816201i	138
157	246	53	58	242	214	84	0.847420087895683+0i	0.384882334441892+0.365711338715978i	137	163	37	263	47	252	0.396472742381497+0i	-0.104923907314896+0.912030886660244i	21	279	217	82	146	151	0.701129439962759+0i	-0.631317307014555-0.331445268907852i	15	285	224	75	140	160	0.683130051063973+0i	-0.638897525218969-0.353755968998983i	117	182	61	237	32	268	0.32659863237109+0i	-0.326483933944813+0.886984540005773i	280	20	199	101	190	107	0.799831632114309+0i	0.561651743178197-0.211699503197936i	152
158	246	54	67	233	220	79	0.857779664702572+0i	0.388838106801995+0.336182946505891i	130	170	59	241	54	246	0.424264068711928+0i	-0.194380208550993+0.884429948907019i	18	282	218	82	158	142	0.725718035235908+0i	-0.611607603507048-0.315070583624843i	17	283	211	88	134	165	0.669447933088942+0i	-0.673865489772115-0.31264159444503i	123	176	55	245	35	265	0.341565025531987+0i	-0.253313420871067+0.905077700609142i	279	21	201	99	209	91	0.834665601703261+0i	0.512182427256292-0.202490727054813i	141
159	251	48	50	249	209	91	0.834665601703261+0i	0.393299644025408+0.385549897345104i	127	171	36	264	52	248	0.416333199893227+0i	-0.173397550918635+0.892524484819372i	24	276	212	88	161	138	0.733799385705343+0i	-0.609566426208564-0.299945384324849i	16	284	209	88	128	171	0.654288656087625+0i	-0.68806869300635-0.313795838435732i	118	181	60	240	32	268	0.32659863237109+0i	-0.313164832596639+0.891774142346621i	280	20	197	102	209	91	0.834665601703261+0i	0.517102786687537-0.189573313874387i	147
160	254	46	59	240	226	74	0.867947771086102+0i	0.374122904153115+0.326647698988843i	131	169	43	256	31	268	0.32199212686941+0i	-0.165739750501735+0.932121990588i	18	282	213	86	172	127	0.758452922810903+0i	-0.586935040202854-0.283295644974774i	16	284	204	94	134	165	0.669447933088942+0i	-0.686557385297845-0.283687189657779i	124	176	50	250	35	265	0.341565025531987+0i	-0.236500125220737+0.909615866233604i	282	18	191	108	192	108	0.8+0i	0.572206102224465-0.180499796612309i	147
161	232	67	54	246	223	76	0.863608359149743+0i	0.32922764353247+0.381824253735597i	124	175	51	249	52	245	0.418430609640565+0i	-0.227258661089764+0.87935733685204i	16	284	224	76	171	129	0.754983443527075+0i	-0.574029678411164-0.31700146419721i	14	286	204	96	129	170	0.6568394987288+0i	-0.700808172194995-0.278262068371542i	113	185	53	247	36	264	0.346410161513775+0i	-0.328323315343915+0.878751273456591i	281	19	189	111	193	104	0.806121361726415+0i	0.567150157174969-0.168846229998655i	139
162	238	62	55	244	222	77	0.86166984186982+0i	0.345216438848311+0.371955231124568i	111	189	40	260	46	253	0.392232270276368+0i	-0.307386490820605+0.866987538211963i	17	283	223	76	155	145	0.718795288428261+0i	-0.608010638185601-0.337129644478902i	12	288	221	79	123	176	0.641382286517327+0i	-0.682223226198883-0.350998906232759i	116	183	58	241	38	261	0.356497266473874+0i	-0.321213224533565+0.877343583427499i	274	26	177	121	214	86	0.844590630621329+0i	0.522092878582453-0.118683161401077i	154
163	232	66	54	246	209	90	0.836060198501516+0i	0.360197748819803+0.413836835270559i	126	173	37	262	52	247	0.41702882811415+0i	-0.185846332220176+0.889689888288075i	17	283	223	77	163	136	0.738343078570011+0i	-0.591223527259339-0.32450614654084i	11	289	205	95	136	162	0.675555948035523+0i	-0.685589690462886-0.271276496226322i	113	187	55	243	41	259	0.369684550213647+0i	-0.338350590043785+0.865362474082599i	281	19	209	91	199	101	0.814452781524708+0i	0.529048476794608-0.238273741457114i	163
164	241	59	55	245	214	83	0.84884552218806+0i	0.365682236282326+0.381756180734296i	112	188	50	250	53	247	0.420317340430616+0i	-0.322316487287568+0.848201282335706i	18	281	216	84	153	147	0.714142842854285+0i	-0.626041893975943-0.313163770233745i	9	290	222	77	134	166	0.668331255192114+0i	-0.661043652380675-0.341107934502484i	137	162	60	238	43	257	0.378593889720018+0i	-0.128309056957053+0.916626124747412i	282	18	197	103	207	92	0.832050294337844+0i	0.522563314172884-0.186064210349436i	145
165	243	57	49	251	212	88	0.840634680861233+0i	0.366866435412618+0.398424838458865i	109	190	37	263	64	235	0.462651945572992+0i	-0.299997187742119+0.834239093188724i	24	276	211	89	175	125	0.763762615825973+0i	-0.580991967303626-0.281273888932708i	16	284	189	110	126	174	0.648074069840786+0i	-0.730305085206877-0.215996487288512i	120	178	61	239	31	268	0.32199212686941+0i	-0.295088745511136+0.89957973660303i	284	16	197	103	196	104	0.808290376865476+0i	0.555599348082517-0.194874398208047i	146
166	244	56	61	238	218	82	0.852447456836295+0i	0.380055105658092+0.359014554017731i	112	187	31	269	55	245	0.428174419288838+0i	-0.272437201342562+0.861652272086193i	19	280	215	84	167	132	0.747347595228382+0i	-0.593831444283475-0.298053330272549i	10	289	215	84	118	182	0.627162924074226+0i	-0.705038601713934-0.331039630195431i	122	177	48	252	28	271	0.306015497891582+0i	-0.248597228638386+0.918996155031936i	281	19	201	98	196	102	0.810998224908889+0i	0.544240325996036-0.21467265022438i	136
167	248	52	61	238	210	90	0.836660026534076+0i	0.40588929831166+0.367768782682908i	112	188	33	266	49	251	0.404145188432738+0i	-0.282792599783153+0.869882182927408i	21	279	222	77	171	129	0.754983443527075+0i	-0.571189465742151-0.322090971970957i	8	292	210	89	143	157	0.690410505906933+0i	-0.665188162749359-0.284355484335128i	124	176	70	229	39	261	0.360555127546399+0i	-0.289061289756317+0.88681653726372i	286	14	206	94	202	97	0.821939951748871+0i	0.526672744698557-0.216865247817053i	135
168	251	49	59	241	212	87	0.842039251065203+0i	0.400747593399958+0.361069613855408i	124	176	38	261	42	258	0.374165738677394+0i	-0.209930090889153+0.903288080813243i	16	284	205	95	165	135	0.741619848709566+0i	-0.620580269069921-0.254715782080938i	8	292	226	73	142	156	0.690297086126034+0i	-0.636492266404909-0.344045822082827i	131	167	59	239	34	265	0.337212654836588+0i	-0.184629319429505+0.923146597147527i	282	17	211	89	213	87	0.842614977317636+0i	0.489451902953488-0.224581465609275i	141
169	248	51	59	240	218	82	0.852447456836295+0i	0.384987843574392+0.353719795365304i	117	183	39	261	47	252	0.396472742381497+0i	-0.261615955415116+0.879980940941752i	20	280	219	81	165	135	0.741619848709566+0i	-0.592530019505773-0.314496702660757i	14	286	212	87	131	169	0.660807586719967+0i	-0.681588523828234-0.314277612182259i	125	175	50	250	25	275	0.288675134594813+0i	-0.232210182006412+0.928840728025648i	282	18	204	96	200	98	0.81923192051904+0i	0.53076632732405-0.217131679359839i	142
170	238	62	69	231	207	92	0.832050294337844+0i	0.408128629274523+0.375663851945868i	127	171	43	257	52	245	0.418430609640565+0i	-0.184093766603161+0.889396036652787i	16	284	201	99	159	141	0.728010988928052+0i	-0.640728230431725-0.243859251880731i	19	281	210	87	132	167	0.664433271221689+0i	-0.675269472133693-0.320218000896154i	114	184	55	245	45	255	0.387298334620742+0i	-0.320605768139078+0.864414218668314i	276	22	199	101	194	106	0.804155872120988+0i	0.555050556628111-0.212725675272538i	131
171	243	56	55	245	210	90	0.836660026534076+0i	0.384855318722694+0.389726036660182i	137	163	39	261	54	245	0.424972948184897+0i	-0.105295444222552+0.899061100669477i	15	285	206	93	164	133	0.743093905363617+0i	-0.616996589156856-0.259088125509939i	16	284	202	96	145	155	0.695221787153807+0i	-0.667803663612234-0.265903993074089i	118	182	56	243	30	270	0.316227766016838+0i	-0.306273086434718+0.897884623170344i	272	28	207	93	186	114	0.787400787401181+0i	0.558491796392411-0.26093469175711i	148
172	252	48	62	237	211	87	0.841459262992076+0i	0.409518834251583+0.352477847698343i	131	169	44	255	52	248	0.416333199893227+0i	-0.160631427242122+0.894910169373902i	19	281	217	82	165	134	0.742858980482126+0i	-0.594676339642852-0.307442004589542i	15	285	208	92	141	159	0.685565460040104+0i	-0.668891134946436-0.28737545056958i	106	193	55	245	34	266	0.336650164612069+0i	-0.393107071846588+0.855647998145773i	280	20	193	106	211	88	0.840050961983317+0i	0.514296125616529-0.172666952387335i	146
173	247	52	53	246	218	80	0.855303235210223+0i	0.368255274102506+0.364478296932224i	126	172	41	259	47	251	0.397137407965265+0i	-0.190700151290344+0.897727871625066i	19	281	208	91	154	144	0.718873092756943+0i	-0.634374430132454-0.284236800756327i	16	284	216	84	122	177	0.638769720519721+0i	-0.690218486017065-0.339958358784525i	119	180	56	243	36	264	0.346410161513775+0i	-0.290918812544626+0.891833081079427i	278	22	215	84	215	84	0.84797614656929+0i	0.471517077379296-0.242091099772762i	141
174	254	46	60	240	221	78	0.859726953621095+0i	0.386216117581006+0.334225486368179i	131	168	47	253	51	249	0.412310562561766+0i	-0.161578484250991+0.896600464770765i	18	282	221	76	172	128	0.757187779440036+0i	-0.571182598959617-0.316886581149161i	17	283	210	90	139	160	0.681823249195723+0i	-0.666804323585861-0.30081398056505i	114	186	52	247	32	268	0.32659863237109+0i	-0.326419092764426+0.887008404251156i	281	19	199	100	196	104	0.808290376865476+0i	0.550545220754735-0.208726200010412i	151
175	237	63	45	255	206	94	0.828653526310404+0i	0.357138062937443+0.431028696648639i	138	161	45	254	40	260	0.365148371670111+0i	-0.101834192783538+0.925362882250413i	21	279	210	90	159	140	0.729227382406089+0i	-0.620443374922837-0.288578313917599i	14	286	204	96	134	164	0.670570227142692+0i	-0.689483826165946-0.273765636860008i	121	178	58	241	34	266	0.336650164612069+0i	-0.280025313244157+0.899028637257556i	281	19	200	100	190	107	0.799831632114309+0i	0.560766625395443-0.214033063128031i	143
176	244	56	55	245	228	72	0.871779788708135+0i	0.344572480442121+0.348238145127676i	126	172	39	261	55	245	0.428174419288838+0i	-0.184536940842978+0.884654047710732i	22	278	212	88	168	132	0.748331477354788+0i	-0.596980073890002-0.28916222329047i	15	285	208	91	127	173	0.650640709864771+0i	-0.696409901894954-0.302786913867372i	136	162	43	257	41	259	0.369684550213647+0i	-0.112805266186508+0.922284286569995i	283	17	197	102	207	93	0.830662386291807+0i	0.524141110513374-0.187819318148605i	143
177	248	52	55	244	222	77	0.86166984186982+0i	0.364710653654778+0.352861478094088i	129	171	46	254	39	259	0.361763020804333+0i	-0.184522662169622+0.913826517411461i	18	282	204	95	162	138	0.734846922834953+0i	-0.626595374160095-0.259573182515394i	11	289	213	85	142	158	0.687992248018343+0i	-0.6584247500645-0.305194225320806i	125	174	51	249	36	264	0.346410161513775+0i	-0.22606366959954+0.910436827730068i	274	26	196	103	211	89	0.838649708360608+0i	0.509780986501237-0.191807227362506i	152
178	247	52	46	253	223	76	0.863608359149743+0i	0.345701569683095+0.366975512432824i	124	175	44	255	49	251	0.404145188432738+0i	-0.214899077903164+0.889092263481714i	19	281	223	76	156	144	0.721110255092798+0i	-0.603730364266885-0.339867102353515i	13	287	203	97	151	149	0.709459888459759+0i	-0.657275553580983-0.254274484232059i	122	177	55	245	50	250	0.408248290463863+0i	-0.25461412783246+0.876644157706791i	272	28	194	106	191	109	0.797913946905722+0i	0.567021408629195-0.204499524423644i	145
179	245	53	55	245	216	82	0.851370785712724+0i	0.374091753609382+0.367726998079223i	108	191	45	255	49	251	0.404145188432738+0i	-0.337186100024124+0.850277719699386i	15	285	214	85	155	145	0.718795288428261+0i	-0.626911075477514-0.300525933617983i	12	288	205	95	143	157	0.690410505906933+0i	-0.672011891170854-0.267830826191283i	119	180	58	241	33	266	0.332216635610845+0i	-0.298267012427357+0.894801037282071i	283	17	178	121	192	105	0.80403025220737+0i	0.581304473230674-0.124981850431822i	137
180	261	39	57	243	213	86	0.844022856289923+0i	0.411090456783598+0.344427139467339i	114	185	42	257	52	248	0.416333199893227+0i	-0.285107633415003+0.863354101186276i	13	287	220	80	165	133	0.744104344274232+0i	-0.59490593383119-0.303966535534185i	7	293	212	87	112	186	0.613057033378214+0i	-0.723527192176659-0.317284534773542i	120	178	57	243	32	268	0.32659863237109+0i	-0.283085508398095+0.901773767786758i	282	18	187	113	214	86	0.844590630621329+0i	0.515542499253124-0.144508124790648i	141
181	241	59	54	246	215	85	0.84656167328002+0i	0.366191645554788+0.386312065640215i	123	177	40	260	46	254	0.391578004149024+0i	-0.219342905772157+0.893619245738415i	24	276	207	92	162	136	0.737308728467136+0i	-0.614230628894086-0.28124113044601i	9	291	213	86	126	174	0.648074069840786+0i	-0.694014617152181-0.313598008888946i	122	178	61	238	33	264	0.333333333333333+0i	-0.283533318560799+0.899165027208459i	284	16	203	97	200	100	0.816496580927726+0i	0.536881208366079-0.21234853763733i	144
182	243	56	70	230	218	82	0.852447456836295+0i	0.397808817783164+0.339236610387639i	118	182	47	253	57	243	0.435889894354067+0i	-0.267021741310842+0.859476229844273i	12	288	222	77	176	124	0.76594168620507+0i	-0.568734342286692-0.299790895854189i	14	286	231	69	139	161	0.680685928555405+0i	-0.629399918778972-0.374863186919829i	130	169	55	244	37	263	0.351188458428425+0i	-0.189219267109863+0.916985679070874i	276	24	198	101	208	91	0.834057656228299+0i	0.514630464205177-0.198754399697014i	138
183	239	60	63	236	203	96	0.823971944841745+0i	0.407438726062212+0.393781562060127i	113	187	52	246	48	252	0.4+0i	-0.324738758072336+0.857055855242607i	19	280	220	79	158	141	0.726930597543868+0i	-0.604182578511883-0.326397484943201i	8	292	218	81	140	159	0.684271455454021+0i	-0.656385575822897-0.317695689461598i	134	165	62	238	32	267	0.327144328043812+0i	-0.164452682819358+0.93055462157913i	272	28	203	96	207	93	0.830662386291807+0i	0.509627489846965-0.224231624870985i	156
184	247	53	51	249	212	87	0.842039251065203+0i	0.377513149893053+0.385296926179508i	114	184	35	265	56	244	0.432049379893857+0i	-0.264195619904576+0.862284180393315i	10	290	213	87	171	127	0.757512708379011+0i	-0.595320977134572-0.267894439710557i	15	284	208	91	132	167	0.664433271221689+0i	-0.685329590991943-0.298080156676793i	113	185	66	234	39	260	0.361157559257308+0i	-0.36941114925205+0.856212952599751i	275	25	194	106	200	100	0.816496580927726+0i	0.54459639754979-0.191697931937526i	140
185	241	59	60	240	215	84	0.84797614656929+0i	0.376855828080628+0.372714555244577i	114	186	55	245	52	248	0.416333199893227+0i	-0.322186118526881+0.850213368334825i	19	281	224	74	188	112	0.791622805802528+0i	-0.529376770440917-0.305112386262632i	15	285	211	89	133	166	0.666945315233345+0i	-0.679007436835367-0.30681076775524i	113	186	48	252	27	271	0.301005027940793+0i	-0.322247587495176+0.897525746431768i	286	14	202	98	188	111	0.792945484762994+0i	0.569110860090887-0.217601211211222i	154
186	228	72	52	248	229	70	0.875149294478044+0i	0.3013174186344+0.378578295207324i	127	171	37	263	57	242	0.436618198778998+0i	-0.173035767816493+0.882849461432208i	25	275	212	86	159	141	0.728010988928052+0i	-0.611372362525954-0.310199668503101i	17	283	211	89	139	161	0.680685928555405+0i	-0.665879458939657-0.305403360867061i	116	184	50	250	35	265	0.341565025531987+0i	-0.302542905836704+0.889832075990305i	276	23	215	83	199	101	0.814452781524708+0i	0.514053400525388-0.269101780140807i	133
187	244	55	62	238	213	84	0.846859915908007+0i	0.389800436306092+0.361778803530366i	136	164	39	261	45	255	0.387298334620742+0i	-0.11536853356955+0.914707659015716i	15	285	225	75	162	137	0.736074738098578+0i	-0.591717299074784-0.328731832819325i	15	285	223	77	133	165	0.668063413780619+0i	-0.654538615046984-0.353935695543925i	124	176	57	243	32	268	0.32659863237109+0i	-0.254481196118372+0.910259663038792i	281	17	214	86	196	104	0.808290376865476+0i	0.53046749100009-0.255481716877619i	140
188	243	57	59	240	217	82	0.851911091817218+0i	0.374702350561057+0.365849204075689i	125	174	33	266	47	251	0.397137407965265+0i	-0.188873740048141+0.898113906759526i	9	291	226	73	163	136	0.738343078570011+0i	-0.592345410088854-0.322453738502792i	13	287	218	82	120	178	0.634574316970352+0i	-0.69227631915697-0.343611603669153i	128	172	58	241	33	267	0.33166247903554+0i	-0.219847575940724+0.917424134930506i	278	22	187	112	200	100	0.816496580927726+0i	0.553915274884501-0.162822607714534i	151
189	238	62	63	237	204	93	0.828775414010748+0i	0.397938336843853+0.39341631028881i	122	176	43	257	57	243	0.435889894354067+0i	-0.221589043490725+0.872294844536448i	18	282	213	86	160	140	0.730296743340222+0i	-0.615215348758371-0.296945687489788i	15	285	215	84	132	168	0.66332495807108+0i	-0.67284083213403-0.327544217798431i	115	185	60	240	40	259	0.365758477979728+0i	-0.337332288003271+0.867425883436983i	282	17	212	87	191	109	0.797913946905722+0i	0.5451654767227-0.257153526755991i	131
190	232	67	55	245	208	92	0.832666399786453+0i	0.363793630486258+0.417517497937865i	112	187	46	254	39	261	0.360555127546399+0i	-0.317320438381863+0.87710189794866i	24	276	208	92	157	141	0.725841330859502+0i	-0.62484088027355-0.287625167110047i	11	289	224	75	147	151	0.702345065195184+0i	-0.626934109764309-0.337142449730091i	125	174	54	246	34	265	0.337212654836588+0i	-0.233529495065187+0.912004166850491i	276	24	192	108	196	104	0.808290376865476+0i	0.558569601750758-0.186189867250253i	141
191	238	62	61	239	212	88	0.840634680861233+0i	0.380801088617741+0.38512837371567i	118	181	42	257	36	264	0.346410161513775+0i	-0.263788575339379+0.900230852348674i	23	276	220	79	166	134	0.743863786814047+0i	-0.583790731674596-0.32535372792932i	15	285	207	92	145	155	0.695221787153807+0i	-0.66096897070399-0.282465372095722i	126	174	63	236	32	268	0.32659863237109+0i	-0.251913189095431+0.910973698024868i	280	20	201	98	200	100	0.816496580927726+0i	0.536521444255626-0.213255886641354i	126
192	249	51	42	257	225	75	0.866025403784439+0i	0.338101199108476+0.368357949773601i	125	174	42	258	46	253	0.392232270276368+0i	-0.204149877318463+0.896926236512626i	16	284	209	89	157	143	0.723417813807024+0i	-0.629419563782669-0.28372112962256i	8	292	217	83	130	169	0.659380473395787+0i	-0.679925320530448-0.320809834334789i	125	174	59	240	38	262	0.355902608401044+0i	-0.244202054577343+0.902052487316308i	286	14	203	97	189	111	0.793725393319377+0i	0.56675975140961-0.220869609005216i	139
193	251	49	74	225	216	84	0.848528137423857+0i	0.423315163408745+0.31749688569847i	125	172	42	257	52	248	0.416333199893227+0i	-0.195419928276434+0.887962678438176i	14	285	225	75	160	140	0.730296743340222+0i	-0.598149523505618-0.329975475144243i	16	284	216	84	130	169	0.659380473395787+0i	-0.674439978509509-0.332186855086773i	112	187	61	239	30	269	0.316756133579975+0i	-0.369339559524375+0.873644001644724i	281	19	203	97	195	105	0.806225774829855+0i	0.548423789581988-0.221881380517904i	150
194	253	47	60	238	233	66	0.882759431581913+0i	0.354478040745039+0.308352241085963i	104	195	46	254	38	262	0.355902608401044+0i	-0.375625086788762+0.85570972152259i	17	283	214	86	178	121	0.771568354556165+0i	-0.57323137099224-0.275840659725589i	12	287	204	96	138	161	0.679366220486757+0i	-0.683318980492355-0.267463472946171i	125	175	71	229	36	263	0.346988959179744+0i	-0.282963480807963+0.894164599353161i	275	25	202	98	200	100	0.816496580927726+0i	0.533064793178575-0.221754953962287i	131
195	251	49	59	241	215	83	0.849397733730856+0i	0.392082812652314+0.353262732191689i	119	179	42	257	55	245	0.428174419288838+0i	-0.243668553925804+0.870225431997005i	20	280	216	83	163	134	0.740824911042784+0i	-0.59758469981625-0.306709924397587i	15	285	210	90	113	187	0.613731754650732+0i	-0.721467576483882-0.320652256215059i	124	176	64	235	35	265	0.341565025531987+0i	-0.272606688846092+0.899454794044539i	281	19	198	101	199	100	0.815813605834619+0i	0.542120191251112-0.201379886714077i	152
196	238	60	73	227	208	92	0.832666399786453+0i	0.419988346066599+0.360938299207647i	119	180	35	265	42	258	0.374165738677394+0i	-0.238476048302628+0.896174745452003i	19	281	208	92	173	126	0.760654532442785+0i	-0.593580179997336-0.262806491907217i	21	279	207	92	143	155	0.692723445403778+0i	-0.658362208582369-0.294437481476909i	128	171	72	228	39	261	0.360555127546399+0i	-0.248627491002054+0.898990751186031i	279	20	202	98	192	107	0.801336675953013+0i	0.555387954551689-0.222269547422642i	156
197	242	58	64	236	217	83	0.850490054811538+0i	0.384250688802653+0.359190861272045i	121	178	43	256	45	255	0.387298334620742+0i	-0.238333874874356+0.890616058741013i	11	288	216	84	162	138	0.734846922834953+0i	-0.612645466993805-0.290973421074747i	11	289	216	84	139	161	0.680685928555405+0i	-0.661764969138434-0.314219337864292i	114	185	60	239	32	268	0.32659863237109+0i	-0.348484562113019+0.878573755186342i	279	21	196	103	207	93	0.830662386291807+0i	0.523584589250625-0.189365197170056i	145
198	232	67	55	245	214	83	0.84884552218806+0i	0.347282281621772+0.398567806443089i	126	174	48	252	53	247	0.420317340430616+0i	-0.207825063047268+0.883256517950891i	16	284	222	78	159	141	0.728010988928052+0i	-0.603909762186624-0.324488827443559i	17	283	198	102	147	152	0.701169591458887+0i	-0.670654522843756-0.242040730048874i	116	184	63	237	32	267	0.327144328043812+0i	-0.34396657005133+0.880149752778404i	285	15	205	95	197	103	0.810349718742881+0i	0.542640602544089-0.221075801036481i	141
199	248	52	51	249	205	94	0.828020971411347+0i	0.394455108416879+0.398480160543581i	124	176	46	254	43	257	0.378593889720018+0i	-0.224481974471772+0.897927897887086i	18	282	222	78	174	125	0.762849788183168+0i	-0.567625988601562-0.309614175600852i	10	290	196	104	118	182	0.627162924074226+0i	-0.739968420501077-0.243132481021782i	131	168	47	253	33	267	0.33166247903554+0i	-0.16731677570864+0.928442295765582i	273	27	202	98	197	103	0.810349718742881+0i	0.539698103114572-0.228165051723234i	147
200	228	72	59	241	227	73	0.869865890046659+0i	0.32102776130642+0.374532388190823i	113	187	47	253	40	258	0.366371652723656+0i	-0.314565645604769+0.875682743170032i	11	289	220	78	165	134	0.742858980482126+0i	-0.595347914005435-0.306139504811833i	11	289	210	90	139	160	0.681823249195723+0i	-0.671618138739724-0.289907110247363i	126	173	62	238	38	262	0.355902608401044+0i	-0.241863428460098+0.902682344630081i	281	19	206	94	194	105	0.805499491891911+0i	0.544897010440965-0.232933073165603i	142
[truncated: 751 more columns]
