# Supplementary material for: Experimental benchmarking of quantum state overlap estimation strategies with photonic systems
Source: Light Sci Appl. 2025 Feb 12;14:83. doi: 10.1038/s41377-025-01755-8 (PMC11814415; doi:10.1038/s41377-025-01755-8)
Supplement: Supplementary file 3 — Dataset all [file 41377_2025_1755_MOESM3_ESM.zip › overlap_estimation_data/1_TT_data/Tomography_Psi/Psi_tomo_c10.csv]

Data No.	SigmaX+_Counts (m =1)	SigmaX-_Counts (m =1)	SigmaY+_Counts (m =1)	SigmaY-_Counts (m =1)	SigmaZ+_Counts (m =1)	SigmaZ-_Counts (m =1)	Tomo results (m =1)_1	Tomo results (m =1)_2	SigmaX+_Counts (m =2)	SigmaX-_Counts (m =2)	SigmaY+_Counts (m =2)	SigmaY-_Counts (m =2)	SigmaZ+_Counts (m =2)	SigmaZ-_Counts (m =2)	Tomo results (m =2)_1	Tomo results (m =2)_2	SigmaX+_Counts (m =3)	SigmaX-_Counts (m =3)	SigmaY+_Counts (m =3)	SigmaY-_Counts (m =3)	SigmaZ+_Counts (m =3)	SigmaZ-_Counts (m =3)	Tomo results (m =3)_1	Tomo results (m =3)_2	SigmaX+_Counts (m =4)	SigmaX-_Counts (m =4)	SigmaY+_Counts (m =4)	SigmaY-_Counts (m =4)	SigmaZ+_Counts (m =4)	SigmaZ-_Counts (m =4)	Tomo results (m =4)_1	Tomo results (m =4)_2	SigmaX+_Counts (m =5)	SigmaX-_Counts (m =5)	SigmaY+_Counts (m =5)	SigmaY-_Counts (m =5)	SigmaZ+_Counts (m =5)	SigmaZ-_Counts (m =5)	Tomo results (m =5)_1	Tomo results (m =5)_2	SigmaX+_Counts (m =6)	SigmaX-_Counts (m =6)	SigmaY+_Counts (m =6)	SigmaY-_Counts (m =6)	SigmaZ+_Counts (m =6)	SigmaZ-_Counts (m =6)	Tomo results (m =6)_1	Tomo results (m =6)_2	SigmaX+_Counts (m =7)
1	168	132	282	18	69	230	0.480384461415262+0i	0.118502119725625-0.869015544654584i	242	58	106	194	262	38	0.934523051258412+0i	0.321071922607972+0.153556136899465i	298	2	148	150	173	127	0.759385716659635+0i	0.650625658263063+0.00442562346904858i	267	33	118	182	69	231	0.479583152331272+0i	0.84640965135082+0.231496656779711i	215	83	292	8	164	136	0.739369100427295+0i	0.285350474438424-0.60984296345133i	119	180	79	220	17	283	0.238047614284762+0i	-0.385645281861854+0.891409585942974i	35
2	152	148	282	18	69	230	0.480384461415262+0i	0.013287232791349-0.876957364229024i	235	65	112	186	261	38	0.934296365719495+0i	0.32652172948076+0.143086900798912i	298	2	183	117	169	130	0.751809411556112+0i	0.643576203831593-0.14350009950299i	266	33	126	174	60	240	0.447213595499958+0i	0.876149872898416+0.179892746435452i	198	102	289	10	150	149	0.708288246974828+0i	0.228997060219082-0.667748534710742i	127	172	83	215	19	281	0.251661147842358+0i	-0.311352612813633+0.916365766034933i	27
3	152	146	287	13	76	224	0.503322295684717+0i	0.0190442361509151-0.863888872330287i	245	55	115	185	262	38	0.934523051258412+0i	0.333958762850375+0.123037438944875i	297	3	172	128	170	129	0.754030419087784+0i	0.649604836142792-0.09721977139552i	273	26	115	185	62	236	0.456129029195871+0i	0.856406458929903+0.241897262960903i	196	103	291	9	152	148	0.711805216802087+0i	0.220644328451322-0.666820375855146i	127	173	94	205	17	283	0.238047614284762+0i	-0.370777870561939+0.897695440578199i	22
4	154	145	273	27	70	230	0.483045891539648+0i	0.0321194692109218-0.875005717903761i	242	58	119	180	259	41	0.929157324317757+0i	0.35078745088919+0.11668260780995i	297	3	166	132	172	128	0.757187779440036+0i	0.648814987691009-0.0755366031416734i	275	25	105	195	64	235	0.462651945572992+0i	0.834134329120275+0.300288358483299i	214	86	288	12	144	156	0.692820323027551+0i	0.303389096409585-0.654182739133169i	135	165	77	223	11	287	0.192126915547646+0i	-0.197524575750194+0.961286268650943i	32
5	175	124	277	23	75	225	0.5+0i	0.171032337255923-0.848968750669173i	234	66	93	207	268	32	0.945163125250522+0i	0.270252456236557+0.183385595303378i	298	2	193	106	184	114	0.785779653865847+0i	0.593247729757741-0.174949897707189i	271	29	107	192	56	243	0.432771267414631+0i	0.85024981180178+0.299640263701946i	206	94	281	17	145	155	0.695221787153807+0i	0.279136928089487-0.662381492829798i	127	173	78	222	16	284	0.23094010767585+0i	-0.296069906574988+0.926827533626049i	32
6	164	136	275	25	59	241	0.443471156521669+0i	0.0997605797487751-0.890719462042635i	246	54	109	191	264	36	0.938083151964686+0i	0.318572571118002+0.136057035581647i	297	3	165	135	167	132	0.747347595228382+0i	0.661000903645073-0.0674490718005177i	274	26	136	164	64	234	0.463427557090794+0i	0.880540395371414+0.099415851090321i	197	103	292	8	140	159	0.684271455454021+0i	0.229138842342951-0.692291821546787i	131	167	94	206	22	277	0.271253747103567+0i	-0.296326201167559+0.915757712052635i	31
7	166	134	277	23	78	221	0.510753918455249+0i	0.107462589754698-0.852984306177917i	234	66	98	202	267	33	0.94339811320566+0i	0.282001046388013+0.174572076335437i	296	4	166	134	159	141	0.728010988928052+0i	0.681485435946094-0.0746833354461473i	270	30	112	188	76	222	0.505008472252674+0i	0.822843389278722+0.260567073271595i	210	90	291	9	163	137	0.737111479583199+0i	0.264601689178153-0.62181396956866i	144	156	85	213	14	285	0.216385633707315+0i	-0.0905269902791996+0.972101909038385i	28
8	167	132	279	21	64	236	0.461880215351701+0i	0.119621042023812-0.878838707028658i	236	64	108	189	258	42	0.92736184954957+0i	0.33788546534776+0.160727758357814i	298	2	177	122	174	126	0.761577310586391+0i	0.637096856076774-0.118775401397302i	271	29	109	190	57	243	0.435889894354067+0i	0.853173743089646+0.286521489774156i	218	81	291	9	141	158	0.68671093362092+0i	0.318511156669818-0.653436099953423i	143	157	78	221	12	288	0.2+0i	-0.0951524255475951+0.975164609649268i	25
9	142	155	280	20	67	233	0.472581562625261+0i	-0.0444527832148353-0.880165107653741i	248	52	120	179	264	36	0.938083151964686+0i	0.331615165142295+0.100156788325347i	297	3	170	129	153	147	0.714142842854285+0i	0.693246627332886-0.0970005860372954i	275	25	129	170	61	239	0.450924975282289+0i	0.880718235840562+0.144920860211892i	197	102	289	11	131	169	0.660807586719967+0i	0.243431218099414-0.709982095117876i	125	173	77	223	18	282	0.244948974278318+0i	-0.304638736713914+0.920432094232568i	21
10	152	147	279	20	72	228	0.489897948556636+0i	0.0168265904442345-0.871617385011349i	234	66	120	178	267	33	0.94339811320566+0i	0.31328047878666+0.108882237353945i	296	4	175	125	163	136	0.738343078570011+0i	0.664750246568486-0.113827097015152i	264	35	126	174	63	237	0.458257569495584+0i	0.870036816625376+0.181757909639118i	204	96	285	15	140	159	0.684271455454021+0i	0.27082825076773-0.677070626919325i	130	168	84	215	15	285	0.223606797749979+0i	-0.272378118072067+0.935847295660739i	28
11	157	140	286	14	69	231	0.479583152331272+0i	0.0552874362337966-0.875752989943337i	244	56	125	174	251	49	0.91469484893415+0i	0.390996633244857+0.102249528725173i	296	4	186	114	168	132	0.748331477354788+0i	0.644035349907091-0.158803236963392i	260	40	116	181	68	232	0.476095228569523+0i	0.842667618568857+0.251484826478309i	203	97	287	13	150	150	0.707106781186548+0i	0.255126327436339-0.659477487901479i	136	164	90	210	16	284	0.23094010767585+0i	-0.221087137355795+0.947516302953404i	25
12	162	137	282	17	64	236	0.461880215351701+0i	0.0833039232977134-0.883021586955764i	238	62	102	197	272	28	0.952190457139047+0i	0.268638109088222+0.145488486413316i	295	5	176	123	160	140	0.730296743340222+0i	0.671926844841991-0.123211127124757i	280	20	129	170	71	227	0.488113750633033+0i	0.862056582002937+0.136394339575973i	207	93	284	16	162	137	0.736074738098578+0i	0.264960055875874-0.622888552409951i	134	164	97	202	18	282	0.244948974278318+0i	-0.267178043688274+0.931995650725317i	25
13	165	135	278	22	75	225	0.5+0i	0.100797589918119-0.860139433967946i	239	61	116	184	261	39	0.932737905308881+0i	0.336814294708157+0.128670629439071i	296	3	161	139	174	124	0.764128665507102+0i	0.643265140623208-0.048138772412053i	267	33	117	183	65	235	0.465474668125631+0i	0.851826868206383+0.240258860263339i	212	87	282	18	139	161	0.680685928555405+0i	0.314353386135585-0.66170130367996i	139	159	85	215	22	278	0.270801280154532+0i	-0.147335057580123+0.951293355108995i	30
14	159	141	274	26	74	226	0.496655480858378+0i	0.0628309314701609-0.865670611366659i	246	54	120	180	255	44	0.923494888651014+0i	0.366148759233901+0.114421487260594i	294	6	173	124	161	139	0.732575365861197+0i	0.670851225728661-0.115290790055781i	269	31	128	168	67	232	0.473371173138509+0i	0.868355399537431+0.147914274279599i	210	90	286	14	141	159	0.685565460040104+0i	0.29385450596073-0.666070213510989i	134	166	95	205	16	283	0.231325972786496+0i	-0.271753090050492+0.934151247048566i	24
15	173	124	278	22	73	227	0.493288286231625+0i	0.165121733800636-0.854050045192516i	242	58	120	179	258	42	0.92736184954957+0i	0.356185740059104+0.114593710903122i	295	5	173	127	167	133	0.746100976186646+0i	0.657611283108906-0.104310755251757i	276	23	128	172	61	237	0.452435615946823+0i	0.87869480528758+0.15230709958318i	210	89	284	16	145	155	0.695221787153807+0i	0.296602130168287-0.654747159632099i	127	170	83	217	14	286	0.216024689946929+0i	-0.301062728996621+0.928813526248644i	21
16	169	131	281	19	60	240	0.447213595499958+0i	0.128382774321094-0.885165444003334i	247	53	104	196	260	40	0.930949336251263+0i	0.32992911002639+0.156461227435195i	296	4	165	135	180	119	0.775890900167808+0i	0.627563695800893-0.0644757221713247i	273	27	128	171	65	235	0.465474668125631+0i	0.871755741406285+0.152889700956319i	207	92	286	13	149	151	0.704745817062199+0i	0.27541794013006-0.653818240482665i	126	174	89	211	12	288	0.2+0i	-0.358727095658913+0.911764701466404i	21
17	163	136	286	14	81	218	0.520483438769616+0i	0.0846241266968041-0.849668021728109i	258	42	114	186	257	43	0.925562891794321+0i	0.359165699921359+0.119721899973786i	297	3	169	131	154	145	0.717669957030445+0i	0.69063838643149-0.0892661860013491i	262	37	124	176	75	225	0.5+0i	0.843926688922408+0.194390698657268i	198	102	291	9	151	149	0.709459888459759+0i	0.227114063493162-0.667147561511163i	133	166	90	210	17	282	0.23844535493687+0i	-0.258308684753793+0.936173293834959i	27
18	159	139	279	21	69	231	0.479583152331272+0i	0.0682719310001584-0.87483652383603i	246	54	115	185	264	36	0.938083151964686+0i	0.325454895190953+0.118655430538368i	300	0	167	132	158	141	0.726930597543868+0i	0.682053975434139-0.079839094114364i	269	31	121	179	62	238	0.454606056566195+0i	0.865366805230327+0.210887708837643i	210	89	286	14	147	153	0.7+0i	0.29107317190386-0.652132201779536i	135	164	76	224	18	282	0.244948974278318+0i	-0.187031704297129+0.951324940063968i	22
19	159	141	280	20	67	233	0.472581562625261+0i	0.0608664835074071-0.879182539551434i	237	63	105	195	261	39	0.932737905308881+0i	0.320251425617055+0.16564728911227i	298	2	165	135	165	134	0.742858980482126+0i	0.666035880543028-0.0675036365415232i	271	29	134	164	65	235	0.465474668125631+0i	0.878248367753286+0.109604461004209i	201	97	288	12	136	163	0.674425309673176+0i	0.261874716693039-0.690342041620805i	134	166	75	223	17	283	0.238047614284762+0i	-0.203949857970414+0.949598751456204i	27
20	158	142	279	21	70	230	0.483045891539648+0i	0.054196349858847-0.873916141473908i	241	59	111	188	271	29	0.950438495292217+0i	0.286194831455817+0.12148738664834i	297	3	173	126	163	135	0.739580871691401+0i	0.664573022159151-0.106596587405229i	276	23	119	180	54	245	0.424972948184897+0i	0.879989380848829+0.212171352694777i	197	103	291	9	152	147	0.712994532947749+0i	0.221729293505983-0.665187880517948i	143	157	93	207	22	278	0.270801280154532+0i	-0.117336866183468+0.955457338922523i	30
21	170	130	281	19	59	241	0.443471156521669+0i	0.135270553832269-0.886022127601362i	240	58	99	201	249	51	0.91104335791443+0i	0.360248609168175+0.200551588356701i	296	4	178	122	160	139	0.731516955959455+0i	0.669620167070271-0.128420306013477i	266	34	108	192	62	236	0.456129029195871+0i	0.836755416759935+0.302963168137218i	212	87	286	14	149	150	0.705923338045516+0i	0.296579244970901-0.643205248933158i	139	161	80	220	23	277	0.276887462097269+0i	-0.149168400065291+0.949253454960947i	26
22	176	123	284	16	55	243	0.429608843471898+0i	0.175752187250871-0.885746809357659i	240	60	130	170	256	43	0.925303891145984+0i	0.370195964503351+0.0822657698896335i	299	1	164	135	161	139	0.732575365861197+0i	0.677464203127379-0.0661482185271733i	264	36	118	182	66	234	0.469041575982343+0i	0.850311682387108+0.238683981020943i	201	99	292	7	155	144	0.719996283899737+0i	0.233154308290819-0.653639365167061i	124	176	83	216	14	285	0.216385633707315+0i	-0.3544796174812+0.909682064413422i	22
23	154	146	272	28	75	223	0.501675046567988+0i	0.0283472645395205-0.864591568455379i	251	49	114	185	263	37	0.936304793679209+0i	0.33119646696366+0.116799972620384i	299	1	177	122	150	150	0.707106781186548+0i	0.695285890995026-0.128753756385019i	276	24	107	193	65	235	0.465474668125631+0i	0.837627113903558+0.285856872205182i	213	87	291	9	151	149	0.709459888459759+0i	0.287494052440532-0.643439069747857i	130	169	78	218	17	283	0.238047614284762+0i	-0.258209923826042+0.936301750810647i	29
24	173	127	284	16	73	225	0.494940847933387+0i	0.146994550854614-0.856403035413835i	246	53	109	191	271	29	0.950438495292217+0i	0.286301576277626+0.121235613940844i	297	3	179	121	155	143	0.721203319590197+0i	0.679624534855865-0.13407558850898i	265	35	110	190	80	219	0.517260600111872+0i	0.808326752655288+0.281157131358361i	218	82	284	16	161	136	0.736265945217855+0i	0.306223258472554-0.603439950519444i	124	175	71	229	20	280	0.258198889747161+0i	-0.297661311819898+0.919092528953963i	30
25	162	136	282	18	72	228	0.489897948556636+0i	0.0860116138445037-0.867526369791642i	242	58	107	192	253	47	0.918331820930394+0i	0.359111979068621+0.166448950600731i	296	4	173	125	161	138	0.733799385705343+0i	0.670250508304731-0.11091761652556i	263	37	130	170	63	236	0.459023246837373+0i	0.874827551257514+0.154836734735843i	204	96	286	14	152	146	0.714189830573049+0i	0.258305371995725-0.650546862804049i	130	170	85	215	15	285	0.223606797749979+0i	-0.286639428833792+0.931578143709822i	27
26	159	140	284	16	55	245	0.428174419288838+0i	0.0641202675420977-0.901418469944452i	250	49	119	180	265	35	0.939858145324779+0i	0.326845008636988+0.0991917687903296i	297	2	175	124	172	126	0.759724429022584+0i	0.640740460956908-0.110772079690855i	279	21	121	176	57	243	0.435889894354067+0i	0.879833201140695+0.18945590033176i	208	91	292	8	153	147	0.714142842854285+0i	0.267401306378225-0.646913086393542i	138	161	89	211	14	286	0.216024689946929+0i	-0.181470807987441+0.95937567156027i	32
27	181	118	274	26	72	228	0.489897948556636+0i	0.215316896615193-0.844771350148667i	252	48	112	188	262	38	0.934523051258412+0i	0.333509968954906+0.124248811963593i	294	6	172	128	173	126	0.760654532442785+0i	0.641710995301615-0.0980391798377468i	274	26	125	173	60	240	0.447213595499958+0i	0.877917153486308+0.171059848048858i	219	80	289	11	157	143	0.723417813807024+0i	0.309586252133153-0.617108595918753i	132	167	87	213	20	280	0.258198889747161+0i	-0.259371079770362+0.930623434216058i	33
28	173	124	281	19	78	221	0.510753918455249+0i	0.159590015422073-0.844784861228106i	243	57	106	194	260	40	0.930949336251263+0i	0.330070632712335+0.156162449885406i	295	5	176	124	169	128	0.754336509141357+0i	0.646182048724645-0.115867125978212i	269	30	134	166	60	239	0.447960820073665+0i	0.886197506206144+0.118258545876993i	226	74	285	15	161	139	0.732575365861197+0i	0.33392251029059-0.593151827489863i	123	177	77	223	18	282	0.244948974278318+0i	-0.33632802457162+0.90933132569364i	24
29	168	132	289	11	70	230	0.483045891539648+0i	0.112447493473602-0.868344532935039i	242	57	111	189	262	38	0.934523051258412+0i	0.328110502639951+0.137877353920161i	296	4	169	128	159	140	0.729227382406089+0i	0.677491331327283-0.0960880883645308i	268	32	115	185	63	237	0.458257569495584+0i	0.85212551632413+0.252749093824954i	197	103	287	13	146	153	0.69878059101643+0i	0.232127149663735-0.676625946892165i	139	159	83	216	13	287	0.208166599946613+0i	-0.145923649723756+0.967146811563769i	23
30	171	129	279	21	74	226	0.496655480858378+0i	0.139458030694738-0.856670759981966i	244	56	126	174	248	52	0.90921211313239+0i	0.403392610897502+0.10299385810149i	298	2	165	135	153	147	0.714142842854285+0i	0.696432229208447-0.0705843475549103i	273	27	131	169	68	232	0.476095228569523+0i	0.869086027340223+0.134249061133856i	209	90	288	12	145	155	0.695221787153807+0i	0.285391785007088-0.659710690922267i	134	166	86	214	13	287	0.208166599946613+0i	-0.237222490088781+0.948889960355122i	31
31	148	152	280	20	70	230	0.483045891539648+0i	-0.0134690989761108-0.875491433447203i	246	54	110	190	271	29	0.950438495292217+0i	0.286996278556579+0.119581782731908i	299	1	192	107	181	118	0.778043167548281+0i	0.603963972874967-0.172847762208611i	272	28	122	177	64	236	0.461880215351701+0i	0.865093445276268+0.195652747506146i	205	95	284	16	148	151	0.703550479775242+0i	0.269837607216547-0.657422533945769i	133	167	80	219	18	282	0.244948974278318+0i	-0.229636657253135+0.941948515390096i	28
32	161	138	284	16	71	229	0.486483983977547+0i	0.074954223167209-0.870468378381853i	243	57	112	188	255	44	0.923494888651014+0i	0.355110534492741+0.145098928072303i	295	4	179	121	152	148	0.711805216802087+0i	0.688915722896222-0.136851964106143i	276	24	113	187	47	253	0.395811402901264+0i	0.881127141303558+0.258743684351045i	211	89	289	11	148	152	0.702376916856849+0i	0.286042730771495-0.65180228815144i	120	180	94	206	21	279	0.264575131106459+0i	-0.455393838416149+0.850068498376811i	33
33	163	136	279	21	71	229	0.486483983977547+0i	0.0912368407177542-0.868912637857901i	252	48	102	198	260	40	0.930949336251263+0i	0.330393075765356+0.155479094477814i	299	1	195	105	183	116	0.782329939206767+0i	0.596264306471609-0.180079824102164i	265	35	115	184	59	241	0.443471156521669+0i	0.858251452830051+0.258336557708042i	198	102	290	9	142	155	0.69145822586363+0i	0.232853213551225-0.683860294814949i	134	165	90	210	17	283	0.238047614284762+0i	-0.243693308339864+0.940184505724119i	33
34	184	116	277	22	78	222	0.509901951359279+0i	0.220959782612592-0.831370419528982i	243	57	114	184	258	42	0.92736184954957+0i	0.349895118700319+0.132564723473817i	296	4	172	127	173	127	0.759385716659635+0i	0.642999411945223-0.0994237877543926i	266	34	112	188	62	238	0.454606056566195+0i	0.846433232453829+0.277279852010737i	207	91	285	14	143	157	0.690410505906933+0i	0.28547875020676-0.664706865101993i	135	164	99	200	20	280	0.258198889747161+0i	-0.266619871520548+0.928572655985357i	21
35	173	126	273	27	62	238	0.454606056566195+0i	0.167688858488793-0.874764985623029i	240	60	111	189	263	37	0.936304793679209+0i	0.322234945574921+0.139635143082466i	298	2	170	130	160	140	0.730296743340222+0i	0.676976709590215-0.0914833391338128i	263	37	124	175	65	234	0.466252404120157+0i	0.862811981344989+0.195356547112474i	209	91	286	14	163	136	0.738343078570011+0i	0.268411838982473-0.618712035620616i	146	153	77	223	17	283	0.238047614284762+0i	-0.0466687223589186+0.970131621836295i	20
36	167	131	262	38	64	236	0.461880215351701+0i	0.141658852922509-0.875556643544748i	228	72	114	186	267	31	0.946558584749204+0i	0.292845892318074+0.135159642608342i	294	6	181	118	168	131	0.749581823218117+0i	0.646522643975134-0.141899827795546i	272	27	129	170	74	225	0.497485315156123+0i	0.85557493280713+0.143177845898336i	210	90	288	12	150	150	0.707106781186548+0i	0.2819419372173-0.648466455599791i	141	158	86	213	21	279	0.264575131106459+0i	-0.12794704791549+0.955839710898073i	33
37	156	143	276	24	88	212	0.541602560309064+0i	0.043452943812755-0.839510874462429i	244	55	104	193	252	48	0.916515138991168+0i	0.361441099789495+0.17134856691248i	296	4	174	125	174	125	0.762849788183168+0i	0.637601457347778-0.107352607126636i	260	40	108	191	77	222	0.507469293270086+0i	0.805866308708933+0.305048207462031i	204	95	289	11	143	156	0.691564074808125+0i	0.264430949724004-0.672172152995677i	129	171	93	206	13	287	0.208166599946613+0i	-0.339764030794835+0.917184316288015i	30
38	168	132	275	25	78	222	0.509901951359279+0i	0.12260879831517-0.851449988299788i	243	57	108	192	265	34	0.941428502552403+0i	0.307325699450915+0.138792251364929i	297	3	186	113	172	128	0.757187779440036+0i	0.633823999311343-0.157904415909249i	275	25	125	174	65	235	0.465474668125631+0i	0.868427965655165+0.170781151774327i	206	93	290	10	154	145	0.717669957030445+0i	0.261366331931469-0.645474610893882i	143	156	86	213	25	275	0.288675134594813+0i	-0.0974949038086751+0.952450214130903i	25
39	155	143	274	26	70	230	0.483045891539648+0i	0.0426013341759375-0.874558055816249i	250	50	131	169	259	41	0.929157324317757+0i	0.363187141546129+0.0690055568937646i	298	2	158	142	186	113	0.78871641202356+0i	0.61386105724235-0.0331816787698567i	279	21	123	176	69	230	0.480384461415262+0i	0.859001433205432+0.177051707085198i	217	83	285	15	150	149	0.708288246974828+0i	0.31382355082867-0.632331035251797i	127	172	77	222	15	285	0.223606797749979+0i	-0.288894219132464+0.930881372760162i	41
40	157	142	271	28	70	230	0.483045891539648+0i	0.0539463954715316-0.873931606638812i	236	64	120	179	267	32	0.944974385170711+0i	0.309335997712022+0.106464322149467i	297	3	173	127	168	132	0.748331477354788+0i	0.655351777106891-0.102538033152779i	276	23	110	188	63	237	0.458257569495584+0i	0.849121953999787+0.262663105965767i	195	104	287	13	149	151	0.704745817062199+0i	0.224286832637119-0.673074104418631i	138	162	91	209	18	281	0.245358246032859+0i	-0.193216764946151+0.949982427651913i	28
41	166	134	282	18	65	235	0.465474668125631+0i	0.106500624914077-0.878630155541138i	251	49	104	195	262	38	0.934523051258412+0i	0.324311856164+0.146589517422385i	297	3	186	111	180	119	0.775890900167808+0i	0.610911286050445-0.157418904877975i	260	40	123	177	62	238	0.454606056566195+0i	0.865015986407903+0.212322105754667i	203	96	287	13	153	147	0.714142842854285+0i	0.255369279014742-0.651756496964542i	138	161	76	224	13	287	0.208166599946613+0i	-0.150688544841742+0.96641586758504i	19
42	165	134	288	12	60	239	0.447960820073665+0i	0.100121101569632-0.888429439347556i	244	55	120	180	253	47	0.918331820930394+0i	0.377372445581566+0.11940144045385i	297	3	178	122	164	136	0.739369100427295+0i	0.661408880181821-0.125982643844156i	272	28	122	178	63	237	0.458257569495584+0i	0.866296570035662+0.198822163614742i	205	93	286	14	146	153	0.69878059101643+0i	0.273924733518249-0.660810809525453i	137	162	74	226	25	274	0.28915746598312+0i	-0.155866120620055+0.944507126658701i	33
43	161	137	277	23	61	239	0.450924975282289+0i	0.0845210473685338-0.888550988530424i	240	60	106	191	254	45	0.921682335601154+0i	0.350151594266007+0.167019559554492i	298	2	186	113	155	145	0.718795288428261+0i	0.674867737982653-0.166993621325817i	275	25	128	171	72	228	0.489897948556636+0i	0.859080976600904+0.14825611502544i	202	97	287	13	151	148	0.710645285925423+0i	0.252490075796787-0.656682601578652i	132	167	96	203	17	283	0.238047614284762+0i	-0.301956083227331+0.923122883009268i	21
44	167	131	280	20	66	234	0.469041575982343+0i	0.121927812670279-0.874719159786409i	248	50	124	174	267	33	0.94339811320566+0i	0.321567890664099+0.0812040127939643i	299	1	183	116	170	129	0.754030419087784+0i	0.640738765714442-0.144540517506457i	271	29	110	190	65	234	0.466252404120157+0i	0.839945913837021+0.277668070689924i	206	93	292	8	158	141	0.726930597543868+0i	0.254608065170122-0.637766916282776i	132	166	76	224	19	281	0.251661147842358+0i	-0.218072163552337+0.942926931501201i	30
45	156	144	276	24	71	229	0.486483983977547+0i	0.0415571713631279-0.872700598625685i	239	60	112	188	261	39	0.932737905308881+0i	0.332048881342479+0.140511709117812i	294	6	185	114	163	137	0.737111479583199+0i	0.656000972006202-0.162263339647576i	265	34	126	173	58	242	0.439696865275764+0i	0.880113813046802+0.179070775814717i	203	97	289	11	164	136	0.739369100427295+0i	0.23987997199433-0.629119171834187i	130	170	88	211	13	287	0.208166599946613+0i	-0.301573742109551+0.930440726073783i	24
46	168	131	268	32	72	227	0.490716492065718+0i	0.135397084600481-0.860735124121472i	249	50	99	199	266	34	0.941629792788369+0i	0.300602494520205+0.15156343101673i	296	4	171	128	171	129	0.754983443527075+0i	0.648701220771281-0.0958474108666963i	272	28	129	170	71	229	0.486483983977547+0i	0.861531122553465+0.14524964098097i	217	83	288	12	160	138	0.732743305447312+0i	0.297212839213873-0.612169728530067i	130	169	89	210	18	282	0.244948974278318+0i	-0.297427405432467+0.922787591213553i	30
47	171	129	284	16	52	248	0.416333199893227+0i	0.140770289452583-0.898248513649815i	239	61	121	178	265	35	0.939858145324779+0i	0.325192245016333+0.104482871552728i	298	2	192	107	172	127	0.758452922810903+0i	0.626251973529329-0.180437328538799i	268	32	118	181	67	233	0.472581562625261+0i	0.851280630713222+0.228008671850801i	208	92	286	14	145	153	0.697550844890932+0i	0.281086830265939-0.659100153727029i	144	156	71	229	26	274	0.294392028877595+0i	-0.0723752105409329+0.952940272122282i	28
48	157	143	282	18	69	230	0.480384461415262+0i	0.04644539122157-0.875827377321036i	234	65	118	180	260	38	0.93406810323258+0i	0.335112987168042+0.123353412416527i	295	5	167	132	165	135	0.741619848709566+0i	0.665955514120361-0.0806427505277798i	269	31	125	175	49	251	0.404145188432738+0i	0.895154179711859+0.188057600779802i	218	80	288	12	152	148	0.711805216802087+0i	0.315795620847538-0.627380633417108i	148	150	86	214	24	276	0.282842712474619+0i	-0.0150856910243301+0.959047664053418i	20
49	176	124	277	23	71	229	0.486483983977547+0i	0.175231106520088-0.855936558771197i	231	69	115	184	254	46	0.920144916122817+0i	0.360075969499812+0.153878619444364i	297	3	179	120	166	134	0.743863786814047+0i	0.655181883588817-0.131921818072965i	269	31	110	187	56	241	0.43422596485262+0i	0.856241753757071+0.279817566587278i	209	91	285	15	165	135	0.741619848709566+0i	0.268638571361976-0.6146814768452i	132	166	75	224	19	281	0.251661147842358+0i	-0.215995948824935+0.943404694051224i	41
50	175	124	285	15	62	238	0.454606056566195+0i	0.165852348563651-0.875115039185852i	245	55	105	194	268	32	0.945163125250522+0i	0.295580905302416+0.138919383410922i	297	3	184	114	168	131	0.749581823218117+0i	0.643679314099218-0.154285549879966i	265	35	121	179	81	218	0.520483438769616+0i	0.827952051266975+0.208787908580368i	211	88	282	18	156	142	0.723526041608667+0i	0.292327684157802-0.625343579313828i	140	158	85	215	10	290	0.182574185835055+0i	-0.135735626897119+0.973777441850813i	26
51	169	130	280	20	73	227	0.493288286231625+0i	0.129458316591452-0.860178592463201i	250	50	110	190	260	40	0.930949336251263+0i	0.339031751810405+0.135612700724162i	298	2	178	122	163	136	0.738343078570011+0i	0.662670242229893-0.125370045827277i	267	32	110	189	59	241	0.443471156521669+0i	0.849568263241449+0.285599543813083i	209	91	288	12	157	142	0.724626532801645+0i	0.270911967180751-0.63365849950752i	126	173	83	217	10	290	0.182574185835055+0i	-0.326383248252258+0.927437675494678i	19
52	167	133	266	34	78	221	0.510753918455249+0i	0.12466286165569-0.850640703062358i	246	54	111	188	261	38	0.934296365719495+0i	0.330726945197003+0.133078881585333i	296	4	184	115	178	121	0.771568354556165+0i	0.618986884810835-0.14675663760004i	269	31	126	173	66	234	0.469041575982343+0i	0.86633398851403+0.17165494558961i	211	89	291	9	145	155	0.695221787153807+0i	0.285404393096517-0.659705236501785i	142	157	84	216	21	279	0.264575131106459+0i	-0.109245662015964+0.95815728632135i	33
53	169	128	276	24	60	240	0.447213595499958+0i	0.145046131846403-0.882588023732702i	240	60	109	189	264	35	0.939650543453634+0i	0.312300882961532+0.139731938685249i	295	5	173	127	175	125	0.763762615825973+0i	0.637526794123742-0.101124939757559i	276	24	125	174	61	239	0.450924975282289+0i	0.876045541528675+0.170911894947066i	202	97	288	12	151	148	0.710645285925423+0i	0.250893855768005-0.657294112806312i	129	171	81	218	22	278	0.270801280154532+0i	-0.281293040530897+0.920619841202409i	31
54	154	146	269	31	90	210	0.547722557505166+0i	0.0281071519591266-0.836187770784019i	230	70	121	179	260	40	0.930949336251263+0i	0.343289153342426+0.124442318086629i	296	4	186	112	183	116	0.782329939206767+0i	0.603532201861254-0.153976451242528i	272	27	114	185	74	225	0.497485315156123+0i	0.833191239262565+0.241455420357723i	205	94	291	9	147	151	0.702345065195184+0i	0.261475220528721-0.66207410343966i	133	167	98	201	12	288	0.2+0i	-0.306203783889997+0.93071974446202i	24
55	160	138	276	24	77	223	0.506622805119022+0i	0.075482814981234-0.858857193004659i	241	58	124	175	263	36	0.937869213807212+0i	0.334251453842188+0.0931520445133966i	297	3	172	128	170	130	0.752772652709081+0i	0.651030053344722-0.0974330692080537i	271	29	116	183	79	219	0.514879278220574+0i	0.82598632479186+0.229446987593858i	216	84	282	18	153	147	0.714142842854285+0i	0.313049516849971-0.626099033699941i	138	161	86	214	22	278	0.270801280154532+0i	-0.170798419194793+0.94736189846712i	42
56	172	128	269	31	68	232	0.476095228569523+0i	0.159867932292807-0.864740179220184i	244	56	108	191	259	41	0.929157324317757+0i	0.338007229177757+0.149725681465277i	299	1	170	130	177	122	0.769397975138457+0i	0.633091907143453-0.0849787794823426i	271	29	125	175	63	237	0.458257569495584+0i	0.870434882446764+0.179841917860902i	206	93	288	12	153	147	0.714142842854285+0i	0.265984917837513-0.647496736272062i	133	166	85	213	19	281	0.251661147842358+0i	-0.240856406891575+0.937365914638433i	27
57	156	143	281	18	68	232	0.476095228569523+0i	0.0434151256308108-0.878321387761789i	250	50	116	184	266	33	0.943203110164195+0i	0.31453365597205+0.106941443030497i	295	5	172	125	163	137	0.737111479583199+0i	0.666893980644688-0.109174563184606i	269	31	122	176	68	232	0.476095228569523+0i	0.85731385748849+0.195822069980733i	199	100	283	17	146	154	0.697614984548545+0i	0.250643479361586-0.671201295876916i	128	171	86	214	17	282	0.23844535493687+0i	-0.310192236051964+0.9202850587737i	20
58	170	130	287	13	71	229	0.486483983977547+0i	0.126208144195998-0.864525787742584i	234	66	108	190	254	46	0.920144916122817+0i	0.351442644737814+0.172688739624285i	299	1	185	115	154	146	0.716472842006823+0i	0.679130131329695-0.159527212057311i	274	26	122	178	67	232	0.473371173138509+0i	0.859229947020981+0.19401966545635i	202	96	291	9	151	147	0.711836645162339+0i	0.248572109377788-0.656886974329301i	150	150	79	221	12	288	0.2+0i	5.99951954608738e-17+0.979795897113271i	32
59	154	144	281	19	58	241	0.440431530558801+0i	0.0344711890488229-0.897124185391963i	253	47	122	176	256	44	0.923760430703401+0i	0.370294066700136+0.0977188356118818i	296	4	180	119	174	125	0.762849788183168+0i	0.632824130357379-0.132641700480369i	269	30	121	179	68	232	0.476095228569523+0i	0.854747458660368+0.206736826054227i	199	100	288	12	154	146	0.716472842006823+0i	0.236234937357118-0.656399056244405i	131	168	70	230	23	276	0.277350098112615+0i	-0.217152320032645+0.935906936068626i	21
60	163	135	277	23	61	239	0.450924975282289+0i	0.0984486228264609-0.88711585225958i	245	54	114	185	258	41	0.928911327404614+0i	0.347096767715578+0.129025500040869i	298	2	188	111	165	135	0.741619848709566+0i	0.649075898607271-0.169412153776416i	267	33	127	172	63	237	0.458257569495584+0i	0.872722159873727+0.168392492900771i	208	92	292	8	154	145	0.717669957030445+0i	0.263320029314603-0.644680071770236i	130	169	91	209	20	280	0.258198889747161+0i	-0.304085613935114+0.916987062466553i	33
61	166	133	278	22	66	234	0.469041575982343+0i	0.113284089107407-0.875880537034078i	238	62	101	198	262	38	0.934523051258412+0i	0.311454843280925+0.172228183708478i	295	5	184	115	168	132	0.748331477354788+0i	0.645194713483239-0.15402526316576i	263	37	107	192	62	238	0.454606056566195+0i	0.833332003878294+0.314469560761484i	206	93	287	13	169	130	0.751809411556112+0i	0.252112678617824-0.609279743611913i	129	169	87	212	20	280	0.258198889747161+0i	-0.295337185477954+0.919841986542957i	20
62	162	137	268	32	71	229	0.486483983977547+0i	0.0923412747224033-0.868795961268223i	248	50	118	180	268	32	0.945163125250522+0i	0.311675785401035+0.0975954479538595i	295	5	171	129	175	124	0.765038744728955+0i	0.637334881447143-0.0923036724854483i	272	28	134	165	69	230	0.480384461415262+0i	0.870017764712563+0.11090472629841i	215	85	289	11	150	149	0.708288246974828+0i	0.299028324100154-0.63946056999879i	128	171	73	226	11	289	0.191485421551268+0i	-0.26555670427474+0.944887808233375i	32
63	164	136	282	18	70	229	0.483852986323927+0i	0.0923011752103349-0.87026822341173i	238	61	117	182	266	34	0.941629792788369+0i	0.316015120869401+0.116050750601757i	298	2	187	111	163	137	0.737111479583199+0i	0.654268080299234-0.169115184913189i	276	24	132	168	70	230	0.483045891539648+0i	0.866794862313647+0.123827837473378i	206	94	282	18	148	150	0.70472994494488+0i	0.277085608314934-0.65313036245663i	135	165	97	203	17	283	0.238047614284762+0i	-0.264494144120859+0.9345459758937i	26
64	164	136	282	18	52	248	0.416333199893227+0i	0.0958937487433432-0.904141059580094i	251	48	128	171	261	39	0.932737905308881+0i	0.352728691551264+0.0747159297374599i	297	3	175	124	169	131	0.750555349946514+0i	0.651020394413554-0.113309808596994i	271	29	109	190	61	239	0.450924975282289+0i	0.846122599517166+0.284153502975029i	220	78	290	10	152	148	0.711805216802087+0i	0.319379427892576-0.625563837167994i	151	148	76	223	27	273	0.3+0i	0.0194640940589431+0.953740608888216i	20
65	179	121	275	25	71	228	0.487296823281184+0i	0.197349382436068-0.850643889810636i	236	64	131	169	255	43	0.92504307898961+0i	0.370917779550543+0.0819469512960503i	296	4	177	122	158	141	0.726930597543868+0i	0.67476674575233-0.127521547909853i	279	21	117	181	67	233	0.472581562625261+0i	0.855028835833398+0.213523667447079i	213	87	285	15	174	126	0.761577310586391+0i	0.274061104593656-0.587273795557835i	139	159	74	226	23	277	0.276887462097269+0i	-0.126180890939973+0.952581606002829i	42
66	169	130	284	16	71	229	0.486483983977547+0i	0.126228191880646-0.864522860835893i	239	60	109	190	259	41	0.929157324317757+0i	0.336805696914997+0.152409281844217i	297	3	191	107	174	124	0.764128665507102+0i	0.619929367228795-0.178311419145387i	269	31	120	179	57	243	0.435889894354067+0i	0.873388972325436+0.217236514012538i	206	93	284	16	155	143	0.721203319590197+0i	0.269899251057854-0.637981321114098i	134	165	83	216	22	278	0.270801280154532+0i	-0.218516404702754+0.937505865337625i	26
67	169	131	286	14	64	236	0.461880215351701+0i	0.122719244949222-0.878411437531274i	228	72	119	180	267	33	0.94339811320566+0i	0.308750347464072+0.12113307946558i	298	2	170	130	156	143	0.722315118514615+0i	0.68533476327857-0.0926128058484554i	265	35	116	184	54	246	0.424264068711928+0i	0.868380821629163+0.256738677699057i	214	85	286	14	151	144	0.715446997882905+0i	0.300205752555433-0.630882001132514i	146	152	80	220	11	289	0.191485421551268+0i	-0.0423070420061844+0.98058321805445i	30
68	169	130	275	25	72	228	0.489897948556636+0i	0.134811108533873-0.861293193410855i	246	54	118	181	256	44	0.923760430703401+0i	0.363764171887179+0.119759316622556i	297	3	183	116	168	131	0.749581823218117+0i	0.64525876298683-0.147540567606708i	268	32	113	187	66	231	0.471404520791032+0i	0.841518035644065+0.263865824735851i	215	85	291	9	153	147	0.714142842854285+0i	0.293054787433567-0.635703461971277i	123	176	95	205	9	291	0.173205080756888+0i	-0.428660629931243+0.886707428832617i	23
69	163	136	277	23	77	223	0.506622805119022+0i	0.0914356931251552-0.857305574084326i	237	63	110	190	265	33	0.943006757646223+0i	0.302348002795299+0.139010575997839i	298	2	183	117	155	145	0.718795288428261+0i	0.678558460024184-0.151300197167555i	264	36	111	189	71	228	0.487296823281184+0i	0.826224829719787+0.282655862798874i	197	103	286	13	143	157	0.690410505906933+0i	0.234816356913839-0.684247478518588i	144	155	82	218	21	279	0.264575131106459+0i	-0.0780045472543241+0.961205124106009i	36
70	148	152	281	18	54	244	0.425685392856362+0i	-0.0137148501765797-0.904767290077044i	241	58	116	184	256	44	0.923760430703401+0i	0.359133274169398+0.133003601646852i	298	2	179	117	162	137	0.736074738098578+0i	0.662144252639461-0.140566598556131i	272	28	130	169	60	240	0.447213595499958+0i	0.883142628589266+0.141630143572762i	221	77	283	17	157	142	0.724626532801645+0i	0.329778767708461-0.605113503673943i	126	174	100	199	22	278	0.270801280154532+0i	-0.418837730195151+0.866741958388793i	19
71	174	124	285	15	68	231	0.47689070987374+0i	0.1610878454975-0.864075203248591i	240	59	124	175	255	45	0.921954445729289+0i	0.372782738594471+0.105038230211702i	300	0	180	120	170	129	0.754030419087784+0i	0.644084119483972-0.128816823896794i	270	30	114	185	73	227	0.493288286231625+0i	0.833906097931358+0.247522294954542i	213	87	284	16	157	142	0.724626532801645+0i	0.293210370329118-0.623653803557172i	123	175	98	201	16	284	0.23094010767585+0i	-0.439665658827718+0.867963579370849i	31
72	165	135	270	30	73	226	0.494112494469261+0i	0.107835547357957-0.862684378863657i	250	50	115	185	261	39	0.932737905308881+0i	0.340312970065284+0.119109539522849i	296	4	177	121	180	116	0.779812867365055+0i	0.61466167557424-0.118671464439267i	272	27	122	178	68	232	0.476095228569523+0i	0.857426140625126+0.195329840797648i	208	92	287	13	157	141	0.725841330859502+0i	0.268169434289558-0.633434698235679i	136	162	83	216	12	288	0.2+0i	-0.18858827788017+0.961475148636818i	23
73	165	134	279	21	64	236	0.461880215351701+0i	0.106158343424489-0.880566336392685i	255	45	108	192	267	33	0.94339811320566+0i	0.30794088102572+0.123176352410288i	297	3	174	126	175	125	0.763762615825973+0i	0.637062435178121-0.104010193498469i	278	22	122	178	72	226	0.491539152311424+0i	0.850738730588341+0.1860990973162i	211	89	287	13	151	148	0.710645285925423+0i	0.286174129760588-0.642718947167223i	120	180	89	210	13	287	0.208166599946613+0i	-0.433353789887777+0.876852986227776i	24
74	171	129	277	23	54	246	0.424264068711928+0i	0.147728730827449-0.893407086432669i	242	58	114	185	267	33	0.94339811320566+0i	0.309291253292944+0.119745232207716i	298	2	173	127	163	136	0.738343078570011+0i	0.666425946162442-0.103566194336055i	274	25	127	172	60	240	0.447213595499958+0i	0.880169176367402+0.159066718620615i	216	84	285	15	145	154	0.696383394959931+0i	0.315207916563323-0.644743465697706i	129	169	84	216	12	287	0.200334168988253+0i	-0.285873298666662+0.937092673029316i	23
75	168	129	277	23	57	243	0.435889894354067+0i	0.137935714272889-0.889367043873354i	239	61	104	195	268	32	0.945163125250522+0i	0.290598384864573+0.149061213535809i	297	3	174	125	175	124	0.765038744728955+0i	0.635164648107347-0.106214824098218i	278	22	124	176	61	239	0.450924975282289+0i	0.874699300757021+0.17767329546627i	213	87	292	8	148	151	0.703550479775242+0i	0.288195883032622-0.649584371279878i	137	162	86	213	14	286	0.216024689946929+0i	-0.188583261432132+0.958002968075232i	22
76	172	128	277	23	60	238	0.448711802696558+0i	0.152538332593482-0.880562192698736i	237	63	136	164	261	39	0.932737905308881+0i	0.355975573801901+0.0572834256692715i	296	4	175	124	158	140	0.728149258244406+0i	0.675130480844575-0.11831099506256i	272	28	127	173	54	245	0.424972948184897+0i	0.889536328912011+0.167699471844068i	195	103	290	10	162	137	0.736074738098578+0i	0.212575308908089-0.642655209249673i	136	164	77	222	21	278	0.265017195125853+0i	-0.182233767013722+0.946866801851039i	23
77	157	143	279	21	54	246	0.424264068711928+0i	0.0490655642845572-0.904208256101125i	244	56	115	184	261	39	0.932737905308881+0i	0.338343326926074+0.124594514825477i	297	3	172	128	168	131	0.749581823218117+0i	0.654621164197388-0.0979705143696772i	264	36	114	185	62	238	0.454606056566195+0i	0.850161580009584+0.265628728131845i	214	86	287	13	148	150	0.70472994494488+0i	0.300283776160758-0.642794958344123i	133	166	82	218	14	286	0.216024689946929+0i	-0.230963697534769+0.948677555207459i	26
78	154	145	280	20	73	227	0.493288286231625+0i	0.0301932423133109-0.869341724976592i	238	60	108	191	268	32	0.945163125250522+0i	0.296177310937108+0.137643260469701i	293	7	174	125	171	128	0.756244903794432+0i	0.644830587252789-0.110847459277031i	273	27	122	178	61	237	0.452435615946823+0i	0.86955112442494+0.197946597430068i	203	97	292	8	132	167	0.664433271221689+0i	0.261330232427606-0.700167792541887i	140	160	96	202	17	283	0.238047614284762+0i	-0.178918380711411+0.954631628627996i	23
79	155	145	280	20	70	228	0.484664140265257+0i	0.0336174646691903-0.874054081398946i	236	63	119	180	254	46	0.920144916122817+0i	0.369293664713361+0.130213373107023i	295	5	185	115	177	123	0.768114574786861+0i	0.622436315049287-0.150243248460173i	271	29	110	189	69	230	0.480384461415262+0i	0.833488021247863+0.272999061659725i	209	91	287	13	145	155	0.695221787153807+0i	0.284310059156949-0.660177594991559i	128	172	84	216	17	283	0.238047614284762+0i	-0.307137319994385+0.921411959983155i	20
80	150	149	273	27	75	225	0.5+0i	0.00353217309972268-0.86601820059003i	238	62	117	183	264	36	0.938083151964686+0i	0.324353941631753+0.121632728111907i	292	8	185	114	187	113	0.789514618821801+0i	0.595289960687863-0.149320224252808i	264	36	124	175	82	218	0.522812904711937+0i	0.831757053819692+0.186673163812728i	197	102	290	10	140	160	0.683130051063973+0i	0.235345053041492-0.691336415460831i	124	175	86	214	18	282	0.244948974278318+0i	-0.359898164631177+0.900262912206823i	33
81	174	126	278	22	74	226	0.496655480858378+0i	0.159952823233531-0.853081723912168i	241	59	108	191	270	30	0.948683298050514+0i	0.287554708544887+0.131576174110913i	295	5	173	126	158	142	0.725718035235908+0i	0.679072691949255-0.110424690998553i	277	23	119	179	54	246	0.424264068711928+0i	0.880970906002897+0.209500030492683i	222	77	291	9	147	153	0.7+0i	0.327423815638624-0.634660259471667i	147	153	96	203	17	283	0.238047614284762+0i	-0.0541966951764515+0.969740197973294i	33
82	161	139	283	17	70	228	0.484664140265257+0i	0.0720974686546977-0.87172393918862i	237	62	111	188	258	41	0.928911327404614+0i	0.338943202943918+0.149135009295324i	299	1	175	124	157	141	0.725841330859502+0i	0.677940087340268-0.116411341342575i	270	29	121	178	52	248	0.416333199893227+0i	0.884801343259341+0.209268367492873i	224	76	290	10	158	141	0.726930597543868+0i	0.320905049840002-0.607117661859463i	128	172	82	218	10	290	0.182574185835055+0i	-0.302646466760044+0.935452715440138i	22
83	172	128	269	31	70	230	0.483045891539648+0i	0.159177354842809-0.861004783013377i	242	58	113	186	262	38	0.934523051258412+0i	0.330667335199576+0.131627429127358i	296	4	181	118	158	142	0.725718035235908+0i	0.672417403666812-0.145561562849942i	268	32	126	172	58	242	0.439696865275764+0i	0.881339118526236+0.172939367473297i	204	94	285	15	165	135	0.741619848709566+0i	0.254553197064567-0.620646976842881i	123	177	87	212	27	273	0.3+0i	-0.377246507920313+0.876176393348925i	23
84	182	118	282	18	77	223	0.506622805119022+0i	0.203126758226207-0.837897877683101i	229	70	118	182	261	38	0.934296365719495+0i	0.330865289028076+0.132734552847825i	298	2	175	123	159	140	0.729227382406089+0i	0.673814936796593-0.119167343257152i	267	33	103	196	66	234	0.469041575982343+0i	0.82035727200011+0.327129861487052i	202	97	289	11	145	155	0.695221787153807+0i	0.254718529750484-0.672149639045071i	129	171	88	212	21	279	0.264575131106459+0i	-0.309375099448377+0.913393150752351i	28
85	161	138	275	25	52	248	0.416333199893227+0i	0.0835719809000077-0.905363126416752i	231	68	124	175	270	30	0.948683298050514+0i	0.301800107298141+0.0944282544307068i	293	7	177	122	155	145	0.718795288428261+0i	0.682630724744418-0.131714186662803i	278	21	112	186	76	224	0.503322295684717+0i	0.830148594053288+0.239833230512405i	212	88	293	6	147	152	0.701169591458887+0i	0.281992792505889-0.654859732300062i	131	168	84	215	15	285	0.223606797749979+0i	-0.264926753208447+0.937983910008285i	27
86	143	157	287	12	71	229	0.486483983977547+0i	-0.0442735213084508-0.872567010976397i	248	52	109	190	262	38	0.934523051258412+0i	0.32876067856802+0.13631978174191i	297	3	170	129	163	136	0.738343078570011+0i	0.667918673312666-0.0934566432524036i	274	26	125	174	76	224	0.503322295684717+0i	0.847603978593925+0.168030241737657i	216	83	294	6	140	158	0.685418600359022+0i	0.306123251568489-0.660673820527963i	131	168	83	217	19	281	0.251661147842358+0i	-0.258393466614832+0.932684021026112i	24
87	172	127	284	16	69	229	0.481189800558027+0i	0.145633064560995-0.864434720696421i	246	54	114	186	256	44	0.923760430703401+0i	0.35858677455512+0.13447004045817i	296	4	181	119	173	126	0.760654532442785+0i	0.635000667414396-0.134828908834564i	278	22	118	182	63	237	0.458257569495584+0i	0.862281515379233+0.215570378844808i	207	92	288	12	124	175	0.64398425373882+0i	0.295083571011126-0.705839901858613i	138	162	85	214	23	277	0.276887462097269+0i	-0.175190297019828+0.944797170382849i	31
88	160	140	273	27	62	238	0.454606056566195+0i	0.0721758916561056-0.887763467370098i	234	65	106	194	271	28	0.952026530644061+0i	0.271616031172209+0.140961755664757i	297	3	169	130	160	139	0.731516955959455+0i	0.675863159929021-0.0899551676924163i	274	26	116	183	70	229	0.483852986323927+0i	0.844667817571984+0.228959746644688i	213	87	287	13	160	139	0.731516955959455+0i	0.284863118491356-0.619464241798663i	140	159	79	219	17	282	0.23844535493687+0i	-0.130173540085497+0.962392156124851i	23
89	170	130	276	23	68	232	0.476095228569523+0i	0.136882153302801-0.86867520365239i	233	66	109	190	264	36	0.938083151964686+0i	0.311682544760326+0.151175366021476i	299	1	166	134	167	132	0.747347595228382+0i	0.660635291700497-0.0709407024644829i	281	19	115	183	73	227	0.493288286231625+0i	0.841612029804521+0.219899654285724i	200	99	291	9	137	162	0.676900273255308+0i	0.24892657883987-0.69270598266073i	118	182	96	203	20	280	0.258198889747161+0i	-0.494691076703636+0.829827736318286i	30
90	169	129	272	28	67	233	0.472581562625261+0i	0.143501777535614-0.869525104014131i	236	63	125	175	261	38	0.934296365719495+0i	0.342568142545171+0.0986781065712967i	296	4	167	132	168	132	0.748331477354788+0i	0.658579405662151-0.0792033234005198i	267	33	119	180	71	229	0.486483983977547+0i	0.845255235851932+0.221081251123265i	209	91	284	16	130	169	0.659380473395787+0i	0.302954749763824-0.688066719802583i	133	166	87	212	22	278	0.270801280154532+0i	-0.245717173840501+0.930746870607956i	17
91	177	123	271	27	82	218	0.522812904711937+0i	0.183028192597654-0.832566722480008i	248	52	124	176	266	33	0.943203110164195+0i	0.321107828863616+0.0851918729638166i	296	4	188	112	169	131	0.750555349946514+0i	0.639501764909831-0.166445664839545i	279	21	109	191	68	232	0.476095228569523+0i	0.83808223704127+0.26636722262552i	206	93	293	7	153	147	0.714142842854285+0i	0.257967484803239-0.65073249249157i	117	183	80	220	16	284	0.23094010767585+0i	-0.414892253362425+0.880074476829385i	31
92	178	122	277	23	69	230	0.480384461415262+0i	0.188832190354425-0.856488863393284i	237	62	113	186	259	41	0.929157324317757+0i	0.341189566948982+0.142324790784433i	298	2	158	142	184	114	0.785779653865847+0i	0.617604922894617-0.0333840498861954i	277	22	125	174	63	237	0.458257569495584+0i	0.872850827473758+0.16772427665182i	216	83	294	6	152	146	0.714189830573049+0i	0.29426878903937-0.635089572976397i	132	168	69	231	15	285	0.223606797749979+0i	-0.21143765594837+0.951469451767664i	26
93	165	134	275	24	60	239	0.447960820073665+0i	0.109588260301179-0.887311397922449i	237	62	106	194	264	36	0.938083151964686+0i	0.309692236836317+0.155211850202613i	298	2	189	111	160	139	0.731516955959455+0i	0.659316161581857-0.173738718254679i	271	29	128	172	78	221	0.510753918455249+0i	0.845859480569654+0.153792632830846i	217	83	282	18	159	141	0.728010988928052+0i	0.310293595871907-0.611324696344653i	137	163	106	193	15	285	0.223606797749979+0i	-0.278232770406987+0.93412339948834i	27
94	163	137	276	24	78	221	0.510753918455249+0i	0.0882336071368161-0.855187269172217i	236	63	109	190	259	41	0.929157324317757+0i	0.334803872377249+0.156757882442527i	296	4	172	127	163	137	0.737111479583199+0i	0.667834727747573-0.103263948602559i	269	31	127	173	60	240	0.447213595499958+0i	0.878174974927842+0.169731297675129i	196	103	282	17	142	156	0.690297086126034+0i	0.239590824820383-0.682705038466683i	138	162	96	203	11	289	0.191485421551268+0i	-0.214129333360631+0.957852787190112i	34
95	171	128	277	23	65	234	0.466252404120157+0i	0.148142877256151-0.872159608999662i	244	56	103	197	270	30	0.948683298050514+0i	0.282842712474619+0.141421356237309i	299	1	163	136	173	127	0.759385716659635+0i	0.64796878202094-0.0589049306903281i	274	26	121	178	66	234	0.469041575982343+0i	0.86058950689647+0.198458309525429i	204	96	293	7	153	146	0.71533606481061+0i	0.24686055489801-0.653723321303988i	128	171	75	224	22	278	0.270801280154532+0i	-0.266914818703497+0.924890883414442i	19
96	174	126	271	29	82	218	0.522812904711937+0i	0.165849566558791-0.836158231400569i	237	63	111	187	260	40	0.930949336251263+0i	0.334261144393484+0.146978980409077i	299	1	172	128	181	119	0.776745346515403+0i	0.623059797985236-0.0919954064139275i	267	33	104	194	64	236	0.461880215351701+0i	0.827106280161413+0.320252818854445i	209	90	286	14	157	142	0.724626532801645+0i	0.276995777916894-0.631022762644963i	120	180	73	227	18	282	0.244948974278318+0i	-0.35197079179661+0.903391698944631i	22
97	159	138	276	24	71	228	0.487296823281184+0i	0.0732457160582941-0.870159106772534i	233	67	116	184	257	42	0.9271093638699+0i	0.346819988257171+0.142070838563179i	295	5	172	127	164	136	0.739369100427295+0i	0.665285413273499-0.103579207463871i	266	34	113	187	61	239	0.450924975282289+0i	0.850352438258625+0.27123310530663i	207	92	282	18	165	134	0.742858980482126+0i	0.268102291796256-0.613418043629833i	130	170	75	225	20	280	0.258198889747161+0i	-0.248925769512769+0.933471635672884i	31
98	161	139	274	26	63	235	0.459792775033661+0i	0.0784683765954424-0.884552608894079i	243	57	121	179	262	38	0.934523051258412+0i	0.339766857398898+0.105948804995355i	295	5	177	123	160	139	0.731516955959455+0i	0.670301584645974-0.12481477783063i	270	30	124	175	57	243	0.435889894354067+0i	0.880215571901303+0.187671380296683i	205	95	284	16	140	156	0.687730305405377+0i	0.275655105915905-0.671596076231479i	138	161	70	230	23	277	0.276887462097269+0i	-0.137172265469051+0.95106104058542i	26
99	164	134	287	13	80	220	0.516397779494322+0i	0.0938218744517933-0.851193743637537i	254	46	121	178	262	36	0.937653790517845+0i	0.335133369559691+0.0921465882986674i	296	4	182	116	154	144	0.718873092756943+0i	0.677815343747244-0.15423305835933i	279	20	102	196	67	232	0.473371173138509+0i	0.827692085242232+0.301405946306369i	210	90	295	5	149	151	0.704745817062199+0i	0.271263260219989-0.655552878864974i	127	172	84	216	12	288	0.2+0i	-0.317101376629862+0.927063491320549i	25
100	159	140	276	24	61	238	0.451678400996131+0i	0.0673002797711593-0.889638856174966i	231	68	112	187	255	44	0.923494888651014+0i	0.348490447909364+0.160348365602468i	295	4	190	109	173	127	0.759385716659635+0i	0.626811309698071-0.174473251153071i	271	29	121	178	79	221	0.513160143944688+0i	0.835284658477474+0.197398596699257i	211	88	293	7	154	146	0.716472842006823+0i	0.276392398254013-0.640526274913107i	152	147	77	222	23	277	0.276887462097269+0i	0.0331148819680714+0.960331577074072i	25
101	188	112	274	26	58	241	0.440431530558801+0i	0.263053162884398-0.85838400520172i	237	62	114	186	262	38	0.934523051258412+0i	0.329292961471662+0.135028930944037i	293	7	176	123	172	127	0.758452922810903+0i	0.640746119454467-0.119136788120378i	279	21	118	181	62	238	0.454606056566195+0i	0.865106398077955+0.211953422567128i	214	86	287	13	156	144	0.721110255092798+0i	0.293234449136706-0.627704992683261i	117	181	87	212	17	283	0.238047614284762+0i	-0.443813016081929+0.863923225807476i	29
102	167	133	287	13	77	223	0.506622805119022+0i	0.106170060353496-0.855605780495824i	237	62	105	195	259	40	0.930709802132734+0i	0.325491194010867+0.16683748630157i	294	6	163	137	158	141	0.726930597543868+0i	0.68392954994158-0.0617436399252815i	273	27	120	179	59	241	0.443471156521669+0i	0.871413070699057+0.209696431891852i	222	77	289	11	140	159	0.684271455454021+0i	0.338122025356375-0.646100666475232i	131	168	83	215	13	287	0.208166599946613+0i	-0.263168994523047+0.942023750755996i	25
103	167	132	276	24	77	223	0.506622805119022+0i	0.118996156288579-0.853916417526843i	249	51	109	190	269	30	0.948507012013862+0i	0.293031972806432+0.120277641620153i	299	1	165	135	173	126	0.760654532442785+0i	0.64589219703203-0.0650227043991977i	281	19	116	182	62	238	0.454606056566195+0i	0.86336268334566+0.218947962629285i	203	96	287	13	152	148	0.711805216802087+0i	0.256236409791902-0.653969598399108i	135	164	92	207	18	282	0.244948974278318+0i	-0.237070010075581+0.940105212368682i	23
104	172	128	280	20	71	229	0.486483983977547+0i	0.145782347057545-0.861441141703672i	235	64	127	173	266	34	0.941629792788369+0i	0.325166080648976+0.087180005326433i	296	4	180	119	157	141	0.725841330859502+0i	0.673232453106075-0.141111397487529i	269	31	118	181	79	221	0.513160143944688+0i	0.829534261613192+0.220316988624397i	209	91	288	12	141	158	0.68671093362092+0i	0.285767319487396-0.66840491676713i	118	182	90	210	22	278	0.270801280154532+0i	-0.453004833825683+0.849384063423156i	20
105	161	138	271	28	82	218	0.522812904711937+0i	0.0803253257409978-0.848654528480977i	238	61	123	177	264	35	0.939650543453634+0i	0.327337836300172+0.0995328946309338i	296	4	172	128	171	129	0.754983443527075+0i	0.648423635449213-0.097707671095087i	280	20	110	190	65	235	0.465474668125631+0i	0.845922919411447+0.260283975203522i	210	89	293	7	137	161	0.678035060763204+0i	0.287208721878903-0.676594122389876i	109	190	83	216	15	285	0.223606797749979+0i	-0.506980143575053+0.832448877722001i	32
106	183	116	272	27	66	233	0.469825271726817+0i	0.232857475137033-0.851493752366762i	236	63	114	185	258	41	0.928911327404614+0i	0.342574175517433+0.140594025790391i	299	1	168	132	170	130	0.752772652709081+0i	0.653529080432932-0.078949821797267i	276	23	114	186	69	231	0.479583152331272+0i	0.844195647555123+0.23944458367018i	205	95	283	17	136	164	0.673300329224139+0i	0.282547845606378-0.683252063011786i	125	175	77	223	16	284	0.23094010767585+0i	-0.315234786392634+0.920485576266493i	28
107	167	133	277	23	68	231	0.47689070987374+0i	0.116616282138536-0.871192225387891i	241	59	104	196	261	39	0.932737905308881+0i	0.32177999936411+0.162658021656583i	297	3	189	111	179	120	0.773732645917089+0i	0.612328603870668-0.162454527557524i	269	31	132	167	73	226	0.494112494469261+0i	0.860085839307816+0.126906232437707i	200	98	293	7	158	140	0.728149258244406+0i	0.23161454654599-0.645099495850381i	142	158	90	209	17	283	0.238047614284762+0i	-0.129000300429511+0.962648562987776i	19
108	171	128	278	21	61	238	0.451678400996131+0i	0.147228825981293-0.879949029702146i	235	65	107	192	264	36	0.938083151964686+0i	0.309631279586251+0.155333417852634i	297	3	164	135	171	127	0.757512708379011+0i	0.649646547670745-0.0642950989094655i	269	31	128	172	61	239	0.450924975282289+0i	0.877688880930028+0.162261809919837i	213	87	295	5	162	138	0.734846922834953+0i	0.270272328053604-0.622055358218612i	129	171	103	196	14	286	0.216024689946929+0i	-0.400754719260609+0.890353294105033i	35
109	167	133	272	28	79	220	0.514017554975258+0i	0.11838289022308-0.849571329836223i	236	64	103	197	263	37	0.936304793679209+0i	0.308169746644334+0.168418349910276i	299	1	166	133	162	138	0.734846922834953+0i	0.674084929859637-0.074896644358268i	275	25	118	182	63	237	0.458257569495584+0i	0.861052202569207+0.220429363857717i	219	81	280	20	132	166	0.665547158460036+0i	0.34990951438651-0.659249809713714i	135	165	88	212	17	283	0.238047614284762+0i	-0.228391535606063+0.944018347171726i	24
110	165	134	275	25	81	219	0.519615242270663+0i	0.105486699374911-0.847863524545659i	243	57	112	186	271	29	0.950438495292217+0i	0.288623392993886+0.115599323888004i	298	2	175	124	170	130	0.752772652709081+0i	0.648659267369238-0.112136025385851i	265	35	112	187	66	234	0.469041575982343+0i	0.839391631114874+0.274630095973312i	200	99	283	16	153	146	0.71533606481061+0i	0.247235055010623-0.653581779087487i	118	181	69	230	19	281	0.251661147842358+0i	-0.352671304730521+0.901271112089109i	25
111	178	122	273	27	64	236	0.461880215351701+0i	0.196869017582753-0.864817470095666i	254	46	116	184	253	47	0.918331820930394+0i	0.376216888108865+0.122993982650975i	296	4	176	124	176	124	0.76594168620507+0i	0.632951899586764-0.112717461570246i	276	24	116	182	64	236	0.461880215351701+0i	0.85763271917733+0.226125597098529i	208	92	293	7	165	134	0.742858980482126+0i	0.251615703719212-0.620362855721506i	122	178	79	221	22	278	0.270801280154532+0i	-0.353160267492042+0.895513535426247i	25
112	164	134	272	28	72	227	0.490716492065718+0i	0.107031639199345-0.864720505495861i	245	54	116	183	262	37	0.936084494371105+0i	0.331944634476563+0.116441311570312i	295	5	170	130	177	123	0.768114574786861+0i	0.634307016277199-0.0874906229347861i	279	21	115	185	58	242	0.439696865275764+0i	0.866808379656973+0.235180568123985i	205	94	285	15	160	140	0.730296743340222+0i	0.260491092167167-0.631514891010673i	129	170	63	237	20	280	0.258198889747161+0i	-0.222276112219397+0.940173741002142i	30
113	157	142	282	18	75	223	0.501675046567988+0i	0.0492353611320643-0.863653881404583i	235	65	106	194	260	39	0.932504808240314+0i	0.320733403970716+0.1660267032319i	297	3	180	118	156	143	0.722315118514615+0i	0.676487060172866-0.143617989764134i	271	29	114	185	65	234	0.466252404120157+0i	0.848646439323686+0.249815765466079i	198	101	281	19	148	149	0.705915362006309+0i	0.246641751553244-0.663966375710585i	144	156	81	219	14	286	0.216024689946929+0i	-0.0845841092919677+0.972717256857622i	20
114	168	132	282	18	62	237	0.455365632796078+0i	0.120291897047819-0.882140578350675i	253	47	129	169	259	39	0.932270087892196+0i	0.355043223109712+0.0694031191326732i	294	5	196	102	155	144	0.719996283899737+0i	0.65973415371222-0.215304894501238i	269	31	129	169	78	222	0.509901951359279+0i	0.848177791972094+0.143507606785646i	212	88	287	13	146	152	0.699952059719836+0i	0.294459967667971-0.650661541459872i	142	157	83	216	23	277	0.276887462097269+0i	-0.107689715913245+0.954848814430776i	26
115	157	140	280	20	62	237	0.455365632796078+0i	0.0586723970882541-0.888369118265682i	247	53	109	191	262	38	0.934523051258412+0i	0.327821272792204+0.138563630767839i	293	7	177	123	158	141	0.726930597543868+0i	0.674788274823476-0.127407576365272i	277	23	126	171	61	239	0.450924975282289+0i	0.878604137654346+0.157230518549453i	208	92	295	5	152	148	0.711805216802087+0i	0.260856238206975-0.652140595517438i	121	177	83	216	16	284	0.23094010767585+0i	-0.378642422457591+0.896268142121605i	31
116	174	126	277	23	71	229	0.486483983977547+0i	0.162235210093843-0.858494653413252i	250	49	132	167	260	40	0.930949336251263+0i	0.359735324475631+0.0626404793863039i	295	5	165	135	182	117	0.780189497605494+0i	0.622222729671372-0.0643678685866937i	268	32	119	181	59	241	0.443471156521669+0i	0.866873010585701+0.227737824814888i	221	78	290	10	157	143	0.723417813807024+0i	0.314852091742914-0.614438627522536i	136	163	93	207	15	285	0.223606797749979+0i	-0.2253420250069+0.948272625232738i	31
117	179	121	279	21	75	225	0.5+0i	0.189947276808729-0.844937886494i	241	58	105	191	261	38	0.934296365719495+0i	0.322052358367171+0.152880932341113i	296	4	174	126	165	135	0.741619848709566+0i	0.661936597015792-0.108811495399856i	273	27	126	174	61	239	0.450924975282289+0i	0.876041064399295+0.170934841834009i	223	77	288	12	152	148	0.711805216802087+0i	0.32842680559369-0.620861632492182i	128	170	76	223	15	285	0.223606797749979+0i	-0.268595443786785+0.936939959430155i	31
118	158	141	281	19	84	216	0.529150262212918+0i	0.0551246121124165-0.846735659541663i	235	65	121	179	259	40	0.930709802132734+0i	0.346165847453614+0.11810364207241i	295	5	177	122	147	151	0.702345065195184+0i	0.699288578112889-0.133067253360197i	273	27	126	173	79	221	0.513160143944688+0i	0.842944632181767+0.161589027296448i	204	96	290	10	150	149	0.708288246974828+0i	0.254042091671609-0.658627645074543i	123	177	88	212	12	287	0.200334168988253+0i	-0.391172681963975+0.898248380806165i	31
119	170	129	279	21	70	230	0.483045891539648+0i	0.137868788826362-0.864672691678313i	246	54	119	180	265	35	0.939858145324779+0i	0.325430682021208+0.103737832375071i	298	2	185	115	176	123	0.767221455996771+0i	0.624166202796223-0.147606872282891i	271	28	116	182	65	234	0.466252404120157+0i	0.853525670058464+0.232599712388954i	211	89	290	10	149	150	0.705923338045516+0i	0.282921717540275-0.649328532059647i	116	183	68	231	10	289	0.182879238989864+0i	-0.373767372103582+0.909314651535579i	23
120	175	125	276	24	58	242	0.439696865275764+0i	0.174796177921402-0.880972736723865i	247	53	101	199	263	36	0.937869213807212+0i	0.309715144218173+0.156454041924644i	295	5	179	120	164	136	0.739369100427295+0i	0.659696310650839-0.134662953506168i	265	34	111	188	75	223	0.501675046567988+0i	0.820664324121566+0.273554774707189i	204	96	289	11	154	146	0.716472842006823+0i	0.252622170554957-0.650268179761834i	135	165	86	214	13	286	0.208514414057075+0i	-0.223175516375668+0.952215536536182i	26
121	168	132	286	14	73	227	0.493288286231625+0i	0.114133989159246-0.862345695869855i	246	54	112	188	259	40	0.930709802132734+0i	0.340084651612434+0.134616841263255i	290	10	160	140	166	133	0.745106667859236+0i	0.665250406990852-0.0475178862136323i	276	24	120	180	60	240	0.447213595499958+0i	0.870104329988294+0.20716769761626i	209	90	286	14	156	143	0.722315118514615+0i	0.277969404039838-0.633240775679326i	128	171	89	211	9	291	0.173205080756888+0i	-0.328364935130237+0.92853458168068i	30
122	169	131	277	23	60	240	0.447213595499958+0i	0.132339127370219-0.884582588211462i	238	61	117	183	263	37	0.936304793679209+0i	0.329190383102901+0.122339793223214i	293	6	165	135	179	120	0.773732645917089+0i	0.630102020440866-0.0656447749518533i	276	24	115	185	53	246	0.421019625532602+0i	0.873960392434436+0.242766775676232i	197	103	285	15	144	155	0.693977918359488+0i	0.236728975358962-0.679966205818295i	123	177	84	216	24	276	0.282842712474619+0i	-0.363171867453599+0.887753453775464i	25
123	160	140	277	22	70	230	0.483045891539648+0i	0.0682370416921868-0.872932055092357i	241	58	128	171	259	38	0.933838247264414+0i	0.348211957171501+0.0818202959474019i	295	5	169	130	170	130	0.752772652709081+0i	0.652368608080019-0.0880257492161944i	269	31	124	176	58	242	0.439696865275764+0i	0.877447151985218+0.191711142450552i	199	101	290	10	147	153	0.7+0i	0.23591739145345-0.674049689867001i	130	169	87	213	15	285	0.223606797749979+0i	-0.289076061901982+0.930824919324381i	24
124	152	148	279	20	70	230	0.483045891539648+0i	0.0134760312331595-0.875491326769643i	234	65	112	188	250	49	0.914396194949319+0i	0.369412190364206+0.165572438142726i	298	2	165	131	172	128	0.757187779440036+0i	0.648815383799465-0.075533200725376i	274	26	131	169	58	241	0.440431530558801+0i	0.887429047199977+0.135977031425803i	199	101	284	16	144	155	0.693977918359488+0i	0.247268871413939-0.676204668764649i	137	163	78	222	8	291	0.163572164021906+0i	-0.175289390500715+0.970833547388572i	27
125	151	148	282	18	67	233	0.472581562625261+0i	0.0100474649683386-0.881229660823089i	238	62	115	185	264	36	0.938083151964686+0i	0.321885403452434+0.128022603645855i	299	1	188	112	167	133	0.746100976186646+0i	0.645181346195859-0.164542893660689i	271	29	111	189	72	226	0.491539152311424+0i	0.828865200995382+0.267154899494379i	214	86	290	10	159	140	0.729227382406089+0i	0.284492536277659-0.622327423107378i	149	151	94	205	15	284	0.223980410036832+0i	-0.0174988903652055+0.974436537059094i	23
126	159	141	279	21	78	221	0.510753918455249+0i	0.0598355024965242-0.857642202450181i	226	74	130	169	260	39	0.932504808240314+0i	0.349753710893865+0.0900395708822879i	298	2	171	129	155	144	0.719996283899737+0i	0.687095632200331-0.0974932991635605i	273	27	128	172	53	246	0.421019625532602+0i	0.892881636210504+0.159702406476675i	206	93	290	10	145	155	0.695221787153807+0i	0.269777954652303-0.666248093318312i	128	172	79	221	13	287	0.208166599946613+0i	-0.289492195962825+0.934270268789117i	33
127	161	139	279	21	76	224	0.503322295684717+0i	0.0734164108028578-0.860974272142608i	235	65	120	180	258	42	0.92736184954957+0i	0.352834674730684+0.124529885199065i	298	2	165	134	157	143	0.723417813807024+0i	0.686630094871658-0.0721510878864957i	279	21	104	195	63	237	0.458257569495584+0i	0.837897587070517+0.296525940823742i	216	83	293	7	154	146	0.716472842006823+0i	0.294971574833944-0.632185444870925i	139	161	74	225	24	276	0.282842712474619+0i	-0.137834663264393+0.949211043763604i	25
128	172	127	274	26	74	226	0.496655480858378+0i	0.1554618358133-0.853911559202059i	245	52	121	178	260	40	0.930949336251263+0i	0.350382405270855+0.102788634634105i	295	5	194	106	157	140	0.727062259108206+0i	0.656989450685227-0.19936231607i	275	25	115	185	73	227	0.493288286231625+0i	0.837649554091585+0.234541875145644i	217	83	287	13	138	160	0.680505142024767+0i	0.321914455406961-0.658242990906771i	138	161	71	229	16	284	0.23094010767585+0i	-0.140616337945277+0.962753193798663i	28
129	161	138	280	20	67	233	0.472581562625261+0i	0.0779144360712075-0.877835979735607i	252	48	112	188	258	42	0.92736184954957+0i	0.350624021697733+0.13062463553445i	299	1	179	120	154	146	0.716472842006823+0i	0.684245001589847-0.135924407175375i	268	32	115	183	74	226	0.496655480858378+0i	0.833586855704903+0.241798030036117i	192	107	290	10	153	147	0.714142842854285+0i	0.203959533115153-0.669627141662768i	150	149	84	215	15	285	0.223606797749979+0i	0.00744008425669027+0.974651037626418i	25
130	165	135	280	20	64	236	0.461880215351701+0i	0.101664971466861-0.881096419379462i	237	62	107	192	270	30	0.948683298050514+0i	0.284449455500407+0.138161164100198i	295	5	177	122	163	135	0.739580871691401+0i	0.661203045577798-0.125819977534698i	269	31	149	151	79	220	0.514017554975258+0i	0.857749379615455+0.00720797797996185i	207	92	286	14	152	148	0.711805216802087+0i	0.274294412833536-0.646603362519589i	130	170	94	205	14	286	0.216024689946929+0i	-0.330037484299629+0.918917075850974i	33
131	172	128	277	23	74	226	0.496655480858378+0i	0.148146788207362-0.855211004651587i	239	60	117	183	254	46	0.920144916122817+0i	0.367545881032454+0.135067977957066i	297	3	185	114	167	132	0.747347595228382+0i	0.645747277870923-0.156467328949681i	267	33	115	184	62	238	0.454606056566195+0i	0.854096297051893+0.252691212145531i	216	84	288	11	153	144	0.717740562565273+0i	0.298729028001448-0.628974922137437i	141	159	85	214	13	285	0.208863977444234+0i	-0.134706145003984+0.968622781801223i	30
132	167	130	285	15	57	241	0.437350166097184+0i	0.123305337217871-0.890797746982081i	245	54	127	172	257	43	0.925562891794321+0i	0.368504473533658+0.0868204257016471i	298	2	187	112	159	140	0.729227382406089+0i	0.663176181026952-0.168596493639908i	270	30	125	175	73	227	0.493288286231625+0i	0.851581674153304+0.177412848781938i	205	93	285	13	176	123	0.767221455996771+0i	0.244206180685026-0.593072153092207i	139	161	76	223	20	280	0.258198889747161+0i	-0.14252640146009+0.95552056922924i	27
133	165	135	281	19	79	221	0.513160143944688+0i	0.0976398111811054-0.852721017648319i	230	70	119	179	262	38	0.934523051258412+0i	0.332965679615484+0.125700130727322i	299	1	176	123	156	144	0.721110255092798+0i	0.682046091840715-0.121709196878492i	269	31	118	182	75	225	0.5+0i	0.836315594414365+0.224891588413947i	217	83	291	9	168	132	0.748331477354788+0i	0.284690762985629-0.599125337029457i	134	166	82	217	20	280	0.258198889747161+0i	-0.222121762368382+0.940210219055131i	25
134	174	126	279	21	72	228	0.489897948556636+0i	0.159455424523054-0.857072906811417i	238	60	111	189	258	41	0.928911327404614+0i	0.339531198211164+0.147791445153938i	299	1	174	125	148	152	0.702376916856849+0i	0.702311547229753-0.115866981036086i	275	25	104	195	78	221	0.510753918455249+0i	0.807554893654044+0.29493309159539i	213	86	286	14	137	162	0.676900273255308+0i	0.312263858436419-0.666556301283913i	126	173	88	211	26	274	0.294392028877595+0i	-0.341124578989016+0.89273028118402i	29
135	156	143	281	19	73	226	0.494112494469261+0i	0.0432288044781482-0.868322585951071i	248	52	97	203	267	32	0.944974385170711+0i	0.287757792374721+0.155624112202655i	298	2	163	137	154	143	0.720082299823096+0i	0.691227213366133-0.060715903876755i	264	36	128	172	57	243	0.435889894354067+0i	0.883695034469804+0.170537638231015i	213	87	283	17	152	147	0.712994532947749+0i	0.300161127449804-0.63367349128292i	139	161	76	224	14	286	0.216024689946929+0i	-0.143561312738345+0.96577610387614i	28
136	174	126	272	27	76	224	0.503322295684717+0i	0.165600980214071-0.848081942985939i	230	68	117	182	262	37	0.936084494371105+0i	0.326627200525517+0.130615815561734i	296	4	179	121	163	136	0.738343078570011+0i	0.661502114812602-0.131394255681955i	276	23	123	177	63	237	0.458257569495584+0i	0.869366410833568+0.184937945577323i	206	93	287	13	154	146	0.716472842006823+0i	0.266731560145695-0.644609138539712i	145	155	91	207	11	289	0.191485421551268+0i	-0.0837411288888002+0.977916538701418i	26
137	152	148	277	23	76	224	0.503322295684717+0i	0.013606167421303-0.86399163125274i	252	48	121	178	262	38	0.934523051258412+0i	0.342690580085086+0.0960720197956418i	297	3	185	114	174	124	0.764128665507102+0i	0.626922595880294-0.151906027941782i	259	41	125	174	69	231	0.479583152331272+0i	0.855998217922482+0.193046758360598i	199	101	289	11	152	148	0.711805216802087+0i	0.233515872495954-0.662422577080361i	115	184	89	211	17	283	0.238047614284762+0i	-0.479350753977169+0.844722550897544i	24
138	162	138	276	24	78	221	0.510753918455249+0i	0.0815099323806468-0.855854289996791i	247	52	119	181	267	33	0.94339811320566+0i	0.316167618276083+0.100190005258154i	295	5	168	132	165	134	0.742858980482126+0i	0.664348622185598-0.0824708634437295i	269	31	130	170	64	235	0.462651945572992+0i	0.874278296583327+0.146937528837534i	210	90	284	16	139	160	0.681823249195723+0i	0.298945183138831-0.667644242343389i	142	158	92	207	22	277	0.271253747103567+0i	-0.13220278330875+0.953385456553483i	24
139	165	135	287	13	69	230	0.480384461415262+0i	0.0954577879187747-0.871847796324808i	246	54	112	186	260	40	0.930949336251263+0i	0.340421719355291+0.132084769464616i	299	1	198	102	165	133	0.744104344274232+0i	0.635882105288518-0.204847926535898i	278	22	127	173	54	245	0.424972948184897+0i	0.890937200987849+0.160090278302504i	185	115	285	15	140	157	0.68657153405925+0i	0.182465114115968-0.703794011590164i	120	180	69	229	13	287	0.208166599946613+0i	-0.341421771425778+0.916568513894706i	27
140	154	145	279	21	62	238	0.454606056566195+0i	0.0311555105545392-0.890147553777136i	250	50	110	189	269	31	0.946924847422786+0i	0.298841102157874+0.118437025437151i	296	4	195	103	170	130	0.752772652709081+0i	0.627473358720551-0.199023911702298i	259	41	133	167	72	226	0.491539152311424+0i	0.860453283821636+0.134199136008879i	209	91	285	15	140	160	0.683130051063973+0i	0.29245663336315-0.669180432271615i	129	170	92	207	20	279	0.258630300055936+0i	-0.32439175383725+0.909879309543507i	26
141	152	146	280	20	67	233	0.472581562625261+0i	0.0204683606155294-0.881049211384006i	226	74	106	194	264	36	0.938083151964686+0i	0.299792459331784+0.173564055402612i	298	2	185	115	154	146	0.716472842006823+0i	0.678889493945587-0.160548191135781i	274	26	124	175	49	251	0.404145188432738+0i	0.895824504476445+0.184838101716604i	214	85	283	17	162	137	0.736074738098578+0i	0.296168832481193-0.608669041926594i	125	174	88	211	18	281	0.245358246032859+0i	-0.358775425166443+0.900599536642295i	31
142	158	141	277	22	66	234	0.469041575982343+0i	0.0587479994010717-0.881219991016075i	238	62	121	179	260	40	0.930949336251263+0i	0.346802237428006+0.114287100970593i	297	3	173	127	168	130	0.75083845750051+0i	0.652546834585276-0.102099164594975i	278	22	118	181	60	239	0.447960820073665+0i	0.867985024488137+0.21432008991986i	195	105	281	19	156	144	0.721110255092798+0i	0.225082076138116-0.655238932757628i	130	170	76	224	16	284	0.23094010767585+0i	-0.253856124014311+0.939267658852948i	31
143	169	130	276	24	79	220	0.514017554975258+0i	0.13161827963388-0.84762172084219i	240	60	93	206	260	40	0.930949336251263+0i	0.308966026707143+0.19461070801509i	298	2	165	135	162	138	0.734846922834953+0i	0.674776169910746-0.0683894766801433i	272	28	124	175	74	226	0.496655480858378+0i	0.849468706801099+0.178146707797259i	187	112	288	11	150	149	0.708288246974828+0i	0.184491539304534-0.681388751831411i	134	166	96	204	15	285	0.223606797749979+0i	-0.276895052526211+0.934520802275962i	38
144	180	119	280	20	72	228	0.489897948556636+0i	0.199757039088925-0.848585367146067i	235	64	100	198	257	43	0.925562891794321+0i	0.328202228592986+0.188723688179122i	297	3	171	127	168	132	0.748331477354788+0i	0.655922105972752-0.0988240400725965i	280	20	125	173	70	230	0.483045891539648+0i	0.860853512833723+0.159993425203996i	211	89	290	10	144	155	0.693977918359488+0i	0.287598426394288-0.660061962216398i	132	168	97	203	18	282	0.244948974278318+0i	-0.311785730150843+0.918035760999704i	33
145	186	113	273	27	76	224	0.503322295684717+0i	0.246579625715563-0.828169762095091i	240	59	110	190	263	35	0.939441501941696+0i	0.313627328513496+0.138157747661931i	295	4	164	133	168	132	0.748331477354788+0i	0.659542828081941-0.0707337113806047i	275	25	113	186	73	224	0.495773381487193+0i	0.833419792459811+0.244172487690567i	194	106	285	15	160	139	0.731516955959455+0i	0.211284893875455-0.648260469845147i	137	161	80	219	22	278	0.270801280154532+0i	-0.164320550250437+0.948506944324637i	33
146	146	154	277	23	75	224	0.500835422470633+0i	-0.0272476706776942-0.865113544016797i	224	74	118	181	255	44	0.923494888651014+0i	0.353859435442867+0.148123902809462i	297	3	171	129	181	118	0.778043167548281+0i	0.621896979284197-0.0888424256120281i	275	25	125	175	55	245	0.428174419288838+0i	0.886146946198208+0.177229389239642i	207	93	286	13	161	138	0.733799385705343+0i	0.26104018808129-0.627213266556876i	127	172	94	206	18	282	0.244948974278318+0i	-0.362501246932692+0.899217907946813i	30
147	165	135	278	22	70	230	0.483045891539648+0i	0.101911409254624-0.869644025639459i	245	55	108	192	269	31	0.946924847422786+0i	0.294003992659654+0.129980712544268i	294	3	172	126	177	123	0.768114574786861+0i	0.632510926022326-0.0996490263995597i	266	34	140	160	61	239	0.450924975282289+0i	0.889263633671229+0.076660658075106i	209	91	293	7	145	155	0.695221787153807+0i	0.274148506357589-0.66446163405314i	135	164	85	215	17	283	0.238047614284762+0i	-0.212140040909989+0.947802688525434i	43
148	179	119	281	19	67	233	0.472581562625261+0i	0.197982589144789-0.858760479448252i	248	52	105	195	266	34	0.941629792788369+0i	0.305938210161715+0.140481831196706i	295	5	192	107	158	142	0.725718035235908+0i	0.660042088336295-0.194107637557093i	271	29	126	174	63	237	0.458257569495584+0i	0.871835192272062+0.172925988549831i	194	106	288	12	136	164	0.673300329224139+0i	0.224600765034926-0.704429672154994i	128	172	72	228	18	282	0.244948974278318+0i	-0.263190394813425+0.933129581611232i	30
149	167	132	279	21	72	227	0.490716492065718+0i	0.117513981683492-0.863358435716943i	238	61	112	186	258	39	0.932033727226042+0i	0.334161834345384+0.140174889976983i	296	3	188	111	161	138	0.733799385705343+0i	0.657055832367716-0.172673375741686i	268	32	121	178	76	224	0.503322295684717+0i	0.839791973845648+0.203509477251298i	213	86	293	7	159	139	0.730449893544975+0i	0.277950052976866-0.623848315754953i	120	177	92	206	18	282	0.244948974278318+0i	-0.434756406356939+0.866594984483294i	32
150	163	137	283	17	78	222	0.509901951359279+0i	0.0836840716914214-0.856152425766081i	229	69	126	174	263	37	0.936304793679209+0i	0.336562233296743+0.10029554552243i	298	2	183	114	157	141	0.725841330859502+0i	0.669551664632741-0.157654466488053i	275	25	131	169	57	243	0.435889894354067+0i	0.889779955845037+0.135246553288446i	202	97	291	9	159	140	0.729227382406089+0i	0.239468770922765-0.641000883386212i	125	173	93	207	22	276	0.271708489664391+0i	-0.37558390316621+0.886065024886284i	33
151	164	136	281	19	74	226	0.496655480858378+0i	0.0922325670315672-0.863033305795379i	245	55	115	184	259	41	0.929157324317757+0i	0.347344918601188+0.126562925806101i	295	5	188	112	159	141	0.728010988928052+0i	0.663170286148499-0.17379635085271i	267	33	124	176	59	241	0.443471156521669+0i	0.87494537644627+0.194432305876949i	214	86	290	10	153	147	0.714142842854285+0i	0.291031832187456-0.63663213291006i	110	189	101	198	26	274	0.294392028877595+0i	-0.603510144192047+0.741018784640867i	20
152	160	140	281	19	54	245	0.424972948184897+0i	0.0688992463993642-0.902580127831672i	232	66	114	184	259	41	0.929157324317757+0i	0.340637056806274+0.143642132388188i	298	2	170	129	157	142	0.724626532801645+0i	0.682581428432864-0.0948629617839218i	273	26	136	164	60	238	0.448711802696558+0i	0.88802664486101+0.100331431454472i	221	79	291	8	157	143	0.723417813807024+0i	0.308807512619891-0.617498653290987i	133	167	82	217	16	283	0.231325972786496+0i	-0.236856115884786+0.943603452029693i	19
153	170	128	279	21	68	231	0.47689070987374+0i	0.142150972274722-0.867391694632518i	253	47	107	193	262	38	0.934523051258412+0i	0.328431067866967+0.137111999206598i	297	3	189	111	166	134	0.743863786814047+0i	0.645983299186207-0.171383324273892i	261	39	120	179	71	228	0.487296823281184+0i	0.843754049519986+0.224990910791283i	219	81	286	14	142	156	0.690297086126034+0i	0.327360602573113-0.645232492028164i	124	173	95	204	17	283	0.238047614284762+0i	-0.40045723422705+0.884854415646187i	28
154	166	133	274	26	92	208	0.553774924194538+0i	0.110191184470753-0.825343102108612i	249	50	111	189	264	36	0.938083151964686+0i	0.322663199737664+0.126049432902543i	298	2	202	97	167	133	0.746100976186646+0i	0.627286032081411-0.223261208652315i	269	31	119	179	75	225	0.5+0i	0.83941359609934+0.213037120435792i	203	96	289	10	159	139	0.730449893544975+0i	0.244557864980582-0.63767891896806i	118	182	71	228	16	283	0.231325972786496+0i	-0.366195000104971+0.901326531403853i	25
155	157	142	276	22	75	224	0.500835422470633+0i	0.0508557528394291-0.864047204730041i	244	56	121	179	267	33	0.94339811320566+0i	0.316923049139945+0.0977741321814724i	296	4	180	119	166	134	0.743863786814047+0i	0.654116931026463-0.137104730812575i	275	25	121	177	73	227	0.493288286231625+0i	0.848558078778584+0.191352694274902i	203	97	296	4	164	135	0.740604471548472+0i	0.229283867498924-0.631612163298922i	129	171	87	211	21	278	0.265017195125853+0i	-0.307484253725885+0.913903342809436i	31
156	190	109	280	20	64	236	0.461880215351701+0i	0.264614715864436-0.846549300876594i	250	50	88	211	262	38	0.934523051258412+0i	0.302881120889906+0.186894872254808i	299	1	182	118	162	136	0.737308728467136+0i	0.660495296424201-0.141851338829359i	263	37	126	174	57	243	0.435889894354067+0i	0.880362761157394+0.186979701484756i	185	114	285	15	145	155	0.695221787153807+0i	0.183373498367782-0.695011386067184i	130	169	91	209	14	286	0.216024689946929+0i	-0.307326404729195+0.926759847150037i	31
157	180	119	276	24	77	223	0.506622805119022+0i	0.203481899548077-0.837811703122867i	228	72	101	197	260	40	0.930949336251263+0i	0.310408027202035+0.192302340032237i	295	5	167	133	165	135	0.741619848709566+0i	0.666256989947455-0.0781128884765981i	272	28	111	188	67	232	0.473371173138509+0i	0.839773005533512+0.265896655899777i	207	93	281	18	159	141	0.728010988928052+0i	0.27188734684012-0.629346701451783i	132	168	74	225	13	287	0.208166599946613+0i	-0.226114810242064+0.951598002969669i	39
158	153	147	279	21	69	230	0.480384461415262+0i	0.0203911847571547-0.876820944557649i	234	66	120	180	263	37	0.936304793679209+0i	0.330728890170429+0.118117460775153i	297	2	169	129	162	138	0.734846922834953+0i	0.672042060201444-0.0914301335457772i	280	20	128	172	66	231	0.471404520791032+0i	0.869553406795125+0.147155191919175i	196	104	291	9	148	151	0.703550479775242+0i	0.220408827241227-0.675600970456803i	131	169	91	209	19	281	0.251661147842358+0i	-0.29666577956495+0.92122531549116i	32
159	160	140	272	28	82	218	0.522812904711937+0i	0.0696391942058401-0.84959816931125i	244	56	118	182	255	44	0.923494888651014+0i	0.363145059619499+0.123623850083234i	295	4	169	130	170	130	0.752772652709081+0i	0.652447192530443-0.087441376318513i	271	29	148	152	67	233	0.472581562625261+0i	0.881166576254844+0.0145647367976007i	209	91	290	10	146	153	0.69878059101643+0i	0.27780165095603-0.65919035820075i	145	154	99	201	20	280	0.258198889747161+0i	-0.0851952746496978+0.962327957876469i	35
160	177	121	281	19	72	227	0.490716492065718+0i	0.183290895750483-0.851822617655637i	234	66	124	176	257	41	0.928663613685036+0i	0.354337535073723+0.109675903713295i	296	2	155	143	168	132	0.748331477354788+0i	0.662773106928903-0.0270519635481185i	280	20	121	179	59	241	0.443471156521669+0i	0.87478675389794+0.195144737408002i	207	93	284	16	167	132	0.747347595228382+0i	0.260080079185148-0.611416326505436i	129	170	92	207	25	275	0.288675134594813+0i	-0.321520758572633+0.901826517947629i	29
161	175	124	275	25	76	224	0.503322295684717+0i	0.173273310682704-0.846547710688371i	243	55	101	199	263	37	0.936304793679209+0i	0.311860483757184+0.161481800844766i	294	6	184	115	186	113	0.78871641202356+0i	0.597729890590935-0.14368506985359i	275	25	143	156	63	237	0.458257569495584+0i	0.887612170577366+0.0463102002040364i	199	101	288	11	150	149	0.708288246974828+0i	0.234750197286011-0.66574777811984i	125	173	85	215	14	286	0.216024689946929+0i	-0.340190501730174+0.915206947015759i	42
162	167	133	285	15	71	229	0.486483983977547+0i	0.109158084349811-0.866843611013205i	229	70	110	189	264	36	0.938083151964686+0i	0.310227908551047+0.154138394814671i	297	2	190	108	165	135	0.741619848709566+0i	0.646160303140716-0.180213380871392i	272	27	122	178	67	233	0.472581562625261+0i	0.859272054797469+0.195750357626242i	211	88	293	7	147	153	0.7+0i	0.282940672726761-0.655701590448679i	125	175	88	212	16	284	0.23094010767585+0i	-0.363859211468008+0.902370844440658i	30
163	156	144	278	22	68	232	0.476095228569523+0i	0.0411763682329151-0.878429188968855i	235	64	118	181	265	33	0.943006757646223+0i	0.312255797529081+0.115041609615977i	298	2	183	117	164	136	0.739369100427295+0i	0.657162423523173-0.146529459299086i	267	33	110	190	69	231	0.479583152331272+0i	0.830312706314623+0.283867591902435i	200	99	288	12	141	158	0.68671093362092+0i	0.250549520231511-0.682387742824594i	133	165	74	226	21	279	0.264575131106459+0i	-0.199945530026249+0.943409659173851i	33
164	168	132	283	17	68	231	0.47689070987374+0i	0.117882646242683-0.87102177501538i	244	56	115	183	264	35	0.939650543453634+0i	0.321485943160159+0.117062566765444i	295	5	184	112	161	137	0.735029561565954+0i	0.657537524065223-0.165456786111473i	270	30	110	188	58	242	0.439696865275764+0i	0.853618697957023+0.279287996814798i	213	87	292	8	155	144	0.719996283899737+0i	0.281436580172773-0.634349117214821i	110	187	86	212	19	279	0.252504236126337+0i	-0.505788037088204+0.824875792029756i	33
165	167	131	280	20	76	224	0.503322295684717+0i	0.119294072050463-0.855824509487947i	243	56	125	174	257	43	0.925562891794321+0i	0.366229781647857+0.0959639534799198i	298	2	177	123	150	149	0.708288246974828+0i	0.694461531470315-0.126692306416882i	264	36	129	171	61	238	0.451678400996131+0i	0.877418075808233+0.161629645543622i	223	77	290	10	158	141	0.726930597543868+0i	0.317500485328401-0.608905040355838i	125	175	93	207	22	278	0.270801280154532+0i	-0.386653522524769+0.881570031356474i	20
166	165	135	283	17	71	228	0.487296823281184+0i	0.0978648654742927-0.867735140538728i	235	65	109	191	263	37	0.936304793679209+0i	0.31631356361881+0.152574777745544i	297	3	171	127	161	139	0.732575365861197+0i	0.673089324216617-0.101410526864577i	271	29	124	176	65	234	0.466252404120157+0i	0.864909861142334+0.185848399914882i	220	79	292	7	147	153	0.7+0i	0.316676426986502-0.640090650291865i	125	174	84	215	22	277	0.271253747103567+0i	-0.33720479617746+0.901506699984638i	18
167	169	131	276	24	61	239	0.450924975282289+0i	0.133088039850835-0.882583843221328i	248	52	114	183	260	40	0.930949336251263+0i	0.344043682354364+0.122340827058602i	299	1	188	111	160	139	0.731516955959455+0i	0.660003723360038-0.171108235613307i	272	28	125	175	62	237	0.455365632796078+0i	0.872180779016396+0.178725569470573i	210	89	286	14	165	135	0.741619848709566+0i	0.273415636094101-0.612571538629782i	122	177	80	220	23	277	0.276887462097269+0i	-0.352373533253985+0.893960975879505i	18
168	154	144	277	23	76	223	0.504163269196288+0i	0.0342016664417613-0.862930845436596i	240	60	111	189	257	42	0.9271093638699+0i	0.343891509261926+0.149019654013501i	296	4	181	117	172	128	0.757187779440036+0i	0.637854493440375-0.140742004620474i	277	23	136	163	79	221	0.513160143944688+0i	0.85345249582294+0.0910247441098388i	220	78	287	13	140	158	0.685418600359022+0i	0.336810609793432-0.64556948147543i	132	166	86	214	18	282	0.244948974278318+0i	-0.250461156333527+0.936626504626082i	30
169	164	135	280	19	82	218	0.522812904711937+0i	0.0941370735570538-0.847233662013485i	241	59	115	184	260	38	0.93406810323258+0i	0.333763350190776+0.126959854256846i	297	3	166	133	186	114	0.787400787401181+0i	0.612568933059187-0.0689876963721014i	268	30	126	174	64	236	0.461880215351701+0i	0.869662231156434+0.174224769670331i	217	83	292	7	163	134	0.740824911042784+0i	0.285020745878515-0.608228267673664i	127	173	80	220	10	289	0.182879238989864+0i	-0.306888943725769+0.934009828730603i	21
170	155	145	278	22	73	226	0.494112494469261+0i	0.033934978020774-0.868735437331812i	244	56	109	190	265	33	0.943006757646223+0i	0.305454192016334+0.132045414964721i	297	3	173	127	155	145	0.718795288428261+0i	0.686865205584279-0.107468705635636i	269	31	114	186	60	239	0.447960820073665+0i	0.855751589024503+0.258882833654471i	208	90	295	5	158	142	0.725718035235908+0i	0.260789025858561-0.636649367646804i	126	174	89	211	23	277	0.276887462097269+0i	-0.351809710132276+0.894183013252867i	36
171	172	128	277	23	82	218	0.522812904711937+0i	0.145501097016243-0.8399381509574i	237	61	107	193	256	44	0.923760430703401+0i	0.344530811630342+0.16722794773603i	299	1	187	112	179	121	0.772442015083765+0i	0.615756459543569-0.155490565191918i	262	38	119	181	73	227	0.493288286231625+0i	0.838345484820573+0.232042053834266i	200	99	289	11	132	168	0.66332495807108+0i	0.25628847338606-0.703076253623633i	133	165	97	202	12	288	0.2+0i	-0.286510794209572+0.936969351046981i	34
172	160	140	280	18	60	239	0.447960820073665+0i	0.0675992858305281-0.891493937295219i	250	50	106	194	267	33	0.94339811320566+0i	0.30357565275183+0.133573287210805i	296	4	179	121	159	140	0.729227382406089+0i	0.671159590834577-0.133312521467142i	276	24	124	176	67	232	0.473371173138509+0i	0.862687895779497+0.178014962621166i	211	89	293	7	159	139	0.730449893544975+0i	0.267972839337472-0.628198623364894i	103	197	80	220	13	287	0.208166599946613+0i	-0.545222690854816+0.812033794890151i	30
173	171	128	277	23	75	225	0.5+0i	0.145023730512144-0.853796297478703i	238	62	113	187	257	43	0.925562891794321+0i	0.349000128965482+0.14673869058776i	299	1	156	143	180	118	0.77719164022626+0i	0.62866206529895-0.027516577121343i	274	26	116	181	59	240	0.444212128060141+0i	0.866083919841178+0.229290708657855i	209	91	291	9	157	143	0.723417813807024+0i	0.266504405874646-0.636900359802119i	134	166	82	217	17	282	0.23844535493687+0i	-0.223286096953202+0.945138683800655i	26
174	159	140	280	20	76	224	0.503322295684717+0i	0.0631872479633798-0.861785378363709i	236	62	130	169	260	40	0.930949336251263+0i	0.356364896416345+0.0796077504738161i	295	5	171	128	158	142	0.725718035235908+0i	0.680502666995724-0.101239584871927i	276	24	126	173	63	237	0.458257569495584+0i	0.873654134074173+0.163488391071373i	203	97	291	9	145	155	0.695221787153807+0i	0.252908743183058-0.672832694128513i	140	158	76	224	16	284	0.23094010767585+0i	-0.1182451183447+0.965756055458269i	31
175	172	128	275	25	78	222	0.509901951359279+0i	0.149109134694321-0.84721099258137i	241	59	120	180	257	43	0.925562891794321+0i	0.359558863519153+0.118535889072248i	295	5	167	133	167	132	0.747347595228382+0i	0.659913317721941-0.0773691475949862i	269	31	103	197	57	243	0.435889894354067+0i	0.837076464081752+0.330610032032289i	199	101	288	12	153	147	0.714142842854285+0i	0.234223838912379-0.659650811630781i	127	173	98	202	13	287	0.208166599946613+0i	-0.395644656602842+0.894500962754253i	26
176	178	122	279	21	63	237	0.458257569495584+0i	0.188532047289296-0.868594075011398i	241	59	93	207	261	39	0.932737905308881+0i	0.305561346279242+0.191395568548536i	295	5	176	123	160	138	0.732743305447312+0i	0.669344983824511-0.122737691648134i	263	37	124	175	77	222	0.507469293270086+0i	0.840397449633074+0.190281483697665i	209	91	291	8	154	146	0.716472842006823+0i	0.267712063168568-0.644202544158819i	112	187	89	211	18	282	0.244948974278318+0i	-0.508984245498606+0.825187880324363i	24
177	171	128	276	23	66	233	0.469825271726817+0i	0.147913070653583-0.870279229659453i	236	64	111	189	250	50	0.912870929175277+0i	0.371803473471034+0.168608551922911i	294	6	173	124	169	131	0.750555349946514+0i	0.651260090630485-0.11192390727025i	267	32	126	174	74	225	0.497485315156123+0i	0.850037339169919+0.173045899173996i	229	71	286	14	155	144	0.719996283899737+0i	0.348577401941576-0.600082616000688i	123	177	84	216	15	285	0.223606797749979+0i	-0.369045647942754+0.902111583860064i	27
178	166	134	279	21	64	236	0.461880215351701+0i	0.109171821072766-0.880197807399179i	250	50	117	183	259	40	0.930709802132734+0i	0.34733472934176+0.114620460682781i	296	3	167	133	177	121	0.770687830151498+0i	0.632993529860873-0.0732083301998365i	257	41	141	159	58	241	0.440431530558801+0i	0.894726033385032+0.0740634327635388i	203	96	289	10	144	156	0.692820323027551+0i	0.258216528446134-0.673293564826835i	125	174	83	217	15	285	0.223606797749979+0i	-0.335721788882394+0.915035999548436i	25
179	169	130	273	27	65	235	0.465474668125631+0i	0.139035888003704-0.874072282583286i	242	58	115	185	265	35	0.939858145324779+0i	0.319243265282422+0.121451242227009i	297	3	188	112	159	141	0.728010988928052+0i	0.66374695018588-0.171580844265738i	274	26	112	188	72	228	0.489897948556636+0i	0.833518964659525+0.255433231105338i	205	94	289	10	157	142	0.724626532801645+0i	0.254753282390837-0.640325817901294i	128	172	88	212	14	286	0.216024689946929+0i	-0.326513726819566+0.920175048309685i	31
180	159	141	268	32	78	222	0.509901951359279+0i	0.0654209449312799-0.85774127798789i	235	65	103	195	265	35	0.939858145324779+0i	0.299939842589286+0.163409783961001i	297	2	170	129	164	136	0.739369100427295+0i	0.666890214212729-0.0926864365515996i	277	23	119	181	68	232	0.476095228569523+0i	0.854311110870289+0.208532633362039i	192	108	287	13	148	152	0.702376916856849+0i	0.208633600722209-0.68054293568911i	135	165	87	213	20	280	0.258198889747161+0i	-0.223766688222858+0.939820090536006i	23
181	164	136	274	25	77	223	0.506622805119022+0i	0.0960262274699365-0.856803534639783i	257	42	121	178	266	33	0.943203110164195+0i	0.321122934112733+0.0851349174159339i	298	2	168	132	161	138	0.733799385705343+0i	0.674396752597796-0.0820212266672996i	271	29	130	170	71	229	0.486483983977547+0i	0.861993772966039+0.142478309581163i	198	101	288	12	141	159	0.685565460040104+0i	0.242103471457005-0.686575494107143i	135	165	78	221	11	289	0.191485421551268+0i	-0.200877663571676+0.96071926056019i	38
182	172	127	283	17	71	229	0.486483983977547+0i	0.146207687472413-0.861369052994883i	231	67	112	187	253	46	0.9198662110078+0i	0.356907914820325+0.162674196431892i	297	3	192	108	174	126	0.761577310586391+0i	0.623138737996967-0.178039639427705i	262	38	107	190	72	227	0.490716492065718+0i	0.816035089464073+0.305424388643209i	207	92	290	10	141	157	0.687862168182047+0i	0.276549392005706-0.671093191267179i	124	175	95	205	19	281	0.251661147842358+0i	-0.408208529183805+0.877514936265054i	20
183	173	126	280	20	73	226	0.494112494469261+0i	0.155154654116857-0.855441334116632i	229	71	103	197	260	39	0.932504808240314+0i	0.310381227368959+0.184657185903052i	299	1	171	127	157	143	0.723417813807024+0i	0.682907497140662-0.10150870413784i	278	22	124	174	67	232	0.473371173138509+0i	0.864313988928679+0.169944287881845i	209	91	285	15	151	148	0.710645285925423+0i	0.281745751425651-0.644672482075642i	127	172	94	206	17	283	0.238047614284762+0i	-0.363143410849567+0.900810855002245i	18
184	163	136	279	21	73	226	0.494112494469261+0i	0.0907886900785268-0.864644583955274i	246	54	120	180	254	46	0.920144916122817+0i	0.373753364799161+0.116797926499738i	297	3	192	107	167	133	0.746100976186646+0i	0.639471104621243-0.185499433119943i	266	32	125	174	70	230	0.483045891539648+0i	0.857127356570987+0.178883652926415i	197	103	289	11	159	139	0.730449893544975+0i	0.218763624959157-0.646981784453677i	120	180	81	219	19	281	0.251661147842358+0i	-0.385893274755929+0.887554531938636i	26
185	160	140	275	24	67	233	0.472581562625261+0i	0.0697683298476927-0.87852094273098i	238	62	108	191	261	38	0.934296365719495+0i	0.322244379118351+0.152475772272099i	300	0	190	110	167	131	0.748600483945715+0i	0.640634397627755-0.170835839367401i	278	22	108	192	60	239	0.447960820073665+0i	0.849491310227126+0.278739336168276i	201	99	285	13	153	147	0.714142842854285+0i	0.244348079694893-0.655967999180919i	126	173	92	207	8	292	0.163299316185545+0i	-0.373241055010499+0.913249389919305i	26
186	159	140	277	23	74	226	0.496655480858378+0i	0.0649596661642154-0.865513474825879i	235	65	110	188	258	41	0.928911327404614+0i	0.336172762020854+0.155279167613265i	296	4	177	121	158	142	0.725718035235908+0i	0.675517401845884-0.130420754240724i	270	30	116	183	62	237	0.455365632796078+0i	0.857308882843288+0.240132504809784i	204	94	284	15	152	146	0.714189830573049+0i	0.265692173799791-0.647565096872571i	122	178	84	216	16	283	0.231325972786496+0i	-0.379956689816969+0.895612197425712i	19
187	177	123	280	20	63	237	0.458257569495584+0i	0.180743825874188-0.870248050505349i	231	67	116	183	269	31	0.946924847422786+0i	0.297721708530559+0.121223420191719i	293	7	180	120	173	125	0.761929729536575+0i	0.633861163261413-0.132977866418478i	263	36	128	172	61	238	0.451678400996131+0i	0.875984244792717+0.169228321945565i	221	79	283	17	148	152	0.702376916856849+0i	0.335212185441134-0.627932685403814i	131	167	83	216	14	285	0.216385633707315+0i	-0.255881760433928+0.942179272857516i	35
188	161	139	281	19	61	238	0.451678400996131+0i	0.0746532241833452-0.889052033456203i	243	57	116	184	261	39	0.932737905308881+0i	0.338634206713003+0.123801752991851i	296	4	185	114	168	131	0.749581823218117+0i	0.643051573762227-0.156881368501574i	271	29	131	168	69	231	0.479583152331272+0i	0.867350212013127+0.133054912426348i	211	88	285	15	150	150	0.707106781186548+0i	0.293952658156882-0.643111059431031i	127	173	93	207	17	283	0.238047614284762+0i	-0.363437260008158+0.900692340020218i	18
189	180	119	275	25	83	216	0.526869977550579+0i	0.202111757246171-0.82556578437985i	238	60	122	177	258	40	0.930468598116313+0i	0.350144435930798+0.107828854701172i	297	3	175	125	155	145	0.718795288428261+0i	0.685380758560066-0.11656135349661i	275	25	122	177	58	242	0.439696865275764+0i	0.877033924677984+0.193592772671395i	201	98	285	15	137	162	0.676900273255308+0i	0.263122391691896-0.687439180624167i	143	157	88	212	22	278	0.270801280154532+0i	-0.107998471446341+0.956557889953306i	29
190	162	137	275	25	64	235	0.462651945572992+0i	0.0885061219546806-0.88211101548165i	244	56	103	197	272	28	0.952190457139047+0i	0.273252020425589+0.136626010212795i	296	2	170	130	164	135	0.740604471548472+0i	0.665887589494542-0.0899929712786275i	270	30	108	192	70	230	0.483045891539648+0i	0.826437691304978+0.289253191956742i	204	96	287	13	152	146	0.714189830573049+0i	0.256674274080008-0.651192139795576i	129	171	82	218	20	279	0.258630300055936+0i	-0.285033612690566+0.922965983950406i	18
191	165	134	273	26	62	238	0.454606056566195+0i	0.110917174265723-0.883759420762371i	235	65	106	194	267	32	0.944974385170711+0i	0.29052725391925+0.150390578499376i	297	3	179	120	165	133	0.744104344274232+0i	0.654919311938721-0.131868948892173i	279	21	136	162	82	218	0.522812904711937+0i	0.848094161346368+0.08604045651243i	211	89	292	8	143	156	0.691564074808125+0i	0.285097833605808-0.663670366754504i	135	164	82	218	17	281	0.238845095963413+0i	-0.203158630160057+0.949568107681443i	23
192	175	124	275	25	63	237	0.458257569495584+0i	0.178230422765351-0.870766281157513i	243	57	99	201	265	34	0.941428502552403+0i	0.295672240121719+0.162142841357072i	299	1	190	110	183	116	0.782329939206767+0i	0.601564316166507-0.161493776152082i	265	35	125	174	72	227	0.490716492065718+0i	0.852070479538496+0.182135175937413i	201	98	286	13	151	149	0.709459888459759+0i	0.248775730196158-0.65937644993739i	122	177	77	222	14	286	0.216024689946929+0i	-0.346280103254446+0.912920272216267i	31
193	144	155	269	31	61	238	0.451678400996131+0i	-0.0413287446166819-0.891223068003734i	236	64	124	174	255	45	0.921954445729289+0i	0.371708132494549+0.108779888938236i	300	0	183	114	163	137	0.737111479583199+0i	0.658240636637697-0.152924592350172i	267	32	113	187	79	221	0.513160143944688+0i	0.818909419460731+0.257009784609761i	205	94	281	18	155	145	0.718795288428261+0i	0.270329968399633-0.64051154674868i	130	168	89	211	16	284	0.23094010767585+0i	-0.291113370840827+0.928396290376237i	35
194	163	137	285	15	62	238	0.454606056566195+0i	0.0853754709578904-0.886591429178092i	244	56	116	184	263	36	0.937869213807212+0i	0.326300167810544+0.11802346495275i	298	2	184	116	161	138	0.733799385705343+0i	0.662118942811069-0.152108405780921i	258	42	113	185	52	248	0.416333199893227+0i	0.861974094018036+0.289253051683905i	192	108	291	9	134	166	0.668331255192114+0i	0.212355694755147-0.71290840382085i	138	161	83	217	17	283	0.238047614284762+0i	-0.164838681771851+0.95716327882188i	38
195	169	131	278	22	69	231	0.479583152331272+0i	0.12884168253309-0.867986071801871i	230	70	103	195	257	43	0.925562891794321+0i	0.327657649386002+0.189667599057333i	296	4	181	119	151	148	0.710645285925423+0i	0.688208079502606-0.146126373045074i	279	21	138	162	54	245	0.424972948184897+0i	0.901314764903341+0.0838432339444968i	203	95	290	8	148	149	0.705915362006309+0i	0.253320198552449-0.661447185109174i	129	169	74	226	17	283	0.238047614284762+0i	-0.248727957988365+0.93886513208675i	34
196	169	129	279	21	73	227	0.493288286231625+0i	0.134143957206336-0.859460333820992i	246	54	120	179	254	45	0.921682335601154+0i	0.370724711769637+0.114301619954058i	296	4	181	118	177	122	0.769397975138457+0i	0.624309181171754-0.135147334999612i	267	31	125	174	67	233	0.472581562625261+0i	0.863003224119785+0.178583598982443i	208	92	286	14	150	150	0.707106781186548+0i	0.27738815818618-0.650427405402078i	132	168	95	205	18	282	0.244948974278318+0i	-0.301563557608336+0.921444203803249i	30
197	163	137	276	23	63	234	0.460566186471838+0i	0.0904411963541117-0.883005763220617i	242	58	114	185	272	28	0.952190457139047+0i	0.284898186076453+0.110301209892185i	296	4	184	116	175	125	0.763762615825973+0i	0.628675262545238-0.146403828263959i	276	24	106	191	56	244	0.432049379893857+0i	0.853662405459756+0.290850186243704i	195	105	286	14	147	153	0.7+0i	0.22433567440377-0.677992260420283i	134	166	94	205	19	281	0.251661147842358+0i	-0.267266225816934+0.930180321875408i	30
198	169	130	283	17	71	229	0.486483983977547+0i	0.127157245917667-0.864386700582539i	238	62	104	196	259	41	0.929157324317757+0i	0.327623854638922+0.1712579240158i	297	3	170	130	172	128	0.757187779440036+0i	0.647234318593405-0.0880590909650891i	271	29	123	175	72	228	0.489897948556636+0i	0.852071969144975+0.184318635513085i	213	87	286	13	145	155	0.695221787153807+0i	0.300388582205012-0.653018656967417i	128	170	75	223	13	287	0.208166599946613+0i	-0.267023098506569+0.940938537594575i	26
199	177	121	281	19	79	220	0.514017554975258+0i	0.180442695240491-0.838585944856939i	236	62	118	182	270	29	0.950268400739926+0i	0.292519213537922+0.106875985452016i	299	1	173	126	173	126	0.760654532442785+0i	0.641178450530579-0.101463672560449i	264	35	121	178	66	233	0.469825271726817+0i	0.85662203130785+0.213220330936888i	199	101	287	13	135	164	0.671941230110497+0i	0.249414662407372-0.697343035710409i	124	175	97	203	14	286	0.216024689946929+0i	-0.424471314277679+0.879293714687369i	32
200	157	143	280	20	65	234	0.466252404120157+0i	0.0475661865405389-0.883372035752867i	242	58	106	193	257	42	0.9271093638699+0i	0.338617922981258+0.160642863708936i	298	2	189	110	167	133	0.746100976186646+0i	0.643171581622796-0.172231384846564i	270	30	111	189	74	226	0.496655480858378+0i	0.825447900181974+0.268270567559141i	208	92	287	13	140	158	0.685418600359022+0i	0.28387572931629-0.670534050281582i	147	151	83	217	20	280	0.258198889747161+0i	-0.029019007966871+0.965655855110894i	24
[truncated: 751 more columns]
