# Supplementary material for: Experimental benchmarking of quantum state overlap estimation strategies with photonic systems
Source: Light Sci Appl. 2025 Feb 12;14:83. doi: 10.1038/s41377-025-01755-8 (PMC11814415; doi:10.1038/s41377-025-01755-8)
Supplement: Supplementary file 3 — Dataset all [file 41377_2025_1755_MOESM3_ESM.zip › overlap_estimation_data/2_TP_data/Proj_c00.csv]

Data No.	Other counts (m =1)	Successful projection counts (m =1)	Estimated overlaps (m =1)	Other counts (m =2)	Successful projection counts (m =2)	Estimated overlaps (m =2)	Other counts (m =3)	Successful projection counts (m =3)	Estimated overlaps (m =3)	Other counts (m =4)	Successful projection counts (m =4)	Estimated overlaps (m =4)	Other counts (m =5)	Successful projection counts (m =5)	Estimated overlaps (m =5)	Other counts (m =6)	Successful projection counts (m =6)	Estimated overlaps (m =6)	Other counts (m =7)	Successful projection counts (m =7)	Estimated overlaps (m =7)	Other counts (m =8)	Successful projection counts (m =8)	Estimated overlaps (m =8)	Other counts (m =9)	Successful projection counts (m =9)	Estimated overlaps (m =9)	Other counts (m =10)	Successful projection counts (m =10)	Estimated overlaps (m =10)	Other counts (m =11)	Successful projection counts (m =11)	Estimated overlaps (m =11)	Other counts (m =12)	Successful projection counts (m =12)	Estimated overlaps (m =12)	Other counts (m =13)	Successful projection counts (m =13)	Estimated overlaps (m =13)	Other counts (m =14)	Successful projection counts (m =14)	Estimated overlaps (m =14)	Other counts (m =15)	Successful projection counts (m =15)	Estimated overlaps (m =15)	Other counts (m =16)	Successful projection counts (m =16)	Estimated overlaps (m =16)	Other counts (m =17)
1	899	0	0	893	7	0.00777777777777778	899	1	0.00111111111111111	897	2	0.00222222222222222	900	0	0	900	0	0	896	3	0.00333333333333333	898	2	0.00222222222222222	899	1	0.00111111111111111	899	0	0	899	1	0.00111111111111111	897	3	0.00333333333333333	893	7	0.00777777777777778	892	8	0.00888888888888889	886	14	0.0155555555555556	900	0	0	900
2	899	1	0.00111111111111111	898	2	0.00222222222222222	898	2	0.00222222222222222	897	3	0.00333333333333333	898	2	0.00222222222222222	900	0	0	894	6	0.00666666666666667	899	1	0.00111111111111111	899	1	0.00111111111111111	900	0	0	898	1	0.00111111111111111	895	5	0.00555555555555556	893	6	0.00666666666666667	899	1	0.00111111111111111	896	4	0.00444444444444444	897	3	0.00333333333333333	899
3	898	2	0.00222222222222222	895	5	0.00555555555555556	900	0	0	899	1	0.00111111111111111	900	0	0	897	2	0.00222222222222222	899	1	0.00111111111111111	898	2	0.00222222222222222	899	1	0.00111111111111111	900	0	0	899	1	0.00111111111111111	899	1	0.00111111111111111	899	0	0	900	0	0	895	5	0.00555555555555556	900	0	0	900
4	899	0	0	890	9	0.01	899	1	0.00111111111111111	899	1	0.00111111111111111	897	3	0.00333333333333333	899	0	0	896	4	0.00444444444444444	898	1	0.00111111111111111	892	8	0.00888888888888889	894	6	0.00666666666666667	892	7	0.00777777777777778	899	1	0.00111111111111111	898	2	0.00222222222222222	898	1	0.00111111111111111	897	3	0.00333333333333333	900	0	0	898
5	897	3	0.00333333333333333	896	3	0.00333333333333333	894	6	0.00666666666666667	897	2	0.00222222222222222	900	0	0	897	3	0.00333333333333333	886	14	0.0155555555555556	897	3	0.00333333333333333	888	12	0.0133333333333333	894	6	0.00666666666666667	900	0	0	893	7	0.00777777777777778	893	7	0.00777777777777778	896	4	0.00444444444444444	891	9	0.01	899	0	0	897
6	900	0	0	887	12	0.0133333333333333	900	0	0	900	0	0	900	0	0	899	1	0.00111111111111111	899	1	0.00111111111111111	898	2	0.00222222222222222	899	1	0.00111111111111111	894	6	0.00666666666666667	899	0	0	893	7	0.00777777777777778	886	13	0.0144444444444444	894	6	0.00666666666666667	893	7	0.00777777777777778	900	0	0	894
7	899	1	0.00111111111111111	895	4	0.00444444444444444	899	1	0.00111111111111111	897	2	0.00222222222222222	900	0	0	900	0	0	896	4	0.00444444444444444	897	3	0.00333333333333333	894	6	0.00666666666666667	884	16	0.0177777777777778	899	0	0	897	3	0.00333333333333333	899	1	0.00111111111111111	892	6	0.00666666666666667	893	6	0.00666666666666667	898	2	0.00222222222222222	898
8	897	3	0.00333333333333333	895	4	0.00444444444444444	899	0	0	893	5	0.00555555555555556	896	4	0.00444444444444444	899	1	0.00111111111111111	895	5	0.00555555555555556	894	6	0.00666666666666667	897	3	0.00333333333333333	900	0	0	899	1	0.00111111111111111	900	0	0	900	0	0	891	9	0.01	897	3	0.00333333333333333	899	0	0	898
9	897	3	0.00333333333333333	897	3	0.00333333333333333	899	1	0.00111111111111111	898	2	0.00222222222222222	898	1	0.00111111111111111	899	0	0	896	4	0.00444444444444444	895	5	0.00555555555555556	897	3	0.00333333333333333	899	1	0.00111111111111111	899	0	0	899	1	0.00111111111111111	900	0	0	893	7	0.00777777777777778	895	4	0.00444444444444444	897	3	0.00333333333333333	892
10	898	1	0.00111111111111111	895	5	0.00555555555555556	895	4	0.00444444444444444	896	4	0.00444444444444444	895	5	0.00555555555555556	900	0	0	899	1	0.00111111111111111	900	0	0	893	7	0.00777777777777778	895	4	0.00444444444444444	900	0	0	899	1	0.00111111111111111	892	7	0.00777777777777778	897	3	0.00333333333333333	895	5	0.00555555555555556	900	0	0	897
11	899	1	0.00111111111111111	880	20	0.0222222222222222	894	6	0.00666666666666667	897	3	0.00333333333333333	898	2	0.00222222222222222	900	0	0	898	2	0.00222222222222222	897	3	0.00333333333333333	898	2	0.00222222222222222	899	1	0.00111111111111111	900	0	0	900	0	0	899	1	0.00111111111111111	897	3	0.00333333333333333	894	6	0.00666666666666667	899	1	0.00111111111111111	898
12	895	5	0.00555555555555556	896	4	0.00444444444444444	899	0	0	897	2	0.00222222222222222	899	1	0.00111111111111111	893	7	0.00777777777777778	899	1	0.00111111111111111	899	1	0.00111111111111111	900	0	0	900	0	0	890	10	0.0111111111111111	898	2	0.00222222222222222	891	9	0.01	897	3	0.00333333333333333	893	7	0.00777777777777778	899	1	0.00111111111111111	900
13	900	0	0	892	7	0.00777777777777778	899	1	0.00111111111111111	899	0	0	888	12	0.0133333333333333	896	4	0.00444444444444444	900	0	0	895	5	0.00555555555555556	899	0	0	895	5	0.00555555555555556	900	0	0	899	1	0.00111111111111111	899	1	0.00111111111111111	894	6	0.00666666666666667	895	5	0.00555555555555556	900	0	0	895
14	899	0	0	891	8	0.00888888888888889	898	2	0.00222222222222222	900	0	0	899	0	0	900	0	0	899	1	0.00111111111111111	897	2	0.00222222222222222	889	11	0.0122222222222222	899	1	0.00111111111111111	899	1	0.00111111111111111	889	11	0.0122222222222222	896	4	0.00444444444444444	897	3	0.00333333333333333	890	8	0.00888888888888889	897	3	0.00333333333333333	900
15	900	0	0	884	16	0.0177777777777778	890	10	0.0111111111111111	898	2	0.00222222222222222	899	1	0.00111111111111111	898	2	0.00222222222222222	897	3	0.00333333333333333	898	2	0.00222222222222222	899	1	0.00111111111111111	899	1	0.00111111111111111	899	1	0.00111111111111111	895	5	0.00555555555555556	898	1	0.00111111111111111	899	1	0.00111111111111111	894	5	0.00555555555555556	898	2	0.00222222222222222	900
16	899	1	0.00111111111111111	897	3	0.00333333333333333	897	3	0.00333333333333333	896	4	0.00444444444444444	900	0	0	898	1	0.00111111111111111	896	3	0.00333333333333333	900	0	0	898	2	0.00222222222222222	900	0	0	898	1	0.00111111111111111	899	0	0	887	11	0.0122222222222222	898	2	0.00222222222222222	894	5	0.00555555555555556	900	0	0	900
17	899	1	0.00111111111111111	891	8	0.00888888888888889	898	2	0.00222222222222222	892	8	0.00888888888888889	900	0	0	899	0	0	899	1	0.00111111111111111	898	1	0.00111111111111111	899	1	0.00111111111111111	889	10	0.0111111111111111	896	4	0.00444444444444444	896	4	0.00444444444444444	899	1	0.00111111111111111	900	0	0	897	2	0.00222222222222222	897	2	0.00222222222222222	898
18	900	0	0	890	10	0.0111111111111111	899	1	0.00111111111111111	894	6	0.00666666666666667	896	3	0.00333333333333333	900	0	0	897	3	0.00333333333333333	899	1	0.00111111111111111	898	1	0.00111111111111111	898	2	0.00222222222222222	896	4	0.00444444444444444	899	1	0.00111111111111111	900	0	0	897	3	0.00333333333333333	896	4	0.00444444444444444	900	0	0	900
19	895	4	0.00444444444444444	897	3	0.00333333333333333	897	2	0.00222222222222222	898	2	0.00222222222222222	899	1	0.00111111111111111	899	1	0.00111111111111111	895	5	0.00555555555555556	891	7	0.00777777777777778	892	7	0.00777777777777778	892	8	0.00888888888888889	899	1	0.00111111111111111	897	3	0.00333333333333333	899	1	0.00111111111111111	896	4	0.00444444444444444	895	5	0.00555555555555556	900	0	0	898
20	898	2	0.00222222222222222	896	3	0.00333333333333333	899	0	0	900	0	0	898	2	0.00222222222222222	898	2	0.00222222222222222	899	1	0.00111111111111111	899	0	0	899	1	0.00111111111111111	894	6	0.00666666666666667	899	1	0.00111111111111111	897	2	0.00222222222222222	897	2	0.00222222222222222	899	1	0.00111111111111111	892	8	0.00888888888888889	900	0	0	895
[truncated: 251 more columns]
