# Supplementary material for: Experimental benchmarking of quantum state overlap estimation strategies with photonic systems
Source: Light Sci Appl. 2025 Feb 12;14:83. doi: 10.1038/s41377-025-01755-8 (PMC11814415; doi:10.1038/s41377-025-01755-8)
Supplement: Supplementary file 3 — Dataset all [file 41377_2025_1755_MOESM3_ESM.zip › overlap_estimation_data/2_TP_data/Proj_c01.csv]

Data No.	Other counts (m =1)	Successful projection counts (m =1)	Estimated overlaps (m =1)	Other counts (m =2)	Successful projection counts (m =2)	Estimated overlaps (m =2)	Other counts (m =3)	Successful projection counts (m =3)	Estimated overlaps (m =3)	Other counts (m =4)	Successful projection counts (m =4)	Estimated overlaps (m =4)	Other counts (m =5)	Successful projection counts (m =5)	Estimated overlaps (m =5)	Other counts (m =6)	Successful projection counts (m =6)	Estimated overlaps (m =6)	Other counts (m =7)	Successful projection counts (m =7)	Estimated overlaps (m =7)	Other counts (m =8)	Successful projection counts (m =8)	Estimated overlaps (m =8)	Other counts (m =9)	Successful projection counts (m =9)	Estimated overlaps (m =9)	Other counts (m =10)	Successful projection counts (m =10)	Estimated overlaps (m =10)	Other counts (m =11)	Successful projection counts (m =11)	Estimated overlaps (m =11)	Other counts (m =12)	Successful projection counts (m =12)	Estimated overlaps (m =12)	Other counts (m =13)	Successful projection counts (m =13)	Estimated overlaps (m =13)	Other counts (m =14)	Successful projection counts (m =14)	Estimated overlaps (m =14)	Other counts (m =15)	Successful projection counts (m =15)	Estimated overlaps (m =15)	Other counts (m =16)	Successful projection counts (m =16)	Estimated overlaps (m =16)	Other counts (m =17)
1	796	101	0.112222222222222	784	114	0.126666666666667	774	125	0.138888888888889	827	73	0.0811111111111111	759	138	0.153333333333333	856	43	0.0477777777777778	791	109	0.121111111111111	826	73	0.0811111111111111	838	61	0.0677777777777778	788	109	0.121111111111111	807	91	0.101111111111111	796	104	0.115555555555556	825	75	0.0833333333333333	824	76	0.0844444444444444	846	54	0.06	790	107	0.118888888888889	782
2	809	90	0.1	776	122	0.135555555555556	812	86	0.0955555555555556	837	62	0.0688888888888889	791	108	0.12	867	33	0.0366666666666667	774	124	0.137777777777778	837	62	0.0688888888888889	822	76	0.0844444444444444	720	179	0.198888888888889	837	63	0.07	813	87	0.0966666666666667	852	47	0.0522222222222222	804	96	0.106666666666667	773	126	0.14	797	101	0.112222222222222	778
3	812	88	0.0977777777777778	796	104	0.115555555555556	753	143	0.158888888888889	835	65	0.0722222222222222	796	104	0.115555555555556	849	50	0.0555555555555556	763	136	0.151111111111111	863	37	0.0411111111111111	837	62	0.0688888888888889	743	157	0.174444444444444	843	57	0.0633333333333333	797	102	0.113333333333333	825	74	0.0822222222222222	825	74	0.0822222222222222	835	63	0.07	757	140	0.155555555555556	797
4	792	106	0.117777777777778	760	137	0.152222222222222	783	114	0.126666666666667	827	72	0.08	805	94	0.104444444444444	849	49	0.0544444444444444	768	130	0.144444444444444	821	79	0.0877777777777778	838	60	0.0666666666666667	819	80	0.0888888888888889	812	86	0.0955555555555556	762	136	0.151111111111111	828	71	0.0788888888888889	820	80	0.0888888888888889	823	77	0.0855555555555556	768	127	0.141111111111111	814
5	775	121	0.134444444444444	780	118	0.131111111111111	767	130	0.144444444444444	846	53	0.0588888888888889	789	108	0.12	851	46	0.0511111111111111	800	100	0.111111111111111	814	83	0.0922222222222222	840	59	0.0655555555555556	768	128	0.142222222222222	799	99	0.11	797	103	0.114444444444444	833	66	0.0733333333333333	808	89	0.0988888888888889	815	84	0.0933333333333333	790	109	0.121111111111111	778
6	827	72	0.08	762	138	0.153333333333333	754	143	0.158888888888889	860	40	0.0444444444444444	791	106	0.117777777777778	846	52	0.0577777777777778	784	114	0.126666666666667	856	44	0.0488888888888889	872	28	0.0311111111111111	757	141	0.156666666666667	841	58	0.0644444444444444	739	158	0.175555555555556	832	68	0.0755555555555556	826	73	0.0811111111111111	795	104	0.115555555555556	803	96	0.106666666666667	782
7	795	104	0.115555555555556	800	97	0.107777777777778	755	144	0.16	850	50	0.0555555555555556	807	90	0.1	865	34	0.0377777777777778	771	129	0.143333333333333	791	109	0.121111111111111	841	59	0.0655555555555556	773	127	0.141111111111111	822	78	0.0866666666666667	821	77	0.0855555555555556	825	74	0.0822222222222222	844	56	0.0622222222222222	824	73	0.0811111111111111	779	119	0.132222222222222	783
8	776	122	0.135555555555556	792	106	0.117777777777778	760	139	0.154444444444444	800	99	0.11	794	105	0.116666666666667	839	59	0.0655555555555556	742	157	0.174444444444444	825	73	0.0811111111111111	832	68	0.0755555555555556	737	160	0.177777777777778	859	40	0.0444444444444444	761	138	0.153333333333333	814	85	0.0944444444444444	791	108	0.12	807	92	0.102222222222222	756	142	0.157777777777778	760
9	767	132	0.146666666666667	797	101	0.112222222222222	770	129	0.143333333333333	854	45	0.05	817	81	0.09	833	64	0.0711111111111111	789	110	0.122222222222222	828	71	0.0788888888888889	842	57	0.0633333333333333	740	160	0.177777777777778	807	92	0.102222222222222	790	107	0.118888888888889	806	93	0.103333333333333	822	77	0.0855555555555556	797	100	0.111111111111111	778	119	0.132222222222222	788
10	791	105	0.116666666666667	823	77	0.0855555555555556	764	134	0.148888888888889	817	82	0.0911111111111111	804	96	0.106666666666667	847	51	0.0566666666666667	814	85	0.0944444444444444	854	46	0.0511111111111111	839	59	0.0655555555555556	766	132	0.146666666666667	817	81	0.09	761	134	0.148888888888889	826	72	0.08	820	79	0.0877777777777778	839	60	0.0666666666666667	772	123	0.136666666666667	759
11	812	87	0.0966666666666667	804	94	0.104444444444444	742	156	0.173333333333333	858	42	0.0466666666666667	788	109	0.121111111111111	861	39	0.0433333333333333	806	91	0.101111111111111	819	80	0.0888888888888889	835	65	0.0722222222222222	798	100	0.111111111111111	807	92	0.102222222222222	755	145	0.161111111111111	842	57	0.0633333333333333	830	67	0.0744444444444444	807	91	0.101111111111111	740	157	0.174444444444444	795
12	806	92	0.102222222222222	780	115	0.127777777777778	759	139	0.154444444444444	851	49	0.0544444444444444	789	109	0.121111111111111	857	42	0.0466666666666667	788	112	0.124444444444444	813	85	0.0944444444444444	820	79	0.0877777777777778	753	143	0.158888888888889	825	75	0.0833333333333333	769	130	0.144444444444444	816	79	0.0877777777777778	827	73	0.0811111111111111	839	59	0.0655555555555556	753	146	0.162222222222222	772
13	803	96	0.106666666666667	821	78	0.0866666666666667	779	119	0.132222222222222	823	73	0.0811111111111111	763	135	0.15	867	33	0.0366666666666667	763	135	0.15	844	55	0.0611111111111111	844	54	0.06	764	133	0.147777777777778	817	83	0.0922222222222222	789	110	0.122222222222222	829	70	0.0777777777777778	814	84	0.0933333333333333	822	74	0.0822222222222222	792	106	0.117777777777778	776
14	798	100	0.111111111111111	812	88	0.0977777777777778	769	130	0.144444444444444	831	69	0.0766666666666667	794	105	0.116666666666667	822	77	0.0855555555555556	784	115	0.127777777777778	858	41	0.0455555555555556	845	55	0.0611111111111111	772	126	0.14	833	65	0.0722222222222222	793	106	0.117777777777778	842	57	0.0633333333333333	812	86	0.0955555555555556	854	45	0.05	795	104	0.115555555555556	772
15	780	118	0.131111111111111	822	77	0.0855555555555556	744	153	0.17	807	91	0.101111111111111	808	91	0.101111111111111	852	48	0.0533333333333333	787	109	0.121111111111111	841	59	0.0655555555555556	838	62	0.0688888888888889	775	125	0.138888888888889	777	122	0.135555555555556	793	106	0.117777777777778	818	82	0.0911111111111111	804	95	0.105555555555556	836	62	0.0688888888888889	773	124	0.137777777777778	799
16	757	142	0.157777777777778	792	107	0.118888888888889	752	147	0.163333333333333	873	27	0.03	769	127	0.141111111111111	860	38	0.0422222222222222	796	100	0.111111111111111	836	61	0.0677777777777778	848	51	0.0566666666666667	725	173	0.192222222222222	806	92	0.102222222222222	793	105	0.116666666666667	835	64	0.0711111111111111	810	89	0.0988888888888889	778	118	0.131111111111111	778	121	0.134444444444444	779
17	833	67	0.0744444444444444	772	126	0.14	763	136	0.151111111111111	842	58	0.0644444444444444	793	104	0.115555555555556	849	50	0.0555555555555556	789	111	0.123333333333333	814	86	0.0955555555555556	823	76	0.0844444444444444	804	92	0.102222222222222	837	60	0.0666666666666667	769	130	0.144444444444444	829	70	0.0777777777777778	827	71	0.0788888888888889	821	78	0.0866666666666667	798	101	0.112222222222222	745
18	790	109	0.121111111111111	818	81	0.09	741	157	0.174444444444444	839	61	0.0677777777777778	777	121	0.134444444444444	852	47	0.0522222222222222	753	147	0.163333333333333	830	69	0.0766666666666667	830	68	0.0755555555555556	742	156	0.173333333333333	823	77	0.0855555555555556	781	117	0.13	816	83	0.0922222222222222	806	94	0.104444444444444	810	89	0.0988888888888889	753	147	0.163333333333333	791
19	819	78	0.0866666666666667	801	94	0.104444444444444	724	173	0.192222222222222	852	48	0.0533333333333333	777	120	0.133333333333333	839	61	0.0677777777777778	769	129	0.143333333333333	847	53	0.0588888888888889	838	61	0.0677777777777778	725	171	0.19	791	107	0.118888888888889	772	126	0.14	821	77	0.0855555555555556	816	80	0.0888888888888889	828	71	0.0788888888888889	756	143	0.158888888888889	769
20	778	119	0.132222222222222	802	95	0.105555555555556	796	102	0.113333333333333	837	62	0.0688888888888889	794	104	0.115555555555556	843	56	0.0622222222222222	756	142	0.157777777777778	828	72	0.08	867	32	0.0355555555555556	785	113	0.125555555555556	803	95	0.105555555555556	799	101	0.112222222222222	840	59	0.0655555555555556	792	107	0.118888888888889	809	87	0.0966666666666667	778	120	0.133333333333333	760
[truncated: 251 more columns]
