# Supplementary material for: Experimental benchmarking of quantum state overlap estimation strategies with photonic systems
Source: Light Sci Appl. 2025 Feb 12;14:83. doi: 10.1038/s41377-025-01755-8 (PMC11814415; doi:10.1038/s41377-025-01755-8)
Supplement: Supplementary file 3 — Dataset all [file 41377_2025_1755_MOESM3_ESM.zip › overlap_estimation_data/2_TP_data/Proj_c02.csv]

Data No.	Other counts (m =1)	Successful projection counts (m =1)	Estimated overlaps (m =1)	Other counts (m =2)	Successful projection counts (m =2)	Estimated overlaps (m =2)	Other counts (m =3)	Successful projection counts (m =3)	Estimated overlaps (m =3)	Other counts (m =4)	Successful projection counts (m =4)	Estimated overlaps (m =4)	Other counts (m =5)	Successful projection counts (m =5)	Estimated overlaps (m =5)	Other counts (m =6)	Successful projection counts (m =6)	Estimated overlaps (m =6)	Other counts (m =7)	Successful projection counts (m =7)	Estimated overlaps (m =7)	Other counts (m =8)	Successful projection counts (m =8)	Estimated overlaps (m =8)	Other counts (m =9)	Successful projection counts (m =9)	Estimated overlaps (m =9)	Other counts (m =10)	Successful projection counts (m =10)	Estimated overlaps (m =10)	Other counts (m =11)	Successful projection counts (m =11)	Estimated overlaps (m =11)	Other counts (m =12)	Successful projection counts (m =12)	Estimated overlaps (m =12)	Other counts (m =13)	Successful projection counts (m =13)	Estimated overlaps (m =13)	Other counts (m =14)	Successful projection counts (m =14)	Estimated overlaps (m =14)	Other counts (m =15)	Successful projection counts (m =15)	Estimated overlaps (m =15)	Other counts (m =16)	Successful projection counts (m =16)	Estimated overlaps (m =16)	Other counts (m =17)
1	624	270	0.3	687	208	0.231111111111111	705	194	0.215555555555556	675	221	0.245555555555556	602	292	0.324444444444444	645	252	0.28	737	162	0.18	754	139	0.154444444444444	705	192	0.213333333333333	713	186	0.206666666666667	770	129	0.143333333333333	770	128	0.142222222222222	722	177	0.196666666666667	675	224	0.248888888888889	752	143	0.158888888888889	711	187	0.207777777777778	635
2	686	211	0.234444444444444	730	168	0.186666666666667	687	211	0.234444444444444	686	213	0.236666666666667	587	312	0.346666666666667	621	277	0.307777777777778	717	181	0.201111111111111	769	129	0.143333333333333	765	133	0.147777777777778	698	199	0.221111111111111	699	197	0.218888888888889	731	167	0.185555555555556	734	164	0.182222222222222	701	198	0.22	712	184	0.204444444444444	715	182	0.202222222222222	711
3	685	215	0.238888888888889	704	194	0.215555555555556	732	166	0.184444444444444	679	219	0.243333333333333	638	257	0.285555555555556	684	212	0.235555555555556	733	165	0.183333333333333	729	169	0.187777777777778	755	141	0.156666666666667	742	156	0.173333333333333	730	168	0.186666666666667	760	139	0.154444444444444	724	169	0.187777777777778	694	202	0.224444444444444	750	146	0.162222222222222	718	180	0.2	627
4	686	207	0.23	716	180	0.2	712	186	0.206666666666667	678	220	0.244444444444444	649	246	0.273333333333333	650	248	0.275555555555556	709	189	0.21	737	159	0.176666666666667	738	162	0.18	735	162	0.18	771	129	0.143333333333333	748	150	0.166666666666667	717	180	0.2	718	180	0.2	738	159	0.176666666666667	743	156	0.173333333333333	651
5	624	273	0.303333333333333	690	207	0.23	748	151	0.167777777777778	664	232	0.257777777777778	676	222	0.246666666666667	670	224	0.248888888888889	695	204	0.226666666666667	733	165	0.183333333333333	746	151	0.167777777777778	719	181	0.201111111111111	761	136	0.151111111111111	712	183	0.203333333333333	750	149	0.165555555555556	698	198	0.22	709	189	0.21	713	184	0.204444444444444	686
6	650	250	0.277777777777778	693	201	0.223333333333333	715	179	0.198888888888889	721	172	0.191111111111111	654	242	0.268888888888889	694	204	0.226666666666667	674	222	0.246666666666667	748	150	0.166666666666667	769	130	0.144444444444444	724	176	0.195555555555556	746	152	0.168888888888889	758	141	0.156666666666667	754	145	0.161111111111111	718	181	0.201111111111111	757	138	0.153333333333333	672	225	0.25	629
7	658	239	0.265555555555556	736	162	0.18	746	151	0.167777777777778	718	177	0.196666666666667	629	269	0.298888888888889	665	234	0.26	718	180	0.2	730	166	0.184444444444444	753	146	0.162222222222222	724	175	0.194444444444444	704	192	0.213333333333333	754	144	0.16	748	150	0.166666666666667	762	136	0.151111111111111	750	147	0.163333333333333	695	200	0.222222222222222	663
8	673	227	0.252222222222222	703	197	0.218888888888889	699	198	0.22	647	245	0.272222222222222	645	253	0.281111111111111	738	160	0.177777777777778	713	186	0.206666666666667	735	162	0.18	780	116	0.128888888888889	745	151	0.167777777777778	718	179	0.198888888888889	755	145	0.161111111111111	756	141	0.156666666666667	637	256	0.284444444444444	728	170	0.188888888888889	685	211	0.234444444444444	638
9	656	242	0.268888888888889	690	207	0.23	725	174	0.193333333333333	679	218	0.242222222222222	602	295	0.327777777777778	683	213	0.236666666666667	720	179	0.198888888888889	715	183	0.203333333333333	728	172	0.191111111111111	683	215	0.238888888888889	775	123	0.136666666666667	790	107	0.118888888888889	760	139	0.154444444444444	748	150	0.166666666666667	742	155	0.172222222222222	673	225	0.25	655
10	665	231	0.256666666666667	715	182	0.202222222222222	728	169	0.187777777777778	702	194	0.215555555555556	626	272	0.302222222222222	646	249	0.276666666666667	730	167	0.185555555555556	750	148	0.164444444444444	761	138	0.153333333333333	735	164	0.182222222222222	722	175	0.194444444444444	760	138	0.153333333333333	704	192	0.213333333333333	680	217	0.241111111111111	695	204	0.226666666666667	695	201	0.223333333333333	680
11	648	248	0.275555555555556	702	197	0.218888888888889	719	179	0.198888888888889	715	185	0.205555555555556	670	227	0.252222222222222	674	223	0.247777777777778	695	203	0.225555555555556	724	172	0.191111111111111	758	140	0.155555555555556	718	176	0.195555555555556	709	189	0.21	793	103	0.114444444444444	754	143	0.158888888888889	684	211	0.234444444444444	736	163	0.181111111111111	690	205	0.227777777777778	664
12	645	254	0.282222222222222	684	212	0.235555555555556	723	173	0.192222222222222	650	248	0.275555555555556	653	245	0.272222222222222	677	223	0.247777777777778	714	181	0.201111111111111	722	177	0.196666666666667	736	162	0.18	724	174	0.193333333333333	719	177	0.196666666666667	776	121	0.134444444444444	747	151	0.167777777777778	687	211	0.234444444444444	727	170	0.188888888888889	714	182	0.202222222222222	665
13	688	207	0.23	695	200	0.222222222222222	721	177	0.196666666666667	716	180	0.2	602	295	0.327777777777778	704	193	0.214444444444444	720	177	0.196666666666667	657	237	0.263333333333333	772	127	0.141111111111111	713	185	0.205555555555556	695	203	0.225555555555556	778	120	0.133333333333333	735	162	0.18	680	218	0.242222222222222	722	177	0.196666666666667	709	190	0.211111111111111	624
14	677	221	0.245555555555556	690	209	0.232222222222222	740	159	0.176666666666667	691	207	0.23	667	232	0.257777777777778	695	202	0.224444444444444	671	224	0.248888888888889	727	173	0.192222222222222	790	109	0.121111111111111	717	180	0.2	698	202	0.224444444444444	735	162	0.18	708	190	0.211111111111111	682	215	0.238888888888889	699	197	0.218888888888889	647	249	0.276666666666667	644
15	654	244	0.271111111111111	688	209	0.232222222222222	741	157	0.174444444444444	715	180	0.2	694	202	0.224444444444444	641	254	0.282222222222222	708	189	0.21	752	146	0.162222222222222	746	150	0.166666666666667	691	206	0.228888888888889	749	148	0.164444444444444	786	111	0.123333333333333	716	181	0.201111111111111	717	181	0.201111111111111	746	152	0.168888888888889	671	226	0.251111111111111	630
16	666	232	0.257777777777778	699	198	0.22	691	208	0.231111111111111	713	184	0.204444444444444	657	243	0.27	698	202	0.224444444444444	711	187	0.207777777777778	729	169	0.187777777777778	718	177	0.196666666666667	712	184	0.204444444444444	706	189	0.21	748	149	0.165555555555556	733	165	0.183333333333333	684	216	0.24	734	164	0.182222222222222	716	183	0.203333333333333	648
17	661	236	0.262222222222222	690	207	0.23	709	189	0.21	669	226	0.251111111111111	693	203	0.225555555555556	695	203	0.225555555555556	720	177	0.196666666666667	712	187	0.207777777777778	797	102	0.113333333333333	757	142	0.157777777777778	742	156	0.173333333333333	744	154	0.171111111111111	725	169	0.187777777777778	699	198	0.22	703	194	0.215555555555556	768	131	0.145555555555556	678
18	668	230	0.255555555555556	687	207	0.23	725	172	0.191111111111111	624	272	0.302222222222222	613	282	0.313333333333333	661	236	0.262222222222222	730	169	0.187777777777778	770	128	0.142222222222222	757	143	0.158888888888889	739	156	0.173333333333333	747	150	0.166666666666667	750	148	0.164444444444444	727	171	0.19	721	177	0.196666666666667	758	139	0.154444444444444	696	204	0.226666666666667	627
19	684	213	0.236666666666667	713	184	0.204444444444444	694	199	0.221111111111111	683	215	0.238888888888889	640	255	0.283333333333333	700	196	0.217777777777778	682	216	0.24	764	134	0.148888888888889	709	189	0.21	720	177	0.196666666666667	743	156	0.173333333333333	776	121	0.134444444444444	743	156	0.173333333333333	678	219	0.243333333333333	726	172	0.191111111111111	689	210	0.233333333333333	639
20	631	264	0.293333333333333	696	200	0.222222222222222	696	203	0.225555555555556	700	198	0.22	668	229	0.254444444444444	653	244	0.271111111111111	754	143	0.158888888888889	759	140	0.155555555555556	778	121	0.134444444444444	677	220	0.244444444444444	714	182	0.202222222222222	757	141	0.156666666666667	737	158	0.175555555555556	671	224	0.248888888888889	715	183	0.203333333333333	690	207	0.23	626
[truncated: 251 more columns]
