# Supplementary material for: Experimental benchmarking of quantum state overlap estimation strategies with photonic systems
Source: Light Sci Appl. 2025 Feb 12;14:83. doi: 10.1038/s41377-025-01755-8 (PMC11814415; doi:10.1038/s41377-025-01755-8)
Supplement: Supplementary file 3 — Dataset all [file 41377_2025_1755_MOESM3_ESM.zip › overlap_estimation_data/2_TP_data/Proj_c03.csv]

Data No.	Other counts (m =1)	Successful projection counts (m =1)	Estimated overlaps (m =1)	Other counts (m =2)	Successful projection counts (m =2)	Estimated overlaps (m =2)	Other counts (m =3)	Successful projection counts (m =3)	Estimated overlaps (m =3)	Other counts (m =4)	Successful projection counts (m =4)	Estimated overlaps (m =4)	Other counts (m =5)	Successful projection counts (m =5)	Estimated overlaps (m =5)	Other counts (m =6)	Successful projection counts (m =6)	Estimated overlaps (m =6)	Other counts (m =7)	Successful projection counts (m =7)	Estimated overlaps (m =7)	Other counts (m =8)	Successful projection counts (m =8)	Estimated overlaps (m =8)	Other counts (m =9)	Successful projection counts (m =9)	Estimated overlaps (m =9)	Other counts (m =10)	Successful projection counts (m =10)	Estimated overlaps (m =10)	Other counts (m =11)	Successful projection counts (m =11)	Estimated overlaps (m =11)	Other counts (m =12)	Successful projection counts (m =12)	Estimated overlaps (m =12)	Other counts (m =13)	Successful projection counts (m =13)	Estimated overlaps (m =13)	Other counts (m =14)	Successful projection counts (m =14)	Estimated overlaps (m =14)	Other counts (m =15)	Successful projection counts (m =15)	Estimated overlaps (m =15)	Other counts (m =16)	Successful projection counts (m =16)	Estimated overlaps (m =16)	Other counts (m =17)
1	652	245	0.272222222222222	634	263	0.292222222222222	654	245	0.272222222222222	604	292	0.324444444444444	629	270	0.3	615	280	0.311111111111111	693	201	0.223333333333333	575	324	0.36	659	240	0.266666666666667	659	240	0.266666666666667	625	272	0.302222222222222	627	270	0.3	684	213	0.236666666666667	638	258	0.286666666666667	652	246	0.273333333333333	716	183	0.203333333333333	665
2	642	256	0.284444444444444	622	274	0.304444444444444	637	261	0.29	593	304	0.337777777777778	627	267	0.296666666666667	646	250	0.277777777777778	722	176	0.195555555555556	569	327	0.363333333333333	615	283	0.314444444444444	629	269	0.298888888888889	631	266	0.295555555555556	670	226	0.251111111111111	604	290	0.322222222222222	663	235	0.261111111111111	670	229	0.254444444444444	666	231	0.256666666666667	616
3	623	273	0.303333333333333	672	224	0.248888888888889	656	242	0.268888888888889	632	267	0.296666666666667	596	303	0.336666666666667	637	262	0.291111111111111	687	211	0.234444444444444	592	303	0.336666666666667	664	236	0.262222222222222	639	259	0.287777777777778	593	306	0.34	688	207	0.23	653	245	0.272222222222222	655	240	0.266666666666667	673	224	0.248888888888889	668	229	0.254444444444444	647
4	660	236	0.262222222222222	558	342	0.38	654	244	0.271111111111111	591	307	0.341111111111111	639	257	0.285555555555556	678	221	0.245555555555556	710	188	0.208888888888889	581	315	0.35	637	261	0.29	627	271	0.301111111111111	636	262	0.291111111111111	630	269	0.298888888888889	685	208	0.231111111111111	682	217	0.241111111111111	634	264	0.293333333333333	668	227	0.252222222222222	664
5	614	284	0.315555555555556	611	287	0.318888888888889	638	261	0.29	584	314	0.348888888888889	580	317	0.352222222222222	679	216	0.24	772	128	0.142222222222222	586	311	0.345555555555556	581	312	0.346666666666667	637	262	0.291111111111111	609	286	0.317777777777778	669	230	0.255555555555556	672	226	0.251111111111111	619	278	0.308888888888889	689	208	0.231111111111111	678	221	0.245555555555556	633
6	642	256	0.284444444444444	620	279	0.31	661	237	0.263333333333333	644	254	0.282222222222222	627	271	0.301111111111111	641	256	0.284444444444444	698	201	0.223333333333333	490	405	0.45	610	287	0.318888888888889	632	264	0.293333333333333	607	290	0.322222222222222	663	234	0.26	617	280	0.311111111111111	666	231	0.256666666666667	631	264	0.293333333333333	656	241	0.267777777777778	633
7	655	245	0.272222222222222	587	309	0.343333333333333	657	242	0.268888888888889	610	288	0.32	649	249	0.276666666666667	703	196	0.217777777777778	732	167	0.185555555555556	558	340	0.377777777777778	579	317	0.352222222222222	652	245	0.272222222222222	649	250	0.277777777777778	643	255	0.283333333333333	637	261	0.29	679	219	0.243333333333333	659	237	0.263333333333333	668	230	0.255555555555556	649
8	648	247	0.274444444444444	635	261	0.29	686	212	0.235555555555556	554	344	0.382222222222222	615	285	0.316666666666667	673	220	0.244444444444444	703	196	0.217777777777778	618	277	0.307777777777778	535	360	0.4	661	237	0.263333333333333	611	288	0.32	660	239	0.265555555555556	616	279	0.31	714	181	0.201111111111111	676	220	0.244444444444444	688	209	0.232222222222222	641
9	643	253	0.281111111111111	641	254	0.282222222222222	619	275	0.305555555555556	599	295	0.327777777777778	652	244	0.271111111111111	682	215	0.238888888888889	693	206	0.228888888888889	561	338	0.375555555555556	595	298	0.331111111111111	670	227	0.252222222222222	641	253	0.281111111111111	630	262	0.291111111111111	639	257	0.285555555555556	652	247	0.274444444444444	679	218	0.242222222222222	686	212	0.235555555555556	645
10	679	221	0.245555555555556	604	293	0.325555555555556	681	214	0.237777777777778	547	349	0.387777777777778	637	261	0.29	648	248	0.275555555555556	700	196	0.217777777777778	633	264	0.293333333333333	593	304	0.337777777777778	696	202	0.224444444444444	622	276	0.306666666666667	662	235	0.261111111111111	628	268	0.297777777777778	652	247	0.274444444444444	624	271	0.301111111111111	667	230	0.255555555555556	676
11	646	251	0.278888888888889	610	287	0.318888888888889	643	254	0.282222222222222	589	307	0.341111111111111	616	281	0.312222222222222	658	241	0.267777777777778	687	208	0.231111111111111	582	312	0.346666666666667	562	331	0.367777777777778	683	215	0.238888888888889	607	292	0.324444444444444	675	224	0.248888888888889	633	264	0.293333333333333	650	247	0.274444444444444	676	220	0.244444444444444	675	223	0.247777777777778	632
12	655	240	0.266666666666667	619	277	0.307777777777778	643	254	0.282222222222222	610	285	0.316666666666667	628	268	0.297777777777778	636	262	0.291111111111111	692	204	0.226666666666667	483	414	0.46	587	311	0.345555555555556	672	224	0.248888888888889	609	287	0.318888888888889	687	208	0.231111111111111	632	262	0.291111111111111	631	263	0.292222222222222	608	290	0.322222222222222	650	247	0.274444444444444	613
13	664	232	0.257777777777778	644	255	0.283333333333333	646	251	0.278888888888889	576	323	0.358888888888889	591	306	0.34	697	202	0.224444444444444	719	180	0.2	588	311	0.345555555555556	624	272	0.302222222222222	646	250	0.277777777777778	655	240	0.266666666666667	707	192	0.213333333333333	633	264	0.293333333333333	676	221	0.245555555555556	657	241	0.267777777777778	695	202	0.224444444444444	651
14	624	274	0.304444444444444	608	286	0.317777777777778	617	281	0.312222222222222	628	269	0.298888888888889	651	245	0.272222222222222	680	216	0.24	759	139	0.154444444444444	587	310	0.344444444444444	604	293	0.325555555555556	637	263	0.292222222222222	634	262	0.291111111111111	634	261	0.29	630	262	0.291111111111111	698	201	0.223333333333333	585	313	0.347777777777778	683	214	0.237777777777778	669
15	658	240	0.266666666666667	569	325	0.361111111111111	678	218	0.242222222222222	609	291	0.323333333333333	676	222	0.246666666666667	619	280	0.311111111111111	710	187	0.207777777777778	608	291	0.323333333333333	607	291	0.323333333333333	651	243	0.27	637	257	0.285555555555556	708	190	0.211111111111111	605	293	0.325555555555556	694	200	0.222222222222222	682	218	0.242222222222222	668	230	0.255555555555556	654
16	623	274	0.304444444444444	577	322	0.357777777777778	662	233	0.258888888888889	626	270	0.3	621	276	0.306666666666667	651	246	0.273333333333333	688	207	0.23	583	313	0.347777777777778	583	315	0.35	637	259	0.287777777777778	633	262	0.291111111111111	659	235	0.261111111111111	636	261	0.29	599	299	0.332222222222222	678	215	0.238888888888889	718	181	0.201111111111111	644
17	671	227	0.252222222222222	631	263	0.292222222222222	660	237	0.263333333333333	560	340	0.377777777777778	634	265	0.294444444444444	623	274	0.304444444444444	689	209	0.232222222222222	638	259	0.287777777777778	573	324	0.36	677	220	0.244444444444444	641	255	0.283333333333333	710	188	0.208888888888889	645	253	0.281111111111111	671	225	0.25	650	245	0.272222222222222	705	191	0.212222222222222	590
18	608	289	0.321111111111111	654	245	0.272222222222222	652	248	0.275555555555556	586	312	0.346666666666667	617	279	0.31	664	236	0.262222222222222	691	208	0.231111111111111	554	343	0.381111111111111	594	306	0.34	599	300	0.333333333333333	622	274	0.304444444444444	636	259	0.287777777777778	681	215	0.238888888888889	649	250	0.277777777777778	679	219	0.243333333333333	682	218	0.242222222222222	635
19	654	244	0.271111111111111	631	266	0.295555555555556	635	261	0.29	590	308	0.342222222222222	553	343	0.381111111111111	687	211	0.234444444444444	702	197	0.218888888888889	598	299	0.332222222222222	575	324	0.36	606	291	0.323333333333333	673	222	0.246666666666667	652	244	0.271111111111111	646	254	0.282222222222222	651	240	0.266666666666667	594	305	0.338888888888889	683	214	0.237777777777778	648
20	647	250	0.277777777777778	588	306	0.34	677	221	0.245555555555556	613	287	0.318888888888889	667	228	0.253333333333333	662	237	0.263333333333333	641	255	0.283333333333333	594	303	0.336666666666667	575	318	0.353333333333333	620	276	0.306666666666667	656	242	0.268888888888889	624	271	0.301111111111111	666	233	0.258888888888889	645	253	0.281111111111111	663	235	0.261111111111111	694	201	0.223333333333333	663
[truncated: 251 more columns]
