# Supplementary material for: Experimental benchmarking of quantum state overlap estimation strategies with photonic systems
Source: Light Sci Appl. 2025 Feb 12;14:83. doi: 10.1038/s41377-025-01755-8 (PMC11814415; doi:10.1038/s41377-025-01755-8)
Supplement: Supplementary file 3 — Dataset all [file 41377_2025_1755_MOESM3_ESM.zip › overlap_estimation_data/2_TP_data/Proj_c04.csv]

Data No.	Other counts (m =1)	Successful projection counts (m =1)	Estimated overlaps (m =1)	Other counts (m =2)	Successful projection counts (m =2)	Estimated overlaps (m =2)	Other counts (m =3)	Successful projection counts (m =3)	Estimated overlaps (m =3)	Other counts (m =4)	Successful projection counts (m =4)	Estimated overlaps (m =4)	Other counts (m =5)	Successful projection counts (m =5)	Estimated overlaps (m =5)	Other counts (m =6)	Successful projection counts (m =6)	Estimated overlaps (m =6)	Other counts (m =7)	Successful projection counts (m =7)	Estimated overlaps (m =7)	Other counts (m =8)	Successful projection counts (m =8)	Estimated overlaps (m =8)	Other counts (m =9)	Successful projection counts (m =9)	Estimated overlaps (m =9)	Other counts (m =10)	Successful projection counts (m =10)	Estimated overlaps (m =10)	Other counts (m =11)	Successful projection counts (m =11)	Estimated overlaps (m =11)	Other counts (m =12)	Successful projection counts (m =12)	Estimated overlaps (m =12)	Other counts (m =13)	Successful projection counts (m =13)	Estimated overlaps (m =13)	Other counts (m =14)	Successful projection counts (m =14)	Estimated overlaps (m =14)	Other counts (m =15)	Successful projection counts (m =15)	Estimated overlaps (m =15)	Other counts (m =16)	Successful projection counts (m =16)	Estimated overlaps (m =16)	Other counts (m =17)
1	489	409	0.454444444444444	549	345	0.383333333333333	545	350	0.388888888888889	544	352	0.391111111111111	549	349	0.387777777777778	533	361	0.401111111111111	539	357	0.396666666666667	546	352	0.391111111111111	582	314	0.348888888888889	443	451	0.501111111111111	467	429	0.476666666666667	517	376	0.417777777777778	536	360	0.4	584	313	0.347777777777778	482	417	0.463333333333333	529	366	0.406666666666667	515
2	612	284	0.315555555555556	539	359	0.398888888888889	605	291	0.323333333333333	507	389	0.432222222222222	615	278	0.308888888888889	602	297	0.33	502	390	0.433333333333333	510	386	0.428888888888889	614	285	0.316666666666667	485	414	0.46	546	350	0.388888888888889	549	345	0.383333333333333	477	420	0.466666666666667	569	325	0.361111111111111	508	386	0.428888888888889	579	315	0.35	512
3	557	336	0.373333333333333	533	361	0.401111111111111	507	387	0.43	515	377	0.418888888888889	574	323	0.358888888888889	570	325	0.361111111111111	581	313	0.347777777777778	531	365	0.405555555555556	500	396	0.44	480	415	0.461111111111111	506	390	0.433333333333333	536	360	0.4	465	430	0.477777777777778	553	344	0.382222222222222	509	385	0.427777777777778	542	352	0.391111111111111	451
4	551	345	0.383333333333333	564	334	0.371111111111111	563	333	0.37	530	364	0.404444444444444	518	382	0.424444444444444	543	350	0.388888888888889	555	341	0.378888888888889	606	289	0.321111111111111	621	276	0.306666666666667	473	421	0.467777777777778	549	349	0.387777777777778	525	371	0.412222222222222	518	378	0.42	545	354	0.393333333333333	506	391	0.434444444444444	597	292	0.324444444444444	549
5	603	293	0.325555555555556	508	392	0.435555555555556	584	314	0.348888888888889	492	402	0.446666666666667	563	334	0.371111111111111	566	330	0.366666666666667	520	374	0.415555555555556	554	340	0.377777777777778	600	296	0.328888888888889	470	426	0.473333333333333	544	354	0.393333333333333	493	401	0.445555555555556	527	367	0.407777777777778	560	333	0.37	429	469	0.521111111111111	590	307	0.341111111111111	531
6	575	323	0.358888888888889	566	330	0.366666666666667	560	334	0.371111111111111	506	389	0.432222222222222	544	351	0.39	604	291	0.323333333333333	560	338	0.375555555555556	564	333	0.37	626	265	0.294444444444444	461	437	0.485555555555556	513	384	0.426666666666667	533	359	0.398888888888889	546	352	0.391111111111111	564	333	0.37	460	436	0.484444444444444	565	331	0.367777777777778	453
7	600	297	0.33	605	291	0.323333333333333	579	314	0.348888888888889	457	436	0.484444444444444	538	357	0.396666666666667	533	362	0.402222222222222	484	413	0.458888888888889	503	392	0.435555555555556	589	305	0.338888888888889	423	472	0.524444444444444	442	454	0.504444444444444	508	388	0.431111111111111	531	364	0.404444444444444	541	357	0.396666666666667	446	450	0.5	538	359	0.398888888888889	447
8	575	317	0.352222222222222	546	348	0.386666666666667	574	323	0.358888888888889	508	389	0.432222222222222	553	343	0.381111111111111	634	265	0.294444444444444	580	317	0.352222222222222	479	418	0.464444444444444	621	274	0.304444444444444	492	405	0.45	505	391	0.434444444444444	516	378	0.42	518	376	0.417777777777778	539	355	0.394444444444444	467	428	0.475555555555556	535	359	0.398888888888889	541
9	606	291	0.323333333333333	577	320	0.355555555555556	555	339	0.376666666666667	486	407	0.452222222222222	508	390	0.433333333333333	579	318	0.353333333333333	532	362	0.402222222222222	529	362	0.402222222222222	546	354	0.393333333333333	512	381	0.423333333333333	573	321	0.356666666666667	576	316	0.351111111111111	511	387	0.43	587	309	0.343333333333333	459	436	0.484444444444444	568	325	0.361111111111111	464
10	577	318	0.353333333333333	512	383	0.425555555555556	607	292	0.324444444444444	481	416	0.462222222222222	541	357	0.396666666666667	552	342	0.38	512	383	0.425555555555556	546	347	0.385555555555556	565	332	0.368888888888889	421	473	0.525555555555556	527	369	0.41	570	325	0.361111111111111	505	393	0.436666666666667	582	316	0.351111111111111	516	384	0.426666666666667	525	371	0.412222222222222	526
11	606	286	0.317777777777778	470	425	0.472222222222222	567	330	0.366666666666667	503	392	0.435555555555556	627	268	0.297777777777778	594	306	0.34	527	371	0.412222222222222	549	348	0.386666666666667	624	274	0.304444444444444	434	459	0.51	510	386	0.428888888888889	515	384	0.426666666666667	541	354	0.393333333333333	543	352	0.391111111111111	483	407	0.452222222222222	528	368	0.408888888888889	517
12	532	363	0.403333333333333	582	312	0.346666666666667	549	339	0.376666666666667	559	338	0.375555555555556	566	329	0.365555555555556	573	322	0.357777777777778	535	358	0.397777777777778	574	322	0.357777777777778	565	332	0.368888888888889	511	383	0.425555555555556	515	381	0.423333333333333	584	312	0.346666666666667	539	354	0.393333333333333	550	345	0.383333333333333	514	386	0.428888888888889	573	323	0.358888888888889	487
13	556	341	0.378888888888889	550	345	0.383333333333333	581	314	0.348888888888889	515	382	0.424444444444444	546	347	0.385555555555556	558	339	0.376666666666667	525	368	0.408888888888889	571	324	0.36	593	300	0.333333333333333	465	433	0.481111111111111	540	360	0.4	467	421	0.467777777777778	496	395	0.438888888888889	567	328	0.364444444444444	448	446	0.495555555555556	550	345	0.383333333333333	577
14	599	298	0.331111111111111	602	295	0.327777777777778	620	278	0.308888888888889	526	368	0.408888888888889	585	309	0.343333333333333	622	274	0.304444444444444	481	415	0.461111111111111	511	387	0.43	612	287	0.318888888888889	419	479	0.532222222222222	548	345	0.383333333333333	535	358	0.397777777777778	471	424	0.471111111111111	567	330	0.366666666666667	479	415	0.461111111111111	540	360	0.4	512
15	521	378	0.42	547	350	0.388888888888889	556	342	0.38	542	355	0.394444444444444	542	353	0.392222222222222	605	293	0.325555555555556	487	411	0.456666666666667	527	372	0.413333333333333	619	275	0.305555555555556	491	405	0.45	519	375	0.416666666666667	527	366	0.406666666666667	558	338	0.375555555555556	560	339	0.376666666666667	481	412	0.457777777777778	545	347	0.385555555555556	498
16	557	337	0.374444444444444	564	331	0.367777777777778	593	301	0.334444444444444	507	383	0.425555555555556	556	339	0.376666666666667	584	315	0.35	548	348	0.386666666666667	549	345	0.383333333333333	560	334	0.371111111111111	494	402	0.446666666666667	513	381	0.423333333333333	534	363	0.403333333333333	547	347	0.385555555555556	554	338	0.375555555555556	471	424	0.471111111111111	619	281	0.312222222222222	486
17	587	311	0.345555555555556	540	350	0.388888888888889	594	301	0.334444444444444	556	337	0.374444444444444	548	345	0.383333333333333	631	266	0.295555555555556	568	327	0.363333333333333	546	351	0.39	562	332	0.368888888888889	463	432	0.48	534	358	0.397777777777778	562	338	0.375555555555556	545	351	0.39	538	356	0.395555555555556	490	407	0.452222222222222	564	335	0.372222222222222	536
18	593	305	0.338888888888889	599	297	0.33	564	331	0.367777777777778	516	377	0.418888888888889	579	315	0.35	604	286	0.317777777777778	530	362	0.402222222222222	540	355	0.394444444444444	597	302	0.335555555555556	464	434	0.482222222222222	531	363	0.403333333333333	562	334	0.371111111111111	519	380	0.422222222222222	580	317	0.352222222222222	467	430	0.477777777777778	550	341	0.378888888888889	522
19	543	354	0.393333333333333	546	349	0.387777777777778	574	317	0.352222222222222	532	359	0.398888888888889	553	344	0.382222222222222	569	326	0.362222222222222	502	396	0.44	612	283	0.314444444444444	548	347	0.385555555555556	459	435	0.483333333333333	554	336	0.373333333333333	537	361	0.401111111111111	527	369	0.41	627	270	0.3	479	419	0.465555555555556	535	361	0.401111111111111	548
20	545	351	0.39	546	348	0.386666666666667	589	307	0.341111111111111	484	414	0.46	610	289	0.321111111111111	602	291	0.323333333333333	477	420	0.466666666666667	547	349	0.387777777777778	630	269	0.298888888888889	489	406	0.451111111111111	537	360	0.4	484	409	0.454444444444444	527	372	0.413333333333333	532	363	0.403333333333333	478	418	0.464444444444444	510	384	0.426666666666667	551
[truncated: 251 more columns]
