# Supplementary material for: Experimental benchmarking of quantum state overlap estimation strategies with photonic systems
Source: Light Sci Appl. 2025 Feb 12;14:83. doi: 10.1038/s41377-025-01755-8 (PMC11814415; doi:10.1038/s41377-025-01755-8)
Supplement: Supplementary file 3 — Dataset all [file 41377_2025_1755_MOESM3_ESM.zip › overlap_estimation_data/2_TP_data/Proj_c05.csv]

Data No.	Other counts (m =1)	Successful projection counts (m =1)	Estimated overlaps (m =1)	Other counts (m =2)	Successful projection counts (m =2)	Estimated overlaps (m =2)	Other counts (m =3)	Successful projection counts (m =3)	Estimated overlaps (m =3)	Other counts (m =4)	Successful projection counts (m =4)	Estimated overlaps (m =4)	Other counts (m =5)	Successful projection counts (m =5)	Estimated overlaps (m =5)	Other counts (m =6)	Successful projection counts (m =6)	Estimated overlaps (m =6)	Other counts (m =7)	Successful projection counts (m =7)	Estimated overlaps (m =7)	Other counts (m =8)	Successful projection counts (m =8)	Estimated overlaps (m =8)	Other counts (m =9)	Successful projection counts (m =9)	Estimated overlaps (m =9)	Other counts (m =10)	Successful projection counts (m =10)	Estimated overlaps (m =10)	Other counts (m =11)	Successful projection counts (m =11)	Estimated overlaps (m =11)	Other counts (m =12)	Successful projection counts (m =12)	Estimated overlaps (m =12)	Other counts (m =13)	Successful projection counts (m =13)	Estimated overlaps (m =13)	Other counts (m =14)	Successful projection counts (m =14)	Estimated overlaps (m =14)	Other counts (m =15)	Successful projection counts (m =15)	Estimated overlaps (m =15)	Other counts (m =16)	Successful projection counts (m =16)	Estimated overlaps (m =16)	Other counts (m =17)
1	427	467	0.518888888888889	396	497	0.552222222222222	517	382	0.424444444444444	407	487	0.541111111111111	420	475	0.527777777777778	429	468	0.52	473	419	0.465555555555556	503	390	0.433333333333333	474	424	0.471111111111111	438	453	0.503333333333333	456	439	0.487777777777778	417	478	0.531111111111111	551	342	0.38	420	480	0.533333333333333	522	366	0.406666666666667	409	486	0.54	518
2	436	456	0.506666666666667	406	492	0.546666666666667	475	422	0.468888888888889	372	520	0.577777777777778	473	418	0.464444444444444	420	475	0.527777777777778	426	467	0.518888888888889	489	408	0.453333333333333	451	443	0.492222222222222	425	468	0.52	446	450	0.5	452	446	0.495555555555556	472	419	0.465555555555556	429	464	0.515555555555556	439	452	0.502222222222222	464	432	0.48	486
3	490	401	0.445555555555556	376	513	0.57	486	404	0.448888888888889	430	465	0.516666666666667	467	428	0.475555555555556	467	430	0.477777777777778	373	518	0.575555555555556	443	455	0.505555555555556	438	457	0.507777777777778	481	411	0.456666666666667	431	466	0.517777777777778	394	500	0.555555555555556	550	343	0.381111111111111	411	484	0.537777777777778	429	465	0.516666666666667	384	512	0.568888888888889	492
4	525	370	0.411111111111111	343	553	0.614444444444444	481	415	0.461111111111111	408	486	0.54	461	436	0.484444444444444	471	424	0.471111111111111	397	500	0.555555555555556	442	456	0.506666666666667	459	439	0.487777777777778	440	453	0.503333333333333	458	433	0.481111111111111	406	485	0.538888888888889	518	380	0.422222222222222	401	489	0.543333333333333	527	371	0.412222222222222	431	464	0.515555555555556	409
5	518	374	0.415555555555556	372	520	0.577777777777778	458	437	0.485555555555556	389	508	0.564444444444444	479	418	0.464444444444444	464	431	0.478888888888889	458	432	0.48	456	438	0.486666666666667	452	439	0.487777777777778	442	451	0.501111111111111	490	402	0.446666666666667	419	474	0.526666666666667	499	395	0.438888888888889	424	469	0.521111111111111	473	421	0.467777777777778	397	496	0.551111111111111	539
6	449	445	0.494444444444444	428	468	0.52	479	418	0.464444444444444	438	455	0.505555555555556	525	365	0.405555555555556	462	430	0.477777777777778	473	423	0.47	472	423	0.47	481	416	0.462222222222222	425	467	0.518888888888889	476	420	0.466666666666667	375	524	0.582222222222222	526	367	0.407777777777778	456	441	0.49	478	417	0.463333333333333	397	499	0.554444444444444	518
7	434	462	0.513333333333333	318	575	0.638888888888889	460	432	0.48	415	479	0.532222222222222	474	419	0.465555555555556	372	523	0.581111111111111	436	459	0.51	501	393	0.436666666666667	460	437	0.485555555555556	420	474	0.526666666666667	418	475	0.527777777777778	379	513	0.57	505	391	0.434444444444444	385	507	0.563333333333333	447	440	0.488888888888889	465	434	0.482222222222222	477
8	429	467	0.518888888888889	399	500	0.555555555555556	427	468	0.52	403	492	0.546666666666667	537	358	0.397777777777778	430	463	0.514444444444444	439	453	0.503333333333333	493	401	0.445555555555556	485	410	0.455555555555556	430	463	0.514444444444444	464	430	0.477777777777778	449	447	0.496666666666667	546	351	0.39	442	453	0.503333333333333	426	469	0.521111111111111	444	453	0.503333333333333	465
9	423	475	0.527777777777778	401	498	0.553333333333333	493	402	0.446666666666667	373	523	0.581111111111111	514	380	0.422222222222222	460	437	0.485555555555556	389	506	0.562222222222222	507	388	0.431111111111111	446	447	0.496666666666667	455	441	0.49	428	470	0.522222222222222	356	538	0.597777777777778	555	340	0.377777777777778	422	473	0.525555555555556	416	476	0.528888888888889	474	424	0.471111111111111	496
10	500	398	0.442222222222222	392	505	0.561111111111111	471	426	0.473333333333333	447	451	0.501111111111111	449	446	0.495555555555556	457	437	0.485555555555556	449	443	0.492222222222222	486	410	0.455555555555556	496	398	0.442222222222222	441	455	0.505555555555556	458	438	0.486666666666667	440	458	0.508888888888889	558	338	0.375555555555556	415	480	0.533333333333333	469	421	0.467777777777778	496	399	0.443333333333333	471
11	461	436	0.484444444444444	386	507	0.563333333333333	455	441	0.49	409	489	0.543333333333333	477	420	0.466666666666667	462	433	0.481111111111111	444	449	0.498888888888889	411	483	0.536666666666667	436	458	0.508888888888889	435	462	0.513333333333333	409	483	0.536666666666667	445	449	0.498888888888889	541	353	0.392222222222222	378	518	0.575555555555556	490	405	0.45	449	447	0.496666666666667	472
12	465	431	0.478888888888889	419	476	0.528888888888889	461	435	0.483333333333333	366	531	0.59	504	393	0.436666666666667	404	492	0.546666666666667	456	436	0.484444444444444	497	395	0.438888888888889	440	455	0.505555555555556	504	388	0.431111111111111	403	489	0.543333333333333	392	503	0.558888888888889	529	361	0.401111111111111	366	525	0.583333333333333	477	418	0.464444444444444	459	437	0.485555555555556	501
13	456	442	0.491111111111111	369	526	0.584444444444444	493	404	0.448888888888889	417	477	0.53	470	428	0.475555555555556	394	504	0.56	463	431	0.478888888888889	493	405	0.45	463	431	0.478888888888889	411	487	0.541111111111111	430	469	0.521111111111111	488	408	0.453333333333333	539	356	0.395555555555556	391	506	0.562222222222222	486	410	0.455555555555556	403	492	0.546666666666667	478
14	495	400	0.444444444444444	358	538	0.597777777777778	509	389	0.432222222222222	395	501	0.556666666666667	483	410	0.455555555555556	430	461	0.512222222222222	414	480	0.533333333333333	461	435	0.483333333333333	453	442	0.491111111111111	388	504	0.56	384	506	0.562222222222222	442	454	0.504444444444444	526	361	0.401111111111111	460	431	0.478888888888889	441	448	0.497777777777778	403	494	0.548888888888889	505
15	457	440	0.488888888888889	403	492	0.546666666666667	447	451	0.501111111111111	391	502	0.557777777777778	487	411	0.456666666666667	404	492	0.546666666666667	430	466	0.517777777777778	529	366	0.406666666666667	446	450	0.5	418	480	0.533333333333333	414	481	0.534444444444444	453	443	0.492222222222222	550	343	0.381111111111111	397	497	0.552222222222222	502	392	0.435555555555556	476	417	0.463333333333333	490
16	482	412	0.457777777777778	384	505	0.561111111111111	501	394	0.437777777777778	415	480	0.533333333333333	482	411	0.456666666666667	451	445	0.494444444444444	456	433	0.481111111111111	406	490	0.544444444444444	437	456	0.506666666666667	426	469	0.521111111111111	393	503	0.558888888888889	436	457	0.507777777777778	533	363	0.403333333333333	441	449	0.498888888888889	408	491	0.545555555555556	525	372	0.413333333333333	445
17	456	440	0.488888888888889	448	447	0.496666666666667	456	438	0.486666666666667	397	498	0.553333333333333	454	439	0.487777777777778	460	437	0.485555555555556	446	450	0.5	406	488	0.542222222222222	462	433	0.481111111111111	442	451	0.501111111111111	489	403	0.447777777777778	431	465	0.516666666666667	523	373	0.414444444444444	454	431	0.478888888888889	508	384	0.426666666666667	398	499	0.554444444444444	456
18	474	419	0.465555555555556	391	502	0.557777777777778	486	411	0.456666666666667	383	508	0.564444444444444	448	447	0.496666666666667	396	499	0.554444444444444	486	410	0.455555555555556	517	378	0.42	467	432	0.48	394	502	0.557777777777778	442	449	0.498888888888889	387	510	0.566666666666667	547	348	0.386666666666667	428	469	0.521111111111111	500	394	0.437777777777778	500	395	0.438888888888889	468
19	457	433	0.481111111111111	374	522	0.58	435	462	0.513333333333333	408	486	0.54	519	377	0.418888888888889	449	446	0.495555555555556	410	488	0.542222222222222	432	463	0.514444444444444	463	431	0.478888888888889	431	464	0.515555555555556	459	437	0.485555555555556	408	484	0.537777777777778	556	340	0.377777777777778	433	466	0.517777777777778	486	410	0.455555555555556	376	518	0.575555555555556	501
20	455	444	0.493333333333333	377	521	0.578888888888889	477	420	0.466666666666667	361	530	0.588888888888889	511	385	0.427777777777778	427	468	0.52	479	415	0.461111111111111	463	432	0.48	431	466	0.517777777777778	427	469	0.521111111111111	470	428	0.475555555555556	462	433	0.481111111111111	560	338	0.375555555555556	415	479	0.532222222222222	480	416	0.462222222222222	404	491	0.545555555555556	491
[truncated: 251 more columns]
