# Supplementary material for: Experimental benchmarking of quantum state overlap estimation strategies with photonic systems
Source: Light Sci Appl. 2025 Feb 12;14:83. doi: 10.1038/s41377-025-01755-8 (PMC11814415; doi:10.1038/s41377-025-01755-8)
Supplement: Supplementary file 3 — Dataset all [file 41377_2025_1755_MOESM3_ESM.zip › overlap_estimation_data/2_TP_data/Proj_c06.csv]

Data No.	Other counts (m =1)	Successful projection counts (m =1)	Estimated overlaps (m =1)	Other counts (m =2)	Successful projection counts (m =2)	Estimated overlaps (m =2)	Other counts (m =3)	Successful projection counts (m =3)	Estimated overlaps (m =3)	Other counts (m =4)	Successful projection counts (m =4)	Estimated overlaps (m =4)	Other counts (m =5)	Successful projection counts (m =5)	Estimated overlaps (m =5)	Other counts (m =6)	Successful projection counts (m =6)	Estimated overlaps (m =6)	Other counts (m =7)	Successful projection counts (m =7)	Estimated overlaps (m =7)	Other counts (m =8)	Successful projection counts (m =8)	Estimated overlaps (m =8)	Other counts (m =9)	Successful projection counts (m =9)	Estimated overlaps (m =9)	Other counts (m =10)	Successful projection counts (m =10)	Estimated overlaps (m =10)	Other counts (m =11)	Successful projection counts (m =11)	Estimated overlaps (m =11)	Other counts (m =12)	Successful projection counts (m =12)	Estimated overlaps (m =12)	Other counts (m =13)	Successful projection counts (m =13)	Estimated overlaps (m =13)	Other counts (m =14)	Successful projection counts (m =14)	Estimated overlaps (m =14)	Other counts (m =15)	Successful projection counts (m =15)	Estimated overlaps (m =15)	Other counts (m =16)	Successful projection counts (m =16)	Estimated overlaps (m =16)	Other counts (m =17)
1	510	388	0.431111111111111	318	576	0.64	347	549	0.61	355	541	0.601111111111111	347	547	0.607777777777778	415	479	0.532222222222222	363	532	0.591111111111111	290	607	0.674444444444444	342	553	0.614444444444444	353	543	0.603333333333333	357	537	0.596666666666667	339	555	0.616666666666667	425	469	0.521111111111111	354	534	0.593333333333333	474	422	0.468888888888889	350	544	0.604444444444444	343
2	369	524	0.582222222222222	302	597	0.663333333333333	361	537	0.596666666666667	370	524	0.582222222222222	352	542	0.602222222222222	394	503	0.558888888888889	368	530	0.588888888888889	363	529	0.587777777777778	368	530	0.588888888888889	372	523	0.581111111111111	380	516	0.573333333333333	388	504	0.56	388	505	0.561111111111111	376	519	0.576666666666667	383	512	0.568888888888889	367	527	0.585555555555556	330
3	477	421	0.467777777777778	360	536	0.595555555555556	349	548	0.608888888888889	339	555	0.616666666666667	389	510	0.566666666666667	392	504	0.56	332	565	0.627777777777778	360	535	0.594444444444444	369	525	0.583333333333333	357	541	0.601111111111111	381	515	0.572222222222222	326	571	0.634444444444444	408	484	0.537777777777778	386	511	0.567777777777778	419	475	0.527777777777778	361	534	0.593333333333333	375
4	354	544	0.604444444444444	354	542	0.602222222222222	342	553	0.614444444444444	372	525	0.583333333333333	325	569	0.632222222222222	422	474	0.526666666666667	323	574	0.637777777777778	344	553	0.614444444444444	330	568	0.631111111111111	371	527	0.585555555555556	361	531	0.59	367	530	0.588888888888889	429	466	0.517777777777778	338	557	0.618888888888889	409	486	0.54	358	537	0.596666666666667	368
5	420	474	0.526666666666667	374	523	0.581111111111111	373	522	0.58	321	575	0.638888888888889	357	537	0.596666666666667	386	510	0.566666666666667	369	527	0.585555555555556	362	535	0.594444444444444	334	560	0.622222222222222	327	566	0.628888888888889	355	541	0.601111111111111	370	528	0.586666666666667	387	509	0.565555555555556	362	531	0.59	406	492	0.546666666666667	349	548	0.608888888888889	333
6	354	543	0.603333333333333	365	534	0.593333333333333	355	540	0.6	399	494	0.548888888888889	320	577	0.641111111111111	414	481	0.534444444444444	344	552	0.613333333333333	364	533	0.592222222222222	364	530	0.588888888888889	365	529	0.587777777777778	397	500	0.555555555555556	358	535	0.594444444444444	374	521	0.578888888888889	420	477	0.53	462	432	0.48	458	435	0.483333333333333	372
7	361	531	0.59	351	542	0.602222222222222	366	528	0.586666666666667	373	521	0.578888888888889	327	571	0.634444444444444	386	510	0.566666666666667	343	554	0.615555555555556	375	521	0.578888888888889	380	517	0.574444444444444	356	539	0.598888888888889	361	536	0.595555555555556	360	537	0.596666666666667	411	482	0.535555555555556	349	542	0.602222222222222	409	484	0.537777777777778	395	501	0.556666666666667	386
8	347	551	0.612222222222222	354	544	0.604444444444444	355	539	0.598888888888889	353	541	0.601111111111111	325	566	0.628888888888889	436	461	0.512222222222222	344	552	0.613333333333333	328	572	0.635555555555556	347	545	0.605555555555556	356	536	0.595555555555556	352	544	0.604444444444444	362	533	0.592222222222222	401	495	0.55	380	514	0.571111111111111	407	491	0.545555555555556	398	499	0.554444444444444	355
9	419	475	0.527777777777778	344	549	0.61	360	536	0.595555555555556	351	539	0.598888888888889	348	545	0.605555555555556	435	460	0.511111111111111	376	522	0.58	351	547	0.607777777777778	319	575	0.638888888888889	335	559	0.621111111111111	353	543	0.603333333333333	323	571	0.634444444444444	414	480	0.533333333333333	379	517	0.574444444444444	385	509	0.565555555555556	402	494	0.548888888888889	307
10	478	417	0.463333333333333	362	534	0.593333333333333	403	490	0.544444444444444	352	545	0.605555555555556	336	559	0.621111111111111	408	486	0.54	344	553	0.614444444444444	337	559	0.621111111111111	324	571	0.634444444444444	290	603	0.67	378	516	0.573333333333333	349	546	0.606666666666667	409	484	0.537777777777778	345	549	0.61	421	476	0.528888888888889	425	469	0.521111111111111	353
11	427	469	0.521111111111111	343	554	0.615555555555556	384	507	0.563333333333333	358	539	0.598888888888889	338	557	0.618888888888889	444	451	0.501111111111111	373	523	0.581111111111111	367	529	0.587777777777778	328	570	0.633333333333333	382	514	0.571111111111111	299	600	0.666666666666667	364	530	0.588888888888889	382	510	0.566666666666667	343	554	0.615555555555556	399	497	0.552222222222222	424	470	0.522222222222222	321
12	363	534	0.593333333333333	332	566	0.628888888888889	407	491	0.545555555555556	326	566	0.628888888888889	318	575	0.638888888888889	405	493	0.547777777777778	395	502	0.557777777777778	320	574	0.637777777777778	323	574	0.637777777777778	292	603	0.67	332	563	0.625555555555556	362	532	0.591111111111111	419	477	0.53	335	562	0.624444444444444	453	437	0.485555555555556	368	524	0.582222222222222	381
13	371	523	0.581111111111111	338	559	0.621111111111111	352	545	0.605555555555556	375	520	0.577777777777778	328	565	0.627777777777778	391	507	0.563333333333333	368	526	0.584444444444444	350	546	0.606666666666667	356	537	0.596666666666667	390	504	0.56	370	523	0.581111111111111	324	570	0.633333333333333	376	522	0.58	386	507	0.563333333333333	423	471	0.523333333333333	385	510	0.566666666666667	387
14	362	533	0.592222222222222	345	553	0.614444444444444	351	545	0.605555555555556	392	505	0.561111111111111	325	572	0.635555555555556	456	440	0.488888888888889	327	569	0.632222222222222	306	588	0.653333333333333	373	520	0.577777777777778	355	540	0.6	363	535	0.594444444444444	339	557	0.618888888888889	327	567	0.63	348	546	0.606666666666667	416	477	0.53	400	494	0.548888888888889	348
15	417	480	0.533333333333333	359	534	0.593333333333333	327	566	0.628888888888889	387	508	0.564444444444444	330	564	0.626666666666667	384	512	0.568888888888889	421	478	0.531111111111111	343	551	0.612222222222222	310	584	0.648888888888889	317	579	0.643333333333333	385	507	0.563333333333333	324	571	0.634444444444444	437	460	0.511111111111111	326	570	0.633333333333333	377	519	0.576666666666667	364	531	0.59	327
16	434	464	0.515555555555556	379	515	0.572222222222222	425	473	0.525555555555556	341	556	0.617777777777778	317	578	0.642222222222222	423	474	0.526666666666667	332	564	0.626666666666667	338	557	0.618888888888889	313	581	0.645555555555556	322	572	0.635555555555556	326	570	0.633333333333333	334	565	0.627777777777778	407	488	0.542222222222222	344	551	0.612222222222222	404	492	0.546666666666667	463	432	0.48	352
17	390	505	0.561111111111111	364	530	0.588888888888889	391	503	0.558888888888889	338	551	0.612222222222222	365	531	0.59	361	537	0.596666666666667	401	495	0.55	321	575	0.638888888888889	368	526	0.584444444444444	356	542	0.602222222222222	353	539	0.598888888888889	352	543	0.603333333333333	363	529	0.587777777777778	365	529	0.587777777777778	391	506	0.562222222222222	394	503	0.558888888888889	379
18	376	516	0.573333333333333	314	580	0.644444444444444	372	520	0.577777777777778	422	471	0.523333333333333	313	580	0.644444444444444	343	552	0.613333333333333	363	533	0.592222222222222	345	549	0.61	370	529	0.587777777777778	347	548	0.608888888888889	359	535	0.594444444444444	337	553	0.614444444444444	456	438	0.486666666666667	365	535	0.594444444444444	441	456	0.506666666666667	401	493	0.547777777777778	391
19	489	408	0.453333333333333	386	509	0.565555555555556	377	517	0.574444444444444	326	570	0.633333333333333	316	580	0.644444444444444	375	518	0.575555555555556	353	541	0.601111111111111	336	561	0.623333333333333	329	568	0.631111111111111	312	582	0.646666666666667	387	511	0.567777777777778	381	515	0.572222222222222	414	484	0.537777777777778	358	537	0.596666666666667	412	480	0.533333333333333	386	508	0.564444444444444	337
20	405	489	0.543333333333333	320	576	0.64	371	522	0.58	371	525	0.583333333333333	329	567	0.63	408	490	0.544444444444444	268	630	0.7	383	514	0.571111111111111	360	536	0.595555555555556	334	563	0.625555555555556	353	543	0.603333333333333	391	503	0.558888888888889	392	504	0.56	340	558	0.62	418	479	0.532222222222222	396	499	0.554444444444444	315
[truncated: 251 more columns]
