# Supplementary material for: Experimental benchmarking of quantum state overlap estimation strategies with photonic systems
Source: Light Sci Appl. 2025 Feb 12;14:83. doi: 10.1038/s41377-025-01755-8 (PMC11814415; doi:10.1038/s41377-025-01755-8)
Supplement: Supplementary file 3 — Dataset all [file 41377_2025_1755_MOESM3_ESM.zip › overlap_estimation_data/2_TP_data/Proj_c07.csv]

Data No.	Other counts (m =1)	Successful projection counts (m =1)	Estimated overlaps (m =1)	Other counts (m =2)	Successful projection counts (m =2)	Estimated overlaps (m =2)	Other counts (m =3)	Successful projection counts (m =3)	Estimated overlaps (m =3)	Other counts (m =4)	Successful projection counts (m =4)	Estimated overlaps (m =4)	Other counts (m =5)	Successful projection counts (m =5)	Estimated overlaps (m =5)	Other counts (m =6)	Successful projection counts (m =6)	Estimated overlaps (m =6)	Other counts (m =7)	Successful projection counts (m =7)	Estimated overlaps (m =7)	Other counts (m =8)	Successful projection counts (m =8)	Estimated overlaps (m =8)	Other counts (m =9)	Successful projection counts (m =9)	Estimated overlaps (m =9)	Other counts (m =10)	Successful projection counts (m =10)	Estimated overlaps (m =10)	Other counts (m =11)	Successful projection counts (m =11)	Estimated overlaps (m =11)	Other counts (m =12)	Successful projection counts (m =12)	Estimated overlaps (m =12)	Other counts (m =13)	Successful projection counts (m =13)	Estimated overlaps (m =13)	Other counts (m =14)	Successful projection counts (m =14)	Estimated overlaps (m =14)	Other counts (m =15)	Successful projection counts (m =15)	Estimated overlaps (m =15)	Other counts (m =16)	Successful projection counts (m =16)	Estimated overlaps (m =16)	Other counts (m =17)
1	342	554	0.615555555555556	219	680	0.755555555555556	302	592	0.657777777777778	273	623	0.692222222222222	229	670	0.744444444444444	321	574	0.637777777777778	163	734	0.815555555555556	290	604	0.671111111111111	391	506	0.562222222222222	227	671	0.745555555555556	175	723	0.803333333333333	210	684	0.76	271	628	0.697777777777778	306	589	0.654444444444444	209	690	0.766666666666667	295	601	0.667777777777778	285
2	258	639	0.71	229	667	0.741111111111111	267	632	0.702222222222222	226	672	0.746666666666667	204	691	0.767777777777778	254	643	0.714444444444444	205	690	0.766666666666667	186	711	0.79	266	633	0.703333333333333	231	668	0.742222222222222	201	696	0.773333333333333	289	607	0.674444444444444	278	618	0.686666666666667	327	569	0.632222222222222	243	653	0.725555555555556	291	605	0.672222222222222	287
3	303	589	0.654444444444444	232	664	0.737777777777778	226	671	0.745555555555556	233	662	0.735555555555556	188	710	0.788888888888889	304	595	0.661111111111111	269	629	0.698888888888889	242	651	0.723333333333333	280	615	0.683333333333333	181	712	0.791111111111111	221	676	0.751111111111111	245	651	0.723333333333333	256	641	0.712222222222222	328	569	0.632222222222222	178	720	0.8	257	639	0.71	305
4	288	607	0.674444444444444	256	641	0.712222222222222	236	661	0.734444444444444	233	666	0.74	243	657	0.73	241	656	0.728888888888889	247	650	0.722222222222222	233	666	0.74	314	583	0.647777777777778	207	692	0.768888888888889	215	683	0.758888888888889	263	633	0.703333333333333	290	608	0.675555555555556	340	556	0.617777777777778	247	648	0.72	245	651	0.723333333333333	290
5	303	596	0.662222222222222	232	662	0.735555555555556	274	619	0.687777777777778	264	632	0.702222222222222	208	689	0.765555555555556	281	617	0.685555555555556	219	677	0.752222222222222	240	658	0.731111111111111	285	610	0.677777777777778	206	692	0.768888888888889	209	688	0.764444444444444	261	632	0.702222222222222	300	600	0.666666666666667	283	613	0.681111111111111	205	692	0.768888888888889	259	636	0.706666666666667	269
6	279	617	0.685555555555556	254	644	0.715555555555556	307	589	0.654444444444444	238	654	0.726666666666667	254	644	0.715555555555556	266	633	0.703333333333333	187	711	0.79	223	673	0.747777777777778	311	582	0.646666666666667	202	694	0.771111111111111	191	705	0.783333333333333	313	584	0.648888888888889	251	648	0.72	355	542	0.602222222222222	198	701	0.778888888888889	244	655	0.727777777777778	327
7	270	626	0.695555555555556	256	641	0.712222222222222	230	669	0.743333333333333	219	674	0.748888888888889	217	679	0.754444444444444	268	627	0.696666666666667	197	699	0.776666666666667	233	666	0.74	296	602	0.668888888888889	227	670	0.744444444444444	221	670	0.744444444444444	304	592	0.657777777777778	307	588	0.653333333333333	299	594	0.66	270	626	0.695555555555556	258	635	0.705555555555556	265
8	322	575	0.638888888888889	236	663	0.736666666666667	275	623	0.692222222222222	270	625	0.694444444444444	234	665	0.738888888888889	256	640	0.711111111111111	208	692	0.768888888888889	248	647	0.718888888888889	315	582	0.646666666666667	248	648	0.72	154	745	0.827777777777778	243	654	0.726666666666667	297	598	0.664444444444444	293	601	0.667777777777778	225	671	0.745555555555556	311	583	0.647777777777778	271
9	265	628	0.697777777777778	239	655	0.727777777777778	315	580	0.644444444444444	259	639	0.71	168	729	0.81	285	614	0.682222222222222	171	726	0.806666666666667	192	704	0.782222222222222	280	619	0.687777777777778	217	682	0.757777777777778	195	700	0.777777777777778	293	604	0.671111111111111	277	619	0.687777777777778	276	619	0.687777777777778	179	718	0.797777777777778	262	637	0.707777777777778	315
10	280	617	0.685555555555556	272	622	0.691111111111111	260	635	0.705555555555556	248	650	0.722222222222222	237	662	0.735555555555556	268	630	0.7	209	689	0.765555555555556	221	677	0.752222222222222	310	589	0.654444444444444	251	648	0.72	218	679	0.754444444444444	267	631	0.701111111111111	258	638	0.708888888888889	317	582	0.646666666666667	217	681	0.756666666666667	236	660	0.733333333333333	299
11	300	588	0.653333333333333	244	650	0.722222222222222	276	623	0.692222222222222	257	637	0.707777777777778	187	712	0.791111111111111	289	607	0.674444444444444	179	720	0.8	149	750	0.833333333333333	322	575	0.638888888888889	237	657	0.73	216	680	0.755555555555556	252	646	0.717777777777778	240	658	0.731111111111111	317	574	0.637777777777778	191	705	0.783333333333333	229	671	0.745555555555556	307
12	234	662	0.735555555555556	206	692	0.768888888888889	296	598	0.664444444444444	258	637	0.707777777777778	219	678	0.753333333333333	247	650	0.722222222222222	162	738	0.82	224	675	0.75	287	613	0.681111111111111	236	660	0.733333333333333	140	755	0.838888888888889	214	682	0.757777777777778	278	620	0.688888888888889	329	568	0.631111111111111	238	657	0.73	235	662	0.735555555555556	290
13	314	584	0.648888888888889	217	682	0.757777777777778	249	645	0.716666666666667	243	654	0.726666666666667	223	675	0.75	267	632	0.702222222222222	191	709	0.787777777777778	202	694	0.771111111111111	238	661	0.734444444444444	259	637	0.707777777777778	198	698	0.775555555555556	217	680	0.755555555555556	283	616	0.684444444444444	296	600	0.666666666666667	201	696	0.773333333333333	264	635	0.705555555555556	288
14	299	598	0.664444444444444	268	630	0.7	293	601	0.667777777777778	231	665	0.738888888888889	211	688	0.764444444444444	302	597	0.663333333333333	215	682	0.757777777777778	177	722	0.802222222222222	322	569	0.632222222222222	229	669	0.743333333333333	232	666	0.74	280	616	0.684444444444444	285	611	0.678888888888889	301	596	0.662222222222222	220	677	0.752222222222222	219	680	0.755555555555556	269
15	285	613	0.681111111111111	292	605	0.672222222222222	285	613	0.681111111111111	279	618	0.686666666666667	179	717	0.796666666666667	295	601	0.667777777777778	207	693	0.77	186	713	0.792222222222222	292	604	0.671111111111111	211	686	0.762222222222222	213	685	0.761111111111111	256	639	0.71	285	613	0.681111111111111	313	580	0.644444444444444	265	627	0.696666666666667	298	601	0.667777777777778	253
16	280	612	0.68	300	597	0.663333333333333	302	596	0.662222222222222	284	614	0.682222222222222	221	676	0.751111111111111	299	597	0.663333333333333	195	703	0.781111111111111	207	692	0.768888888888889	283	616	0.684444444444444	221	676	0.751111111111111	238	657	0.73	231	667	0.741111111111111	243	653	0.725555555555556	310	582	0.646666666666667	200	698	0.775555555555556	259	638	0.708888888888889	307
17	238	658	0.731111111111111	257	639	0.71	269	628	0.697777777777778	248	646	0.717777777777778	234	665	0.738888888888889	276	619	0.687777777777778	191	707	0.785555555555556	183	716	0.795555555555556	306	592	0.657777777777778	234	660	0.733333333333333	205	689	0.765555555555556	265	635	0.705555555555556	280	611	0.678888888888889	346	552	0.613333333333333	246	650	0.722222222222222	296	601	0.667777777777778	278
18	328	568	0.631111111111111	254	644	0.715555555555556	254	641	0.712222222222222	239	656	0.728888888888889	236	662	0.735555555555556	273	624	0.693333333333333	239	658	0.731111111111111	189	705	0.783333333333333	349	550	0.611111111111111	244	652	0.724444444444444	200	696	0.773333333333333	270	626	0.695555555555556	267	630	0.7	316	579	0.643333333333333	201	697	0.774444444444444	230	667	0.741111111111111	317
19	299	601	0.667777777777778	265	633	0.703333333333333	268	626	0.695555555555556	225	669	0.743333333333333	203	696	0.773333333333333	263	633	0.703333333333333	227	669	0.743333333333333	234	660	0.733333333333333	286	612	0.68	238	660	0.733333333333333	217	681	0.756666666666667	271	628	0.697777777777778	280	614	0.682222222222222	307	588	0.653333333333333	220	678	0.753333333333333	300	597	0.663333333333333	332
20	288	608	0.675555555555556	249	649	0.721111111111111	297	594	0.66	267	629	0.698888888888889	209	689	0.765555555555556	217	678	0.753333333333333	210	688	0.764444444444444	222	677	0.752222222222222	277	620	0.688888888888889	225	671	0.745555555555556	227	671	0.745555555555556	251	647	0.718888888888889	258	637	0.707777777777778	286	611	0.678888888888889	236	660	0.733333333333333	285	611	0.678888888888889	293
[truncated: 251 more columns]
