# Supplementary material for: Experimental benchmarking of quantum state overlap estimation strategies with photonic systems
Source: Light Sci Appl. 2025 Feb 12;14:83. doi: 10.1038/s41377-025-01755-8 (PMC11814415; doi:10.1038/s41377-025-01755-8)
Supplement: Supplementary file 3 — Dataset all [file 41377_2025_1755_MOESM3_ESM.zip › overlap_estimation_data/2_TP_data/Proj_c08.csv]

Data No.	Other counts (m =1)	Successful projection counts (m =1)	Estimated overlaps (m =1)	Other counts (m =2)	Successful projection counts (m =2)	Estimated overlaps (m =2)	Other counts (m =3)	Successful projection counts (m =3)	Estimated overlaps (m =3)	Other counts (m =4)	Successful projection counts (m =4)	Estimated overlaps (m =4)	Other counts (m =5)	Successful projection counts (m =5)	Estimated overlaps (m =5)	Other counts (m =6)	Successful projection counts (m =6)	Estimated overlaps (m =6)	Other counts (m =7)	Successful projection counts (m =7)	Estimated overlaps (m =7)	Other counts (m =8)	Successful projection counts (m =8)	Estimated overlaps (m =8)	Other counts (m =9)	Successful projection counts (m =9)	Estimated overlaps (m =9)	Other counts (m =10)	Successful projection counts (m =10)	Estimated overlaps (m =10)	Other counts (m =11)	Successful projection counts (m =11)	Estimated overlaps (m =11)	Other counts (m =12)	Successful projection counts (m =12)	Estimated overlaps (m =12)	Other counts (m =13)	Successful projection counts (m =13)	Estimated overlaps (m =13)	Other counts (m =14)	Successful projection counts (m =14)	Estimated overlaps (m =14)	Other counts (m =15)	Successful projection counts (m =15)	Estimated overlaps (m =15)	Other counts (m =16)	Successful projection counts (m =16)	Estimated overlaps (m =16)	Other counts (m =17)
1	145	754	0.837777777777778	129	769	0.854444444444444	195	700	0.777777777777778	177	721	0.801111111111111	130	766	0.851111111111111	190	707	0.785555555555556	138	761	0.845555555555556	164	735	0.816666666666667	185	713	0.792222222222222	248	647	0.718888888888889	134	763	0.847777777777778	193	701	0.778888888888889	184	712	0.791111111111111	171	727	0.807777777777778	72	828	0.92	201	698	0.775555555555556	263
2	172	727	0.807777777777778	124	775	0.861111111111111	215	683	0.758888888888889	160	737	0.818888888888889	121	777	0.863333333333333	126	772	0.857777777777778	180	717	0.796666666666667	208	688	0.764444444444444	191	708	0.786666666666667	231	669	0.743333333333333	141	759	0.843333333333333	220	672	0.746666666666667	175	721	0.801111111111111	133	765	0.85	137	761	0.845555555555556	183	714	0.793333333333333	221
3	202	696	0.773333333333333	146	754	0.837777777777778	169	731	0.812222222222222	156	741	0.823333333333333	151	748	0.831111111111111	142	752	0.835555555555556	161	739	0.821111111111111	176	720	0.8	210	689	0.765555555555556	204	692	0.768888888888889	148	752	0.835555555555556	202	694	0.771111111111111	157	740	0.822222222222222	162	737	0.818888888888889	137	759	0.843333333333333	147	748	0.831111111111111	225
4	162	737	0.818888888888889	161	737	0.818888888888889	204	693	0.77	159	735	0.816666666666667	143	754	0.837777777777778	148	749	0.832222222222222	152	746	0.828888888888889	168	729	0.81	241	658	0.731111111111111	220	676	0.751111111111111	141	758	0.842222222222222	180	719	0.798888888888889	219	678	0.753333333333333	123	774	0.86	135	763	0.847777777777778	202	696	0.773333333333333	203
5	138	758	0.842222222222222	134	761	0.845555555555556	183	711	0.79	138	758	0.842222222222222	155	743	0.825555555555556	162	733	0.814444444444444	164	734	0.815555555555556	218	678	0.753333333333333	199	700	0.777777777777778	179	719	0.798888888888889	182	718	0.797777777777778	246	649	0.721111111111111	191	706	0.784444444444444	157	740	0.822222222222222	129	770	0.855555555555556	240	658	0.731111111111111	222
6	179	720	0.8	154	743	0.825555555555556	207	692	0.768888888888889	182	714	0.793333333333333	141	755	0.838888888888889	190	709	0.787777777777778	155	740	0.822222222222222	179	720	0.8	176	721	0.801111111111111	246	652	0.724444444444444	146	752	0.835555555555556	167	731	0.812222222222222	156	742	0.824444444444444	137	762	0.846666666666667	117	781	0.867777777777778	207	689	0.765555555555556	190
7	152	745	0.827777777777778	175	721	0.801111111111111	191	704	0.782222222222222	194	703	0.781111111111111	118	779	0.865555555555556	165	733	0.814444444444444	169	729	0.81	138	761	0.845555555555556	222	674	0.748888888888889	266	631	0.701111111111111	123	776	0.862222222222222	191	708	0.786666666666667	171	726	0.806666666666667	166	730	0.811111111111111	142	757	0.841111111111111	191	707	0.785555555555556	201
8	244	654	0.726666666666667	136	764	0.848888888888889	217	682	0.757777777777778	207	692	0.768888888888889	180	713	0.792222222222222	210	686	0.762222222222222	171	728	0.808888888888889	183	714	0.793333333333333	196	700	0.777777777777778	265	633	0.703333333333333	133	762	0.846666666666667	209	690	0.766666666666667	174	723	0.803333333333333	186	712	0.791111111111111	121	776	0.862222222222222	212	685	0.761111111111111	269
9	166	730	0.811111111111111	126	774	0.86	215	681	0.756666666666667	185	712	0.791111111111111	175	723	0.803333333333333	176	720	0.8	159	740	0.822222222222222	177	723	0.803333333333333	193	704	0.782222222222222	242	655	0.727777777777778	175	719	0.798888888888889	208	690	0.766666666666667	151	748	0.831111111111111	143	755	0.838888888888889	131	766	0.851111111111111	159	740	0.822222222222222	246
10	176	721	0.801111111111111	140	759	0.843333333333333	212	685	0.761111111111111	140	759	0.843333333333333	130	765	0.85	155	744	0.826666666666667	173	726	0.806666666666667	214	680	0.755555555555556	187	711	0.79	214	684	0.76	104	793	0.881111111111111	243	654	0.726666666666667	163	734	0.815555555555556	185	712	0.791111111111111	105	794	0.882222222222222	196	702	0.78	221
11	158	736	0.817777777777778	123	775	0.861111111111111	164	733	0.814444444444444	185	715	0.794444444444444	167	730	0.811111111111111	163	734	0.815555555555556	130	768	0.853333333333333	191	707	0.785555555555556	210	687	0.763333333333333	275	621	0.69	186	711	0.79	251	645	0.716666666666667	149	746	0.828888888888889	117	782	0.868888888888889	132	766	0.851111111111111	156	740	0.822222222222222	241
12	180	712	0.791111111111111	167	733	0.814444444444444	213	684	0.76	174	724	0.804444444444444	150	750	0.833333333333333	166	732	0.813333333333333	134	764	0.848888888888889	179	721	0.801111111111111	201	699	0.776666666666667	208	687	0.763333333333333	179	720	0.8	189	706	0.784444444444444	184	712	0.791111111111111	99	800	0.888888888888889	140	759	0.843333333333333	165	732	0.813333333333333	225
13	225	673	0.747777777777778	138	762	0.846666666666667	156	741	0.823333333333333	211	687	0.763333333333333	162	734	0.815555555555556	173	726	0.806666666666667	131	769	0.854444444444444	198	700	0.777777777777778	216	683	0.758888888888889	184	711	0.79	123	775	0.861111111111111	177	720	0.8	156	741	0.823333333333333	188	707	0.785555555555556	170	728	0.808888888888889	178	720	0.8	216
14	183	713	0.792222222222222	172	726	0.806666666666667	216	681	0.756666666666667	140	759	0.843333333333333	147	753	0.836666666666667	171	722	0.802222222222222	196	700	0.777777777777778	134	765	0.85	153	745	0.827777777777778	209	690	0.766666666666667	157	740	0.822222222222222	193	706	0.784444444444444	158	740	0.822222222222222	158	740	0.822222222222222	114	785	0.872222222222222	172	726	0.806666666666667	194
15	165	732	0.813333333333333	152	744	0.826666666666667	186	711	0.79	165	733	0.814444444444444	175	723	0.803333333333333	188	710	0.788888888888889	182	715	0.794444444444444	143	754	0.837777777777778	184	713	0.792222222222222	260	635	0.705555555555556	160	739	0.821111111111111	188	710	0.788888888888889	129	771	0.856666666666667	165	735	0.816666666666667	151	749	0.832222222222222	162	735	0.816666666666667	217
16	158	739	0.821111111111111	159	733	0.814444444444444	208	686	0.762222222222222	215	684	0.76	130	768	0.853333333333333	176	723	0.803333333333333	131	767	0.852222222222222	176	721	0.801111111111111	230	665	0.738888888888889	203	694	0.771111111111111	182	713	0.792222222222222	198	696	0.773333333333333	190	705	0.783333333333333	119	779	0.865555555555556	148	751	0.834444444444444	217	681	0.756666666666667	226
17	184	715	0.794444444444444	131	766	0.851111111111111	168	732	0.813333333333333	213	686	0.762222222222222	207	690	0.766666666666667	188	707	0.785555555555556	182	715	0.794444444444444	187	713	0.792222222222222	250	647	0.718888888888889	179	717	0.796666666666667	158	739	0.821111111111111	203	696	0.773333333333333	207	691	0.767777777777778	144	752	0.835555555555556	130	768	0.853333333333333	178	718	0.797777777777778	233
18	210	685	0.761111111111111	182	718	0.797777777777778	170	726	0.806666666666667	182	717	0.796666666666667	188	707	0.785555555555556	196	700	0.777777777777778	172	726	0.806666666666667	192	706	0.784444444444444	126	772	0.857777777777778	160	739	0.821111111111111	170	728	0.808888888888889	182	715	0.794444444444444	129	767	0.852222222222222	126	773	0.858888888888889	138	758	0.842222222222222	172	727	0.807777777777778	220
19	198	698	0.775555555555556	99	800	0.888888888888889	183	716	0.795555555555556	176	724	0.804444444444444	140	757	0.841111111111111	200	697	0.774444444444444	151	748	0.831111111111111	178	717	0.796666666666667	198	699	0.776666666666667	212	687	0.763333333333333	145	751	0.834444444444444	218	680	0.755555555555556	165	732	0.813333333333333	129	769	0.854444444444444	147	750	0.833333333333333	154	745	0.827777777777778	247
20	151	743	0.825555555555556	137	760	0.844444444444444	199	699	0.776666666666667	128	771	0.856666666666667	109	789	0.876666666666667	180	718	0.797777777777778	155	741	0.823333333333333	198	699	0.776666666666667	206	694	0.771111111111111	250	648	0.72	155	742	0.824444444444444	151	749	0.832222222222222	203	694	0.771111111111111	125	772	0.857777777777778	115	784	0.871111111111111	164	731	0.812222222222222	228
[truncated: 251 more columns]
