# Supplementary material for: Experimental benchmarking of quantum state overlap estimation strategies with photonic systems
Source: Light Sci Appl. 2025 Feb 12;14:83. doi: 10.1038/s41377-025-01755-8 (PMC11814415; doi:10.1038/s41377-025-01755-8)
Supplement: Supplementary file 3 — Dataset all [file 41377_2025_1755_MOESM3_ESM.zip › overlap_estimation_data/2_TP_data/Proj_c09.csv]

Data No.	Other counts (m =1)	Successful projection counts (m =1)	Estimated overlaps (m =1)	Other counts (m =2)	Successful projection counts (m =2)	Estimated overlaps (m =2)	Other counts (m =3)	Successful projection counts (m =3)	Estimated overlaps (m =3)	Other counts (m =4)	Successful projection counts (m =4)	Estimated overlaps (m =4)	Other counts (m =5)	Successful projection counts (m =5)	Estimated overlaps (m =5)	Other counts (m =6)	Successful projection counts (m =6)	Estimated overlaps (m =6)	Other counts (m =7)	Successful projection counts (m =7)	Estimated overlaps (m =7)	Other counts (m =8)	Successful projection counts (m =8)	Estimated overlaps (m =8)	Other counts (m =9)	Successful projection counts (m =9)	Estimated overlaps (m =9)	Other counts (m =10)	Successful projection counts (m =10)	Estimated overlaps (m =10)	Other counts (m =11)	Successful projection counts (m =11)	Estimated overlaps (m =11)	Other counts (m =12)	Successful projection counts (m =12)	Estimated overlaps (m =12)	Other counts (m =13)	Successful projection counts (m =13)	Estimated overlaps (m =13)	Other counts (m =14)	Successful projection counts (m =14)	Estimated overlaps (m =14)	Other counts (m =15)	Successful projection counts (m =15)	Estimated overlaps (m =15)	Other counts (m =16)	Successful projection counts (m =16)	Estimated overlaps (m =16)	Other counts (m =17)
1	111	786	0.873333333333333	112	786	0.873333333333333	53	846	0.94	89	810	0.9	104	793	0.881111111111111	77	823	0.914444444444444	66	833	0.925555555555556	91	808	0.897777777777778	121	777	0.863333333333333	109	791	0.878888888888889	70	829	0.921111111111111	80	820	0.911111111111111	128	770	0.855555555555556	107	793	0.881111111111111	115	783	0.87	71	829	0.921111111111111	77
2	76	819	0.91	87	813	0.903333333333333	48	852	0.946666666666667	100	796	0.884444444444444	91	808	0.897777777777778	87	812	0.902222222222222	102	797	0.885555555555556	116	780	0.866666666666667	86	813	0.903333333333333	65	833	0.925555555555556	62	836	0.928888888888889	40	858	0.953333333333333	120	778	0.864444444444444	87	813	0.903333333333333	132	767	0.852222222222222	55	843	0.936666666666667	116
3	87	811	0.901111111111111	87	811	0.901111111111111	69	831	0.923333333333333	100	799	0.887777777777778	133	765	0.85	83	816	0.906666666666667	123	774	0.86	105	794	0.882222222222222	131	769	0.854444444444444	78	820	0.911111111111111	58	842	0.935555555555556	75	825	0.916666666666667	140	758	0.842222222222222	106	791	0.878888888888889	121	779	0.865555555555556	80	818	0.908888888888889	78
4	138	762	0.846666666666667	109	790	0.877777777777778	63	835	0.927777777777778	89	807	0.896666666666667	85	814	0.904444444444444	62	838	0.931111111111111	96	800	0.888888888888889	88	811	0.901111111111111	91	806	0.895555555555556	93	805	0.894444444444444	52	847	0.941111111111111	59	840	0.933333333333333	130	767	0.852222222222222	118	780	0.866666666666667	117	778	0.864444444444444	80	818	0.908888888888889	96
5	96	804	0.893333333333333	90	809	0.898888888888889	60	839	0.932222222222222	113	787	0.874444444444444	109	790	0.877777777777778	56	843	0.936666666666667	93	807	0.896666666666667	98	798	0.886666666666667	80	818	0.908888888888889	96	802	0.891111111111111	55	844	0.937777777777778	75	824	0.915555555555556	128	772	0.857777777777778	92	808	0.897777777777778	139	758	0.842222222222222	87	808	0.897777777777778	91
6	103	793	0.881111111111111	69	831	0.923333333333333	48	851	0.945555555555556	72	828	0.92	111	787	0.874444444444444	78	822	0.913333333333333	110	787	0.874444444444444	100	799	0.887777777777778	96	804	0.893333333333333	98	799	0.887777777777778	46	852	0.946666666666667	74	825	0.916666666666667	124	775	0.861111111111111	73	826	0.917777777777778	125	775	0.861111111111111	56	843	0.936666666666667	86
7	106	793	0.881111111111111	73	827	0.918888888888889	63	833	0.925555555555556	68	831	0.923333333333333	104	793	0.881111111111111	52	848	0.942222222222222	107	791	0.878888888888889	87	813	0.903333333333333	93	807	0.896666666666667	77	823	0.914444444444444	66	832	0.924444444444444	97	800	0.888888888888889	66	833	0.925555555555556	69	830	0.922222222222222	124	775	0.861111111111111	74	825	0.916666666666667	73
8	96	802	0.891111111111111	74	825	0.916666666666667	83	816	0.906666666666667	60	838	0.931111111111111	68	832	0.924444444444444	53	847	0.941111111111111	93	806	0.895555555555556	92	805	0.894444444444444	101	799	0.887777777777778	82	816	0.906666666666667	80	820	0.911111111111111	78	822	0.913333333333333	122	775	0.861111111111111	130	768	0.853333333333333	84	815	0.905555555555556	69	827	0.918888888888889	82
9	95	803	0.892222222222222	78	820	0.911111111111111	52	846	0.94	63	836	0.928888888888889	70	827	0.918888888888889	81	818	0.908888888888889	89	809	0.898888888888889	97	799	0.887777777777778	84	816	0.906666666666667	101	798	0.886666666666667	44	855	0.95	54	846	0.94	128	771	0.856666666666667	75	825	0.916666666666667	109	787	0.874444444444444	77	820	0.911111111111111	91
10	96	804	0.893333333333333	78	819	0.91	77	823	0.914444444444444	119	777	0.863333333333333	114	785	0.872222222222222	53	846	0.94	85	811	0.901111111111111	89	809	0.898888888888889	63	835	0.927777777777778	80	818	0.908888888888889	86	814	0.904444444444444	73	827	0.918888888888889	110	789	0.876666666666667	84	815	0.905555555555556	122	777	0.863333333333333	55	842	0.935555555555556	102
11	113	784	0.871111111111111	100	799	0.887777777777778	55	845	0.938888888888889	73	825	0.916666666666667	100	799	0.887777777777778	59	840	0.933333333333333	85	812	0.902222222222222	97	803	0.892222222222222	125	774	0.86	94	805	0.894444444444444	74	824	0.915555555555556	73	825	0.916666666666667	113	785	0.872222222222222	88	809	0.898888888888889	109	791	0.878888888888889	75	825	0.916666666666667	59
12	94	804	0.893333333333333	51	848	0.942222222222222	84	813	0.903333333333333	70	827	0.918888888888889	119	778	0.864444444444444	52	847	0.941111111111111	76	823	0.914444444444444	87	812	0.902222222222222	86	812	0.902222222222222	93	806	0.895555555555556	52	848	0.942222222222222	97	803	0.892222222222222	165	733	0.814444444444444	54	846	0.94	128	772	0.857777777777778	78	822	0.913333333333333	112
13	91	807	0.896666666666667	81	819	0.91	63	836	0.928888888888889	70	830	0.922222222222222	87	812	0.902222222222222	55	845	0.938888888888889	100	797	0.885555555555556	131	768	0.853333333333333	94	806	0.895555555555556	87	812	0.902222222222222	77	822	0.913333333333333	71	827	0.918888888888889	134	766	0.851111111111111	77	823	0.914444444444444	111	789	0.876666666666667	83	815	0.905555555555556	119
14	130	770	0.855555555555556	70	829	0.921111111111111	50	848	0.942222222222222	105	790	0.877777777777778	76	823	0.914444444444444	38	861	0.956666666666667	97	801	0.89	128	770	0.855555555555556	62	837	0.93	92	807	0.896666666666667	65	835	0.927777777777778	105	794	0.882222222222222	138	762	0.846666666666667	104	795	0.883333333333333	88	811	0.901111111111111	88	812	0.902222222222222	119
15	90	809	0.898888888888889	95	803	0.892222222222222	47	853	0.947777777777778	96	803	0.892222222222222	72	825	0.916666666666667	77	823	0.914444444444444	87	811	0.901111111111111	88	811	0.901111111111111	92	806	0.895555555555556	72	828	0.92	68	832	0.924444444444444	72	826	0.917777777777778	126	772	0.857777777777778	90	809	0.898888888888889	122	774	0.86	89	809	0.898888888888889	111
16	107	792	0.88	91	809	0.898888888888889	64	833	0.925555555555556	76	823	0.914444444444444	101	799	0.887777777777778	79	821	0.912222222222222	88	807	0.896666666666667	76	820	0.911111111111111	95	803	0.892222222222222	89	810	0.9	64	835	0.927777777777778	60	837	0.93	115	784	0.871111111111111	72	827	0.918888888888889	105	795	0.883333333333333	83	816	0.906666666666667	72
17	82	818	0.908888888888889	111	786	0.873333333333333	72	828	0.92	105	794	0.882222222222222	94	803	0.892222222222222	83	816	0.906666666666667	105	792	0.88	112	788	0.875555555555556	104	795	0.883333333333333	59	841	0.934444444444444	52	847	0.941111111111111	81	819	0.91	129	771	0.856666666666667	74	826	0.917777777777778	113	786	0.873333333333333	68	832	0.924444444444444	68
18	130	767	0.852222222222222	61	839	0.932222222222222	48	851	0.945555555555556	75	825	0.916666666666667	155	742	0.824444444444444	61	836	0.928888888888889	81	815	0.905555555555556	106	788	0.875555555555556	77	819	0.91	65	833	0.925555555555556	52	847	0.941111111111111	68	831	0.923333333333333	100	798	0.886666666666667	76	824	0.915555555555556	116	782	0.868888888888889	78	821	0.912222222222222	106
19	83	816	0.906666666666667	97	802	0.891111111111111	54	846	0.94	88	809	0.898888888888889	129	769	0.854444444444444	53	847	0.941111111111111	138	759	0.843333333333333	95	803	0.892222222222222	126	774	0.86	85	813	0.903333333333333	67	832	0.924444444444444	75	823	0.914444444444444	94	805	0.894444444444444	108	791	0.878888888888889	120	780	0.866666666666667	57	843	0.936666666666667	95
20	97	801	0.89	133	765	0.85	77	821	0.912222222222222	74	825	0.916666666666667	99	799	0.887777777777778	54	845	0.938888888888889	83	816	0.906666666666667	107	790	0.877777777777778	82	817	0.907777777777778	65	833	0.925555555555556	70	830	0.922222222222222	77	823	0.914444444444444	121	779	0.865555555555556	76	823	0.914444444444444	125	771	0.856666666666667	63	836	0.928888888888889	74
[truncated: 251 more columns]
