# Supplementary material for: Experimental benchmarking of quantum state overlap estimation strategies with photonic systems
Source: Light Sci Appl. 2025 Feb 12;14:83. doi: 10.1038/s41377-025-01755-8 (PMC11814415; doi:10.1038/s41377-025-01755-8)
Supplement: Supplementary file 3 — Dataset all [file 41377_2025_1755_MOESM3_ESM.zip › overlap_estimation_data/2_TP_data/Proj_c10.csv]

Data No.	Other counts (m =1)	Successful projection counts (m =1)	Estimated overlaps (m =1)	Other counts (m =2)	Successful projection counts (m =2)	Estimated overlaps (m =2)	Other counts (m =3)	Successful projection counts (m =3)	Estimated overlaps (m =3)	Other counts (m =4)	Successful projection counts (m =4)	Estimated overlaps (m =4)	Other counts (m =5)	Successful projection counts (m =5)	Estimated overlaps (m =5)	Other counts (m =6)	Successful projection counts (m =6)	Estimated overlaps (m =6)	Other counts (m =7)	Successful projection counts (m =7)	Estimated overlaps (m =7)	Other counts (m =8)	Successful projection counts (m =8)	Estimated overlaps (m =8)	Other counts (m =9)	Successful projection counts (m =9)	Estimated overlaps (m =9)	Other counts (m =10)	Successful projection counts (m =10)	Estimated overlaps (m =10)	Other counts (m =11)	Successful projection counts (m =11)	Estimated overlaps (m =11)	Other counts (m =12)	Successful projection counts (m =12)	Estimated overlaps (m =12)	Other counts (m =13)	Successful projection counts (m =13)	Estimated overlaps (m =13)	Other counts (m =14)	Successful projection counts (m =14)	Estimated overlaps (m =14)	Other counts (m =15)	Successful projection counts (m =15)	Estimated overlaps (m =15)	Other counts (m =16)	Successful projection counts (m =16)	Estimated overlaps (m =16)	Other counts (m =17)
1	4	896	0.995555555555556	0	900	1	4	896	0.995555555555556	5	895	0.994444444444444	9	890	0.988888888888889	0	900	1	1	899	0.998888888888889	3	896	0.995555555555556	0	900	1	0	900	1	3	897	0.996666666666667	1	899	0.998888888888889	15	884	0.982222222222222	0	900	1	3	896	0.995555555555556	1	898	0.997777777777778	4
2	2	898	0.997777777777778	2	897	0.996666666666667	0	900	1	1	899	0.998888888888889	9	890	0.988888888888889	2	898	0.997777777777778	0	900	1	3	897	0.996666666666667	5	895	0.994444444444444	2	898	0.997777777777778	2	898	0.997777777777778	1	899	0.998888888888889	6	893	0.992222222222222	1	899	0.998888888888889	11	888	0.986666666666667	2	898	0.997777777777778	4
3	10	890	0.988888888888889	6	894	0.993333333333333	5	895	0.994444444444444	11	887	0.985555555555556	5	895	0.994444444444444	6	894	0.993333333333333	3	897	0.996666666666667	3	897	0.996666666666667	4	896	0.995555555555556	1	899	0.998888888888889	4	896	0.995555555555556	1	899	0.998888888888889	3	897	0.996666666666667	1	899	0.998888888888889	8	892	0.991111111111111	3	895	0.994444444444444	0
4	0	900	1	0	900	1	7	893	0.992222222222222	7	892	0.991111111111111	5	895	0.994444444444444	0	899	0.998888888888889	1	899	0.998888888888889	3	897	0.996666666666667	1	899	0.998888888888889	1	898	0.997777777777778	6	892	0.991111111111111	5	895	0.994444444444444	0	900	1	6	894	0.993333333333333	14	886	0.984444444444444	2	898	0.997777777777778	0
5	3	897	0.996666666666667	2	898	0.997777777777778	6	894	0.993333333333333	7	893	0.992222222222222	14	886	0.984444444444444	2	897	0.996666666666667	1	899	0.998888888888889	0	900	1	1	899	0.998888888888889	5	895	0.994444444444444	4	896	0.995555555555556	3	897	0.996666666666667	0	900	1	1	898	0.997777777777778	7	892	0.991111111111111	0	900	1	4
6	0	899	0.998888888888889	1	899	0.998888888888889	2	897	0.996666666666667	7	893	0.992222222222222	5	895	0.994444444444444	3	896	0.995555555555556	0	900	1	6	894	0.993333333333333	4	896	0.995555555555556	0	899	0.998888888888889	3	897	0.996666666666667	0	900	1	1	898	0.997777777777778	0	899	0.998888888888889	5	894	0.993333333333333	0	900	1	0
7	2	898	0.997777777777778	0	900	1	4	896	0.995555555555556	9	890	0.988888888888889	9	891	0.99	0	900	1	0	900	1	1	899	0.998888888888889	4	896	0.995555555555556	3	897	0.996666666666667	4	896	0.995555555555556	4	896	0.995555555555556	5	895	0.994444444444444	3	897	0.996666666666667	5	895	0.994444444444444	0	900	1	1
8	1	899	0.998888888888889	0	900	1	1	899	0.998888888888889	5	895	0.994444444444444	1	899	0.998888888888889	3	896	0.995555555555556	2	897	0.996666666666667	2	898	0.997777777777778	0	900	1	0	899	0.998888888888889	1	898	0.997777777777778	5	895	0.994444444444444	1	898	0.997777777777778	0	900	1	5	893	0.992222222222222	1	899	0.998888888888889	0
9	2	898	0.997777777777778	1	898	0.997777777777778	1	899	0.998888888888889	9	891	0.99	17	883	0.981111111111111	0	900	1	0	899	0.998888888888889	5	894	0.993333333333333	7	892	0.991111111111111	2	898	0.997777777777778	3	897	0.996666666666667	1	899	0.998888888888889	8	892	0.991111111111111	7	893	0.992222222222222	0	900	1	0	900	1	3
10	0	900	1	0	900	1	3	897	0.996666666666667	0	900	1	2	898	0.997777777777778	2	898	0.997777777777778	4	896	0.995555555555556	0	900	1	2	897	0.996666666666667	1	899	0.998888888888889	4	896	0.995555555555556	4	896	0.995555555555556	6	893	0.992222222222222	5	895	0.994444444444444	11	889	0.987777777777778	2	898	0.997777777777778	1
11	3	897	0.996666666666667	9	891	0.99	2	898	0.997777777777778	0	899	0.998888888888889	1	899	0.998888888888889	2	897	0.996666666666667	0	899	0.998888888888889	2	898	0.997777777777778	3	897	0.996666666666667	0	900	1	3	896	0.995555555555556	4	896	0.995555555555556	2	898	0.997777777777778	3	896	0.995555555555556	7	893	0.992222222222222	0	898	0.997777777777778	0
12	1	899	0.998888888888889	2	898	0.997777777777778	3	897	0.996666666666667	5	895	0.994444444444444	6	894	0.993333333333333	2	897	0.996666666666667	1	899	0.998888888888889	4	896	0.995555555555556	2	898	0.997777777777778	1	899	0.998888888888889	2	898	0.997777777777778	0	900	1	3	897	0.996666666666667	5	895	0.994444444444444	9	891	0.99	0	900	1	0
13	1	899	0.998888888888889	2	896	0.995555555555556	10	890	0.988888888888889	12	888	0.986666666666667	13	887	0.985555555555556	8	892	0.991111111111111	4	896	0.995555555555556	5	895	0.994444444444444	5	894	0.993333333333333	3	897	0.996666666666667	0	900	1	0	900	1	6	894	0.993333333333333	4	896	0.995555555555556	4	896	0.995555555555556	4	896	0.995555555555556	0
14	2	898	0.997777777777778	0	900	1	2	898	0.997777777777778	8	891	0.99	7	892	0.991111111111111	1	899	0.998888888888889	0	900	1	1	899	0.998888888888889	3	897	0.996666666666667	0	900	1	3	897	0.996666666666667	3	897	0.996666666666667	0	900	1	0	900	1	19	878	0.975555555555556	12	887	0.985555555555556	0
15	1	899	0.998888888888889	1	899	0.998888888888889	0	900	1	2	898	0.997777777777778	4	896	0.995555555555556	4	896	0.995555555555556	2	898	0.997777777777778	3	897	0.996666666666667	5	895	0.994444444444444	2	898	0.997777777777778	1	899	0.998888888888889	5	895	0.994444444444444	5	895	0.994444444444444	1	899	0.998888888888889	2	898	0.997777777777778	1	899	0.998888888888889	2
16	4	895	0.994444444444444	1	898	0.997777777777778	0	900	1	12	888	0.986666666666667	8	892	0.991111111111111	0	900	1	1	899	0.998888888888889	0	900	1	3	897	0.996666666666667	1	899	0.998888888888889	0	900	1	0	900	1	6	894	0.993333333333333	4	896	0.995555555555556	6	894	0.993333333333333	0	900	1	1
17	3	896	0.995555555555556	0	899	0.998888888888889	1	899	0.998888888888889	0	899	0.998888888888889	3	897	0.996666666666667	2	898	0.997777777777778	3	897	0.996666666666667	6	894	0.993333333333333	4	896	0.995555555555556	0	900	1	4	896	0.995555555555556	8	892	0.991111111111111	3	896	0.995555555555556	8	892	0.991111111111111	2	896	0.995555555555556	12	888	0.986666666666667	2
18	0	900	1	19	880	0.977777777777778	6	894	0.993333333333333	9	891	0.99	21	879	0.976666666666667	0	900	1	0	900	1	2	897	0.996666666666667	5	895	0.994444444444444	0	900	1	2	898	0.997777777777778	2	898	0.997777777777778	2	898	0.997777777777778	8	891	0.99	3	897	0.996666666666667	2	898	0.997777777777778	7
19	3	897	0.996666666666667	0	899	0.998888888888889	2	898	0.997777777777778	0	899	0.998888888888889	4	895	0.994444444444444	1	899	0.998888888888889	3	897	0.996666666666667	7	893	0.992222222222222	1	899	0.998888888888889	1	899	0.998888888888889	3	897	0.996666666666667	5	894	0.993333333333333	2	898	0.997777777777778	0	900	1	7	892	0.991111111111111	1	899	0.998888888888889	3
20	5	895	0.994444444444444	1	898	0.997777777777778	4	896	0.995555555555556	4	896	0.995555555555556	4	896	0.995555555555556	5	895	0.994444444444444	0	900	1	4	896	0.995555555555556	7	893	0.992222222222222	3	896	0.995555555555556	0	900	1	1	899	0.998888888888889	0	900	1	1	899	0.998888888888889	3	897	0.996666666666667	2	898	0.997777777777778	0
[truncated: 251 more columns]
