# Supplementary material for: Experimental benchmarking of quantum state overlap estimation strategies with photonic systems
Source: Light Sci Appl. 2025 Feb 12;14:83. doi: 10.1038/s41377-025-01755-8 (PMC11814415; doi:10.1038/s41377-025-01755-8)
Supplement: Supplementary file 3 — Dataset all [file 41377_2025_1755_MOESM3_ESM.zip › overlap_estimation_data/2_TP_data/Readme.txt]

1.The tomography results are directly chosen form the data set of TT strategy experiments.

2.From Data No.1 to Data No.20 in projection results, the tomography results used to construct 
the projective measurements are different, which are chosen from Data No.81 to Data No.100 in 
Phi_tomo_result(r = 5 in tomography results).

3.The successful projection counts give out the estimated overlap.

4.The error bars of TP strategy are produced by Bootstrap methods using these data.

5.There are R*n repetitive estimation processes with R = 1 and n = 20. 
The Data No. gives out the number j(j = 1,2,...n).
