# Supplementary material for: Experimental benchmarking of quantum state overlap estimation strategies with photonic systems
Source: Light Sci Appl. 2025 Feb 12;14:83. doi: 10.1038/s41377-025-01755-8 (PMC11814415; doi:10.1038/s41377-025-01755-8)
Supplement: Supplementary file 3 — Dataset all [file 41377_2025_1755_MOESM3_ESM.zip › overlap_estimation_data/3_SCM_data/Readme.txt]

1.The csv file with corresponding name, such as 'SCM_c00', contains the data collected 
in the two-copy collective measurement experiments for the target overlap 'c = 0.0', 
or 'SCM_c01' for 'c = 0.1',etc.

2.In each file, the 'm' denotes different qubit pairs we sampled. There are total 
100 qubit pairs (m = 1,2,...,100) for each target overlap.

3.The estimated overlaps are given by (1-2*(E4_Counts)/900).

4.There are R*n repetitive estimation processes with R = 10 and n = 20. 
The Data No. gives out the number 20*(r-1)+j with r (r = 1,2,...R) and j(j = 1,2,...n).
