# Supplementary material for: Experimental benchmarking of quantum state overlap estimation strategies with photonic systems
Source: Light Sci Appl. 2025 Feb 12;14:83. doi: 10.1038/s41377-025-01755-8 (PMC11814415; doi:10.1038/s41377-025-01755-8)
Supplement: Supplementary file 3 — Dataset all [file 41377_2025_1755_MOESM3_ESM.zip › overlap_estimation_data/3_SCM_data/SCM_c00.csv]

Data No.	E1_Counts (m =1)	E2_Counts (m =1)	E3_Counts (m =1)	E4_Counts (m =1)	Estimated overlaps (m =1)	E1_Counts (m =2)	E2_Counts (m =2)	E3_Counts (m =2)	E4_Counts (m =2)	Estimated overlaps (m =2)	E1_Counts (m =3)	E2_Counts (m =3)	E3_Counts (m =3)	E4_Counts (m =3)	Estimated overlaps (m =3)	E1_Counts (m =4)	E2_Counts (m =4)	E3_Counts (m =4)	E4_Counts (m =4)	Estimated overlaps (m =4)	E1_Counts (m =5)	E2_Counts (m =5)	E3_Counts (m =5)	E4_Counts (m =5)	Estimated overlaps (m =5)	E1_Counts (m =6)	E2_Counts (m =6)	E3_Counts (m =6)	E4_Counts (m =6)	Estimated overlaps (m =6)	E1_Counts (m =7)	E2_Counts (m =7)	E3_Counts (m =7)	E4_Counts (m =7)	Estimated overlaps (m =7)	E1_Counts (m =8)	E2_Counts (m =8)	E3_Counts (m =8)	E4_Counts (m =8)	Estimated overlaps (m =8)	E1_Counts (m =9)	E2_Counts (m =9)	E3_Counts (m =9)	E4_Counts (m =9)	Estimated overlaps (m =9)	E1_Counts (m =10)	E2_Counts (m =10)	E3_Counts (m =10)	E4_Counts (m =10)
1	204	207	46	443	0.0155555555555555	230	222	2	446	0.00888888888888884	60	49	331	460	-0.0222222222222221	82	87	260	471	-0.0466666666666666	227	224	0	449	0.00222222222222224	109	105	251	435	0.0333333333333333	171	161	118	450	0	128	127	187	458	-0.0177777777777777	130	145	201	424	0.0577777777777778	72	59	327	442
2	186	205	41	468	-0.04	239	197	1	463	-0.028888888888889	65	63	340	432	0.04	84	86	268	462	-0.0266666666666666	203	216	0	481	-0.068888888888889	110	113	249	428	0.0488888888888889	146	177	135	442	0.0177777777777778	122	147	186	445	0.0111111111111111	137	129	181	453	-0.0066666666666666	66	60	299	475
3	201	207	42	450	0	204	233	4	459	-0.02	59	51	324	466	-0.0355555555555556	97	111	260	432	0.04	244	216	2	438	0.0266666666666666	106	104	233	457	-0.0155555555555555	189	139	122	450	0	128	135	191	446	0.00888888888888884	146	156	157	441	0.02	63	60	304	473
4	217	185	45	453	-0.0066666666666666	225	234	4	437	0.0288888888888889	50	58	347	445	0.0111111111111111	89	78	303	430	0.0444444444444444	224	237	1	438	0.0266666666666666	96	113	231	460	-0.0222222222222221	182	165	96	457	-0.0155555555555555	123	139	165	473	-0.0511111111111111	139	151	161	449	0.00222222222222224	76	60	311	453
5	243	180	50	427	0.0511111111111111	218	219	4	459	-0.02	78	51	330	441	0.02	75	87	291	447	0.00666666666666671	218	231	2	449	0.00222222222222224	109	123	232	436	0.0311111111111111	161	157	109	473	-0.0511111111111111	142	130	160	468	-0.04	141	130	179	450	0	72	75	311	442
6	203	210	45	442	0.0177777777777778	222	191	2	485	-0.0777777777777777	70	50	336	444	0.0133333333333333	91	92	266	451	-0.00222222222222213	236	212	0	452	-0.00444444444444447	93	112	245	450	0	169	167	111	453	-0.0066666666666666	155	143	191	411	0.0866666666666667	140	150	166	444	0.0133333333333333	64	60	307	469
7	208	208	38	446	0.00888888888888884	230	217	2	451	-0.00222222222222213	60	39	352	449	0.00222222222222224	78	94	269	459	-0.02	230	233	0	437	0.0288888888888889	111	120	246	423	0.0600000000000001	157	158	122	463	-0.028888888888889	118	143	205	434	0.0355555555555556	131	155	162	452	-0.00444444444444447	59	60	314	467
8	204	211	42	443	0.0155555555555555	238	193	3	466	-0.0355555555555556	74	43	346	437	0.0288888888888889	72	96	260	472	-0.048888888888889	225	234	0	441	0.02	90	123	233	454	-0.00888888888888895	155	168	100	477	-0.0600000000000001	137	123	174	466	-0.0355555555555556	137	149	156	458	-0.0177777777777777	66	53	335	446
9	216	197	51	436	0.0311111111111111	254	211	1	434	0.0355555555555556	59	56	325	460	-0.0222222222222221	71	96	266	467	-0.0377777777777777	217	225	1	457	-0.0155555555555555	109	120	207	464	-0.0311111111111111	174	170	100	456	-0.0133333333333334	152	134	167	447	0.00666666666666671	144	160	173	423	0.0600000000000001	64	59	299	478
10	194	224	36	446	0.00888888888888884	255	201	3	441	0.02	58	48	334	460	-0.0222222222222221	74	94	277	455	-0.0111111111111111	215	230	0	455	-0.0111111111111111	114	114	227	445	0.0111111111111111	185	140	104	471	-0.0466666666666666	136	135	191	438	0.0266666666666666	122	144	165	469	-0.0422222222222222	80	57	337	426
11	210	204	35	451	-0.00222222222222213	227	225	6	442	0.0177777777777778	68	69	303	460	-0.0222222222222221	91	93	274	442	0.0177777777777778	210	235	0	455	-0.0111111111111111	95	126	236	443	0.0155555555555555	166	159	110	465	-0.0333333333333334	141	128	168	463	-0.028888888888889	133	143	193	431	0.0422222222222223	79	67	319	435
12	200	224	44	432	0.04	206	226	5	463	-0.028888888888889	58	66	336	440	0.0222222222222223	74	87	287	452	-0.00444444444444447	215	247	1	437	0.0288888888888889	92	109	241	458	-0.0177777777777777	177	155	116	452	-0.00444444444444447	132	158	178	432	0.04	150	137	170	443	0.0155555555555555	68	65	292	475
13	212	197	41	450	0	207	226	2	465	-0.0333333333333334	81	51	309	459	-0.02	83	89	270	458	-0.0177777777777777	230	239	1	430	0.0444444444444444	106	108	252	434	0.0355555555555556	182	157	97	464	-0.0311111111111111	135	119	193	453	-0.0066666666666666	131	147	166	456	-0.0133333333333334	66	64	305	465
14	208	211	37	444	0.0133333333333333	212	211	8	469	-0.0422222222222222	63	46	342	449	0.00222222222222224	70	73	289	468	-0.04	191	244	0	465	-0.0333333333333334	102	110	261	427	0.0511111111111111	186	163	101	450	0	143	154	197	406	0.0977777777777777	138	162	170	430	0.0444444444444444	62	63	320	455
15	196	194	43	467	-0.0377777777777777	221	223	5	451	-0.00222222222222213	63	55	329	453	-0.0066666666666666	71	86	259	484	-0.0755555555555556	243	244	0	413	0.0822222222222222	104	95	218	483	-0.0733333333333333	172	169	101	458	-0.0177777777777777	128	167	184	421	0.0644444444444444	136	149	162	453	-0.0066666666666666	63	71	328	438
16	195	210	45	450	0	210	222	6	462	-0.0266666666666666	52	60	336	452	-0.00444444444444447	77	93	264	466	-0.0355555555555556	205	236	0	459	-0.02	89	111	247	453	-0.0066666666666666	161	159	114	466	-0.0355555555555556	142	113	181	464	-0.0311111111111111	128	159	166	447	0.00666666666666671	70	55	318	457
17	224	193	46	437	0.0288888888888889	217	226	3	454	-0.00888888888888895	70	58	320	452	-0.00444444444444447	78	82	266	474	-0.0533333333333332	225	227	2	446	0.00888888888888884	100	90	242	468	-0.04	174	161	108	457	-0.0155555555555555	155	138	189	418	0.0711111111111111	155	126	159	460	-0.0222222222222221	75	55	311	459
18	202	210	38	450	0	235	225	3	437	0.0288888888888889	74	61	306	459	-0.02	88	82	283	447	0.00666666666666671	241	224	1	434	0.0355555555555556	105	104	240	451	-0.00222222222222213	182	161	106	451	-0.00222222222222213	149	131	181	439	0.0244444444444445	147	136	172	445	0.0111111111111111	58	63	334	445
19	212	212	44	432	0.04	233	219	1	447	0.00666666666666671	68	51	315	466	-0.0355555555555556	73	102	292	433	0.0377777777777778	218	240	1	441	0.02	110	98	237	455	-0.0111111111111111	176	149	95	480	-0.0666666666666667	129	132	195	444	0.0133333333333333	146	135	162	457	-0.0155555555555555	68	55	328	449
20	208	183	35	474	-0.0533333333333332	240	221	3	436	0.0311111111111111	48	50	319	483	-0.0733333333333333	84	95	259	462	-0.0266666666666666	232	223	1	444	0.0133333333333333	99	96	236	469	-0.0422222222222222	169	161	104	466	-0.0355555555555556	126	137	168	469	-0.0422222222222222	152	154	157	437	0.0288888888888889	62	48	321	469
21	181	214	50	455	-0.0111111111111111	235	209	2	454	-0.00888888888888895	74	48	311	467	-0.0377777777777777	90	96	269	445	0.0111111111111111	222	209	3	466	-0.0355555555555556	104	103	249	444	0.0133333333333333	181	168	110	441	0.02	160	136	186	418	0.0711111111111111	125	142	185	448	0.00444444444444447	60	58	330	452
22	219	202	47	432	0.04	239	233	6	422	0.0622222222222222	52	50	354	444	0.0133333333333333	89	94	266	451	-0.00222222222222213	217	252	1	430	0.0444444444444444	96	116	226	462	-0.0266666666666666	188	171	102	439	0.0244444444444445	132	131	193	444	0.0133333333333333	145	151	152	452	-0.00444444444444447	55	64	323	458
23	193	193	40	474	-0.0533333333333332	239	210	3	448	0.00444444444444447	60	61	373	406	0.0977777777777777	83	80	287	450	0	235	219	3	443	0.0155555555555555	118	102	219	461	-0.0244444444444445	164	165	101	470	-0.0444444444444445	135	161	189	415	0.0777777777777777	153	135	166	446	0.00888888888888884	70	68	283	479
24	212	215	43	430	0.0444444444444444	209	223	2	466	-0.0355555555555556	65	64	327	444	0.0133333333333333	71	94	274	461	-0.0244444444444445	200	223	3	474	-0.0533333333333332	101	101	233	465	-0.0333333333333334	171	170	111	448	0.00444444444444447	144	135	165	456	-0.0133333333333334	131	150	188	431	0.0422222222222223	80	49	322	449
25	196	217	33	454	-0.00888888888888895	214	210	2	474	-0.0533333333333332	67	60	326	447	0.00666666666666671	88	94	269	449	0.00222222222222224	226	224	1	449	0.00222222222222224	101	99	266	434	0.0355555555555556	138	201	109	452	-0.00444444444444447	131	150	169	450	0	134	137	166	463	-0.028888888888889	67	61	310	462
26	205	190	36	469	-0.0422222222222222	225	233	1	441	0.02	54	51	326	469	-0.0422222222222222	75	89	262	474	-0.0533333333333332	215	220	2	463	-0.028888888888889	97	100	250	453	-0.0066666666666666	186	151	106	457	-0.0155555555555555	137	128	186	449	0.00222222222222224	158	143	151	448	0.00444444444444447	76	51	326	447
27	211	222	36	431	0.0422222222222223	224	220	0	456	-0.0133333333333334	67	58	331	444	0.0133333333333333	95	96	254	455	-0.0111111111111111	231	193	2	474	-0.0533333333333332	101	102	239	458	-0.0177777777777777	186	173	107	434	0.0355555555555556	129	145	188	438	0.0266666666666666	147	131	173	449	0.00222222222222224	72	57	316	455
28	223	220	40	417	0.0733333333333334	233	218	2	447	0.00666666666666671	53	62	328	457	-0.0155555555555555	70	73	302	455	-0.0111111111111111	238	226	1	435	0.0333333333333333	103	110	244	443	0.0155555555555555	203	153	132	412	0.0844444444444444	141	128	205	426	0.0533333333333333	154	129	169	448	0.00444444444444447	65	58	310	467
29	226	197	47	430	0.0444444444444444	233	220	4	443	0.0155555555555555	72	56	308	464	-0.0311111111111111	92	77	291	440	0.0222222222222223	218	242	0	440	0.0222222222222223	122	110	233	435	0.0333333333333333	181	148	114	457	-0.0155555555555555	145	130	167	458	-0.0177777777777777	124	145	164	467	-0.0377777777777777	74	70	310	446
30	212	185	37	466	-0.0355555555555556	204	232	4	460	-0.0222222222222221	62	61	315	462	-0.0266666666666666	64	93	276	467	-0.0377777777777777	194	221	2	483	-0.0733333333333333	116	104	239	441	0.02	173	154	117	456	-0.0133333333333334	122	132	187	459	-0.02	137	149	186	428	0.0488888888888889	77	61	289	473
31	225	192	43	440	0.0222222222222223	231	213	3	453	-0.0066666666666666	64	47	334	455	-0.0111111111111111	77	74	282	467	-0.0377777777777777	218	228	3	451	-0.00222222222222213	98	103	244	455	-0.0111111111111111	188	163	113	436	0.0311111111111111	132	133	182	453	-0.0066666666666666	161	143	145	451	-0.00222222222222213	67	66	331	436
32	229	194	33	444	0.0133333333333333	210	236	1	453	-0.0066666666666666	66	48	305	481	-0.068888888888889	88	94	275	443	0.0155555555555555	211	213	1	475	-0.0555555555555556	105	103	238	454	-0.00888888888888895	179	148	110	463	-0.028888888888889	134	118	164	484	-0.0755555555555556	171	143	158	428	0.0488888888888889	65	64	315	456
33	187	225	42	446	0.00888888888888884	228	231	7	434	0.0355555555555556	66	52	334	448	0.00444444444444447	86	80	258	476	-0.0577777777777777	233	216	0	451	-0.00222222222222213	109	94	257	440	0.0222222222222223	167	170	110	453	-0.0066666666666666	153	145	172	430	0.0444444444444444	143	170	164	423	0.0600000000000001	71	60	298	471
34	200	206	32	462	-0.0266666666666666	251	215	4	430	0.0444444444444444	45	67	321	467	-0.0377777777777777	73	90	272	465	-0.0333333333333334	194	231	0	475	-0.0555555555555556	113	117	230	440	0.0222222222222223	175	179	109	437	0.0288888888888889	154	127	164	455	-0.0111111111111111	120	152	179	449	0.00222222222222224	71	58	334	437
35	182	200	44	474	-0.0533333333333332	223	242	1	434	0.0355555555555556	64	55	311	470	-0.0444444444444445	69	88	264	479	-0.0644444444444445	227	217	1	455	-0.0111111111111111	112	115	222	451	-0.00222222222222213	157	165	121	457	-0.0155555555555555	153	138	182	427	0.0511111111111111	148	153	163	436	0.0311111111111111	81	55	320	444
36	207	195	47	451	-0.00222222222222213	222	228	5	445	0.0111111111111111	72	55	311	462	-0.0266666666666666	72	106	269	453	-0.0066666666666666	195	238	0	467	-0.0377777777777777	109	119	219	453	-0.0066666666666666	171	202	98	429	0.0466666666666666	144	139	163	454	-0.00888888888888895	142	124	181	453	-0.0066666666666666	81	64	313	442
37	202	200	31	467	-0.0377777777777777	240	216	6	438	0.0266666666666666	65	49	332	454	-0.00888888888888895	77	90	273	460	-0.0222222222222221	234	244	0	422	0.0622222222222222	104	103	237	456	-0.0133333333333334	175	165	91	469	-0.0422222222222222	139	146	197	418	0.0711111111111111	135	133	190	442	0.0177777777777778	84	58	315	443
38	233	182	45	440	0.0222222222222223	254	219	0	427	0.0511111111111111	65	60	316	459	-0.02	79	71	285	465	-0.0333333333333334	216	245	0	439	0.0244444444444445	115	89	248	448	0.00444444444444447	154	178	110	458	-0.0177777777777777	123	138	189	450	0	149	126	147	478	-0.0622222222222222	73	62	314	451
39	199	209	46	446	0.00888888888888884	223	210	1	466	-0.0355555555555556	80	57	327	436	0.0311111111111111	87	73	290	450	0	244	195	0	461	-0.0244444444444445	97	112	241	450	0	175	167	123	435	0.0333333333333333	129	141	186	444	0.0133333333333333	150	124	172	454	-0.00888888888888895	65	73	335	427
40	207	205	40	448	0.00444444444444447	226	208	3	463	-0.028888888888889	64	55	364	417	0.0733333333333334	83	92	292	433	0.0377777777777778	246	214	2	438	0.0266666666666666	94	120	251	435	0.0333333333333333	180	143	114	463	-0.028888888888889	150	133	174	443	0.0155555555555555	156	132	176	436	0.0311111111111111	74	53	321	452
41	221	210	36	433	0.0377777777777778	214	231	5	450	0	68	64	315	453	-0.0066666666666666	82	94	268	456	-0.0133333333333334	212	216	0	472	-0.048888888888889	109	115	243	433	0.0377777777777778	165	162	111	462	-0.0266666666666666	125	131	182	462	-0.0266666666666666	133	147	173	447	0.00666666666666671	81	53	310	456
42	196	213	41	450	0	202	228	5	465	-0.0333333333333334	58	58	334	450	0	79	101	285	435	0.0333333333333333	206	224	1	469	-0.0422222222222222	125	114	237	424	0.0577777777777778	183	168	104	445	0.0111111111111111	139	147	175	439	0.0244444444444445	143	152	162	443	0.0155555555555555	80	57	311	452
43	200	225	32	443	0.0155555555555555	248	217	0	435	0.0333333333333333	68	50	327	455	-0.0111111111111111	85	98	264	453	-0.0066666666666666	225	237	0	438	0.0266666666666666	116	109	239	436	0.0311111111111111	162	181	117	440	0.0222222222222223	140	141	189	430	0.0444444444444444	146	136	188	430	0.0444444444444444	64	58	318	460
44	189	200	43	468	-0.04	214	220	2	464	-0.0311111111111111	75	58	308	459	-0.02	92	93	259	456	-0.0133333333333334	228	241	0	431	0.0422222222222223	134	105	238	423	0.0600000000000001	169	171	105	455	-0.0111111111111111	130	125	176	469	-0.0422222222222222	141	161	152	446	0.00888888888888884	76	63	310	451
45	219	217	48	416	0.0755555555555556	218	232	1	449	0.00222222222222224	51	63	323	463	-0.028888888888889	96	70	274	460	-0.0222222222222221	201	249	2	448	0.00444444444444447	99	129	237	435	0.0333333333333333	153	156	137	454	-0.00888888888888895	134	139	162	465	-0.0333333333333334	127	149	173	451	-0.00222222222222213	73	58	313	456
46	214	199	38	449	0.00222222222222224	227	219	5	449	0.00222222222222224	64	55	320	461	-0.0244444444444445	74	85	288	453	-0.0066666666666666	207	247	0	446	0.00888888888888884	104	110	252	434	0.0355555555555556	140	162	101	497	-0.104444444444444	147	110	190	453	-0.0066666666666666	146	161	155	438	0.0266666666666666	65	68	309	458
47	181	228	42	449	0.00222222222222224	225	217	4	454	-0.00888888888888895	49	39	341	471	-0.0466666666666666	80	93	277	450	0	195	228	0	477	-0.0600000000000001	115	115	205	465	-0.0333333333333334	169	168	113	450	0	142	118	195	445	0.0111111111111111	136	157	188	419	0.0688888888888889	69	48	335	448
48	211	208	44	437	0.0288888888888889	215	231	3	451	-0.00222222222222213	60	48	327	465	-0.0333333333333334	87	90	268	455	-0.0111111111111111	210	232	1	457	-0.0155555555555555	104	101	257	438	0.0266666666666666	154	166	112	468	-0.04	142	138	179	441	0.02	161	124	168	447	0.00666666666666671	68	75	306	451
49	215	172	36	477	-0.0600000000000001	218	218	8	456	-0.0133333333333334	65	61	307	467	-0.0377777777777777	86	103	265	446	0.00888888888888884	227	249	0	424	0.0577777777777778	107	94	260	439	0.0244444444444445	161	183	98	458	-0.0177777777777777	116	128	192	464	-0.0311111111111111	148	150	174	428	0.0488888888888889	71	62	328	439
50	224	205	49	422	0.0622222222222222	214	242	1	443	0.0155555555555555	51	61	332	456	-0.0133333333333334	87	93	272	448	0.00444444444444447	210	218	1	471	-0.0466666666666666	115	107	217	461	-0.0244444444444445	180	139	111	470	-0.0444444444444445	133	154	171	442	0.0177777777777778	155	163	150	432	0.04	77	51	305	467
51	219	174	50	457	-0.0155555555555555	245	200	7	448	0.00444444444444447	60	66	315	459	-0.02	87	95	261	457	-0.0155555555555555	227	247	2	424	0.0577777777777778	117	102	237	444	0.0133333333333333	196	135	110	459	-0.02	134	150	187	429	0.0466666666666666	144	151	152	453	-0.0066666666666666	64	60	307	469
52	220	222	52	406	0.0977777777777777	218	204	1	477	-0.0600000000000001	57	45	340	458	-0.0177777777777777	80	91	289	440	0.0222222222222223	212	237	0	451	-0.00222222222222213	96	121	256	427	0.0511111111111111	194	178	98	430	0.0444444444444444	150	146	149	455	-0.0111111111111111	146	145	153	456	-0.0133333333333334	58	62	328	452
53	196	210	41	453	-0.0066666666666666	209	223	3	465	-0.0333333333333334	57	51	367	425	0.0555555555555556	74	86	296	444	0.0133333333333333	215	243	3	439	0.0244444444444445	105	120	213	462	-0.0266666666666666	179	170	117	434	0.0355555555555556	140	122	194	444	0.0133333333333333	144	142	176	438	0.0266666666666666	68	61	299	472
54	214	199	44	443	0.0155555555555555	245	230	3	422	0.0622222222222222	58	63	315	464	-0.0311111111111111	86	104	273	437	0.0288888888888889	207	217	1	475	-0.0555555555555556	119	112	221	448	0.00444444444444447	167	163	115	455	-0.0111111111111111	132	123	176	469	-0.0422222222222222	131	128	177	464	-0.0311111111111111	75	60	306	459
55	228	194	35	443	0.0155555555555555	249	204	1	446	0.00888888888888884	52	61	306	481	-0.068888888888889	73	86	279	462	-0.0266666666666666	236	231	0	433	0.0377777777777778	99	116	231	454	-0.00888888888888895	168	166	113	453	-0.0066666666666666	136	141	202	421	0.0644444444444444	144	153	150	453	-0.0066666666666666	61	58	334	447
56	210	194	33	463	-0.028888888888889	208	227	3	462	-0.0266666666666666	62	51	315	472	-0.048888888888889	93	88	268	451	-0.00222222222222213	208	223	0	469	-0.0422222222222222	101	119	239	441	0.02	200	155	107	438	0.0266666666666666	144	154	156	446	0.00888888888888884	134	136	167	463	-0.028888888888889	70	62	312	456
57	208	214	38	440	0.0222222222222223	220	211	5	464	-0.0311111111111111	66	50	324	460	-0.0222222222222221	96	96	282	426	0.0533333333333333	231	232	0	437	0.0288888888888889	94	121	241	444	0.0133333333333333	158	163	121	458	-0.0177777777777777	155	136	181	428	0.0488888888888889	167	141	170	422	0.0622222222222222	71	61	341	427
58	224	201	39	436	0.0311111111111111	219	235	3	443	0.0155555555555555	54	73	322	451	-0.00222222222222213	60	100	263	477	-0.0600000000000001	236	204	1	459	-0.02	91	122	256	431	0.0422222222222223	177	171	102	450	0	125	139	175	461	-0.0244444444444445	133	145	154	468	-0.04	71	68	308	453
59	197	205	49	449	0.00222222222222224	245	216	2	437	0.0288888888888889	57	68	337	438	0.0266666666666666	89	87	252	472	-0.048888888888889	204	244	3	449	0.00222222222222224	93	106	241	460	-0.0222222222222221	164	167	99	470	-0.0444444444444445	158	138	183	421	0.0644444444444444	136	159	166	439	0.0244444444444445	65	70	320	445
60	208	206	50	436	0.0311111111111111	223	217	4	456	-0.0133333333333334	57	49	332	462	-0.0266666666666666	75	94	279	452	-0.00444444444444447	221	227	2	450	0	102	130	246	422	0.0622222222222222	170	172	111	447	0.00666666666666671	126	138	193	443	0.0155555555555555	154	159	169	418	0.0711111111111111	60	63	313	464
61	192	194	47	467	-0.0377777777777777	239	217	2	442	0.0177777777777778	73	62	339	426	0.0533333333333333	71	86	279	464	-0.0311111111111111	226	221	2	451	-0.00222222222222213	121	120	243	416	0.0755555555555556	173	150	111	466	-0.0355555555555556	139	135	183	443	0.0155555555555555	161	129	175	435	0.0333333333333333	73	62	287	478
62	208	217	41	434	0.0355555555555556	229	207	1	463	-0.028888888888889	60	68	317	455	-0.0111111111111111	84	72	280	464	-0.0311111111111111	232	232	0	436	0.0311111111111111	111	113	249	427	0.0511111111111111	180	170	97	453	-0.0066666666666666	129	138	156	477	-0.0600000000000001	150	170	180	400	0.111111111111111	83	75	289	453
63	222	203	35	440	0.0222222222222223	237	211	3	449	0.00222222222222224	69	53	314	464	-0.0311111111111111	80	67	269	484	-0.0755555555555556	192	241	0	467	-0.0377777777777777	107	110	237	446	0.00888888888888884	179	153	102	466	-0.0355555555555556	146	155	185	414	0.08	130	143	185	442	0.0177777777777778	72	61	279	488
64	208	184	43	465	-0.0333333333333334	204	248	6	442	0.0177777777777778	55	63	330	452	-0.00444444444444447	74	91	254	481	-0.068888888888889	221	213	2	464	-0.0311111111111111	120	95	242	443	0.0155555555555555	194	161	99	446	0.00888888888888884	121	138	187	454	-0.00888888888888895	159	147	156	438	0.0266666666666666	54	67	321	458
65	216	195	40	449	0.00222222222222224	229	225	3	443	0.0155555555555555	67	52	317	464	-0.0311111111111111	70	90	275	465	-0.0333333333333334	239	233	0	428	0.0488888888888889	100	116	221	463	-0.028888888888889	152	157	110	481	-0.068888888888889	138	135	182	445	0.0111111111111111	136	144	162	458	-0.0177777777777777	70	61	305	464
66	187	216	38	459	-0.02	240	201	1	458	-0.0177777777777777	68	42	303	487	-0.0822222222222222	86	94	277	443	0.0155555555555555	219	250	2	429	0.0466666666666666	108	101	251	440	0.0222222222222223	184	162	111	443	0.0155555555555555	133	129	175	463	-0.028888888888889	138	137	157	468	-0.04	64	55	323	458
67	224	206	40	430	0.0444444444444444	253	227	7	413	0.0822222222222222	57	53	311	479	-0.0644444444444445	97	90	293	420	0.0666666666666667	214	219	0	467	-0.0377777777777777	98	113	222	467	-0.0377777777777777	185	162	104	449	0.00222222222222224	151	133	163	453	-0.0066666666666666	166	148	167	419	0.0688888888888889	60	58	319	463
68	205	207	37	451	-0.00222222222222213	208	235	3	454	-0.00888888888888895	65	48	340	447	0.00666666666666671	80	84	268	468	-0.04	233	249	1	417	0.0733333333333334	104	118	231	447	0.00666666666666671	182	158	117	443	0.0155555555555555	120	140	182	458	-0.0177777777777777	148	138	169	445	0.0111111111111111	58	61	316	465
69	193	220	45	442	0.0177777777777778	225	217	2	456	-0.0133333333333334	61	59	335	445	0.0111111111111111	81	97	297	425	0.0555555555555556	217	230	3	450	0	88	106	229	477	-0.0600000000000001	167	165	120	448	0.00444444444444447	129	128	180	463	-0.028888888888889	141	136	161	462	-0.0266666666666666	70	50	330	450
70	202	203	37	458	-0.0177777777777777	209	214	1	476	-0.0577777777777777	55	49	341	455	-0.0111111111111111	75	110	280	435	0.0333333333333333	221	250	1	428	0.0488888888888889	122	111	238	429	0.0466666666666666	171	165	96	468	-0.04	136	134	192	438	0.0266666666666666	130	164	183	423	0.0600000000000001	59	53	315	473
71	219	203	46	432	0.04	221	216	5	458	-0.0177777777777777	65	56	345	434	0.0355555555555556	78	94	272	456	-0.0133333333333334	219	226	2	453	-0.0066666666666666	114	121	241	424	0.0577777777777778	172	172	115	441	0.02	134	141	186	439	0.0244444444444445	142	123	196	439	0.0244444444444445	70	45	332	453
72	198	205	45	452	-0.00444444444444447	191	222	3	484	-0.0755555555555556	52	52	319	477	-0.0600000000000001	80	86	294	440	0.0222222222222223	214	271	3	412	0.0844444444444444	103	106	242	449	0.00222222222222224	147	175	116	462	-0.0266666666666666	138	118	184	460	-0.0222222222222221	140	144	163	453	-0.0066666666666666	84	50	286	480
73	196	185	36	483	-0.0733333333333333	226	220	4	450	0	55	56	337	452	-0.00444444444444447	82	92	295	431	0.0422222222222223	198	246	3	453	-0.0066666666666666	109	113	225	453	-0.0066666666666666	177	166	115	442	0.0177777777777778	135	124	187	454	-0.00888888888888895	145	147	165	443	0.0155555555555555	62	51	344	443
74	212	182	49	457	-0.0155555555555555	223	208	4	465	-0.0333333333333334	59	51	333	457	-0.0155555555555555	79	93	293	435	0.0333333333333333	228	225	2	445	0.0111111111111111	105	109	258	428	0.0488888888888889	179	169	116	436	0.0311111111111111	135	120	187	458	-0.0177777777777777	171	128	162	439	0.0244444444444445	57	76	307	460
75	212	197	47	444	0.0133333333333333	215	247	6	432	0.04	76	58	338	428	0.0488888888888889	85	90	279	446	0.00888888888888884	224	230	0	446	0.00888888888888884	105	128	243	424	0.0577777777777778	174	164	101	461	-0.0244444444444445	148	148	184	420	0.0666666666666667	160	138	158	444	0.0133333333333333	68	71	307	454
76	207	221	34	438	0.0266666666666666	216	222	4	458	-0.0177777777777777	60	59	336	445	0.0111111111111111	81	81	266	472	-0.048888888888889	220	241	1	438	0.0266666666666666	99	123	231	447	0.00666666666666671	175	169	110	446	0.00888888888888884	132	123	193	452	-0.00444444444444447	147	151	172	430	0.0444444444444444	76	56	328	440
77	200	195	39	466	-0.0355555555555556	230	249	3	418	0.0711111111111111	79	42	314	465	-0.0333333333333334	82	104	252	462	-0.0266666666666666	216	240	0	444	0.0133333333333333	98	117	248	437	0.0288888888888889	175	161	99	465	-0.0333333333333334	158	136	166	440	0.0222222222222223	152	149	172	427	0.0511111111111111	59	71	311	459
78	201	192	44	463	-0.028888888888889	228	223	8	441	0.02	59	57	325	459	-0.02	59	79	284	478	-0.0622222222222222	231	223	1	445	0.0111111111111111	112	114	218	456	-0.0133333333333334	165	170	117	448	0.00444444444444447	123	154	181	442	0.0177777777777778	130	148	166	456	-0.0133333333333334	61	56	313	470
79	220	221	48	411	0.0866666666666667	234	212	5	449	0.00222222222222224	58	57	342	443	0.0155555555555555	66	85	284	465	-0.0333333333333334	244	240	0	416	0.0755555555555556	105	128	256	411	0.0866666666666667	189	163	114	434	0.0355555555555556	145	139	162	454	-0.00888888888888895	144	125	170	461	-0.0244444444444445	75	54	318	453
80	228	181	41	450	0	229	197	4	470	-0.0444444444444445	69	48	324	459	-0.02	60	78	293	469	-0.0422222222222222	223	247	0	430	0.0444444444444444	91	117	249	443	0.0155555555555555	159	175	118	448	0.00444444444444447	131	127	192	450	0	140	135	167	458	-0.0177777777777777	74	62	311	453
81	227	199	41	433	0.0377777777777778	208	225	5	462	-0.0266666666666666	63	57	333	447	0.00666666666666671	81	76	285	458	-0.0177777777777777	246	255	1	398	0.115555555555556	107	113	270	410	0.0888888888888889	177	175	100	448	0.00444444444444447	145	139	183	433	0.0377777777777778	157	142	162	439	0.0244444444444445	63	48	314	475
82	200	202	42	456	-0.0133333333333334	223	230	4	443	0.0155555555555555	52	40	337	471	-0.0466666666666666	85	95	259	461	-0.0244444444444445	225	217	1	457	-0.0155555555555555	122	111	249	418	0.0711111111111111	146	168	117	469	-0.0422222222222222	136	135	166	463	-0.028888888888889	139	137	175	449	0.00222222222222224	56	51	319	474
83	194	197	45	464	-0.0311111111111111	216	225	4	455	-0.0111111111111111	50	54	307	489	-0.0866666666666667	71	92	281	456	-0.0133333333333334	232	227	1	440	0.0222222222222223	93	101	270	436	0.0311111111111111	186	163	103	448	0.00444444444444447	142	132	178	448	0.00444444444444447	148	150	166	436	0.0311111111111111	58	59	319	464
84	226	212	38	424	0.0577777777777778	231	209	1	459	-0.02	71	51	323	455	-0.0111111111111111	84	91	268	457	-0.0155555555555555	219	225	2	454	-0.00888888888888895	98	102	242	458	-0.0177777777777777	160	174	121	445	0.0111111111111111	127	135	176	462	-0.0266666666666666	127	141	184	448	0.00444444444444447	58	48	315	479
85	205	220	46	429	0.0466666666666666	204	250	2	444	0.0133333333333333	74	53	309	464	-0.0311111111111111	82	102	244	472	-0.048888888888889	226	230	1	443	0.0155555555555555	97	108	242	453	-0.0066666666666666	163	160	121	456	-0.0133333333333334	132	140	154	474	-0.0533333333333332	156	130	148	466	-0.0355555555555556	73	69	312	446
86	200	195	45	460	-0.0222222222222221	228	231	4	437	0.0288888888888889	58	68	303	471	-0.0466666666666666	94	85	285	436	0.0311111111111111	208	221	1	470	-0.0444444444444445	117	103	235	445	0.0111111111111111	163	180	104	453	-0.0066666666666666	134	121	199	446	0.00888888888888884	147	161	160	432	0.04	71	54	328	447
87	209	195	41	455	-0.0111111111111111	226	241	5	428	0.0488888888888889	44	53	355	448	0.00444444444444447	79	106	264	451	-0.00222222222222213	222	224	0	454	-0.00888888888888895	112	106	243	439	0.0244444444444445	167	150	105	478	-0.0622222222222222	130	141	169	460	-0.0222222222222221	138	129	178	455	-0.0111111111111111	72	69	323	436
88	218	202	34	446	0.00888888888888884	221	215	7	457	-0.0155555555555555	70	62	311	457	-0.0155555555555555	88	81	289	442	0.0177777777777778	219	223	3	455	-0.0111111111111111	99	125	240	436	0.0311111111111111	152	164	110	474	-0.0533333333333332	147	135	163	455	-0.0111111111111111	157	144	185	414	0.08	75	67	326	432
89	204	205	35	456	-0.0133333333333334	259	225	2	414	0.08	70	54	315	461	-0.0244444444444445	85	84	253	478	-0.0622222222222222	236	237	5	422	0.0622222222222222	93	113	228	466	-0.0355555555555556	185	169	89	457	-0.0155555555555555	135	139	176	450	0	142	116	175	467	-0.0377777777777777	68	54	321	457
90	221	198	46	435	0.0333333333333333	230	225	2	443	0.0155555555555555	65	53	335	447	0.00666666666666671	76	86	270	468	-0.04	227	238	2	433	0.0377777777777778	101	115	230	454	-0.00888888888888895	146	170	120	464	-0.0311111111111111	141	128	182	449	0.00222222222222224	143	143	169	445	0.0111111111111111	62	64	313	461
91	227	181	48	444	0.0133333333333333	215	221	1	463	-0.028888888888889	72	46	342	440	0.0222222222222223	65	97	255	483	-0.0733333333333333	214	243	2	441	0.02	112	106	240	442	0.0177777777777778	189	172	127	412	0.0844444444444444	147	163	182	408	0.0933333333333334	140	155	173	432	0.04	76	57	322	445
92	201	218	50	431	0.0422222222222223	238	196	1	465	-0.0333333333333334	66	51	313	470	-0.0444444444444445	86	73	278	463	-0.028888888888889	206	235	0	459	-0.02	93	105	257	445	0.0111111111111111	186	151	104	459	-0.02	139	133	176	452	-0.00444444444444447	169	143	152	436	0.0311111111111111	64	54	302	480
93	215	182	41	462	-0.0266666666666666	233	212	2	453	-0.0066666666666666	68	52	307	473	-0.0511111111111111	95	82	274	449	0.00222222222222224	221	230	0	449	0.00222222222222224	109	120	245	426	0.0533333333333333	166	155	126	453	-0.0066666666666666	126	140	200	434	0.0355555555555556	159	128	171	442	0.0177777777777778	70	53	322	455
94	192	201	40	467	-0.0377777777777777	221	232	3	444	0.0133333333333333	61	47	336	456	-0.0133333333333334	91	75	283	451	-0.00222222222222213	207	245	1	447	0.00666666666666671	98	97	253	452	-0.00444444444444447	178	172	108	442	0.0177777777777778	157	134	186	423	0.0600000000000001	150	154	179	417	0.0733333333333334	77	62	290	471
95	208	224	36	432	0.04	227	235	1	437	0.0288888888888889	64	50	343	443	0.0155555555555555	78	87	261	474	-0.0533333333333332	223	219	1	457	-0.0155555555555555	119	114	229	438	0.0266666666666666	185	160	120	435	0.0333333333333333	139	153	173	435	0.0333333333333333	157	151	154	438	0.0266666666666666	62	56	313	469
96	204	205	35	456	-0.0133333333333334	218	238	3	441	0.02	65	64	321	450	0	78	89	298	435	0.0333333333333333	224	207	0	469	-0.0422222222222222	112	114	243	431	0.0422222222222223	171	154	105	470	-0.0444444444444445	137	150	178	435	0.0333333333333333	140	150	189	421	0.0644444444444444	70	56	324	450
97	208	179	41	472	-0.048888888888889	226	229	2	443	0.0155555555555555	73	51	323	453	-0.0066666666666666	78	92	263	467	-0.0377777777777777	229	240	1	430	0.0444444444444444	108	120	235	437	0.0288888888888889	168	193	102	437	0.0288888888888889	140	126	194	440	0.0222222222222223	170	152	160	418	0.0711111111111111	65	61	308	466
98	200	195	40	465	-0.0333333333333334	193	256	2	449	0.00222222222222224	79	44	308	469	-0.0422222222222222	94	84	261	461	-0.0244444444444445	208	220	0	472	-0.048888888888889	123	106	228	443	0.0155555555555555	157	174	104	465	-0.0333333333333334	131	131	168	470	-0.0444444444444445	140	147	180	433	0.0377777777777778	74	56	300	470
99	211	212	43	434	0.0355555555555556	220	215	0	465	-0.0333333333333334	78	49	318	455	-0.0111111111111111	65	91	268	476	-0.0577777777777777	232	222	0	446	0.00888888888888884	114	119	224	443	0.0155555555555555	173	180	119	428	0.0488888888888889	127	147	179	447	0.00666666666666671	153	146	168	433	0.0377777777777778	67	53	296	484
100	226	194	51	429	0.0466666666666666	249	207	4	440	0.0222222222222223	67	50	308	475	-0.0555555555555556	58	111	292	439	0.0244444444444445	219	235	0	446	0.00888888888888884	98	96	260	446	0.00888888888888884	168	158	102	472	-0.048888888888889	121	121	186	472	-0.048888888888889	140	163	166	431	0.0422222222222223	64	59	329	448
101	215	172	45	468	-0.04	210	236	6	448	0.00444444444444447	62	55	336	447	0.00666666666666671	82	83	261	474	-0.0533333333333332	244	196	1	459	-0.02	72	117	224	487	-0.0822222222222222	166	149	121	464	-0.0311111111111111	127	134	194	445	0.0111111111111111	152	136	176	436	0.0311111111111111	70	62	321	447
102	212	188	41	459	-0.02	224	218	3	455	-0.0111111111111111	53	58	327	462	-0.0266666666666666	86	77	272	465	-0.0333333333333334	208	228	2	462	-0.0266666666666666	109	104	228	459	-0.02	168	144	128	460	-0.0222222222222221	154	137	183	426	0.0533333333333333	136	131	178	455	-0.0111111111111111	73	53	312	462
103	212	187	49	452	-0.00444444444444447	225	205	0	470	-0.0444444444444445	52	52	320	476	-0.0577777777777777	85	95	290	430	0.0444444444444444	227	243	1	429	0.0466666666666666	104	108	236	452	-0.00444444444444447	167	170	121	442	0.0177777777777778	137	141	196	426	0.0533333333333333	154	134	153	459	-0.02	79	66	304	451
104	194	219	48	439	0.0244444444444445	229	231	4	436	0.0311111111111111	62	53	324	461	-0.0244444444444445	79	91	285	445	0.0111111111111111	243	234	2	421	0.0644444444444444	106	112	252	430	0.0444444444444444	183	164	111	442	0.0177777777777778	137	148	179	436	0.0311111111111111	159	124	157	460	-0.0222222222222221	72	51	316	461
105	212	214	43	431	0.0422222222222223	236	224	0	440	0.0222222222222223	71	43	322	464	-0.0311111111111111	88	84	268	460	-0.0222222222222221	217	239	1	443	0.0155555555555555	96	142	232	430	0.0444444444444444	168	162	120	450	0	129	143	168	460	-0.0222222222222221	171	150	150	429	0.0466666666666666	65	71	319	445
106	208	191	51	450	0	217	228	3	452	-0.00444444444444447	73	69	310	448	0.00444444444444447	94	66	278	462	-0.0266666666666666	228	237	0	435	0.0333333333333333	112	101	235	452	-0.00444444444444447	207	147	111	435	0.0333333333333333	142	152	189	417	0.0733333333333334	150	137	164	449	0.00222222222222224	74	63	301	462
107	197	181	44	478	-0.0622222222222222	211	234	3	452	-0.00444444444444447	53	49	322	476	-0.0577777777777777	92	85	271	452	-0.00444444444444447	213	210	2	475	-0.0555555555555556	106	118	240	436	0.0311111111111111	166	148	112	474	-0.0533333333333332	135	148	166	451	-0.00222222222222213	176	130	140	454	-0.00888888888888895	80	67	291	462
108	205	198	49	448	0.00444444444444447	216	218	7	459	-0.02	64	56	313	467	-0.0377777777777777	87	78	271	464	-0.0311111111111111	209	237	4	450	0	112	122	239	427	0.0511111111111111	172	168	131	429	0.0466666666666666	145	146	156	453	-0.0066666666666666	147	124	170	459	-0.02	79	60	318	443
109	205	195	37	463	-0.028888888888889	224	220	0	456	-0.0133333333333334	57	53	317	473	-0.0511111111111111	86	110	266	438	0.0266666666666666	219	226	0	455	-0.0111111111111111	109	111	257	423	0.0600000000000001	170	196	110	424	0.0577777777777778	111	143	182	464	-0.0311111111111111	146	138	186	430	0.0444444444444444	76	53	292	479
110	199	211	36	454	-0.00888888888888895	199	229	3	469	-0.0422222222222222	77	54	312	457	-0.0155555555555555	85	83	281	451	-0.00222222222222213	216	234	0	450	0	110	122	226	442	0.0177777777777778	163	183	114	440	0.0222222222222223	121	135	181	463	-0.028888888888889	150	152	158	440	0.0222222222222223	81	47	322	450
111	224	201	38	437	0.0288888888888889	222	223	1	454	-0.00888888888888895	61	51	310	478	-0.0622222222222222	75	118	271	436	0.0311111111111111	246	209	0	445	0.0111111111111111	118	103	231	448	0.00444444444444447	190	164	117	429	0.0466666666666666	124	141	167	468	-0.04	143	143	179	435	0.0333333333333333	58	70	318	454
112	201	193	44	462	-0.0266666666666666	236	218	2	444	0.0133333333333333	66	66	314	454	-0.00888888888888895	85	66	279	470	-0.0444444444444445	207	212	1	480	-0.0666666666666667	96	122	235	447	0.00666666666666671	177	165	105	453	-0.0066666666666666	140	147	187	426	0.0533333333333333	150	152	180	418	0.0711111111111111	85	52	299	464
113	191	198	41	470	-0.0444444444444445	228	237	3	432	0.04	63	69	323	445	0.0111111111111111	86	97	272	445	0.0111111111111111	221	226	0	453	-0.0066666666666666	110	108	239	443	0.0155555555555555	184	150	127	439	0.0244444444444445	135	134	185	446	0.00888888888888884	158	133	158	451	-0.00222222222222213	68	54	281	497
114	199	197	41	463	-0.028888888888889	234	207	3	456	-0.0133333333333334	67	51	331	451	-0.00222222222222213	83	97	260	460	-0.0222222222222221	238	230	1	431	0.0422222222222223	114	112	242	432	0.04	177	153	114	456	-0.0133333333333334	143	137	183	437	0.0288888888888889	153	142	162	443	0.0155555555555555	58	72	306	464
115	208	200	43	449	0.00222222222222224	215	213	1	471	-0.0466666666666666	60	62	312	466	-0.0355555555555556	92	89	270	449	0.00222222222222224	211	256	3	430	0.0444444444444444	107	114	208	471	-0.0466666666666666	180	167	124	429	0.0466666666666666	153	126	162	459	-0.02	130	161	168	441	0.02	78	60	321	441
116	177	225	35	463	-0.028888888888889	217	201	6	476	-0.0577777777777777	61	56	335	448	0.00444444444444447	83	92	262	463	-0.028888888888889	212	229	3	456	-0.0133333333333334	113	100	221	466	-0.0355555555555556	150	173	118	459	-0.02	137	141	206	416	0.0755555555555556	154	127	152	467	-0.0377777777777777	63	49	354	434
117	219	204	42	435	0.0333333333333333	228	205	2	465	-0.0333333333333334	63	62	331	444	0.0133333333333333	83	99	267	451	-0.00222222222222213	223	236	0	441	0.02	104	105	245	446	0.00888888888888884	177	161	105	457	-0.0155555555555555	130	126	154	490	-0.0888888888888888	156	136	153	455	-0.0111111111111111	79	52	304	465
118	228	190	54	428	0.0488888888888889	215	237	4	444	0.0133333333333333	59	60	325	456	-0.0133333333333334	91	96	279	434	0.0355555555555556	230	235	2	433	0.0377777777777778	110	111	211	468	-0.04	179	165	105	451	-0.00222222222222213	114	144	191	451	-0.00222222222222213	137	165	164	434	0.0355555555555556	69	52	329	450
119	199	216	40	445	0.0111111111111111	222	199	2	477	-0.0600000000000001	67	56	305	472	-0.048888888888889	90	79	288	443	0.0155555555555555	220	238	0	442	0.0177777777777778	108	88	254	450	0	170	158	107	465	-0.0333333333333334	128	144	200	428	0.0488888888888889	133	138	159	470	-0.0444444444444445	60	62	322	456
120	203	210	41	446	0.00888888888888884	227	220	4	449	0.00222222222222224	56	51	337	456	-0.0133333333333334	79	80	282	459	-0.02	224	220	0	456	-0.0133333333333334	116	126	208	450	0	169	167	112	452	-0.00444444444444447	119	160	199	422	0.0622222222222222	144	143	165	448	0.00444444444444447	71	64	306	459
121	193	221	50	436	0.0311111111111111	224	242	4	430	0.0444444444444444	69	58	300	473	-0.0511111111111111	83	85	293	439	0.0244444444444445	194	241	0	465	-0.0333333333333334	102	111	247	440	0.0222222222222223	189	158	117	436	0.0311111111111111	127	151	190	432	0.04	130	154	181	435	0.0333333333333333	72	67	283	478
122	180	199	52	469	-0.0422222222222222	235	226	4	435	0.0333333333333333	58	56	334	452	-0.00444444444444447	82	90	290	438	0.0266666666666666	222	235	1	442	0.0177777777777778	118	115	245	422	0.0622222222222222	173	160	118	449	0.00222222222222224	141	121	175	463	-0.028888888888889	153	158	164	425	0.0555555555555556	57	63	324	456
123	204	208	47	441	0.02	223	216	4	457	-0.0155555555555555	57	55	326	462	-0.0266666666666666	67	88	288	457	-0.0155555555555555	215	233	0	452	-0.00444444444444447	123	108	232	437	0.0288888888888889	173	168	118	441	0.02	155	140	168	437	0.0288888888888889	133	152	188	427	0.0511111111111111	64	65	327	444
124	205	213	46	436	0.0311111111111111	211	246	3	440	0.0222222222222223	51	45	327	477	-0.0600000000000001	83	84	274	459	-0.02	240	225	0	435	0.0333333333333333	101	112	235	452	-0.00444444444444447	178	152	108	462	-0.0266666666666666	134	145	165	456	-0.0133333333333334	131	135	186	448	0.00444444444444447	63	63	314	460
125	209	201	43	447	0.00666666666666671	204	209	4	483	-0.0733333333333333	67	49	330	454	-0.00888888888888895	81	102	275	442	0.0177777777777778	215	236	1	448	0.00444444444444447	96	95	259	450	0	162	171	113	454	-0.00888888888888895	148	139	192	421	0.0644444444444444	154	147	171	428	0.0488888888888889	69	55	312	464
126	200	193	41	466	-0.0355555555555556	227	230	4	439	0.0244444444444445	56	44	355	445	0.0111111111111111	92	96	292	420	0.0666666666666667	239	226	0	435	0.0333333333333333	114	116	208	462	-0.0266666666666666	169	182	124	425	0.0555555555555556	115	158	198	429	0.0466666666666666	133	140	164	463	-0.028888888888889	89	55	320	436
127	215	197	28	460	-0.0222222222222221	227	229	2	442	0.0177777777777778	67	61	312	460	-0.0222222222222221	80	97	280	443	0.0155555555555555	209	229	1	461	-0.0244444444444445	130	115	221	434	0.0355555555555556	176	152	113	459	-0.02	121	130	188	461	-0.0244444444444445	127	156	167	450	0	80	64	292	464
128	197	192	44	467	-0.0377777777777777	221	234	5	440	0.0222222222222223	56	64	329	451	-0.00222222222222213	80	99	261	460	-0.0222222222222221	229	219	2	450	0	110	115	226	449	0.00222222222222224	173	154	95	478	-0.0622222222222222	127	143	212	418	0.0711111111111111	135	143	170	452	-0.00444444444444447	73	60	340	427
129	202	205	42	451	-0.00222222222222213	245	233	6	416	0.0755555555555556	67	50	329	454	-0.00888888888888895	70	80	290	460	-0.0222222222222221	220	250	0	430	0.0444444444444444	111	110	245	434	0.0355555555555556	160	166	121	453	-0.0066666666666666	132	129	189	450	0	134	149	176	441	0.02	76	66	294	464
130	205	192	46	457	-0.0155555555555555	214	203	3	480	-0.0666666666666667	57	65	330	448	0.00444444444444447	80	98	276	446	0.00888888888888884	203	231	1	465	-0.0333333333333334	112	114	247	427	0.0511111111111111	156	182	104	458	-0.0177777777777777	139	133	178	450	0	132	152	173	443	0.0155555555555555	78	62	318	442
131	227	202	34	437	0.0288888888888889	223	225	3	449	0.00222222222222224	60	65	303	472	-0.048888888888889	98	98	264	440	0.0222222222222223	228	226	0	446	0.00888888888888884	99	114	231	456	-0.0133333333333334	167	179	127	427	0.0511111111111111	124	140	177	459	-0.02	163	147	154	436	0.0311111111111111	64	63	303	470
132	206	209	40	445	0.0111111111111111	213	230	2	455	-0.0111111111111111	82	44	318	456	-0.0133333333333334	78	104	287	431	0.0422222222222223	208	241	1	450	0	113	111	236	440	0.0222222222222223	173	176	101	450	0	144	150	167	439	0.0244444444444445	146	156	165	433	0.0377777777777778	62	56	308	474
133	200	197	36	467	-0.0377777777777777	248	220	3	429	0.0466666666666666	61	48	339	452	-0.00444444444444447	73	92	275	460	-0.0222222222222221	237	195	2	466	-0.0355555555555556	113	100	247	440	0.0222222222222223	190	143	118	449	0.00222222222222224	148	144	194	414	0.08	143	156	155	446	0.00888888888888884	75	58	331	436
134	198	200	32	470	-0.0444444444444445	228	227	1	444	0.0133333333333333	69	57	316	458	-0.0177777777777777	86	96	266	452	-0.00444444444444447	212	237	2	449	0.00222222222222224	103	116	244	437	0.0288888888888889	174	175	108	443	0.0155555555555555	153	136	176	435	0.0333333333333333	151	136	184	429	0.0466666666666666	63	67	329	441
135	204	199	40	457	-0.0155555555555555	241	232	2	425	0.0555555555555556	68	43	313	476	-0.0577777777777777	84	91	296	429	0.0466666666666666	223	215	1	461	-0.0244444444444445	98	120	265	417	0.0733333333333334	167	160	112	461	-0.0244444444444445	128	140	181	451	-0.00222222222222213	138	170	167	425	0.0555555555555556	57	69	311	463
136	216	200	52	432	0.04	212	211	3	474	-0.0533333333333332	58	72	359	411	0.0866666666666667	83	72	283	462	-0.0266666666666666	210	217	2	471	-0.0466666666666666	109	125	224	442	0.0177777777777778	173	166	122	439	0.0244444444444445	112	143	212	433	0.0377777777777778	150	133	156	461	-0.0244444444444445	88	43	343	426
137	217	182	46	455	-0.0111111111111111	222	223	2	453	-0.0066666666666666	55	42	319	484	-0.0755555555555556	87	103	279	431	0.0422222222222223	219	229	3	449	0.00222222222222224	97	93	259	451	-0.00222222222222213	177	164	121	438	0.0266666666666666	126	162	179	433	0.0377777777777778	155	144	175	426	0.0533333333333333	80	52	323	445
138	195	204	34	467	-0.0377777777777777	238	216	4	442	0.0177777777777778	70	49	294	487	-0.0822222222222222	81	98	275	446	0.00888888888888884	241	245	2	412	0.0844444444444444	105	116	219	460	-0.0222222222222221	186	166	107	441	0.02	130	141	172	457	-0.0155555555555555	129	154	167	450	0	59	67	351	423
139	211	198	43	448	0.00444444444444447	217	220	4	459	-0.02	59	45	323	473	-0.0511111111111111	93	86	261	460	-0.0222222222222221	227	214	0	459	-0.02	108	108	240	444	0.0133333333333333	169	162	107	462	-0.0266666666666666	142	134	179	445	0.0111111111111111	150	139	159	452	-0.00444444444444447	64	55	312	469
140	199	208	42	451	-0.00222222222222213	223	225	1	451	-0.00222222222222213	56	51	342	451	-0.00222222222222213	85	96	274	445	0.0111111111111111	227	231	1	441	0.02	102	110	241	447	0.00666666666666671	145	180	105	470	-0.0444444444444445	122	139	192	447	0.00666666666666671	146	150	167	437	0.0288888888888889	69	72	342	417
141	219	191	48	442	0.0177777777777778	246	210	5	439	0.0244444444444445	72	57	341	430	0.0444444444444444	96	81	296	427	0.0511111111111111	228	221	0	451	-0.00222222222222213	126	105	224	445	0.0111111111111111	180	146	141	433	0.0377777777777778	139	127	181	453	-0.0066666666666666	135	116	183	466	-0.0355555555555556	83	65	326	426
142	193	206	38	463	-0.028888888888889	234	219	4	443	0.0155555555555555	56	55	342	447	0.00666666666666671	86	94	264	456	-0.0133333333333334	218	242	1	439	0.0244444444444445	116	103	252	429	0.0466666666666666	173	157	95	475	-0.0555555555555556	136	125	185	454	-0.00888888888888895	149	135	160	456	-0.0133333333333334	63	68	317	452
143	179	228	39	454	-0.00888888888888895	241	214	1	444	0.0133333333333333	58	59	328	455	-0.0111111111111111	86	88	264	462	-0.0266666666666666	207	241	1	451	-0.00222222222222213	109	107	265	419	0.0688888888888889	178	165	107	450	0	139	132	196	433	0.0377777777777778	150	148	161	441	0.02	73	54	312	461
144	203	191	50	456	-0.0133333333333334	229	236	0	435	0.0333333333333333	59	63	307	471	-0.0466666666666666	91	107	273	429	0.0466666666666666	230	233	0	437	0.0288888888888889	96	114	244	446	0.00888888888888884	173	186	98	443	0.0155555555555555	161	128	196	415	0.0777777777777777	133	140	173	454	-0.00888888888888895	74	66	321	439
145	194	212	58	436	0.0311111111111111	234	226	3	437	0.0288888888888889	62	59	327	452	-0.00444444444444447	73	87	276	464	-0.0311111111111111	231	228	1	440	0.0222222222222223	114	113	238	435	0.0333333333333333	179	167	100	454	-0.00888888888888895	132	134	188	446	0.00888888888888884	151	139	174	436	0.0311111111111111	63	54	299	484
146	224	191	46	439	0.0244444444444445	234	222	2	442	0.0177777777777778	59	56	307	478	-0.0622222222222222	82	74	287	457	-0.0155555555555555	212	206	0	482	-0.0711111111111111	114	119	259	408	0.0933333333333334	172	169	113	446	0.00888888888888884	116	138	183	463	-0.028888888888889	155	135	149	461	-0.0244444444444445	77	63	322	438
147	200	194	35	471	-0.0466666666666666	237	228	4	431	0.0422222222222223	59	61	318	462	-0.0266666666666666	76	95	271	458	-0.0177777777777777	210	218	1	471	-0.0466666666666666	101	97	261	441	0.02	155	176	127	442	0.0177777777777778	136	130	174	460	-0.0222222222222221	141	138	168	453	-0.0066666666666666	68	68	318	446
148	201	207	47	445	0.0111111111111111	229	219	1	451	-0.00222222222222213	56	52	322	470	-0.0444444444444445	80	88	264	468	-0.04	219	218	0	463	-0.028888888888889	121	115	229	435	0.0333333333333333	181	158	103	458	-0.0177777777777777	130	133	166	471	-0.0466666666666666	128	145	193	434	0.0355555555555556	67	59	312	462
149	206	236	44	414	0.08	237	219	6	438	0.0266666666666666	66	47	315	472	-0.048888888888889	92	100	257	451	-0.00222222222222213	227	235	0	438	0.0266666666666666	96	93	238	473	-0.0511111111111111	168	174	112	446	0.00888888888888884	119	138	177	466	-0.0355555555555556	146	133	162	459	-0.02	76	60	305	459
150	197	215	34	454	-0.00888888888888895	205	233	1	461	-0.0244444444444445	62	53	356	429	0.0466666666666666	85	89	280	446	0.00888888888888884	218	241	2	439	0.0244444444444445	91	123	234	452	-0.00444444444444447	185	169	107	439	0.0244444444444445	156	141	155	448	0.00444444444444447	157	141	168	434	0.0355555555555556	55	54	339	452
151	186	226	33	455	-0.0111111111111111	223	239	2	436	0.0311111111111111	67	62	342	429	0.0466666666666666	66	96	305	433	0.0377777777777778	217	212	2	469	-0.0422222222222222	94	130	244	432	0.04	165	153	116	466	-0.0355555555555556	135	138	197	430	0.0444444444444444	132	139	182	447	0.00666666666666671	60	60	340	440
152	239	194	40	427	0.0511111111111111	273	194	4	429	0.0466666666666666	66	69	318	447	0.00666666666666671	75	98	290	437	0.0288888888888889	219	249	1	431	0.0422222222222223	112	128	234	426	0.0533333333333333	173	152	122	453	-0.0066666666666666	152	129	173	446	0.00888888888888884	143	159	162	436	0.0311111111111111	72	60	339	429
153	204	189	47	460	-0.0222222222222221	215	231	3	451	-0.00222222222222213	64	62	330	444	0.0133333333333333	82	84	263	471	-0.0466666666666666	207	224	1	468	-0.04	103	116	232	449	0.00222222222222224	172	180	111	437	0.0288888888888889	134	153	184	429	0.0466666666666666	140	150	172	438	0.0266666666666666	65	48	330	457
154	205	204	35	456	-0.0133333333333334	256	221	1	422	0.0622222222222222	60	52	338	450	0	89	86	281	444	0.0133333333333333	219	241	2	438	0.0266666666666666	121	114	237	428	0.0488888888888889	168	174	92	466	-0.0355555555555556	147	141	154	458	-0.0177777777777777	146	131	168	455	-0.0111111111111111	70	60	339	431
155	192	203	39	466	-0.0355555555555556	239	211	4	446	0.00888888888888884	73	60	300	467	-0.0377777777777777	86	83	273	458	-0.0177777777777777	226	231	0	443	0.0155555555555555	114	99	234	453	-0.0066666666666666	168	181	96	455	-0.0111111111111111	140	135	187	438	0.0266666666666666	157	148	148	447	0.00666666666666671	63	74	310	453
156	221	203	39	437	0.0288888888888889	220	253	3	424	0.0577777777777778	63	63	335	439	0.0244444444444445	75	92	266	467	-0.0377777777777777	235	221	0	444	0.0133333333333333	125	100	234	441	0.02	166	191	88	455	-0.0111111111111111	144	140	170	446	0.00888888888888884	159	150	150	441	0.02	60	56	314	470
157	199	205	55	441	0.02	218	232	2	448	0.00444444444444447	60	62	302	476	-0.0577777777777777	96	97	262	445	0.0111111111111111	217	215	0	468	-0.04	114	134	227	425	0.0555555555555556	163	177	102	458	-0.0177777777777777	129	126	203	442	0.0177777777777778	162	137	157	444	0.0133333333333333	81	56	329	434
158	210	192	40	458	-0.0177777777777777	220	225	2	453	-0.0066666666666666	62	53	327	458	-0.0177777777777777	94	81	285	440	0.0222222222222223	217	232	1	450	0	109	116	250	425	0.0555555555555556	158	174	111	457	-0.0155555555555555	120	126	194	460	-0.0222222222222221	133	139	166	462	-0.0266666666666666	69	50	332	449
159	203	205	42	450	0	250	225	3	422	0.0622222222222222	63	49	310	478	-0.0622222222222222	66	97	273	464	-0.0311111111111111	216	233	0	451	-0.00222222222222213	93	127	243	437	0.0288888888888889	147	146	126	481	-0.068888888888889	133	130	189	448	0.00444444444444447	148	137	165	450	0	66	57	331	446
160	182	220	41	457	-0.0155555555555555	219	211	1	469	-0.0422222222222222	53	52	323	472	-0.048888888888889	72	96	283	449	0.00222222222222224	227	248	0	425	0.0555555555555556	119	98	225	458	-0.0177777777777777	176	175	108	441	0.02	126	141	182	451	-0.00222222222222213	145	132	175	448	0.00444444444444447	78	56	314	452
161	234	208	36	422	0.0622222222222222	206	238	7	449	0.00222222222222224	58	49	318	475	-0.0555555555555556	80	81	281	458	-0.0177777777777777	211	241	1	447	0.00666666666666671	112	101	243	444	0.0133333333333333	184	163	102	451	-0.00222222222222213	161	132	181	426	0.0533333333333333	144	145	172	439	0.0244444444444445	69	50	328	453
162	199	186	38	477	-0.0600000000000001	235	234	2	429	0.0466666666666666	59	54	353	434	0.0355555555555556	78	101	265	456	-0.0133333333333334	233	231	1	435	0.0333333333333333	102	115	235	448	0.00444444444444447	168	176	111	445	0.0111111111111111	108	141	185	466	-0.0355555555555556	139	147	165	449	0.00222222222222224	75	53	311	461
163	196	198	52	454	-0.00888888888888895	245	217	2	436	0.0311111111111111	61	60	326	453	-0.0066666666666666	93	88	249	470	-0.0444444444444445	231	242	1	426	0.0533333333333333	104	120	229	447	0.00666666666666671	170	142	112	476	-0.0577777777777777	140	133	173	454	-0.00888888888888895	147	135	187	431	0.0422222222222223	67	70	303	460
164	191	201	44	464	-0.0311111111111111	233	221	5	441	0.02	66	53	324	457	-0.0155555555555555	90	91	255	464	-0.0311111111111111	226	203	0	471	-0.0466666666666666	93	115	230	462	-0.0266666666666666	146	153	113	488	-0.0844444444444445	137	146	164	453	-0.0066666666666666	142	129	166	463	-0.028888888888889	72	57	302	469
165	229	221	45	405	0.1	228	210	2	460	-0.0222222222222221	56	53	322	469	-0.0422222222222222	71	82	280	467	-0.0377777777777777	227	216	0	457	-0.0155555555555555	109	109	256	426	0.0533333333333333	169	157	112	462	-0.0266666666666666	145	127	177	451	-0.00222222222222213	128	149	168	455	-0.0111111111111111	71	65	314	450
166	235	207	35	423	0.0600000000000001	257	213	6	424	0.0577777777777778	65	76	343	416	0.0755555555555556	71	95	265	469	-0.0422222222222222	231	221	1	447	0.00666666666666671	119	119	221	441	0.02	157	166	123	454	-0.00888888888888895	135	147	171	447	0.00666666666666671	143	131	182	444	0.0133333333333333	68	49	304	479
167	206	196	45	453	-0.0066666666666666	237	222	3	438	0.0266666666666666	52	64	334	450	0	78	104	268	450	0	233	224	0	443	0.0155555555555555	106	104	229	461	-0.0244444444444445	187	166	119	428	0.0488888888888889	128	127	194	451	-0.00222222222222213	149	144	151	456	-0.0133333333333334	70	58	325	447
168	206	232	30	432	0.04	227	233	3	437	0.0288888888888889	64	52	348	436	0.0311111111111111	84	95	268	453	-0.0066666666666666	227	203	1	469	-0.0422222222222222	100	88	239	473	-0.0511111111111111	181	174	115	430	0.0444444444444444	150	126	187	437	0.0288888888888889	148	136	162	454	-0.00888888888888895	68	72	355	405
169	209	203	55	433	0.0377777777777778	222	234	1	443	0.0155555555555555	77	58	309	456	-0.0133333333333334	59	91	268	482	-0.0711111111111111	238	199	0	463	-0.028888888888889	98	109	228	465	-0.0333333333333334	174	168	101	457	-0.0155555555555555	125	149	199	427	0.0511111111111111	153	144	144	459	-0.02	56	57	345	442
170	194	173	39	494	-0.0977777777777777	232	228	0	440	0.0222222222222223	55	53	344	448	0.00444444444444447	90	88	271	451	-0.00222222222222213	205	227	4	464	-0.0311111111111111	108	88	258	446	0.00888888888888884	171	167	118	444	0.0133333333333333	121	147	176	456	-0.0133333333333334	141	151	159	449	0.00222222222222224	82	60	292	466
171	207	213	40	440	0.0222222222222223	249	210	5	436	0.0311111111111111	62	57	333	448	0.00444444444444447	82	88	286	444	0.0133333333333333	210	246	3	441	0.02	119	107	224	450	0	178	171	103	448	0.00444444444444447	140	132	197	431	0.0422222222222223	152	145	159	444	0.0133333333333333	70	63	302	465
172	187	195	43	475	-0.0555555555555556	222	221	3	454	-0.00888888888888895	53	63	294	490	-0.0888888888888888	84	92	287	437	0.0288888888888889	247	222	1	430	0.0444444444444444	112	104	246	438	0.0266666666666666	182	155	109	454	-0.00888888888888895	122	128	211	439	0.0244444444444445	149	132	201	418	0.0711111111111111	61	68	339	432
173	203	190	29	478	-0.0622222222222222	223	221	1	455	-0.0111111111111111	68	53	319	460	-0.0222222222222221	68	89	292	451	-0.00222222222222213	230	239	2	429	0.0466666666666666	110	114	222	454	-0.00888888888888895	175	167	117	441	0.02	129	156	161	454	-0.00888888888888895	163	148	167	422	0.0622222222222222	75	49	318	458
174	212	241	43	404	0.102222222222222	228	210	3	459	-0.02	66	52	328	454	-0.00888888888888895	83	81	287	449	0.00222222222222224	220	228	0	452	-0.00444444444444447	118	108	251	423	0.0600000000000001	161	179	89	471	-0.0466666666666666	113	148	184	455	-0.0111111111111111	168	136	148	448	0.00444444444444447	66	56	322	456
175	217	187	51	445	0.0111111111111111	228	232	2	438	0.0266666666666666	52	49	353	446	0.00888888888888884	78	83	284	455	-0.0111111111111111	221	222	0	457	-0.0155555555555555	97	100	234	469	-0.0422222222222222	171	165	121	443	0.0155555555555555	138	134	161	467	-0.0377777777777777	152	151	160	437	0.0288888888888889	77	46	343	434
176	215	213	35	437	0.0288888888888889	214	240	1	445	0.0111111111111111	54	64	342	440	0.0222222222222223	70	87	297	446	0.00888888888888884	210	236	0	454	-0.00888888888888895	99	121	234	446	0.00888888888888884	174	164	100	462	-0.0266666666666666	144	126	175	455	-0.0111111111111111	147	133	169	451	-0.00222222222222213	81	60	304	455
177	219	194	44	443	0.0155555555555555	216	243	4	437	0.0288888888888889	62	59	337	442	0.0177777777777778	77	96	274	453	-0.0066666666666666	212	227	0	461	-0.0244444444444445	92	97	249	462	-0.0266666666666666	210	158	105	427	0.0511111111111111	140	126	163	471	-0.0466666666666666	143	153	155	449	0.00222222222222224	73	55	334	438
178	197	216	39	448	0.00444444444444447	223	217	3	457	-0.0155555555555555	66	40	362	432	0.04	93	97	243	467	-0.0377777777777777	236	255	0	409	0.0911111111111111	119	102	260	419	0.0688888888888889	165	165	108	462	-0.0266666666666666	120	154	172	454	-0.00888888888888895	149	138	156	457	-0.0155555555555555	72	65	313	450
179	218	200	32	450	0	220	231	2	447	0.00666666666666671	56	55	348	441	0.02	74	86	274	466	-0.0355555555555556	237	223	1	439	0.0244444444444445	100	111	232	457	-0.0155555555555555	170	152	107	471	-0.0466666666666666	140	132	181	447	0.00666666666666671	140	152	152	456	-0.0133333333333334	67	54	331	448
180	196	218	37	449	0.00222222222222224	226	252	4	418	0.0711111111111111	74	47	332	447	0.00666666666666671	82	98	265	455	-0.0111111111111111	207	238	0	455	-0.0111111111111111	124	104	241	431	0.0422222222222223	181	159	109	451	-0.00222222222222213	143	128	181	448	0.00444444444444447	142	145	160	453	-0.0066666666666666	63	55	319	463
181	223	184	34	459	-0.02	258	219	4	419	0.0688888888888889	68	49	323	460	-0.0222222222222221	86	93	239	482	-0.0711111111111111	217	214	0	469	-0.0422222222222222	101	99	233	467	-0.0377777777777777	151	151	117	481	-0.068888888888889	151	133	176	440	0.0222222222222223	143	160	161	436	0.0311111111111111	82	55	336	427
182	223	205	35	437	0.0288888888888889	227	221	1	451	-0.00222222222222213	82	56	312	450	0	85	96	266	453	-0.0066666666666666	237	218	1	444	0.0133333333333333	118	100	238	444	0.0133333333333333	175	169	108	448	0.00444444444444447	123	128	195	454	-0.00888888888888895	128	124	162	486	-0.0800000000000001	76	53	315	456
183	213	224	41	422	0.0622222222222222	235	218	3	444	0.0133333333333333	70	52	315	463	-0.028888888888889	68	97	257	478	-0.0622222222222222	230	200	1	469	-0.0422222222222222	113	114	217	456	-0.0133333333333334	173	157	112	458	-0.0177777777777777	133	136	182	449	0.00222222222222224	117	143	172	468	-0.04	67	51	327	455
184	202	214	45	439	0.0244444444444445	222	203	5	470	-0.0444444444444445	69	56	324	451	-0.00222222222222213	82	95	287	436	0.0311111111111111	225	234	0	441	0.02	97	139	218	446	0.00888888888888884	198	174	83	445	0.0111111111111111	136	139	183	442	0.0177777777777778	160	143	159	438	0.0266666666666666	78	58	289	475
185	219	215	40	426	0.0533333333333333	210	236	4	450	0	63	61	314	462	-0.0266666666666666	76	87	278	459	-0.02	227	231	3	439	0.0244444444444445	102	90	258	450	0	155	169	97	479	-0.0644444444444445	139	140	186	435	0.0333333333333333	131	126	168	475	-0.0555555555555556	66	60	320	454
186	190	221	45	444	0.0133333333333333	229	208	2	461	-0.0244444444444445	69	60	334	437	0.0288888888888889	79	83	271	467	-0.0377777777777777	217	230	2	451	-0.00222222222222213	111	110	223	456	-0.0133333333333334	179	159	107	455	-0.0111111111111111	138	133	165	464	-0.0311111111111111	170	159	151	420	0.0666666666666667	88	66	299	447
187	202	205	37	456	-0.0133333333333334	207	222	0	471	-0.0466666666666666	69	56	341	434	0.0355555555555556	82	94	254	470	-0.0444444444444445	207	235	0	458	-0.0177777777777777	106	108	254	432	0.04	159	163	118	460	-0.0222222222222221	126	151	160	463	-0.028888888888889	139	149	167	445	0.0111111111111111	74	48	320	458
188	198	189	53	460	-0.0222222222222221	226	237	1	436	0.0311111111111111	69	59	313	459	-0.02	86	91	285	438	0.0266666666666666	222	216	1	461	-0.0244444444444445	108	104	238	450	0	175	155	103	467	-0.0377777777777777	134	126	183	457	-0.0155555555555555	138	133	167	462	-0.0266666666666666	64	64	311	461
189	190	196	47	467	-0.0377777777777777	234	212	7	447	0.00666666666666671	55	67	316	462	-0.0266666666666666	89	99	229	483	-0.0733333333333333	226	227	2	445	0.0111111111111111	113	108	230	449	0.00222222222222224	188	161	110	441	0.02	127	135	201	437	0.0288888888888889	129	139	154	478	-0.0622222222222222	55	69	312	464
190	220	194	50	436	0.0311111111111111	230	222	4	444	0.0133333333333333	67	57	340	436	0.0311111111111111	91	80	269	460	-0.0222222222222221	222	221	0	457	-0.0155555555555555	95	116	257	432	0.04	206	153	113	428	0.0488888888888889	135	110	193	462	-0.0266666666666666	136	162	156	446	0.00888888888888884	87	59	306	448
191	207	209	43	441	0.02	214	226	5	455	-0.0111111111111111	61	54	325	460	-0.0222222222222221	85	83	262	470	-0.0444444444444445	216	226	1	457	-0.0155555555555555	113	100	245	442	0.0177777777777778	163	189	124	424	0.0577777777777778	145	141	159	455	-0.0111111111111111	147	148	160	445	0.0111111111111111	61	51	320	468
192	208	213	32	447	0.00666666666666671	216	217	1	466	-0.0355555555555556	64	62	310	464	-0.0311111111111111	88	97	274	441	0.02	225	218	0	457	-0.0155555555555555	102	133	225	440	0.0222222222222223	156	169	119	456	-0.0133333333333334	136	148	174	442	0.0177777777777778	154	151	176	419	0.0688888888888889	76	53	309	462
193	220	188	35	457	-0.0155555555555555	227	224	6	443	0.0155555555555555	63	49	336	452	-0.00444444444444447	77	81	315	427	0.0511111111111111	236	208	2	454	-0.00888888888888895	122	112	242	424	0.0577777777777778	149	171	115	465	-0.0333333333333334	160	142	184	414	0.08	153	160	167	420	0.0666666666666667	67	56	311	466
194	195	211	40	454	-0.00888888888888895	216	210	3	471	-0.0466666666666666	47	57	348	448	0.00444444444444447	87	94	269	450	0	205	212	1	482	-0.0711111111111111	113	112	231	444	0.0133333333333333	152	171	91	486	-0.0800000000000001	141	119	177	463	-0.028888888888889	149	162	159	430	0.0444444444444444	73	59	317	451
195	223	204	45	428	0.0488888888888889	206	207	3	484	-0.0755555555555556	54	69	321	456	-0.0133333333333334	69	108	272	451	-0.00222222222222213	216	228	2	454	-0.00888888888888895	100	103	255	442	0.0177777777777778	175	164	104	457	-0.0155555555555555	141	128	187	444	0.0133333333333333	144	139	164	453	-0.0066666666666666	90	51	319	440
196	215	192	29	464	-0.0311111111111111	240	203	2	455	-0.0111111111111111	63	48	330	459	-0.02	103	100	247	450	0	216	229	0	455	-0.0111111111111111	114	126	233	427	0.0511111111111111	173	171	109	447	0.00666666666666671	136	138	170	456	-0.0133333333333334	148	150	169	433	0.0377777777777778	69	52	323	456
197	203	199	47	451	-0.00222222222222213	238	215	3	444	0.0133333333333333	58	58	341	443	0.0155555555555555	85	89	293	433	0.0377777777777778	230	236	2	432	0.04	100	108	228	464	-0.0311111111111111	182	177	110	431	0.0422222222222223	135	123	188	454	-0.00888888888888895	155	133	170	442	0.0177777777777778	64	67	311	458
198	207	204	35	454	-0.00888888888888895	223	219	3	455	-0.0111111111111111	68	55	301	476	-0.0577777777777777	92	84	281	443	0.0155555555555555	233	205	0	462	-0.0266666666666666	97	115	259	429	0.0466666666666666	180	174	99	447	0.00666666666666671	144	112	197	447	0.00666666666666671	163	154	168	415	0.0777777777777777	64	70	319	447
199	210	184	49	457	-0.0155555555555555	223	203	1	473	-0.0511111111111111	57	53	345	445	0.0111111111111111	89	78	273	460	-0.0222222222222221	212	199	1	488	-0.0844444444444445	97	112	227	464	-0.0311111111111111	164	175	122	439	0.0244444444444445	136	143	190	431	0.0422222222222223	146	151	173	430	0.0444444444444444	75	62	304	459
200	198	198	43	461	-0.0244444444444445	230	216	2	452	-0.00444444444444447	59	43	353	445	0.0111111111111111	95	89	274	442	0.0177777777777778	218	241	0	441	0.02	111	112	220	457	-0.0155555555555555	183	159	110	448	0.00444444444444447	129	137	186	448	0.00444444444444447	134	152	182	432	0.04	62	50	335	453
[truncated: 451 more columns]
