# Supplementary material for: Experimental benchmarking of quantum state overlap estimation strategies with photonic systems
Source: Light Sci Appl. 2025 Feb 12;14:83. doi: 10.1038/s41377-025-01755-8 (PMC11814415; doi:10.1038/s41377-025-01755-8)
Supplement: Supplementary file 3 — Dataset all [file 41377_2025_1755_MOESM3_ESM.zip › overlap_estimation_data/3_SCM_data/SCM_c01.csv]

Data No.	E1_Counts (m =1)	E2_Counts (m =1)	E3_Counts (m =1)	E4_Counts (m =1)	Estimated overlaps (m =1)	E1_Counts (m =2)	E2_Counts (m =2)	E3_Counts (m =2)	E4_Counts (m =2)	Estimated overlaps (m =2)	E1_Counts (m =3)	E2_Counts (m =3)	E3_Counts (m =3)	E4_Counts (m =3)	Estimated overlaps (m =3)	E1_Counts (m =4)	E2_Counts (m =4)	E3_Counts (m =4)	E4_Counts (m =4)	Estimated overlaps (m =4)	E1_Counts (m =5)	E2_Counts (m =5)	E3_Counts (m =5)	E4_Counts (m =5)	Estimated overlaps (m =5)	E1_Counts (m =6)	E2_Counts (m =6)	E3_Counts (m =6)	E4_Counts (m =6)	Estimated overlaps (m =6)	E1_Counts (m =7)	E2_Counts (m =7)	E3_Counts (m =7)	E4_Counts (m =7)	Estimated overlaps (m =7)	E1_Counts (m =8)	E2_Counts (m =8)	E3_Counts (m =8)	E4_Counts (m =8)	Estimated overlaps (m =8)	E1_Counts (m =9)	E2_Counts (m =9)	E3_Counts (m =9)	E4_Counts (m =9)	Estimated overlaps (m =9)	E1_Counts (m =10)	E2_Counts (m =10)	E3_Counts (m =10)	E4_Counts (m =10)
1	140	335	46	379	0.157777777777778	161	110	223	406	0.0977777777777777	72	72	350	406	0.0977777777777777	126	332	25	417	0.0733333333333334	126	21	342	411	0.0866666666666667	143	302	29	426	0.0533333333333333	249	148	72	431	0.0422222222222223	315	121	19	445	0.0111111111111111	56	312	137	395	0.122222222222222	263	114	149	374
2	140	343	41	376	0.164444444444444	166	114	242	378	0.16	83	73	349	395	0.122222222222222	154	344	11	391	0.131111111111111	124	20	387	369	0.18	123	315	46	416	0.0755555555555556	272	183	82	363	0.193333333333333	310	131	26	433	0.0377777777777778	70	283	129	418	0.0711111111111111	281	120	123	376
3	126	349	40	385	0.144444444444444	152	99	234	415	0.0777777777777777	85	53	349	413	0.0822222222222222	137	348	12	403	0.104444444444444	124	15	369	392	0.128888888888889	136	305	45	414	0.08	263	157	70	410	0.0888888888888889	307	112	35	446	0.00888888888888884	61	291	151	397	0.117777777777778	263	99	129	409
4	142	346	40	372	0.173333333333333	140	104	232	424	0.0577777777777778	88	64	316	432	0.04	145	352	19	384	0.146666666666667	100	11	371	418	0.0711111111111111	141	330	22	407	0.0955555555555555	270	164	64	402	0.106666666666667	323	128	27	422	0.0622222222222222	55	305	157	383	0.148888888888889	264	118	134	384
5	123	331	42	404	0.102222222222222	158	104	242	396	0.12	78	80	348	394	0.124444444444444	130	342	10	418	0.0711111111111111	116	14	369	401	0.108888888888889	130	314	28	428	0.0488888888888889	245	183	82	390	0.133333333333333	295	133	42	430	0.0444444444444444	52	276	156	416	0.0755555555555556	284	121	114	381
6	124	312	34	430	0.0444444444444444	162	126	242	370	0.177777777777778	78	67	338	417	0.0733333333333334	160	350	17	373	0.171111111111111	130	21	341	408	0.0933333333333334	135	330	27	408	0.0933333333333334	234	182	94	390	0.133333333333333	309	122	23	446	0.00888888888888884	52	285	147	416	0.0755555555555556	243	115	118	424
7	140	343	31	386	0.142222222222222	132	113	243	412	0.0844444444444444	70	75	347	408	0.0933333333333334	113	342	18	427	0.0511111111111111	120	15	384	381	0.153333333333333	148	306	38	408	0.0933333333333334	233	164	86	417	0.0733333333333334	334	117	34	415	0.0777777777777777	70	264	150	416	0.0755555555555556	269	124	110	397
8	144	327	45	384	0.146666666666667	165	119	214	402	0.106666666666667	82	62	355	401	0.108888888888889	127	335	21	417	0.0733333333333334	117	10	381	392	0.128888888888889	133	296	30	441	0.02	269	171	77	383	0.148888888888889	341	122	33	404	0.102222222222222	77	298	131	394	0.124444444444444	266	98	135	401
9	139	331	42	388	0.137777777777778	148	94	262	396	0.12	83	67	340	410	0.0888888888888889	139	330	27	404	0.102222222222222	122	14	368	396	0.12	124	312	31	433	0.0377777777777778	247	163	68	422	0.0622222222222222	340	136	31	393	0.126666666666667	65	282	157	396	0.12	265	105	144	386
10	132	330	49	389	0.135555555555556	163	109	231	397	0.117777777777778	79	75	341	405	0.1	138	331	15	416	0.0755555555555556	128	22	360	390	0.133333333333333	122	304	31	443	0.0155555555555555	254	208	79	359	0.202222222222222	356	107	35	402	0.106666666666667	52	284	151	413	0.0822222222222222	248	112	119	421
11	143	347	41	369	0.18	150	125	239	386	0.142222222222222	88	55	345	412	0.0844444444444444	130	331	16	423	0.0600000000000001	138	14	347	401	0.108888888888889	125	327	23	425	0.0555555555555556	241	153	77	429	0.0466666666666666	326	117	30	427	0.0511111111111111	60	287	140	413	0.0822222222222222	285	133	130	352
12	144	317	33	406	0.0977777777777777	155	127	231	387	0.14	87	66	361	386	0.142222222222222	129	316	22	433	0.0377777777777778	123	13	363	401	0.108888888888889	132	319	43	406	0.0977777777777777	267	165	68	400	0.111111111111111	307	136	40	417	0.0733333333333334	68	307	150	375	0.166666666666667	273	105	138	384
13	134	315	50	401	0.108888888888889	141	109	241	409	0.0911111111111111	64	69	348	419	0.0688888888888889	134	343	20	403	0.104444444444444	103	15	366	416	0.0755555555555556	132	317	28	423	0.0600000000000001	256	199	73	372	0.173333333333333	316	108	41	435	0.0333333333333333	65	288	154	393	0.126666666666667	250	120	132	398
14	144	311	48	397	0.117777777777778	138	109	226	427	0.0511111111111111	80	82	319	419	0.0688888888888889	131	342	18	409	0.0911111111111111	127	24	376	373	0.171111111111111	125	356	37	382	0.151111111111111	273	144	74	409	0.0911111111111111	328	121	39	412	0.0844444444444444	69	304	157	370	0.177777777777778	273	126	133	368
15	134	304	47	415	0.0777777777777777	159	112	228	401	0.108888888888889	86	72	320	422	0.0622222222222222	111	372	20	397	0.117777777777778	131	18	352	399	0.113333333333333	131	330	39	400	0.111111111111111	251	180	69	400	0.111111111111111	331	109	31	429	0.0466666666666666	70	269	156	405	0.1	244	113	120	423
16	129	338	39	394	0.124444444444444	147	101	243	409	0.0911111111111111	64	56	373	407	0.0955555555555555	119	328	24	429	0.0466666666666666	112	14	343	431	0.0422222222222223	127	309	38	426	0.0533333333333333	282	157	61	400	0.111111111111111	330	124	31	415	0.0777777777777777	60	300	150	390	0.133333333333333	270	94	123	413
17	125	352	38	385	0.144444444444444	162	98	250	390	0.133333333333333	80	71	344	405	0.1	132	356	22	390	0.133333333333333	110	15	362	413	0.0822222222222222	126	324	30	420	0.0666666666666667	282	143	75	400	0.111111111111111	324	148	36	392	0.128888888888889	66	280	137	417	0.0733333333333334	278	105	124	393
18	138	330	39	393	0.126666666666667	169	103	207	421	0.0644444444444444	73	70	339	418	0.0711111111111111	126	357	19	398	0.115555555555556	108	14	398	380	0.155555555555556	127	313	29	431	0.0422222222222223	237	198	79	386	0.142222222222222	333	131	32	404	0.102222222222222	63	296	169	372	0.173333333333333	249	113	130	408
19	151	328	32	389	0.135555555555556	162	112	223	403	0.104444444444444	98	73	345	384	0.146666666666667	142	326	22	410	0.0888888888888889	109	19	355	417	0.0733333333333334	127	307	39	427	0.0511111111111111	262	186	62	390	0.133333333333333	331	123	27	419	0.0688888888888889	76	247	156	421	0.0644444444444444	265	118	126	391
20	143	300	46	411	0.0866666666666667	128	114	259	399	0.113333333333333	77	72	358	393	0.126666666666667	151	338	15	396	0.12	100	15	386	399	0.113333333333333	116	322	26	436	0.0311111111111111	277	160	74	389	0.135555555555556	318	127	31	424	0.0577777777777778	76	277	147	400	0.111111111111111	235	123	133	409
21	163	307	32	398	0.115555555555556	147	99	248	406	0.0977777777777777	95	65	339	401	0.108888888888889	136	341	16	407	0.0955555555555555	115	16	356	413	0.0822222222222222	133	300	41	426	0.0533333333333333	236	165	95	404	0.102222222222222	318	125	28	429	0.0466666666666666	45	292	163	400	0.111111111111111	267	106	127	400
22	137	321	39	403	0.104444444444444	140	114	254	392	0.128888888888889	99	74	355	372	0.173333333333333	138	302	20	440	0.0222222222222223	116	19	374	391	0.131111111111111	128	310	28	434	0.0355555555555556	270	168	70	392	0.128888888888889	345	121	36	398	0.115555555555556	68	283	148	401	0.108888888888889	281	98	141	380
23	142	313	38	407	0.0955555555555555	156	111	231	402	0.106666666666667	89	61	351	399	0.113333333333333	143	343	23	391	0.131111111111111	99	14	408	379	0.157777777777778	126	319	31	424	0.0577777777777778	274	154	82	390	0.133333333333333	301	137	40	422	0.0622222222222222	67	293	167	373	0.171111111111111	260	101	124	415
24	141	315	44	400	0.111111111111111	147	123	224	406	0.0977777777777777	76	62	355	407	0.0955555555555555	123	337	17	423	0.0600000000000001	118	24	370	388	0.137777777777778	135	305	24	436	0.0311111111111111	252	171	65	412	0.0844444444444444	321	129	44	406	0.0977777777777777	61	285	139	415	0.0777777777777777	274	116	122	388
25	127	346	55	372	0.173333333333333	153	98	231	418	0.0711111111111111	64	78	388	370	0.177777777777778	137	348	23	392	0.128888888888889	132	5	363	400	0.111111111111111	141	347	30	382	0.151111111111111	262	156	76	406	0.0977777777777777	303	137	37	423	0.0600000000000001	53	310	134	403	0.104444444444444	255	113	143	389
26	144	331	50	375	0.166666666666667	162	99	242	397	0.117777777777778	88	55	330	427	0.0511111111111111	131	362	16	391	0.131111111111111	120	24	348	408	0.0933333333333334	118	334	31	417	0.0733333333333334	275	161	73	391	0.131111111111111	344	133	40	383	0.148888888888889	62	276	169	393	0.126666666666667	271	103	129	397
27	124	338	42	396	0.12	167	82	235	416	0.0755555555555556	73	78	333	416	0.0755555555555556	145	332	18	405	0.1	111	18	340	431	0.0422222222222223	143	330	35	392	0.128888888888889	272	168	66	394	0.124444444444444	301	121	33	445	0.0111111111111111	69	295	140	396	0.12	289	108	136	367
28	129	337	31	403	0.104444444444444	170	102	230	398	0.115555555555556	82	70	337	411	0.0866666666666667	119	349	13	419	0.0688888888888889	130	16	354	400	0.111111111111111	128	318	32	422	0.0622222222222222	247	173	76	404	0.102222222222222	321	137	30	412	0.0844444444444444	61	269	164	406	0.0977777777777777	265	111	136	388
29	135	303	44	418	0.0711111111111111	164	106	233	397	0.117777777777778	78	78	358	386	0.142222222222222	151	339	22	388	0.137777777777778	122	18	363	397	0.117777777777778	125	309	32	434	0.0355555555555556	242	169	84	405	0.1	316	143	29	412	0.0844444444444444	72	299	136	393	0.126666666666667	254	88	133	425
30	132	336	37	395	0.122222222222222	135	116	256	393	0.126666666666667	73	59	326	442	0.0177777777777778	122	337	15	426	0.0533333333333333	118	18	356	408	0.0933333333333334	135	324	40	401	0.108888888888889	254	185	74	387	0.14	317	122	33	428	0.0488888888888889	74	277	157	392	0.128888888888889	283	120	135	362
31	160	297	35	408	0.0933333333333334	142	106	241	411	0.0866666666666667	84	67	342	407	0.0955555555555555	145	321	16	418	0.0711111111111111	126	15	366	393	0.126666666666667	128	325	37	410	0.0888888888888889	249	162	71	418	0.0711111111111111	315	118	32	435	0.0333333333333333	62	288	161	389	0.135555555555556	286	106	138	370
32	141	334	38	387	0.14	149	102	225	424	0.0577777777777778	89	56	339	416	0.0755555555555556	142	364	20	374	0.168888888888889	118	16	364	402	0.106666666666667	127	317	30	426	0.0533333333333333	242	182	92	384	0.146666666666667	325	110	40	425	0.0555555555555556	75	284	154	387	0.14	242	94	148	416
33	135	316	39	410	0.0888888888888889	146	121	223	410	0.0888888888888889	65	76	334	425	0.0555555555555556	128	343	14	415	0.0777777777777777	123	14	354	409	0.0911111111111111	117	335	37	411	0.0866666666666667	260	160	61	419	0.0688888888888889	336	124	29	411	0.0866666666666667	76	263	137	424	0.0577777777777778	271	107	140	382
34	160	340	35	365	0.188888888888889	150	105	241	404	0.102222222222222	75	77	362	386	0.142222222222222	143	329	24	404	0.102222222222222	113	19	366	402	0.106666666666667	131	329	32	408	0.0933333333333334	251	156	82	411	0.0866666666666667	319	141	34	406	0.0977777777777777	67	307	135	391	0.131111111111111	267	110	142	381
35	132	338	35	395	0.122222222222222	175	104	229	392	0.128888888888889	74	62	349	415	0.0777777777777777	119	352	21	408	0.0933333333333334	136	15	361	388	0.137777777777778	138	330	32	400	0.111111111111111	245	184	75	396	0.12	319	132	37	412	0.0844444444444444	80	265	164	391	0.131111111111111	291	104	126	379
36	123	351	49	377	0.162222222222222	147	120	232	401	0.108888888888889	87	74	337	402	0.106666666666667	123	343	14	420	0.0666666666666667	142	20	360	378	0.16	129	310	24	437	0.0288888888888889	267	150	78	405	0.1	325	125	30	420	0.0666666666666667	70	293	139	398	0.115555555555556	279	109	134	378
37	137	351	43	369	0.18	155	108	242	395	0.122222222222222	83	56	352	409	0.0911111111111111	134	359	21	386	0.142222222222222	115	17	377	391	0.131111111111111	125	314	45	416	0.0755555555555556	260	180	86	374	0.168888888888889	323	123	45	409	0.0911111111111111	66	262	147	425	0.0555555555555556	267	104	129	400
38	142	330	35	393	0.126666666666667	166	122	237	375	0.166666666666667	80	75	338	407	0.0955555555555555	117	334	21	428	0.0488888888888889	127	23	345	405	0.1	127	349	32	392	0.128888888888889	230	182	57	431	0.0422222222222223	332	115	40	413	0.0822222222222222	74	282	148	396	0.12	270	111	110	409
39	141	351	31	377	0.162222222222222	148	119	229	404	0.102222222222222	98	57	368	377	0.162222222222222	132	372	15	381	0.153333333333333	127	13	388	372	0.173333333333333	148	309	22	421	0.0644444444444444	263	162	76	399	0.113333333333333	293	121	27	459	-0.02	60	297	142	401	0.108888888888889	265	106	137	392
40	117	321	37	425	0.0555555555555556	160	115	238	387	0.14	92	71	377	360	0.2	130	327	20	423	0.0600000000000001	110	16	372	402	0.106666666666667	123	326	44	407	0.0955555555555555	269	147	72	412	0.0844444444444444	317	119	32	432	0.04	53	301	156	390	0.133333333333333	266	119	128	387
41	143	304	44	409	0.0911111111111111	158	106	248	388	0.137777777777778	69	79	364	388	0.137777777777778	140	335	20	405	0.1	131	17	331	421	0.0644444444444444	127	307	34	432	0.04	260	169	71	400	0.111111111111111	320	121	38	421	0.0644444444444444	61	297	137	405	0.1	251	100	143	406
42	124	318	60	398	0.115555555555556	151	114	233	402	0.106666666666667	76	76	327	421	0.0644444444444444	128	346	21	405	0.1	111	11	359	419	0.0688888888888889	120	342	52	386	0.142222222222222	275	170	66	389	0.135555555555556	348	129	29	394	0.124444444444444	74	296	146	384	0.146666666666667	256	95	139	410
43	141	352	41	366	0.186666666666667	143	109	255	393	0.126666666666667	85	72	320	423	0.0600000000000001	132	350	17	401	0.108888888888889	117	19	359	405	0.1	133	320	37	410	0.0888888888888889	260	151	85	404	0.102222222222222	306	124	24	446	0.00888888888888884	68	277	138	417	0.0733333333333334	269	109	119	403
44	153	341	42	364	0.191111111111111	165	101	247	387	0.14	78	63	365	394	0.124444444444444	141	317	20	422	0.0622222222222222	118	10	353	419	0.0688888888888889	138	322	46	394	0.124444444444444	274	193	77	356	0.208888888888889	344	147	33	376	0.164444444444444	73	257	155	415	0.0777777777777777	261	103	138	398
45	127	322	39	412	0.0844444444444444	151	116	221	412	0.0844444444444444	75	76	326	423	0.0600000000000001	136	324	27	413	0.0822222222222222	119	14	366	401	0.108888888888889	130	331	33	406	0.0977777777777777	255	162	70	413	0.0822222222222222	325	123	36	416	0.0755555555555556	55	267	147	431	0.0422222222222223	263	90	102	445
46	145	340	45	370	0.177777777777778	142	93	266	399	0.113333333333333	86	80	344	390	0.133333333333333	114	305	20	461	-0.0244444444444445	149	18	372	361	0.197777777777778	160	291	35	414	0.08	249	180	81	390	0.133333333333333	310	130	36	424	0.0577777777777778	75	272	139	414	0.08	280	100	130	390
47	142	333	47	378	0.16	141	115	241	403	0.104444444444444	77	81	337	405	0.1	136	360	17	387	0.14	123	11	338	428	0.0488888888888889	162	302	31	405	0.1	287	177	69	367	0.184444444444444	327	126	22	425	0.0555555555555556	74	288	131	407	0.0955555555555555	295	103	106	396
48	145	314	43	398	0.115555555555556	161	96	237	406	0.0977777777777777	86	68	339	407	0.0955555555555555	149	308	25	418	0.0711111111111111	129	18	361	392	0.128888888888889	137	316	32	415	0.0777777777777777	268	149	80	403	0.104444444444444	315	133	29	423	0.0600000000000001	54	284	164	398	0.115555555555556	248	123	130	399
49	149	316	41	394	0.124444444444444	184	109	237	370	0.177777777777778	92	67	350	391	0.131111111111111	138	357	25	380	0.155555555555556	133	10	368	389	0.135555555555556	138	301	31	430	0.0444444444444444	264	155	82	399	0.113333333333333	330	127	39	404	0.102222222222222	68	289	130	413	0.0822222222222222	256	106	125	413
50	135	320	34	411	0.0866666666666667	163	103	225	409	0.0911111111111111	83	62	363	392	0.128888888888889	116	350	24	410	0.0888888888888889	127	17	326	430	0.0444444444444444	121	340	37	402	0.106666666666667	259	178	67	396	0.12	299	121	33	447	0.00666666666666671	60	289	147	404	0.102222222222222	264	119	122	395
51	123	349	44	384	0.146666666666667	144	106	269	381	0.153333333333333	93	64	353	390	0.133333333333333	108	355	20	417	0.0733333333333334	107	16	357	420	0.0666666666666667	131	324	28	417	0.0733333333333334	268	170	63	399	0.113333333333333	311	133	35	421	0.0644444444444444	56	310	153	381	0.153333333333333	295	118	117	370
52	145	322	56	377	0.162222222222222	138	108	228	426	0.0533333333333333	86	70	342	402	0.106666666666667	141	331	21	407	0.0955555555555555	112	13	382	393	0.126666666666667	146	331	30	393	0.126666666666667	246	172	78	404	0.102222222222222	317	139	22	422	0.0622222222222222	56	282	155	407	0.0955555555555555	250	115	136	399
53	121	328	48	403	0.104444444444444	136	102	269	393	0.126666666666667	90	65	350	395	0.122222222222222	139	326	15	420	0.0666666666666667	109	15	388	388	0.137777777777778	133	320	38	409	0.0911111111111111	235	171	71	423	0.0600000000000001	307	143	30	420	0.0666666666666667	85	279	148	388	0.137777777777778	252	111	151	386
54	131	335	37	397	0.117777777777778	136	121	250	393	0.126666666666667	77	67	363	393	0.126666666666667	129	320	21	430	0.0444444444444444	127	18	341	414	0.08	124	326	35	415	0.0777777777777777	244	175	68	413	0.0822222222222222	326	111	28	435	0.0333333333333333	43	306	144	407	0.0955555555555555	251	109	128	412
55	147	322	31	400	0.111111111111111	163	102	250	385	0.144444444444444	85	79	323	413	0.0822222222222222	136	348	16	400	0.111111111111111	113	19	381	387	0.14	121	332	33	414	0.08	269	186	68	377	0.162222222222222	324	126	33	417	0.0733333333333334	65	257	160	418	0.0711111111111111	271	117	130	382
56	122	321	40	417	0.0733333333333334	150	121	218	411	0.0866666666666667	75	81	324	420	0.0666666666666667	127	327	21	425	0.0555555555555556	116	27	366	391	0.131111111111111	142	314	37	407	0.0955555555555555	274	175	72	379	0.157777777777778	335	139	24	402	0.106666666666667	58	293	146	403	0.104444444444444	245	106	144	405
57	127	306	44	423	0.0600000000000001	157	111	253	379	0.157777777777778	72	60	322	446	0.00888888888888884	133	320	15	432	0.04	114	14	372	400	0.111111111111111	131	327	41	401	0.108888888888889	250	155	70	425	0.0555555555555556	305	122	33	440	0.0222222222222223	62	281	166	391	0.131111111111111	269	113	125	393
58	141	329	46	384	0.146666666666667	139	112	244	405	0.1	83	71	365	381	0.153333333333333	126	332	27	415	0.0777777777777777	128	12	345	415	0.0777777777777777	151	326	40	383	0.148888888888889	243	201	71	385	0.144444444444444	296	133	31	440	0.0222222222222223	71	277	138	414	0.08	264	109	127	400
59	131	324	40	405	0.1	134	100	240	426	0.0533333333333333	84	63	343	410	0.0888888888888889	148	334	20	398	0.115555555555556	118	20	356	406	0.0977777777777777	135	321	28	416	0.0755555555555556	266	179	65	390	0.133333333333333	322	105	39	434	0.0355555555555556	59	294	142	405	0.1	274	123	122	381
60	138	336	34	392	0.128888888888889	131	106	244	419	0.0688888888888889	88	61	339	412	0.0844444444444444	137	370	18	375	0.166666666666667	132	14	374	380	0.155555555555556	131	315	41	413	0.0822222222222222	264	191	71	374	0.168888888888889	318	108	33	441	0.02	52	283	149	416	0.0755555555555556	250	113	127	410
61	144	319	36	401	0.108888888888889	149	124	229	398	0.115555555555556	79	62	354	405	0.1	138	336	22	404	0.102222222222222	116	8	369	407	0.0955555555555555	141	321	40	398	0.115555555555556	248	135	67	450	0	330	126	34	410	0.0888888888888889	63	258	154	425	0.0555555555555556	264	119	140	377
62	136	343	43	378	0.16	160	110	223	407	0.0955555555555555	70	72	338	420	0.0666666666666667	128	331	18	423	0.0600000000000001	134	9	381	376	0.164444444444444	149	315	30	406	0.0977777777777777	256	156	75	413	0.0822222222222222	315	131	27	427	0.0511111111111111	64	295	137	404	0.102222222222222	271	102	122	405
63	128	330	55	387	0.14	141	114	246	399	0.113333333333333	82	61	326	431	0.0422222222222223	141	346	22	391	0.131111111111111	100	11	370	419	0.0688888888888889	139	337	34	390	0.133333333333333	275	176	70	379	0.157777777777778	296	142	28	434	0.0355555555555556	71	297	131	401	0.108888888888889	245	106	131	418
64	117	329	50	404	0.102222222222222	152	116	227	405	0.1	69	71	333	427	0.0511111111111111	155	322	21	402	0.106666666666667	112	13	371	404	0.102222222222222	115	314	38	433	0.0377777777777778	254	164	86	396	0.12	317	138	38	407	0.0955555555555555	78	298	133	391	0.131111111111111	265	107	114	414
65	144	319	48	389	0.135555555555556	137	119	240	404	0.102222222222222	80	62	355	403	0.104444444444444	143	340	14	403	0.104444444444444	110	20	373	397	0.117777777777778	140	314	30	416	0.0755555555555556	267	169	75	389	0.135555555555556	345	127	30	398	0.115555555555556	67	277	144	412	0.0844444444444444	250	101	135	414
66	144	325	39	392	0.128888888888889	156	114	251	379	0.157777777777778	88	69	339	404	0.102222222222222	124	346	22	408	0.0933333333333334	108	21	368	403	0.104444444444444	141	306	24	429	0.0466666666666666	280	159	87	374	0.168888888888889	333	135	28	404	0.102222222222222	56	265	155	424	0.0577777777777778	263	115	133	389
67	134	352	40	374	0.168888888888889	153	101	229	417	0.0733333333333334	99	67	341	393	0.126666666666667	127	344	16	413	0.0822222222222222	121	20	370	389	0.135555555555556	130	312	39	419	0.0688888888888889	252	164	92	392	0.128888888888889	305	145	31	419	0.0688888888888889	57	289	163	391	0.131111111111111	250	110	131	409
68	137	331	35	397	0.117777777777778	168	104	212	416	0.0755555555555556	78	68	363	391	0.131111111111111	109	357	22	412	0.0844444444444444	124	16	359	401	0.108888888888889	141	319	26	414	0.08	259	170	81	390	0.133333333333333	328	111	26	435	0.0333333333333333	72	287	152	389	0.135555555555556	244	120	120	416
69	146	347	44	363	0.193333333333333	149	97	260	394	0.124444444444444	88	68	328	416	0.0755555555555556	137	352	26	385	0.144444444444444	122	15	395	368	0.182222222222222	123	340	26	411	0.0866666666666667	276	142	85	397	0.117777777777778	303	135	38	424	0.0577777777777778	71	301	131	397	0.117777777777778	247	130	132	391
70	125	326	57	392	0.128888888888889	155	112	224	409	0.0911111111111111	71	80	351	398	0.115555555555556	132	336	15	417	0.0733333333333334	113	16	346	425	0.0555555555555556	113	328	30	429	0.0466666666666666	265	178	70	387	0.14	324	124	37	415	0.0777777777777777	63	288	134	415	0.0777777777777777	250	118	124	408
71	138	334	50	378	0.16	156	119	236	389	0.135555555555556	77	69	361	393	0.126666666666667	130	363	14	393	0.126666666666667	122	14	363	401	0.108888888888889	119	310	32	439	0.0244444444444445	255	181	71	393	0.126666666666667	305	143	34	418	0.0711111111111111	64	288	153	395	0.122222222222222	266	104	112	418
72	145	325	44	386	0.142222222222222	156	102	241	401	0.108888888888889	74	66	339	421	0.0644444444444444	130	336	25	409	0.0911111111111111	120	22	352	406	0.0977777777777777	144	311	29	416	0.0755555555555556	283	145	78	394	0.124444444444444	321	141	32	406	0.0977777777777777	58	287	139	416	0.0755555555555556	256	131	131	382
73	154	353	37	356	0.208888888888889	152	103	239	406	0.0977777777777777	89	60	356	395	0.122222222222222	130	359	27	384	0.146666666666667	126	11	374	389	0.135555555555556	143	289	34	434	0.0355555555555556	268	151	87	394	0.124444444444444	313	121	34	432	0.04	79	281	136	404	0.102222222222222	288	101	104	407
74	128	339	41	392	0.128888888888889	166	104	241	389	0.135555555555556	83	61	335	421	0.0644444444444444	132	349	20	399	0.113333333333333	112	12	379	397	0.117777777777778	138	320	36	406	0.0977777777777777	279	164	69	388	0.137777777777778	338	113	27	422	0.0622222222222222	62	280	145	413	0.0822222222222222	262	94	126	418
75	137	339	39	385	0.144444444444444	125	118	229	428	0.0488888888888889	82	70	362	386	0.142222222222222	134	340	19	407	0.0955555555555555	122	14	368	396	0.12	124	319	33	424	0.0577777777777778	268	185	67	380	0.155555555555556	294	150	25	431	0.0422222222222223	56	285	143	416	0.0755555555555556	271	96	132	401
76	130	310	44	416	0.0755555555555556	164	100	238	398	0.115555555555556	85	68	332	415	0.0777777777777777	139	369	14	378	0.16	118	14	378	390	0.133333333333333	133	321	28	418	0.0711111111111111	262	142	79	417	0.0733333333333334	332	115	19	434	0.0355555555555556	57	287	125	431	0.0422222222222223	271	125	121	383
77	128	331	38	403	0.104444444444444	163	103	242	392	0.128888888888889	84	71	356	389	0.135555555555556	142	315	21	422	0.0622222222222222	119	16	343	422	0.0622222222222222	140	333	31	396	0.12	284	185	72	359	0.202222222222222	318	128	37	417	0.0733333333333334	63	301	147	389	0.135555555555556	274	98	131	397
78	151	318	42	389	0.135555555555556	160	112	234	394	0.124444444444444	103	58	357	382	0.151111111111111	136	346	14	404	0.102222222222222	116	10	355	419	0.0688888888888889	126	318	38	418	0.0711111111111111	273	163	78	386	0.142222222222222	303	125	31	441	0.02	71	262	136	431	0.0422222222222223	254	110	143	393
79	130	321	33	416	0.0755555555555556	159	99	231	411	0.0866666666666667	94	71	314	421	0.0644444444444444	134	349	18	399	0.113333333333333	110	19	345	426	0.0533333333333333	144	330	24	402	0.106666666666667	259	165	85	391	0.131111111111111	332	116	31	421	0.0644444444444444	58	245	184	413	0.0822222222222222	265	102	142	391
80	144	356	41	359	0.202222222222222	157	125	236	382	0.151111111111111	95	66	319	420	0.0666666666666667	132	324	12	432	0.04	114	9	365	412	0.0844444444444444	115	338	25	422	0.0622222222222222	250	198	67	385	0.144444444444444	333	130	21	416	0.0755555555555556	76	265	161	398	0.115555555555556	263	108	125	404
81	142	333	31	394	0.124444444444444	153	107	224	416	0.0755555555555556	92	75	328	405	0.1	148	353	20	379	0.157777777777778	122	21	354	403	0.104444444444444	153	306	36	405	0.1	253	174	75	398	0.115555555555556	313	147	36	404	0.102222222222222	59	279	139	423	0.0600000000000001	274	103	127	396
82	131	359	37	373	0.171111111111111	155	127	234	384	0.146666666666667	80	83	369	368	0.182222222222222	132	349	19	400	0.111111111111111	127	14	354	405	0.1	129	314	31	426	0.0533333333333333	260	153	80	407	0.0955555555555555	331	150	31	388	0.137777777777778	66	252	167	415	0.0777777777777777	259	101	143	397
83	144	350	41	365	0.188888888888889	163	117	226	394	0.124444444444444	77	81	359	383	0.148888888888889	112	371	22	395	0.122222222222222	128	14	378	380	0.155555555555556	129	330	24	417	0.0733333333333334	251	160	71	418	0.0711111111111111	335	118	24	423	0.0600000000000001	62	274	149	415	0.0777777777777777	252	110	133	405
84	136	328	29	407	0.0955555555555555	139	111	239	411	0.0866666666666667	91	61	348	400	0.111111111111111	134	338	20	408	0.0933333333333334	101	17	385	397	0.117777777777778	109	354	35	402	0.106666666666667	271	160	70	399	0.113333333333333	323	133	22	422	0.0622222222222222	64	304	135	397	0.117777777777778	292	112	116	380
85	131	336	43	390	0.133333333333333	158	115	256	371	0.175555555555556	87	72	359	382	0.151111111111111	122	355	14	409	0.0911111111111111	102	16	397	385	0.144444444444444	142	316	36	406	0.0977777777777777	256	170	66	408	0.0933333333333334	324	142	27	407	0.0955555555555555	60	266	161	413	0.0822222222222222	281	114	109	396
86	164	303	53	380	0.155555555555556	137	118	240	405	0.1	90	75	328	407	0.0955555555555555	136	344	25	395	0.122222222222222	125	12	385	378	0.16	141	330	30	399	0.113333333333333	244	179	80	397	0.117777777777778	308	115	36	441	0.02	67	311	136	386	0.142222222222222	246	111	129	414
87	136	325	46	393	0.126666666666667	162	99	232	407	0.0955555555555555	75	65	352	408	0.0933333333333334	124	336	25	415	0.0777777777777777	109	15	370	406	0.0977777777777777	129	318	36	417	0.0733333333333334	254	183	76	387	0.14	306	119	37	438	0.0266666666666666	71	307	135	387	0.14	289	108	110	393
88	153	319	20	408	0.0933333333333334	157	126	211	406	0.0977777777777777	81	62	359	398	0.115555555555556	131	367	20	382	0.151111111111111	114	17	371	398	0.115555555555556	129	324	47	400	0.111111111111111	263	156	71	410	0.0888888888888889	306	140	38	416	0.0755555555555556	73	283	141	403	0.104444444444444	263	98	121	418
89	139	350	39	372	0.173333333333333	149	124	235	392	0.128888888888889	87	68	367	378	0.16	115	396	15	374	0.168888888888889	116	20	359	405	0.1	133	333	36	398	0.115555555555556	270	165	76	389	0.135555555555556	351	98	30	421	0.0644444444444444	57	285	162	396	0.12	260	107	118	415
90	142	308	37	413	0.0822222222222222	150	108	249	393	0.126666666666667	65	73	354	408	0.0933333333333334	143	322	25	410	0.0888888888888889	139	11	344	406	0.0977777777777777	131	310	38	421	0.0644444444444444	280	153	71	396	0.12	347	110	37	406	0.0977777777777777	50	308	166	376	0.164444444444444	250	109	127	414
91	151	334	42	373	0.171111111111111	141	93	274	392	0.128888888888889	94	60	346	400	0.111111111111111	131	367	18	384	0.146666666666667	128	15	354	403	0.104444444444444	136	325	32	407	0.0955555555555555	247	166	79	408	0.0933333333333334	315	129	27	429	0.0466666666666666	48	292	165	395	0.122222222222222	265	101	135	399
92	133	345	40	382	0.151111111111111	156	102	233	409	0.0911111111111111	77	65	339	419	0.0688888888888889	133	338	17	412	0.0844444444444444	114	12	364	410	0.0888888888888889	113	332	39	416	0.0755555555555556	282	161	63	394	0.124444444444444	314	129	29	428	0.0488888888888889	61	295	153	391	0.131111111111111	266	108	111	415
93	160	316	32	392	0.128888888888889	155	120	207	418	0.0711111111111111	80	70	334	416	0.0755555555555556	136	332	22	410	0.0888888888888889	108	16	363	413	0.0822222222222222	128	295	38	439	0.0244444444444445	263	164	71	402	0.106666666666667	309	150	29	412	0.0844444444444444	75	263	154	408	0.0933333333333334	242	109	139	410
94	148	304	51	397	0.117777777777778	139	118	241	402	0.106666666666667	78	59	325	438	0.0266666666666666	122	352	17	409	0.0911111111111111	126	24	353	397	0.117777777777778	123	335	29	413	0.0822222222222222	244	177	78	401	0.108888888888889	296	135	35	434	0.0355555555555556	68	292	147	393	0.126666666666667	282	115	138	365
95	135	311	41	413	0.0822222222222222	134	106	281	379	0.157777777777778	88	66	345	401	0.108888888888889	138	340	23	399	0.113333333333333	106	14	392	388	0.137777777777778	114	331	36	419	0.0688888888888889	262	165	75	398	0.115555555555556	319	133	40	408	0.0933333333333334	70	283	152	395	0.122222222222222	265	113	132	390
96	145	303	46	406	0.0977777777777777	171	95	234	400	0.111111111111111	79	74	367	380	0.155555555555556	130	326	23	421	0.0644444444444444	125	16	327	432	0.04	122	314	34	430	0.0444444444444444	251	159	82	408	0.0933333333333334	292	149	23	436	0.0311111111111111	65	274	163	398	0.115555555555556	265	110	128	397
97	140	356	34	370	0.177777777777778	150	99	243	408	0.0933333333333334	88	58	361	393	0.126666666666667	134	346	13	407	0.0955555555555555	121	15	352	412	0.0844444444444444	128	311	41	420	0.0666666666666667	276	175	66	383	0.148888888888889	302	145	31	422	0.0622222222222222	72	278	160	390	0.133333333333333	261	115	119	405
98	128	335	46	391	0.131111111111111	177	113	241	369	0.18	75	67	337	421	0.0644444444444444	136	345	13	406	0.0977777777777777	113	12	359	416	0.0755555555555556	142	318	22	418	0.0711111111111111	249	187	71	393	0.126666666666667	329	135	23	413	0.0822222222222222	59	289	146	406	0.0977777777777777	280	113	116	391
99	132	338	35	395	0.122222222222222	170	110	230	390	0.133333333333333	102	57	336	405	0.1	123	343	23	411	0.0866666666666667	105	15	346	434	0.0355555555555556	121	327	25	427	0.0511111111111111	254	163	72	411	0.0866666666666667	308	129	21	442	0.0177777777777778	57	294	128	421	0.0644444444444444	267	100	127	406
100	138	339	45	378	0.16	153	115	236	396	0.12	77	65	367	391	0.131111111111111	136	326	20	418	0.0711111111111111	106	27	376	391	0.131111111111111	120	322	45	413	0.0822222222222222	263	157	80	400	0.111111111111111	307	130	31	432	0.04	59	276	157	408	0.0933333333333334	246	121	141	392
101	117	339	35	409	0.0911111111111111	146	107	242	405	0.1	82	70	345	403	0.104444444444444	129	345	19	407	0.0955555555555555	129	22	351	398	0.115555555555556	120	312	27	441	0.02	259	173	68	400	0.111111111111111	334	134	25	407	0.0955555555555555	56	269	156	419	0.0688888888888889	259	111	139	391
102	144	328	49	379	0.157777777777778	161	117	223	399	0.113333333333333	95	68	368	369	0.18	141	333	11	415	0.0777777777777777	130	15	382	373	0.171111111111111	121	331	41	407	0.0955555555555555	270	165	76	389	0.135555555555556	317	127	35	421	0.0644444444444444	63	294	141	402	0.106666666666667	271	103	135	391
103	154	326	39	381	0.153333333333333	121	137	245	397	0.117777777777778	80	76	347	397	0.117777777777778	135	349	18	398	0.115555555555556	108	15	385	392	0.128888888888889	119	344	25	412	0.0844444444444444	264	177	74	385	0.144444444444444	310	133	35	422	0.0622222222222222	68	262	133	437	0.0288888888888889	260	115	132	393
104	138	342	35	385	0.144444444444444	154	115	238	393	0.126666666666667	91	74	349	386	0.142222222222222	123	358	22	397	0.117777777777778	122	10	366	402	0.106666666666667	131	313	34	422	0.0622222222222222	256	159	70	415	0.0777777777777777	316	134	29	421	0.0644444444444444	63	276	147	414	0.08	256	131	140	373
105	132	308	38	422	0.0622222222222222	166	117	235	382	0.151111111111111	107	49	343	401	0.108888888888889	122	340	20	418	0.0711111111111111	104	19	371	406	0.0977777777777777	123	331	31	415	0.0777777777777777	258	163	75	404	0.102222222222222	328	143	26	403	0.104444444444444	62	255	146	437	0.0288888888888889	267	91	129	413
106	142	318	41	399	0.113333333333333	155	98	243	404	0.102222222222222	88	61	348	403	0.104444444444444	131	337	16	416	0.0755555555555556	112	16	370	402	0.106666666666667	142	328	34	396	0.12	277	149	83	391	0.131111111111111	319	118	35	428	0.0488888888888889	59	293	148	400	0.111111111111111	253	114	122	411
107	127	356	32	385	0.144444444444444	127	119	256	398	0.115555555555556	88	69	352	391	0.131111111111111	138	356	15	391	0.131111111111111	110	14	363	413	0.0822222222222222	123	321	36	420	0.0666666666666667	244	158	68	430	0.0444444444444444	312	138	37	413	0.0822222222222222	68	278	136	418	0.0711111111111111	258	98	106	438
108	135	309	51	405	0.1	165	103	236	396	0.12	85	67	338	410	0.0888888888888889	132	332	14	422	0.0622222222222222	115	16	361	408	0.0933333333333334	140	319	28	413	0.0822222222222222	266	158	78	398	0.115555555555556	329	112	33	426	0.0533333333333333	46	270	150	434	0.0355555555555556	278	114	140	368
109	140	312	34	414	0.08	147	105	241	407	0.0955555555555555	95	63	330	412	0.0844444444444444	131	356	25	388	0.137777777777778	110	25	385	380	0.155555555555556	136	319	30	415	0.0777777777777777	253	157	74	416	0.0755555555555556	308	133	33	426	0.0533333333333333	65	289	144	402	0.106666666666667	260	100	127	413
110	142	321	47	390	0.133333333333333	158	96	261	385	0.144444444444444	74	62	347	417	0.0733333333333334	130	338	21	411	0.0866666666666667	109	12	355	424	0.0577777777777778	116	321	30	433	0.0377777777777778	248	169	76	407	0.0955555555555555	343	114	31	412	0.0844444444444444	52	305	145	398	0.115555555555556	268	95	110	427
111	130	342	33	395	0.122222222222222	134	123	270	373	0.171111111111111	92	67	316	425	0.0555555555555556	141	338	23	398	0.115555555555556	119	16	377	388	0.137777777777778	150	319	35	396	0.12	242	192	57	409	0.0911111111111111	317	132	31	420	0.0666666666666667	62	293	156	389	0.135555555555556	286	112	119	383
112	140	314	48	398	0.115555555555556	174	106	210	410	0.0888888888888889	76	69	357	398	0.115555555555556	128	335	23	414	0.08	112	18	385	385	0.144444444444444	145	289	32	434	0.0355555555555556	275	153	80	392	0.128888888888889	309	136	29	426	0.0533333333333333	64	321	140	375	0.166666666666667	291	95	119	395
113	127	348	42	383	0.148888888888889	165	122	238	375	0.166666666666667	83	74	325	418	0.0711111111111111	133	353	15	399	0.113333333333333	122	19	345	414	0.08	107	348	32	413	0.0822222222222222	246	188	72	394	0.124444444444444	323	141	36	400	0.111111111111111	82	299	155	364	0.191111111111111	278	102	128	392
114	117	336	26	421	0.0644444444444444	181	98	242	379	0.157777777777778	84	93	325	398	0.115555555555556	132	346	11	411	0.0866666666666667	124	23	366	387	0.14	113	323	39	425	0.0555555555555556	248	162	80	410	0.0888888888888889	345	119	40	396	0.12	80	284	149	387	0.14	246	133	137	384
115	135	330	37	398	0.115555555555556	144	102	225	429	0.0466666666666666	95	62	328	415	0.0777777777777777	155	348	20	377	0.162222222222222	109	18	368	405	0.1	129	326	35	410	0.0888888888888889	264	187	79	370	0.177777777777778	300	135	26	439	0.0244444444444445	61	280	153	406	0.0977777777777777	263	114	124	399
116	132	326	46	396	0.12	142	110	238	410	0.0888888888888889	85	67	351	397	0.117777777777778	118	372	29	381	0.153333333333333	129	18	370	383	0.148888888888889	138	327	28	407	0.0955555555555555	257	166	74	403	0.104444444444444	308	132	28	432	0.04	69	267	163	401	0.108888888888889	295	90	122	393
117	145	329	35	391	0.131111111111111	151	112	219	418	0.0711111111111111	80	61	368	391	0.131111111111111	124	360	20	396	0.12	120	14	390	376	0.164444444444444	156	327	24	393	0.126666666666667	232	178	85	405	0.1	337	120	27	416	0.0755555555555556	58	286	141	415	0.0777777777777777	258	117	119	406
118	139	338	35	388	0.137777777777778	152	105	227	416	0.0755555555555556	76	73	356	395	0.122222222222222	136	348	16	400	0.111111111111111	122	13	357	408	0.0933333333333334	126	325	31	418	0.0711111111111111	266	163	70	401	0.108888888888889	322	118	28	432	0.04	69	270	148	413	0.0822222222222222	243	107	142	408
119	112	344	38	406	0.0977777777777777	163	98	238	401	0.108888888888889	79	71	340	410	0.0888888888888889	136	353	21	390	0.133333333333333	115	15	358	412	0.0844444444444444	147	291	27	435	0.0333333333333333	254	153	90	403	0.104444444444444	309	127	36	428	0.0488888888888889	62	296	140	402	0.106666666666667	255	100	132	413
120	145	324	39	392	0.128888888888889	138	96	234	432	0.04	82	59	354	405	0.1	126	344	20	410	0.0888888888888889	121	10	378	391	0.131111111111111	129	308	31	432	0.04	264	158	69	409	0.0911111111111111	331	126	29	414	0.08	52	286	141	421	0.0644444444444444	272	101	126	401
121	106	351	30	413	0.0822222222222222	158	97	240	405	0.1	66	69	382	383	0.148888888888889	145	347	24	384	0.146666666666667	124	15	350	411	0.0866666666666667	132	312	41	415	0.0777777777777777	259	175	74	392	0.128888888888889	323	126	37	414	0.08	74	281	140	405	0.1	246	117	133	404
122	134	339	39	388	0.137777777777778	134	107	256	403	0.104444444444444	83	74	354	389	0.135555555555556	141	331	11	417	0.0733333333333334	111	20	361	408	0.0933333333333334	132	300	41	427	0.0511111111111111	251	162	86	401	0.108888888888889	312	151	32	405	0.1	77	282	139	402	0.106666666666667	267	108	128	397
123	140	317	37	406	0.0977777777777777	138	102	256	404	0.102222222222222	85	76	335	404	0.102222222222222	136	333	19	412	0.0844444444444444	123	16	393	368	0.182222222222222	142	306	38	414	0.08	264	173	68	395	0.122222222222222	310	124	34	432	0.04	80	292	153	375	0.166666666666667	249	100	147	404
124	134	337	33	396	0.12	134	109	241	416	0.0755555555555556	108	79	353	360	0.2	132	344	17	407	0.0955555555555555	118	18	370	394	0.124444444444444	131	306	40	423	0.0600000000000001	247	156	73	424	0.0577777777777778	345	118	28	409	0.0911111111111111	54	252	141	453	-0.0066666666666666	258	112	127	403
125	117	358	42	383	0.148888888888889	146	106	249	399	0.113333333333333	88	73	350	389	0.135555555555556	132	343	18	407	0.0955555555555555	130	17	342	411	0.0866666666666667	121	343	39	397	0.117777777777778	256	165	64	415	0.0777777777777777	323	119	43	415	0.0777777777777777	53	291	136	420	0.0666666666666667	267	115	123	395
126	124	347	46	383	0.148888888888889	143	121	234	402	0.106666666666667	74	74	380	372	0.173333333333333	148	329	17	406	0.0977777777777777	139	16	385	360	0.2	135	295	43	427	0.0511111111111111	279	162	72	387	0.14	330	125	35	410	0.0888888888888889	82	257	164	397	0.117777777777778	267	99	130	404
127	141	331	43	385	0.144444444444444	145	105	241	409	0.0911111111111111	91	74	344	391	0.131111111111111	146	358	17	379	0.157777777777778	105	20	371	404	0.102222222222222	134	336	38	392	0.128888888888889	263	166	86	385	0.144444444444444	331	127	30	412	0.0844444444444444	64	277	161	398	0.115555555555556	273	95	156	376
128	129	347	47	377	0.162222222222222	158	90	246	406	0.0977777777777777	85	90	320	405	0.1	137	337	16	410	0.0888888888888889	118	22	365	395	0.122222222222222	131	283	37	449	0.00222222222222224	276	166	68	390	0.133333333333333	357	119	26	398	0.115555555555556	69	292	126	413	0.0822222222222222	273	108	141	378
129	122	328	40	410	0.0888888888888889	149	104	243	404	0.102222222222222	78	79	340	403	0.104444444444444	123	332	14	431	0.0422222222222223	104	17	379	400	0.111111111111111	136	318	32	414	0.08	258	167	68	407	0.0955555555555555	337	130	23	410	0.0888888888888889	76	291	138	395	0.122222222222222	289	115	119	377
130	132	298	40	430	0.0444444444444444	145	133	234	388	0.137777777777778	92	53	374	381	0.153333333333333	116	351	16	417	0.0733333333333334	120	14	372	394	0.124444444444444	127	342	48	383	0.148888888888889	238	159	75	428	0.0488888888888889	315	119	45	421	0.0644444444444444	65	289	147	399	0.113333333333333	271	99	150	380
131	143	319	39	399	0.113333333333333	180	134	238	348	0.226666666666667	76	77	356	391	0.131111111111111	145	326	23	406	0.0977777777777777	125	11	384	380	0.155555555555556	133	315	33	419	0.0688888888888889	249	163	85	403	0.104444444444444	321	128	33	418	0.0711111111111111	50	299	141	410	0.0888888888888889	269	119	122	390
132	106	340	43	411	0.0866666666666667	167	88	237	408	0.0933333333333334	79	66	337	418	0.0711111111111111	120	355	33	392	0.128888888888889	111	16	362	411	0.0866666666666667	152	310	36	402	0.106666666666667	262	170	69	399	0.113333333333333	313	112	32	443	0.0155555555555555	51	275	157	417	0.0733333333333334	281	107	134	378
133	131	342	42	385	0.144444444444444	140	118	260	382	0.151111111111111	81	77	326	416	0.0755555555555556	119	342	15	424	0.0577777777777778	105	23	380	392	0.128888888888889	149	318	32	401	0.108888888888889	241	154	78	427	0.0511111111111111	347	139	30	384	0.146666666666667	71	284	148	397	0.117777777777778	268	107	123	402
134	141	313	33	413	0.0822222222222222	137	119	243	401	0.108888888888889	93	74	316	417	0.0733333333333334	149	328	19	404	0.102222222222222	108	14	361	417	0.0733333333333334	123	308	36	433	0.0377777777777778	273	155	86	386	0.142222222222222	305	136	39	420	0.0666666666666667	67	275	146	412	0.0844444444444444	263	111	122	404
135	142	342	35	381	0.153333333333333	166	109	239	386	0.142222222222222	85	75	346	394	0.124444444444444	121	343	19	417	0.0733333333333334	101	24	372	403	0.104444444444444	137	334	32	397	0.117777777777778	250	160	80	410	0.0888888888888889	302	123	32	443	0.0155555555555555	65	266	154	415	0.0777777777777777	257	112	136	395
136	137	308	35	420	0.0666666666666667	173	100	247	380	0.155555555555556	77	63	361	399	0.113333333333333	125	355	23	397	0.117777777777778	132	13	336	419	0.0688888888888889	119	334	25	422	0.0622222222222222	283	158	86	373	0.171111111111111	328	121	32	419	0.0688888888888889	75	257	144	424	0.0577777777777778	289	128	113	370
137	133	322	47	398	0.115555555555556	153	108	224	415	0.0777777777777777	71	81	337	411	0.0866666666666667	126	343	18	413	0.0822222222222222	107	19	372	402	0.106666666666667	144	306	38	412	0.0844444444444444	244	170	83	403	0.104444444444444	323	128	25	424	0.0577777777777778	72	257	138	433	0.0377777777777778	271	128	128	373
138	139	310	44	407	0.0955555555555555	186	78	239	397	0.117777777777778	72	72	356	400	0.111111111111111	146	330	14	410	0.0888888888888889	95	20	381	404	0.102222222222222	138	321	40	401	0.108888888888889	248	163	75	414	0.08	308	142	44	406	0.0977777777777777	59	292	125	424	0.0577777777777778	258	123	112	407
139	135	330	41	394	0.124444444444444	148	112	219	421	0.0644444444444444	73	83	359	385	0.144444444444444	132	338	23	407	0.0955555555555555	127	17	356	400	0.111111111111111	138	327	24	411	0.0866666666666667	276	161	69	394	0.124444444444444	318	133	27	422	0.0622222222222222	56	268	143	433	0.0377777777777778	261	133	110	396
140	134	339	35	392	0.128888888888889	142	106	259	393	0.126666666666667	80	66	340	414	0.08	127	320	21	432	0.04	136	19	359	386	0.142222222222222	139	311	37	413	0.0822222222222222	242	162	76	420	0.0666666666666667	337	143	30	390	0.133333333333333	47	271	157	425	0.0555555555555556	259	109	129	403
141	144	332	35	389	0.135555555555556	165	101	254	380	0.155555555555556	76	78	354	392	0.128888888888889	149	323	26	402	0.106666666666667	119	18	380	383	0.148888888888889	145	318	42	395	0.122222222222222	260	183	78	379	0.157777777777778	352	128	36	384	0.146666666666667	50	299	164	387	0.14	276	113	136	375
142	144	338	26	392	0.128888888888889	136	108	239	417	0.0733333333333334	75	85	336	404	0.102222222222222	132	340	16	412	0.0844444444444444	127	21	358	394	0.124444444444444	138	341	20	401	0.108888888888889	265	158	66	411	0.0866666666666667	329	131	34	406	0.0977777777777777	67	273	147	413	0.0822222222222222	253	100	137	410
143	131	326	41	402	0.106666666666667	131	106	256	407	0.0955555555555555	74	70	372	384	0.146666666666667	126	311	27	436	0.0311111111111111	132	10	361	397	0.117777777777778	122	327	35	416	0.0755555555555556	246	195	65	394	0.124444444444444	346	135	30	389	0.135555555555556	79	290	144	387	0.14	261	100	128	411
144	139	339	35	387	0.14	146	103	228	423	0.0600000000000001	91	66	330	413	0.0822222222222222	110	343	22	425	0.0555555555555556	117	17	374	392	0.128888888888889	135	337	35	393	0.126666666666667	274	168	70	388	0.137777777777778	333	107	47	413	0.0822222222222222	65	286	154	395	0.122222222222222	241	114	149	396
145	127	334	42	397	0.117777777777778	145	129	239	387	0.14	80	83	344	393	0.126666666666667	119	372	15	394	0.124444444444444	117	8	356	419	0.0688888888888889	122	329	32	417	0.0733333333333334	275	163	72	390	0.133333333333333	334	127	31	408	0.0933333333333334	67	297	129	407	0.0955555555555555	249	108	128	415
146	134	340	32	394	0.124444444444444	154	119	225	402	0.106666666666667	88	99	338	375	0.166666666666667	125	343	29	403	0.104444444444444	121	13	369	397	0.117777777777778	130	301	40	429	0.0466666666666666	263	165	84	388	0.137777777777778	341	114	24	421	0.0644444444444444	54	272	149	425	0.0555555555555556	251	107	137	405
147	125	315	40	420	0.0666666666666667	160	105	237	398	0.115555555555556	88	80	352	380	0.155555555555556	124	345	18	413	0.0822222222222222	126	12	356	406	0.0977777777777777	139	316	24	421	0.0644444444444444	253	156	78	413	0.0822222222222222	316	131	39	414	0.08	60	284	136	420	0.0666666666666667	263	99	157	381
148	130	318	37	415	0.0777777777777777	172	100	224	404	0.102222222222222	83	67	326	424	0.0577777777777778	125	354	19	402	0.106666666666667	121	19	359	401	0.108888888888889	134	340	31	395	0.122222222222222	254	169	86	391	0.131111111111111	307	147	29	417	0.0733333333333334	66	295	145	394	0.124444444444444	257	114	135	394
149	148	337	30	385	0.144444444444444	165	104	233	398	0.115555555555556	89	85	323	403	0.104444444444444	129	339	18	414	0.08	102	16	370	412	0.0844444444444444	139	319	26	416	0.0755555555555556	257	176	79	388	0.137777777777778	310	121	33	436	0.0311111111111111	61	274	162	403	0.104444444444444	285	100	143	372
150	125	328	23	424	0.0577777777777778	149	111	269	371	0.175555555555556	84	66	365	385	0.144444444444444	150	357	20	373	0.171111111111111	123	12	375	390	0.133333333333333	113	316	30	441	0.02	242	173	87	398	0.115555555555556	326	123	36	415	0.0777777777777777	76	256	148	420	0.0666666666666667	295	91	114	400
151	126	331	43	400	0.111111111111111	155	104	221	420	0.0666666666666667	68	70	371	391	0.131111111111111	150	355	25	370	0.177777777777778	129	16	364	391	0.131111111111111	138	310	26	426	0.0533333333333333	257	165	76	402	0.106666666666667	324	131	29	416	0.0755555555555556	61	291	150	398	0.115555555555556	270	116	131	383
152	148	334	34	384	0.146666666666667	159	98	249	394	0.124444444444444	92	77	333	398	0.115555555555556	128	380	17	375	0.166666666666667	125	17	380	378	0.16	121	319	45	415	0.0777777777777777	272	158	71	399	0.113333333333333	320	115	28	437	0.0288888888888889	70	286	150	394	0.124444444444444	250	109	133	408
153	157	300	32	411	0.0866666666666667	139	120	242	399	0.113333333333333	108	66	320	406	0.0977777777777777	134	339	17	410	0.0888888888888889	115	18	366	401	0.108888888888889	123	326	42	409	0.0911111111111111	269	169	62	400	0.111111111111111	303	131	28	438	0.0266666666666666	62	286	139	413	0.0822222222222222	256	115	136	393
154	138	328	37	397	0.117777777777778	149	109	232	410	0.0888888888888889	73	69	361	397	0.117777777777778	125	331	17	427	0.0511111111111111	125	15	343	417	0.0733333333333334	148	306	29	417	0.0733333333333334	266	168	71	395	0.122222222222222	316	118	26	440	0.0222222222222223	69	292	137	402	0.106666666666667	259	100	128	413
155	128	326	42	404	0.102222222222222	141	111	244	404	0.102222222222222	82	65	348	405	0.1	122	334	29	415	0.0777777777777777	123	19	376	382	0.151111111111111	131	320	37	412	0.0844444444444444	258	183	75	384	0.146666666666667	340	131	28	401	0.108888888888889	53	288	128	431	0.0422222222222223	283	91	113	413
156	145	320	37	398	0.115555555555556	131	114	244	411	0.0866666666666667	99	78	350	373	0.171111111111111	131	334	26	409	0.0911111111111111	115	15	365	405	0.1	105	359	40	396	0.12	277	161	69	393	0.126666666666667	308	130	27	435	0.0333333333333333	56	275	152	417	0.0733333333333334	269	114	138	379
157	130	325	39	406	0.0977777777777777	166	99	240	395	0.122222222222222	80	73	351	396	0.12	157	352	8	383	0.148888888888889	129	11	343	417	0.0733333333333334	106	306	47	441	0.02	261	175	79	385	0.144444444444444	335	118	34	413	0.0822222222222222	67	274	163	396	0.12	263	127	134	376
158	126	319	47	408	0.0933333333333334	158	95	239	408	0.0933333333333334	82	80	336	402	0.106666666666667	141	346	8	405	0.1	109	15	394	382	0.151111111111111	141	330	32	397	0.117777777777778	259	157	69	415	0.0777777777777777	336	119	26	419	0.0688888888888889	56	291	136	417	0.0733333333333334	251	93	154	402
159	129	329	36	406	0.0977777777777777	146	109	246	399	0.113333333333333	85	56	375	384	0.146666666666667	140	338	13	409	0.0911111111111111	109	23	370	398	0.115555555555556	143	294	34	429	0.0466666666666666	255	166	74	405	0.1	331	130	35	404	0.102222222222222	66	262	148	424	0.0577777777777778	260	117	127	396
160	139	325	33	403	0.104444444444444	150	122	223	405	0.1	83	65	340	412	0.0844444444444444	137	347	13	403	0.104444444444444	106	14	371	409	0.0911111111111111	129	324	37	410	0.0888888888888889	245	147	74	434	0.0355555555555556	304	150	26	420	0.0666666666666667	62	271	157	410	0.0888888888888889	241	128	113	418
161	137	301	36	426	0.0533333333333333	169	110	220	401	0.108888888888889	97	76	346	381	0.153333333333333	122	318	23	437	0.0288888888888889	128	19	369	384	0.146666666666667	134	316	36	414	0.08	262	154	79	405	0.1	329	131	24	416	0.0755555555555556	74	253	152	421	0.0644444444444444	265	102	125	408
162	127	320	28	425	0.0555555555555556	151	110	247	392	0.128888888888889	91	68	339	402	0.106666666666667	138	331	18	413	0.0822222222222222	138	12	357	393	0.126666666666667	116	320	25	439	0.0244444444444445	254	159	70	417	0.0733333333333334	299	130	34	437	0.0288888888888889	58	289	159	394	0.124444444444444	253	93	156	398
163	141	309	41	409	0.0911111111111111	154	109	262	375	0.166666666666667	75	68	347	410	0.0888888888888889	122	339	20	419	0.0688888888888889	101	14	369	416	0.0755555555555556	122	320	33	425	0.0555555555555556	266	158	73	403	0.104444444444444	307	141	39	413	0.0822222222222222	76	278	167	379	0.157777777777778	288	91	126	395
164	143	320	33	404	0.102222222222222	147	118	273	362	0.195555555555556	91	57	377	375	0.166666666666667	121	334	24	421	0.0644444444444444	116	21	366	397	0.117777777777778	132	342	36	390	0.133333333333333	274	151	80	395	0.122222222222222	351	129	24	396	0.12	70	259	153	418	0.0711111111111111	264	125	138	373
165	126	314	37	423	0.0600000000000001	160	123	242	375	0.166666666666667	85	61	349	405	0.1	131	362	27	380	0.155555555555556	94	16	382	408	0.0933333333333334	128	323	37	412	0.0844444444444444	257	150	92	401	0.108888888888889	289	128	27	456	-0.0133333333333334	64	261	156	419	0.0688888888888889	266	119	139	376
166	137	346	39	378	0.16	157	99	224	420	0.0666666666666667	81	69	332	418	0.0711111111111111	119	375	21	385	0.144444444444444	119	17	346	418	0.0711111111111111	127	331	36	406	0.0977777777777777	283	156	67	394	0.124444444444444	302	150	30	418	0.0711111111111111	62	286	145	407	0.0955555555555555	268	112	125	395
167	132	320	44	404	0.102222222222222	138	122	247	393	0.126666666666667	89	66	349	396	0.12	128	344	20	408	0.0933333333333334	130	13	329	428	0.0488888888888889	141	319	37	403	0.104444444444444	265	172	65	398	0.115555555555556	302	131	38	429	0.0466666666666666	62	296	139	403	0.104444444444444	253	112	138	397
168	132	334	29	405	0.1	155	97	248	400	0.111111111111111	78	66	353	403	0.104444444444444	115	336	32	417	0.0733333333333334	103	10	387	400	0.111111111111111	127	319	36	418	0.0711111111111111	254	174	76	396	0.12	305	123	30	442	0.0177777777777778	64	260	163	413	0.0822222222222222	261	118	138	383
169	131	332	44	393	0.126666666666667	144	114	222	420	0.0666666666666667	83	65	355	397	0.117777777777778	123	333	18	426	0.0533333333333333	106	16	356	422	0.0622222222222222	126	345	30	399	0.113333333333333	234	182	73	411	0.0866666666666667	320	127	25	428	0.0488888888888889	52	283	155	410	0.0888888888888889	271	109	118	402
170	135	323	49	393	0.126666666666667	168	99	239	394	0.124444444444444	84	69	331	416	0.0755555555555556	145	343	16	396	0.12	124	16	333	427	0.0511111111111111	142	313	40	405	0.1	248	165	79	408	0.0933333333333334	348	115	32	405	0.1	70	274	149	407	0.0955555555555555	307	94	123	376
171	139	322	30	409	0.0911111111111111	174	96	231	399	0.113333333333333	86	68	331	415	0.0777777777777777	128	354	16	402	0.106666666666667	119	13	368	400	0.111111111111111	123	325	29	423	0.0600000000000001	271	152	68	409	0.0911111111111111	316	152	33	399	0.113333333333333	58	284	153	405	0.1	244	110	136	410
172	118	330	44	408	0.0933333333333334	153	95	235	417	0.0733333333333334	81	70	324	425	0.0555555555555556	143	328	21	408	0.0933333333333334	134	17	348	401	0.108888888888889	132	326	42	400	0.111111111111111	250	168	70	412	0.0844444444444444	308	123	44	425	0.0555555555555556	71	279	167	383	0.148888888888889	255	109	138	398
173	137	337	34	392	0.128888888888889	159	121	220	400	0.111111111111111	83	73	341	403	0.104444444444444	113	347	21	419	0.0688888888888889	111	18	329	442	0.0177777777777778	156	317	16	411	0.0866666666666667	253	167	64	416	0.0755555555555556	310	129	43	418	0.0711111111111111	62	264	156	418	0.0711111111111111	259	112	133	396
174	118	365	44	373	0.171111111111111	152	128	227	393	0.126666666666667	69	64	339	428	0.0488888888888889	135	325	20	420	0.0666666666666667	120	16	387	377	0.162222222222222	123	313	27	437	0.0288888888888889	285	155	81	379	0.157777777777778	288	132	38	442	0.0177777777777778	68	288	139	405	0.1	264	106	128	402
175	128	359	35	378	0.16	149	104	229	418	0.0711111111111111	95	68	312	425	0.0555555555555556	124	354	23	399	0.113333333333333	108	21	376	395	0.122222222222222	140	327	24	409	0.0911111111111111	284	146	78	392	0.128888888888889	316	128	34	422	0.0622222222222222	79	277	154	390	0.133333333333333	279	104	124	393
176	158	322	41	379	0.157777777777778	145	105	259	391	0.131111111111111	61	88	331	420	0.0666666666666667	143	338	21	398	0.115555555555556	113	20	336	431	0.0422222222222223	137	315	30	418	0.0711111111111111	242	183	77	398	0.115555555555556	334	125	33	408	0.0933333333333334	62	299	167	372	0.173333333333333	237	131	129	403
177	128	327	41	404	0.102222222222222	145	107	233	415	0.0777777777777777	72	63	356	409	0.0911111111111111	137	331	23	409	0.0911111111111111	138	16	363	383	0.148888888888889	127	306	46	421	0.0644444444444444	260	154	85	401	0.108888888888889	329	130	28	413	0.0822222222222222	65	273	141	421	0.0644444444444444	271	102	112	415
178	137	337	39	387	0.14	158	111	227	404	0.102222222222222	86	75	351	388	0.137777777777778	139	339	16	406	0.0977777777777777	111	15	375	399	0.113333333333333	135	331	34	400	0.111111111111111	264	156	90	390	0.133333333333333	323	145	33	399	0.113333333333333	57	265	147	431	0.0422222222222223	259	99	132	410
179	150	304	41	405	0.1	153	112	233	402	0.106666666666667	81	83	330	406	0.0977777777777777	125	321	18	436	0.0311111111111111	124	18	379	379	0.157777777777778	132	298	29	441	0.02	291	166	77	366	0.186666666666667	308	107	41	444	0.0133333333333333	54	300	135	411	0.0866666666666667	274	108	125	393
180	133	343	31	393	0.126666666666667	147	110	240	403	0.104444444444444	86	56	359	399	0.113333333333333	132	338	25	405	0.1	122	12	385	381	0.153333333333333	137	313	37	413	0.0822222222222222	241	162	72	425	0.0555555555555556	320	132	24	424	0.0577777777777778	66	295	144	395	0.122222222222222	255	99	141	405
181	145	343	46	366	0.186666666666667	143	110	261	386	0.142222222222222	77	71	365	387	0.14	140	344	17	399	0.113333333333333	112	16	376	396	0.12	134	332	31	403	0.104444444444444	255	165	70	410	0.0888888888888889	307	133	32	428	0.0488888888888889	58	297	142	403	0.104444444444444	280	127	127	366
182	152	316	39	393	0.126666666666667	151	131	245	373	0.171111111111111	88	65	336	411	0.0866666666666667	122	340	12	426	0.0533333333333333	140	22	365	373	0.171111111111111	132	327	34	407	0.0955555555555555	258	164	74	404	0.102222222222222	306	138	38	418	0.0711111111111111	67	298	147	388	0.137777777777778	259	108	129	404
183	152	315	37	396	0.12	134	103	249	414	0.08	88	59	339	414	0.08	124	352	15	409	0.0911111111111111	136	17	366	381	0.153333333333333	121	328	30	421	0.0644444444444444	265	169	75	391	0.131111111111111	308	126	39	427	0.0511111111111111	64	283	153	400	0.111111111111111	253	109	132	406
184	152	307	36	405	0.1	147	110	245	398	0.115555555555556	77	77	352	394	0.124444444444444	129	326	21	424	0.0577777777777778	126	16	346	412	0.0844444444444444	128	309	28	435	0.0333333333333333	263	153	65	419	0.0688888888888889	324	128	26	422	0.0622222222222222	56	307	143	394	0.124444444444444	283	102	121	394
185	144	330	30	396	0.12	143	110	240	407	0.0955555555555555	90	63	352	395	0.122222222222222	131	341	22	406	0.0977777777777777	119	16	334	431	0.0422222222222223	139	299	33	429	0.0466666666666666	263	149	80	408	0.0933333333333334	316	132	28	424	0.0577777777777778	64	265	145	426	0.0533333333333333	287	101	125	387
186	134	328	40	398	0.115555555555556	130	133	255	382	0.151111111111111	82	72	336	410	0.0888888888888889	131	337	19	413	0.0822222222222222	133	19	351	397	0.117777777777778	158	298	43	401	0.108888888888889	277	175	63	385	0.144444444444444	328	122	29	421	0.0644444444444444	59	274	156	411	0.0866666666666667	264	102	129	405
187	149	331	39	381	0.153333333333333	177	98	225	400	0.111111111111111	84	72	350	394	0.124444444444444	129	356	13	402	0.106666666666667	116	13	382	389	0.135555555555556	131	338	31	400	0.111111111111111	261	148	61	430	0.0444444444444444	297	152	33	418	0.0711111111111111	65	281	150	404	0.102222222222222	246	134	115	405
188	140	325	46	389	0.135555555555556	156	107	248	389	0.135555555555556	80	63	341	416	0.0755555555555556	148	314	17	421	0.0644444444444444	133	22	354	391	0.131111111111111	121	310	42	427	0.0511111111111111	260	161	79	400	0.111111111111111	323	122	29	426	0.0533333333333333	57	259	160	424	0.0577777777777778	266	126	105	403
189	139	305	41	415	0.0777777777777777	138	107	224	431	0.0422222222222223	90	78	331	401	0.108888888888889	136	335	25	404	0.102222222222222	110	9	382	399	0.113333333333333	137	321	32	410	0.0888888888888889	256	176	70	398	0.115555555555556	306	127	29	438	0.0266666666666666	55	293	149	403	0.104444444444444	280	98	124	398
190	135	326	43	396	0.12	148	115	220	417	0.0733333333333334	88	87	324	401	0.108888888888889	122	335	17	426	0.0533333333333333	120	8	369	403	0.104444444444444	130	311	32	427	0.0511111111111111	270	169	75	386	0.142222222222222	320	143	32	405	0.1	51	268	157	424	0.0577777777777778	232	102	132	434
191	132	333	47	388	0.137777777777778	170	118	216	396	0.12	81	75	352	392	0.128888888888889	130	347	20	403	0.104444444444444	120	13	356	411	0.0866666666666667	112	314	29	445	0.0111111111111111	247	182	84	387	0.14	332	124	34	410	0.0888888888888889	74	269	151	406	0.0977777777777777	235	104	133	428
192	126	334	34	406	0.0977777777777777	158	145	227	370	0.177777777777778	91	61	347	401	0.108888888888889	133	337	14	416	0.0755555555555556	127	19	357	397	0.117777777777778	142	323	40	395	0.122222222222222	266	182	76	376	0.164444444444444	288	123	37	452	-0.00444444444444447	74	267	142	417	0.0733333333333334	246	111	129	414
193	135	319	40	406	0.0977777777777777	152	89	250	409	0.0911111111111111	90	63	364	383	0.148888888888889	119	351	15	415	0.0777777777777777	120	11	378	391	0.131111111111111	122	320	25	433	0.0377777777777778	269	188	76	367	0.184444444444444	330	128	33	409	0.0911111111111111	55	283	135	427	0.0511111111111111	262	113	149	376
194	136	314	43	407	0.0955555555555555	137	102	250	411	0.0866666666666667	91	79	345	385	0.144444444444444	125	347	13	415	0.0777777777777777	120	16	371	393	0.126666666666667	128	335	39	398	0.115555555555556	265	164	73	398	0.115555555555556	322	110	45	423	0.0600000000000001	56	268	148	428	0.0488888888888889	276	116	136	372
195	118	322	47	413	0.0822222222222222	150	96	254	400	0.111111111111111	105	71	343	381	0.153333333333333	137	370	22	371	0.175555555555556	113	9	369	409	0.0911111111111111	135	324	37	404	0.102222222222222	247	163	82	408	0.0933333333333334	337	135	26	402	0.106666666666667	59	294	144	403	0.104444444444444	244	119	142	395
196	127	326	32	415	0.0777777777777777	151	98	221	430	0.0444444444444444	90	69	321	420	0.0666666666666667	130	347	13	410	0.0888888888888889	132	12	347	409	0.0911111111111111	134	302	31	433	0.0377777777777778	282	168	62	388	0.137777777777778	348	129	24	399	0.113333333333333	57	283	129	431	0.0422222222222223	252	118	148	382
197	139	320	36	405	0.1	138	107	248	407	0.0955555555555555	88	69	332	411	0.0866666666666667	132	342	24	402	0.106666666666667	113	15	358	414	0.08	137	303	34	426	0.0533333333333333	278	147	72	403	0.104444444444444	306	153	29	412	0.0844444444444444	63	283	166	388	0.137777777777778	285	102	124	389
198	144	311	39	406	0.0977777777777777	148	103	237	412	0.0844444444444444	81	73	313	433	0.0377777777777778	140	351	20	389	0.135555555555556	131	17	340	412	0.0844444444444444	124	326	31	419	0.0688888888888889	285	173	58	384	0.146666666666667	322	139	30	409	0.0911111111111111	52	270	146	432	0.04	283	106	112	399
199	133	339	32	396	0.12	135	102	233	430	0.0444444444444444	67	91	351	391	0.131111111111111	132	357	11	400	0.111111111111111	127	11	364	398	0.115555555555556	134	326	29	411	0.0866666666666667	275	170	77	378	0.16	331	128	34	407	0.0955555555555555	68	295	149	388	0.137777777777778	260	109	115	416
200	124	348	37	391	0.131111111111111	159	107	246	388	0.137777777777778	72	65	334	429	0.0466666666666666	142	341	14	403	0.104444444444444	122	14	358	406	0.0977777777777777	143	316	42	399	0.113333333333333	288	157	71	384	0.146666666666667	347	129	30	394	0.124444444444444	60	277	150	413	0.0822222222222222	265	87	149	399
[truncated: 451 more columns]
