# Supplementary material for: Experimental benchmarking of quantum state overlap estimation strategies with photonic systems
Source: Light Sci Appl. 2025 Feb 12;14:83. doi: 10.1038/s41377-025-01755-8 (PMC11814415; doi:10.1038/s41377-025-01755-8)
Supplement: Supplementary file 3 — Dataset all [file 41377_2025_1755_MOESM3_ESM.zip › overlap_estimation_data/3_SCM_data/SCM_c02.csv]

Data No.	E1_Counts (m =1)	E2_Counts (m =1)	E3_Counts (m =1)	E4_Counts (m =1)	Estimated overlaps (m =1)	E1_Counts (m =2)	E2_Counts (m =2)	E3_Counts (m =2)	E4_Counts (m =2)	Estimated overlaps (m =2)	E1_Counts (m =3)	E2_Counts (m =3)	E3_Counts (m =3)	E4_Counts (m =3)	Estimated overlaps (m =3)	E1_Counts (m =4)	E2_Counts (m =4)	E3_Counts (m =4)	E4_Counts (m =4)	Estimated overlaps (m =4)	E1_Counts (m =5)	E2_Counts (m =5)	E3_Counts (m =5)	E4_Counts (m =5)	Estimated overlaps (m =5)	E1_Counts (m =6)	E2_Counts (m =6)	E3_Counts (m =6)	E4_Counts (m =6)	Estimated overlaps (m =6)	E1_Counts (m =7)	E2_Counts (m =7)	E3_Counts (m =7)	E4_Counts (m =7)	Estimated overlaps (m =7)	E1_Counts (m =8)	E2_Counts (m =8)	E3_Counts (m =8)	E4_Counts (m =8)	Estimated overlaps (m =8)	E1_Counts (m =9)	E2_Counts (m =9)	E3_Counts (m =9)	E4_Counts (m =9)	Estimated overlaps (m =9)	E1_Counts (m =10)	E2_Counts (m =10)	E3_Counts (m =10)	E4_Counts (m =10)
1	329	114	72	385	0.144444444444444	193	16	315	376	0.164444444444444	84	444	31	341	0.242222222222222	135	265	147	353	0.215555555555556	446	75	6	373	0.171111111111111	365	86	54	395	0.122222222222222	425	92	12	371	0.175555555555556	202	174	141	383	0.148888888888889	121	322	85	372	0.173333333333333	80	440	50	330
2	318	110	77	395	0.122222222222222	169	28	349	354	0.213333333333333	76	441	31	352	0.217777777777778	149	259	133	359	0.202222222222222	460	76	7	357	0.206666666666667	376	112	61	351	0.22	463	87	10	340	0.244444444444444	212	176	163	349	0.224444444444444	109	346	98	347	0.228888888888889	93	398	41	368
3	342	108	95	355	0.211111111111111	192	29	313	366	0.186666666666667	77	433	26	364	0.191111111111111	152	260	125	363	0.193333333333333	454	83	8	355	0.211111111111111	361	104	57	378	0.16	450	76	12	362	0.195555555555556	211	183	140	366	0.186666666666667	103	355	99	343	0.237777777777778	96	414	37	353
4	350	103	95	352	0.217777777777778	184	21	355	340	0.244444444444444	87	421	27	365	0.188888888888889	127	258	144	371	0.175555555555556	435	84	9	372	0.173333333333333	377	90	58	375	0.166666666666667	444	82	18	356	0.208888888888889	215	167	143	375	0.166666666666667	86	345	97	372	0.173333333333333	100	385	46	369
5	314	111	76	399	0.113333333333333	199	15	328	358	0.204444444444444	76	384	22	418	0.0711111111111111	145	267	138	350	0.222222222222222	449	88	8	355	0.211111111111111	359	113	53	375	0.166666666666667	464	80	7	349	0.224444444444444	219	185	152	344	0.235555555555556	102	367	92	339	0.246666666666667	94	395	45	366
6	344	115	82	359	0.202222222222222	184	21	307	388	0.137777777777778	84	426	23	367	0.184444444444444	136	245	157	362	0.195555555555556	462	67	4	367	0.184444444444444	374	89	63	374	0.168888888888889	439	90	13	358	0.204444444444444	229	173	157	341	0.242222222222222	103	367	106	324	0.28	74	428	36	362
7	347	113	95	345	0.233333333333333	194	23	322	361	0.197777777777778	69	423	35	373	0.171111111111111	146	249	135	370	0.177777777777778	467	71	7	355	0.211111111111111	384	82	62	372	0.173333333333333	445	79	15	361	0.197777777777778	218	202	134	346	0.231111111111111	113	333	92	362	0.195555555555556	98	394	40	368
8	317	99	109	375	0.166666666666667	182	17	333	368	0.182222222222222	82	404	34	380	0.155555555555556	142	252	130	376	0.164444444444444	443	71	6	380	0.155555555555556	375	93	65	367	0.184444444444444	435	61	14	390	0.133333333333333	213	217	148	322	0.284444444444444	99	350	95	356	0.208888888888889	81	415	42	362
9	351	113	99	337	0.251111111111111	194	18	343	345	0.233333333333333	98	427	28	347	0.228888888888889	123	275	114	388	0.137777777777778	454	76	6	364	0.191111111111111	379	92	58	371	0.175555555555556	437	80	13	370	0.177777777777778	222	179	141	358	0.204444444444444	107	327	94	372	0.173333333333333	96	405	39	360
10	325	97	105	373	0.171111111111111	177	17	346	360	0.2	85	422	32	361	0.197777777777778	123	258	130	389	0.135555555555556	449	72	6	373	0.171111111111111	378	96	58	368	0.182222222222222	453	70	17	360	0.2	198	174	168	360	0.2	109	344	98	349	0.224444444444444	75	450	35	340
11	338	121	85	356	0.208888888888889	204	19	321	356	0.208888888888889	79	426	30	365	0.188888888888889	134	242	144	380	0.155555555555556	456	74	5	365	0.188888888888889	374	98	69	359	0.202222222222222	412	79	7	402	0.106666666666667	211	181	135	373	0.171111111111111	91	342	113	354	0.213333333333333	79	413	37	371
12	316	103	102	379	0.157777777777778	202	11	328	359	0.202222222222222	77	433	21	369	0.18	149	233	138	380	0.155555555555556	466	65	4	365	0.188888888888889	378	105	55	362	0.195555555555556	432	81	14	373	0.171111111111111	190	180	161	369	0.18	98	333	99	370	0.177777777777778	86	411	35	368
13	317	111	90	382	0.151111111111111	207	22	331	340	0.244444444444444	77	417	27	379	0.157777777777778	137	250	128	385	0.144444444444444	484	65	7	344	0.235555555555556	346	107	64	383	0.148888888888889	439	72	9	380	0.155555555555556	236	174	137	353	0.215555555555556	117	332	97	354	0.213333333333333	90	399	33	378
14	343	101	91	365	0.188888888888889	178	19	356	347	0.228888888888889	88	429	33	350	0.222222222222222	133	256	115	396	0.12	483	76	5	336	0.253333333333333	373	80	66	381	0.153333333333333	471	73	9	347	0.228888888888889	211	205	135	349	0.224444444444444	96	332	103	369	0.18	93	393	41	373
15	329	104	100	367	0.184444444444444	193	19	317	371	0.175555555555556	82	403	37	378	0.16	142	268	126	364	0.191111111111111	439	69	7	385	0.144444444444444	376	89	53	382	0.151111111111111	465	81	11	343	0.237777777777778	209	181	162	348	0.226666666666667	102	353	97	348	0.226666666666667	87	405	48	360
16	322	110	95	373	0.171111111111111	192	24	353	331	0.264444444444444	86	401	34	379	0.157777777777778	133	257	136	374	0.168888888888889	455	83	5	357	0.206666666666667	373	90	70	367	0.184444444444444	428	81	11	380	0.155555555555556	209	170	153	368	0.182222222222222	116	339	75	370	0.177777777777778	83	399	35	383
17	322	119	94	365	0.188888888888889	182	25	324	369	0.18	96	388	31	385	0.144444444444444	144	266	132	358	0.204444444444444	446	72	5	377	0.162222222222222	371	118	44	367	0.184444444444444	446	86	18	350	0.222222222222222	193	187	146	374	0.168888888888889	115	346	91	348	0.226666666666667	90	421	41	348
18	303	131	95	371	0.175555555555556	183	18	347	352	0.217777777777778	87	408	33	372	0.173333333333333	133	294	118	355	0.211111111111111	448	76	2	374	0.168888888888889	381	98	54	367	0.184444444444444	425	94	17	364	0.191111111111111	202	215	130	353	0.215555555555556	105	335	102	358	0.204444444444444	111	413	36	340
19	331	99	106	364	0.191111111111111	182	16	316	386	0.142222222222222	71	425	30	374	0.168888888888889	119	269	139	373	0.171111111111111	454	74	8	364	0.191111111111111	374	95	60	371	0.175555555555556	446	87	8	359	0.202222222222222	212	191	136	361	0.197777777777778	124	301	101	374	0.168888888888889	101	402	44	353
20	329	100	98	373	0.171111111111111	166	22	345	367	0.184444444444444	76	443	31	350	0.222222222222222	113	251	131	405	0.1	463	76	8	353	0.215555555555556	371	93	48	388	0.137777777777778	435	96	15	354	0.213333333333333	204	199	139	358	0.204444444444444	110	341	94	355	0.211111111111111	78	415	46	361
21	343	98	96	363	0.193333333333333	191	29	330	350	0.222222222222222	93	431	32	344	0.235555555555556	142	253	134	371	0.175555555555556	464	82	6	348	0.226666666666667	378	95	53	374	0.168888888888889	429	75	13	383	0.148888888888889	212	201	130	357	0.206666666666667	93	347	105	355	0.211111111111111	98	399	49	354
22	312	109	96	383	0.148888888888889	179	21	347	353	0.215555555555556	82	423	34	361	0.197777777777778	151	262	120	367	0.184444444444444	469	77	3	351	0.22	389	96	46	369	0.18	439	73	7	381	0.153333333333333	223	176	158	343	0.237777777777778	89	353	86	372	0.173333333333333	110	392	47	351
23	312	118	80	390	0.133333333333333	200	22	325	353	0.215555555555556	91	427	30	352	0.217777777777778	134	252	137	377	0.162222222222222	445	70	10	375	0.166666666666667	382	91	40	387	0.14	441	76	9	374	0.168888888888889	230	167	154	349	0.224444444444444	114	337	89	360	0.2	84	402	41	373
24	329	107	80	384	0.146666666666667	188	24	325	363	0.193333333333333	97	395	25	383	0.148888888888889	114	280	145	361	0.197777777777778	458	74	7	361	0.197777777777778	356	108	58	378	0.16	418	77	12	393	0.126666666666667	188	210	141	361	0.197777777777778	106	335	94	365	0.188888888888889	89	423	34	354
25	344	104	89	363	0.193333333333333	175	27	346	352	0.217777777777778	77	419	35	369	0.18	152	255	135	358	0.204444444444444	446	69	9	376	0.164444444444444	393	70	57	380	0.155555555555556	457	86	12	345	0.233333333333333	217	187	141	355	0.211111111111111	103	332	92	373	0.171111111111111	79	422	45	354
26	319	102	103	376	0.164444444444444	185	27	320	368	0.182222222222222	93	393	44	370	0.177777777777778	135	250	142	373	0.171111111111111	441	87	8	364	0.191111111111111	364	91	51	394	0.124444444444444	429	79	10	382	0.151111111111111	209	184	154	353	0.215555555555556	125	333	99	343	0.237777777777778	107	406	32	355
27	308	113	96	383	0.148888888888889	179	23	352	346	0.231111111111111	105	417	32	346	0.231111111111111	142	262	125	371	0.175555555555556	472	68	7	353	0.215555555555556	376	100	50	374	0.168888888888889	457	77	11	355	0.211111111111111	205	178	143	374	0.168888888888889	124	325	88	363	0.193333333333333	108	400	48	344
28	312	107	95	386	0.142222222222222	177	23	347	353	0.215555555555556	90	410	39	361	0.197777777777778	122	258	124	396	0.12	460	68	9	363	0.193333333333333	394	92	59	355	0.211111111111111	450	58	17	375	0.166666666666667	218	189	139	354	0.213333333333333	119	340	89	352	0.217777777777778	96	402	46	356
29	310	109	86	395	0.122222222222222	175	27	341	357	0.206666666666667	87	431	21	361	0.197777777777778	147	260	111	382	0.151111111111111	483	78	6	333	0.26	362	101	60	377	0.162222222222222	437	70	20	373	0.171111111111111	196	191	152	361	0.197777777777778	107	339	95	359	0.202222222222222	94	403	51	352
30	356	101	92	351	0.22	183	23	334	360	0.2	89	409	37	365	0.188888888888889	127	279	143	351	0.22	472	72	9	347	0.228888888888889	380	96	51	373	0.171111111111111	431	73	10	386	0.142222222222222	217	198	129	356	0.208888888888889	105	342	101	352	0.217777777777778	89	399	50	362
31	303	107	96	394	0.124444444444444	191	21	333	355	0.211111111111111	76	426	31	367	0.184444444444444	151	232	117	400	0.111111111111111	435	77	5	383	0.148888888888889	372	85	54	389	0.135555555555556	459	77	11	353	0.215555555555556	218	179	138	365	0.188888888888889	121	371	89	319	0.291111111111111	93	431	49	327
32	341	102	94	363	0.193333333333333	202	26	324	348	0.226666666666667	105	410	30	355	0.211111111111111	136	246	136	382	0.151111111111111	453	71	3	373	0.171111111111111	376	96	56	372	0.173333333333333	432	79	15	374	0.168888888888889	227	175	152	346	0.231111111111111	115	340	78	367	0.184444444444444	77	415	52	356
33	322	113	97	368	0.182222222222222	199	28	324	349	0.224444444444444	76	396	33	395	0.122222222222222	124	263	124	389	0.135555555555556	461	73	7	359	0.202222222222222	372	90	49	389	0.135555555555556	448	86	10	356	0.208888888888889	196	212	147	345	0.233333333333333	100	328	95	377	0.162222222222222	88	419	46	347
34	339	96	101	364	0.191111111111111	198	23	331	348	0.226666666666667	83	435	28	354	0.213333333333333	144	273	124	359	0.202222222222222	472	77	5	346	0.231111111111111	391	97	54	358	0.204444444444444	415	88	11	386	0.142222222222222	228	182	144	346	0.231111111111111	102	363	79	356	0.208888888888889	87	417	49	347
35	349	108	89	354	0.213333333333333	199	22	345	334	0.257777777777778	77	406	36	381	0.153333333333333	139	285	144	332	0.262222222222222	445	77	8	370	0.177777777777778	348	94	60	398	0.115555555555556	452	85	11	352	0.217777777777778	195	203	131	371	0.175555555555556	112	365	87	336	0.253333333333333	104	370	51	375
36	336	87	100	377	0.162222222222222	192	21	331	356	0.208888888888889	73	415	21	391	0.131111111111111	130	243	134	393	0.126666666666667	427	68	7	398	0.115555555555556	365	93	52	390	0.133333333333333	434	81	8	377	0.162222222222222	237	161	142	360	0.2	101	351	90	358	0.204444444444444	85	397	47	371
37	280	118	107	395	0.122222222222222	175	27	321	377	0.162222222222222	73	392	35	400	0.111111111111111	149	234	125	392	0.128888888888889	454	80	7	359	0.202222222222222	385	95	54	366	0.186666666666667	436	72	11	381	0.153333333333333	213	166	145	376	0.164444444444444	110	333	91	366	0.186666666666667	99	423	42	336
38	337	118	85	360	0.2	202	21	314	363	0.193333333333333	77	430	43	350	0.222222222222222	144	230	135	391	0.131111111111111	457	70	4	369	0.18	392	100	56	352	0.217777777777778	457	83	13	347	0.228888888888889	213	183	146	358	0.204444444444444	99	344	98	359	0.202222222222222	104	382	39	375
39	315	106	101	378	0.16	184	20	324	372	0.173333333333333	81	419	29	371	0.175555555555556	153	258	136	353	0.215555555555556	449	61	10	380	0.155555555555556	361	111	44	384	0.146666666666667	427	77	10	386	0.142222222222222	219	178	159	344	0.235555555555556	119	338	82	361	0.197777777777778	77	408	34	381
40	333	111	103	353	0.215555555555556	162	21	335	382	0.151111111111111	71	420	39	370	0.177777777777778	124	261	139	376	0.164444444444444	447	83	5	365	0.188888888888889	369	97	46	388	0.137777777777778	460	80	10	350	0.222222222222222	188	183	182	347	0.228888888888889	102	341	106	351	0.22	118	384	41	357
41	344	108	78	370	0.177777777777778	189	31	327	353	0.215555555555556	88	419	31	362	0.195555555555556	171	236	124	369	0.18	448	82	6	364	0.191111111111111	370	96	57	377	0.162222222222222	430	86	13	371	0.175555555555556	224	194	150	332	0.262222222222222	102	304	106	388	0.137777777777778	83	432	56	329
42	333	105	88	374	0.168888888888889	186	16	337	361	0.197777777777778	98	408	36	358	0.204444444444444	146	260	133	361	0.197777777777778	458	78	6	358	0.204444444444444	360	87	46	407	0.0955555555555555	434	80	7	379	0.157777777777778	208	203	148	341	0.242222222222222	95	351	100	354	0.213333333333333	91	374	49	386
43	309	120	89	382	0.151111111111111	174	28	356	342	0.24	83	413	35	369	0.18	147	261	142	350	0.222222222222222	466	81	6	347	0.228888888888889	372	99	56	373	0.171111111111111	454	82	6	358	0.204444444444444	201	185	162	352	0.217777777777778	97	330	97	376	0.164444444444444	72	402	52	374
44	351	85	96	368	0.182222222222222	190	18	313	379	0.157777777777778	71	441	27	361	0.197777777777778	131	262	113	394	0.124444444444444	472	68	10	350	0.222222222222222	393	96	51	360	0.2	433	84	18	365	0.188888888888889	225	184	132	359	0.202222222222222	108	346	88	358	0.204444444444444	114	372	42	372
45	312	108	90	390	0.133333333333333	185	27	348	340	0.244444444444444	79	408	28	385	0.144444444444444	143	255	133	369	0.18	457	72	8	363	0.193333333333333	386	124	42	348	0.226666666666667	471	77	11	341	0.242222222222222	208	185	146	361	0.197777777777778	112	312	84	392	0.128888888888889	97	411	35	357
46	325	109	95	371	0.175555555555556	166	33	315	386	0.142222222222222	79	410	33	378	0.16	118	282	130	370	0.177777777777778	485	57	3	355	0.211111111111111	374	89	59	378	0.16	467	89	15	329	0.268888888888889	216	183	144	357	0.206666666666667	115	342	97	346	0.231111111111111	101	411	41	347
47	325	99	88	388	0.137777777777778	172	26	324	378	0.16	99	409	19	373	0.171111111111111	148	259	122	371	0.175555555555556	432	83	2	383	0.148888888888889	378	78	59	385	0.144444444444444	429	88	9	374	0.168888888888889	224	209	148	319	0.291111111111111	108	334	120	338	0.248888888888889	88	424	40	348
48	320	119	104	357	0.206666666666667	187	24	323	366	0.186666666666667	85	434	29	352	0.217777777777778	127	241	149	383	0.148888888888889	494	76	9	321	0.286666666666667	366	90	48	396	0.12	418	83	11	388	0.137777777777778	205	191	150	354	0.213333333333333	94	340	93	373	0.171111111111111	92	402	51	355
49	305	96	106	393	0.126666666666667	184	19	327	370	0.177777777777778	90	430	29	351	0.22	162	245	130	363	0.193333333333333	490	84	6	320	0.288888888888889	389	79	44	388	0.137777777777778	427	85	16	372	0.173333333333333	212	186	138	364	0.191111111111111	104	343	99	354	0.213333333333333	112	401	38	349
50	335	105	108	352	0.217777777777778	195	25	338	342	0.24	82	396	40	382	0.151111111111111	151	275	112	362	0.195555555555556	448	70	5	377	0.162222222222222	378	88	64	370	0.177777777777778	446	81	13	360	0.2	217	185	152	346	0.231111111111111	112	355	84	349	0.224444444444444	89	425	41	345
51	324	105	105	366	0.186666666666667	201	22	318	359	0.202222222222222	86	407	41	366	0.186666666666667	142	263	120	375	0.166666666666667	464	74	6	356	0.208888888888889	381	102	57	360	0.2	436	75	9	380	0.155555555555556	204	182	161	353	0.215555555555556	123	331	89	357	0.206666666666667	69	422	38	371
52	322	120	89	369	0.18	193	25	323	359	0.202222222222222	83	425	28	364	0.191111111111111	145	246	143	366	0.186666666666667	461	82	4	353	0.215555555555556	380	89	57	374	0.168888888888889	459	73	5	363	0.193333333333333	205	170	153	372	0.173333333333333	94	342	85	379	0.157777777777778	82	422	40	356
53	353	114	99	334	0.257777777777778	189	19	351	341	0.242222222222222	84	431	33	352	0.217777777777778	119	248	122	411	0.0866666666666667	452	72	2	374	0.168888888888889	379	88	54	379	0.157777777777778	431	75	17	377	0.162222222222222	216	176	137	371	0.175555555555556	101	323	107	369	0.18	78	412	44	366
54	327	110	94	369	0.18	200	22	318	360	0.2	96	391	31	382	0.151111111111111	153	266	140	341	0.242222222222222	430	92	11	367	0.184444444444444	349	85	66	400	0.111111111111111	448	75	14	363	0.193333333333333	214	179	150	357	0.206666666666667	108	335	102	355	0.211111111111111	89	420	48	343
55	326	98	104	372	0.173333333333333	177	23	336	364	0.191111111111111	83	430	31	356	0.208888888888889	146	251	141	362	0.195555555555556	456	76	6	362	0.195555555555556	359	108	53	380	0.155555555555556	444	94	9	353	0.215555555555556	199	185	137	379	0.157777777777778	123	354	79	344	0.235555555555556	91	405	48	356
56	339	103	87	371	0.175555555555556	174	20	345	361	0.197777777777778	102	378	29	391	0.131111111111111	135	265	122	378	0.16	453	73	4	370	0.177777777777778	366	114	59	361	0.197777777777778	453	83	11	353	0.215555555555556	214	188	164	334	0.257777777777778	98	346	103	353	0.215555555555556	90	416	41	353
57	328	100	95	377	0.162222222222222	185	21	334	360	0.2	83	423	29	365	0.188888888888889	147	274	114	365	0.188888888888889	444	81	6	369	0.18	393	106	49	352	0.217777777777778	418	96	8	378	0.16	222	174	143	361	0.197777777777778	95	340	85	380	0.155555555555556	101	391	51	357
58	317	110	97	376	0.164444444444444	183	17	312	388	0.137777777777778	69	436	22	373	0.171111111111111	136	260	135	369	0.18	429	72	12	387	0.14	383	81	52	384	0.146666666666667	414	93	18	375	0.166666666666667	205	177	178	340	0.244444444444444	99	346	102	353	0.215555555555556	98	392	39	371
59	351	103	96	350	0.222222222222222	202	11	322	365	0.188888888888889	85	427	30	358	0.204444444444444	150	235	125	390	0.133333333333333	484	71	5	340	0.244444444444444	364	110	55	371	0.175555555555556	425	65	10	400	0.111111111111111	215	178	133	374	0.168888888888889	106	329	94	371	0.175555555555556	90	402	50	358
60	296	117	109	378	0.16	157	23	344	376	0.164444444444444	76	411	33	380	0.155555555555556	140	224	148	388	0.137777777777778	455	76	5	364	0.191111111111111	388	92	61	359	0.202222222222222	427	84	11	378	0.16	213	164	156	367	0.184444444444444	101	342	87	370	0.177777777777778	80	391	33	396
61	315	103	101	381	0.153333333333333	196	29	305	370	0.177777777777778	92	408	35	365	0.188888888888889	133	269	118	380	0.155555555555556	471	74	7	348	0.226666666666667	383	108	63	346	0.231111111111111	448	79	7	366	0.186666666666667	198	196	145	361	0.197777777777778	97	321	90	392	0.128888888888889	99	416	33	352
62	336	116	90	358	0.204444444444444	171	22	340	367	0.184444444444444	88	422	25	365	0.188888888888889	158	256	129	357	0.206666666666667	439	78	4	379	0.157777777777778	395	79	59	367	0.184444444444444	423	90	8	379	0.157777777777778	194	200	141	365	0.188888888888889	95	351	100	354	0.213333333333333	96	404	50	350
63	308	113	112	367	0.184444444444444	165	28	356	351	0.22	71	405	24	400	0.111111111111111	126	253	123	398	0.115555555555556	439	99	4	358	0.204444444444444	392	94	55	359	0.202222222222222	451	89	9	351	0.22	218	176	153	353	0.215555555555556	101	329	111	359	0.202222222222222	96	383	52	369
64	338	117	95	350	0.222222222222222	173	21	346	360	0.2	86	427	33	354	0.213333333333333	152	238	153	357	0.206666666666667	463	74	7	356	0.208888888888889	380	86	57	377	0.162222222222222	449	69	9	373	0.171111111111111	192	205	146	357	0.206666666666667	96	338	107	359	0.202222222222222	101	392	39	368
65	312	114	94	380	0.155555555555556	185	18	348	349	0.224444444444444	82	416	42	360	0.2	130	245	138	387	0.14	453	70	5	372	0.173333333333333	371	83	62	384	0.146666666666667	440	81	7	372	0.173333333333333	217	186	132	365	0.188888888888889	119	324	111	346	0.231111111111111	72	409	46	373
66	329	97	91	383	0.148888888888889	177	21	346	356	0.208888888888889	86	415	28	371	0.175555555555556	129	257	139	375	0.166666666666667	454	93	6	347	0.228888888888889	369	108	53	370	0.177777777777778	441	96	6	357	0.206666666666667	200	204	140	356	0.208888888888889	101	349	104	346	0.231111111111111	106	406	42	346
67	329	118	101	352	0.217777777777778	198	21	319	362	0.195555555555556	76	400	31	393	0.126666666666667	120	239	135	406	0.0977777777777777	463	86	6	345	0.233333333333333	356	112	42	390	0.133333333333333	461	71	17	351	0.22	205	206	145	344	0.235555555555556	99	328	106	367	0.184444444444444	93	397	47	363
68	330	112	104	354	0.213333333333333	169	21	343	367	0.184444444444444	101	400	35	364	0.191111111111111	141	244	148	367	0.184444444444444	438	73	6	383	0.148888888888889	386	108	59	347	0.228888888888889	437	76	9	378	0.16	228	186	144	342	0.24	117	316	109	358	0.204444444444444	86	435	39	340
69	312	113	101	374	0.168888888888889	201	23	329	347	0.228888888888889	72	392	37	399	0.113333333333333	146	260	119	375	0.166666666666667	454	72	5	369	0.18	388	82	59	371	0.175555555555556	433	89	12	366	0.186666666666667	225	181	148	346	0.231111111111111	99	335	89	377	0.162222222222222	103	428	46	323
70	320	114	97	369	0.18	188	21	317	374	0.168888888888889	84	424	34	358	0.204444444444444	114	267	152	367	0.184444444444444	443	85	3	369	0.18	364	84	50	402	0.106666666666667	443	90	20	347	0.228888888888889	223	174	158	345	0.233333333333333	104	331	105	360	0.2	99	396	43	362
71	344	103	105	348	0.226666666666667	188	27	318	367	0.184444444444444	79	416	30	375	0.166666666666667	137	262	140	361	0.197777777777778	470	71	5	354	0.213333333333333	373	87	48	392	0.128888888888889	436	75	4	385	0.144444444444444	215	174	150	361	0.197777777777778	115	343	101	341	0.242222222222222	73	397	44	386
72	355	98	91	356	0.208888888888889	190	29	335	346	0.231111111111111	83	414	30	373	0.171111111111111	133	246	142	379	0.157777777777778	445	68	5	382	0.151111111111111	384	100	58	358	0.204444444444444	435	84	17	364	0.191111111111111	219	168	151	362	0.195555555555556	97	371	100	332	0.262222222222222	91	410	38	361
73	324	112	98	366	0.186666666666667	173	11	329	387	0.14	85	418	27	370	0.177777777777778	143	245	113	399	0.113333333333333	452	67	11	370	0.177777777777778	419	105	42	334	0.257777777777778	416	89	6	389	0.135555555555556	203	170	148	379	0.157777777777778	121	358	95	326	0.275555555555556	78	452	44	326
74	332	102	93	373	0.171111111111111	200	26	298	376	0.164444444444444	104	384	33	379	0.157777777777778	127	244	151	378	0.16	451	84	9	356	0.208888888888889	373	107	57	363	0.193333333333333	424	90	12	374	0.168888888888889	213	200	140	347	0.228888888888889	108	343	98	351	0.22	96	403	45	356
75	320	97	95	388	0.137777777777778	182	28	328	362	0.195555555555556	89	424	21	366	0.186666666666667	142	241	145	372	0.173333333333333	439	85	3	373	0.171111111111111	369	94	52	385	0.144444444444444	432	72	15	381	0.153333333333333	211	167	179	343	0.237777777777778	101	312	100	387	0.14	87	410	37	366
76	332	107	112	349	0.224444444444444	190	18	302	390	0.133333333333333	80	395	35	390	0.133333333333333	125	258	122	395	0.122222222222222	473	59	10	358	0.204444444444444	375	106	51	368	0.182222222222222	444	70	10	376	0.164444444444444	226	185	142	347	0.228888888888889	92	361	99	348	0.226666666666667	102	401	47	350
77	333	109	96	362	0.195555555555556	212	17	346	325	0.277777777777778	96	408	41	355	0.211111111111111	128	253	126	393	0.126666666666667	424	73	8	395	0.122222222222222	383	102	51	364	0.191111111111111	443	79	14	364	0.191111111111111	200	168	146	386	0.142222222222222	113	348	105	334	0.257777777777778	96	389	38	377
78	314	113	90	383	0.148888888888889	193	27	341	339	0.246666666666667	89	388	40	383	0.148888888888889	140	260	116	384	0.146666666666667	487	64	7	342	0.24	382	110	46	362	0.195555555555556	445	82	19	354	0.213333333333333	197	185	147	371	0.175555555555556	115	328	90	367	0.184444444444444	107	385	39	369
79	330	105	97	368	0.182222222222222	195	23	297	385	0.144444444444444	91	424	34	351	0.22	136	261	150	353	0.215555555555556	462	70	2	366	0.186666666666667	382	79	49	390	0.133333333333333	409	86	8	397	0.117777777777778	193	228	148	331	0.264444444444444	99	360	85	356	0.208888888888889	80	421	38	361
80	318	108	93	381	0.153333333333333	183	23	344	350	0.222222222222222	77	399	31	393	0.126666666666667	136	245	156	363	0.193333333333333	436	72	4	388	0.137777777777778	391	72	55	382	0.151111111111111	455	78	13	354	0.213333333333333	205	197	140	358	0.204444444444444	110	359	94	337	0.251111111111111	79	385	42	394
81	315	114	95	376	0.164444444444444	196	28	332	344	0.235555555555556	93	417	35	355	0.211111111111111	115	280	138	367	0.184444444444444	450	75	4	371	0.175555555555556	380	96	58	366	0.186666666666667	443	86	13	358	0.204444444444444	200	182	149	369	0.18	97	316	103	384	0.146666666666667	109	400	34	357
82	316	99	100	385	0.144444444444444	205	18	342	335	0.255555555555556	69	417	29	385	0.144444444444444	102	266	144	388	0.137777777777778	447	83	6	364	0.191111111111111	383	89	48	380	0.155555555555556	456	62	15	367	0.184444444444444	221	199	146	334	0.257777777777778	108	324	108	360	0.2	94	388	34	384
83	319	129	96	356	0.208888888888889	172	26	365	337	0.251111111111111	99	403	29	369	0.18	147	265	143	345	0.233333333333333	452	84	4	360	0.2	393	95	50	362	0.195555555555556	433	77	10	380	0.155555555555556	216	165	159	360	0.2	99	330	92	379	0.157777777777778	104	424	37	335
84	336	114	99	351	0.22	192	22	323	363	0.193333333333333	80	392	33	395	0.122222222222222	146	267	127	360	0.2	449	89	12	350	0.222222222222222	333	123	48	396	0.12	433	74	11	382	0.151111111111111	213	167	158	362	0.195555555555556	85	356	102	357	0.206666666666667	98	390	39	373
85	311	117	89	383	0.148888888888889	192	21	318	369	0.18	79	392	37	392	0.128888888888889	143	267	142	348	0.226666666666667	476	76	5	343	0.237777777777778	374	97	62	367	0.184444444444444	440	90	16	354	0.213333333333333	220	190	152	338	0.248888888888889	98	348	91	363	0.193333333333333	81	407	38	374
86	336	98	89	377	0.162222222222222	165	21	351	363	0.193333333333333	88	424	33	355	0.211111111111111	138	269	121	372	0.173333333333333	456	77	4	363	0.193333333333333	393	95	51	361	0.197777777777778	445	83	12	360	0.2	197	189	180	334	0.257777777777778	104	324	109	363	0.193333333333333	99	400	33	368
87	351	110	102	337	0.251111111111111	168	23	331	378	0.16	91	405	39	365	0.188888888888889	142	251	147	360	0.2	459	67	7	367	0.184444444444444	361	89	56	394	0.124444444444444	450	90	13	347	0.228888888888889	204	204	151	341	0.242222222222222	87	348	101	364	0.191111111111111	89	407	38	366
88	332	109	85	374	0.168888888888889	178	18	342	362	0.195555555555556	95	400	39	366	0.186666666666667	142	251	137	370	0.177777777777778	436	70	6	388	0.137777777777778	398	93	52	357	0.206666666666667	434	99	16	351	0.22	218	181	141	360	0.2	109	360	79	352	0.217777777777778	99	368	48	385
89	358	88	88	366	0.186666666666667	183	29	343	345	0.233333333333333	80	423	31	366	0.186666666666667	148	242	137	373	0.171111111111111	457	79	3	361	0.197777777777778	395	92	53	360	0.2	432	71	18	379	0.157777777777778	220	185	133	362	0.195555555555556	103	335	100	362	0.195555555555556	91	400	39	370
90	356	116	83	345	0.233333333333333	187	25	329	359	0.202222222222222	78	417	28	377	0.162222222222222	136	248	140	376	0.164444444444444	473	64	6	357	0.206666666666667	382	96	60	362	0.195555555555556	465	88	18	329	0.268888888888889	228	194	161	317	0.295555555555556	107	344	103	346	0.231111111111111	85	406	47	362
91	342	100	80	378	0.16	175	17	331	377	0.162222222222222	84	420	28	368	0.182222222222222	138	259	123	380	0.155555555555556	476	61	5	358	0.204444444444444	352	89	51	408	0.0933333333333334	434	66	19	381	0.153333333333333	213	182	148	357	0.206666666666667	96	377	87	340	0.244444444444444	107	385	39	369
92	332	92	92	384	0.146666666666667	168	20	347	365	0.188888888888889	82	405	32	381	0.153333333333333	145	249	132	374	0.168888888888889	459	87	3	351	0.22	339	97	62	402	0.106666666666667	427	82	11	380	0.155555555555556	175	201	140	384	0.146666666666667	115	338	95	352	0.217777777777778	94	408	41	357
93	342	101	86	371	0.175555555555556	193	19	329	359	0.202222222222222	85	407	36	372	0.173333333333333	137	258	126	379	0.157777777777778	444	86	8	362	0.195555555555556	396	86	55	363	0.193333333333333	442	68	11	379	0.157777777777778	223	179	153	345	0.233333333333333	104	359	102	335	0.255555555555556	100	399	61	340
94	321	106	105	368	0.182222222222222	184	16	340	360	0.2	82	416	29	373	0.171111111111111	146	241	147	366	0.186666666666667	438	90	9	363	0.193333333333333	389	110	48	353	0.215555555555556	427	91	7	375	0.166666666666667	205	200	157	338	0.248888888888889	117	322	115	346	0.231111111111111	71	429	29	371
95	337	107	84	372	0.173333333333333	166	28	346	360	0.2	93	421	34	352	0.217777777777778	153	285	125	337	0.251111111111111	464	70	6	360	0.2	367	85	61	387	0.14	432	78	8	382	0.151111111111111	218	191	146	345	0.233333333333333	91	355	104	350	0.222222222222222	82	420	45	353
96	328	106	86	380	0.155555555555556	185	19	363	333	0.26	85	416	31	368	0.182222222222222	142	255	112	391	0.131111111111111	458	72	4	366	0.186666666666667	381	114	59	346	0.231111111111111	416	104	16	364	0.191111111111111	205	184	163	348	0.226666666666667	96	358	90	356	0.208888888888889	83	424	41	352
97	312	104	102	382	0.151111111111111	176	16	352	356	0.208888888888889	86	406	31	377	0.162222222222222	126	249	136	389	0.135555555555556	433	88	9	370	0.177777777777778	396	86	50	368	0.182222222222222	455	84	8	353	0.215555555555556	217	182	163	338	0.248888888888889	101	330	80	389	0.135555555555556	93	419	37	351
98	341	104	77	378	0.16	198	18	325	359	0.202222222222222	81	395	36	388	0.137777777777778	131	245	125	399	0.113333333333333	447	77	7	369	0.18	383	92	54	371	0.175555555555556	458	88	14	340	0.244444444444444	209	164	175	352	0.217777777777778	102	368	89	341	0.242222222222222	83	407	45	365
99	334	93	89	384	0.146666666666667	200	21	340	339	0.246666666666667	87	425	34	354	0.213333333333333	147	235	144	374	0.168888888888889	443	86	8	363	0.193333333333333	409	94	52	345	0.233333333333333	447	91	5	357	0.206666666666667	189	192	188	331	0.264444444444444	102	352	97	349	0.224444444444444	91	403	39	367
100	332	123	94	351	0.22	205	24	334	337	0.251111111111111	81	398	35	386	0.142222222222222	159	255	132	354	0.213333333333333	430	73	5	392	0.128888888888889	394	98	60	348	0.226666666666667	452	79	11	358	0.204444444444444	202	192	156	350	0.222222222222222	103	356	91	350	0.222222222222222	91	426	32	351
101	293	111	81	415	0.0777777777777777	170	26	319	385	0.144444444444444	84	444	25	347	0.228888888888889	123	262	130	385	0.144444444444444	465	65	9	361	0.197777777777778	370	102	71	357	0.206666666666667	430	84	12	374	0.168888888888889	212	193	166	329	0.268888888888889	97	350	104	349	0.224444444444444	80	420	43	357
102	336	110	77	377	0.162222222222222	205	20	308	367	0.184444444444444	91	423	25	361	0.197777777777778	135	211	149	405	0.1	436	78	9	377	0.162222222222222	329	96	63	412	0.0844444444444444	459	74	14	353	0.215555555555556	221	180	146	353	0.215555555555556	97	346	102	355	0.211111111111111	97	382	45	376
103	323	94	96	387	0.14	185	23	339	353	0.215555555555556	94	403	29	374	0.168888888888889	145	251	150	354	0.213333333333333	420	75	8	397	0.117777777777778	398	93	51	358	0.204444444444444	422	72	9	397	0.117777777777778	215	187	135	363	0.193333333333333	119	321	110	350	0.222222222222222	96	411	34	359
104	334	115	81	370	0.177777777777778	164	26	346	364	0.191111111111111	87	398	27	388	0.137777777777778	121	261	120	398	0.115555555555556	470	72	4	354	0.213333333333333	369	105	48	378	0.16	469	76	8	347	0.228888888888889	225	194	149	332	0.262222222222222	103	326	115	356	0.208888888888889	105	383	52	360
105	321	105	82	392	0.128888888888889	193	21	344	342	0.24	80	433	29	358	0.204444444444444	119	261	123	397	0.117777777777778	463	79	7	351	0.22	386	91	74	349	0.224444444444444	431	74	12	383	0.148888888888889	215	207	147	331	0.264444444444444	99	351	101	349	0.224444444444444	92	428	43	337
106	341	99	88	372	0.173333333333333	195	15	333	357	0.206666666666667	86	405	34	375	0.166666666666667	124	259	122	395	0.122222222222222	455	73	6	366	0.186666666666667	382	103	45	370	0.177777777777778	449	86	7	358	0.204444444444444	208	175	168	349	0.224444444444444	106	312	99	383	0.148888888888889	106	405	32	357
107	327	102	101	370	0.177777777777778	173	21	366	340	0.244444444444444	74	428	34	364	0.191111111111111	146	250	118	386	0.142222222222222	461	77	2	360	0.2	383	101	58	358	0.204444444444444	410	94	11	385	0.144444444444444	200	156	141	403	0.104444444444444	100	328	94	378	0.16	90	427	34	349
108	325	115	87	373	0.171111111111111	187	11	327	375	0.166666666666667	80	399	23	398	0.115555555555556	149	238	137	376	0.164444444444444	472	74	9	345	0.233333333333333	382	107	59	352	0.217777777777778	461	83	11	345	0.233333333333333	196	179	151	374	0.168888888888889	103	314	104	379	0.157777777777778	82	419	26	373
109	325	121	94	360	0.2	187	26	335	352	0.217777777777778	71	405	38	386	0.142222222222222	148	240	148	364	0.191111111111111	455	70	5	370	0.177777777777778	377	97	63	363	0.193333333333333	447	84	6	363	0.193333333333333	198	195	152	355	0.211111111111111	112	334	96	358	0.204444444444444	96	413	35	356
110	343	109	94	354	0.213333333333333	183	16	356	345	0.233333333333333	82	413	33	372	0.173333333333333	138	263	142	357	0.206666666666667	463	77	5	355	0.211111111111111	389	98	49	364	0.191111111111111	452	80	11	357	0.206666666666667	217	188	143	352	0.217777777777778	108	348	86	358	0.204444444444444	94	390	29	387
111	343	109	77	371	0.175555555555556	183	25	326	366	0.186666666666667	88	409	30	373	0.171111111111111	154	266	125	355	0.211111111111111	431	73	7	389	0.135555555555556	374	100	59	367	0.184444444444444	448	89	11	352	0.217777777777778	209	175	152	364	0.191111111111111	111	346	94	349	0.224444444444444	82	389	37	392
112	331	82	80	407	0.0955555555555555	177	31	356	336	0.253333333333333	83	407	31	379	0.157777777777778	138	263	117	382	0.151111111111111	428	80	11	381	0.153333333333333	387	81	62	370	0.177777777777778	449	69	16	366	0.186666666666667	193	200	147	360	0.2	116	344	101	339	0.246666666666667	93	408	47	352
113	338	99	101	362	0.195555555555556	187	17	343	353	0.215555555555556	79	403	27	391	0.131111111111111	145	249	136	370	0.177777777777778	432	69	9	390	0.133333333333333	374	121	43	362	0.195555555555556	422	85	13	380	0.155555555555556	223	190	144	343	0.237777777777778	97	345	112	346	0.231111111111111	77	379	42	402
114	371	121	75	333	0.26	193	19	322	366	0.186666666666667	84	400	25	391	0.131111111111111	143	234	131	392	0.128888888888889	462	66	6	366	0.186666666666667	379	109	42	370	0.177777777777778	462	73	11	354	0.213333333333333	219	178	151	352	0.217777777777778	118	322	92	368	0.182222222222222	79	403	43	375
115	326	114	82	378	0.16	183	23	353	341	0.242222222222222	84	382	32	402	0.106666666666667	141	262	105	392	0.128888888888889	458	66	7	369	0.18	345	105	67	383	0.148888888888889	442	91	6	361	0.197777777777778	213	183	155	349	0.224444444444444	93	342	103	362	0.195555555555556	100	418	38	344
116	315	104	102	379	0.157777777777778	191	29	341	339	0.246666666666667	95	413	35	357	0.206666666666667	112	224	153	411	0.0866666666666667	443	93	6	358	0.204444444444444	348	96	68	388	0.137777777777778	438	75	15	372	0.173333333333333	206	205	143	346	0.231111111111111	95	346	92	367	0.184444444444444	97	410	44	349
117	333	101	96	370	0.177777777777778	181	21	326	372	0.173333333333333	86	421	30	363	0.193333333333333	151	244	121	384	0.146666666666667	448	74	8	370	0.177777777777778	371	92	60	377	0.162222222222222	449	82	11	358	0.204444444444444	217	184	140	359	0.202222222222222	111	334	104	351	0.22	106	405	50	339
118	309	105	122	364	0.191111111111111	174	27	337	362	0.195555555555556	74	428	32	366	0.186666666666667	133	276	128	363	0.193333333333333	445	80	6	369	0.18	359	95	55	391	0.131111111111111	459	78	17	346	0.231111111111111	196	182	157	365	0.188888888888889	111	351	80	358	0.204444444444444	83	399	33	385
119	336	99	89	376	0.164444444444444	197	24	337	342	0.24	81	412	37	370	0.177777777777778	129	263	141	367	0.184444444444444	473	60	6	361	0.197777777777778	384	102	65	349	0.224444444444444	429	79	16	376	0.164444444444444	199	171	159	371	0.175555555555556	89	339	78	394	0.124444444444444	80	416	36	368
120	340	100	95	365	0.188888888888889	199	25	321	355	0.211111111111111	100	398	35	367	0.184444444444444	145	257	125	373	0.171111111111111	496	65	4	335	0.255555555555556	367	111	53	369	0.18	434	65	9	392	0.128888888888889	231	174	148	347	0.228888888888889	102	351	85	362	0.195555555555556	100	414	31	355
121	334	113	85	368	0.182222222222222	186	20	332	362	0.195555555555556	91	399	28	382	0.151111111111111	117	251	129	403	0.104444444444444	434	81	2	383	0.148888888888889	375	96	41	388	0.137777777777778	447	81	9	363	0.193333333333333	201	193	148	358	0.204444444444444	132	330	87	351	0.22	81	404	27	388
122	342	104	93	361	0.197777777777778	177	18	348	357	0.206666666666667	85	406	32	377	0.162222222222222	149	230	125	396	0.12	460	73	4	363	0.193333333333333	379	94	58	369	0.18	450	76	11	363	0.193333333333333	201	177	150	372	0.173333333333333	105	339	82	374	0.168888888888889	105	374	41	380
123	301	105	88	406	0.0977777777777777	203	20	317	360	0.2	91	421	33	355	0.211111111111111	135	278	145	342	0.24	463	81	5	351	0.22	370	96	54	380	0.155555555555556	433	85	12	370	0.177777777777778	206	188	149	357	0.206666666666667	117	327	97	359	0.202222222222222	76	422	52	350
124	349	93	87	371	0.175555555555556	185	14	327	374	0.168888888888889	71	433	34	362	0.195555555555556	141	242	138	379	0.157777777777778	448	86	5	361	0.197777777777778	384	102	55	359	0.202222222222222	460	71	9	360	0.2	215	196	158	331	0.264444444444444	104	344	68	384	0.146666666666667	101	435	40	324
125	313	103	110	374	0.168888888888889	211	18	328	343	0.237777777777778	93	424	25	358	0.204444444444444	146	281	127	346	0.231111111111111	476	70	4	350	0.222222222222222	384	91	53	372	0.173333333333333	420	105	12	363	0.193333333333333	224	168	145	363	0.193333333333333	108	341	104	347	0.228888888888889	77	408	48	367
126	318	94	103	385	0.144444444444444	178	28	312	382	0.151111111111111	75	415	31	379	0.157777777777778	116	261	141	382	0.151111111111111	457	62	10	371	0.175555555555556	412	93	54	341	0.242222222222222	447	67	9	377	0.162222222222222	203	198	154	345	0.233333333333333	116	340	86	358	0.204444444444444	106	419	38	337
127	326	122	87	365	0.188888888888889	181	18	336	365	0.188888888888889	94	417	24	365	0.188888888888889	130	267	128	375	0.166666666666667	427	80	11	382	0.151111111111111	369	96	47	388	0.137777777777778	439	88	12	361	0.197777777777778	213	193	141	353	0.215555555555556	99	364	87	350	0.222222222222222	85	395	47	373
128	341	102	96	361	0.197777777777778	190	22	321	367	0.184444444444444	93	436	34	337	0.251111111111111	137	262	145	356	0.208888888888889	447	82	7	364	0.191111111111111	370	96	62	372	0.173333333333333	456	68	9	367	0.184444444444444	199	198	148	355	0.211111111111111	89	354	97	360	0.2	95	394	47	364
129	316	99	85	400	0.111111111111111	200	22	302	376	0.164444444444444	61	431	35	373	0.171111111111111	125	278	128	369	0.18	464	65	6	365	0.188888888888889	367	108	51	374	0.168888888888889	424	87	8	381	0.153333333333333	234	159	137	370	0.177777777777778	103	331	99	367	0.184444444444444	79	395	45	381
130	320	106	101	373	0.171111111111111	212	21	302	365	0.188888888888889	81	417	24	378	0.16	140	252	126	382	0.151111111111111	469	65	9	357	0.206666666666667	363	101	50	386	0.142222222222222	452	80	8	360	0.2	229	166	144	361	0.197777777777778	86	356	115	343	0.237777777777778	92	401	38	369
131	323	114	87	376	0.164444444444444	181	21	351	347	0.228888888888889	73	423	36	368	0.182222222222222	128	265	132	375	0.166666666666667	445	62	9	384	0.146666666666667	379	95	46	380	0.155555555555556	427	89	9	375	0.166666666666667	226	174	139	361	0.197777777777778	94	368	98	340	0.244444444444444	80	419	36	365
132	312	115	92	381	0.153333333333333	163	22	333	382	0.151111111111111	79	429	37	355	0.211111111111111	131	278	123	368	0.182222222222222	466	71	5	358	0.204444444444444	397	96	47	360	0.2	441	93	4	362	0.195555555555556	204	188	151	357	0.206666666666667	94	331	106	369	0.18	100	410	28	362
133	324	95	101	380	0.155555555555556	165	22	350	363	0.193333333333333	82	397	27	394	0.124444444444444	135	272	144	349	0.224444444444444	475	76	8	341	0.242222222222222	387	75	62	376	0.164444444444444	428	89	11	372	0.173333333333333	195	197	153	355	0.211111111111111	106	315	93	386	0.142222222222222	82	425	35	358
134	320	110	110	360	0.2	162	26	329	383	0.148888888888889	69	425	30	376	0.164444444444444	127	246	118	409	0.0911111111111111	469	59	4	368	0.182222222222222	372	105	56	367	0.184444444444444	430	78	5	387	0.14	207	199	133	361	0.197777777777778	98	335	104	363	0.193333333333333	100	417	39	344
135	321	87	104	388	0.137777777777778	197	25	345	333	0.26	87	405	40	368	0.182222222222222	161	250	89	400	0.111111111111111	474	66	3	357	0.206666666666667	402	107	57	334	0.257777777777778	437	69	14	380	0.155555555555556	240	163	162	335	0.255555555555556	109	340	97	354	0.213333333333333	94	398	46	362
136	331	86	82	401	0.108888888888889	165	37	344	354	0.213333333333333	87	411	31	371	0.175555555555556	121	258	136	385	0.144444444444444	437	75	12	376	0.164444444444444	381	96	59	364	0.191111111111111	430	82	11	377	0.162222222222222	208	170	148	374	0.168888888888889	124	317	101	358	0.204444444444444	96	401	40	363
137	296	114	94	396	0.12	177	26	322	375	0.166666666666667	97	414	37	352	0.217777777777778	129	249	144	378	0.16	456	60	5	379	0.157777777777778	378	101	61	360	0.2	468	76	12	344	0.235555555555556	206	173	169	352	0.217777777777778	110	352	105	333	0.26	77	402	45	376
138	326	110	100	364	0.191111111111111	174	25	319	382	0.151111111111111	94	427	34	345	0.233333333333333	140	263	130	367	0.184444444444444	465	78	4	353	0.215555555555556	358	101	54	387	0.14	476	88	10	326	0.275555555555556	209	185	146	360	0.2	100	335	110	355	0.211111111111111	97	412	38	353
139	296	114	112	378	0.16	186	18	324	372	0.173333333333333	69	411	29	391	0.131111111111111	134	262	141	363	0.193333333333333	461	81	4	354	0.213333333333333	385	111	53	351	0.22	444	89	12	355	0.211111111111111	218	207	133	342	0.24	99	345	94	362	0.195555555555556	83	419	52	346
140	324	102	101	373	0.171111111111111	174	21	359	346	0.231111111111111	70	430	29	371	0.175555555555556	144	243	149	364	0.191111111111111	446	87	7	360	0.2	380	99	49	372	0.173333333333333	409	84	7	400	0.111111111111111	194	191	135	380	0.155555555555556	117	362	89	332	0.262222222222222	88	405	38	369
141	327	100	92	381	0.153333333333333	183	22	359	336	0.253333333333333	93	407	39	361	0.197777777777778	136	238	124	402	0.106666666666667	472	92	4	332	0.262222222222222	367	92	67	374	0.168888888888889	444	75	11	370	0.177777777777778	229	197	129	345	0.233333333333333	112	329	79	380	0.155555555555556	105	396	41	358
142	322	129	82	367	0.184444444444444	213	24	296	367	0.184444444444444	81	423	34	362	0.195555555555556	136	254	136	374	0.168888888888889	443	81	9	367	0.184444444444444	382	96	60	362	0.195555555555556	462	74	9	355	0.211111111111111	228	177	143	352	0.217777777777778	105	354	89	352	0.217777777777778	99	380	58	363
143	339	93	93	375	0.166666666666667	164	16	354	366	0.186666666666667	76	430	39	355	0.211111111111111	145	232	137	386	0.142222222222222	442	63	9	386	0.142222222222222	387	96	52	365	0.188888888888889	458	75	13	354	0.213333333333333	198	175	169	358	0.204444444444444	110	329	107	354	0.213333333333333	80	406	46	368
144	329	111	100	360	0.2	178	19	342	361	0.197777777777778	75	417	37	371	0.175555555555556	151	250	119	380	0.155555555555556	459	72	11	358	0.204444444444444	366	88	49	397	0.117777777777778	437	63	17	383	0.148888888888889	216	181	158	345	0.233333333333333	125	342	107	326	0.275555555555556	82	429	43	346
145	308	106	119	367	0.184444444444444	193	24	341	342	0.24	97	439	21	343	0.237777777777778	139	243	123	395	0.122222222222222	454	72	9	365	0.188888888888889	399	102	45	354	0.213333333333333	440	71	13	376	0.164444444444444	206	202	144	348	0.226666666666667	92	354	104	350	0.222222222222222	90	382	45	383
146	293	115	91	401	0.108888888888889	177	24	341	358	0.204444444444444	91	402	36	371	0.175555555555556	118	253	125	404	0.102222222222222	471	75	3	351	0.22	378	97	52	373	0.171111111111111	432	73	16	379	0.157777777777778	226	179	153	342	0.24	104	345	83	368	0.182222222222222	83	402	50	365
147	333	107	104	356	0.208888888888889	185	11	341	363	0.193333333333333	85	392	30	393	0.126666666666667	144	254	120	382	0.151111111111111	445	101	4	350	0.222222222222222	381	92	68	359	0.202222222222222	432	89	19	360	0.2	216	161	144	379	0.157777777777778	97	367	87	349	0.224444444444444	94	420	39	347
148	342	105	102	351	0.22	191	23	326	360	0.2	95	409	31	365	0.188888888888889	158	265	122	355	0.211111111111111	444	77	6	373	0.171111111111111	385	107	49	359	0.202222222222222	432	90	5	373	0.171111111111111	223	176	137	364	0.191111111111111	116	344	88	352	0.217777777777778	83	430	33	354
149	336	105	79	380	0.155555555555556	190	27	339	344	0.235555555555556	82	443	35	340	0.244444444444444	151	262	128	359	0.202222222222222	450	76	12	362	0.195555555555556	378	103	51	368	0.182222222222222	420	94	12	374	0.168888888888889	211	181	145	363	0.193333333333333	122	340	87	351	0.22	89	409	41	361
150	334	115	87	364	0.191111111111111	183	22	330	365	0.188888888888889	90	420	26	364	0.191111111111111	133	268	140	359	0.202222222222222	486	62	5	347	0.228888888888889	381	110	57	352	0.217777777777778	433	91	10	366	0.186666666666667	216	193	145	346	0.231111111111111	101	332	97	370	0.177777777777778	95	426	31	348
151	323	103	90	384	0.146666666666667	185	25	316	374	0.168888888888889	82	383	38	397	0.117777777777778	132	252	124	392	0.128888888888889	480	60	7	353	0.215555555555556	369	94	63	374	0.168888888888889	462	87	11	340	0.244444444444444	219	175	152	354	0.213333333333333	100	316	102	382	0.151111111111111	90	411	49	350
152	329	122	96	353	0.215555555555556	192	24	316	368	0.182222222222222	89	401	30	380	0.155555555555556	109	233	156	402	0.106666666666667	472	69	7	352	0.217777777777778	371	97	48	384	0.146666666666667	466	79	10	345	0.233333333333333	222	183	168	327	0.273333333333333	103	327	95	375	0.166666666666667	80	413	46	361
153	336	96	104	364	0.191111111111111	200	16	321	363	0.193333333333333	97	384	37	382	0.151111111111111	151	237	143	369	0.18	456	67	5	372	0.173333333333333	375	104	37	384	0.146666666666667	422	89	9	380	0.155555555555556	209	163	163	365	0.188888888888889	97	346	100	357	0.206666666666667	85	403	52	360
154	325	108	101	366	0.186666666666667	182	15	358	345	0.233333333333333	80	380	45	395	0.122222222222222	145	264	140	351	0.22	447	75	11	367	0.184444444444444	374	95	75	356	0.208888888888889	439	84	8	369	0.18	195	194	145	366	0.186666666666667	93	345	103	359	0.202222222222222	103	388	44	365
155	312	114	112	362	0.195555555555556	180	25	346	349	0.224444444444444	85	419	32	364	0.191111111111111	131	269	137	363	0.193333333333333	460	73	10	357	0.206666666666667	385	100	53	362	0.195555555555556	450	66	9	375	0.166666666666667	235	179	149	337	0.251111111111111	100	341	107	352	0.217777777777778	89	405	41	365
156	316	119	93	372	0.173333333333333	172	28	337	363	0.193333333333333	86	402	29	383	0.148888888888889	146	257	130	367	0.184444444444444	454	77	7	362	0.195555555555556	386	99	52	363	0.193333333333333	448	79	12	361	0.197777777777778	203	200	152	345	0.233333333333333	100	337	92	371	0.175555555555556	76	436	37	351
157	330	85	99	386	0.142222222222222	176	27	319	378	0.16	91	402	36	371	0.175555555555556	152	208	128	412	0.0844444444444444	445	89	11	355	0.211111111111111	368	105	70	357	0.206666666666667	476	78	9	337	0.251111111111111	219	185	135	361	0.197777777777778	104	335	82	379	0.157777777777778	86	409	41	364
158	306	107	109	378	0.16	168	16	353	363	0.193333333333333	91	399	46	364	0.191111111111111	150	251	132	367	0.184444444444444	480	79	3	338	0.248888888888889	367	94	53	386	0.142222222222222	447	81	9	363	0.193333333333333	189	194	131	386	0.142222222222222	95	337	91	377	0.162222222222222	90	422	53	335
159	339	99	88	374	0.168888888888889	179	28	312	381	0.153333333333333	87	436	34	343	0.237777777777778	144	240	151	365	0.188888888888889	436	83	9	372	0.173333333333333	395	106	46	353	0.215555555555556	448	71	11	370	0.177777777777778	205	173	147	375	0.166666666666667	112	346	84	358	0.204444444444444	84	418	50	348
160	320	90	102	388	0.137777777777778	186	20	347	347	0.228888888888889	95	383	29	393	0.126666666666667	132	263	134	371	0.175555555555556	441	70	6	383	0.148888888888889	390	90	43	377	0.162222222222222	432	89	13	366	0.186666666666667	212	181	149	358	0.204444444444444	120	353	91	336	0.253333333333333	96	412	35	357
161	333	97	120	350	0.222222222222222	174	21	319	386	0.142222222222222	85	403	34	378	0.16	136	247	131	386	0.142222222222222	485	57	8	350	0.222222222222222	369	98	53	380	0.155555555555556	458	73	9	360	0.2	199	172	159	370	0.177777777777778	94	360	86	360	0.2	83	395	43	379
162	326	107	79	388	0.137777777777778	201	19	328	352	0.217777777777778	75	403	38	384	0.146666666666667	148	254	132	366	0.186666666666667	458	83	8	351	0.22	385	87	64	364	0.191111111111111	411	83	10	396	0.12	230	184	137	349	0.224444444444444	121	341	82	356	0.208888888888889	98	415	43	344
163	317	112	106	365	0.188888888888889	183	24	339	354	0.213333333333333	95	411	36	358	0.204444444444444	146	265	131	358	0.204444444444444	458	82	11	349	0.224444444444444	374	94	47	385	0.144444444444444	428	71	11	390	0.133333333333333	220	155	139	386	0.142222222222222	97	344	86	373	0.171111111111111	92	410	45	353
164	316	97	95	392	0.128888888888889	196	22	318	364	0.191111111111111	91	408	33	368	0.182222222222222	118	265	138	379	0.157777777777778	488	65	9	338	0.248888888888889	382	83	51	384	0.146666666666667	455	62	9	374	0.168888888888889	202	193	161	344	0.235555555555556	100	341	99	360	0.2	104	409	52	335
165	333	111	100	356	0.208888888888889	178	27	336	359	0.202222222222222	72	408	37	383	0.148888888888889	146	257	147	350	0.222222222222222	458	62	7	373	0.171111111111111	390	96	60	354	0.213333333333333	434	74	15	377	0.162222222222222	191	174	176	359	0.202222222222222	109	338	100	353	0.215555555555556	84	411	29	376
166	319	123	82	376	0.164444444444444	173	15	364	348	0.226666666666667	97	418	40	345	0.233333333333333	159	241	122	378	0.16	455	73	4	368	0.182222222222222	363	110	52	375	0.166666666666667	471	79	9	341	0.242222222222222	217	191	135	357	0.206666666666667	122	359	86	333	0.26	91	409	50	350
167	308	118	99	375	0.166666666666667	190	19	322	369	0.18	64	436	26	374	0.168888888888889	116	246	145	393	0.126666666666667	451	71	10	368	0.182222222222222	374	98	60	368	0.182222222222222	436	88	18	358	0.204444444444444	215	187	160	338	0.248888888888889	106	333	93	368	0.182222222222222	86	410	39	365
168	332	113	90	365	0.188888888888889	183	19	348	350	0.222222222222222	82	429	27	362	0.195555555555556	146	264	122	368	0.182222222222222	451	73	10	366	0.186666666666667	371	94	61	374	0.168888888888889	424	80	8	388	0.137777777777778	207	182	147	364	0.191111111111111	108	327	86	379	0.157777777777778	98	382	53	367
169	325	111	112	352	0.217777777777778	171	21	340	368	0.182222222222222	89	414	39	358	0.204444444444444	121	253	150	376	0.164444444444444	461	82	4	353	0.215555555555556	374	115	56	355	0.211111111111111	432	90	12	366	0.186666666666667	201	188	138	373	0.171111111111111	118	344	78	360	0.2	112	398	48	342
170	298	98	89	415	0.0777777777777777	183	28	330	359	0.202222222222222	85	402	29	384	0.146666666666667	152	228	140	380	0.155555555555556	458	85	7	350	0.222222222222222	377	95	53	375	0.166666666666667	441	71	8	380	0.155555555555556	227	177	150	346	0.231111111111111	95	332	102	371	0.175555555555556	88	411	40	361
171	324	104	92	380	0.155555555555556	192	27	347	334	0.257777777777778	86	396	37	381	0.153333333333333	134	278	137	351	0.22	491	56	6	347	0.228888888888889	375	87	51	387	0.14	419	79	11	391	0.131111111111111	216	193	145	346	0.231111111111111	97	333	99	371	0.175555555555556	84	402	62	352
172	351	123	77	349	0.224444444444444	182	19	348	351	0.22	93	401	23	383	0.148888888888889	122	268	137	373	0.171111111111111	479	78	8	335	0.255555555555556	371	96	59	374	0.168888888888889	443	85	13	359	0.202222222222222	211	184	146	359	0.202222222222222	96	357	92	355	0.211111111111111	97	395	42	366
173	317	104	88	391	0.131111111111111	195	23	343	339	0.246666666666667	88	435	29	348	0.226666666666667	143	262	124	371	0.175555555555556	470	66	6	358	0.204444444444444	375	97	54	374	0.168888888888889	467	78	12	343	0.237777777777778	228	184	129	359	0.202222222222222	118	345	95	342	0.24	83	385	52	380
174	313	109	107	371	0.175555555555556	180	30	336	354	0.213333333333333	86	406	31	377	0.162222222222222	131	234	141	394	0.124444444444444	461	79	7	353	0.215555555555556	394	94	62	350	0.222222222222222	436	87	19	358	0.204444444444444	217	209	140	334	0.257777777777778	97	360	107	336	0.253333333333333	94	400	45	361
175	318	108	84	390	0.133333333333333	162	27	367	344	0.235555555555556	88	410	32	370	0.177777777777778	141	247	133	379	0.157777777777778	467	88	8	337	0.251111111111111	398	94	54	354	0.213333333333333	471	76	9	344	0.235555555555556	257	165	123	355	0.211111111111111	103	343	89	365	0.188888888888889	96	396	51	357
176	345	97	86	372	0.173333333333333	192	18	336	354	0.213333333333333	79	401	25	395	0.122222222222222	140	272	121	367	0.184444444444444	478	69	5	348	0.226666666666667	369	106	53	372	0.173333333333333	440	75	13	372	0.173333333333333	214	177	127	382	0.151111111111111	96	366	95	343	0.237777777777778	83	391	44	382
177	321	113	85	381	0.153333333333333	198	24	306	372	0.173333333333333	88	396	34	382	0.151111111111111	144	235	145	376	0.164444444444444	437	84	9	370	0.177777777777778	381	93	61	365	0.188888888888889	464	74	8	354	0.213333333333333	190	188	149	373	0.171111111111111	90	322	114	374	0.168888888888889	100	440	42	318
178	311	100	89	400	0.111111111111111	203	26	306	365	0.188888888888889	80	411	28	381	0.153333333333333	150	277	123	350	0.222222222222222	443	76	11	370	0.177777777777778	355	107	56	382	0.151111111111111	455	66	10	369	0.18	217	179	152	352	0.217777777777778	114	346	89	351	0.22	80	443	35	342
179	318	109	92	381	0.153333333333333	189	30	309	372	0.173333333333333	89	412	29	370	0.177777777777778	145	247	128	380	0.155555555555556	482	59	6	353	0.215555555555556	377	92	61	370	0.177777777777778	431	69	14	386	0.142222222222222	219	214	137	330	0.266666666666667	109	365	86	340	0.244444444444444	94	404	44	358
180	345	105	112	338	0.248888888888889	199	16	331	354	0.213333333333333	93	402	29	376	0.164444444444444	146	261	132	361	0.197777777777778	460	92	6	342	0.24	369	99	48	384	0.146666666666667	436	80	15	369	0.18	214	183	168	335	0.255555555555556	115	334	95	356	0.208888888888889	89	401	48	362
181	317	112	78	393	0.126666666666667	181	22	339	358	0.204444444444444	86	410	29	375	0.166666666666667	142	239	130	389	0.135555555555556	453	73	8	366	0.186666666666667	369	103	57	371	0.175555555555556	428	66	10	396	0.12	223	177	146	354	0.213333333333333	110	333	103	354	0.213333333333333	99	406	33	362
182	340	103	92	365	0.188888888888889	202	20	316	362	0.195555555555556	75	419	28	378	0.16	132	256	148	364	0.191111111111111	454	77	11	358	0.204444444444444	406	95	53	346	0.231111111111111	448	70	12	370	0.177777777777778	211	204	163	322	0.284444444444444	105	332	95	368	0.182222222222222	88	407	65	340
183	336	108	92	364	0.191111111111111	192	18	321	369	0.18	98	401	43	358	0.204444444444444	128	263	149	360	0.2	483	72	4	341	0.242222222222222	377	113	57	353	0.215555555555556	432	87	11	370	0.177777777777778	216	180	152	352	0.217777777777778	96	353	106	345	0.233333333333333	97	387	40	376
184	322	115	86	377	0.162222222222222	186	18	339	357	0.206666666666667	81	432	37	350	0.222222222222222	120	267	139	374	0.168888888888889	481	55	4	360	0.2	345	94	46	415	0.0777777777777777	448	96	11	345	0.233333333333333	217	180	141	362	0.195555555555556	105	330	95	370	0.177777777777778	86	409	29	376
185	326	105	80	389	0.135555555555556	190	28	335	347	0.228888888888889	71	437	27	365	0.188888888888889	137	249	150	364	0.191111111111111	460	69	9	362	0.195555555555556	420	67	54	359	0.202222222222222	423	81	12	384	0.146666666666667	204	208	140	348	0.226666666666667	124	337	93	346	0.231111111111111	86	414	35	365
186	343	90	80	387	0.14	171	14	364	351	0.22	79	418	39	364	0.191111111111111	136	257	168	339	0.246666666666667	426	87	6	381	0.153333333333333	376	109	54	361	0.197777777777778	490	78	10	322	0.284444444444444	206	178	136	380	0.155555555555556	114	332	110	344	0.235555555555556	86	391	45	378
187	345	107	84	364	0.191111111111111	192	24	332	352	0.217777777777778	85	408	40	367	0.184444444444444	141	242	130	387	0.14	465	77	7	351	0.22	404	91	38	367	0.184444444444444	412	104	15	369	0.18	222	176	150	352	0.217777777777778	123	358	86	333	0.26	90	396	42	372
188	343	115	94	348	0.226666666666667	186	20	338	356	0.208888888888889	90	401	35	374	0.168888888888889	140	283	122	355	0.211111111111111	463	73	4	360	0.2	351	94	49	406	0.0977777777777777	415	76	14	395	0.122222222222222	205	189	138	368	0.182222222222222	98	328	99	375	0.166666666666667	100	376	43	381
189	319	106	103	372	0.173333333333333	177	23	353	347	0.228888888888889	86	407	30	377	0.162222222222222	147	240	141	372	0.173333333333333	434	92	10	364	0.191111111111111	401	88	50	361	0.197777777777778	483	79	11	327	0.273333333333333	194	213	142	351	0.22	112	357	80	351	0.22	91	408	47	354
190	320	123	89	368	0.182222222222222	181	23	338	358	0.204444444444444	85	389	41	385	0.144444444444444	142	253	128	377	0.162222222222222	487	81	5	327	0.273333333333333	381	94	62	363	0.193333333333333	459	83	7	351	0.22	211	193	132	364	0.191111111111111	107	334	106	353	0.215555555555556	101	404	42	353
191	316	126	101	357	0.206666666666667	194	22	321	363	0.193333333333333	82	387	35	396	0.12	142	258	138	362	0.195555555555556	477	76	8	339	0.246666666666667	404	91	62	343	0.237777777777778	438	80	15	367	0.184444444444444	211	166	172	351	0.22	104	348	104	344	0.235555555555556	85	406	34	375
192	325	128	93	354	0.213333333333333	194	17	350	339	0.246666666666667	78	414	34	374	0.168888888888889	131	250	133	386	0.142222222222222	463	67	6	364	0.191111111111111	376	83	55	386	0.142222222222222	439	66	12	383	0.148888888888889	229	204	137	330	0.266666666666667	99	355	93	353	0.215555555555556	99	407	30	364
193	321	108	94	377	0.162222222222222	204	16	330	350	0.222222222222222	84	399	40	377	0.162222222222222	135	263	147	355	0.211111111111111	461	79	5	355	0.211111111111111	366	107	45	382	0.151111111111111	433	73	13	381	0.153333333333333	224	180	131	365	0.188888888888889	96	349	111	344	0.235555555555556	84	404	35	377
194	356	102	85	357	0.206666666666667	191	26	322	361	0.197777777777778	103	399	33	365	0.188888888888889	114	243	138	405	0.1	472	81	5	342	0.24	371	92	50	387	0.14	460	64	8	368	0.182222222222222	205	194	157	344	0.235555555555556	103	343	93	361	0.197777777777778	78	387	46	389
195	346	95	80	379	0.157777777777778	191	16	340	353	0.215555555555556	86	437	34	343	0.237777777777778	163	233	136	368	0.182222222222222	422	87	5	386	0.142222222222222	353	112	59	376	0.164444444444444	428	88	11	373	0.171111111111111	199	177	136	388	0.137777777777778	121	326	124	329	0.268888888888889	87	381	56	376
196	314	96	107	383	0.148888888888889	174	29	333	364	0.191111111111111	95	399	37	369	0.18	111	264	146	379	0.157777777777778	462	86	4	348	0.226666666666667	392	87	54	367	0.184444444444444	418	91	13	378	0.16	227	182	157	334	0.257777777777778	95	361	106	338	0.248888888888889	76	409	37	378
197	332	98	101	369	0.18	176	26	322	376	0.164444444444444	74	400	36	390	0.133333333333333	118	271	136	375	0.166666666666667	486	71	7	336	0.253333333333333	378	96	62	364	0.191111111111111	446	83	6	365	0.188888888888889	214	170	132	384	0.146666666666667	110	343	100	347	0.228888888888889	80	411	39	370
198	333	117	87	363	0.193333333333333	180	40	342	338	0.248888888888889	93	392	43	372	0.173333333333333	142	277	145	336	0.253333333333333	439	83	4	374	0.168888888888889	360	94	43	403	0.104444444444444	451	71	10	368	0.182222222222222	217	205	140	338	0.248888888888889	108	358	96	338	0.248888888888889	91	401	52	356
199	330	94	97	379	0.157777777777778	182	25	326	367	0.184444444444444	73	433	27	367	0.184444444444444	147	253	131	369	0.18	459	90	7	344	0.235555555555556	389	77	57	377	0.162222222222222	473	66	8	353	0.215555555555556	208	172	142	378	0.16	103	347	86	364	0.191111111111111	98	399	39	364
200	326	120	86	368	0.182222222222222	203	21	337	339	0.246666666666667	87	417	33	363	0.193333333333333	119	260	131	390	0.133333333333333	441	79	8	372	0.173333333333333	380	94	55	371	0.175555555555556	459	82	9	350	0.222222222222222	200	178	158	364	0.191111111111111	102	315	107	376	0.164444444444444	110	402	42	346
[truncated: 451 more columns]
