# Supplementary material for: Experimental benchmarking of quantum state overlap estimation strategies with photonic systems
Source: Light Sci Appl. 2025 Feb 12;14:83. doi: 10.1038/s41377-025-01755-8 (PMC11814415; doi:10.1038/s41377-025-01755-8)
Supplement: Supplementary file 3 — Dataset all [file 41377_2025_1755_MOESM3_ESM.zip › overlap_estimation_data/3_SCM_data/SCM_c03.csv]

Data No.	E1_Counts (m =1)	E2_Counts (m =1)	E3_Counts (m =1)	E4_Counts (m =1)	Estimated overlaps (m =1)	E1_Counts (m =2)	E2_Counts (m =2)	E3_Counts (m =2)	E4_Counts (m =2)	Estimated overlaps (m =2)	E1_Counts (m =3)	E2_Counts (m =3)	E3_Counts (m =3)	E4_Counts (m =3)	Estimated overlaps (m =3)	E1_Counts (m =4)	E2_Counts (m =4)	E3_Counts (m =4)	E4_Counts (m =4)	Estimated overlaps (m =4)	E1_Counts (m =5)	E2_Counts (m =5)	E3_Counts (m =5)	E4_Counts (m =5)	Estimated overlaps (m =5)	E1_Counts (m =6)	E2_Counts (m =6)	E3_Counts (m =6)	E4_Counts (m =6)	Estimated overlaps (m =6)	E1_Counts (m =7)	E2_Counts (m =7)	E3_Counts (m =7)	E4_Counts (m =7)	Estimated overlaps (m =7)	E1_Counts (m =8)	E2_Counts (m =8)	E3_Counts (m =8)	E4_Counts (m =8)	Estimated overlaps (m =8)	E1_Counts (m =9)	E2_Counts (m =9)	E3_Counts (m =9)	E4_Counts (m =9)	Estimated overlaps (m =9)	E1_Counts (m =10)	E2_Counts (m =10)	E3_Counts (m =10)	E4_Counts (m =10)
1	66	162	376	296	0.342222222222222	87	126	360	327	0.273333333333333	196	253	148	303	0.326666666666667	134	266	169	331	0.264444444444444	537	40	12	311	0.308888888888889	27	407	178	288	0.36	204	246	154	296	0.342222222222222	191	260	128	321	0.286666666666667	381	25	168	326	0.275555555555556	55	539	4	302
2	77	169	347	307	0.317777777777778	110	133	338	319	0.291111111111111	218	224	157	301	0.331111111111111	134	299	156	311	0.308888888888889	509	46	13	332	0.262222222222222	19	380	182	319	0.291111111111111	196	235	166	303	0.326666666666667	202	256	127	315	0.3	385	39	172	304	0.324444444444444	51	542	3	304
3	61	222	327	290	0.355555555555556	91	139	340	330	0.266666666666667	193	234	164	309	0.313333333333333	134	262	190	314	0.302222222222222	535	48	6	311	0.308888888888889	15	371	174	340	0.244444444444444	203	239	164	294	0.346666666666667	182	254	118	346	0.231111111111111	370	38	177	315	0.3	48	551	8	293
4	71	190	353	286	0.364444444444444	95	150	334	321	0.286666666666667	197	265	137	301	0.331111111111111	117	271	159	353	0.215555555555556	561	37	4	298	0.337777777777778	15	368	166	351	0.22	196	243	160	301	0.331111111111111	173	267	114	346	0.231111111111111	379	29	164	328	0.271111111111111	49	519	10	322
5	76	188	327	309	0.313333333333333	75	139	353	333	0.26	220	240	159	281	0.375555555555556	138	262	182	318	0.293333333333333	528	41	13	318	0.293333333333333	14	378	177	331	0.264444444444444	198	225	150	327	0.273333333333333	207	239	135	319	0.291111111111111	381	34	169	316	0.297777777777778	38	549	10	303
6	75	172	345	308	0.315555555555556	95	108	355	342	0.24	185	265	142	308	0.315555555555556	133	264	175	328	0.271111111111111	500	45	13	342	0.24	17	381	173	329	0.268888888888889	179	237	159	325	0.277777777777778	205	261	121	313	0.304444444444444	358	24	176	342	0.24	41	550	8	301
7	77	176	356	291	0.353333333333333	79	142	336	343	0.237777777777778	182	289	133	296	0.342222222222222	141	276	174	309	0.313333333333333	538	48	12	302	0.328888888888889	13	378	154	355	0.211111111111111	179	234	180	307	0.317777777777778	200	266	122	312	0.306666666666667	356	35	167	342	0.24	38	552	7	303
8	80	158	355	307	0.317777777777778	86	128	359	327	0.273333333333333	191	242	164	303	0.326666666666667	137	260	182	321	0.286666666666667	502	38	6	354	0.213333333333333	15	379	163	343	0.237777777777778	158	264	151	327	0.273333333333333	207	250	127	316	0.297777777777778	384	31	175	310	0.311111111111111	51	523	6	320
9	76	179	372	273	0.393333333333333	88	121	367	324	0.28	216	245	138	301	0.331111111111111	140	277	174	309	0.313333333333333	523	47	6	324	0.28	17	384	192	307	0.317777777777778	186	241	171	302	0.328888888888889	199	244	129	328	0.271111111111111	399	20	168	313	0.304444444444444	43	532	2	323
10	66	170	355	309	0.313333333333333	92	141	346	321	0.286666666666667	177	258	149	316	0.297777777777778	129	275	184	312	0.306666666666667	526	53	9	312	0.306666666666667	17	366	202	315	0.3	197	233	168	302	0.328888888888889	216	251	125	308	0.315555555555556	396	24	170	310	0.311111111111111	33	539	11	317
11	76	193	337	294	0.346666666666667	86	153	339	322	0.284444444444444	183	266	153	298	0.337777777777778	145	255	168	332	0.262222222222222	572	32	5	291	0.353333333333333	18	385	162	335	0.255555555555556	198	255	145	302	0.328888888888889	210	262	113	315	0.3	375	38	142	345	0.233333333333333	44	563	5	288
12	83	167	360	290	0.355555555555556	84	138	340	338	0.248888888888889	191	242	160	307	0.317777777777778	144	288	160	308	0.315555555555556	518	50	16	316	0.297777777777778	10	385	190	315	0.3	182	239	159	320	0.288888888888889	202	237	113	348	0.226666666666667	356	21	192	331	0.264444444444444	49	549	5	297
13	64	164	376	296	0.342222222222222	72	133	339	356	0.208888888888889	198	275	164	263	0.415555555555556	148	261	165	326	0.275555555555556	534	54	8	304	0.324444444444444	21	359	191	329	0.268888888888889	190	239	155	316	0.297777777777778	210	266	114	310	0.311111111111111	397	35	157	311	0.308888888888889	22	582	4	292
14	70	173	354	303	0.326666666666667	77	140	350	333	0.26	205	267	142	286	0.364444444444444	151	269	181	299	0.335555555555556	530	48	7	315	0.3	14	392	177	317	0.295555555555556	195	250	157	298	0.337777777777778	181	281	110	328	0.271111111111111	374	30	157	339	0.246666666666667	41	532	6	321
15	77	162	345	316	0.297777777777778	86	124	347	343	0.237777777777778	202	261	144	293	0.348888888888889	142	287	169	302	0.328888888888889	520	51	8	321	0.286666666666667	11	391	163	335	0.255555555555556	219	247	137	297	0.34	188	265	142	305	0.322222222222222	392	31	152	325	0.277777777777778	50	540	10	300
16	69	174	357	300	0.333333333333333	105	113	333	349	0.224444444444444	208	235	154	303	0.326666666666667	163	235	169	333	0.26	524	51	8	317	0.295555555555556	15	395	149	341	0.242222222222222	178	267	149	306	0.32	175	260	138	327	0.273333333333333	411	25	164	300	0.333333333333333	47	530	4	319
17	72	178	343	307	0.317777777777778	87	146	329	338	0.248888888888889	200	267	136	297	0.34	150	265	184	301	0.331111111111111	517	47	5	331	0.264444444444444	19	392	166	323	0.282222222222222	185	234	172	309	0.313333333333333	198	245	135	322	0.284444444444444	399	39	162	300	0.333333333333333	39	527	6	328
18	76	170	340	314	0.302222222222222	87	131	360	322	0.284444444444444	188	215	152	345	0.233333333333333	140	253	183	324	0.28	532	45	15	308	0.315555555555556	10	383	172	335	0.255555555555556	188	251	161	300	0.333333333333333	185	213	163	339	0.246666666666667	388	29	147	336	0.253333333333333	40	542	7	311
19	60	162	381	297	0.34	82	143	371	304	0.324444444444444	170	253	144	333	0.26	131	278	174	317	0.295555555555556	512	47	8	333	0.26	11	396	183	310	0.311111111111111	204	231	165	300	0.333333333333333	202	257	121	320	0.288888888888889	386	32	157	325	0.277777777777778	44	557	7	292
20	79	167	370	284	0.368888888888889	68	120	359	353	0.215555555555556	200	247	155	298	0.337777777777778	154	245	161	340	0.244444444444444	539	43	7	311	0.308888888888889	14	374	176	336	0.253333333333333	175	241	161	323	0.282222222222222	182	260	137	321	0.286666666666667	365	36	165	334	0.257777777777778	53	551	11	285
21	75	179	333	313	0.304444444444444	90	137	332	341	0.242222222222222	197	254	136	313	0.304444444444444	127	271	166	336	0.253333333333333	541	43	8	308	0.315555555555556	14	382	169	335	0.255555555555556	194	261	157	288	0.36	211	245	135	309	0.313333333333333	386	28	163	323	0.282222222222222	42	543	6	309
22	67	189	343	301	0.331111111111111	83	132	355	330	0.266666666666667	218	251	134	297	0.34	144	260	166	330	0.266666666666667	533	42	6	319	0.291111111111111	24	374	196	306	0.32	200	245	184	271	0.397777777777778	199	246	119	336	0.253333333333333	385	24	166	325	0.277777777777778	44	553	7	296
23	74	158	365	303	0.326666666666667	89	150	330	331	0.264444444444444	215	251	127	307	0.317777777777778	145	278	175	302	0.328888888888889	547	45	6	302	0.328888888888889	18	371	167	344	0.235555555555556	190	236	162	312	0.306666666666667	235	253	110	302	0.328888888888889	397	37	166	300	0.333333333333333	44	553	5	298
24	68	186	329	317	0.295555555555556	92	148	346	314	0.302222222222222	184	252	161	303	0.326666666666667	138	278	189	295	0.344444444444444	541	47	4	308	0.315555555555556	11	372	173	344	0.235555555555556	178	247	175	300	0.333333333333333	201	247	130	322	0.284444444444444	375	33	170	322	0.284444444444444	43	563	8	286
25	75	166	360	299	0.335555555555556	93	115	358	334	0.257777777777778	213	226	173	288	0.36	134	268	180	318	0.293333333333333	539	47	6	308	0.315555555555556	14	375	162	349	0.224444444444444	179	237	161	323	0.282222222222222	198	249	124	329	0.268888888888889	385	38	153	324	0.28	37	504	8	351
26	74	188	352	286	0.364444444444444	68	129	356	347	0.228888888888889	204	240	166	290	0.355555555555556	140	298	158	304	0.324444444444444	514	51	12	323	0.282222222222222	18	396	184	302	0.328888888888889	193	225	190	292	0.351111111111111	210	262	119	309	0.313333333333333	398	36	156	310	0.311111111111111	43	547	8	302
27	73	178	364	285	0.366666666666667	101	141	327	331	0.264444444444444	226	245	139	290	0.355555555555556	131	258	181	330	0.266666666666667	545	43	11	301	0.331111111111111	19	389	163	329	0.268888888888889	202	256	158	284	0.368888888888889	220	252	118	310	0.311111111111111	378	22	176	324	0.28	45	539	7	309
28	94	180	344	282	0.373333333333333	98	141	349	312	0.306666666666667	191	238	169	302	0.328888888888889	111	272	165	352	0.217777777777778	500	50	10	340	0.244444444444444	15	373	181	331	0.264444444444444	182	238	174	306	0.32	205	228	147	320	0.288888888888889	400	40	161	299	0.335555555555556	49	560	7	284
29	60	173	362	305	0.322222222222222	89	126	370	315	0.3	180	256	166	298	0.337777777777778	131	273	180	316	0.297777777777778	527	48	10	315	0.3	9	366	188	337	0.251111111111111	190	219	152	339	0.246666666666667	208	239	142	311	0.308888888888889	376	35	181	308	0.315555555555556	53	568	5	274
30	71	190	342	297	0.34	90	144	329	337	0.251111111111111	202	235	162	301	0.331111111111111	131	255	182	332	0.262222222222222	533	55	11	301	0.331111111111111	10	389	182	319	0.291111111111111	215	220	171	294	0.346666666666667	194	228	122	356	0.208888888888889	374	35	173	318	0.293333333333333	37	536	9	318
31	83	173	351	293	0.348888888888889	84	137	343	336	0.253333333333333	192	257	144	307	0.317777777777778	157	265	152	326	0.275555555555556	541	43	8	308	0.315555555555556	16	402	167	315	0.3	187	234	173	306	0.32	179	242	129	350	0.222222222222222	388	34	151	327	0.273333333333333	51	535	7	307
32	79	160	340	321	0.286666666666667	93	161	327	319	0.291111111111111	207	262	147	284	0.368888888888889	133	276	188	303	0.326666666666667	527	31	10	332	0.262222222222222	15	408	171	306	0.32	179	229	171	321	0.286666666666667	179	256	133	332	0.262222222222222	370	29	160	341	0.242222222222222	50	551	12	287
33	64	189	351	296	0.342222222222222	96	122	352	330	0.266666666666667	192	238	152	318	0.293333333333333	135	281	182	302	0.328888888888889	523	50	14	313	0.304444444444444	15	393	184	308	0.315555555555556	177	224	140	359	0.202222222222222	193	251	135	321	0.286666666666667	389	27	185	299	0.335555555555556	44	539	9	308
34	60	180	330	330	0.266666666666667	88	127	363	322	0.284444444444444	199	258	142	301	0.331111111111111	147	276	186	291	0.353333333333333	511	54	7	328	0.271111111111111	18	389	164	329	0.268888888888889	189	220	162	329	0.268888888888889	186	252	134	328	0.271111111111111	393	39	160	308	0.315555555555556	39	516	9	336
35	64	160	361	315	0.3	93	133	336	338	0.248888888888889	173	282	139	306	0.32	128	284	155	333	0.26	496	44	10	350	0.222222222222222	24	360	183	333	0.26	183	228	175	314	0.302222222222222	198	241	137	324	0.28	394	27	166	313	0.304444444444444	41	540	10	309
36	65	168	379	288	0.36	88	143	353	316	0.297777777777778	182	260	158	300	0.333333333333333	146	277	188	289	0.357777777777778	514	51	13	322	0.284444444444444	18	382	160	340	0.244444444444444	174	226	168	332	0.262222222222222	206	231	116	347	0.228888888888889	371	33	152	344	0.235555555555556	45	549	6	300
37	78	173	328	321	0.286666666666667	89	130	357	324	0.28	209	255	168	268	0.404444444444444	143	279	162	316	0.297777777777778	524	56	10	310	0.311111111111111	24	401	172	303	0.326666666666667	195	256	152	297	0.34	171	266	124	339	0.246666666666667	399	37	181	283	0.371111111111111	51	549	9	291
38	67	200	352	281	0.375555555555556	97	138	345	320	0.288888888888889	190	247	154	309	0.313333333333333	156	280	188	276	0.386666666666667	521	52	13	314	0.302222222222222	20	370	173	337	0.251111111111111	199	247	136	318	0.293333333333333	198	237	149	316	0.297777777777778	389	36	163	312	0.306666666666667	47	521	7	325
39	78	181	338	303	0.326666666666667	76	143	349	332	0.262222222222222	191	250	146	313	0.304444444444444	146	271	155	328	0.271111111111111	516	37	6	341	0.242222222222222	15	415	168	302	0.328888888888889	191	254	158	297	0.34	215	248	110	327	0.273333333333333	392	34	174	300	0.333333333333333	36	543	7	314
40	59	186	358	297	0.34	95	127	367	311	0.308888888888889	199	253	155	293	0.348888888888889	144	271	168	317	0.295555555555556	550	39	11	300	0.333333333333333	12	367	194	327	0.273333333333333	188	246	162	304	0.324444444444444	186	265	117	332	0.262222222222222	368	32	190	310	0.311111111111111	41	558	8	293
41	65	172	347	316	0.297777777777778	105	146	317	332	0.262222222222222	183	251	153	313	0.304444444444444	142	293	162	303	0.326666666666667	514	47	7	332	0.262222222222222	19	382	174	325	0.277777777777778	181	224	178	317	0.295555555555556	211	237	133	319	0.291111111111111	370	39	162	329	0.268888888888889	38	539	5	318
42	74	165	374	287	0.362222222222222	90	121	353	336	0.253333333333333	214	256	139	291	0.353333333333333	140	292	174	294	0.346666666666667	526	43	7	324	0.28	14	354	174	358	0.204444444444444	199	218	173	310	0.311111111111111	217	228	113	342	0.24	371	36	170	323	0.282222222222222	30	546	8	316
43	74	175	348	303	0.326666666666667	97	146	340	317	0.295555555555556	205	262	144	289	0.357777777777778	150	265	181	304	0.324444444444444	514	51	10	325	0.277777777777778	14	392	192	302	0.328888888888889	198	250	161	291	0.353333333333333	192	275	135	298	0.337777777777778	387	25	177	311	0.308888888888889	34	572	1	293
44	71	162	337	330	0.266666666666667	83	125	359	333	0.26	208	248	122	322	0.284444444444444	144	255	165	336	0.253333333333333	514	54	9	323	0.282222222222222	19	382	159	340	0.244444444444444	190	238	167	305	0.322222222222222	200	240	145	315	0.3	388	21	174	317	0.295555555555556	48	548	2	302
45	80	159	374	287	0.362222222222222	79	139	350	332	0.262222222222222	190	260	153	297	0.34	132	276	177	315	0.3	529	36	12	323	0.282222222222222	10	362	174	354	0.213333333333333	200	244	146	310	0.311111111111111	199	257	128	316	0.297777777777778	390	34	188	288	0.36	49	534	9	308
46	67	170	382	281	0.375555555555556	91	136	346	327	0.273333333333333	184	246	153	317	0.295555555555556	167	276	156	301	0.331111111111111	556	40	10	294	0.346666666666667	11	402	161	326	0.275555555555556	170	257	151	322	0.284444444444444	224	241	116	319	0.291111111111111	397	42	146	315	0.3	41	535	7	317
47	77	165	333	325	0.277777777777778	98	149	342	311	0.308888888888889	187	249	143	321	0.286666666666667	126	291	170	313	0.304444444444444	548	36	6	310	0.311111111111111	22	370	172	336	0.253333333333333	196	228	159	317	0.295555555555556	205	238	127	330	0.266666666666667	384	34	167	315	0.3	46	543	4	307
48	70	162	376	292	0.351111111111111	96	147	337	320	0.288888888888889	223	248	152	277	0.384444444444444	147	250	175	328	0.271111111111111	560	45	5	290	0.355555555555556	16	364	175	345	0.233333333333333	159	263	178	300	0.333333333333333	197	267	118	318	0.293333333333333	383	31	178	308	0.315555555555556	60	557	6	277
49	76	168	342	314	0.302222222222222	116	139	323	322	0.284444444444444	193	270	142	295	0.344444444444444	118	275	197	310	0.311111111111111	532	56	4	308	0.315555555555556	22	355	183	340	0.244444444444444	184	226	159	331	0.264444444444444	217	245	127	311	0.308888888888889	408	41	148	303	0.326666666666667	41	537	7	315
50	53	192	376	279	0.38	83	130	356	331	0.264444444444444	195	229	150	326	0.275555555555556	158	262	165	315	0.3	557	44	7	292	0.351111111111111	17	368	169	346	0.231111111111111	184	240	161	315	0.3	207	239	129	325	0.277777777777778	392	27	158	323	0.282222222222222	57	507	9	327
51	86	171	355	288	0.36	100	141	334	325	0.277777777777778	184	273	142	301	0.331111111111111	151	255	180	314	0.302222222222222	535	41	14	310	0.311111111111111	13	377	182	328	0.271111111111111	198	242	163	297	0.34	202	228	136	334	0.257777777777778	370	27	189	314	0.302222222222222	46	536	12	306
52	63	184	324	329	0.268888888888889	101	127	339	333	0.26	175	261	152	312	0.306666666666667	133	293	178	296	0.342222222222222	535	49	11	305	0.322222222222222	21	381	178	320	0.288888888888889	183	246	156	315	0.3	192	263	122	323	0.282222222222222	399	34	167	300	0.333333333333333	47	555	4	294
53	78	159	360	303	0.326666666666667	101	131	353	315	0.3	195	249	135	321	0.286666666666667	136	273	175	316	0.297777777777778	519	34	12	335	0.255555555555556	20	398	178	304	0.324444444444444	195	230	166	309	0.313333333333333	194	251	136	319	0.291111111111111	370	30	166	334	0.257777777777778	44	542	10	304
54	61	177	345	317	0.295555555555556	92	138	320	350	0.222222222222222	186	269	150	295	0.344444444444444	120	272	178	330	0.266666666666667	504	42	12	342	0.24	15	379	166	340	0.244444444444444	188	222	160	330	0.266666666666667	222	245	119	314	0.302222222222222	420	31	160	289	0.357777777777778	36	556	6	302
55	76	170	348	306	0.32	92	143	310	355	0.211111111111111	185	240	165	310	0.311111111111111	145	283	166	306	0.32	529	46	8	317	0.295555555555556	15	366	187	332	0.262222222222222	192	233	156	319	0.291111111111111	218	243	125	314	0.302222222222222	385	33	170	312	0.306666666666667	46	553	5	296
56	69	190	335	306	0.32	94	133	356	317	0.295555555555556	196	248	166	290	0.355555555555556	138	254	166	342	0.24	531	38	6	325	0.277777777777778	17	390	182	311	0.308888888888889	192	246	170	292	0.351111111111111	178	247	138	337	0.251111111111111	404	34	169	293	0.348888888888889	42	552	8	298
57	69	176	369	286	0.364444444444444	93	121	358	328	0.271111111111111	189	272	135	304	0.324444444444444	136	263	195	306	0.32	520	43	14	323	0.282222222222222	15	400	172	313	0.304444444444444	177	224	171	328	0.271111111111111	188	288	136	288	0.36	369	28	157	346	0.231111111111111	49	524	4	323
58	76	177	357	290	0.355555555555556	80	148	325	347	0.228888888888889	188	250	161	301	0.331111111111111	123	280	158	339	0.246666666666667	533	40	12	315	0.3	22	386	162	330	0.266666666666667	207	295	140	258	0.426666666666667	211	240	133	316	0.297777777777778	355	27	173	345	0.233333333333333	41	562	7	290
59	63	172	364	301	0.331111111111111	82	131	343	344	0.235555555555556	226	241	138	295	0.344444444444444	145	276	163	316	0.297777777777778	534	41	7	318	0.293333333333333	19	386	168	327	0.273333333333333	185	248	152	315	0.3	198	254	100	348	0.226666666666667	383	41	160	316	0.297777777777778	43	546	8	303
60	70	158	357	315	0.3	84	126	333	357	0.206666666666667	190	254	138	318	0.293333333333333	131	276	158	335	0.255555555555556	533	38	5	324	0.28	23	383	183	311	0.308888888888889	181	214	185	320	0.288888888888889	191	243	129	337	0.251111111111111	387	22	174	317	0.295555555555556	38	536	6	320
61	59	181	348	312	0.306666666666667	91	134	327	348	0.226666666666667	203	231	140	326	0.275555555555556	129	290	157	324	0.28	524	55	11	310	0.311111111111111	11	402	185	302	0.328888888888889	199	228	166	307	0.317777777777778	211	236	136	317	0.295555555555556	384	31	171	314	0.302222222222222	31	569	8	292
62	73	164	380	283	0.371111111111111	79	141	311	369	0.18	197	275	153	275	0.388888888888889	147	274	170	309	0.313333333333333	506	48	6	340	0.244444444444444	18	390	153	339	0.246666666666667	218	247	138	297	0.34	213	242	104	341	0.242222222222222	401	31	167	301	0.331111111111111	45	525	5	325
63	59	190	360	291	0.353333333333333	88	139	351	322	0.284444444444444	205	257	167	271	0.397777777777778	138	266	160	336	0.253333333333333	518	57	7	318	0.293333333333333	16	385	190	309	0.313333333333333	190	200	170	340	0.244444444444444	193	257	126	324	0.28	386	31	164	319	0.291111111111111	45	550	8	297
64	81	160	367	292	0.351111111111111	86	122	351	341	0.242222222222222	172	268	152	308	0.315555555555556	142	256	169	333	0.26	522	48	12	318	0.293333333333333	13	389	181	317	0.295555555555556	203	235	140	322	0.284444444444444	198	242	110	350	0.222222222222222	376	38	168	318	0.293333333333333	40	547	7	306
65	70	166	375	289	0.357777777777778	97	140	325	338	0.248888888888889	203	219	175	303	0.326666666666667	146	284	167	303	0.326666666666667	552	34	5	309	0.313333333333333	7	371	174	348	0.226666666666667	178	230	178	314	0.302222222222222	185	252	127	336	0.253333333333333	401	26	166	307	0.317777777777778	57	535	5	303
66	71	184	346	299	0.335555555555556	89	139	352	320	0.288888888888889	190	241	148	321	0.286666666666667	132	293	182	293	0.348888888888889	534	52	7	307	0.317777777777778	19	395	178	308	0.315555555555556	231	219	169	281	0.375555555555556	192	251	129	328	0.271111111111111	410	39	144	307	0.317777777777778	51	537	9	303
67	76	162	341	321	0.286666666666667	95	131	348	326	0.275555555555556	201	234	145	320	0.288888888888889	147	264	166	323	0.282222222222222	531	48	6	315	0.3	13	395	165	327	0.273333333333333	194	235	156	315	0.3	199	245	100	356	0.208888888888889	426	29	156	289	0.357777777777778	38	541	4	317
68	64	184	347	305	0.322222222222222	107	144	333	316	0.297777777777778	192	245	152	311	0.308888888888889	120	283	153	344	0.235555555555556	516	52	7	325	0.277777777777778	13	388	175	324	0.28	179	229	152	340	0.244444444444444	196	234	122	348	0.226666666666667	385	34	171	310	0.311111111111111	38	551	10	301
69	69	181	372	278	0.382222222222222	104	145	324	327	0.273333333333333	200	246	137	317	0.295555555555556	140	286	185	289	0.357777777777778	534	49	10	307	0.317777777777778	24	359	172	345	0.233333333333333	195	212	172	321	0.286666666666667	202	240	138	320	0.288888888888889	425	39	152	284	0.368888888888889	38	548	4	310
70	73	185	327	315	0.3	93	142	350	315	0.3	205	241	151	303	0.326666666666667	139	263	168	330	0.266666666666667	535	48	8	309	0.313333333333333	13	410	170	307	0.317777777777778	194	241	170	295	0.344444444444444	194	273	111	322	0.284444444444444	366	32	190	312	0.306666666666667	46	552	9	293
71	68	155	375	302	0.328888888888889	99	120	357	324	0.28	198	245	142	315	0.3	151	268	156	325	0.277777777777778	510	53	9	328	0.271111111111111	12	405	192	291	0.353333333333333	216	257	133	294	0.346666666666667	204	233	158	305	0.322222222222222	384	37	165	314	0.302222222222222	44	536	1	319
72	67	170	348	315	0.3	97	116	342	345	0.233333333333333	202	251	156	291	0.353333333333333	135	273	158	334	0.257777777777778	555	45	7	293	0.348888888888889	21	378	171	330	0.266666666666667	201	247	157	295	0.344444444444444	210	246	127	317	0.295555555555556	398	37	170	295	0.344444444444444	50	529	11	310
73	70	170	368	292	0.351111111111111	96	118	339	347	0.228888888888889	210	282	138	270	0.4	163	265	156	316	0.297777777777778	541	51	7	301	0.331111111111111	24	383	175	318	0.293333333333333	167	264	168	301	0.331111111111111	213	216	133	338	0.248888888888889	371	29	177	323	0.282222222222222	31	547	8	314
74	79	145	346	330	0.266666666666667	94	150	318	338	0.248888888888889	209	223	166	302	0.328888888888889	141	252	183	324	0.28	545	45	7	303	0.326666666666667	19	354	194	333	0.26	196	239	147	318	0.293333333333333	191	249	131	329	0.268888888888889	389	22	155	334	0.257777777777778	37	544	5	314
75	73	181	356	290	0.355555555555556	86	125	334	355	0.211111111111111	214	254	141	291	0.353333333333333	136	285	158	321	0.286666666666667	523	41	5	331	0.264444444444444	19	390	169	322	0.284444444444444	188	262	147	303	0.326666666666667	206	235	148	311	0.308888888888889	404	34	174	288	0.36	43	575	12	270
76	76	173	317	334	0.257777777777778	86	138	357	319	0.291111111111111	182	262	146	310	0.311111111111111	140	273	158	329	0.268888888888889	528	48	7	317	0.295555555555556	12	407	178	303	0.326666666666667	190	250	153	307	0.317777777777778	198	217	155	330	0.266666666666667	404	26	164	306	0.32	36	543	5	316
77	75	182	357	286	0.364444444444444	74	126	365	335	0.255555555555556	219	256	143	282	0.373333333333333	124	300	153	323	0.282222222222222	516	60	6	318	0.293333333333333	12	376	170	342	0.24	164	237	187	312	0.306666666666667	203	233	125	339	0.246666666666667	393	35	153	319	0.291111111111111	41	563	7	289
78	64	177	330	329	0.268888888888889	97	129	345	329	0.268888888888889	186	272	160	282	0.373333333333333	159	279	168	294	0.346666666666667	528	39	11	322	0.284444444444444	12	399	185	304	0.324444444444444	207	241	153	299	0.335555555555556	200	250	125	325	0.277777777777778	381	31	164	324	0.28	55	548	5	292
79	72	145	373	310	0.311111111111111	100	138	320	342	0.24	183	244	163	310	0.311111111111111	118	259	175	348	0.226666666666667	532	35	7	326	0.275555555555556	12	397	180	311	0.308888888888889	194	250	162	294	0.346666666666667	203	271	114	312	0.306666666666667	389	36	173	302	0.328888888888889	40	551	4	305
80	69	185	344	302	0.328888888888889	102	138	369	291	0.353333333333333	179	270	167	284	0.368888888888889	144	271	154	331	0.264444444444444	503	49	14	334	0.257777777777778	12	387	189	312	0.306666666666667	181	244	165	310	0.311111111111111	169	277	138	316	0.297777777777778	361	39	191	309	0.313333333333333	40	540	5	315
81	68	186	344	302	0.328888888888889	93	109	360	338	0.248888888888889	197	249	163	291	0.353333333333333	147	247	187	319	0.291111111111111	514	50	5	331	0.264444444444444	11	368	190	331	0.264444444444444	197	238	164	301	0.331111111111111	209	254	121	316	0.297777777777778	380	32	173	315	0.3	52	516	6	326
82	76	146	374	304	0.324444444444444	92	132	358	318	0.293333333333333	191	236	171	302	0.328888888888889	136	272	166	326	0.275555555555556	542	47	6	305	0.322222222222222	16	371	208	305	0.322222222222222	174	238	188	300	0.333333333333333	197	237	116	350	0.222222222222222	363	31	167	339	0.246666666666667	46	538	5	311
83	57	172	344	327	0.273333333333333	89	147	336	328	0.271111111111111	186	271	153	290	0.355555555555556	144	253	182	321	0.286666666666667	530	45	4	321	0.286666666666667	7	403	163	327	0.273333333333333	170	248	172	310	0.311111111111111	208	259	124	309	0.313333333333333	384	38	168	310	0.311111111111111	45	550	6	299
84	75	167	379	279	0.38	99	128	339	334	0.257777777777778	207	262	152	279	0.38	151	257	176	316	0.297777777777778	527	46	12	315	0.3	15	391	170	324	0.28	193	235	182	290	0.355555555555556	184	242	127	347	0.228888888888889	396	30	155	319	0.291111111111111	43	571	5	281
85	80	161	345	314	0.302222222222222	77	131	347	345	0.233333333333333	211	236	142	311	0.308888888888889	124	273	167	336	0.253333333333333	515	42	5	338	0.248888888888889	21	395	187	297	0.34	215	241	148	296	0.342222222222222	212	227	121	340	0.244444444444444	391	29	161	319	0.291111111111111	49	538	7	306
86	68	171	362	299	0.335555555555556	79	133	352	336	0.253333333333333	198	251	166	285	0.366666666666667	121	286	174	319	0.291111111111111	534	52	5	309	0.313333333333333	9	385	169	337	0.251111111111111	173	232	188	307	0.317777777777778	230	251	96	323	0.282222222222222	372	41	172	315	0.3	41	527	4	328
87	59	166	368	307	0.317777777777778	82	147	328	343	0.237777777777778	194	262	163	281	0.375555555555556	135	268	183	314	0.302222222222222	530	41	14	315	0.3	22	392	167	319	0.291111111111111	174	257	153	316	0.297777777777778	190	260	121	329	0.268888888888889	357	31	155	357	0.206666666666667	44	543	5	308
88	67	171	366	296	0.342222222222222	83	134	364	319	0.291111111111111	202	253	147	298	0.337777777777778	137	274	175	314	0.302222222222222	538	46	6	310	0.311111111111111	12	376	172	340	0.244444444444444	210	222	170	298	0.337777777777778	201	237	133	329	0.268888888888889	363	33	178	326	0.275555555555556	42	544	11	303
89	57	162	368	313	0.304444444444444	94	141	343	322	0.284444444444444	181	273	155	291	0.353333333333333	150	267	147	336	0.253333333333333	525	40	5	330	0.266666666666667	9	366	197	328	0.271111111111111	214	220	161	305	0.322222222222222	198	242	129	331	0.264444444444444	375	40	159	326	0.275555555555556	49	530	9	312
90	66	183	351	300	0.333333333333333	85	134	320	361	0.197777777777778	189	252	160	299	0.335555555555556	145	260	175	320	0.288888888888889	498	50	11	341	0.242222222222222	12	408	177	303	0.326666666666667	192	223	172	313	0.304444444444444	184	248	135	333	0.26	354	40	174	332	0.262222222222222	55	549	8	288
91	68	196	336	300	0.333333333333333	84	145	330	341	0.242222222222222	202	247	150	301	0.331111111111111	139	265	150	346	0.231111111111111	520	43	12	325	0.277777777777778	10	395	180	315	0.3	181	245	167	307	0.317777777777778	211	251	128	310	0.311111111111111	403	27	157	313	0.304444444444444	45	543	11	301
92	60	167	377	296	0.342222222222222	88	123	360	329	0.268888888888889	196	229	174	301	0.331111111111111	144	266	167	323	0.282222222222222	522	56	13	309	0.313333333333333	14	379	197	310	0.311111111111111	183	238	169	310	0.311111111111111	196	249	138	317	0.295555555555556	396	29	173	302	0.328888888888889	35	555	5	305
93	80	169	356	295	0.344444444444444	100	139	347	314	0.302222222222222	200	246	161	293	0.348888888888889	154	266	162	318	0.293333333333333	512	47	12	329	0.268888888888889	8	376	194	322	0.284444444444444	213	213	160	314	0.302222222222222	196	240	140	324	0.28	407	30	162	301	0.331111111111111	42	556	7	295
94	72	180	348	300	0.333333333333333	87	142	360	311	0.308888888888889	209	223	138	330	0.266666666666667	138	250	181	331	0.264444444444444	518	51	8	323	0.282222222222222	8	384	159	349	0.224444444444444	171	255	173	301	0.331111111111111	201	248	124	327	0.273333333333333	395	26	164	315	0.3	39	550	9	302
95	58	171	367	304	0.324444444444444	95	157	330	318	0.293333333333333	198	244	146	312	0.306666666666667	123	272	175	330	0.266666666666667	505	44	10	341	0.242222222222222	14	391	199	296	0.342222222222222	195	227	182	296	0.342222222222222	212	234	119	335	0.255555555555556	374	40	164	322	0.284444444444444	32	553	6	309
96	74	166	349	311	0.308888888888889	95	141	318	346	0.231111111111111	197	245	156	302	0.328888888888889	128	278	165	329	0.268888888888889	538	47	7	308	0.315555555555556	18	380	170	332	0.262222222222222	190	239	166	305	0.322222222222222	206	237	136	321	0.286666666666667	383	32	148	337	0.251111111111111	53	533	2	312
97	58	177	356	309	0.313333333333333	86	158	346	310	0.311111111111111	199	252	154	295	0.344444444444444	137	280	166	317	0.295555555555556	521	36	6	337	0.251111111111111	14	374	199	313	0.304444444444444	195	217	155	333	0.26	197	257	143	303	0.326666666666667	404	33	163	300	0.333333333333333	38	564	6	292
98	77	176	330	317	0.295555555555556	95	144	337	324	0.28	196	270	126	308	0.315555555555556	141	293	171	295	0.344444444444444	524	54	5	317	0.295555555555556	14	387	170	329	0.268888888888889	171	248	167	314	0.302222222222222	179	259	136	326	0.275555555555556	368	39	171	322	0.284444444444444	36	536	5	323
99	61	176	368	295	0.344444444444444	84	134	348	334	0.257777777777778	189	277	134	300	0.333333333333333	149	275	176	300	0.333333333333333	532	43	5	320	0.288888888888889	13	391	171	325	0.277777777777778	199	231	163	307	0.317777777777778	210	223	138	329	0.268888888888889	394	26	167	313	0.304444444444444	39	528	4	329
100	72	186	344	298	0.337777777777778	92	136	346	326	0.275555555555556	198	284	136	282	0.373333333333333	139	274	153	334	0.257777777777778	540	50	6	304	0.324444444444444	15	398	170	317	0.295555555555556	201	265	165	269	0.402222222222222	208	254	132	306	0.32	402	30	171	297	0.34	42	534	4	320
101	61	156	378	305	0.322222222222222	100	135	349	316	0.297777777777778	212	254	158	276	0.386666666666667	131	256	170	343	0.237777777777778	541	45	6	308	0.315555555555556	13	375	178	334	0.257777777777778	193	253	170	284	0.368888888888889	190	236	134	340	0.244444444444444	386	35	153	326	0.275555555555556	52	518	6	324
102	63	165	377	295	0.344444444444444	93	142	351	314	0.302222222222222	192	244	134	330	0.266666666666667	131	286	159	324	0.28	558	30	9	303	0.326666666666667	23	369	160	348	0.226666666666667	176	224	171	329	0.268888888888889	182	251	131	336	0.253333333333333	401	36	162	301	0.331111111111111	44	534	4	318
103	75	155	389	281	0.375555555555556	89	141	349	321	0.286666666666667	197	227	169	307	0.317777777777778	167	241	180	312	0.306666666666667	525	51	13	311	0.308888888888889	15	384	167	334	0.257777777777778	177	231	181	311	0.308888888888889	216	240	153	291	0.353333333333333	385	21	161	333	0.26	49	509	9	333
104	68	161	382	289	0.357777777777778	93	131	324	352	0.217777777777778	191	272	141	296	0.342222222222222	141	287	160	312	0.306666666666667	487	50	15	348	0.226666666666667	16	380	183	321	0.286666666666667	180	230	163	327	0.273333333333333	188	260	132	320	0.288888888888889	378	36	157	329	0.268888888888889	36	547	3	314
105	63	185	335	317	0.295555555555556	96	138	332	334	0.257777777777778	204	241	155	300	0.333333333333333	153	258	168	321	0.286666666666667	509	46	9	336	0.253333333333333	16	368	188	328	0.271111111111111	188	234	160	318	0.293333333333333	187	246	144	323	0.282222222222222	359	34	166	341	0.242222222222222	42	537	12	309
106	75	179	338	308	0.315555555555556	89	152	345	314	0.302222222222222	213	252	135	300	0.333333333333333	148	266	169	317	0.295555555555556	513	52	11	324	0.28	15	403	170	312	0.306666666666667	179	235	177	309	0.313333333333333	202	252	136	310	0.311111111111111	373	31	162	334	0.257777777777778	43	535	2	320
107	76	185	345	294	0.346666666666667	88	135	356	321	0.286666666666667	211	261	145	283	0.371111111111111	157	268	182	293	0.348888888888889	552	44	9	295	0.344444444444444	13	357	198	332	0.262222222222222	180	252	162	306	0.32	187	265	118	330	0.266666666666667	385	36	185	294	0.346666666666667	47	541	5	307
108	74	161	367	298	0.337777777777778	93	140	367	300	0.333333333333333	190	249	158	303	0.326666666666667	139	265	156	340	0.244444444444444	525	54	12	309	0.313333333333333	23	401	159	317	0.295555555555556	180	237	148	335	0.255555555555556	208	254	124	314	0.302222222222222	385	24	177	314	0.302222222222222	40	519	4	337
109	74	177	341	308	0.315555555555556	78	146	373	303	0.326666666666667	208	232	142	318	0.293333333333333	126	279	153	342	0.24	549	48	9	294	0.346666666666667	18	400	173	309	0.313333333333333	187	243	151	319	0.291111111111111	187	240	138	335	0.255555555555556	411	22	147	320	0.288888888888889	50	534	9	307
110	53	191	355	301	0.331111111111111	90	132	338	340	0.244444444444444	212	221	151	316	0.297777777777778	149	241	171	339	0.246666666666667	534	46	12	308	0.315555555555556	12	395	170	323	0.282222222222222	203	215	157	325	0.277777777777778	191	255	132	322	0.284444444444444	391	28	160	321	0.286666666666667	54	527	5	314
111	80	151	384	285	0.366666666666667	90	131	343	336	0.253333333333333	190	261	129	320	0.288888888888889	147	283	162	308	0.315555555555556	543	37	9	311	0.308888888888889	14	382	184	320	0.288888888888889	191	226	166	317	0.295555555555556	188	249	126	337	0.251111111111111	402	24	165	309	0.313333333333333	41	552	7	300
112	69	177	344	310	0.311111111111111	87	140	340	333	0.26	218	256	135	291	0.353333333333333	146	267	175	312	0.306666666666667	522	40	9	329	0.268888888888889	13	381	164	342	0.24	199	263	133	305	0.322222222222222	188	277	127	308	0.315555555555556	372	23	168	337	0.251111111111111	37	541	7	315
113	74	185	343	298	0.337777777777778	83	119	368	330	0.266666666666667	199	249	143	309	0.313333333333333	157	244	180	319	0.291111111111111	539	39	7	315	0.3	14	383	165	338	0.248888888888889	184	209	177	330	0.266666666666667	189	259	110	342	0.24	396	30	169	305	0.322222222222222	46	546	10	298
114	72	180	357	291	0.353333333333333	93	134	353	320	0.288888888888889	210	228	163	299	0.335555555555556	159	286	166	289	0.357777777777778	530	47	12	311	0.308888888888889	14	396	159	331	0.264444444444444	184	250	160	306	0.32	189	257	109	345	0.233333333333333	382	26	167	325	0.277777777777778	41	506	8	345
115	76	182	359	283	0.371111111111111	78	146	332	344	0.235555555555556	214	251	133	302	0.328888888888889	120	272	188	320	0.288888888888889	536	55	8	301	0.331111111111111	19	388	178	315	0.3	202	237	157	304	0.324444444444444	186	236	132	346	0.231111111111111	391	41	155	313	0.304444444444444	50	525	13	312
116	78	189	349	284	0.368888888888889	86	141	329	344	0.235555555555556	183	249	159	309	0.313333333333333	152	281	157	310	0.311111111111111	539	49	7	305	0.322222222222222	21	399	155	325	0.277777777777778	169	262	163	306	0.32	221	270	119	290	0.355555555555556	372	29	158	341	0.242222222222222	44	518	11	327
117	81	174	347	298	0.337777777777778	89	125	349	337	0.251111111111111	191	249	148	312	0.306666666666667	119	271	201	309	0.313333333333333	513	36	7	344	0.235555555555556	20	411	174	295	0.344444444444444	182	243	167	308	0.315555555555556	190	247	120	343	0.237777777777778	400	29	158	313	0.304444444444444	49	514	10	327
118	78	181	344	297	0.34	88	144	321	347	0.228888888888889	208	275	145	272	0.395555555555556	146	270	172	312	0.306666666666667	543	44	10	303	0.326666666666667	11	386	170	333	0.26	192	211	193	304	0.324444444444444	179	277	131	313	0.304444444444444	397	33	158	312	0.306666666666667	43	540	8	309
119	72	185	345	298	0.337777777777778	81	111	386	322	0.284444444444444	203	252	137	308	0.315555555555556	142	272	174	312	0.306666666666667	518	59	6	317	0.295555555555556	17	380	193	310	0.311111111111111	165	263	154	318	0.293333333333333	185	256	129	330	0.266666666666667	399	23	179	299	0.335555555555556	39	552	6	303
120	68	175	332	325	0.277777777777778	102	135	337	326	0.275555555555556	196	291	136	277	0.384444444444444	144	265	167	324	0.28	530	54	7	309	0.313333333333333	10	359	174	357	0.206666666666667	202	220	160	318	0.293333333333333	204	237	141	318	0.293333333333333	379	31	152	338	0.248888888888889	52	542	6	300
121	68	161	390	281	0.375555555555556	77	130	360	333	0.26	184	265	146	305	0.322222222222222	137	277	181	305	0.322222222222222	528	52	6	314	0.302222222222222	13	397	190	300	0.333333333333333	173	228	169	330	0.266666666666667	208	253	112	327	0.273333333333333	382	39	154	325	0.277777777777778	40	549	8	303
122	51	197	341	311	0.308888888888889	86	132	361	321	0.286666666666667	194	252	144	310	0.311111111111111	128	259	199	314	0.302222222222222	548	41	7	304	0.324444444444444	17	383	186	314	0.302222222222222	197	216	155	332	0.262222222222222	204	236	124	336	0.253333333333333	401	33	163	303	0.326666666666667	56	538	16	290
123	82	183	335	300	0.333333333333333	99	137	347	317	0.295555555555556	241	225	151	283	0.371111111111111	133	264	173	330	0.266666666666667	527	54	10	309	0.313333333333333	21	384	175	320	0.288888888888889	178	237	184	301	0.331111111111111	212	264	146	278	0.382222222222222	394	31	168	307	0.317777777777778	45	547	7	301
124	73	177	357	293	0.348888888888889	87	141	347	325	0.277777777777778	213	248	120	319	0.291111111111111	144	268	164	324	0.28	546	38	10	306	0.32	14	379	184	323	0.282222222222222	197	223	169	311	0.308888888888889	185	223	141	351	0.22	399	25	157	319	0.291111111111111	42	535	8	315
125	55	164	368	313	0.304444444444444	98	140	342	320	0.288888888888889	197	231	170	302	0.328888888888889	142	262	165	331	0.264444444444444	543	40	12	305	0.322222222222222	13	382	178	327	0.273333333333333	213	223	173	291	0.353333333333333	209	239	137	315	0.3	382	36	159	323	0.282222222222222	43	537	12	308
126	67	169	373	291	0.353333333333333	97	141	336	326	0.275555555555556	197	273	156	274	0.391111111111111	135	278	181	306	0.32	561	39	8	292	0.351111111111111	15	390	185	310	0.311111111111111	190	249	174	287	0.362222222222222	183	246	133	338	0.248888888888889	400	26	168	306	0.32	48	555	9	288
127	77	169	353	301	0.331111111111111	92	126	346	336	0.253333333333333	209	231	151	309	0.313333333333333	130	278	169	323	0.282222222222222	544	39	6	311	0.308888888888889	10	394	181	315	0.3	178	241	157	324	0.28	194	230	147	329	0.268888888888889	397	37	148	318	0.293333333333333	46	537	9	308
128	65	167	370	298	0.337777777777778	86	149	352	313	0.304444444444444	195	252	150	303	0.326666666666667	137	295	156	312	0.306666666666667	541	38	14	307	0.317777777777778	17	391	196	296	0.342222222222222	178	250	164	308	0.315555555555556	194	257	125	324	0.28	375	33	156	336	0.253333333333333	45	548	7	300
129	65	192	326	317	0.295555555555556	85	138	339	338	0.248888888888889	205	247	156	292	0.351111111111111	146	279	154	321	0.286666666666667	551	34	6	309	0.313333333333333	13	371	185	331	0.264444444444444	186	223	178	313	0.304444444444444	197	248	137	318	0.293333333333333	388	41	164	307	0.317777777777778	48	517	7	328
130	61	187	357	295	0.344444444444444	92	135	365	308	0.315555555555556	197	241	160	302	0.328888888888889	135	251	166	348	0.226666666666667	569	47	7	277	0.384444444444444	18	384	173	325	0.277777777777778	173	267	160	300	0.333333333333333	199	247	136	318	0.293333333333333	385	28	149	338	0.248888888888889	28	555	6	311
131	64	162	355	319	0.291111111111111	74	131	356	339	0.246666666666667	201	256	157	286	0.364444444444444	123	306	159	312	0.306666666666667	541	38	8	313	0.304444444444444	22	391	156	331	0.264444444444444	197	239	155	309	0.313333333333333	214	248	112	326	0.275555555555556	389	31	175	305	0.322222222222222	51	539	10	300
132	76	165	345	314	0.302222222222222	93	125	356	326	0.275555555555556	185	265	163	287	0.362222222222222	140	255	178	327	0.273333333333333	527	50	10	313	0.304444444444444	15	395	167	323	0.282222222222222	175	254	165	306	0.32	203	246	129	322	0.284444444444444	372	39	168	321	0.286666666666667	35	565	9	291
133	58	180	362	300	0.333333333333333	87	138	347	328	0.271111111111111	195	270	139	296	0.342222222222222	124	280	163	333	0.26	544	51	10	295	0.344444444444444	22	387	178	313	0.304444444444444	195	237	146	322	0.284444444444444	195	272	132	301	0.331111111111111	383	36	162	319	0.291111111111111	39	536	7	318
134	69	170	371	290	0.355555555555556	103	136	342	319	0.291111111111111	207	246	142	305	0.322222222222222	139	262	164	335	0.255555555555556	536	40	8	316	0.297777777777778	11	383	182	324	0.28	195	233	157	315	0.3	203	236	140	321	0.286666666666667	378	24	171	327	0.273333333333333	39	550	6	305
135	58	169	345	328	0.271111111111111	110	131	360	299	0.335555555555556	176	254	147	323	0.282222222222222	132	268	161	339	0.246666666666667	510	43	15	332	0.262222222222222	13	380	182	325	0.277777777777778	209	235	163	293	0.348888888888889	184	246	119	351	0.22	374	41	163	322	0.284444444444444	40	516	8	336
136	71	184	348	297	0.34	108	120	362	310	0.311111111111111	198	257	139	306	0.32	144	284	166	306	0.32	516	57	5	322	0.284444444444444	16	400	173	311	0.308888888888889	175	236	147	342	0.24	194	245	128	333	0.26	397	32	149	322	0.284444444444444	51	542	6	301
137	63	161	378	298	0.337777777777778	97	133	354	316	0.297777777777778	187	238	166	309	0.313333333333333	135	282	172	311	0.308888888888889	536	48	5	311	0.308888888888889	16	374	185	325	0.277777777777778	193	207	156	344	0.235555555555556	188	235	129	348	0.226666666666667	371	31	202	296	0.342222222222222	37	539	5	319
138	51	175	386	288	0.36	77	124	340	359	0.202222222222222	209	267	154	270	0.4	154	265	173	308	0.315555555555556	526	49	6	319	0.291111111111111	17	373	186	324	0.28	189	210	167	334	0.257777777777778	180	269	127	324	0.28	372	33	171	324	0.28	45	560	5	290
139	81	175	336	308	0.315555555555556	86	140	340	334	0.257777777777778	208	258	154	280	0.377777777777778	145	244	177	334	0.257777777777778	538	39	5	318	0.293333333333333	11	398	155	336	0.253333333333333	177	239	173	311	0.308888888888889	190	256	146	308	0.315555555555556	390	22	183	305	0.322222222222222	50	532	7	311
140	59	191	356	294	0.346666666666667	82	152	316	350	0.222222222222222	216	249	133	302	0.328888888888889	131	270	189	310	0.311111111111111	524	49	14	313	0.304444444444444	18	372	183	327	0.273333333333333	211	242	160	287	0.362222222222222	208	260	144	288	0.36	380	26	180	314	0.302222222222222	45	527	6	322
141	70	193	333	304	0.324444444444444	91	150	317	342	0.24	192	259	152	297	0.34	135	274	173	318	0.293333333333333	524	46	10	320	0.288888888888889	18	369	194	319	0.291111111111111	199	227	175	299	0.335555555555556	213	251	121	315	0.3	384	32	172	312	0.306666666666667	52	525	4	319
142	80	156	361	303	0.326666666666667	88	121	339	352	0.217777777777778	187	254	152	307	0.317777777777778	149	260	178	313	0.304444444444444	541	41	8	310	0.311111111111111	18	369	169	344	0.235555555555556	197	243	136	324	0.28	168	256	127	349	0.224444444444444	374	32	176	318	0.293333333333333	48	551	5	296
143	73	167	347	313	0.304444444444444	97	130	355	318	0.293333333333333	191	270	138	301	0.331111111111111	141	269	187	303	0.326666666666667	525	47	9	319	0.291111111111111	20	378	175	327	0.273333333333333	188	248	169	295	0.344444444444444	204	245	118	333	0.26	393	31	163	313	0.304444444444444	29	544	7	320
144	61	184	358	297	0.34	84	132	346	338	0.248888888888889	197	226	158	319	0.291111111111111	144	255	185	316	0.297777777777778	514	46	7	333	0.26	15	370	190	325	0.277777777777778	190	223	186	301	0.331111111111111	209	247	129	315	0.3	385	42	169	304	0.324444444444444	39	549	5	307
145	66	177	347	310	0.311111111111111	93	135	332	340	0.244444444444444	194	261	146	299	0.335555555555556	131	264	204	301	0.331111111111111	519	47	7	327	0.273333333333333	22	383	165	330	0.266666666666667	186	255	168	291	0.353333333333333	184	253	126	337	0.251111111111111	388	42	147	323	0.282222222222222	57	512	7	324
146	78	172	344	306	0.32	97	128	359	316	0.297777777777778	185	259	156	300	0.333333333333333	126	258	191	325	0.277777777777778	554	52	10	284	0.368888888888889	16	382	184	318	0.293333333333333	199	222	175	304	0.324444444444444	198	243	121	338	0.248888888888889	385	28	184	303	0.326666666666667	35	553	5	307
147	70	165	368	297	0.34	93	132	334	341	0.242222222222222	200	254	144	302	0.328888888888889	156	269	149	326	0.275555555555556	530	40	2	328	0.271111111111111	8	381	191	320	0.288888888888889	180	243	155	322	0.284444444444444	211	242	134	313	0.304444444444444	388	38	167	307	0.317777777777778	51	510	8	331
148	70	192	343	295	0.344444444444444	106	129	322	343	0.237777777777778	162	250	179	309	0.313333333333333	166	248	178	308	0.315555555555556	542	44	9	305	0.322222222222222	14	394	174	318	0.293333333333333	193	231	161	315	0.3	220	228	121	331	0.264444444444444	397	34	153	316	0.297777777777778	51	548	8	293
149	70	186	362	282	0.373333333333333	91	133	342	334	0.257777777777778	202	239	138	321	0.286666666666667	143	280	169	308	0.315555555555556	537	57	5	301	0.331111111111111	12	373	173	342	0.24	174	240	196	290	0.355555555555556	204	240	121	335	0.255555555555556	352	33	169	346	0.231111111111111	44	560	9	287
150	52	193	383	272	0.395555555555556	85	145	349	321	0.286666666666667	208	237	152	303	0.326666666666667	130	258	172	340	0.244444444444444	540	46	10	304	0.324444444444444	15	364	188	333	0.26	203	232	152	313	0.304444444444444	195	229	126	350	0.222222222222222	358	33	168	341	0.242222222222222	36	537	11	316
151	67	172	363	298	0.337777777777778	84	157	347	312	0.306666666666667	199	242	157	302	0.328888888888889	144	270	162	324	0.28	504	30	9	357	0.206666666666667	18	398	177	307	0.317777777777778	199	245	161	295	0.344444444444444	225	231	109	335	0.255555555555556	363	27	184	326	0.275555555555556	39	556	10	295
152	69	189	337	305	0.322222222222222	75	132	346	347	0.228888888888889	223	261	143	273	0.393333333333333	143	256	172	329	0.268888888888889	565	43	9	283	0.371111111111111	18	408	177	297	0.34	188	226	174	312	0.306666666666667	203	251	123	323	0.282222222222222	359	31	182	328	0.271111111111111	44	522	6	328
153	67	203	321	309	0.313333333333333	78	145	351	326	0.275555555555556	199	255	138	308	0.315555555555556	148	265	154	333	0.26	530	41	10	319	0.291111111111111	13	392	182	313	0.304444444444444	200	250	159	291	0.353333333333333	186	231	132	351	0.22	412	43	166	279	0.38	47	538	7	308
154	76	168	350	306	0.32	103	124	334	339	0.246666666666667	191	268	147	294	0.346666666666667	131	291	173	305	0.322222222222222	546	36	4	314	0.302222222222222	12	403	199	286	0.364444444444444	197	234	154	315	0.3	197	255	117	331	0.264444444444444	399	38	159	304	0.324444444444444	36	537	8	319
155	70	177	361	292	0.351111111111111	97	128	349	326	0.275555555555556	200	251	164	285	0.366666666666667	151	254	194	301	0.331111111111111	503	39	13	345	0.233333333333333	19	368	187	326	0.275555555555556	174	226	153	347	0.228888888888889	190	260	123	327	0.273333333333333	382	21	170	327	0.273333333333333	46	538	7	309
156	63	179	380	278	0.382222222222222	91	159	339	311	0.308888888888889	203	244	156	297	0.34	116	265	181	338	0.248888888888889	522	56	5	317	0.295555555555556	16	378	172	334	0.257777777777778	189	227	172	312	0.306666666666667	209	245	109	337	0.251111111111111	379	24	158	339	0.246666666666667	36	543	6	315
157	67	167	357	309	0.313333333333333	87	126	348	339	0.246666666666667	198	254	147	301	0.331111111111111	136	264	189	311	0.308888888888889	539	37	9	315	0.3	20	367	168	345	0.233333333333333	198	223	165	314	0.302222222222222	201	260	107	332	0.262222222222222	362	38	161	339	0.246666666666667	42	563	7	288
158	77	160	362	301	0.331111111111111	81	132	326	361	0.197777777777778	198	290	135	277	0.384444444444444	135	262	180	323	0.282222222222222	504	43	6	347	0.228888888888889	26	375	162	337	0.251111111111111	183	236	165	316	0.297777777777778	204	247	122	327	0.273333333333333	368	34	178	320	0.288888888888889	41	512	11	336
159	78	168	351	303	0.326666666666667	90	150	331	329	0.268888888888889	203	249	144	304	0.324444444444444	130	283	159	328	0.271111111111111	549	51	4	296	0.342222222222222	17	356	198	329	0.268888888888889	169	241	188	302	0.328888888888889	218	241	117	324	0.28	350	26	183	341	0.242222222222222	36	511	12	341
160	63	171	382	284	0.368888888888889	89	152	338	321	0.286666666666667	213	252	138	297	0.34	145	271	155	329	0.268888888888889	523	35	8	334	0.257777777777778	22	387	170	321	0.286666666666667	170	249	185	296	0.342222222222222	178	266	124	332	0.262222222222222	371	34	162	333	0.26	45	527	9	319
161	56	170	372	302	0.328888888888889	98	143	340	319	0.291111111111111	206	254	137	303	0.326666666666667	151	253	182	314	0.302222222222222	536	43	7	314	0.302222222222222	16	385	176	323	0.282222222222222	194	206	175	325	0.277777777777778	199	251	120	330	0.266666666666667	368	28	157	347	0.228888888888889	36	574	9	281
162	60	178	363	299	0.335555555555556	96	135	337	332	0.262222222222222	204	253	141	302	0.328888888888889	122	267	187	324	0.28	533	36	7	324	0.28	13	355	190	342	0.24	202	257	145	296	0.342222222222222	192	241	140	327	0.273333333333333	401	24	149	326	0.275555555555556	49	529	6	316
163	60	194	348	298	0.337777777777778	75	118	364	343	0.237777777777778	216	232	148	304	0.324444444444444	141	258	168	333	0.26	520	42	6	332	0.262222222222222	17	384	207	292	0.351111111111111	172	249	196	283	0.371111111111111	213	252	130	305	0.322222222222222	381	26	179	314	0.302222222222222	37	559	7	297
164	65	193	347	295	0.344444444444444	87	142	358	313	0.304444444444444	214	233	179	274	0.391111111111111	117	269	206	308	0.315555555555556	527	48	8	317	0.295555555555556	17	406	166	311	0.308888888888889	187	250	169	294	0.346666666666667	205	222	133	340	0.244444444444444	382	30	188	300	0.333333333333333	36	564	6	294
165	59	167	359	315	0.3	63	135	348	354	0.213333333333333	194	244	165	297	0.34	160	280	190	270	0.4	537	39	14	310	0.311111111111111	13	402	159	326	0.275555555555556	178	242	180	300	0.333333333333333	208	262	129	301	0.331111111111111	388	37	169	306	0.32	45	542	3	310
166	56	181	352	311	0.308888888888889	81	125	337	357	0.206666666666667	192	226	160	322	0.284444444444444	149	268	173	310	0.311111111111111	519	36	9	336	0.253333333333333	13	373	167	347	0.228888888888889	194	239	164	303	0.326666666666667	197	248	136	319	0.291111111111111	389	30	177	304	0.324444444444444	34	564	9	293
167	75	154	358	313	0.304444444444444	84	141	340	335	0.255555555555556	206	264	144	286	0.364444444444444	169	260	143	328	0.271111111111111	505	69	14	312	0.306666666666667	13	386	161	340	0.244444444444444	197	212	170	321	0.286666666666667	204	232	126	338	0.248888888888889	365	40	168	327	0.273333333333333	54	546	8	292
168	70	181	350	299	0.335555555555556	77	155	354	314	0.302222222222222	210	258	147	285	0.366666666666667	156	281	180	283	0.371111111111111	537	44	13	306	0.32	10	358	196	336	0.253333333333333	177	243	164	316	0.297777777777778	195	250	118	337	0.251111111111111	389	36	166	309	0.313333333333333	40	544	4	312
169	71	163	366	300	0.333333333333333	95	144	323	338	0.248888888888889	200	244	158	298	0.337777777777778	129	259	170	342	0.24	523	48	7	322	0.284444444444444	26	359	169	346	0.231111111111111	180	242	192	286	0.364444444444444	176	275	123	326	0.275555555555556	381	31	166	322	0.284444444444444	31	584	8	277
170	76	169	359	296	0.342222222222222	83	140	335	342	0.24	185	261	140	314	0.302222222222222	148	297	162	293	0.348888888888889	540	49	13	298	0.337777777777778	18	374	172	336	0.253333333333333	188	229	180	303	0.326666666666667	199	239	134	328	0.271111111111111	379	29	164	328	0.271111111111111	43	559	6	292
171	64	186	348	302	0.328888888888889	98	128	326	348	0.226666666666667	199	249	143	309	0.313333333333333	157	252	188	303	0.326666666666667	553	32	13	302	0.328888888888889	14	400	161	325	0.277777777777778	191	215	178	316	0.297777777777778	206	221	124	349	0.224444444444444	395	28	173	304	0.324444444444444	50	541	7	302
172	67	165	354	314	0.302222222222222	87	135	361	317	0.295555555555556	208	248	159	285	0.366666666666667	126	274	175	325	0.277777777777778	520	40	8	332	0.262222222222222	18	392	201	289	0.357777777777778	190	231	185	294	0.346666666666667	198	247	127	328	0.271111111111111	382	27	170	321	0.286666666666667	35	539	18	308
173	58	169	363	310	0.311111111111111	91	127	313	369	0.18	208	260	140	292	0.351111111111111	138	256	174	332	0.262222222222222	544	47	8	301	0.331111111111111	21	382	172	325	0.277777777777778	191	234	166	309	0.313333333333333	215	250	121	314	0.302222222222222	395	33	164	308	0.315555555555556	41	557	7	295
174	74	191	320	315	0.3	83	133	344	340	0.244444444444444	184	240	164	312	0.306666666666667	141	267	184	308	0.315555555555556	534	52	12	302	0.328888888888889	19	381	165	335	0.255555555555556	189	224	172	315	0.3	175	265	123	337	0.251111111111111	380	32	180	308	0.315555555555556	45	552	5	298
175	73	194	337	296	0.342222222222222	87	138	352	323	0.282222222222222	179	250	149	322	0.284444444444444	130	289	176	305	0.322222222222222	543	42	2	313	0.304444444444444	19	391	169	321	0.286666666666667	192	239	155	314	0.302222222222222	195	235	128	342	0.24	371	39	163	327	0.273333333333333	60	504	7	329
176	63	171	348	318	0.293333333333333	88	133	352	327	0.273333333333333	208	213	167	312	0.306666666666667	141	264	165	330	0.266666666666667	547	53	4	296	0.342222222222222	22	404	168	306	0.32	200	245	160	295	0.344444444444444	203	245	107	345	0.233333333333333	364	29	153	354	0.213333333333333	40	535	8	317
177	74	184	362	280	0.377777777777778	86	140	345	329	0.268888888888889	201	251	152	296	0.342222222222222	136	273	174	317	0.295555555555556	540	40	5	315	0.3	17	406	169	308	0.315555555555556	190	238	163	309	0.313333333333333	182	247	139	332	0.262222222222222	374	28	169	329	0.268888888888889	49	511	5	335
178	66	185	356	293	0.348888888888889	89	139	355	317	0.295555555555556	191	253	150	306	0.32	140	288	172	300	0.333333333333333	523	48	8	321	0.286666666666667	17	400	173	310	0.311111111111111	198	221	174	307	0.317777777777778	208	264	125	303	0.326666666666667	390	25	191	294	0.346666666666667	46	553	6	295
179	62	169	351	318	0.293333333333333	81	132	343	344	0.235555555555556	209	249	143	299	0.335555555555556	147	275	180	298	0.337777777777778	535	48	7	310	0.311111111111111	20	398	170	312	0.306666666666667	157	245	181	317	0.295555555555556	182	246	127	345	0.233333333333333	368	29	159	344	0.235555555555556	51	558	6	285
180	68	159	358	315	0.3	75	139	346	340	0.244444444444444	182	249	144	325	0.277777777777778	142	289	173	296	0.342222222222222	547	51	4	298	0.337777777777778	17	377	176	330	0.266666666666667	199	252	160	289	0.357777777777778	200	248	133	319	0.291111111111111	375	37	180	308	0.315555555555556	44	576	5	275
181	72	174	340	314	0.302222222222222	95	139	343	323	0.282222222222222	192	246	150	312	0.306666666666667	133	280	164	323	0.282222222222222	542	50	10	298	0.337777777777778	20	342	178	360	0.2	174	233	185	308	0.315555555555556	208	246	130	316	0.297777777777778	386	33	165	316	0.297777777777778	45	526	8	321
182	63	169	364	304	0.324444444444444	69	132	330	369	0.18	190	264	146	300	0.333333333333333	152	269	150	329	0.268888888888889	510	58	10	322	0.284444444444444	15	397	181	307	0.317777777777778	193	235	178	294	0.346666666666667	202	248	123	327	0.273333333333333	404	37	163	296	0.342222222222222	47	531	7	315
183	71	194	317	318	0.293333333333333	79	134	381	306	0.32	206	252	149	293	0.348888888888889	138	249	185	328	0.271111111111111	535	36	3	326	0.275555555555556	23	354	203	320	0.288888888888889	204	251	159	286	0.364444444444444	205	247	105	343	0.237777777777778	380	29	165	326	0.275555555555556	43	545	12	300
184	71	183	340	306	0.32	85	123	339	353	0.215555555555556	182	260	149	309	0.313333333333333	156	288	157	299	0.335555555555556	536	54	5	305	0.322222222222222	13	402	167	318	0.293333333333333	196	232	183	289	0.357777777777778	214	234	125	327	0.273333333333333	380	24	181	315	0.3	46	551	8	295
185	69	177	365	289	0.357777777777778	89	148	356	307	0.317777777777778	193	242	162	303	0.326666666666667	132	280	158	330	0.266666666666667	531	48	10	311	0.308888888888889	12	404	185	299	0.335555555555556	176	242	179	303	0.326666666666667	200	280	107	313	0.304444444444444	393	27	170	310	0.311111111111111	36	571	3	290
186	73	199	359	269	0.402222222222222	97	136	336	331	0.264444444444444	197	242	140	321	0.286666666666667	146	269	169	316	0.297777777777778	531	50	8	311	0.308888888888889	11	381	169	339	0.246666666666667	202	254	143	301	0.331111111111111	216	255	98	331	0.264444444444444	392	24	150	334	0.257777777777778	28	549	9	314
187	72	179	348	301	0.331111111111111	92	133	345	330	0.266666666666667	175	236	148	341	0.242222222222222	130	285	174	311	0.308888888888889	520	52	12	316	0.297777777777778	14	405	173	308	0.315555555555556	194	235	172	299	0.335555555555556	201	251	122	326	0.275555555555556	375	32	176	317	0.295555555555556	34	566	6	294
188	67	169	341	323	0.282222222222222	101	136	344	319	0.291111111111111	177	282	162	279	0.38	129	267	175	329	0.268888888888889	528	53	8	311	0.308888888888889	22	368	178	332	0.262222222222222	172	251	164	313	0.304444444444444	217	239	133	311	0.308888888888889	377	33	186	304	0.324444444444444	42	540	7	311
189	60	183	384	273	0.393333333333333	78	154	328	340	0.244444444444444	178	255	146	321	0.286666666666667	128	302	168	302	0.328888888888889	508	49	6	337	0.251111111111111	21	347	195	337	0.251111111111111	192	230	164	314	0.302222222222222	184	254	124	338	0.248888888888889	374	31	160	335	0.255555555555556	30	552	9	309
190	72	188	352	288	0.36	97	121	352	330	0.266666666666667	194	267	151	288	0.36	138	279	152	331	0.264444444444444	553	44	9	294	0.346666666666667	21	380	176	323	0.282222222222222	189	221	198	292	0.351111111111111	195	254	111	340	0.244444444444444	361	32	167	340	0.244444444444444	54	550	4	292
191	71	173	350	306	0.32	84	149	379	288	0.36	218	234	164	284	0.368888888888889	154	263	189	294	0.346666666666667	547	45	5	303	0.326666666666667	14	358	172	356	0.208888888888889	203	229	177	291	0.353333333333333	199	255	106	340	0.244444444444444	375	35	157	333	0.26	34	554	7	305
192	64	196	344	296	0.342222222222222	87	126	337	350	0.222222222222222	187	248	157	308	0.315555555555556	132	268	163	337	0.251111111111111	515	48	9	328	0.271111111111111	16	380	190	314	0.302222222222222	188	241	189	282	0.373333333333333	217	235	130	318	0.293333333333333	379	24	157	340	0.244444444444444	44	554	6	296
193	59	173	351	317	0.295555555555556	95	127	362	316	0.297777777777778	199	261	141	299	0.335555555555556	129	270	190	311	0.308888888888889	548	53	6	293	0.348888888888889	19	393	171	317	0.295555555555556	200	249	191	260	0.422222222222222	205	265	126	304	0.324444444444444	389	31	171	309	0.313333333333333	41	554	8	297
194	61	173	365	301	0.331111111111111	92	161	350	297	0.34	196	247	152	305	0.322222222222222	139	258	167	336	0.253333333333333	547	51	13	289	0.357777777777778	17	377	185	321	0.286666666666667	164	222	173	341	0.242222222222222	186	267	113	334	0.257777777777778	368	40	168	324	0.28	41	539	3	317
195	68	145	371	316	0.297777777777778	89	150	351	310	0.311111111111111	172	238	161	329	0.268888888888889	155	277	168	300	0.333333333333333	527	42	10	321	0.286666666666667	16	366	179	339	0.246666666666667	182	254	165	299	0.335555555555556	202	243	136	319	0.291111111111111	398	43	151	308	0.315555555555556	49	542	3	306
196	81	172	364	283	0.371111111111111	104	157	318	321	0.286666666666667	196	259	151	294	0.346666666666667	128	263	178	331	0.264444444444444	545	36	6	313	0.304444444444444	17	356	179	348	0.226666666666667	192	252	164	292	0.351111111111111	221	265	114	300	0.333333333333333	365	28	166	341	0.242222222222222	51	528	10	311
197	72	194	336	298	0.337777777777778	87	148	342	323	0.282222222222222	207	236	167	290	0.355555555555556	115	266	187	332	0.262222222222222	520	47	14	319	0.291111111111111	23	408	145	324	0.28	171	270	170	289	0.357777777777778	197	235	134	334	0.257777777777778	348	36	170	346	0.231111111111111	48	549	3	300
198	67	177	355	301	0.331111111111111	88	130	332	350	0.222222222222222	208	249	153	290	0.355555555555556	120	285	190	305	0.322222222222222	538	46	7	309	0.313333333333333	18	371	182	329	0.268888888888889	186	242	150	322	0.284444444444444	177	245	129	349	0.224444444444444	383	33	147	337	0.251111111111111	44	554	9	293
199	72	173	362	293	0.348888888888889	85	137	366	312	0.306666666666667	220	235	147	298	0.337777777777778	125	291	184	300	0.333333333333333	513	33	4	350	0.222222222222222	14	431	158	297	0.34	194	281	144	281	0.375555555555556	200	255	133	312	0.306666666666667	371	30	183	316	0.297777777777778	25	559	14	302
200	63	175	360	302	0.328888888888889	76	141	348	335	0.255555555555556	213	265	144	278	0.382222222222222	139	295	151	315	0.3	537	43	8	312	0.306666666666667	16	384	180	320	0.288888888888889	189	222	187	302	0.328888888888889	196	249	121	334	0.257777777777778	383	34	169	314	0.302222222222222	34	537	6	323
[truncated: 451 more columns]
