# Supplementary material for: Experimental benchmarking of quantum state overlap estimation strategies with photonic systems
Source: Light Sci Appl. 2025 Feb 12;14:83. doi: 10.1038/s41377-025-01755-8 (PMC11814415; doi:10.1038/s41377-025-01755-8)
Supplement: Supplementary file 3 — Dataset all [file 41377_2025_1755_MOESM3_ESM.zip › overlap_estimation_data/3_SCM_data/SCM_c04.csv]

Data No.	E1_Counts (m =1)	E2_Counts (m =1)	E3_Counts (m =1)	E4_Counts (m =1)	Estimated overlaps (m =1)	E1_Counts (m =2)	E2_Counts (m =2)	E3_Counts (m =2)	E4_Counts (m =2)	Estimated overlaps (m =2)	E1_Counts (m =3)	E2_Counts (m =3)	E3_Counts (m =3)	E4_Counts (m =3)	Estimated overlaps (m =3)	E1_Counts (m =4)	E2_Counts (m =4)	E3_Counts (m =4)	E4_Counts (m =4)	Estimated overlaps (m =4)	E1_Counts (m =5)	E2_Counts (m =5)	E3_Counts (m =5)	E4_Counts (m =5)	Estimated overlaps (m =5)	E1_Counts (m =6)	E2_Counts (m =6)	E3_Counts (m =6)	E4_Counts (m =6)	Estimated overlaps (m =6)	E1_Counts (m =7)	E2_Counts (m =7)	E3_Counts (m =7)	E4_Counts (m =7)	Estimated overlaps (m =7)	E1_Counts (m =8)	E2_Counts (m =8)	E3_Counts (m =8)	E4_Counts (m =8)	Estimated overlaps (m =8)	E1_Counts (m =9)	E2_Counts (m =9)	E3_Counts (m =9)	E4_Counts (m =9)	Estimated overlaps (m =9)	E1_Counts (m =10)	E2_Counts (m =10)	E3_Counts (m =10)	E4_Counts (m =10)
1	250	72	296	282	0.373333333333333	188	256	186	270	0.4	280	102	259	259	0.424444444444444	76	378	164	282	0.373333333333333	6	408	224	262	0.417777777777778	212	92	317	279	0.38	509	45	64	282	0.373333333333333	114	336	158	292	0.351111111111111	287	20	300	293	0.348888888888889	454	54	92	300
2	255	78	292	275	0.388888888888889	183	260	176	281	0.375555555555556	291	111	242	256	0.431111111111111	78	384	162	276	0.386666666666667	8	383	246	263	0.415555555555556	217	81	347	255	0.433333333333333	525	49	59	267	0.406666666666667	130	340	157	273	0.393333333333333	267	26	323	284	0.368888888888889	510	54	75	261
3	267	65	297	271	0.397777777777778	181	268	198	253	0.437777777777778	275	135	244	246	0.453333333333333	67	408	174	251	0.442222222222222	11	378	239	272	0.395555555555556	198	91	319	292	0.351111111111111	533	48	47	272	0.395555555555556	101	379	143	277	0.384444444444444	271	26	303	300	0.333333333333333	505	50	63	282
4	272	57	296	275	0.388888888888889	162	275	176	287	0.362222222222222	286	99	243	272	0.395555555555556	79	381	172	268	0.404444444444444	6	404	209	281	0.375555555555556	208	90	341	261	0.42	524	33	58	285	0.366666666666667	108	363	162	267	0.406666666666667	289	34	299	278	0.382222222222222	502	47	80	271
5	264	66	308	262	0.417777777777778	160	261	172	307	0.317777777777778	271	107	248	274	0.391111111111111	71	402	167	260	0.422222222222222	11	410	205	274	0.391111111111111	220	89	323	268	0.404444444444444	532	53	47	268	0.404444444444444	107	358	152	283	0.371111111111111	287	32	328	253	0.437777777777778	505	35	68	292
6	258	79	284	279	0.38	174	262	195	269	0.402222222222222	275	115	253	257	0.428888888888889	91	399	128	282	0.373333333333333	12	389	212	287	0.362222222222222	209	71	326	294	0.346666666666667	514	57	55	274	0.391111111111111	123	350	159	268	0.404444444444444	292	29	323	256	0.431111111111111	509	57	65	269
7	273	69	306	252	0.44	177	282	162	279	0.38	299	101	224	276	0.386666666666667	78	378	179	265	0.411111111111111	10	397	229	264	0.413333333333333	190	80	346	284	0.368888888888889	512	47	65	276	0.386666666666667	137	351	153	259	0.424444444444444	283	29	331	257	0.428888888888889	525	49	65	261
8	245	62	305	288	0.36	163	257	202	278	0.382222222222222	279	126	242	253	0.437777777777778	77	377	158	288	0.36	12	424	226	238	0.471111111111111	213	70	365	252	0.44	517	39	55	289	0.357777777777778	116	367	137	280	0.377777777777778	287	30	316	267	0.406666666666667	517	47	76	260
9	267	78	303	252	0.44	164	273	196	267	0.406666666666667	303	94	238	265	0.411111111111111	73	398	168	261	0.42	9	377	236	278	0.382222222222222	225	81	333	261	0.42	533	48	53	266	0.408888888888889	99	366	156	279	0.38	293	33	296	278	0.382222222222222	541	40	67	252
10	245	77	310	268	0.404444444444444	173	294	171	262	0.417777777777778	277	121	252	250	0.444444444444444	65	369	180	286	0.364444444444444	10	381	249	260	0.422222222222222	225	79	338	258	0.426666666666667	534	37	52	277	0.384444444444444	99	339	178	284	0.368888888888889	286	28	293	293	0.348888888888889	510	61	73	256
11	251	83	300	266	0.408888888888889	176	251	213	260	0.422222222222222	278	112	242	268	0.404444444444444	70	391	164	275	0.388888888888889	16	388	226	270	0.4	203	86	323	288	0.36	522	43	66	269	0.402222222222222	131	361	143	265	0.411111111111111	309	35	290	266	0.408888888888889	473	48	80	299
12	251	92	297	260	0.422222222222222	177	269	194	260	0.422222222222222	286	112	231	271	0.397777777777778	85	378	166	271	0.397777777777778	14	368	229	289	0.357777777777778	229	82	320	269	0.402222222222222	550	51	54	245	0.455555555555556	108	352	146	294	0.346666666666667	272	28	310	290	0.355555555555556	522	59	67	252
13	267	85	269	279	0.38	158	268	194	280	0.377777777777778	306	99	244	251	0.442222222222222	74	391	176	259	0.424444444444444	11	383	222	284	0.368888888888889	218	80	315	287	0.362222222222222	496	56	62	286	0.364444444444444	127	325	165	283	0.371111111111111	321	34	279	266	0.408888888888889	487	55	82	276
14	257	79	289	275	0.388888888888889	143	273	192	292	0.351111111111111	267	133	230	270	0.4	76	388	157	279	0.38	10	396	218	276	0.386666666666667	216	91	332	261	0.42	520	45	55	280	0.377777777777778	128	357	136	279	0.38	268	31	327	274	0.391111111111111	501	42	58	299
15	268	75	303	254	0.435555555555556	182	276	189	253	0.437777777777778	319	106	223	252	0.44	79	371	181	269	0.402222222222222	10	370	239	281	0.375555555555556	223	84	311	282	0.373333333333333	508	55	61	276	0.386666666666667	109	346	160	285	0.366666666666667	260	29	320	291	0.353333333333333	527	48	85	240
16	285	57	292	266	0.408888888888889	188	243	212	257	0.428888888888889	303	97	228	272	0.395555555555556	81	375	189	255	0.433333333333333	8	397	236	259	0.424444444444444	235	70	327	268	0.404444444444444	534	32	44	290	0.355555555555556	106	349	169	276	0.386666666666667	281	30	309	280	0.377777777777778	498	45	78	279
17	262	76	295	267	0.406666666666667	136	267	210	287	0.362222222222222	294	100	232	274	0.391111111111111	82	404	149	265	0.411111111111111	10	424	226	240	0.466666666666667	206	92	322	280	0.377777777777778	522	46	66	266	0.408888888888889	118	340	148	294	0.346666666666667	290	38	309	263	0.415555555555556	492	60	72	276
18	242	66	311	281	0.375555555555556	175	254	198	273	0.393333333333333	285	105	237	273	0.393333333333333	78	394	142	286	0.364444444444444	10	394	233	263	0.415555555555556	224	97	320	259	0.424444444444444	550	47	50	253	0.437777777777778	97	376	154	273	0.393333333333333	319	14	315	252	0.44	510	56	66	268
19	272	74	283	271	0.397777777777778	179	256	195	270	0.4	276	94	252	278	0.382222222222222	69	361	170	300	0.333333333333333	13	378	234	275	0.388888888888889	193	96	335	276	0.386666666666667	537	51	45	267	0.406666666666667	103	367	165	265	0.411111111111111	284	26	316	274	0.391111111111111	501	46	68	285
20	245	70	296	289	0.357777777777778	173	275	191	261	0.42	290	96	258	256	0.431111111111111	72	381	173	274	0.391111111111111	13	386	227	274	0.391111111111111	232	74	343	251	0.442222222222222	527	42	53	278	0.382222222222222	114	359	165	262	0.417777777777778	299	24	308	269	0.402222222222222	492	45	87	276
21	262	74	293	271	0.397777777777778	175	256	201	268	0.404444444444444	292	119	236	253	0.437777777777778	73	392	186	249	0.446666666666667	12	367	241	280	0.377777777777778	190	94	344	272	0.395555555555556	496	53	52	299	0.335555555555556	125	375	123	277	0.384444444444444	270	38	315	277	0.384444444444444	508	41	72	279
22	271	71	302	256	0.431111111111111	176	241	187	296	0.342222222222222	277	108	238	277	0.384444444444444	74	393	169	264	0.413333333333333	17	365	238	280	0.377777777777778	210	94	340	256	0.431111111111111	493	52	61	294	0.346666666666667	108	360	154	278	0.382222222222222	275	38	313	274	0.391111111111111	514	46	80	260
23	270	57	288	285	0.366666666666667	192	236	178	294	0.346666666666667	283	118	220	279	0.38	82	380	169	269	0.402222222222222	11	397	231	261	0.42	206	81	344	269	0.402222222222222	541	37	47	275	0.388888888888889	102	336	164	298	0.337777777777778	283	22	313	282	0.373333333333333	492	54	69	285
24	273	67	289	271	0.397777777777778	161	250	192	297	0.34	285	121	219	275	0.388888888888889	63	407	172	258	0.426666666666667	14	385	214	287	0.362222222222222	207	100	312	281	0.375555555555556	518	45	66	271	0.397777777777778	98	377	151	274	0.391111111111111	299	39	308	254	0.435555555555556	474	54	84	288
25	228	81	309	282	0.373333333333333	175	255	180	290	0.355555555555556	293	99	261	247	0.451111111111111	72	394	155	279	0.38	10	391	243	256	0.431111111111111	228	92	316	264	0.413333333333333	502	42	57	299	0.335555555555556	106	349	142	303	0.326666666666667	300	28	305	267	0.406666666666667	507	61	65	267
26	279	79	286	256	0.431111111111111	190	259	181	270	0.4	276	123	239	262	0.417777777777778	66	392	181	261	0.42	10	377	231	282	0.373333333333333	183	84	328	305	0.322222222222222	515	45	64	276	0.386666666666667	132	350	135	283	0.371111111111111	267	34	341	258	0.426666666666667	498	57	73	272
27	280	79	294	247	0.451111111111111	168	269	192	271	0.397777777777778	273	107	261	259	0.424444444444444	65	389	166	280	0.377777777777778	6	398	229	267	0.406666666666667	233	87	324	256	0.431111111111111	540	54	64	242	0.462222222222222	118	356	156	270	0.4	309	34	309	248	0.448888888888889	494	59	89	258
28	257	74	290	279	0.38	171	245	201	283	0.371111111111111	278	95	243	284	0.368888888888889	86	354	179	281	0.375555555555556	9	388	227	276	0.386666666666667	219	94	315	272	0.395555555555556	512	44	59	285	0.366666666666667	110	383	144	263	0.415555555555556	267	33	341	259	0.424444444444444	507	52	85	256
29	249	83	305	263	0.415555555555556	176	271	170	283	0.371111111111111	276	108	241	275	0.388888888888889	79	377	169	275	0.388888888888889	12	355	244	289	0.357777777777778	205	77	324	294	0.346666666666667	495	43	63	299	0.335555555555556	116	371	132	281	0.375555555555556	270	33	321	276	0.386666666666667	492	54	70	284
30	248	66	303	283	0.371111111111111	161	258	192	289	0.357777777777778	284	110	262	244	0.457777777777778	77	355	189	279	0.38	12	390	218	280	0.377777777777778	204	74	338	284	0.368888888888889	547	42	51	260	0.422222222222222	113	366	148	273	0.393333333333333	292	32	302	274	0.391111111111111	530	40	57	273
31	263	67	291	279	0.38	179	237	187	297	0.34	274	111	253	262	0.417777777777778	58	398	178	266	0.408888888888889	12	378	237	273	0.393333333333333	199	89	339	273	0.393333333333333	500	54	55	291	0.353333333333333	101	329	162	308	0.315555555555556	272	29	321	278	0.382222222222222	502	55	79	264
32	266	76	307	251	0.442222222222222	145	262	222	271	0.397777777777778	275	97	262	266	0.408888888888889	73	385	156	286	0.364444444444444	7	412	233	248	0.448888888888889	212	91	325	272	0.395555555555556	542	38	49	271	0.397777777777778	114	346	149	291	0.353333333333333	263	35	328	274	0.391111111111111	512	39	82	267
33	254	74	298	274	0.391111111111111	174	244	205	277	0.384444444444444	288	98	242	272	0.395555555555556	79	356	205	260	0.422222222222222	10	409	221	260	0.422222222222222	203	86	308	303	0.326666666666667	514	36	61	289	0.357777777777778	107	380	143	270	0.4	297	44	296	263	0.415555555555556	510	49	77	264
34	257	78	313	252	0.44	178	248	204	270	0.4	277	119	251	253	0.437777777777778	69	373	195	263	0.415555555555556	9	391	231	269	0.402222222222222	238	92	310	260	0.422222222222222	543	51	64	242	0.462222222222222	127	369	150	254	0.435555555555556	311	25	308	256	0.431111111111111	515	57	60	268
35	273	67	295	265	0.411111111111111	179	264	189	268	0.404444444444444	266	98	248	288	0.36	70	368	185	277	0.384444444444444	9	370	251	270	0.4	207	96	323	274	0.391111111111111	517	39	56	288	0.36	112	352	161	275	0.388888888888889	277	28	311	284	0.368888888888889	489	54	78	279
36	254	78	295	273	0.393333333333333	165	256	217	262	0.417777777777778	295	114	242	249	0.446666666666667	69	371	180	280	0.377777777777778	8	408	222	262	0.417777777777778	198	89	336	277	0.384444444444444	523	48	55	274	0.391111111111111	104	357	150	289	0.357777777777778	298	26	321	255	0.433333333333333	498	43	63	296
37	267	74	289	270	0.4	165	259	201	275	0.388888888888889	257	121	252	270	0.4	69	382	174	275	0.388888888888889	4	360	261	275	0.388888888888889	216	82	329	273	0.393333333333333	513	49	58	280	0.377777777777778	129	355	145	271	0.397777777777778	276	33	305	286	0.364444444444444	542	46	64	248
38	283	72	276	269	0.402222222222222	147	261	224	268	0.404444444444444	305	103	215	277	0.384444444444444	88	373	165	274	0.391111111111111	6	368	257	269	0.402222222222222	225	79	340	256	0.431111111111111	511	53	54	282	0.373333333333333	127	362	152	259	0.424444444444444	294	34	295	277	0.384444444444444	495	40	70	295
39	248	73	316	263	0.415555555555556	177	264	181	278	0.382222222222222	263	107	251	279	0.38	70	393	165	272	0.395555555555556	13	389	209	289	0.357777777777778	217	89	332	262	0.417777777777778	519	39	52	290	0.355555555555556	110	355	175	260	0.422222222222222	284	31	302	283	0.371111111111111	512	48	77	263
40	275	82	273	270	0.4	146	249	210	295	0.344444444444444	275	114	251	260	0.422222222222222	90	362	173	275	0.388888888888889	11	395	235	259	0.424444444444444	195	91	302	312	0.306666666666667	526	46	47	281	0.375555555555556	109	360	165	266	0.408888888888889	265	42	336	257	0.428888888888889	493	33	68	306
41	271	84	266	279	0.38	157	242	216	285	0.366666666666667	273	104	250	273	0.393333333333333	76	370	188	266	0.408888888888889	11	412	215	262	0.417777777777778	217	83	324	276	0.386666666666667	536	35	46	283	0.371111111111111	114	372	142	272	0.395555555555556	284	36	327	253	0.437777777777778	509	51	78	262
42	265	85	294	256	0.431111111111111	173	272	180	275	0.388888888888889	289	111	241	259	0.424444444444444	75	390	171	264	0.413333333333333	9	413	220	258	0.426666666666667	203	81	340	276	0.386666666666667	510	43	49	298	0.337777777777778	98	361	154	287	0.362222222222222	280	43	319	258	0.426666666666667	521	45	77	257
43	253	84	312	251	0.442222222222222	167	287	203	243	0.46	301	106	244	249	0.446666666666667	79	390	167	264	0.413333333333333	9	408	224	259	0.424444444444444	231	80	303	286	0.364444444444444	498	54	68	280	0.377777777777778	104	350	157	289	0.357777777777778	279	33	311	277	0.384444444444444	518	52	68	262
44	272	76	278	274	0.391111111111111	180	264	192	264	0.413333333333333	290	94	263	253	0.437777777777778	77	387	151	285	0.366666666666667	9	402	204	285	0.366666666666667	238	77	319	266	0.408888888888889	505	42	71	282	0.373333333333333	124	362	128	286	0.364444444444444	290	37	304	269	0.402222222222222	492	50	84	274
45	275	70	303	252	0.44	162	290	186	262	0.417777777777778	284	117	236	263	0.415555555555556	67	402	159	272	0.395555555555556	13	416	204	267	0.406666666666667	205	86	306	303	0.326666666666667	524	42	57	277	0.384444444444444	118	355	143	284	0.368888888888889	269	39	311	281	0.375555555555556	552	40	73	235
46	267	84	289	260	0.422222222222222	182	244	182	292	0.351111111111111	287	99	240	274	0.391111111111111	86	387	158	269	0.402222222222222	8	386	248	258	0.426666666666667	207	97	315	281	0.375555555555556	531	51	50	268	0.404444444444444	96	342	173	289	0.357777777777778	281	35	296	288	0.36	509	54	61	276
47	266	80	287	267	0.406666666666667	172	258	216	254	0.435555555555556	287	123	245	245	0.455555555555556	77	363	185	275	0.388888888888889	12	423	208	257	0.428888888888889	209	74	321	296	0.342222222222222	493	38	71	298	0.337777777777778	116	356	146	282	0.373333333333333	260	34	330	276	0.386666666666667	483	58	61	298
48	243	75	299	283	0.371111111111111	174	294	177	255	0.433333333333333	296	104	229	271	0.397777777777778	81	400	168	251	0.442222222222222	9	375	219	297	0.34	222	86	298	294	0.346666666666667	549	40	49	262	0.417777777777778	134	341	128	297	0.34	284	29	313	274	0.391111111111111	514	43	70	273
49	288	68	281	263	0.415555555555556	154	275	187	284	0.368888888888889	263	120	251	266	0.408888888888889	79	382	174	265	0.411111111111111	11	380	224	285	0.366666666666667	219	86	314	281	0.375555555555556	514	48	58	280	0.377777777777778	119	379	150	252	0.44	291	44	287	278	0.382222222222222	476	57	76	291
50	249	71	311	269	0.402222222222222	148	275	196	281	0.375555555555556	276	108	256	260	0.422222222222222	69	414	173	244	0.457777777777778	11	391	223	275	0.388888888888889	207	79	324	290	0.355555555555556	521	43	57	279	0.38	113	360	152	275	0.388888888888889	282	19	344	255	0.433333333333333	505	51	67	277
51	220	81	288	311	0.308888888888889	181	265	173	281	0.375555555555556	262	112	270	256	0.431111111111111	65	377	179	279	0.38	9	393	234	264	0.413333333333333	214	83	313	290	0.355555555555556	500	49	63	288	0.36	123	340	152	285	0.366666666666667	279	30	297	294	0.346666666666667	499	50	89	262
52	273	70	291	266	0.408888888888889	167	273	185	275	0.388888888888889	292	123	230	255	0.433333333333333	73	389	150	288	0.36	18	395	235	252	0.44	215	62	336	287	0.362222222222222	523	37	74	266	0.408888888888889	94	341	157	308	0.315555555555556	280	22	331	267	0.406666666666667	492	51	82	275
53	254	67	287	292	0.351111111111111	174	240	198	288	0.36	266	104	264	266	0.408888888888889	91	371	172	266	0.408888888888889	10	397	219	274	0.391111111111111	208	93	341	258	0.426666666666667	493	45	69	293	0.348888888888889	120	323	154	303	0.326666666666667	287	41	308	264	0.413333333333333	508	65	67	260
54	266	70	285	279	0.38	172	277	190	261	0.42	273	124	246	257	0.428888888888889	85	418	163	234	0.48	7	399	230	264	0.413333333333333	212	87	337	264	0.413333333333333	524	47	51	278	0.382222222222222	110	376	147	267	0.406666666666667	291	34	320	255	0.433333333333333	504	41	80	275
55	251	87	293	269	0.402222222222222	165	246	235	254	0.435555555555556	270	114	237	279	0.38	69	387	196	248	0.448888888888889	12	375	223	290	0.355555555555556	233	78	323	266	0.408888888888889	544	44	42	270	0.4	123	344	157	276	0.386666666666667	259	22	338	281	0.375555555555556	507	55	81	257
56	263	70	300	267	0.406666666666667	181	239	213	267	0.406666666666667	268	129	243	260	0.422222222222222	68	334	200	298	0.337777777777778	10	387	241	262	0.417777777777778	223	96	308	273	0.393333333333333	511	40	57	292	0.351111111111111	111	336	165	288	0.36	261	45	309	285	0.366666666666667	505	48	60	287
57	268	65	304	263	0.415555555555556	175	251	203	271	0.397777777777778	271	106	271	252	0.44	78	364	182	276	0.386666666666667	7	389	247	257	0.428888888888889	233	83	320	264	0.413333333333333	542	50	52	256	0.431111111111111	119	365	139	277	0.384444444444444	267	34	291	308	0.315555555555556	504	61	71	264
58	264	81	298	257	0.428888888888889	165	247	209	279	0.38	297	118	228	257	0.428888888888889	82	368	180	270	0.4	10	410	224	256	0.431111111111111	224	87	301	288	0.36	552	43	55	250	0.444444444444444	118	367	129	286	0.364444444444444	263	26	321	290	0.355555555555556	527	54	74	245
59	271	82	292	255	0.433333333333333	172	263	190	275	0.388888888888889	258	104	253	285	0.366666666666667	66	392	159	283	0.371111111111111	12	386	251	251	0.442222222222222	205	90	339	266	0.408888888888889	534	44	56	266	0.408888888888889	136	366	135	263	0.415555555555556	319	32	304	245	0.455555555555556	503	59	80	258
60	278	73	278	271	0.397777777777778	170	265	208	257	0.428888888888889	274	109	249	268	0.404444444444444	72	367	175	286	0.364444444444444	7	393	247	253	0.437777777777778	230	89	307	274	0.391111111111111	522	50	62	266	0.408888888888889	106	359	159	276	0.386666666666667	291	39	311	259	0.424444444444444	489	42	66	303
61	262	54	302	282	0.373333333333333	197	236	189	278	0.382222222222222	291	94	257	258	0.426666666666667	78	353	189	280	0.377777777777778	12	386	256	246	0.453333333333333	228	72	340	260	0.422222222222222	492	49	62	297	0.34	115	362	178	245	0.455555555555556	271	39	340	250	0.444444444444444	517	47	65	271
62	250	88	292	270	0.4	183	260	180	277	0.384444444444444	292	116	250	242	0.462222222222222	75	377	166	282	0.373333333333333	12	407	214	267	0.406666666666667	221	75	339	265	0.411111111111111	534	44	70	252	0.44	105	340	179	276	0.386666666666667	282	24	313	281	0.375555555555556	501	49	82	268
63	270	93	257	280	0.377777777777778	157	263	181	299	0.335555555555556	259	117	241	283	0.371111111111111	69	384	164	283	0.371111111111111	7	395	230	268	0.404444444444444	232	79	308	281	0.375555555555556	513	39	69	279	0.38	104	351	171	274	0.391111111111111	283	40	312	265	0.411111111111111	523	46	82	249
64	237	76	304	283	0.371111111111111	191	245	201	263	0.415555555555556	278	108	257	257	0.428888888888889	59	398	176	267	0.406666666666667	12	401	210	277	0.384444444444444	186	89	336	289	0.357777777777778	541	57	50	252	0.44	114	333	150	303	0.326666666666667	276	23	331	270	0.4	473	55	68	304
65	253	71	308	268	0.404444444444444	169	263	194	274	0.391111111111111	289	115	236	260	0.422222222222222	77	370	183	270	0.4	6	393	213	288	0.36	195	83	331	291	0.353333333333333	519	44	49	288	0.36	127	352	139	282	0.373333333333333	275	30	322	273	0.393333333333333	483	52	85	280
66	264	79	300	257	0.428888888888889	194	242	182	282	0.373333333333333	265	122	228	285	0.366666666666667	75	386	177	262	0.417777777777778	11	414	220	255	0.433333333333333	206	80	317	297	0.34	534	45	55	266	0.408888888888889	112	351	177	260	0.422222222222222	287	36	301	276	0.386666666666667	500	44	64	292
67	282	73	277	268	0.404444444444444	176	240	179	305	0.322222222222222	267	117	246	270	0.4	76	376	174	274	0.391111111111111	12	389	242	257	0.428888888888889	194	74	366	266	0.408888888888889	508	45	55	292	0.351111111111111	112	322	201	265	0.411111111111111	306	20	302	272	0.395555555555556	534	54	66	246
68	270	89	297	244	0.457777777777778	180	259	188	273	0.393333333333333	294	109	236	261	0.42	86	364	170	280	0.377777777777778	13	413	203	271	0.397777777777778	213	87	325	275	0.388888888888889	502	51	59	288	0.36	105	346	154	295	0.344444444444444	290	33	325	252	0.44	526	48	65	261
69	268	76	290	266	0.408888888888889	181	261	179	279	0.38	261	114	244	281	0.375555555555556	86	386	153	275	0.388888888888889	7	394	235	264	0.413333333333333	183	79	349	289	0.357777777777778	506	57	67	270	0.4	100	365	144	291	0.353333333333333	280	33	318	269	0.402222222222222	503	51	62	284
70	277	67	287	269	0.402222222222222	200	261	190	249	0.446666666666667	277	95	246	282	0.373333333333333	66	413	167	254	0.435555555555556	14	395	235	256	0.431111111111111	196	104	339	261	0.42	522	47	58	273	0.393333333333333	106	346	157	291	0.353333333333333	271	35	293	301	0.331111111111111	472	55	73	300
71	240	77	289	294	0.346666666666667	189	263	202	246	0.453333333333333	284	113	252	251	0.442222222222222	83	374	164	279	0.38	9	425	226	240	0.466666666666667	214	88	328	270	0.4	511	39	70	280	0.377777777777778	104	345	164	287	0.362222222222222	279	40	317	264	0.413333333333333	489	66	76	269
72	264	76	306	254	0.435555555555556	210	220	207	263	0.415555555555556	269	110	247	274	0.391111111111111	74	404	182	240	0.466666666666667	12	408	222	258	0.426666666666667	230	85	316	269	0.402222222222222	541	38	64	257	0.428888888888889	91	374	166	269	0.402222222222222	286	30	306	278	0.382222222222222	500	55	79	266
73	248	74	296	282	0.373333333333333	175	286	180	259	0.424444444444444	289	124	211	276	0.386666666666667	97	368	167	268	0.404444444444444	17	388	225	270	0.4	188	85	339	288	0.36	518	58	51	273	0.393333333333333	102	352	171	275	0.388888888888889	290	35	330	245	0.455555555555556	492	54	71	283
74	253	73	313	261	0.42	165	275	170	290	0.355555555555556	280	126	240	254	0.435555555555556	79	366	197	258	0.426666666666667	7	414	229	250	0.444444444444444	234	90	323	253	0.437777777777778	520	49	56	275	0.388888888888889	121	361	141	277	0.384444444444444	263	42	324	271	0.397777777777778	506	44	78	272
75	258	65	299	278	0.382222222222222	177	281	180	262	0.417777777777778	263	107	267	263	0.415555555555556	71	389	167	273	0.393333333333333	13	383	233	271	0.397777777777778	220	92	318	270	0.4	509	49	59	283	0.371111111111111	114	355	150	281	0.375555555555556	303	26	301	270	0.4	522	47	74	257
76	261	77	291	271	0.397777777777778	184	255	196	265	0.411111111111111	307	113	219	261	0.42	82	380	199	239	0.468888888888889	8	382	241	269	0.402222222222222	194	102	332	272	0.395555555555556	502	51	57	290	0.355555555555556	123	366	145	266	0.408888888888889	291	32	335	242	0.462222222222222	500	50	88	262
77	247	65	294	294	0.346666666666667	169	260	185	286	0.364444444444444	289	108	253	250	0.444444444444444	98	386	161	255	0.433333333333333	10	377	241	272	0.395555555555556	241	69	324	266	0.408888888888889	525	53	59	263	0.415555555555556	108	342	166	284	0.368888888888889	296	29	336	239	0.468888888888889	500	43	82	275
78	293	63	274	270	0.4	177	248	201	274	0.391111111111111	278	117	221	284	0.368888888888889	68	394	183	255	0.433333333333333	10	383	230	277	0.384444444444444	212	78	351	259	0.424444444444444	520	52	62	266	0.408888888888889	123	351	151	275	0.388888888888889	282	43	303	272	0.395555555555556	502	48	73	277
79	228	79	318	275	0.388888888888889	165	270	202	263	0.415555555555556	281	105	264	250	0.444444444444444	77	357	177	289	0.357777777777778	11	403	216	270	0.4	211	90	326	273	0.393333333333333	542	48	50	260	0.422222222222222	113	331	160	296	0.342222222222222	273	33	321	273	0.393333333333333	492	61	89	258
80	250	74	296	280	0.377777777777778	169	262	188	281	0.375555555555556	274	92	263	271	0.397777777777778	74	376	172	278	0.382222222222222	7	390	238	265	0.411111111111111	200	80	315	305	0.322222222222222	539	47	49	265	0.411111111111111	122	365	151	262	0.417777777777778	268	32	320	280	0.377777777777778	521	38	83	258
81	264	73	306	257	0.428888888888889	190	240	208	262	0.417777777777778	285	107	249	259	0.424444444444444	72	389	159	280	0.377777777777778	11	395	233	261	0.42	226	83	314	277	0.384444444444444	497	41	80	282	0.373333333333333	107	373	152	268	0.404444444444444	285	37	311	267	0.406666666666667	494	45	80	281
82	258	81	300	261	0.42	174	257	200	269	0.402222222222222	267	109	255	269	0.402222222222222	65	398	164	273	0.393333333333333	18	370	251	261	0.42	207	92	340	261	0.42	522	37	56	285	0.366666666666667	112	354	148	286	0.364444444444444	257	25	354	264	0.413333333333333	498	56	65	281
83	290	54	286	270	0.4	179	265	199	257	0.428888888888889	259	119	240	282	0.373333333333333	52	400	180	268	0.404444444444444	11	379	229	281	0.375555555555556	216	86	350	248	0.448888888888889	514	44	58	284	0.368888888888889	112	367	141	280	0.377777777777778	289	28	333	250	0.444444444444444	519	54	79	248
84	278	73	287	262	0.417777777777778	166	248	187	299	0.335555555555556	305	125	211	259	0.424444444444444	78	379	173	270	0.4	8	383	235	274	0.391111111111111	241	83	323	253	0.437777777777778	530	50	52	268	0.404444444444444	104	331	154	311	0.308888888888889	274	41	308	277	0.384444444444444	489	52	84	275
85	273	86	288	253	0.437777777777778	183	256	192	269	0.402222222222222	284	126	261	229	0.491111111111111	83	381	171	265	0.411111111111111	5	389	242	264	0.413333333333333	224	88	342	246	0.453333333333333	519	62	65	254	0.435555555555556	104	370	159	267	0.406666666666667	293	25	322	260	0.422222222222222	501	51	66	282
86	256	75	305	264	0.413333333333333	172	263	182	283	0.371111111111111	274	111	225	290	0.355555555555556	58	366	181	295	0.344444444444444	7	380	225	288	0.36	227	106	320	247	0.451111111111111	503	47	53	297	0.34	106	377	162	255	0.433333333333333	289	36	327	248	0.448888888888889	512	58	67	263
87	258	63	309	270	0.4	178	280	172	270	0.4	280	119	241	260	0.422222222222222	73	400	166	261	0.42	9	396	240	255	0.433333333333333	205	85	310	300	0.333333333333333	553	30	58	259	0.424444444444444	120	348	144	288	0.36	284	23	314	279	0.38	505	53	72	270
88	277	81	281	261	0.42	162	246	198	294	0.346666666666667	297	108	249	246	0.453333333333333	58	385	169	288	0.36	7	430	218	245	0.455555555555556	211	97	318	274	0.391111111111111	506	52	58	284	0.368888888888889	104	355	158	283	0.371111111111111	286	30	325	259	0.424444444444444	520	47	73	260
89	244	77	280	299	0.335555555555556	151	272	215	262	0.417777777777778	273	113	254	260	0.422222222222222	69	381	182	268	0.404444444444444	17	391	218	274	0.391111111111111	221	89	318	272	0.395555555555556	511	44	59	286	0.364444444444444	113	369	161	257	0.428888888888889	296	27	300	277	0.384444444444444	521	55	55	269
90	265	68	292	275	0.388888888888889	174	267	178	281	0.375555555555556	309	90	250	251	0.442222222222222	68	410	169	253	0.437777777777778	8	374	239	279	0.38	201	79	337	283	0.371111111111111	518	66	55	261	0.42	94	342	166	298	0.337777777777778	297	31	303	269	0.402222222222222	504	52	86	258
91	283	68	284	265	0.411111111111111	158	283	187	272	0.395555555555556	250	111	237	302	0.328888888888889	74	379	179	268	0.404444444444444	14	399	195	292	0.351111111111111	188	90	334	288	0.36	500	46	65	289	0.357777777777778	102	371	147	280	0.377777777777778	295	24	336	245	0.455555555555556	497	50	88	265
92	273	70	301	256	0.431111111111111	160	233	216	291	0.353333333333333	288	104	243	265	0.411111111111111	78	365	184	273	0.393333333333333	13	371	242	274	0.391111111111111	223	93	334	250	0.444444444444444	518	48	60	274	0.391111111111111	97	349	155	299	0.335555555555556	287	30	309	274	0.391111111111111	492	54	77	277
93	236	76	311	277	0.384444444444444	170	258	204	268	0.404444444444444	250	108	273	269	0.402222222222222	72	375	164	289	0.357777777777778	13	394	227	266	0.408888888888889	213	93	328	266	0.408888888888889	554	49	51	246	0.453333333333333	118	362	158	262	0.417777777777778	264	43	336	257	0.428888888888889	502	54	75	269
94	269	65	299	267	0.406666666666667	166	272	193	269	0.402222222222222	273	99	238	290	0.355555555555556	58	394	175	273	0.393333333333333	21	397	227	255	0.433333333333333	210	88	321	281	0.375555555555556	518	50	63	269	0.402222222222222	111	347	156	286	0.364444444444444	287	25	307	281	0.375555555555556	501	48	72	279
95	249	73	309	269	0.402222222222222	168	264	196	272	0.395555555555556	273	104	265	258	0.426666666666667	73	401	151	275	0.388888888888889	11	383	239	267	0.406666666666667	216	72	331	281	0.375555555555556	525	43	62	270	0.4	110	325	171	294	0.346666666666667	272	28	328	272	0.395555555555556	515	50	80	255
96	257	76	303	264	0.413333333333333	161	250	196	293	0.348888888888889	268	113	255	264	0.413333333333333	80	385	162	273	0.393333333333333	17	389	207	287	0.362222222222222	219	75	312	294	0.346666666666667	497	48	61	294	0.346666666666667	127	325	158	290	0.355555555555556	265	33	318	284	0.368888888888889	513	59	75	253
97	285	60	294	261	0.42	186	255	194	265	0.411111111111111	262	117	256	265	0.411111111111111	62	409	200	229	0.491111111111111	8	401	219	272	0.395555555555556	218	72	331	279	0.38	508	45	50	297	0.34	115	325	163	297	0.34	285	40	304	271	0.397777777777778	522	49	71	258
98	259	70	303	268	0.404444444444444	169	247	197	287	0.362222222222222	304	98	231	267	0.406666666666667	65	403	163	269	0.402222222222222	9	420	212	259	0.424444444444444	208	93	312	287	0.362222222222222	530	46	61	263	0.415555555555556	102	337	170	291	0.353333333333333	273	26	310	291	0.353333333333333	515	57	83	245
99	272	77	292	259	0.424444444444444	147	280	190	283	0.371111111111111	296	116	254	234	0.48	76	408	163	253	0.437777777777778	11	387	233	269	0.402222222222222	209	83	333	275	0.388888888888889	537	47	57	259	0.424444444444444	119	370	149	262	0.417777777777778	288	26	312	274	0.391111111111111	496	45	87	272
100	250	90	292	268	0.404444444444444	159	288	192	261	0.42	288	107	248	257	0.428888888888889	69	398	171	262	0.417777777777778	14	395	231	260	0.422222222222222	196	81	329	294	0.346666666666667	510	52	52	286	0.364444444444444	139	351	155	255	0.433333333333333	277	29	327	267	0.406666666666667	477	60	74	289
101	253	88	306	253	0.437777777777778	163	266	183	288	0.36	268	108	245	279	0.38	74	366	175	285	0.366666666666667	13	374	244	269	0.402222222222222	238	84	300	278	0.382222222222222	546	34	78	242	0.462222222222222	112	361	143	284	0.368888888888889	300	25	306	269	0.402222222222222	470	59	93	278
102	268	66	284	282	0.373333333333333	168	258	195	279	0.38	306	122	235	237	0.473333333333333	76	432	159	233	0.482222222222222	11	371	243	275	0.388888888888889	235	85	291	289	0.357777777777778	518	55	59	268	0.404444444444444	136	337	166	261	0.42	268	33	306	293	0.348888888888889	522	46	53	279
103	237	62	327	274	0.391111111111111	182	279	178	261	0.42	296	119	234	251	0.442222222222222	68	409	180	243	0.46	11	408	235	246	0.453333333333333	207	82	317	294	0.346666666666667	537	41	57	265	0.411111111111111	107	355	147	291	0.353333333333333	274	38	301	287	0.362222222222222	493	47	75	285
104	251	59	274	316	0.297777777777778	177	287	195	241	0.464444444444444	295	113	228	264	0.413333333333333	83	414	164	239	0.468888888888889	10	377	239	274	0.391111111111111	213	91	323	273	0.393333333333333	531	61	64	244	0.457777777777778	104	350	178	268	0.404444444444444	304	22	297	277	0.384444444444444	510	46	62	282
105	265	58	307	270	0.4	173	249	194	284	0.368888888888889	284	115	245	256	0.431111111111111	92	383	170	255	0.433333333333333	12	366	230	292	0.351111111111111	231	87	317	265	0.411111111111111	533	52	52	263	0.415555555555556	108	366	160	266	0.408888888888889	284	20	334	262	0.417777777777778	490	51	68	291
106	261	75	298	266	0.408888888888889	181	261	186	272	0.395555555555556	273	107	254	266	0.408888888888889	76	383	172	269	0.402222222222222	11	410	219	260	0.422222222222222	197	85	335	283	0.371111111111111	523	41	69	267	0.406666666666667	112	372	145	271	0.397777777777778	266	30	317	287	0.362222222222222	489	55	72	284
107	269	78	320	233	0.482222222222222	174	262	196	268	0.404444444444444	271	116	224	289	0.357777777777778	84	380	168	268	0.404444444444444	8	401	218	273	0.393333333333333	206	91	358	245	0.455555555555556	513	43	54	290	0.355555555555556	115	335	148	302	0.328888888888889	291	26	310	273	0.393333333333333	499	58	61	282
108	283	80	278	259	0.424444444444444	162	284	181	273	0.393333333333333	289	105	228	278	0.382222222222222	86	365	186	263	0.415555555555556	12	394	229	265	0.411111111111111	217	86	331	266	0.408888888888889	510	57	68	265	0.411111111111111	125	351	159	265	0.411111111111111	273	28	322	277	0.384444444444444	480	51	68	301
109	261	69	307	263	0.415555555555556	194	266	173	267	0.406666666666667	274	104	247	275	0.388888888888889	71	391	175	263	0.415555555555556	9	392	233	266	0.408888888888889	209	80	354	257	0.428888888888889	537	35	46	282	0.373333333333333	106	367	159	268	0.404444444444444	277	40	335	248	0.448888888888889	487	45	78	290
110	263	71	295	271	0.397777777777778	168	272	178	282	0.373333333333333	264	115	244	277	0.384444444444444	70	387	172	271	0.397777777777778	2	395	231	272	0.395555555555556	214	102	303	281	0.375555555555556	531	49	45	275	0.388888888888889	112	363	147	278	0.382222222222222	274	32	304	290	0.355555555555556	507	50	65	278
111	258	82	264	296	0.342222222222222	172	237	202	289	0.357777777777778	295	121	238	246	0.453333333333333	69	385	183	263	0.415555555555556	10	380	217	293	0.348888888888889	242	85	296	277	0.384444444444444	493	56	70	281	0.375555555555556	115	325	165	295	0.344444444444444	281	31	301	287	0.362222222222222	478	53	73	296
112	258	87	260	295	0.344444444444444	154	290	181	275	0.388888888888889	272	119	259	250	0.444444444444444	75	390	168	267	0.406666666666667	12	406	213	269	0.402222222222222	199	106	320	275	0.388888888888889	503	54	71	272	0.395555555555556	96	340	183	281	0.375555555555556	283	32	308	277	0.384444444444444	504	38	73	285
113	274	79	285	262	0.417777777777778	165	274	190	271	0.397777777777778	275	108	234	283	0.371111111111111	63	404	183	250	0.444444444444444	13	370	231	286	0.364444444444444	251	92	314	243	0.46	523	48	64	265	0.411111111111111	116	345	160	279	0.38	281	28	320	271	0.397777777777778	499	45	87	269
114	251	64	309	276	0.386666666666667	191	244	189	276	0.386666666666667	263	99	243	295	0.344444444444444	81	379	159	281	0.375555555555556	8	407	219	266	0.408888888888889	230	80	311	279	0.38	530	42	72	256	0.431111111111111	131	366	145	258	0.426666666666667	315	26	297	262	0.417777777777778	523	45	63	269
115	298	74	290	238	0.471111111111111	182	264	188	266	0.408888888888889	275	94	255	276	0.386666666666667	75	388	175	262	0.417777777777778	13	391	236	260	0.422222222222222	216	85	342	257	0.428888888888889	500	50	65	285	0.366666666666667	102	373	143	282	0.373333333333333	272	35	329	264	0.413333333333333	497	48	88	267
116	264	69	293	274	0.391111111111111	172	267	191	270	0.4	276	119	242	263	0.415555555555556	78	373	181	268	0.404444444444444	12	385	222	281	0.375555555555556	214	82	336	268	0.404444444444444	524	48	44	284	0.368888888888889	106	329	171	294	0.346666666666667	270	37	330	263	0.415555555555556	503	45	83	269
117	270	57	310	263	0.415555555555556	174	284	182	260	0.422222222222222	296	96	248	260	0.422222222222222	78	365	176	281	0.375555555555556	16	372	228	284	0.368888888888889	203	92	322	283	0.371111111111111	521	49	44	286	0.364444444444444	119	342	154	285	0.366666666666667	292	30	312	266	0.408888888888889	499	50	62	289
118	272	80	289	259	0.424444444444444	160	300	180	260	0.422222222222222	270	108	244	278	0.382222222222222	63	404	165	268	0.404444444444444	10	385	260	245	0.455555555555556	224	84	346	246	0.453333333333333	514	53	54	279	0.38	129	368	148	255	0.433333333333333	307	33	295	265	0.411111111111111	498	54	69	279
119	245	89	300	266	0.408888888888889	158	280	190	272	0.395555555555556	272	124	261	243	0.46	65	367	180	288	0.36	9	386	231	274	0.391111111111111	219	78	336	267	0.406666666666667	521	39	49	291	0.353333333333333	112	332	171	285	0.366666666666667	304	34	308	254	0.435555555555556	508	63	68	261
120	252	74	311	263	0.415555555555556	173	271	188	268	0.404444444444444	298	111	249	242	0.462222222222222	84	372	166	278	0.382222222222222	8	404	224	264	0.413333333333333	210	103	322	265	0.411111111111111	527	46	43	284	0.368888888888889	127	341	151	281	0.375555555555556	277	21	337	265	0.411111111111111	478	57	80	285
121	262	86	291	261	0.42	178	229	203	290	0.355555555555556	264	123	240	273	0.393333333333333	62	420	171	247	0.451111111111111	6	389	248	257	0.428888888888889	257	79	318	246	0.453333333333333	509	62	53	276	0.386666666666667	103	362	155	280	0.377777777777778	315	33	307	245	0.455555555555556	504	47	77	272
122	248	62	315	275	0.388888888888889	189	248	196	267	0.406666666666667	303	96	240	261	0.42	83	375	181	261	0.42	9	420	209	262	0.417777777777778	208	77	336	279	0.38	529	39	62	270	0.4	101	372	145	282	0.373333333333333	321	34	296	249	0.446666666666667	511	55	77	257
123	259	67	304	270	0.4	172	273	170	285	0.366666666666667	276	114	222	288	0.36	72	392	143	293	0.348888888888889	14	417	225	244	0.457777777777778	191	92	334	283	0.371111111111111	544	39	58	259	0.424444444444444	120	338	164	278	0.382222222222222	277	35	295	293	0.348888888888889	505	41	72	282
124	275	84	283	258	0.426666666666667	161	252	187	300	0.333333333333333	292	114	230	264	0.413333333333333	69	382	171	278	0.382222222222222	10	399	232	259	0.424444444444444	203	81	332	284	0.368888888888889	552	34	46	268	0.404444444444444	127	333	151	289	0.357777777777778	283	34	321	262	0.417777777777778	530	41	77	252
125	255	77	293	275	0.388888888888889	176	239	191	294	0.346666666666667	276	113	243	268	0.404444444444444	89	382	175	254	0.435555555555556	11	370	225	294	0.346666666666667	208	97	327	268	0.404444444444444	529	48	55	268	0.404444444444444	119	365	136	280	0.377777777777778	267	33	326	274	0.391111111111111	534	47	66	253
126	266	79	294	261	0.42	178	256	190	276	0.386666666666667	301	82	234	283	0.371111111111111	87	399	166	248	0.448888888888889	6	397	236	261	0.42	209	82	327	282	0.373333333333333	529	50	60	261	0.42	98	384	147	271	0.397777777777778	276	33	325	266	0.408888888888889	517	53	66	264
127	265	86	289	260	0.422222222222222	151	268	192	289	0.357777777777778	309	96	240	255	0.433333333333333	57	392	193	258	0.426666666666667	7	396	242	255	0.433333333333333	216	91	294	299	0.335555555555556	510	41	49	300	0.333333333333333	100	366	144	290	0.355555555555556	278	27	308	287	0.362222222222222	518	62	73	247
128	262	68	302	268	0.404444444444444	165	264	195	276	0.386666666666667	269	114	254	263	0.415555555555556	60	390	174	276	0.386666666666667	11	405	212	272	0.395555555555556	227	88	307	278	0.382222222222222	528	41	60	271	0.397777777777778	114	356	167	263	0.415555555555556	292	35	293	280	0.377777777777778	510	49	75	266
129	255	92	306	247	0.451111111111111	151	283	194	272	0.395555555555556	290	95	237	278	0.382222222222222	61	376	169	294	0.346666666666667	5	396	228	271	0.397777777777778	197	87	331	285	0.366666666666667	548	42	49	261	0.42	133	346	158	263	0.415555555555556	305	29	314	252	0.44	478	64	86	272
130	261	68	291	280	0.377777777777778	170	257	190	283	0.371111111111111	285	107	264	244	0.457777777777778	85	374	178	263	0.415555555555556	8	385	237	270	0.4	220	81	328	271	0.397777777777778	496	48	65	291	0.353333333333333	103	376	148	273	0.393333333333333	299	20	335	246	0.453333333333333	511	45	65	279
131	255	62	301	282	0.373333333333333	165	257	196	282	0.373333333333333	266	111	227	296	0.342222222222222	63	383	174	280	0.377777777777778	8	379	233	280	0.377777777777778	222	76	326	276	0.386666666666667	505	42	64	289	0.357777777777778	101	367	155	277	0.384444444444444	283	38	331	248	0.448888888888889	513	52	72	263
132	260	72	307	261	0.42	183	263	197	257	0.428888888888889	262	103	247	288	0.36	86	402	168	244	0.457777777777778	10	375	223	292	0.351111111111111	211	69	355	265	0.411111111111111	543	47	53	257	0.428888888888889	124	352	147	277	0.384444444444444	307	45	303	245	0.455555555555556	506	60	72	262
133	280	87	281	252	0.44	187	253	176	284	0.368888888888889	274	132	243	251	0.442222222222222	84	381	182	253	0.437777777777778	10	376	231	283	0.371111111111111	197	87	344	272	0.395555555555556	516	50	44	290	0.355555555555556	107	370	158	265	0.411111111111111	279	39	311	271	0.397777777777778	521	53	84	242
134	237	73	306	284	0.368888888888889	181	257	175	287	0.362222222222222	248	123	245	284	0.368888888888889	75	376	177	272	0.395555555555556	13	375	260	252	0.44	200	82	343	275	0.388888888888889	512	53	63	272	0.395555555555556	98	369	141	292	0.351111111111111	270	41	319	270	0.4	501	54	75	270
135	271	72	299	258	0.426666666666667	158	277	191	274	0.391111111111111	276	92	249	283	0.371111111111111	76	353	187	284	0.368888888888889	11	386	217	286	0.364444444444444	217	87	318	278	0.382222222222222	526	46	59	269	0.402222222222222	134	348	149	269	0.402222222222222	255	36	321	288	0.36	514	39	92	255
136	273	65	285	277	0.384444444444444	177	249	196	278	0.382222222222222	273	99	242	286	0.364444444444444	75	400	158	267	0.406666666666667	11	380	253	256	0.431111111111111	217	86	335	262	0.417777777777778	537	37	54	272	0.395555555555556	88	374	170	268	0.404444444444444	301	35	307	257	0.428888888888889	500	58	90	252
137	268	71	312	249	0.446666666666667	183	277	192	248	0.448888888888889	264	118	274	244	0.457777777777778	59	371	177	293	0.348888888888889	12	390	206	292	0.351111111111111	207	95	333	265	0.411111111111111	505	63	65	267	0.406666666666667	112	334	165	289	0.357777777777778	289	40	330	241	0.464444444444444	515	59	57	269
138	249	80	301	270	0.4	180	264	191	265	0.411111111111111	263	92	280	265	0.411111111111111	67	394	165	274	0.391111111111111	15	382	220	283	0.371111111111111	218	88	325	269	0.402222222222222	525	45	52	278	0.382222222222222	114	367	151	268	0.404444444444444	288	31	324	257	0.428888888888889	511	42	77	270
139	293	75	294	238	0.471111111111111	162	283	200	255	0.433333333333333	288	96	242	274	0.391111111111111	67	396	165	272	0.395555555555556	5	373	257	265	0.411111111111111	208	86	315	291	0.353333333333333	527	40	54	279	0.38	123	354	142	281	0.375555555555556	291	35	315	259	0.424444444444444	509	47	60	284
140	268	69	309	254	0.435555555555556	162	256	196	286	0.364444444444444	273	111	250	266	0.408888888888889	60	395	178	267	0.406666666666667	16	387	214	283	0.371111111111111	232	75	329	264	0.413333333333333	536	49	51	264	0.413333333333333	118	333	162	287	0.362222222222222	257	27	371	245	0.455555555555556	510	51	72	267
141	272	71	302	255	0.433333333333333	203	261	184	252	0.44	291	109	233	267	0.406666666666667	67	409	148	276	0.386666666666667	11	395	230	264	0.413333333333333	204	99	338	259	0.424444444444444	514	50	69	267	0.406666666666667	99	359	149	293	0.348888888888889	283	30	327	260	0.422222222222222	509	56	77	258
142	286	68	285	261	0.42	166	272	207	255	0.433333333333333	284	125	253	238	0.471111111111111	77	373	160	290	0.355555555555556	9	391	226	274	0.391111111111111	217	82	339	262	0.417777777777778	515	47	64	274	0.391111111111111	106	341	174	279	0.38	292	24	320	264	0.413333333333333	515	61	69	255
143	290	51	277	282	0.373333333333333	160	245	207	288	0.36	267	101	257	275	0.388888888888889	84	366	181	269	0.402222222222222	14	411	233	242	0.462222222222222	225	100	306	269	0.402222222222222	566	49	44	241	0.464444444444444	108	367	158	267	0.406666666666667	286	32	329	253	0.437777777777778	500	55	74	271
144	240	75	301	284	0.368888888888889	169	258	199	274	0.391111111111111	276	124	245	255	0.433333333333333	77	405	167	251	0.442222222222222	5	381	237	277	0.384444444444444	211	96	341	252	0.44	510	38	62	290	0.355555555555556	115	360	154	271	0.397777777777778	283	33	305	279	0.38	526	54	56	264
145	279	62	293	266	0.408888888888889	186	230	194	290	0.355555555555556	276	126	243	255	0.433333333333333	89	354	172	285	0.366666666666667	15	427	228	230	0.488888888888889	206	69	324	301	0.331111111111111	533	41	56	270	0.4	93	364	146	297	0.34	283	37	317	263	0.415555555555556	524	48	73	255
146	259	75	298	268	0.404444444444444	166	262	191	281	0.375555555555556	285	96	236	283	0.371111111111111	79	402	160	259	0.424444444444444	12	390	216	282	0.373333333333333	206	99	316	279	0.38	516	29	58	297	0.34	106	358	141	295	0.344444444444444	264	25	335	276	0.386666666666667	503	52	69	276
147	251	68	326	255	0.433333333333333	165	292	198	245	0.455555555555556	288	116	242	254	0.435555555555556	76	358	164	302	0.328888888888889	10	367	246	277	0.384444444444444	212	72	316	300	0.333333333333333	526	56	47	271	0.397777777777778	117	340	150	293	0.348888888888889	304	29	319	248	0.448888888888889	505	50	68	277
148	277	69	285	269	0.402222222222222	162	265	201	272	0.395555555555556	287	107	223	283	0.371111111111111	81	402	144	273	0.393333333333333	9	392	238	261	0.42	224	80	327	269	0.402222222222222	516	42	62	280	0.377777777777778	110	345	136	309	0.313333333333333	298	33	305	264	0.413333333333333	508	49	71	272
149	283	63	286	268	0.404444444444444	183	269	201	247	0.451111111111111	258	130	242	270	0.4	81	379	174	266	0.408888888888889	18	366	244	272	0.395555555555556	215	83	326	276	0.386666666666667	507	55	65	273	0.393333333333333	102	336	163	299	0.335555555555556	251	37	330	282	0.373333333333333	499	54	80	267
150	253	71	306	270	0.4	186	245	191	278	0.382222222222222	274	128	243	255	0.433333333333333	71	392	172	265	0.411111111111111	9	378	242	271	0.397777777777778	221	71	327	281	0.375555555555556	516	47	63	274	0.391111111111111	93	355	167	285	0.366666666666667	305	36	300	259	0.424444444444444	526	48	66	260
151	242	79	287	292	0.351111111111111	186	271	188	255	0.433333333333333	305	108	215	272	0.395555555555556	73	413	167	247	0.451111111111111	12	390	241	257	0.428888888888889	193	91	320	296	0.342222222222222	559	44	39	258	0.426666666666667	117	335	179	269	0.402222222222222	301	25	314	260	0.422222222222222	478	64	81	277
152	276	79	296	249	0.446666666666667	160	249	194	297	0.34	280	105	237	278	0.382222222222222	78	375	194	253	0.437777777777778	12	382	217	289	0.357777777777778	232	85	310	273	0.393333333333333	535	39	43	283	0.371111111111111	94	338	163	305	0.322222222222222	283	48	303	266	0.408888888888889	509	62	71	258
153	256	89	277	278	0.382222222222222	170	263	202	265	0.411111111111111	264	111	253	272	0.395555555555556	56	398	171	275	0.388888888888889	11	384	251	254	0.435555555555556	221	91	326	262	0.417777777777778	520	33	63	284	0.368888888888889	137	335	151	277	0.384444444444444	283	26	331	260	0.422222222222222	500	57	72	271
154	291	68	271	270	0.4	174	283	165	278	0.382222222222222	269	93	269	269	0.402222222222222	81	390	173	256	0.431111111111111	9	394	243	254	0.435555555555556	207	89	329	275	0.388888888888889	523	44	47	286	0.364444444444444	112	335	174	279	0.38	270	32	325	273	0.393333333333333	476	39	82	303
155	233	62	329	276	0.386666666666667	174	240	203	283	0.371111111111111	297	93	241	269	0.402222222222222	66	402	187	245	0.455555555555556	11	404	230	255	0.433333333333333	204	85	335	276	0.386666666666667	519	44	56	281	0.375555555555556	137	357	149	257	0.428888888888889	284	26	328	262	0.417777777777778	478	49	82	291
156	248	71	303	278	0.382222222222222	166	302	190	242	0.462222222222222	280	121	228	271	0.397777777777778	70	375	158	297	0.34	7	420	215	258	0.426666666666667	208	70	308	314	0.302222222222222	512	50	56	282	0.373333333333333	117	371	132	280	0.377777777777778	283	34	316	267	0.406666666666667	467	53	96	284
157	263	69	317	251	0.442222222222222	177	293	194	236	0.475555555555556	258	129	253	260	0.422222222222222	78	394	163	265	0.411111111111111	17	379	234	270	0.4	208	82	347	263	0.415555555555556	504	53	59	284	0.368888888888889	116	353	158	273	0.393333333333333	284	34	325	257	0.428888888888889	503	51	74	272
158	286	61	276	277	0.384444444444444	167	269	210	254	0.435555555555556	281	99	244	276	0.386666666666667	81	364	165	290	0.355555555555556	6	395	230	269	0.402222222222222	213	112	313	262	0.417777777777778	534	48	51	267	0.406666666666667	123	337	180	260	0.422222222222222	279	28	314	279	0.38	488	51	65	296
159	263	74	303	260	0.422222222222222	173	274	183	270	0.4	265	111	244	280	0.377777777777778	82	381	183	254	0.435555555555556	14	398	226	262	0.417777777777778	189	81	348	282	0.373333333333333	543	50	63	244	0.457777777777778	110	324	155	311	0.308888888888889	275	39	316	270	0.4	508	47	64	281
160	258	77	287	278	0.382222222222222	154	260	186	300	0.333333333333333	247	116	262	275	0.388888888888889	68	384	194	254	0.435555555555556	7	385	235	273	0.393333333333333	188	98	348	266	0.408888888888889	539	44	56	261	0.42	117	363	159	261	0.42	308	32	313	247	0.451111111111111	521	51	71	257
161	280	58	301	261	0.42	168	268	211	253	0.437777777777778	295	107	235	263	0.415555555555556	73	379	179	269	0.402222222222222	7	398	217	278	0.382222222222222	205	86	339	270	0.4	548	46	53	253	0.437777777777778	105	346	167	282	0.373333333333333	278	28	335	259	0.424444444444444	529	57	60	254
162	263	92	263	282	0.373333333333333	198	265	188	249	0.446666666666667	264	127	226	283	0.371111111111111	82	393	165	260	0.422222222222222	13	364	236	287	0.362222222222222	192	98	328	282	0.373333333333333	512	54	58	276	0.386666666666667	87	382	160	271	0.397777777777778	274	24	310	292	0.351111111111111	499	43	80	278
163	274	65	289	272	0.395555555555556	149	279	192	280	0.377777777777778	291	100	234	275	0.388888888888889	72	373	162	293	0.348888888888889	16	400	214	270	0.4	206	87	346	261	0.42	485	53	71	291	0.353333333333333	113	367	157	263	0.415555555555556	275	37	311	277	0.384444444444444	476	61	83	280
164	242	70	323	265	0.411111111111111	163	271	184	282	0.373333333333333	296	97	243	264	0.413333333333333	68	353	177	302	0.328888888888889	9	417	232	242	0.462222222222222	225	83	312	280	0.377777777777778	525	39	42	294	0.346666666666667	120	357	126	297	0.34	267	26	323	284	0.368888888888889	486	51	74	289
165	257	67	290	286	0.364444444444444	191	235	188	286	0.364444444444444	257	144	247	252	0.44	73	395	186	246	0.453333333333333	14	423	230	233	0.482222222222222	195	94	322	289	0.357777777777778	523	48	57	272	0.395555555555556	101	364	154	281	0.375555555555556	257	35	328	280	0.377777777777778	527	51	68	254
166	255	69	305	271	0.397777777777778	165	260	208	267	0.406666666666667	280	123	233	264	0.413333333333333	73	406	162	259	0.424444444444444	14	416	197	273	0.393333333333333	237	76	313	274	0.391111111111111	532	53	55	260	0.422222222222222	119	372	151	258	0.426666666666667	245	39	356	260	0.422222222222222	524	42	85	249
167	259	76	317	248	0.448888888888889	147	274	199	280	0.377777777777778	285	119	226	270	0.4	70	384	173	273	0.393333333333333	10	417	241	232	0.484444444444444	205	87	326	282	0.373333333333333	549	51	58	242	0.462222222222222	108	367	148	277	0.384444444444444	256	39	332	273	0.393333333333333	508	57	65	270
168	252	80	294	274	0.391111111111111	171	247	211	271	0.397777777777778	275	119	239	267	0.406666666666667	63	430	160	247	0.451111111111111	10	412	223	255	0.433333333333333	228	68	325	279	0.38	498	40	56	306	0.32	124	348	151	277	0.384444444444444	276	34	332	258	0.426666666666667	516	43	72	269
169	245	76	323	256	0.431111111111111	160	239	205	296	0.342222222222222	296	120	249	235	0.477777777777778	93	399	153	255	0.433333333333333	12	387	228	273	0.393333333333333	215	71	355	259	0.424444444444444	529	46	62	263	0.415555555555556	123	350	149	278	0.382222222222222	289	31	296	284	0.368888888888889	501	37	77	285
170	252	78	287	283	0.371111111111111	170	261	176	293	0.348888888888889	283	105	242	270	0.4	65	394	174	267	0.406666666666667	12	411	229	248	0.448888888888889	197	98	319	286	0.364444444444444	525	50	54	271	0.397777777777778	115	373	114	298	0.337777777777778	297	28	320	255	0.433333333333333	504	52	70	274
171	250	71	294	285	0.366666666666667	196	256	193	255	0.433333333333333	291	93	243	273	0.393333333333333	73	381	174	272	0.395555555555556	16	398	210	276	0.386666666666667	213	94	332	261	0.42	527	37	55	281	0.375555555555556	114	356	148	282	0.373333333333333	291	33	318	258	0.426666666666667	501	55	70	274
172	255	81	297	267	0.406666666666667	177	276	201	246	0.453333333333333	299	123	233	245	0.455555555555556	80	380	160	280	0.377777777777778	16	377	234	273	0.393333333333333	217	80	321	282	0.373333333333333	527	36	49	288	0.36	89	380	145	286	0.364444444444444	283	37	314	266	0.408888888888889	492	51	73	284
173	262	62	302	274	0.391111111111111	169	245	196	290	0.355555555555556	287	103	246	264	0.413333333333333	56	393	170	281	0.375555555555556	6	395	232	267	0.406666666666667	194	91	329	286	0.364444444444444	532	51	67	250	0.444444444444444	94	371	158	277	0.384444444444444	294	29	305	272	0.395555555555556	489	51	69	291
174	257	67	301	275	0.388888888888889	192	235	206	267	0.406666666666667	271	108	250	271	0.397777777777778	81	344	178	297	0.34	14	409	202	275	0.388888888888889	222	79	313	286	0.364444444444444	523	51	55	271	0.397777777777778	116	349	144	291	0.353333333333333	304	27	324	245	0.455555555555556	529	51	68	252
175	276	63	308	253	0.437777777777778	183	282	184	251	0.442222222222222	265	104	262	269	0.402222222222222	69	389	174	268	0.404444444444444	12	397	239	252	0.44	225	84	318	273	0.393333333333333	517	42	63	278	0.382222222222222	109	354	149	288	0.36	281	38	329	252	0.44	501	62	60	277
176	286	69	305	240	0.466666666666667	185	280	191	244	0.457777777777778	293	90	235	282	0.373333333333333	71	406	165	258	0.426666666666667	13	378	205	304	0.324444444444444	192	77	351	280	0.377777777777778	542	51	53	254	0.435555555555556	94	356	147	303	0.326666666666667	276	40	309	275	0.388888888888889	516	42	76	266
177	259	64	301	276	0.386666666666667	167	240	193	300	0.333333333333333	283	121	252	244	0.457777777777778	71	393	170	266	0.408888888888889	7	364	248	281	0.375555555555556	235	84	313	268	0.404444444444444	544	39	65	252	0.44	115	363	139	283	0.371111111111111	307	29	341	223	0.504444444444444	490	53	88	269
178	270	89	275	266	0.408888888888889	172	259	170	299	0.335555555555556	285	90	271	254	0.435555555555556	72	392	173	263	0.415555555555556	9	392	220	279	0.38	229	84	331	256	0.431111111111111	513	47	57	283	0.371111111111111	118	343	168	271	0.397777777777778	310	25	305	260	0.422222222222222	507	55	64	274
179	289	91	268	252	0.44	185	244	190	281	0.375555555555556	264	101	283	252	0.44	72	391	166	271	0.397777777777778	7	388	227	278	0.382222222222222	224	93	310	273	0.393333333333333	517	41	62	280	0.377777777777778	113	333	175	279	0.38	278	25	329	268	0.404444444444444	517	48	65	270
180	283	72	293	252	0.44	154	285	189	272	0.395555555555556	275	113	227	285	0.366666666666667	85	360	188	267	0.406666666666667	8	394	230	268	0.404444444444444	214	91	331	264	0.413333333333333	539	53	47	261	0.42	111	335	145	309	0.313333333333333	266	36	345	253	0.437777777777778	518	39	67	276
181	261	66	298	275	0.388888888888889	155	269	181	295	0.344444444444444	252	114	249	285	0.366666666666667	66	363	171	300	0.333333333333333	11	404	249	236	0.475555555555556	194	93	335	278	0.382222222222222	516	46	61	277	0.384444444444444	109	351	152	288	0.36	291	34	324	251	0.442222222222222	494	56	87	263
182	253	64	287	296	0.342222222222222	175	256	193	276	0.386666666666667	271	108	244	277	0.384444444444444	62	369	182	287	0.362222222222222	12	380	246	262	0.417777777777778	217	74	332	277	0.384444444444444	508	57	57	278	0.382222222222222	119	361	151	269	0.402222222222222	267	48	329	256	0.431111111111111	484	53	73	290
183	263	84	295	258	0.426666666666667	189	258	205	248	0.448888888888889	261	122	239	278	0.382222222222222	66	395	186	253	0.437777777777778	7	386	231	276	0.386666666666667	218	94	312	276	0.386666666666667	516	41	53	290	0.355555555555556	113	347	157	283	0.371111111111111	298	44	308	250	0.444444444444444	500	47	64	289
184	272	77	270	281	0.375555555555556	201	266	191	242	0.462222222222222	268	112	267	253	0.437777777777778	81	387	177	255	0.433333333333333	12	378	240	270	0.4	217	100	315	268	0.404444444444444	514	50	61	275	0.388888888888889	126	331	148	295	0.344444444444444	278	31	327	264	0.413333333333333	500	47	67	286
185	259	60	329	252	0.44	166	244	206	284	0.368888888888889	278	119	248	255	0.433333333333333	70	375	176	279	0.38	8	397	212	283	0.371111111111111	215	77	336	272	0.395555555555556	544	53	53	250	0.444444444444444	117	361	141	281	0.375555555555556	256	29	317	298	0.337777777777778	502	46	70	282
186	266	77	296	261	0.42	191	238	205	266	0.408888888888889	274	111	245	270	0.4	75	412	169	244	0.457777777777778	8	390	238	264	0.413333333333333	220	85	316	279	0.38	528	56	64	252	0.44	113	353	145	289	0.357777777777778	285	30	314	271	0.397777777777778	509	51	67	273
187	261	78	295	266	0.408888888888889	179	279	197	245	0.455555555555556	291	105	227	277	0.384444444444444	87	366	187	260	0.422222222222222	12	371	227	290	0.355555555555556	215	92	305	288	0.36	513	53	54	280	0.377777777777778	106	353	142	299	0.335555555555556	293	33	312	262	0.417777777777778	490	64	75	271
188	309	73	267	251	0.442222222222222	175	278	205	242	0.462222222222222	304	122	231	243	0.46	71	395	152	282	0.373333333333333	11	387	229	273	0.393333333333333	192	93	356	259	0.424444444444444	500	48	68	284	0.368888888888889	94	355	146	305	0.322222222222222	276	33	308	283	0.371111111111111	504	45	73	278
189	255	72	287	286	0.364444444444444	189	275	195	241	0.464444444444444	294	107	235	264	0.413333333333333	66	379	186	269	0.402222222222222	12	369	224	295	0.344444444444444	225	82	301	292	0.351111111111111	517	39	59	285	0.366666666666667	109	376	161	254	0.435555555555556	271	29	327	273	0.393333333333333	505	56	74	265
190	272	65	282	281	0.375555555555556	160	260	199	281	0.375555555555556	282	92	264	262	0.417777777777778	79	365	182	274	0.391111111111111	10	402	234	254	0.435555555555556	240	64	336	260	0.422222222222222	519	50	61	270	0.4	121	343	157	279	0.38	295	37	307	261	0.42	481	50	86	283
191	271	75	280	274	0.391111111111111	181	255	196	268	0.404444444444444	272	118	246	264	0.413333333333333	61	380	166	293	0.348888888888889	13	371	259	257	0.428888888888889	239	69	337	255	0.433333333333333	510	48	57	285	0.366666666666667	116	332	160	292	0.351111111111111	300	29	306	265	0.411111111111111	500	48	76	276
192	251	73	266	310	0.311111111111111	146	257	192	305	0.322222222222222	290	100	248	262	0.417777777777778	71	361	180	288	0.36	11	366	240	283	0.371111111111111	230	76	309	285	0.366666666666667	525	36	59	280	0.377777777777778	118	349	135	298	0.337777777777778	303	28	309	260	0.422222222222222	511	41	67	281
193	256	70	290	284	0.368888888888889	172	270	196	262	0.417777777777778	250	123	251	276	0.386666666666667	84	388	175	253	0.437777777777778	9	397	215	279	0.38	215	85	329	271	0.397777777777778	537	41	56	266	0.408888888888889	105	363	153	279	0.38	284	24	331	261	0.42	494	52	63	291
194	262	75	278	285	0.366666666666667	178	263	175	284	0.368888888888889	294	99	239	268	0.404444444444444	72	379	166	283	0.371111111111111	12	407	217	264	0.413333333333333	204	82	337	277	0.384444444444444	531	33	56	280	0.377777777777778	99	366	154	281	0.375555555555556	291	43	310	256	0.431111111111111	502	50	76	272
195	273	65	263	299	0.335555555555556	163	266	221	250	0.444444444444444	294	127	217	262	0.417777777777778	66	399	169	266	0.408888888888889	18	399	245	238	0.471111111111111	220	77	347	256	0.431111111111111	532	48	56	264	0.413333333333333	106	360	172	262	0.417777777777778	269	39	332	260	0.422222222222222	480	43	88	289
196	268	72	278	282	0.373333333333333	166	260	205	269	0.402222222222222	298	100	239	263	0.415555555555556	78	374	183	265	0.411111111111111	8	389	232	271	0.397777777777778	225	83	324	268	0.404444444444444	534	39	60	267	0.406666666666667	114	356	150	280	0.377777777777778	284	36	317	263	0.415555555555556	489	47	91	273
197	266	64	309	261	0.42	166	265	194	275	0.388888888888889	249	104	254	293	0.348888888888889	83	386	170	261	0.42	15	378	257	250	0.444444444444444	223	74	335	268	0.404444444444444	548	44	55	253	0.437777777777778	116	346	156	282	0.373333333333333	275	30	322	273	0.393333333333333	495	42	90	273
198	255	80	271	294	0.346666666666667	176	276	193	255	0.433333333333333	284	104	260	252	0.44	86	375	178	261	0.42	12	375	234	279	0.38	210	88	344	258	0.426666666666667	528	55	45	272	0.395555555555556	99	367	169	265	0.411111111111111	286	36	319	259	0.424444444444444	539	40	70	251
199	261	72	308	259	0.424444444444444	167	272	200	261	0.42	314	93	236	257	0.428888888888889	70	374	159	297	0.34	8	378	251	263	0.415555555555556	214	87	339	260	0.422222222222222	514	37	55	294	0.346666666666667	126	370	130	274	0.391111111111111	293	25	324	258	0.426666666666667	497	58	86	259
200	263	77	310	250	0.444444444444444	185	252	201	262	0.417777777777778	284	123	256	237	0.473333333333333	82	391	178	249	0.446666666666667	12	391	235	262	0.417777777777778	209	90	320	281	0.375555555555556	505	61	66	268	0.404444444444444	121	353	134	292	0.351111111111111	290	30	332	248	0.448888888888889	503	52	67	278
[truncated: 451 more columns]
