# Supplementary material for: Experimental benchmarking of quantum state overlap estimation strategies with photonic systems
Source: Light Sci Appl. 2025 Feb 12;14:83. doi: 10.1038/s41377-025-01755-8 (PMC11814415; doi:10.1038/s41377-025-01755-8)
Supplement: Supplementary file 3 — Dataset all [file 41377_2025_1755_MOESM3_ESM.zip › overlap_estimation_data/3_SCM_data/SCM_c05.csv]

Data No.	E1_Counts (m =1)	E2_Counts (m =1)	E3_Counts (m =1)	E4_Counts (m =1)	Estimated overlaps (m =1)	E1_Counts (m =2)	E2_Counts (m =2)	E3_Counts (m =2)	E4_Counts (m =2)	Estimated overlaps (m =2)	E1_Counts (m =3)	E2_Counts (m =3)	E3_Counts (m =3)	E4_Counts (m =3)	Estimated overlaps (m =3)	E1_Counts (m =4)	E2_Counts (m =4)	E3_Counts (m =4)	E4_Counts (m =4)	Estimated overlaps (m =4)	E1_Counts (m =5)	E2_Counts (m =5)	E3_Counts (m =5)	E4_Counts (m =5)	Estimated overlaps (m =5)	E1_Counts (m =6)	E2_Counts (m =6)	E3_Counts (m =6)	E4_Counts (m =6)	Estimated overlaps (m =6)	E1_Counts (m =7)	E2_Counts (m =7)	E3_Counts (m =7)	E4_Counts (m =7)	Estimated overlaps (m =7)	E1_Counts (m =8)	E2_Counts (m =8)	E3_Counts (m =8)	E4_Counts (m =8)	Estimated overlaps (m =8)	E1_Counts (m =9)	E2_Counts (m =9)	E3_Counts (m =9)	E4_Counts (m =9)	Estimated overlaps (m =9)	E1_Counts (m =10)	E2_Counts (m =10)	E3_Counts (m =10)	E4_Counts (m =10)
1	27	571	91	211	0.531111111111111	193	265	232	210	0.533333333333333	211	36	438	215	0.522222222222222	108	369	172	251	0.442222222222222	76	153	417	254	0.435555555555556	538	48	120	194	0.568888888888889	401	56	251	192	0.573333333333333	12	588	105	195	0.566666666666667	259	175	256	210	0.533333333333333	517	27	146	210
2	23	579	90	208	0.537777777777778	175	275	227	223	0.504444444444444	205	44	395	256	0.431111111111111	95	374	186	245	0.455555555555556	91	149	390	270	0.4	527	46	104	223	0.504444444444444	426	63	217	194	0.568888888888889	15	608	94	183	0.593333333333333	257	179	259	205	0.544444444444445	502	18	141	239
3	24	532	92	252	0.44	178	262	219	241	0.464444444444444	250	35	418	197	0.562222222222222	109	371	191	229	0.491111111111111	93	147	424	236	0.475555555555556	532	42	123	203	0.548888888888889	411	42	239	208	0.537777777777778	18	539	122	221	0.508888888888889	267	176	235	222	0.506666666666667	504	23	152	221
4	20	559	87	234	0.48	185	264	202	249	0.446666666666667	222	35	415	228	0.493333333333333	119	372	172	237	0.473333333333333	88	183	383	246	0.453333333333333	521	59	117	203	0.548888888888889	394	44	266	196	0.564444444444445	14	565	105	216	0.52	226	172	275	227	0.495555555555556	533	14	137	216
5	23	569	90	218	0.515555555555556	200	252	225	223	0.504444444444444	235	37	409	219	0.513333333333333	92	380	197	231	0.486666666666667	91	163	412	234	0.48	498	50	127	225	0.5	400	62	239	199	0.557777777777778	13	541	121	225	0.5	252	170	266	212	0.528888888888889	486	20	161	233
6	24	549	94	233	0.482222222222222	161	263	236	240	0.466666666666667	205	41	444	210	0.533333333333333	99	392	177	232	0.484444444444444	95	144	419	242	0.462222222222222	526	49	134	191	0.575555555555556	387	72	216	225	0.5	10	563	108	219	0.513333333333333	234	186	253	227	0.495555555555556	505	23	145	227
7	19	568	93	220	0.511111111111111	170	282	225	223	0.504444444444444	229	37	407	227	0.495555555555556	119	372	180	229	0.491111111111111	94	172	417	217	0.517777777777778	512	39	127	222	0.506666666666667	395	54	226	225	0.5	16	558	113	213	0.526666666666667	256	168	260	216	0.52	499	21	152	228
8	35	541	86	238	0.471111111111111	183	270	211	236	0.475555555555556	228	33	421	218	0.515555555555556	102	386	204	208	0.537777777777778	96	147	416	241	0.464444444444444	523	50	124	203	0.548888888888889	381	63	244	212	0.528888888888889	10	587	108	195	0.566666666666667	236	178	276	210	0.533333333333333	477	31	154	238
9	27	569	69	235	0.477777777777778	168	276	202	254	0.435555555555556	202	31	421	246	0.453333333333333	112	378	184	226	0.497777777777778	107	142	401	250	0.444444444444444	528	42	122	208	0.537777777777778	422	63	189	226	0.497777777777778	10	566	111	213	0.526666666666667	262	164	260	214	0.524444444444444	526	26	142	206
10	29	548	89	234	0.48	175	267	210	248	0.448888888888889	222	44	425	209	0.535555555555556	104	388	164	244	0.457777777777778	95	167	416	222	0.506666666666667	538	45	105	212	0.528888888888889	385	73	224	218	0.515555555555556	11	558	108	223	0.504444444444444	258	164	261	217	0.517777777777778	498	24	163	215
11	28	559	74	239	0.468888888888889	181	272	207	240	0.466666666666667	235	44	417	204	0.546666666666667	133	373	146	248	0.448888888888889	103	156	429	212	0.528888888888889	529	44	116	211	0.531111111111111	397	52	245	206	0.542222222222222	15	597	103	185	0.588888888888889	249	161	275	215	0.522222222222222	502	28	163	207
12	16	557	78	249	0.446666666666667	162	294	213	231	0.486666666666667	192	36	437	235	0.477777777777778	82	378	203	237	0.473333333333333	89	167	418	226	0.497777777777778	524	47	113	216	0.52	404	49	236	211	0.531111111111111	15	569	104	212	0.528888888888889	263	182	244	211	0.531111111111111	512	17	149	222
13	22	554	86	238	0.471111111111111	166	263	200	271	0.397777777777778	217	34	411	238	0.471111111111111	96	370	194	240	0.466666666666667	102	160	408	230	0.488888888888889	511	46	109	234	0.48	410	50	214	226	0.497777777777778	19	567	96	218	0.515555555555556	245	185	258	212	0.528888888888889	499	29	149	223
14	29	566	74	231	0.486666666666667	176	278	209	237	0.473333333333333	239	36	402	223	0.504444444444444	102	373	176	249	0.446666666666667	64	162	426	248	0.448888888888889	534	54	116	196	0.564444444444445	409	50	229	212	0.528888888888889	12	552	119	217	0.517777777777778	237	189	250	224	0.502222222222222	516	26	158	200
15	25	558	93	224	0.502222222222222	187	257	215	241	0.464444444444444	188	47	434	231	0.486666666666667	111	396	186	207	0.54	85	151	417	247	0.451111111111111	546	36	106	212	0.528888888888889	397	73	213	217	0.517777777777778	12	602	92	194	0.568888888888889	236	190	264	210	0.533333333333333	521	24	145	210
16	18	576	76	230	0.488888888888889	193	264	223	220	0.511111111111111	242	43	379	236	0.475555555555556	111	366	188	235	0.477777777777778	89	168	436	207	0.54	517	44	113	226	0.497777777777778	407	61	247	185	0.588888888888889	19	556	115	210	0.533333333333333	252	170	258	220	0.511111111111111	504	26	152	218
17	16	541	110	233	0.482222222222222	186	276	200	238	0.471111111111111	254	48	364	234	0.48	110	371	178	241	0.464444444444444	97	157	424	222	0.506666666666667	516	45	111	228	0.493333333333333	408	61	220	211	0.531111111111111	9	573	115	203	0.548888888888889	234	168	281	217	0.517777777777778	475	35	167	223
18	29	547	98	226	0.497777777777778	181	279	217	223	0.504444444444444	224	38	414	224	0.502222222222222	111	376	181	232	0.484444444444444	80	174	411	235	0.477777777777778	551	36	107	206	0.542222222222222	402	68	215	215	0.522222222222222	15	584	111	190	0.577777777777778	231	181	259	229	0.491111111111111	519	22	144	215
19	28	577	85	210	0.533333333333333	180	266	204	250	0.444444444444444	220	34	416	230	0.488888888888889	106	378	187	229	0.491111111111111	91	173	408	228	0.493333333333333	542	42	115	201	0.553333333333333	402	79	213	206	0.542222222222222	8	554	109	229	0.491111111111111	230	176	288	206	0.542222222222222	524	27	138	211
20	29	553	99	219	0.513333333333333	168	271	233	228	0.493333333333333	211	45	404	240	0.466666666666667	110	362	182	246	0.453333333333333	84	149	417	250	0.444444444444444	539	56	103	202	0.551111111111111	406	55	226	213	0.526666666666667	8	588	109	195	0.566666666666667	264	182	252	202	0.551111111111111	528	27	150	195
21	18	573	72	237	0.473333333333333	175	276	210	239	0.468888888888889	232	30	425	213	0.526666666666667	126	362	181	231	0.486666666666667	88	157	416	239	0.468888888888889	526	44	116	214	0.524444444444444	409	58	237	196	0.564444444444445	20	569	123	188	0.582222222222222	250	169	254	227	0.495555555555556	511	24	158	207
22	25	583	76	216	0.52	206	276	186	232	0.484444444444444	218	43	405	234	0.48	120	388	165	227	0.495555555555556	91	169	404	236	0.475555555555556	542	46	127	185	0.588888888888889	411	61	224	204	0.546666666666667	10	566	104	220	0.511111111111111	267	161	252	220	0.511111111111111	501	27	145	227
23	24	562	80	234	0.48	165	282	205	248	0.448888888888889	217	31	433	219	0.513333333333333	92	385	184	239	0.468888888888889	83	153	436	228	0.493333333333333	525	43	116	216	0.52	409	61	220	210	0.533333333333333	12	553	121	214	0.524444444444444	252	182	243	223	0.504444444444444	496	21	157	226
24	19	550	97	234	0.48	169	286	212	233	0.482222222222222	224	40	413	223	0.504444444444444	114	372	180	234	0.48	98	152	427	223	0.504444444444444	507	54	122	217	0.517777777777778	395	72	237	196	0.564444444444445	16	579	111	194	0.568888888888889	237	172	274	217	0.517777777777778	518	26	166	190
25	24	552	92	232	0.484444444444444	177	260	203	260	0.422222222222222	228	51	396	225	0.5	114	384	172	230	0.488888888888889	95	162	410	233	0.482222222222222	539	43	115	203	0.548888888888889	410	55	208	227	0.495555555555556	16	563	102	219	0.513333333333333	257	173	246	224	0.502222222222222	504	25	147	224
26	25	568	90	217	0.517777777777778	172	271	216	241	0.464444444444444	205	36	404	255	0.433333333333333	108	383	167	242	0.462222222222222	80	161	435	224	0.502222222222222	524	44	104	228	0.493333333333333	434	59	199	208	0.537777777777778	12	580	102	206	0.542222222222222	239	184	267	210	0.533333333333333	495	18	155	232
27	32	538	96	234	0.48	190	280	228	202	0.551111111111111	212	47	433	208	0.537777777777778	107	373	180	240	0.466666666666667	85	149	430	236	0.475555555555556	534	42	122	202	0.551111111111111	393	66	235	206	0.542222222222222	12	571	100	217	0.517777777777778	234	192	255	219	0.513333333333333	495	17	169	219
28	32	570	72	226	0.497777777777778	180	272	204	244	0.457777777777778	225	38	407	230	0.488888888888889	87	378	164	271	0.397777777777778	98	177	414	211	0.531111111111111	531	43	124	202	0.551111111111111	402	67	226	205	0.544444444444445	8	575	107	210	0.533333333333333	220	190	260	230	0.488888888888889	519	14	149	218
29	29	574	92	205	0.544444444444445	174	278	225	223	0.504444444444444	213	41	433	213	0.526666666666667	105	377	193	225	0.5	81	166	431	222	0.506666666666667	519	42	116	223	0.504444444444444	429	58	215	198	0.56	12	554	118	216	0.52	221	185	274	220	0.511111111111111	517	21	148	214
30	34	529	89	248	0.448888888888889	178	292	227	203	0.548888888888889	242	44	412	202	0.551111111111111	102	389	200	209	0.535555555555556	105	142	411	242	0.462222222222222	514	49	133	204	0.546666666666667	391	62	238	209	0.535555555555556	10	588	110	192	0.573333333333333	248	147	288	217	0.517777777777778	507	24	151	218
31	26	548	89	237	0.473333333333333	181	239	229	251	0.442222222222222	219	42	435	204	0.546666666666667	106	375	202	217	0.517777777777778	86	168	411	235	0.477777777777778	529	50	117	204	0.546666666666667	420	64	218	198	0.56	14	575	112	199	0.557777777777778	226	178	276	220	0.511111111111111	505	29	149	217
32	27	567	94	212	0.528888888888889	185	271	208	236	0.475555555555556	204	33	435	228	0.493333333333333	103	369	190	238	0.471111111111111	83	152	448	217	0.517777777777778	538	36	117	209	0.535555555555556	412	72	229	187	0.584444444444444	9	585	107	199	0.557777777777778	240	170	259	231	0.486666666666667	497	18	156	229
33	23	566	95	216	0.52	173	300	191	236	0.475555555555556	194	42	438	226	0.497777777777778	113	359	166	262	0.417777777777778	94	153	421	232	0.484444444444444	549	42	125	184	0.591111111111111	405	57	230	208	0.537777777777778	16	562	118	204	0.546666666666667	249	180	248	223	0.504444444444444	510	25	158	207
34	27	578	67	228	0.493333333333333	176	263	220	241	0.464444444444444	224	33	441	202	0.551111111111111	101	359	204	236	0.475555555555556	100	160	405	235	0.477777777777778	528	44	111	217	0.517777777777778	379	54	243	224	0.502222222222222	11	570	126	193	0.571111111111111	257	179	259	205	0.544444444444445	510	21	145	224
35	38	557	90	215	0.522222222222222	173	267	208	252	0.44	217	42	417	224	0.502222222222222	94	357	211	238	0.471111111111111	97	157	406	240	0.466666666666667	531	35	129	205	0.544444444444445	386	70	214	230	0.488888888888889	13	533	121	233	0.482222222222222	244	160	281	215	0.522222222222222	491	26	174	209
36	29	547	99	225	0.5	166	293	218	223	0.504444444444444	213	51	417	219	0.513333333333333	103	398	168	231	0.486666666666667	94	145	419	242	0.462222222222222	547	43	102	208	0.537777777777778	402	52	210	236	0.475555555555556	10	577	106	207	0.54	262	158	269	211	0.531111111111111	507	25	142	226
37	14	581	81	224	0.502222222222222	191	265	198	246	0.453333333333333	183	49	449	219	0.513333333333333	97	346	217	240	0.466666666666667	90	152	414	244	0.457777777777778	511	47	105	237	0.473333333333333	424	56	215	205	0.544444444444445	11	571	92	226	0.497777777777778	251	161	271	217	0.517777777777778	509	24	151	216
38	25	571	84	220	0.511111111111111	180	259	217	244	0.457777777777778	204	45	423	228	0.493333333333333	96	395	178	231	0.486666666666667	77	153	436	234	0.48	526	36	110	228	0.493333333333333	396	56	218	230	0.488888888888889	13	538	120	229	0.491111111111111	243	184	239	234	0.48	482	27	164	227
39	28	578	85	209	0.535555555555556	174	251	237	238	0.471111111111111	235	32	403	230	0.488888888888889	114	393	179	214	0.524444444444444	99	173	383	245	0.455555555555556	542	36	108	214	0.524444444444444	416	54	201	229	0.491111111111111	18	560	121	201	0.553333333333333	231	159	300	210	0.533333333333333	507	33	147	213
40	26	564	101	209	0.535555555555556	179	255	260	206	0.542222222222222	228	46	400	226	0.497777777777778	111	401	159	229	0.491111111111111	82	168	433	217	0.517777777777778	535	53	108	204	0.546666666666667	411	63	208	218	0.515555555555556	24	569	110	197	0.562222222222222	237	176	255	232	0.484444444444444	516	20	146	218
41	29	560	88	223	0.504444444444444	174	274	217	235	0.477777777777778	222	41	429	208	0.537777777777778	107	388	178	227	0.495555555555556	95	138	439	228	0.493333333333333	546	37	112	205	0.544444444444445	421	67	222	190	0.577777777777778	10	579	116	195	0.566666666666667	256	176	262	206	0.542222222222222	512	30	143	215
42	25	554	80	241	0.464444444444444	185	276	211	228	0.493333333333333	221	33	405	241	0.464444444444444	108	368	189	235	0.477777777777778	88	134	463	215	0.522222222222222	525	46	129	200	0.555555555555556	415	64	208	213	0.526666666666667	13	582	94	211	0.531111111111111	237	162	290	211	0.531111111111111	529	23	151	197
43	32	586	72	210	0.533333333333333	180	268	220	232	0.484444444444444	224	48	417	211	0.531111111111111	92	373	200	235	0.477777777777778	85	175	397	243	0.46	508	54	113	225	0.5	404	63	235	198	0.56	13	572	110	205	0.544444444444445	260	178	241	221	0.508888888888889	515	29	150	206
44	24	548	86	242	0.462222222222222	184	274	201	241	0.464444444444444	208	30	428	234	0.48	94	362	209	235	0.477777777777778	85	164	415	236	0.475555555555556	519	41	125	215	0.522222222222222	416	76	214	194	0.568888888888889	17	552	115	216	0.52	250	181	252	217	0.517777777777778	500	27	142	231
45	33	553	88	226	0.497777777777778	176	288	208	228	0.493333333333333	229	47	404	220	0.511111111111111	101	380	174	245	0.455555555555556	73	152	429	246	0.453333333333333	528	45	140	187	0.584444444444444	402	64	216	218	0.515555555555556	10	591	87	212	0.528888888888889	240	164	280	216	0.52	483	21	169	227
46	35	562	103	200	0.555555555555556	185	267	211	237	0.473333333333333	229	39	412	220	0.511111111111111	103	388	179	230	0.488888888888889	86	149	405	260	0.422222222222222	535	32	109	224	0.502222222222222	416	54	216	214	0.524444444444444	14	562	114	210	0.533333333333333	229	168	265	238	0.471111111111111	518	25	132	225
47	24	541	87	248	0.448888888888889	188	266	217	229	0.491111111111111	183	41	421	255	0.433333333333333	99	395	174	232	0.484444444444444	93	145	432	230	0.488888888888889	525	51	103	221	0.508888888888889	404	60	223	213	0.526666666666667	6	554	109	231	0.486666666666667	257	187	234	222	0.506666666666667	522	19	142	217
48	28	544	105	223	0.504444444444444	182	270	212	236	0.475555555555556	233	50	414	203	0.548888888888889	108	358	206	228	0.493333333333333	94	153	406	247	0.451111111111111	529	37	118	216	0.52	412	62	213	213	0.526666666666667	12	549	114	225	0.5	259	161	252	228	0.493333333333333	501	17	160	222
49	13	546	103	238	0.471111111111111	161	284	223	232	0.484444444444444	214	52	413	221	0.508888888888889	113	383	178	226	0.497777777777778	104	146	415	235	0.477777777777778	539	45	117	199	0.557777777777778	379	63	245	213	0.526666666666667	12	586	110	192	0.573333333333333	249	165	272	214	0.524444444444444	493	17	165	225
50	22	576	86	216	0.52	203	248	196	253	0.437777777777778	230	37	396	237	0.473333333333333	123	351	196	230	0.488888888888889	88	173	402	237	0.473333333333333	542	41	122	195	0.566666666666667	433	59	191	217	0.517777777777778	15	555	110	220	0.511111111111111	252	185	261	202	0.551111111111111	490	17	172	221
51	36	543	91	230	0.488888888888889	174	256	230	240	0.466666666666667	235	49	413	203	0.548888888888889	108	361	188	243	0.46	96	154	407	243	0.46	516	39	126	219	0.513333333333333	413	60	229	198	0.56	15	573	98	214	0.524444444444444	253	183	255	209	0.535555555555556	495	22	161	222
52	24	569	95	212	0.528888888888889	180	268	212	240	0.466666666666667	224	46	387	243	0.46	100	380	194	226	0.497777777777778	81	163	419	237	0.473333333333333	530	31	125	214	0.524444444444444	381	76	233	210	0.533333333333333	21	564	114	201	0.553333333333333	216	196	262	226	0.497777777777778	508	23	146	223
53	18	567	73	242	0.462222222222222	197	278	199	226	0.497777777777778	219	45	414	222	0.506666666666667	83	371	217	229	0.491111111111111	86	164	416	234	0.48	513	43	142	202	0.551111111111111	386	74	203	237	0.473333333333333	17	577	101	205	0.544444444444445	260	174	265	201	0.553333333333333	520	22	159	199
54	21	568	90	221	0.508888888888889	174	278	218	230	0.488888888888889	192	50	408	250	0.444444444444444	90	380	197	233	0.482222222222222	96	168	415	221	0.508888888888889	526	51	108	215	0.522222222222222	391	61	236	212	0.528888888888889	15	576	97	212	0.528888888888889	240	193	256	211	0.531111111111111	461	29	152	258
55	18	576	85	221	0.508888888888889	175	280	196	249	0.446666666666667	214	44	425	217	0.517777777777778	128	358	194	220	0.511111111111111	93	157	430	220	0.511111111111111	523	48	124	205	0.544444444444445	402	67	205	226	0.497777777777778	9	562	113	216	0.52	245	168	267	220	0.511111111111111	486	26	168	220
56	24	535	91	250	0.444444444444444	173	268	215	244	0.457777777777778	205	39	442	214	0.524444444444444	92	403	181	224	0.502222222222222	88	149	421	242	0.462222222222222	543	32	107	218	0.515555555555556	398	61	224	217	0.517777777777778	17	566	116	201	0.553333333333333	248	195	253	204	0.546666666666667	503	18	171	208
57	29	549	100	222	0.506666666666667	181	269	217	233	0.482222222222222	219	43	405	233	0.482222222222222	100	383	185	232	0.484444444444444	110	148	427	215	0.522222222222222	498	37	120	245	0.455555555555556	399	69	214	218	0.515555555555556	16	566	109	209	0.535555555555556	236	174	252	238	0.471111111111111	494	14	152	240
58	25	573	73	229	0.491111111111111	177	259	208	256	0.431111111111111	224	48	398	230	0.488888888888889	97	368	192	243	0.46	104	145	417	234	0.48	500	53	124	223	0.504444444444444	395	63	227	215	0.522222222222222	13	549	124	214	0.524444444444444	255	160	264	221	0.508888888888889	516	34	127	223
59	17	573	81	229	0.491111111111111	170	259	197	274	0.391111111111111	224	45	414	217	0.517777777777778	117	360	185	238	0.471111111111111	86	164	396	254	0.435555555555556	536	43	111	210	0.533333333333333	379	71	216	234	0.48	10	567	104	219	0.513333333333333	258	173	258	211	0.531111111111111	522	23	127	228
60	28	583	82	207	0.54	175	295	205	225	0.5	208	41	401	250	0.444444444444444	104	389	165	242	0.462222222222222	97	162	427	214	0.524444444444444	516	47	117	220	0.511111111111111	410	57	213	220	0.511111111111111	9	574	112	205	0.544444444444445	251	176	257	216	0.52	526	20	154	200
61	24	561	78	237	0.473333333333333	186	274	213	227	0.495555555555556	231	41	393	235	0.477777777777778	112	361	168	259	0.424444444444444	95	172	397	236	0.475555555555556	518	37	124	221	0.508888888888889	390	64	251	195	0.566666666666667	7	577	98	218	0.515555555555556	269	171	232	228	0.493333333333333	504	17	169	210
62	29	558	95	218	0.515555555555556	193	285	193	229	0.491111111111111	218	28	441	213	0.526666666666667	104	377	188	231	0.486666666666667	90	165	430	215	0.522222222222222	531	37	112	220	0.511111111111111	417	64	203	216	0.52	16	573	111	200	0.555555555555556	274	151	255	220	0.511111111111111	510	23	164	203
63	30	536	85	249	0.446666666666667	165	274	215	246	0.453333333333333	223	46	387	244	0.457777777777778	107	395	173	225	0.5	91	168	416	225	0.5	531	46	124	199	0.557777777777778	428	56	209	207	0.54	7	581	115	197	0.562222222222222	232	173	256	239	0.468888888888889	494	25	167	214
64	22	565	73	240	0.466666666666667	181	275	209	235	0.477777777777778	211	45	420	224	0.502222222222222	108	392	186	214	0.524444444444444	80	161	418	241	0.464444444444444	525	43	131	201	0.553333333333333	424	66	217	193	0.571111111111111	12	598	105	185	0.588888888888889	253	155	280	212	0.528888888888889	524	22	147	207
65	37	567	88	208	0.537777777777778	167	298	208	227	0.495555555555556	221	43	409	227	0.495555555555556	107	374	178	241	0.464444444444444	95	157	428	220	0.511111111111111	519	55	115	211	0.531111111111111	402	68	222	208	0.537777777777778	8	600	100	192	0.573333333333333	252	161	266	221	0.508888888888889	505	27	153	215
66	26	576	97	201	0.553333333333333	195	273	205	227	0.495555555555556	224	38	407	231	0.486666666666667	117	374	184	225	0.5	81	153	432	234	0.48	553	46	98	203	0.548888888888889	410	62	237	191	0.575555555555556	10	580	111	199	0.557777777777778	265	170	281	184	0.591111111111111	501	16	148	235
67	23	544	99	234	0.48	164	269	224	243	0.46	224	44	410	222	0.506666666666667	111	375	171	243	0.46	100	160	402	238	0.471111111111111	536	43	107	214	0.524444444444444	407	73	225	195	0.566666666666667	13	565	89	233	0.482222222222222	251	152	276	221	0.508888888888889	521	24	151	204
68	21	588	88	203	0.548888888888889	175	270	205	250	0.444444444444444	223	40	408	229	0.491111111111111	117	356	201	226	0.497777777777778	81	169	427	223	0.504444444444444	525	40	129	206	0.542222222222222	373	68	223	236	0.475555555555556	7	552	115	226	0.497777777777778	262	166	256	216	0.52	512	21	155	212
69	31	554	97	218	0.515555555555556	181	258	230	231	0.486666666666667	218	39	405	238	0.471111111111111	100	368	197	235	0.477777777777778	98	151	405	246	0.453333333333333	515	48	117	220	0.511111111111111	393	47	246	214	0.524444444444444	15	606	95	184	0.591111111111111	253	178	251	218	0.515555555555556	514	24	146	216
70	20	540	100	240	0.466666666666667	166	272	205	257	0.428888888888889	224	42	416	218	0.515555555555556	106	370	184	240	0.466666666666667	106	156	391	247	0.451111111111111	532	41	104	223	0.504444444444444	406	65	230	199	0.557777777777778	16	567	109	208	0.537777777777778	242	186	273	199	0.557777777777778	516	25	136	223
71	26	565	84	225	0.5	168	274	213	245	0.455555555555556	217	38	419	226	0.497777777777778	101	389	180	230	0.488888888888889	100	165	396	239	0.468888888888889	511	48	120	221	0.508888888888889	390	61	217	232	0.484444444444444	14	579	101	206	0.542222222222222	262	169	253	216	0.52	496	24	156	224
72	17	539	110	234	0.48	181	271	210	238	0.471111111111111	218	38	412	232	0.484444444444444	122	367	176	235	0.477777777777778	98	145	440	217	0.517777777777778	542	41	125	192	0.573333333333333	401	57	217	225	0.5	11	582	105	202	0.551111111111111	243	169	284	204	0.546666666666667	515	23	149	213
73	23	546	95	236	0.475555555555556	169	283	225	223	0.504444444444444	207	44	417	232	0.484444444444444	97	378	184	241	0.464444444444444	87	143	446	224	0.502222222222222	522	35	130	213	0.526666666666667	391	62	240	207	0.54	12	546	107	235	0.477777777777778	250	185	246	219	0.513333333333333	512	19	144	225
74	19	558	87	236	0.475555555555556	194	249	216	241	0.464444444444444	209	46	413	232	0.484444444444444	108	386	178	228	0.493333333333333	97	154	413	236	0.475555555555556	548	48	105	199	0.557777777777778	426	73	193	208	0.537777777777778	17	574	117	192	0.573333333333333	215	176	263	246	0.453333333333333	531	24	146	199
75	27	556	80	237	0.473333333333333	181	280	226	213	0.526666666666667	239	51	376	234	0.48	120	345	194	241	0.464444444444444	91	156	418	235	0.477777777777778	535	44	109	212	0.528888888888889	404	58	221	217	0.517777777777778	16	571	107	206	0.542222222222222	249	158	267	226	0.497777777777778	531	20	153	196
76	32	556	75	237	0.473333333333333	177	254	244	225	0.5	210	34	423	233	0.482222222222222	101	375	186	238	0.471111111111111	104	149	433	214	0.524444444444444	522	43	123	212	0.528888888888889	412	64	205	219	0.513333333333333	17	571	120	192	0.573333333333333	260	174	242	224	0.502222222222222	511	20	156	213
77	27	555	75	243	0.46	179	267	210	244	0.457777777777778	205	40	400	255	0.433333333333333	110	381	178	231	0.486666666666667	83	177	394	246	0.453333333333333	541	37	113	209	0.535555555555556	411	59	207	223	0.504444444444444	13	570	94	223	0.504444444444444	235	161	274	230	0.488888888888889	502	19	143	236
78	27	566	78	229	0.491111111111111	162	295	234	209	0.535555555555556	233	37	394	236	0.475555555555556	109	345	216	230	0.488888888888889	96	139	434	231	0.486666666666667	519	42	115	224	0.502222222222222	428	48	233	191	0.575555555555556	11	565	105	219	0.513333333333333	254	185	273	188	0.582222222222222	510	16	127	247
79	21	560	96	223	0.504444444444444	165	285	222	228	0.493333333333333	219	36	408	237	0.473333333333333	101	392	187	220	0.511111111111111	100	142	429	229	0.491111111111111	527	41	127	205	0.544444444444445	427	50	215	208	0.537777777777778	14	570	98	218	0.515555555555556	251	177	273	199	0.557777777777778	536	21	134	209
80	26	543	93	238	0.471111111111111	185	292	215	208	0.537777777777778	208	60	411	221	0.508888888888889	91	389	193	227	0.495555555555556	90	157	414	239	0.468888888888889	540	49	108	203	0.548888888888889	397	63	216	224	0.502222222222222	10	557	132	201	0.553333333333333	214	184	291	211	0.531111111111111	519	28	144	209
81	21	589	79	211	0.531111111111111	176	272	227	225	0.5	200	44	396	260	0.422222222222222	117	368	186	229	0.491111111111111	112	145	413	230	0.488888888888889	519	46	108	227	0.495555555555556	430	50	224	196	0.564444444444445	9	566	117	208	0.537777777777778	250	180	254	216	0.52	512	21	148	219
82	19	581	93	207	0.54	197	261	202	240	0.466666666666667	227	54	399	220	0.511111111111111	99	393	187	221	0.508888888888889	89	155	422	234	0.48	529	30	118	223	0.504444444444444	390	64	223	223	0.504444444444444	13	581	103	203	0.548888888888889	248	160	273	219	0.513333333333333	515	36	142	207
83	28	553	79	240	0.466666666666667	192	263	221	224	0.502222222222222	203	34	409	254	0.435555555555556	98	388	179	235	0.477777777777778	91	171	411	227	0.495555555555556	523	48	104	225	0.5	401	62	213	224	0.502222222222222	11	587	98	204	0.546666666666667	260	169	268	203	0.548888888888889	505	23	151	221
84	17	578	86	219	0.513333333333333	181	303	189	227	0.495555555555556	239	42	430	189	0.58	116	378	182	224	0.502222222222222	98	159	412	231	0.486666666666667	521	46	125	208	0.537777777777778	427	58	216	199	0.557777777777778	18	570	101	211	0.531111111111111	253	162	269	216	0.52	490	23	152	235
85	25	578	66	231	0.486666666666667	177	265	217	241	0.464444444444444	203	37	417	243	0.46	118	356	195	231	0.486666666666667	77	170	424	229	0.491111111111111	543	40	113	204	0.546666666666667	403	69	217	211	0.531111111111111	8	574	102	216	0.52	251	172	249	228	0.493333333333333	505	25	153	217
86	28	557	81	234	0.48	187	261	223	229	0.491111111111111	215	41	423	221	0.508888888888889	117	381	193	209	0.535555555555556	93	154	411	242	0.462222222222222	510	41	126	223	0.504444444444444	387	60	223	230	0.488888888888889	17	580	91	212	0.528888888888889	238	185	268	209	0.535555555555556	502	18	158	222
87	32	563	89	216	0.52	171	285	208	236	0.475555555555556	190	41	442	227	0.495555555555556	102	392	161	245	0.455555555555556	92	142	431	235	0.477777777777778	523	42	130	205	0.544444444444445	397	66	225	212	0.528888888888889	16	589	101	194	0.568888888888889	237	177	268	218	0.515555555555556	495	24	141	240
88	24	563	78	235	0.477777777777778	166	261	208	265	0.411111111111111	251	35	384	230	0.488888888888889	110	372	183	235	0.477777777777778	76	169	433	222	0.506666666666667	540	35	126	199	0.557777777777778	432	49	232	187	0.584444444444444	17	580	116	187	0.584444444444444	254	181	263	202	0.551111111111111	499	23	144	234
89	19	567	93	221	0.508888888888889	171	268	213	248	0.448888888888889	217	40	411	232	0.484444444444444	105	359	190	246	0.453333333333333	87	168	408	237	0.473333333333333	534	47	113	206	0.542222222222222	429	51	226	194	0.568888888888889	11	587	100	202	0.551111111111111	241	191	255	213	0.526666666666667	506	28	159	207
90	31	554	86	229	0.491111111111111	170	264	218	248	0.448888888888889	173	39	464	224	0.502222222222222	85	374	183	258	0.426666666666667	83	159	436	222	0.506666666666667	541	43	113	203	0.548888888888889	380	74	235	211	0.531111111111111	14	568	102	216	0.52	254	175	242	229	0.491111111111111	493	25	166	216
91	23	559	91	227	0.495555555555556	165	271	220	244	0.457777777777778	204	42	428	226	0.497777777777778	112	359	191	238	0.471111111111111	85	149	421	245	0.455555555555556	541	55	112	192	0.573333333333333	405	52	222	221	0.508888888888889	11	558	101	230	0.488888888888889	234	168	287	211	0.531111111111111	490	23	165	222
92	25	579	102	194	0.568888888888889	180	282	234	204	0.546666666666667	212	38	432	218	0.515555555555556	109	375	192	224	0.502222222222222	98	167	416	219	0.513333333333333	540	56	102	202	0.551111111111111	384	60	243	213	0.526666666666667	12	569	120	199	0.557777777777778	272	165	247	216	0.52	504	25	144	227
93	22	551	89	238	0.471111111111111	167	266	219	248	0.448888888888889	230	32	423	215	0.522222222222222	121	374	166	239	0.468888888888889	99	137	424	240	0.466666666666667	526	42	128	204	0.546666666666667	430	57	217	196	0.564444444444445	20	559	108	213	0.526666666666667	265	180	259	196	0.564444444444445	506	25	153	216
94	20	564	99	217	0.517777777777778	165	307	202	226	0.497777777777778	214	47	402	237	0.473333333333333	119	366	182	233	0.482222222222222	89	147	411	253	0.437777777777778	529	44	111	216	0.52	420	68	215	197	0.562222222222222	18	553	110	219	0.513333333333333	231	166	278	225	0.5	497	23	161	219
95	19	559	83	239	0.468888888888889	174	293	212	221	0.508888888888889	229	41	399	231	0.486666666666667	103	397	167	233	0.482222222222222	100	144	421	235	0.477777777777778	505	48	120	227	0.495555555555556	394	57	217	232	0.484444444444444	15	585	98	202	0.551111111111111	253	193	234	220	0.511111111111111	519	29	145	207
96	23	594	79	204	0.546666666666667	170	290	212	228	0.493333333333333	227	49	393	231	0.486666666666667	98	374	185	243	0.46	90	147	413	250	0.444444444444444	535	39	114	212	0.528888888888889	397	52	226	225	0.5	15	560	97	228	0.493333333333333	230	179	279	212	0.528888888888889	498	15	154	233
97	22	561	107	210	0.533333333333333	199	268	220	213	0.526666666666667	215	47	420	218	0.515555555555556	117	363	194	226	0.497777777777778	91	138	426	245	0.455555555555556	535	42	133	190	0.577777777777778	403	66	223	208	0.537777777777778	11	615	98	176	0.608888888888889	233	173	286	208	0.537777777777778	506	16	160	218
98	29	548	81	242	0.462222222222222	186	284	224	206	0.542222222222222	218	36	423	223	0.504444444444444	100	386	173	241	0.464444444444444	111	152	388	249	0.446666666666667	560	37	111	192	0.573333333333333	397	67	216	220	0.511111111111111	12	575	110	203	0.548888888888889	249	163	280	208	0.537777777777778	491	23	170	216
99	27	568	84	221	0.508888888888889	184	294	185	237	0.473333333333333	211	40	418	231	0.486666666666667	90	352	191	267	0.406666666666667	89	173	400	238	0.471111111111111	516	37	121	226	0.497777777777778	395	77	214	214	0.524444444444444	14	560	121	205	0.544444444444445	241	162	273	224	0.502222222222222	504	27	136	233
100	22	546	103	229	0.491111111111111	169	262	228	241	0.464444444444444	204	47	401	248	0.448888888888889	113	379	169	239	0.468888888888889	77	176	415	232	0.484444444444444	524	49	109	218	0.515555555555556	383	66	219	232	0.484444444444444	15	586	93	206	0.542222222222222	253	167	274	206	0.542222222222222	499	30	170	201
101	24	588	95	193	0.571111111111111	170	252	231	247	0.451111111111111	200	27	453	220	0.511111111111111	104	392	188	216	0.52	96	127	428	249	0.446666666666667	534	37	139	190	0.577777777777778	399	64	209	228	0.493333333333333	13	552	117	218	0.515555555555556	227	159	292	222	0.506666666666667	511	24	142	223
102	16	559	93	232	0.484444444444444	185	266	209	240	0.466666666666667	220	46	432	202	0.551111111111111	114	368	179	239	0.468888888888889	111	151	406	232	0.484444444444444	509	44	139	208	0.537777777777778	402	61	213	224	0.502222222222222	11	554	114	221	0.508888888888889	252	151	283	214	0.524444444444444	517	28	146	209
103	27	559	98	216	0.52	157	311	192	240	0.466666666666667	236	43	377	244	0.457777777777778	106	381	167	246	0.453333333333333	81	143	431	245	0.455555555555556	511	39	132	218	0.515555555555556	402	67	234	197	0.562222222222222	20	578	107	195	0.566666666666667	233	195	278	194	0.568888888888889	509	18	155	218
104	26	574	89	211	0.531111111111111	180	287	193	240	0.466666666666667	207	44	457	192	0.573333333333333	112	377	173	238	0.471111111111111	80	155	434	231	0.486666666666667	529	45	122	204	0.546666666666667	401	66	225	208	0.537777777777778	14	532	111	243	0.46	247	171	264	218	0.515555555555556	504	22	152	222
105	23	554	96	227	0.495555555555556	175	294	194	237	0.473333333333333	234	40	406	220	0.511111111111111	103	385	165	247	0.451111111111111	88	174	383	255	0.433333333333333	538	47	104	211	0.531111111111111	386	59	238	217	0.517777777777778	12	581	97	210	0.533333333333333	253	167	238	242	0.462222222222222	554	19	139	188
106	29	549	95	227	0.495555555555556	177	262	237	224	0.502222222222222	237	43	381	239	0.468888888888889	123	358	180	239	0.468888888888889	108	166	397	229	0.491111111111111	501	40	123	236	0.475555555555556	384	50	237	229	0.491111111111111	14	588	97	201	0.553333333333333	227	190	278	205	0.544444444444445	496	19	155	230
107	38	583	88	191	0.575555555555556	183	289	230	198	0.56	212	38	400	250	0.444444444444444	114	384	191	211	0.531111111111111	82	148	439	231	0.486666666666667	555	35	110	200	0.555555555555556	385	52	240	223	0.504444444444444	8	587	106	199	0.557777777777778	252	162	254	232	0.484444444444444	487	27	177	209
108	28	574	78	220	0.511111111111111	182	286	209	223	0.504444444444444	225	41	419	215	0.522222222222222	92	380	182	246	0.453333333333333	99	176	400	225	0.5	564	30	111	195	0.566666666666667	392	68	210	230	0.488888888888889	10	584	95	211	0.531111111111111	238	188	268	206	0.542222222222222	482	21	170	227
109	28	579	81	212	0.528888888888889	153	292	224	231	0.486666666666667	190	39	432	239	0.468888888888889	111	389	162	238	0.471111111111111	106	143	406	245	0.455555555555556	516	51	121	212	0.528888888888889	397	62	227	214	0.524444444444444	8	567	114	211	0.531111111111111	247	188	250	215	0.522222222222222	485	28	163	224
110	21	575	77	227	0.495555555555556	166	258	246	230	0.488888888888889	211	37	422	230	0.488888888888889	104	385	188	223	0.504444444444444	94	167	395	244	0.457777777777778	510	41	128	221	0.508888888888889	399	48	224	229	0.491111111111111	16	572	115	197	0.562222222222222	258	166	252	224	0.502222222222222	502	22	166	210
111	20	527	104	249	0.446666666666667	157	282	223	238	0.471111111111111	235	33	374	258	0.426666666666667	109	370	177	244	0.457777777777778	91	170	418	221	0.508888888888889	520	57	118	205	0.544444444444445	416	68	215	201	0.553333333333333	15	552	101	232	0.484444444444444	250	156	281	213	0.526666666666667	493	23	168	216
112	25	568	98	209	0.535555555555556	186	265	209	240	0.466666666666667	209	40	419	232	0.484444444444444	92	374	194	240	0.466666666666667	95	156	427	222	0.506666666666667	516	40	128	216	0.52	376	54	253	217	0.517777777777778	19	572	107	202	0.551111111111111	239	180	258	223	0.504444444444444	513	23	147	217
113	28	556	85	231	0.486666666666667	180	260	224	236	0.475555555555556	204	33	444	219	0.513333333333333	113	371	180	236	0.475555555555556	102	159	402	237	0.473333333333333	517	53	135	195	0.566666666666667	402	62	226	210	0.533333333333333	12	585	91	212	0.528888888888889	245	166	282	207	0.54	501	24	156	219
114	28	565	90	217	0.517777777777778	176	244	213	267	0.406666666666667	208	42	450	200	0.555555555555556	117	383	157	243	0.46	99	154	405	242	0.462222222222222	516	58	110	216	0.52	410	69	225	196	0.564444444444445	18	556	112	214	0.524444444444444	253	155	279	213	0.526666666666667	493	14	147	246
115	18	553	84	245	0.455555555555556	167	266	202	265	0.411111111111111	213	43	411	233	0.482222222222222	102	397	171	230	0.488888888888889	91	153	407	249	0.446666666666667	543	49	102	206	0.542222222222222	381	60	227	232	0.484444444444444	10	573	123	194	0.568888888888889	230	189	268	213	0.526666666666667	490	26	144	240
116	18	591	64	227	0.495555555555556	171	284	209	236	0.475555555555556	203	46	425	226	0.497777777777778	86	358	210	246	0.453333333333333	93	168	412	227	0.495555555555556	542	39	97	222	0.506666666666667	436	56	217	191	0.575555555555556	10	569	103	218	0.515555555555556	248	174	275	203	0.548888888888889	491	17	173	219
117	24	552	69	255	0.433333333333333	174	272	219	235	0.477777777777778	214	30	450	206	0.542222222222222	105	404	182	209	0.535555555555556	106	161	412	221	0.508888888888889	544	38	124	194	0.568888888888889	391	54	228	227	0.495555555555556	9	548	131	212	0.528888888888889	250	184	268	198	0.56	477	28	151	244
118	29	547	81	243	0.46	165	266	233	236	0.475555555555556	240	40	412	208	0.537777777777778	107	397	154	242	0.462222222222222	99	146	413	242	0.462222222222222	532	33	122	213	0.526666666666667	394	65	224	217	0.517777777777778	14	545	107	234	0.48	269	174	269	188	0.582222222222222	491	25	152	232
119	24	561	92	223	0.504444444444444	209	268	206	217	0.517777777777778	231	38	388	243	0.46	107	370	171	252	0.44	83	185	412	220	0.511111111111111	525	36	117	222	0.506666666666667	375	69	257	199	0.557777777777778	13	572	118	197	0.562222222222222	257	183	254	206	0.542222222222222	535	23	126	216
120	23	551	84	242	0.462222222222222	171	283	216	230	0.488888888888889	220	30	434	216	0.52	107	372	177	244	0.457777777777778	88	143	435	234	0.48	509	49	116	226	0.497777777777778	399	65	221	215	0.522222222222222	9	580	115	196	0.564444444444445	242	190	262	206	0.542222222222222	495	25	160	220
121	27	556	91	226	0.497777777777778	176	276	214	234	0.48	230	42	425	203	0.548888888888889	108	376	168	248	0.448888888888889	92	170	406	232	0.484444444444444	552	35	119	194	0.568888888888889	427	59	216	198	0.56	15	577	95	213	0.526666666666667	251	175	255	219	0.513333333333333	493	17	154	236
122	30	552	94	224	0.502222222222222	182	256	215	247	0.451111111111111	220	43	420	217	0.517777777777778	114	369	186	231	0.486666666666667	75	148	461	216	0.52	538	44	122	196	0.564444444444445	414	54	221	211	0.531111111111111	13	573	112	202	0.551111111111111	233	153	287	227	0.495555555555556	534	15	138	213
123	26	559	84	231	0.486666666666667	193	276	190	241	0.464444444444444	209	42	421	228	0.493333333333333	112	352	193	243	0.46	90	164	406	240	0.466666666666667	539	36	116	209	0.535555555555556	420	62	210	208	0.537777777777778	15	561	102	222	0.506666666666667	256	167	278	199	0.557777777777778	499	24	157	220
124	30	555	77	238	0.471111111111111	191	268	213	228	0.493333333333333	254	36	395	215	0.522222222222222	103	386	185	226	0.497777777777778	91	168	400	241	0.464444444444444	530	46	111	213	0.526666666666667	400	70	214	216	0.52	17	592	101	190	0.577777777777778	228	181	267	224	0.502222222222222	505	22	156	217
125	41	556	100	203	0.548888888888889	159	288	217	236	0.475555555555556	217	48	402	233	0.482222222222222	117	374	178	231	0.486666666666667	93	156	404	247	0.451111111111111	508	45	129	218	0.515555555555556	396	71	206	227	0.495555555555556	11	577	111	201	0.553333333333333	259	169	259	213	0.526666666666667	498	32	152	218
126	25	557	91	227	0.495555555555556	179	264	199	258	0.426666666666667	237	29	426	208	0.537777777777778	110	365	185	240	0.466666666666667	97	144	397	262	0.417777777777778	516	42	114	228	0.493333333333333	412	70	212	206	0.542222222222222	15	590	102	193	0.571111111111111	254	173	254	219	0.513333333333333	475	32	161	232
127	19	558	94	229	0.491111111111111	173	283	216	228	0.493333333333333	224	44	423	209	0.535555555555556	113	381	168	238	0.471111111111111	90	152	403	255	0.433333333333333	554	48	105	193	0.571111111111111	418	57	227	198	0.56	18	586	98	198	0.56	239	167	281	213	0.526666666666667	489	23	151	237
128	15	555	99	231	0.486666666666667	190	274	198	238	0.471111111111111	221	36	424	219	0.513333333333333	105	379	188	228	0.493333333333333	84	151	427	238	0.471111111111111	527	39	110	224	0.502222222222222	404	58	207	231	0.486666666666667	8	574	108	210	0.533333333333333	235	176	266	223	0.504444444444444	489	24	147	240
129	26	570	80	224	0.502222222222222	190	263	197	250	0.444444444444444	204	48	425	223	0.504444444444444	96	361	185	258	0.426666666666667	80	153	422	245	0.455555555555556	524	46	115	215	0.522222222222222	403	59	219	219	0.513333333333333	10	571	113	206	0.542222222222222	250	174	244	232	0.484444444444444	505	22	152	221
130	26	564	87	223	0.504444444444444	172	291	219	218	0.515555555555556	226	43	404	227	0.495555555555556	101	369	163	267	0.406666666666667	89	170	426	215	0.522222222222222	529	52	115	204	0.546666666666667	392	66	220	222	0.506666666666667	13	560	116	211	0.531111111111111	260	176	261	203	0.548888888888889	489	27	160	224
131	29	558	92	221	0.508888888888889	170	270	195	265	0.411111111111111	228	33	426	213	0.526666666666667	119	351	178	252	0.44	98	157	422	223	0.504444444444444	546	42	112	200	0.555555555555556	399	66	221	214	0.524444444444444	20	561	111	208	0.537777777777778	276	153	260	211	0.531111111111111	518	27	137	218
132	26	577	84	213	0.526666666666667	175	271	217	237	0.473333333333333	233	45	414	208	0.537777777777778	117	369	173	241	0.464444444444444	99	149	410	242	0.462222222222222	515	45	133	207	0.54	423	45	224	208	0.537777777777778	9	572	100	219	0.513333333333333	269	151	251	229	0.491111111111111	497	23	157	223
133	31	569	86	214	0.524444444444444	192	264	216	228	0.493333333333333	223	38	406	233	0.482222222222222	106	378	194	222	0.506666666666667	88	153	406	253	0.437777777777778	513	46	119	222	0.506666666666667	393	64	228	215	0.522222222222222	15	568	94	223	0.504444444444444	255	185	257	203	0.548888888888889	503	23	167	207
134	23	544	95	238	0.471111111111111	175	278	207	240	0.466666666666667	209	51	422	218	0.515555555555556	110	376	183	231	0.486666666666667	93	159	403	245	0.455555555555556	515	56	125	204	0.546666666666667	423	54	212	211	0.531111111111111	11	578	109	202	0.551111111111111	248	177	288	187	0.584444444444444	515	26	149	210
135	25	585	75	215	0.522222222222222	172	294	215	219	0.513333333333333	204	42	426	228	0.493333333333333	109	363	169	259	0.424444444444444	87	170	423	220	0.511111111111111	509	41	135	215	0.522222222222222	388	62	221	229	0.491111111111111	9	551	119	221	0.508888888888889	259	167	261	213	0.526666666666667	484	29	165	222
136	18	563	81	238	0.471111111111111	175	287	195	243	0.46	219	35	417	229	0.491111111111111	103	393	179	225	0.5	93	162	411	234	0.48	548	47	106	199	0.557777777777778	404	61	220	215	0.522222222222222	13	593	90	204	0.546666666666667	237	182	271	210	0.533333333333333	495	26	148	231
137	31	562	83	224	0.502222222222222	190	288	210	212	0.528888888888889	222	37	414	227	0.495555555555556	90	387	172	251	0.442222222222222	97	145	419	239	0.468888888888889	523	38	119	220	0.511111111111111	389	64	217	230	0.488888888888889	13	593	106	188	0.582222222222222	239	185	280	196	0.564444444444445	522	19	162	197
138	24	565	75	236	0.475555555555556	189	267	220	224	0.502222222222222	220	41	431	208	0.537777777777778	113	374	153	260	0.422222222222222	90	162	420	228	0.493333333333333	523	44	132	201	0.553333333333333	413	56	220	211	0.531111111111111	22	543	124	211	0.531111111111111	237	168	264	231	0.486666666666667	520	14	142	224
139	19	544	100	237	0.473333333333333	164	260	210	266	0.408888888888889	222	56	402	220	0.511111111111111	115	356	183	246	0.453333333333333	86	135	438	241	0.464444444444444	523	40	122	215	0.522222222222222	398	71	239	192	0.573333333333333	10	559	119	212	0.528888888888889	231	197	247	225	0.5	500	22	149	229
140	19	592	78	211	0.531111111111111	161	306	215	218	0.515555555555556	236	36	392	236	0.475555555555556	97	372	180	251	0.442222222222222	88	182	398	232	0.484444444444444	524	50	120	206	0.542222222222222	389	70	251	190	0.577777777777778	14	578	119	189	0.58	243	184	270	203	0.548888888888889	510	21	160	209
141	19	552	103	226	0.497777777777778	200	276	201	223	0.504444444444444	215	51	409	225	0.5	90	373	198	239	0.468888888888889	85	172	430	213	0.526666666666667	510	62	114	214	0.524444444444444	406	64	222	208	0.537777777777778	11	573	108	208	0.537777777777778	237	151	290	222	0.506666666666667	527	15	149	209
142	29	593	85	193	0.571111111111111	170	264	227	239	0.468888888888889	233	60	384	223	0.504444444444444	114	375	185	226	0.497777777777778	107	154	408	231	0.486666666666667	508	42	133	217	0.517777777777778	417	58	221	204	0.546666666666667	9	560	123	208	0.537777777777778	229	178	270	223	0.504444444444444	500	22	158	220
143	21	566	90	223	0.504444444444444	176	263	193	268	0.404444444444444	213	44	420	223	0.504444444444444	96	376	194	234	0.48	90	173	416	221	0.508888888888889	555	51	106	188	0.582222222222222	410	45	223	222	0.506666666666667	13	568	103	216	0.52	259	167	258	216	0.52	539	20	132	209
144	21	544	81	254	0.435555555555556	184	271	205	240	0.466666666666667	224	42	417	217	0.517777777777778	115	363	184	238	0.471111111111111	79	167	415	239	0.468888888888889	552	39	115	194	0.568888888888889	421	65	223	191	0.575555555555556	9	588	105	198	0.56	241	182	274	203	0.548888888888889	497	38	165	200
145	26	555	95	224	0.502222222222222	163	271	214	252	0.44	222	50	406	222	0.506666666666667	111	400	165	224	0.502222222222222	100	136	406	258	0.426666666666667	529	48	115	208	0.537777777777778	386	59	251	204	0.546666666666667	15	563	110	212	0.528888888888889	239	186	281	194	0.568888888888889	526	19	135	220
146	31	539	87	243	0.46	180	255	226	239	0.468888888888889	221	47	387	245	0.455555555555556	112	369	175	244	0.457777777777778	102	171	406	221	0.508888888888889	548	44	105	203	0.548888888888889	437	55	230	178	0.604444444444444	8	556	130	206	0.542222222222222	225	168	268	239	0.468888888888889	486	32	165	217
147	28	550	93	229	0.491111111111111	164	280	217	239	0.468888888888889	208	47	406	239	0.468888888888889	99	389	184	228	0.493333333333333	87	191	422	200	0.555555555555556	515	45	117	223	0.504444444444444	383	82	230	205	0.544444444444445	14	562	116	208	0.537777777777778	243	195	255	207	0.54	500	30	139	231
148	29	541	90	240	0.466666666666667	188	271	203	238	0.471111111111111	210	41	394	255	0.433333333333333	109	380	178	233	0.482222222222222	93	165	424	218	0.515555555555556	523	42	105	230	0.488888888888889	403	69	216	212	0.528888888888889	10	574	107	209	0.535555555555556	250	167	253	230	0.488888888888889	478	21	178	223
149	29	562	105	204	0.546666666666667	174	301	207	218	0.515555555555556	228	51	393	228	0.493333333333333	111	362	205	222	0.506666666666667	92	145	438	225	0.5	534	44	101	221	0.508888888888889	422	45	244	189	0.58	15	582	107	196	0.564444444444445	237	180	280	203	0.548888888888889	484	31	166	219
150	21	583	78	218	0.515555555555556	180	269	218	233	0.482222222222222	216	52	406	226	0.497777777777778	101	411	178	210	0.533333333333333	100	152	435	213	0.526666666666667	520	39	111	230	0.488888888888889	400	67	217	216	0.52	15	574	103	208	0.537777777777778	248	186	254	212	0.528888888888889	522	24	136	218
151	38	560	93	209	0.535555555555556	186	286	188	240	0.466666666666667	231	40	392	237	0.473333333333333	103	406	171	220	0.511111111111111	102	164	408	226	0.497777777777778	542	40	108	210	0.533333333333333	409	53	219	219	0.513333333333333	11	572	100	217	0.517777777777778	243	185	269	203	0.548888888888889	495	24	144	237
152	28	550	79	243	0.46	165	260	222	253	0.437777777777778	212	33	419	236	0.475555555555556	101	393	180	226	0.497777777777778	96	160	381	263	0.415555555555556	539	45	127	189	0.58	396	65	221	218	0.515555555555556	8	573	122	197	0.562222222222222	238	169	250	243	0.46	498	12	155	235
153	33	570	93	204	0.546666666666667	197	268	209	226	0.497777777777778	202	37	429	232	0.484444444444444	109	367	181	243	0.46	98	167	395	240	0.466666666666667	547	37	117	199	0.557777777777778	412	71	207	210	0.533333333333333	9	579	114	198	0.56	243	197	258	202	0.551111111111111	498	26	154	222
154	25	534	91	250	0.444444444444444	191	274	197	238	0.471111111111111	228	49	400	223	0.504444444444444	117	372	182	229	0.491111111111111	88	154	418	240	0.466666666666667	549	34	124	193	0.571111111111111	420	60	213	207	0.54	8	595	96	201	0.553333333333333	234	169	259	238	0.471111111111111	515	17	151	217
155	26	569	83	222	0.506666666666667	190	262	197	251	0.442222222222222	214	42	422	222	0.506666666666667	110	379	191	220	0.511111111111111	73	176	397	254	0.435555555555556	552	40	114	194	0.568888888888889	381	56	243	220	0.511111111111111	12	566	110	212	0.528888888888889	245	192	267	196	0.564444444444445	513	18	136	233
156	20	552	94	234	0.48	165	257	225	253	0.437777777777778	241	40	393	226	0.497777777777778	116	369	180	235	0.477777777777778	98	169	417	216	0.52	533	46	122	199	0.557777777777778	401	67	231	201	0.553333333333333	10	592	100	198	0.56	232	187	282	199	0.557777777777778	507	20	141	232
157	21	578	76	225	0.5	160	277	236	227	0.495555555555556	209	41	406	244	0.457777777777778	99	360	207	234	0.48	89	171	401	239	0.468888888888889	552	41	109	198	0.56	395	63	231	211	0.531111111111111	11	588	108	193	0.571111111111111	253	161	265	221	0.508888888888889	496	14	150	240
158	22	566	99	213	0.526666666666667	197	287	194	222	0.506666666666667	216	46	429	209	0.535555555555556	113	395	172	220	0.511111111111111	85	154	433	228	0.493333333333333	526	38	111	225	0.5	418	62	232	188	0.582222222222222	13	584	104	199	0.557777777777778	240	177	251	232	0.484444444444444	478	24	156	242
159	20	581	93	206	0.542222222222222	190	271	217	222	0.506666666666667	213	47	423	217	0.517777777777778	119	382	182	217	0.517777777777778	94	145	421	240	0.466666666666667	550	33	117	200	0.555555555555556	392	73	231	204	0.546666666666667	12	593	104	191	0.575555555555556	228	178	259	235	0.477777777777778	514	26	131	229
160	44	554	93	209	0.535555555555556	174	271	216	239	0.468888888888889	200	44	442	214	0.524444444444444	102	396	162	240	0.466666666666667	95	164	387	254	0.435555555555556	538	61	122	179	0.602222222222222	396	60	211	233	0.482222222222222	12	574	104	210	0.533333333333333	231	172	271	226	0.497777777777778	507	21	139	233
161	29	547	91	233	0.482222222222222	176	275	205	244	0.457777777777778	191	41	451	217	0.517777777777778	115	367	183	235	0.477777777777778	92	179	410	219	0.513333333333333	540	41	101	218	0.515555555555556	396	58	226	220	0.511111111111111	11	583	102	204	0.546666666666667	225	182	277	216	0.52	543	21	142	194
162	27	562	94	217	0.517777777777778	187	247	224	242	0.462222222222222	220	44	410	226	0.497777777777778	94	370	180	256	0.431111111111111	99	152	436	213	0.526666666666667	521	36	120	223	0.504444444444444	394	53	227	226	0.497777777777778	11	553	114	222	0.506666666666667	227	201	262	210	0.533333333333333	513	26	147	214
163	19	549	89	243	0.46	169	278	220	233	0.482222222222222	249	38	403	210	0.533333333333333	112	350	188	250	0.444444444444444	92	159	418	231	0.486666666666667	522	44	125	209	0.535555555555556	400	59	223	218	0.515555555555556	10	545	123	222	0.506666666666667	262	175	261	202	0.551111111111111	529	16	154	201
164	32	567	92	209	0.535555555555556	171	305	213	211	0.531111111111111	218	44	402	236	0.475555555555556	118	389	183	210	0.533333333333333	89	168	388	255	0.433333333333333	528	37	98	237	0.473333333333333	427	61	245	167	0.628888888888889	6	563	116	215	0.522222222222222	257	168	284	191	0.575555555555556	516	20	156	208
165	29	577	70	224	0.502222222222222	168	287	226	219	0.513333333333333	246	45	402	207	0.54	105	380	160	255	0.433333333333333	97	151	448	204	0.546666666666667	537	48	118	197	0.562222222222222	406	74	227	193	0.571111111111111	18	562	109	211	0.531111111111111	254	152	280	214	0.524444444444444	508	22	150	220
166	26	553	73	248	0.448888888888889	149	278	223	250	0.444444444444444	218	49	399	234	0.48	116	359	200	225	0.5	90	168	409	233	0.482222222222222	555	41	111	193	0.571111111111111	402	67	214	217	0.517777777777778	21	565	110	204	0.546666666666667	241	177	283	199	0.557777777777778	510	19	148	223
167	26	565	83	226	0.497777777777778	168	272	219	241	0.464444444444444	226	38	411	225	0.5	89	375	207	229	0.491111111111111	73	162	426	239	0.468888888888889	538	42	114	206	0.542222222222222	425	64	199	212	0.528888888888889	19	584	94	203	0.548888888888889	247	176	270	207	0.54	507	20	152	221
168	28	544	75	253	0.437777777777778	175	271	225	229	0.491111111111111	203	44	429	224	0.502222222222222	90	389	199	222	0.506666666666667	84	161	415	240	0.466666666666667	533	45	104	218	0.515555555555556	408	58	224	210	0.533333333333333	8	577	100	215	0.522222222222222	264	165	262	209	0.535555555555556	502	24	149	225
169	21	570	82	227	0.495555555555556	194	273	215	218	0.515555555555556	203	40	422	235	0.477777777777778	105	377	205	213	0.526666666666667	95	150	399	256	0.431111111111111	518	55	120	207	0.54	420	46	207	227	0.495555555555556	15	587	87	211	0.531111111111111	258	143	273	226	0.497777777777778	505	34	153	208
170	30	555	83	232	0.484444444444444	178	288	202	232	0.484444444444444	211	59	406	224	0.502222222222222	103	371	167	259	0.424444444444444	89	143	446	222	0.506666666666667	532	49	97	222	0.506666666666667	395	74	212	219	0.513333333333333	12	556	104	228	0.493333333333333	244	181	267	208	0.537777777777778	491	22	163	224
171	30	567	84	219	0.513333333333333	188	270	207	235	0.477777777777778	193	40	443	224	0.502222222222222	107	374	180	239	0.468888888888889	85	146	429	240	0.466666666666667	530	40	109	221	0.508888888888889	430	66	196	208	0.537777777777778	18	579	110	193	0.571111111111111	244	153	260	243	0.46	486	24	165	225
172	33	560	80	227	0.495555555555556	176	281	199	244	0.457777777777778	214	41	429	216	0.52	117	382	170	231	0.486666666666667	88	149	423	240	0.466666666666667	537	39	119	205	0.544444444444445	416	74	209	201	0.553333333333333	11	590	104	195	0.566666666666667	240	160	276	224	0.502222222222222	507	26	155	212
173	27	557	86	230	0.488888888888889	186	261	209	244	0.457777777777778	196	43	432	229	0.491111111111111	99	385	192	224	0.502222222222222	81	145	435	239	0.468888888888889	546	36	120	198	0.56	378	58	237	227	0.495555555555556	13	576	95	216	0.52	258	152	270	220	0.511111111111111	477	25	170	228
174	27	577	85	211	0.531111111111111	176	257	233	234	0.48	237	36	422	205	0.544444444444445	108	389	176	227	0.495555555555556	80	145	449	226	0.497777777777778	510	40	135	215	0.522222222222222	432	59	220	189	0.58	15	560	116	209	0.535555555555556	242	166	266	226	0.497777777777778	494	37	159	210
175	34	561	96	209	0.535555555555556	173	275	200	252	0.44	201	49	421	229	0.491111111111111	103	371	189	237	0.473333333333333	76	181	406	237	0.473333333333333	538	30	121	211	0.531111111111111	421	45	219	215	0.522222222222222	14	584	96	206	0.542222222222222	249	167	276	208	0.537777777777778	518	26	138	218
176	22	548	84	246	0.453333333333333	188	271	217	224	0.502222222222222	216	42	437	205	0.544444444444445	105	379	183	233	0.482222222222222	94	179	384	243	0.46	530	43	127	200	0.555555555555556	428	44	228	200	0.555555555555556	15	571	104	210	0.533333333333333	268	172	265	195	0.566666666666667	511	20	140	229
177	30	569	85	216	0.52	173	275	236	216	0.52	218	49	428	205	0.544444444444445	88	399	187	226	0.497777777777778	92	172	384	252	0.44	537	52	112	199	0.557777777777778	390	60	236	214	0.524444444444444	9	614	101	176	0.608888888888889	286	157	243	214	0.524444444444444	491	25	157	227
178	19	566	77	238	0.471111111111111	199	261	199	241	0.464444444444444	201	38	420	241	0.464444444444444	116	376	188	220	0.511111111111111	86	187	403	224	0.502222222222222	540	45	109	206	0.542222222222222	412	71	217	200	0.555555555555556	11	562	117	210	0.533333333333333	247	159	288	206	0.542222222222222	499	20	141	240
179	21	580	91	208	0.537777777777778	190	272	202	236	0.475555555555556	206	46	402	246	0.453333333333333	109	359	201	231	0.486666666666667	91	163	408	238	0.471111111111111	544	40	113	203	0.548888888888889	404	67	198	231	0.486666666666667	12	577	114	197	0.562222222222222	272	157	281	190	0.577777777777778	514	23	159	204
180	32	548	65	255	0.433333333333333	190	282	217	211	0.531111111111111	203	35	440	222	0.506666666666667	101	378	195	226	0.497777777777778	90	159	437	214	0.524444444444444	526	40	95	239	0.468888888888889	399	63	226	212	0.528888888888889	17	563	115	205	0.544444444444445	252	176	251	221	0.508888888888889	516	22	151	211
181	26	570	79	225	0.5	168	271	225	236	0.475555555555556	202	38	412	248	0.448888888888889	104	366	173	257	0.428888888888889	80	160	424	236	0.475555555555556	529	56	118	197	0.562222222222222	412	57	229	202	0.551111111111111	17	576	97	210	0.533333333333333	246	165	270	219	0.513333333333333	516	22	151	211
182	21	577	90	212	0.528888888888889	173	272	218	237	0.473333333333333	213	34	438	215	0.522222222222222	122	356	182	240	0.466666666666667	101	155	403	241	0.464444444444444	543	55	109	193	0.571111111111111	399	48	233	220	0.511111111111111	15	572	111	202	0.551111111111111	252	160	275	213	0.526666666666667	518	22	147	213
183	28	553	96	223	0.504444444444444	175	280	207	238	0.471111111111111	209	39	430	222	0.506666666666667	91	403	175	231	0.486666666666667	95	152	413	240	0.466666666666667	515	48	136	201	0.553333333333333	376	62	232	230	0.488888888888889	11	579	96	214	0.524444444444444	269	160	267	204	0.546666666666667	490	21	178	211
184	26	563	79	232	0.484444444444444	182	303	193	222	0.506666666666667	215	37	421	227	0.495555555555556	104	372	193	231	0.486666666666667	98	141	403	258	0.426666666666667	524	39	124	213	0.526666666666667	405	53	220	222	0.506666666666667	13	565	103	219	0.513333333333333	263	173	237	227	0.495555555555556	503	26	154	217
185	17	555	88	240	0.466666666666667	175	286	199	240	0.466666666666667	205	31	445	219	0.513333333333333	105	372	192	231	0.486666666666667	94	166	409	231	0.486666666666667	523	43	127	207	0.54	399	63	241	197	0.562222222222222	11	574	113	202	0.551111111111111	245	178	263	214	0.524444444444444	528	23	144	205
186	36	546	88	230	0.488888888888889	161	276	213	250	0.444444444444444	221	40	419	220	0.511111111111111	101	381	176	242	0.462222222222222	67	148	467	218	0.515555555555556	532	37	128	203	0.548888888888889	425	64	201	210	0.533333333333333	8	574	118	200	0.555555555555556	249	167	271	213	0.526666666666667	518	22	143	217
187	22	555	92	231	0.486666666666667	172	248	240	240	0.466666666666667	202	40	428	230	0.488888888888889	95	360	205	240	0.466666666666667	93	155	446	206	0.542222222222222	553	41	111	195	0.566666666666667	405	59	240	196	0.564444444444445	14	587	87	212	0.528888888888889	236	175	259	230	0.488888888888889	497	24	141	238
188	28	566	84	222	0.506666666666667	173	268	230	229	0.491111111111111	211	55	409	225	0.5	99	399	188	214	0.524444444444444	89	156	419	236	0.475555555555556	544	41	107	208	0.537777777777778	418	51	224	207	0.54	8	577	101	214	0.524444444444444	228	185	258	229	0.491111111111111	487	25	170	218
189	30	572	79	219	0.513333333333333	200	281	195	224	0.502222222222222	232	56	386	226	0.497777777777778	104	376	189	231	0.486666666666667	91	159	433	217	0.517777777777778	520	50	119	211	0.531111111111111	425	59	211	205	0.544444444444445	16	554	98	232	0.484444444444444	254	162	274	210	0.533333333333333	498	14	158	230
190	28	565	74	233	0.482222222222222	155	292	203	250	0.444444444444444	205	49	433	213	0.526666666666667	99	361	202	238	0.471111111111111	105	158	403	234	0.48	570	43	122	165	0.633333333333333	381	73	228	218	0.515555555555556	12	563	115	210	0.533333333333333	241	178	288	193	0.571111111111111	512	22	143	223
191	25	554	81	240	0.466666666666667	204	284	193	219	0.513333333333333	215	46	401	238	0.471111111111111	115	356	189	240	0.466666666666667	80	157	406	257	0.428888888888889	527	55	112	206	0.542222222222222	393	62	241	204	0.546666666666667	9	565	119	207	0.54	249	156	284	211	0.531111111111111	495	16	159	230
192	28	543	95	234	0.48	165	285	210	240	0.466666666666667	222	50	406	222	0.506666666666667	93	371	181	255	0.433333333333333	83	183	393	241	0.464444444444444	552	31	118	199	0.557777777777778	419	60	209	212	0.528888888888889	14	563	111	212	0.528888888888889	218	182	281	219	0.513333333333333	519	24	157	200
193	26	540	102	232	0.484444444444444	151	262	245	242	0.462222222222222	223	44	401	232	0.484444444444444	99	364	194	243	0.46	83	169	401	247	0.451111111111111	528	50	108	214	0.524444444444444	378	53	234	235	0.477777777777778	5	559	118	218	0.515555555555556	245	168	283	204	0.546666666666667	532	32	140	196
194	21	550	94	235	0.477777777777778	207	284	203	206	0.542222222222222	222	46	420	212	0.528888888888889	107	388	165	240	0.466666666666667	91	152	416	241	0.464444444444444	520	39	126	215	0.522222222222222	385	67	236	212	0.528888888888889	10	600	89	201	0.553333333333333	249	190	265	196	0.564444444444445	517	22	142	219
195	29	556	93	222	0.506666666666667	166	260	233	241	0.464444444444444	189	42	435	234	0.48	110	343	181	266	0.408888888888889	98	161	405	236	0.475555555555556	535	58	113	194	0.568888888888889	394	72	240	194	0.568888888888889	17	557	94	232	0.484444444444444	239	163	283	215	0.522222222222222	499	34	163	204
196	35	568	81	216	0.52	177	303	199	221	0.508888888888889	227	40	417	216	0.52	105	392	175	228	0.493333333333333	95	166	396	243	0.46	540	47	103	210	0.533333333333333	405	62	219	214	0.524444444444444	16	583	82	219	0.513333333333333	230	186	261	223	0.504444444444444	488	19	145	248
197	26	545	90	239	0.468888888888889	183	274	198	245	0.455555555555556	207	49	417	227	0.495555555555556	101	376	187	236	0.475555555555556	86	158	428	228	0.493333333333333	529	37	122	212	0.528888888888889	415	64	211	210	0.533333333333333	11	593	84	212	0.528888888888889	247	160	262	231	0.486666666666667	530	22	139	209
198	25	556	86	233	0.482222222222222	173	267	212	248	0.448888888888889	214	40	437	209	0.535555555555556	121	382	181	216	0.52	86	157	416	241	0.464444444444444	527	43	122	208	0.537777777777778	390	59	237	214	0.524444444444444	15	572	110	203	0.548888888888889	235	180	250	235	0.477777777777778	508	27	148	217
199	31	541	96	232	0.484444444444444	155	287	221	237	0.473333333333333	245	33	397	225	0.5	99	385	189	227	0.495555555555556	92	177	407	224	0.502222222222222	521	43	123	213	0.526666666666667	386	68	224	222	0.506666666666667	13	555	121	211	0.531111111111111	237	183	282	198	0.56	508	26	165	201
200	23	552	79	246	0.453333333333333	176	285	197	242	0.462222222222222	236	42	408	214	0.524444444444444	100	389	185	226	0.497777777777778	93	153	404	250	0.444444444444444	531	40	120	209	0.535555555555556	407	64	219	210	0.533333333333333	10	561	114	215	0.522222222222222	244	193	249	214	0.524444444444444	498	23	161	218
[truncated: 451 more columns]
