# Supplementary material for: Experimental benchmarking of quantum state overlap estimation strategies with photonic systems
Source: Light Sci Appl. 2025 Feb 12;14:83. doi: 10.1038/s41377-025-01755-8 (PMC11814415; doi:10.1038/s41377-025-01755-8)
Supplement: Supplementary file 3 — Dataset all [file 41377_2025_1755_MOESM3_ESM.zip › overlap_estimation_data/3_SCM_data/SCM_c06.csv]

Data No.	E1_Counts (m =1)	E2_Counts (m =1)	E3_Counts (m =1)	E4_Counts (m =1)	Estimated overlaps (m =1)	E1_Counts (m =2)	E2_Counts (m =2)	E3_Counts (m =2)	E4_Counts (m =2)	Estimated overlaps (m =2)	E1_Counts (m =3)	E2_Counts (m =3)	E3_Counts (m =3)	E4_Counts (m =3)	Estimated overlaps (m =3)	E1_Counts (m =4)	E2_Counts (m =4)	E3_Counts (m =4)	E4_Counts (m =4)	Estimated overlaps (m =4)	E1_Counts (m =5)	E2_Counts (m =5)	E3_Counts (m =5)	E4_Counts (m =5)	Estimated overlaps (m =5)	E1_Counts (m =6)	E2_Counts (m =6)	E3_Counts (m =6)	E4_Counts (m =6)	Estimated overlaps (m =6)	E1_Counts (m =7)	E2_Counts (m =7)	E3_Counts (m =7)	E4_Counts (m =7)	Estimated overlaps (m =7)	E1_Counts (m =8)	E2_Counts (m =8)	E3_Counts (m =8)	E4_Counts (m =8)	Estimated overlaps (m =8)	E1_Counts (m =9)	E2_Counts (m =9)	E3_Counts (m =9)	E4_Counts (m =9)	Estimated overlaps (m =9)	E1_Counts (m =10)	E2_Counts (m =10)	E3_Counts (m =10)	E4_Counts (m =10)
1	69	423	230	178	0.604444444444444	169	212	340	179	0.602222222222222	19	680	38	163	0.637777777777778	593	20	110	177	0.606666666666667	289	152	262	197	0.562222222222222	13	507	208	172	0.617777777777778	52	368	300	180	0.6	42	426	248	184	0.591111111111111	69	355	291	185	0.588888888888889	600	23	70	207
2	71	408	247	174	0.613333333333333	155	208	360	177	0.606666666666667	18	638	43	201	0.553333333333333	596	24	104	176	0.608888888888889	287	171	262	180	0.6	9	549	176	166	0.631111111111111	44	352	317	187	0.584444444444444	52	441	221	186	0.586666666666667	82	357	282	179	0.602222222222222	642	26	68	164
3	63	409	240	188	0.582222222222222	176	188	350	186	0.586666666666667	16	668	33	183	0.593333333333333	587	25	116	172	0.617777777777778	279	168	263	190	0.577777777777778	5	549	178	168	0.626666666666667	43	357	309	191	0.575555555555556	57	453	212	178	0.604444444444444	87	371	282	160	0.644444444444444	629	11	82	178
4	79	380	267	174	0.613333333333333	154	184	375	187	0.584444444444444	9	671	29	191	0.575555555555556	569	27	110	194	0.568888888888889	308	168	257	167	0.628888888888889	12	522	188	178	0.604444444444444	58	354	305	183	0.593333333333333	63	430	240	167	0.628888888888889	86	355	271	188	0.582222222222222	647	21	64	168
5	72	412	227	189	0.58	156	206	355	183	0.593333333333333	20	658	40	182	0.595555555555556	585	19	127	169	0.624444444444444	282	163	255	200	0.555555555555556	17	545	187	151	0.664444444444444	42	360	316	182	0.595555555555556	47	431	239	183	0.593333333333333	85	355	272	188	0.582222222222222	629	18	75	178
6	74	385	262	179	0.602222222222222	168	187	367	178	0.604444444444444	17	658	38	187	0.584444444444444	578	32	104	186	0.586666666666667	276	181	266	177	0.606666666666667	9	518	212	161	0.642222222222222	36	353	327	184	0.591111111111111	49	432	254	165	0.633333333333333	82	349	296	173	0.615555555555556	616	16	68	200
7	62	402	238	198	0.56	171	192	359	178	0.604444444444444	17	659	42	182	0.595555555555556	588	28	99	185	0.588888888888889	273	183	271	173	0.615555555555556	9	531	180	180	0.6	40	374	311	175	0.611111111111111	51	430	222	197	0.562222222222222	86	347	281	186	0.586666666666667	640	14	78	168
8	68	388	269	175	0.611111111111111	163	197	364	176	0.608888888888889	19	680	22	179	0.602222222222222	604	33	117	146	0.675555555555556	306	160	248	186	0.586666666666667	14	549	168	169	0.624444444444444	45	374	301	180	0.6	45	454	236	165	0.633333333333333	89	374	263	174	0.613333333333333	604	23	79	194
9	73	390	259	178	0.604444444444444	168	175	383	174	0.613333333333333	20	666	37	177	0.606666666666667	576	24	117	183	0.593333333333333	295	171	242	192	0.573333333333333	7	539	191	163	0.637777777777778	53	349	327	171	0.62	50	419	228	203	0.548888888888889	99	366	271	164	0.635555555555556	629	17	68	186
10	74	387	256	183	0.593333333333333	186	187	355	172	0.617777777777778	18	673	41	168	0.626666666666667	558	22	137	183	0.593333333333333	270	169	264	197	0.562222222222222	7	551	190	152	0.662222222222222	46	403	302	149	0.668888888888889	44	435	227	194	0.568888888888889	86	349	282	183	0.593333333333333	629	13	71	187
11	63	410	238	189	0.58	168	171	381	180	0.6	19	661	43	177	0.606666666666667	584	34	111	171	0.62	312	169	238	181	0.597777777777778	9	534	181	176	0.608888888888889	32	376	316	176	0.608888888888889	54	456	211	179	0.602222222222222	96	331	268	205	0.544444444444445	631	14	67	188
12	70	408	255	167	0.628888888888889	187	166	383	164	0.635555555555556	18	637	41	204	0.546666666666667	588	26	119	167	0.628888888888889	292	180	240	188	0.582222222222222	12	516	209	163	0.637777777777778	64	381	295	160	0.644444444444444	49	435	240	176	0.608888888888889	95	357	282	166	0.631111111111111	646	17	81	156
13	76	371	271	182	0.595555555555556	151	197	365	187	0.584444444444444	18	669	41	172	0.617777777777778	550	24	147	179	0.602222222222222	288	171	259	182	0.595555555555556	8	562	174	156	0.653333333333333	44	362	319	175	0.611111111111111	46	451	219	184	0.591111111111111	85	353	276	186	0.586666666666667	624	17	81	178
14	80	398	244	178	0.604444444444444	164	182	369	185	0.588888888888889	15	646	38	201	0.553333333333333	573	39	124	164	0.635555555555556	310	161	253	176	0.608888888888889	9	547	190	154	0.657777777777778	53	371	293	183	0.593333333333333	49	438	233	180	0.6	76	357	304	163	0.637777777777778	635	12	72	181
15	75	405	253	167	0.628888888888889	157	189	389	165	0.633333333333333	23	666	35	176	0.608888888888889	589	33	95	183	0.593333333333333	300	164	256	180	0.6	4	524	198	174	0.613333333333333	52	389	279	180	0.6	45	402	251	202	0.551111111111111	85	380	281	154	0.657777777777778	626	13	82	179
16	75	379	266	180	0.6	169	190	381	160	0.644444444444444	19	643	31	207	0.54	579	30	119	172	0.617777777777778	299	158	254	189	0.58	8	517	182	193	0.571111111111111	43	344	315	198	0.56	59	465	207	169	0.624444444444444	91	346	297	166	0.631111111111111	648	19	61	172
17	60	407	261	172	0.617777777777778	163	182	366	189	0.58	21	688	31	160	0.644444444444444	565	35	116	184	0.591111111111111	281	177	262	180	0.6	8	516	190	186	0.586666666666667	45	385	289	181	0.597777777777778	48	449	221	182	0.595555555555556	96	372	272	160	0.644444444444444	627	22	80	171
18	75	395	272	158	0.648888888888889	141	188	386	185	0.588888888888889	16	644	32	208	0.537777777777778	583	28	108	181	0.597777777777778	279	172	270	179	0.602222222222222	7	528	191	174	0.613333333333333	41	359	312	188	0.582222222222222	32	452	238	178	0.604444444444444	83	340	290	187	0.584444444444444	604	24	87	185
19	64	421	236	179	0.602222222222222	160	189	382	169	0.624444444444444	19	679	26	176	0.608888888888889	564	30	112	194	0.568888888888889	285	198	246	171	0.62	6	545	191	158	0.648888888888889	65	341	320	174	0.613333333333333	53	477	216	154	0.657777777777778	90	354	272	184	0.591111111111111	622	31	84	163
20	74	388	249	189	0.58	161	197	372	170	0.622222222222222	18	669	36	177	0.606666666666667	563	35	118	184	0.591111111111111	294	175	246	185	0.588888888888889	5	525	188	182	0.595555555555556	50	354	307	189	0.58	50	435	234	181	0.597777777777778	87	355	288	170	0.622222222222222	650	23	72	155
21	66	384	260	190	0.577777777777778	165	216	341	178	0.604444444444444	15	663	42	180	0.6	564	20	129	187	0.584444444444444	277	175	278	170	0.622222222222222	10	523	201	166	0.631111111111111	51	384	294	171	0.62	58	434	231	177	0.606666666666667	91	371	253	185	0.588888888888889	641	17	78	164
22	66	403	260	171	0.62	175	175	367	183	0.593333333333333	18	661	40	181	0.597777777777778	568	41	111	180	0.6	308	173	248	171	0.62	7	560	183	150	0.666666666666667	49	381	294	176	0.608888888888889	50	464	220	166	0.631111111111111	114	352	265	169	0.624444444444444	649	22	61	168
23	96	400	243	161	0.642222222222222	155	200	360	185	0.588888888888889	14	657	37	192	0.573333333333333	589	38	123	150	0.666666666666667	288	183	247	182	0.595555555555556	12	531	195	162	0.64	53	361	313	173	0.615555555555556	48	487	216	149	0.668888888888889	78	363	276	183	0.593333333333333	626	16	81	177
24	81	396	243	180	0.6	156	193	371	180	0.6	19	655	45	181	0.597777777777778	573	22	127	178	0.604444444444444	270	168	272	190	0.577777777777778	8	552	194	146	0.675555555555556	53	354	307	186	0.586666666666667	56	434	220	190	0.577777777777778	95	373	274	158	0.648888888888889	616	14	62	208
25	83	409	232	176	0.608888888888889	149	183	385	183	0.593333333333333	11	657	51	181	0.597777777777778	583	29	121	167	0.628888888888889	296	152	266	186	0.586666666666667	12	510	201	177	0.606666666666667	46	387	297	170	0.622222222222222	53	454	223	170	0.622222222222222	70	353	289	188	0.582222222222222	623	17	61	199
26	70	412	258	160	0.644444444444444	172	184	375	169	0.624444444444444	17	648	31	204	0.546666666666667	602	27	112	159	0.646666666666667	269	173	260	198	0.56	11	538	195	156	0.653333333333333	45	346	300	209	0.535555555555556	49	441	228	182	0.595555555555556	98	331	270	201	0.553333333333333	633	18	69	180
27	58	416	254	172	0.617777777777778	170	206	353	171	0.62	13	659	35	193	0.571111111111111	590	27	115	168	0.626666666666667	296	162	255	187	0.584444444444444	16	515	181	188	0.582222222222222	49	382	283	186	0.586666666666667	49	455	211	185	0.588888888888889	82	379	259	180	0.6	631	12	81	176
28	72	395	220	213	0.526666666666667	188	192	341	179	0.602222222222222	18	681	28	173	0.615555555555556	580	33	126	161	0.642222222222222	299	164	265	172	0.617777777777778	12	536	186	166	0.631111111111111	50	376	286	188	0.582222222222222	58	462	228	152	0.662222222222222	85	365	278	172	0.617777777777778	635	11	70	184
29	68	408	240	184	0.591111111111111	166	177	371	186	0.586666666666667	16	636	43	205	0.544444444444445	585	25	106	184	0.591111111111111	294	183	239	184	0.591111111111111	7	524	178	191	0.575555555555556	45	375	301	179	0.602222222222222	49	473	230	148	0.671111111111111	76	370	276	178	0.604444444444444	615	15	71	199
30	82	407	222	189	0.58	139	197	375	189	0.58	18	630	36	216	0.52	602	31	86	181	0.597777777777778	292	176	244	188	0.582222222222222	15	556	192	137	0.695555555555555	47	376	299	178	0.604444444444444	54	424	230	192	0.573333333333333	80	360	256	204	0.546666666666667	642	12	56	190
31	55	419	242	184	0.591111111111111	187	187	345	181	0.597777777777778	13	660	33	194	0.568888888888889	579	24	132	165	0.633333333333333	298	157	259	186	0.586666666666667	14	542	175	169	0.624444444444444	52	363	314	171	0.62	45	478	210	167	0.628888888888889	116	313	291	180	0.6	643	11	65	181
32	71	440	221	168	0.626666666666667	149	196	380	175	0.611111111111111	21	630	54	195	0.566666666666667	590	28	104	178	0.604444444444444	294	164	252	190	0.577777777777778	7	514	210	169	0.624444444444444	60	393	283	164	0.635555555555556	46	443	214	197	0.562222222222222	93	378	263	166	0.631111111111111	636	15	71	178
33	81	427	236	156	0.653333333333333	172	168	366	194	0.568888888888889	17	667	36	180	0.6	579	30	118	173	0.615555555555556	290	190	242	178	0.604444444444444	20	539	187	154	0.657777777777778	55	362	294	189	0.58	47	454	222	177	0.606666666666667	76	371	266	187	0.584444444444444	622	17	81	180
34	65	407	235	193	0.571111111111111	165	193	365	177	0.606666666666667	11	652	42	195	0.566666666666667	580	32	119	169	0.624444444444444	300	175	252	173	0.615555555555556	6	531	177	186	0.586666666666667	48	378	321	153	0.66	41	416	266	177	0.606666666666667	94	346	268	192	0.573333333333333	634	14	66	186
35	62	428	234	176	0.608888888888889	151	202	359	188	0.582222222222222	15	665	39	181	0.597777777777778	575	23	97	205	0.544444444444445	295	169	250	186	0.586666666666667	10	526	197	167	0.628888888888889	46	370	318	166	0.631111111111111	56	455	221	168	0.626666666666667	85	358	262	195	0.566666666666667	612	24	77	187
36	71	384	277	168	0.626666666666667	172	178	350	200	0.555555555555556	24	664	45	167	0.628888888888889	588	26	104	182	0.595555555555556	294	170	265	171	0.62	4	518	204	174	0.613333333333333	61	385	296	158	0.648888888888889	48	429	223	200	0.555555555555556	83	369	245	203	0.548888888888889	631	17	71	181
37	61	398	268	173	0.615555555555556	169	186	381	164	0.635555555555556	16	675	35	174	0.613333333333333	598	30	108	164	0.635555555555556	282	173	252	193	0.571111111111111	14	549	186	151	0.664444444444444	50	371	308	171	0.62	47	438	219	196	0.564444444444445	89	359	288	164	0.635555555555556	612	16	88	184
38	85	387	248	180	0.6	157	176	389	178	0.604444444444444	17	639	39	205	0.544444444444445	579	24	127	170	0.622222222222222	296	159	250	195	0.566666666666667	9	526	215	150	0.666666666666667	56	378	271	195	0.566666666666667	44	445	250	161	0.642222222222222	84	365	273	178	0.604444444444444	626	12	64	198
39	80	395	235	190	0.577777777777778	161	202	360	177	0.606666666666667	16	654	36	194	0.568888888888889	566	23	116	195	0.566666666666667	288	166	267	179	0.602222222222222	9	524	173	194	0.568888888888889	53	370	314	163	0.637777777777778	39	470	228	163	0.637777777777778	82	354	280	184	0.591111111111111	626	19	71	184
40	69	386	259	186	0.586666666666667	161	193	371	175	0.611111111111111	9	677	33	181	0.597777777777778	577	29	121	173	0.615555555555556	295	185	263	157	0.651111111111111	6	533	194	167	0.628888888888889	44	397	275	184	0.591111111111111	46	445	230	179	0.602222222222222	103	358	265	174	0.613333333333333	625	21	75	179
41	74	416	240	170	0.622222222222222	154	227	358	161	0.642222222222222	16	653	48	183	0.593333333333333	566	38	121	175	0.611111111111111	284	167	268	181	0.597777777777778	6	550	183	161	0.642222222222222	50	351	329	170	0.622222222222222	37	449	232	182	0.595555555555556	87	347	281	185	0.588888888888889	635	19	70	176
42	66	408	257	169	0.624444444444444	156	189	372	183	0.593333333333333	20	659	36	185	0.588888888888889	602	37	104	157	0.651111111111111	257	188	272	183	0.593333333333333	9	514	204	173	0.615555555555556	53	377	289	181	0.597777777777778	51	438	231	180	0.6	72	344	291	193	0.571111111111111	607	23	89	181
43	72	390	264	174	0.613333333333333	155	182	362	201	0.553333333333333	26	659	33	182	0.595555555555556	568	35	120	177	0.606666666666667	293	178	248	181	0.597777777777778	5	537	188	170	0.622222222222222	46	371	295	188	0.582222222222222	47	448	232	173	0.615555555555556	83	363	286	168	0.626666666666667	631	17	83	169
44	66	396	268	170	0.622222222222222	154	198	359	189	0.58	22	658	40	180	0.6	577	29	112	182	0.595555555555556	298	158	257	187	0.584444444444444	8	529	181	182	0.595555555555556	47	359	300	194	0.568888888888889	48	438	234	180	0.6	72	387	257	184	0.591111111111111	613	19	84	184
45	68	408	248	176	0.608888888888889	165	177	372	186	0.586666666666667	17	649	45	189	0.58	582	30	116	172	0.617777777777778	278	185	249	188	0.582222222222222	8	524	199	169	0.624444444444444	60	373	295	172	0.617777777777778	40	437	217	206	0.542222222222222	82	364	268	186	0.586666666666667	629	21	64	186
46	76	395	255	174	0.613333333333333	155	201	358	186	0.586666666666667	18	656	35	191	0.575555555555556	581	27	128	164	0.635555555555556	297	166	233	204	0.546666666666667	13	544	186	157	0.651111111111111	48	377	294	181	0.597777777777778	60	434	234	172	0.617777777777778	89	367	261	183	0.593333333333333	624	18	88	170
47	76	389	253	182	0.595555555555556	137	173	393	197	0.562222222222222	14	669	27	190	0.577777777777778	557	25	130	188	0.582222222222222	282	167	244	207	0.54	9	542	177	172	0.617777777777778	44	360	316	180	0.6	48	465	222	165	0.633333333333333	79	358	290	173	0.615555555555556	642	12	74	172
48	57	396	266	181	0.597777777777778	168	181	369	182	0.595555555555556	20	659	42	179	0.602222222222222	579	33	111	177	0.606666666666667	310	163	214	213	0.526666666666667	8	567	163	162	0.64	56	356	296	192	0.573333333333333	47	442	238	173	0.615555555555556	84	360	272	184	0.591111111111111	594	20	93	193
49	66	386	268	180	0.6	167	212	350	171	0.62	12	653	34	201	0.553333333333333	569	29	130	172	0.617777777777778	265	174	261	200	0.555555555555556	4	506	203	187	0.584444444444444	58	369	282	191	0.575555555555556	50	454	217	179	0.602222222222222	82	343	293	182	0.595555555555556	635	21	70	174
50	60	413	251	176	0.608888888888889	181	180	367	172	0.617777777777778	19	665	36	180	0.6	573	24	127	176	0.608888888888889	298	158	256	188	0.582222222222222	8	526	166	200	0.555555555555556	39	373	295	193	0.571111111111111	50	406	255	189	0.58	96	364	260	180	0.6	637	15	89	159
51	73	418	230	179	0.602222222222222	169	219	345	167	0.628888888888889	22	664	28	186	0.586666666666667	580	19	120	181	0.597777777777778	290	182	270	158	0.648888888888889	16	544	191	149	0.668888888888889	48	363	333	156	0.653333333333333	50	438	235	177	0.606666666666667	88	364	260	188	0.582222222222222	621	18	81	180
52	83	411	249	157	0.651111111111111	163	195	360	182	0.595555555555556	13	647	44	196	0.564444444444445	610	27	110	153	0.66	278	168	258	196	0.564444444444445	9	518	202	171	0.62	58	365	284	193	0.571111111111111	46	401	250	203	0.548888888888889	79	376	280	165	0.633333333333333	633	23	72	172
53	89	387	242	182	0.595555555555556	186	184	363	167	0.628888888888889	26	666	33	175	0.611111111111111	575	31	106	188	0.582222222222222	284	196	243	177	0.606666666666667	17	506	199	178	0.604444444444444	42	376	301	181	0.597777777777778	54	422	224	200	0.555555555555556	78	348	263	211	0.531111111111111	600	28	92	180
54	70	417	241	172	0.617777777777778	168	194	365	173	0.615555555555556	17	679	33	171	0.62	585	31	113	171	0.62	275	169	274	182	0.595555555555556	5	532	203	160	0.644444444444444	51	393	285	171	0.62	42	443	238	177	0.606666666666667	84	348	288	180	0.6	606	21	69	204
55	72	393	244	191	0.575555555555556	177	193	358	172	0.617777777777778	16	674	38	172	0.617777777777778	587	31	103	179	0.602222222222222	274	163	284	179	0.602222222222222	6	553	177	164	0.635555555555556	43	391	316	150	0.666666666666667	52	460	218	170	0.622222222222222	78	371	248	203	0.548888888888889	626	20	73	181
56	67	418	238	177	0.606666666666667	181	186	368	165	0.633333333333333	24	650	36	190	0.577777777777778	591	28	99	182	0.595555555555556	269	197	251	183	0.593333333333333	11	500	204	185	0.588888888888889	53	384	279	184	0.591111111111111	49	495	210	146	0.675555555555556	81	362	263	194	0.568888888888889	632	19	71	178
57	58	433	242	167	0.628888888888889	161	199	372	168	0.626666666666667	20	648	41	191	0.575555555555556	591	22	117	170	0.622222222222222	293	165	244	198	0.56	14	531	183	172	0.617777777777778	56	377	289	178	0.604444444444444	47	445	218	190	0.577777777777778	81	376	281	162	0.64	626	17	65	192
58	76	409	242	173	0.615555555555556	139	212	363	186	0.586666666666667	21	633	42	204	0.546666666666667	530	43	120	207	0.54	301	168	241	190	0.577777777777778	8	527	200	165	0.633333333333333	33	372	329	166	0.631111111111111	59	431	221	189	0.58	81	380	261	178	0.604444444444444	612	24	68	196
59	59	407	278	156	0.653333333333333	164	210	353	173	0.615555555555556	23	647	34	196	0.564444444444445	605	22	97	176	0.608888888888889	301	166	231	202	0.551111111111111	12	525	201	162	0.64	60	357	320	163	0.637777777777778	62	430	211	197	0.562222222222222	87	329	277	207	0.54	626	24	61	189
60	83	410	230	177	0.606666666666667	171	181	376	172	0.617777777777778	20	663	37	180	0.6	599	36	98	167	0.628888888888889	301	163	240	196	0.564444444444445	7	532	188	173	0.615555555555556	46	355	319	180	0.6	53	443	233	171	0.62	76	344	299	181	0.597777777777778	627	19	73	181
61	73	423	234	170	0.622222222222222	154	202	372	172	0.617777777777778	24	645	41	190	0.577777777777778	572	32	125	171	0.62	285	163	254	198	0.56	10	540	191	159	0.646666666666667	56	346	300	198	0.56	47	434	253	166	0.631111111111111	86	355	271	188	0.582222222222222	618	20	76	186
62	95	429	218	158	0.648888888888889	148	180	368	204	0.546666666666667	18	659	40	183	0.593333333333333	592	37	111	160	0.644444444444444	324	137	264	175	0.611111111111111	6	551	184	159	0.646666666666667	56	393	278	173	0.615555555555556	52	418	232	198	0.56	82	372	273	173	0.615555555555556	631	20	70	179
63	68	395	252	185	0.588888888888889	152	183	385	180	0.6	21	648	35	196	0.564444444444445	573	26	130	171	0.62	303	159	275	163	0.637777777777778	7	544	183	166	0.631111111111111	38	385	291	186	0.586666666666667	48	434	227	191	0.575555555555556	76	362	284	178	0.604444444444444	623	22	76	179
64	64	437	230	169	0.624444444444444	173	207	343	177	0.606666666666667	13	665	37	185	0.588888888888889	573	28	122	177	0.606666666666667	289	183	266	162	0.64	13	536	194	157	0.651111111111111	42	355	334	169	0.624444444444444	52	440	216	192	0.573333333333333	91	371	286	152	0.662222222222222	627	20	61	192
65	59	397	251	193	0.571111111111111	160	180	374	186	0.586666666666667	27	640	33	200	0.555555555555556	578	31	128	163	0.637777777777778	278	174	271	177	0.606666666666667	13	536	199	152	0.662222222222222	56	371	273	200	0.555555555555556	50	463	207	180	0.6	80	346	287	187	0.584444444444444	620	18	77	185
66	75	389	269	167	0.628888888888889	155	196	356	193	0.571111111111111	23	639	35	203	0.548888888888889	551	26	122	201	0.553333333333333	310	168	250	172	0.617777777777778	8	508	218	166	0.631111111111111	51	382	302	165	0.633333333333333	44	434	240	182	0.595555555555556	82	359	288	171	0.62	652	17	59	172
67	71	424	226	179	0.602222222222222	184	173	372	171	0.62	21	661	29	189	0.58	571	25	120	184	0.591111111111111	285	158	283	174	0.613333333333333	10	527	212	151	0.664444444444444	55	371	302	172	0.617777777777778	45	436	223	196	0.564444444444445	90	370	273	167	0.628888888888889	610	21	67	202
68	69	418	234	179	0.602222222222222	157	198	377	168	0.626666666666667	24	631	42	203	0.548888888888889	581	26	107	186	0.586666666666667	272	181	262	185	0.588888888888889	6	532	190	172	0.617777777777778	51	341	307	201	0.553333333333333	52	426	227	195	0.566666666666667	92	365	273	170	0.622222222222222	635	21	77	167
69	76	397	238	189	0.58	164	187	371	178	0.604444444444444	26	653	28	193	0.571111111111111	600	31	113	156	0.653333333333333	315	168	249	168	0.626666666666667	9	559	165	167	0.628888888888889	52	375	311	162	0.64	49	447	227	177	0.606666666666667	74	373	281	172	0.617777777777778	609	21	69	201
70	77	419	245	159	0.646666666666667	153	192	390	165	0.633333333333333	13	658	40	189	0.58	584	35	109	172	0.617777777777778	269	177	256	198	0.56	8	549	199	144	0.68	38	382	307	173	0.615555555555556	49	461	220	170	0.622222222222222	85	360	281	174	0.613333333333333	611	27	72	190
71	64	398	275	163	0.637777777777778	183	176	364	177	0.606666666666667	20	676	28	176	0.608888888888889	601	25	108	166	0.631111111111111	303	178	239	180	0.6	4	543	173	180	0.6	56	399	275	170	0.622222222222222	46	461	202	191	0.575555555555556	83	368	269	180	0.6	635	16	61	188
72	63	393	276	168	0.626666666666667	165	198	366	171	0.62	20	646	39	195	0.566666666666667	570	36	124	170	0.622222222222222	309	171	249	171	0.62	10	547	168	175	0.611111111111111	49	375	288	188	0.582222222222222	52	424	247	177	0.606666666666667	84	355	267	194	0.568888888888889	626	25	88	161
73	82	416	218	184	0.591111111111111	166	192	368	174	0.613333333333333	26	657	24	193	0.571111111111111	580	35	107	178	0.604444444444444	296	152	258	194	0.568888888888889	8	533	212	147	0.673333333333333	54	360	310	176	0.608888888888889	55	447	223	175	0.611111111111111	87	353	275	185	0.588888888888889	610	19	81	190
74	62	410	240	188	0.582222222222222	150	197	383	170	0.622222222222222	17	671	37	175	0.611111111111111	579	40	121	160	0.644444444444444	277	162	284	177	0.606666666666667	16	532	194	158	0.648888888888889	43	353	326	178	0.604444444444444	44	421	241	194	0.568888888888889	94	353	273	180	0.6	637	17	78	168
75	75	406	241	178	0.604444444444444	170	175	395	160	0.644444444444444	21	673	47	159	0.646666666666667	590	16	120	174	0.613333333333333	259	182	283	176	0.608888888888889	12	562	168	158	0.648888888888889	50	374	294	182	0.595555555555556	58	452	218	172	0.617777777777778	69	391	267	173	0.615555555555556	625	29	84	162
76	68	394	251	187	0.584444444444444	193	158	360	189	0.58	13	671	39	177	0.606666666666667	584	24	117	175	0.611111111111111	305	150	241	204	0.546666666666667	15	528	198	159	0.646666666666667	44	374	304	178	0.604444444444444	51	437	238	174	0.613333333333333	79	349	311	161	0.642222222222222	632	18	70	180
77	71	395	252	182	0.595555555555556	156	190	363	191	0.575555555555556	21	664	27	188	0.582222222222222	594	28	108	170	0.622222222222222	292	158	258	192	0.573333333333333	11	545	179	165	0.633333333333333	62	356	289	193	0.571111111111111	55	453	235	157	0.651111111111111	83	353	287	177	0.606666666666667	642	14	56	188
78	65	384	253	198	0.56	161	207	369	163	0.637777777777778	15	681	28	176	0.608888888888889	591	25	121	163	0.637777777777778	297	166	255	182	0.595555555555556	13	496	221	170	0.622222222222222	55	375	281	189	0.58	53	435	224	188	0.582222222222222	73	378	264	185	0.588888888888889	626	22	75	177
79	49	434	241	176	0.608888888888889	161	182	376	181	0.597777777777778	16	652	40	192	0.573333333333333	583	30	116	171	0.62	289	166	255	190	0.577777777777778	4	527	190	179	0.602222222222222	49	372	299	180	0.6	41	436	237	186	0.586666666666667	81	357	288	174	0.613333333333333	618	19	69	194
80	70	420	238	172	0.617777777777778	149	192	380	179	0.602222222222222	20	684	34	162	0.64	560	23	135	182	0.595555555555556	313	158	259	170	0.622222222222222	13	513	206	168	0.626666666666667	60	362	295	183	0.593333333333333	61	434	220	185	0.588888888888889	96	334	287	183	0.593333333333333	634	21	70	175
81	63	424	224	189	0.58	178	196	363	163	0.637777777777778	17	670	35	178	0.604444444444444	602	27	100	171	0.62	321	169	244	166	0.631111111111111	12	523	194	171	0.62	57	380	289	174	0.613333333333333	58	445	209	188	0.582222222222222	74	387	282	157	0.651111111111111	659	12	65	164
82	76	403	232	189	0.58	158	186	391	165	0.633333333333333	21	668	49	162	0.64	580	31	107	182	0.595555555555556	322	174	233	171	0.62	10	533	193	164	0.635555555555556	48	369	283	200	0.555555555555556	60	440	216	184	0.591111111111111	87	363	271	179	0.602222222222222	619	14	79	188
83	80	397	254	169	0.624444444444444	159	182	396	163	0.637777777777778	19	646	45	190	0.577777777777778	585	29	122	164	0.635555555555556	280	164	274	182	0.595555555555556	6	538	202	154	0.657777777777778	50	365	307	178	0.604444444444444	42	416	240	202	0.551111111111111	72	361	280	187	0.584444444444444	633	21	79	167
84	78	400	242	180	0.6	171	192	367	170	0.622222222222222	25	661	35	179	0.602222222222222	585	22	113	180	0.6	284	179	250	187	0.584444444444444	7	544	178	171	0.62	58	379	304	159	0.646666666666667	38	490	204	168	0.626666666666667	96	363	269	172	0.617777777777778	613	19	81	187
85	56	402	250	192	0.573333333333333	146	226	348	180	0.6	16	657	44	183	0.593333333333333	573	38	114	175	0.611111111111111	295	149	259	197	0.562222222222222	6	564	181	149	0.668888888888889	54	385	293	168	0.626666666666667	49	449	206	196	0.564444444444445	73	358	305	164	0.635555555555556	622	23	61	194
86	72	399	263	166	0.631111111111111	169	186	387	158	0.648888888888889	19	662	32	187	0.584444444444444	611	17	97	175	0.611111111111111	296	171	232	201	0.553333333333333	7	516	212	165	0.633333333333333	58	359	293	190	0.577777777777778	58	436	218	188	0.582222222222222	90	361	267	182	0.595555555555556	621	31	65	183
87	68	391	240	201	0.553333333333333	169	178	363	190	0.577777777777778	26	651	28	195	0.566666666666667	595	27	107	171	0.62	283	165	253	199	0.557777777777778	8	535	186	171	0.62	46	354	315	185	0.588888888888889	48	434	233	185	0.588888888888889	75	359	307	159	0.646666666666667	611	15	79	195
88	78	409	236	177	0.606666666666667	158	202	344	196	0.564444444444445	23	641	39	197	0.562222222222222	600	23	98	179	0.602222222222222	294	170	271	165	0.633333333333333	15	532	187	166	0.631111111111111	53	359	328	160	0.644444444444444	52	415	232	201	0.553333333333333	81	349	278	192	0.573333333333333	623	24	77	176
89	79	426	227	168	0.626666666666667	155	212	365	168	0.626666666666667	19	656	33	192	0.573333333333333	568	25	109	198	0.56	320	165	227	188	0.582222222222222	11	555	177	157	0.651111111111111	53	366	287	194	0.568888888888889	41	456	221	182	0.595555555555556	86	361	275	178	0.604444444444444	634	17	62	187
90	67	408	226	199	0.557777777777778	162	206	353	179	0.602222222222222	22	666	40	172	0.617777777777778	575	31	111	183	0.593333333333333	312	172	246	170	0.622222222222222	11	536	206	147	0.673333333333333	56	364	293	187	0.584444444444444	54	432	239	175	0.611111111111111	88	358	262	192	0.573333333333333	656	19	64	161
91	68	415	248	169	0.624444444444444	158	213	359	170	0.622222222222222	18	680	34	168	0.626666666666667	589	25	109	177	0.606666666666667	295	189	257	159	0.646666666666667	12	540	185	163	0.637777777777778	58	348	294	200	0.555555555555556	48	423	243	186	0.586666666666667	98	356	241	205	0.544444444444445	645	19	69	167
92	73	387	253	187	0.584444444444444	159	195	380	166	0.631111111111111	20	655	37	188	0.582222222222222	610	21	97	172	0.617777777777778	303	171	245	181	0.597777777777778	9	535	190	166	0.631111111111111	42	393	290	175	0.611111111111111	46	418	260	176	0.608888888888889	92	345	289	174	0.613333333333333	632	22	75	171
93	72	394	272	162	0.64	162	196	370	172	0.617777777777778	22	663	34	181	0.597777777777778	557	34	126	183	0.593333333333333	261	175	267	197	0.562222222222222	8	528	186	178	0.604444444444444	57	365	292	186	0.586666666666667	61	429	242	168	0.626666666666667	82	367	266	185	0.588888888888889	634	21	75	170
94	65	424	243	168	0.626666666666667	170	188	365	177	0.606666666666667	16	676	41	167	0.628888888888889	586	30	112	172	0.617777777777778	244	190	267	199	0.557777777777778	11	548	158	183	0.593333333333333	51	392	286	171	0.62	68	426	225	181	0.597777777777778	95	364	264	177	0.606666666666667	618	31	68	183
95	75	384	254	187	0.584444444444444	177	197	353	173	0.615555555555556	27	657	41	175	0.611111111111111	558	27	132	183	0.593333333333333	304	153	264	179	0.602222222222222	6	537	176	181	0.597777777777778	63	361	321	155	0.655555555555556	53	439	233	175	0.611111111111111	79	384	259	178	0.604444444444444	618	21	82	179
96	70	394	234	202	0.551111111111111	161	195	385	159	0.646666666666667	18	652	36	194	0.568888888888889	578	31	114	177	0.606666666666667	297	160	257	186	0.586666666666667	9	537	197	157	0.651111111111111	46	365	297	192	0.573333333333333	53	456	217	174	0.613333333333333	83	362	276	179	0.602222222222222	618	16	71	195
97	66	411	248	175	0.611111111111111	159	189	362	190	0.577777777777778	11	664	33	192	0.573333333333333	589	20	97	194	0.568888888888889	274	171	278	177	0.606666666666667	11	545	179	165	0.633333333333333	53	361	310	176	0.608888888888889	50	428	233	189	0.58	101	356	249	194	0.568888888888889	639	16	63	182
98	70	428	224	178	0.604444444444444	168	203	339	190	0.577777777777778	22	645	43	190	0.577777777777778	581	35	132	152	0.662222222222222	301	175	229	195	0.566666666666667	6	527	175	192	0.573333333333333	45	372	307	176	0.608888888888889	46	471	222	161	0.642222222222222	87	354	260	199	0.557777777777778	618	12	83	187
99	73	396	253	178	0.604444444444444	192	161	359	188	0.582222222222222	22	666	33	179	0.602222222222222	590	35	111	164	0.635555555555556	272	172	274	182	0.595555555555556	10	536	184	170	0.622222222222222	44	375	311	170	0.622222222222222	55	442	216	187	0.584444444444444	84	353	277	186	0.586666666666667	609	17	74	200
100	84	418	237	161	0.642222222222222	169	170	376	185	0.588888888888889	17	651	43	189	0.58	595	32	100	173	0.615555555555556	282	175	268	175	0.611111111111111	11	549	166	174	0.613333333333333	57	384	290	169	0.624444444444444	59	456	224	161	0.642222222222222	83	365	274	178	0.604444444444444	648	19	70	163
101	72	388	240	200	0.555555555555556	159	188	389	164	0.635555555555556	24	639	31	206	0.542222222222222	564	26	113	197	0.562222222222222	303	184	241	172	0.617777777777778	13	541	179	167	0.628888888888889	31	394	293	182	0.595555555555556	51	426	230	193	0.571111111111111	81	358	277	184	0.591111111111111	604	15	86	195
102	69	416	253	162	0.64	174	198	363	165	0.633333333333333	32	640	30	198	0.56	588	25	111	176	0.608888888888889	305	169	241	185	0.588888888888889	11	523	190	176	0.608888888888889	40	350	317	193	0.571111111111111	48	454	231	167	0.628888888888889	71	385	262	182	0.595555555555556	623	14	66	197
103	57	423	261	159	0.646666666666667	162	168	369	201	0.553333333333333	22	659	25	194	0.568888888888889	554	26	138	182	0.595555555555556	290	176	255	179	0.602222222222222	8	505	208	179	0.602222222222222	54	376	272	198	0.56	36	452	227	185	0.588888888888889	96	361	274	169	0.624444444444444	633	16	93	158
104	81	402	241	176	0.608888888888889	135	211	359	195	0.566666666666667	19	672	37	172	0.617777777777778	554	34	112	200	0.555555555555556	299	160	278	163	0.637777777777778	11	521	193	175	0.611111111111111	43	385	291	181	0.597777777777778	46	439	210	205	0.544444444444445	97	345	290	168	0.626666666666667	616	22	67	195
105	72	409	241	178	0.604444444444444	155	191	362	192	0.573333333333333	19	664	37	180	0.6	578	25	110	187	0.584444444444444	314	157	239	190	0.577777777777778	17	510	200	173	0.615555555555556	44	362	318	176	0.608888888888889	46	435	225	194	0.568888888888889	94	366	276	164	0.635555555555556	602	24	73	201
106	67	415	236	182	0.595555555555556	170	175	379	176	0.608888888888889	18	655	32	195	0.566666666666667	569	35	118	178	0.604444444444444	309	176	234	181	0.597777777777778	12	534	189	165	0.633333333333333	47	367	292	194	0.568888888888889	44	459	218	179	0.602222222222222	78	365	272	185	0.588888888888889	624	19	77	180
107	79	392	272	157	0.651111111111111	191	169	368	172	0.617777777777778	14	673	47	166	0.631111111111111	581	31	125	163	0.637777777777778	291	179	243	187	0.584444444444444	15	536	180	169	0.624444444444444	56	368	293	183	0.593333333333333	40	455	228	177	0.606666666666667	98	367	243	192	0.573333333333333	619	11	71	199
108	74	396	244	186	0.586666666666667	153	183	383	181	0.597777777777778	14	658	45	183	0.593333333333333	614	23	92	171	0.62	297	160	271	172	0.617777777777778	6	555	177	162	0.64	59	360	317	164	0.635555555555556	52	441	229	178	0.604444444444444	88	357	273	182	0.595555555555556	631	19	77	173
109	59	411	246	184	0.591111111111111	166	177	374	183	0.593333333333333	19	669	24	188	0.582222222222222	568	27	130	175	0.611111111111111	304	152	277	167	0.628888888888889	6	568	185	141	0.686666666666667	60	352	301	187	0.584444444444444	61	450	213	176	0.608888888888889	87	362	268	183	0.593333333333333	631	19	65	185
110	75	385	256	184	0.591111111111111	174	186	355	185	0.588888888888889	14	676	35	175	0.611111111111111	572	23	125	180	0.6	301	176	235	188	0.582222222222222	6	531	200	163	0.637777777777778	33	383	312	172	0.617777777777778	54	431	236	179	0.602222222222222	84	348	272	196	0.564444444444445	617	27	84	172
111	70	364	265	201	0.553333333333333	162	195	362	181	0.597777777777778	19	629	46	206	0.542222222222222	596	29	99	176	0.608888888888889	290	164	268	178	0.604444444444444	12	526	206	156	0.653333333333333	44	370	303	183	0.593333333333333	70	406	226	198	0.56	76	363	264	197	0.562222222222222	611	21	79	189
112	80	368	248	204	0.546666666666667	147	210	371	172	0.617777777777778	18	670	39	173	0.615555555555556	578	29	116	177	0.606666666666667	295	166	268	171	0.62	7	546	191	156	0.653333333333333	50	365	302	183	0.593333333333333	50	451	217	182	0.595555555555556	90	380	271	159	0.646666666666667	629	25	61	185
113	68	396	242	194	0.568888888888889	171	192	347	190	0.577777777777778	13	661	45	181	0.597777777777778	565	36	121	178	0.604444444444444	292	167	249	192	0.573333333333333	12	537	181	170	0.622222222222222	58	388	286	168	0.626666666666667	46	454	203	197	0.562222222222222	82	356	286	176	0.608888888888889	649	23	66	162
114	74	377	247	202	0.551111111111111	167	183	368	182	0.595555555555556	17	662	41	180	0.6	573	32	135	160	0.644444444444444	274	168	270	188	0.582222222222222	6	547	192	155	0.655555555555556	48	383	307	162	0.64	41	444	241	174	0.613333333333333	101	365	259	175	0.611111111111111	646	8	78	168
115	61	420	242	177	0.606666666666667	161	190	387	162	0.64	19	636	31	214	0.524444444444444	589	34	122	155	0.655555555555556	286	169	251	194	0.568888888888889	10	534	189	167	0.628888888888889	53	374	286	187	0.584444444444444	40	473	215	172	0.617777777777778	97	376	249	178	0.604444444444444	630	14	62	194
116	73	398	229	200	0.555555555555556	186	179	376	159	0.646666666666667	18	670	25	187	0.584444444444444	577	33	119	171	0.62	302	186	260	152	0.662222222222222	9	534	161	196	0.564444444444445	40	370	309	181	0.597777777777778	44	406	248	202	0.551111111111111	95	364	242	199	0.557777777777778	634	19	64	183
117	74	403	234	189	0.58	154	197	366	183	0.593333333333333	14	679	27	180	0.6	590	24	99	187	0.584444444444444	274	157	273	196	0.564444444444445	7	533	197	163	0.637777777777778	38	388	296	178	0.604444444444444	61	444	212	183	0.593333333333333	80	362	274	184	0.591111111111111	628	20	75	177
118	69	390	256	185	0.588888888888889	150	184	364	202	0.551111111111111	14	652	36	198	0.56	570	30	119	181	0.597777777777778	303	167	261	169	0.624444444444444	12	540	192	156	0.653333333333333	43	390	301	166	0.631111111111111	55	427	231	187	0.584444444444444	76	372	269	183	0.593333333333333	625	15	81	179
119	86	408	221	185	0.588888888888889	178	187	370	165	0.633333333333333	15	657	49	179	0.602222222222222	551	30	128	191	0.575555555555556	278	185	264	173	0.615555555555556	4	548	188	160	0.644444444444444	55	380	293	172	0.617777777777778	47	405	251	197	0.562222222222222	79	346	279	196	0.564444444444445	620	25	69	186
120	73	394	246	187	0.584444444444444	176	180	367	177	0.606666666666667	16	664	37	183	0.593333333333333	572	40	125	163	0.637777777777778	289	174	260	177	0.606666666666667	9	546	181	164	0.635555555555556	45	359	339	157	0.651111111111111	48	422	229	201	0.553333333333333	95	363	266	176	0.608888888888889	647	21	63	169
121	52	438	234	176	0.608888888888889	169	212	343	176	0.608888888888889	25	651	32	192	0.573333333333333	587	23	103	187	0.584444444444444	297	189	247	167	0.628888888888889	14	537	188	161	0.642222222222222	56	367	301	176	0.608888888888889	47	431	236	186	0.586666666666667	90	352	286	172	0.617777777777778	623	22	78	177
122	65	403	230	202	0.551111111111111	184	195	352	169	0.624444444444444	21	668	28	183	0.593333333333333	573	38	111	178	0.604444444444444	277	191	261	171	0.62	10	539	186	165	0.633333333333333	55	367	295	183	0.593333333333333	43	440	232	185	0.588888888888889	74	364	287	175	0.611111111111111	656	20	65	159
123	85	401	226	188	0.582222222222222	158	190	366	186	0.586666666666667	24	640	41	195	0.566666666666667	587	41	99	173	0.615555555555556	297	166	254	183	0.593333333333333	13	559	156	172	0.617777777777778	41	397	285	177	0.606666666666667	48	466	230	156	0.653333333333333	87	366	280	167	0.628888888888889	651	23	69	157
124	65	398	249	188	0.582222222222222	164	181	378	177	0.606666666666667	19	654	37	190	0.577777777777778	563	37	104	196	0.564444444444445	274	181	251	194	0.568888888888889	12	541	186	161	0.642222222222222	53	383	303	161	0.642222222222222	44	447	226	183	0.593333333333333	84	380	256	180	0.6	645	10	75	170
125	73	416	224	187	0.584444444444444	164	176	392	168	0.626666666666667	22	654	37	187	0.584444444444444	576	30	117	177	0.606666666666667	272	168	276	184	0.591111111111111	6	540	199	155	0.655555555555556	59	356	314	171	0.62	58	443	233	166	0.631111111111111	97	351	283	169	0.624444444444444	638	14	68	180
126	72	408	218	202	0.551111111111111	185	172	383	160	0.644444444444444	26	651	51	172	0.617777777777778	607	32	98	163	0.637777777777778	294	137	262	207	0.54	11	518	202	169	0.624444444444444	53	360	303	184	0.591111111111111	52	449	232	167	0.628888888888889	87	365	272	176	0.608888888888889	624	21	81	174
127	73	401	228	198	0.56	181	168	366	185	0.588888888888889	13	696	32	159	0.646666666666667	590	28	108	174	0.613333333333333	320	168	246	166	0.631111111111111	13	523	198	166	0.631111111111111	50	351	306	193	0.571111111111111	56	434	223	187	0.584444444444444	80	353	274	193	0.571111111111111	626	16	84	174
128	75	405	264	156	0.653333333333333	175	193	366	166	0.631111111111111	15	650	47	188	0.582222222222222	596	24	113	167	0.628888888888889	294	175	248	183	0.593333333333333	12	523	189	176	0.608888888888889	47	362	305	186	0.586666666666667	49	440	229	182	0.595555555555556	93	362	272	173	0.615555555555556	626	16	73	185
129	68	412	241	179	0.602222222222222	162	191	388	159	0.646666666666667	21	678	29	172	0.617777777777778	590	25	109	176	0.608888888888889	291	170	243	196	0.564444444444445	10	529	192	169	0.624444444444444	57	380	290	173	0.615555555555556	41	459	239	161	0.642222222222222	96	364	270	170	0.622222222222222	612	17	94	177
130	75	412	236	177	0.606666666666667	154	199	366	181	0.597777777777778	23	660	26	191	0.575555555555556	586	21	95	198	0.56	276	137	284	203	0.548888888888889	6	556	178	160	0.644444444444444	51	388	283	178	0.604444444444444	44	455	232	169	0.624444444444444	84	360	287	169	0.624444444444444	649	20	68	163
131	75	397	265	163	0.637777777777778	159	182	363	196	0.564444444444445	21	670	41	168	0.626666666666667	574	27	118	181	0.597777777777778	277	183	265	175	0.611111111111111	11	547	185	157	0.651111111111111	46	376	289	189	0.58	45	429	247	179	0.602222222222222	82	383	268	167	0.628888888888889	636	14	64	186
132	75	396	244	185	0.588888888888889	173	188	350	189	0.58	19	652	40	189	0.58	591	32	101	176	0.608888888888889	269	166	263	202	0.551111111111111	10	540	173	177	0.606666666666667	57	364	308	171	0.62	49	424	241	186	0.586666666666667	93	339	288	180	0.6	635	25	72	168
133	77	423	252	148	0.671111111111111	171	188	348	193	0.571111111111111	16	675	33	176	0.608888888888889	578	29	118	175	0.611111111111111	290	170	266	174	0.613333333333333	8	527	193	172	0.617777777777778	49	355	324	172	0.617777777777778	60	447	222	171	0.62	62	379	287	172	0.617777777777778	620	25	64	191
134	76	397	232	195	0.566666666666667	159	210	364	167	0.628888888888889	19	647	28	206	0.542222222222222	584	31	107	178	0.604444444444444	285	174	225	216	0.52	8	529	203	160	0.644444444444444	56	389	305	150	0.666666666666667	52	421	244	183	0.593333333333333	91	365	262	182	0.595555555555556	632	25	73	170
135	74	393	245	188	0.582222222222222	161	189	381	169	0.624444444444444	10	661	39	190	0.577777777777778	588	30	107	175	0.611111111111111	282	167	268	183	0.593333333333333	9	533	193	165	0.633333333333333	51	371	313	165	0.633333333333333	46	445	233	176	0.608888888888889	85	351	294	170	0.622222222222222	608	25	82	185
136	70	407	251	172	0.617777777777778	156	189	381	174	0.613333333333333	17	645	32	206	0.542222222222222	575	24	124	177	0.606666666666667	278	178	262	182	0.595555555555556	13	525	199	163	0.637777777777778	57	368	306	169	0.624444444444444	46	438	230	186	0.586666666666667	86	327	308	179	0.602222222222222	620	24	74	182
137	66	398	256	180	0.6	166	193	352	189	0.58	11	659	34	196	0.564444444444445	587	22	121	170	0.622222222222222	298	177	245	180	0.6	11	521	194	174	0.613333333333333	57	382	300	161	0.642222222222222	47	444	231	178	0.604444444444444	90	361	277	172	0.617777777777778	621	13	71	195
138	75	410	229	186	0.586666666666667	182	188	342	188	0.582222222222222	21	651	32	196	0.564444444444445	587	25	103	185	0.588888888888889	295	170	260	175	0.611111111111111	8	546	194	152	0.662222222222222	53	356	307	184	0.591111111111111	49	430	233	188	0.582222222222222	81	353	305	161	0.642222222222222	637	14	77	172
139	65	402	245	188	0.582222222222222	151	211	364	174	0.613333333333333	19	639	37	205	0.544444444444445	574	30	127	169	0.624444444444444	302	155	247	196	0.564444444444445	7	529	180	184	0.591111111111111	48	376	295	181	0.597777777777778	48	446	247	159	0.646666666666667	79	359	278	184	0.591111111111111	639	17	79	165
140	67	399	234	200	0.555555555555556	154	200	384	162	0.64	23	654	38	185	0.588888888888889	552	37	120	191	0.575555555555556	295	160	274	171	0.62	8	570	161	161	0.642222222222222	45	374	310	171	0.62	50	427	238	185	0.588888888888889	87	352	278	183	0.593333333333333	652	20	68	160
141	78	398	218	206	0.542222222222222	152	213	365	170	0.622222222222222	18	657	42	183	0.593333333333333	591	28	110	171	0.62	294	173	234	199	0.557777777777778	10	559	179	152	0.662222222222222	50	390	304	156	0.653333333333333	47	433	224	196	0.564444444444445	100	356	273	171	0.62	635	23	72	170
142	76	395	248	181	0.597777777777778	146	201	362	191	0.575555555555556	20	671	35	174	0.613333333333333	585	27	116	172	0.617777777777778	281	174	269	176	0.608888888888889	8	545	179	168	0.626666666666667	38	389	317	156	0.653333333333333	50	439	235	176	0.608888888888889	112	353	263	172	0.617777777777778	620	20	72	188
143	78	404	244	174	0.613333333333333	164	194	359	183	0.593333333333333	17	673	31	179	0.602222222222222	580	37	118	165	0.633333333333333	311	162	245	182	0.595555555555556	12	510	201	177	0.606666666666667	43	352	299	206	0.542222222222222	42	441	231	186	0.586666666666667	71	363	294	172	0.617777777777778	648	19	80	153
144	69	398	243	190	0.577777777777778	135	210	385	170	0.622222222222222	28	649	28	195	0.566666666666667	591	33	106	170	0.622222222222222	279	178	264	179	0.602222222222222	9	553	194	144	0.68	44	374	316	166	0.631111111111111	50	427	230	193	0.571111111111111	84	348	265	203	0.548888888888889	621	26	58	195
145	66	407	247	180	0.6	163	191	357	189	0.58	19	650	35	196	0.564444444444445	585	22	118	175	0.611111111111111	275	162	274	189	0.58	6	548	193	153	0.66	58	364	297	181	0.597777777777778	54	452	236	158	0.648888888888889	85	354	259	202	0.551111111111111	633	24	78	165
146	69	405	250	176	0.608888888888889	172	203	340	185	0.588888888888889	18	679	34	169	0.624444444444444	580	41	95	184	0.591111111111111	280	171	249	200	0.555555555555556	15	535	180	170	0.622222222222222	52	353	297	198	0.56	50	472	207	171	0.62	85	332	292	191	0.575555555555556	638	12	74	176
147	74	389	245	192	0.573333333333333	152	184	377	187	0.584444444444444	10	660	32	198	0.56	561	23	120	196	0.564444444444445	271	157	265	207	0.54	10	543	182	165	0.633333333333333	53	354	314	179	0.602222222222222	47	434	221	198	0.56	66	384	268	182	0.595555555555556	625	23	68	184
148	72	399	244	185	0.588888888888889	169	188	358	185	0.588888888888889	10	677	37	176	0.608888888888889	575	20	127	178	0.604444444444444	287	180	246	187	0.584444444444444	12	518	180	190	0.577777777777778	44	346	318	192	0.573333333333333	44	443	213	200	0.555555555555556	87	351	273	189	0.58	647	16	86	151
149	74	412	234	180	0.6	157	194	368	181	0.597777777777778	9	682	39	170	0.622222222222222	576	31	121	172	0.617777777777778	267	189	242	202	0.551111111111111	11	538	187	164	0.635555555555556	51	372	311	166	0.631111111111111	60	434	200	206	0.542222222222222	72	401	259	168	0.626666666666667	645	23	65	167
150	68	396	253	183	0.593333333333333	157	215	368	160	0.644444444444444	14	669	39	178	0.604444444444444	578	20	127	175	0.611111111111111	305	171	232	192	0.573333333333333	8	538	187	167	0.628888888888889	48	365	304	183	0.593333333333333	46	441	219	194	0.568888888888889	95	350	301	154	0.657777777777778	628	10	70	192
151	74	369	243	214	0.524444444444444	162	208	361	169	0.624444444444444	19	657	37	187	0.584444444444444	590	32	99	179	0.602222222222222	307	150	255	188	0.582222222222222	8	529	187	176	0.608888888888889	58	347	322	173	0.615555555555556	40	435	231	194	0.568888888888889	76	376	272	176	0.608888888888889	635	15	76	174
152	69	376	250	205	0.544444444444445	165	215	363	157	0.651111111111111	13	660	38	189	0.58	590	25	110	175	0.611111111111111	286	181	268	165	0.633333333333333	14	520	206	160	0.644444444444444	48	357	296	199	0.557777777777778	57	418	230	195	0.566666666666667	81	379	260	180	0.6	642	20	67	171
153	74	397	256	173	0.615555555555556	172	189	370	169	0.624444444444444	13	667	26	194	0.568888888888889	568	33	129	170	0.622222222222222	296	180	243	181	0.597777777777778	6	526	183	185	0.588888888888889	40	383	292	185	0.588888888888889	52	436	221	191	0.575555555555556	75	349	313	163	0.637777777777778	618	25	57	200
154	64	411	255	170	0.622222222222222	181	186	354	179	0.602222222222222	13	671	35	181	0.597777777777778	568	24	120	188	0.582222222222222	287	160	252	201	0.553333333333333	11	529	210	150	0.666666666666667	57	375	283	185	0.588888888888889	42	451	216	191	0.575555555555556	82	358	265	195	0.566666666666667	596	23	84	197
155	62	413	248	177	0.606666666666667	183	173	353	191	0.575555555555556	24	664	39	173	0.615555555555556	579	33	109	179	0.602222222222222	269	157	276	198	0.56	9	519	176	196	0.564444444444445	49	363	299	189	0.58	53	446	228	173	0.615555555555556	75	362	262	201	0.553333333333333	611	22	70	197
156	79	431	225	165	0.633333333333333	179	171	349	201	0.553333333333333	24	631	48	197	0.562222222222222	575	28	129	168	0.626666666666667	285	176	269	170	0.622222222222222	7	558	190	145	0.677777777777778	45	394	293	168	0.626666666666667	46	452	224	178	0.604444444444444	91	357	243	209	0.535555555555556	649	18	63	170
157	64	390	268	178	0.604444444444444	173	149	387	191	0.575555555555556	15	657	36	192	0.573333333333333	556	33	120	191	0.575555555555556	293	167	264	176	0.608888888888889	4	548	172	176	0.608888888888889	40	372	328	160	0.644444444444444	55	458	212	175	0.611111111111111	83	346	286	185	0.588888888888889	604	25	71	200
158	72	399	248	181	0.597777777777778	212	186	325	177	0.606666666666667	21	678	25	176	0.608888888888889	580	39	98	183	0.593333333333333	297	174	252	177	0.606666666666667	9	533	189	169	0.624444444444444	56	383	274	187	0.584444444444444	40	434	229	197	0.562222222222222	96	356	263	185	0.588888888888889	630	13	67	190
159	62	428	251	159	0.646666666666667	169	201	340	190	0.577777777777778	25	657	30	188	0.582222222222222	576	39	113	172	0.617777777777778	286	154	277	183	0.593333333333333	8	538	180	174	0.613333333333333	54	370	313	163	0.637777777777778	56	434	221	189	0.58	108	356	251	185	0.588888888888889	627	16	82	175
160	91	368	267	174	0.613333333333333	155	182	383	180	0.6	17	651	39	193	0.571111111111111	581	31	131	157	0.651111111111111	281	178	254	187	0.584444444444444	14	540	189	157	0.651111111111111	60	355	317	168	0.626666666666667	51	439	218	192	0.573333333333333	76	364	281	179	0.602222222222222	630	23	77	170
161	57	397	250	196	0.564444444444445	166	194	360	180	0.6	18	664	25	193	0.571111111111111	585	20	117	178	0.604444444444444	294	161	263	182	0.595555555555556	10	528	194	168	0.626666666666667	48	388	292	172	0.617777777777778	48	432	234	186	0.586666666666667	86	355	306	153	0.66	644	15	69	172
162	77	415	233	175	0.611111111111111	176	192	345	187	0.584444444444444	21	649	30	200	0.555555555555556	586	34	101	179	0.602222222222222	279	149	282	190	0.577777777777778	9	546	166	179	0.602222222222222	43	380	301	176	0.608888888888889	57	416	219	208	0.537777777777778	92	376	261	171	0.62	611	28	70	191
163	55	397	256	192	0.573333333333333	187	169	387	157	0.651111111111111	12	672	34	182	0.595555555555556	600	29	111	160	0.644444444444444	302	158	247	193	0.571111111111111	6	508	211	175	0.611111111111111	50	362	302	186	0.586666666666667	46	472	200	182	0.595555555555556	82	356	263	199	0.557777777777778	607	15	70	208
164	66	418	231	185	0.588888888888889	163	188	374	175	0.611111111111111	14	684	41	161	0.642222222222222	582	30	115	173	0.615555555555556	265	166	295	174	0.613333333333333	9	548	190	153	0.66	44	378	316	162	0.64	49	424	217	210	0.533333333333333	96	373	278	153	0.66	625	21	81	173
165	88	392	235	185	0.588888888888889	189	162	370	179	0.602222222222222	18	648	26	208	0.537777777777778	581	30	128	161	0.642222222222222	279	184	258	179	0.602222222222222	14	523	183	180	0.6	36	382	313	169	0.624444444444444	48	442	227	183	0.593333333333333	70	356	288	186	0.586666666666667	615	13	75	197
166	64	411	241	184	0.591111111111111	154	210	344	192	0.573333333333333	20	654	40	186	0.586666666666667	600	29	96	175	0.611111111111111	255	164	280	201	0.553333333333333	10	534	203	153	0.66	47	364	308	181	0.597777777777778	43	461	213	183	0.593333333333333	89	346	275	190	0.577777777777778	629	16	75	180
167	68	411	251	170	0.622222222222222	166	199	359	176	0.608888888888889	26	648	41	185	0.588888888888889	578	19	122	181	0.597777777777778	294	144	280	182	0.595555555555556	8	531	199	162	0.64	46	380	309	165	0.633333333333333	50	401	276	173	0.615555555555556	78	381	286	155	0.655555555555556	639	19	70	172
168	77	404	243	176	0.608888888888889	150	194	383	173	0.615555555555556	10	638	29	223	0.504444444444444	586	32	100	182	0.595555555555556	272	172	260	196	0.564444444444445	4	545	182	169	0.624444444444444	58	371	285	186	0.586666666666667	47	467	218	168	0.626666666666667	92	358	252	198	0.56	623	18	69	190
169	82	403	249	166	0.631111111111111	158	174	386	182	0.595555555555556	11	658	47	184	0.591111111111111	575	30	128	167	0.628888888888889	296	178	248	178	0.604444444444444	12	540	175	173	0.615555555555556	42	377	296	185	0.588888888888889	46	441	211	202	0.551111111111111	88	352	286	174	0.613333333333333	643	22	84	151
170	79	408	238	175	0.611111111111111	145	191	380	184	0.591111111111111	16	654	44	186	0.586666666666667	590	27	118	165	0.633333333333333	277	171	267	185	0.588888888888889	7	526	196	171	0.62	56	397	267	180	0.6	58	432	221	189	0.58	78	372	262	188	0.582222222222222	597	22	89	192
171	69	411	260	160	0.644444444444444	147	210	349	194	0.568888888888889	23	685	33	159	0.646666666666667	567	30	126	177	0.606666666666667	301	177	255	167	0.628888888888889	12	537	190	161	0.642222222222222	46	377	291	186	0.586666666666667	57	443	226	174	0.613333333333333	87	361	269	183	0.593333333333333	608	20	76	196
172	83	387	251	179	0.602222222222222	145	192	387	176	0.608888888888889	24	649	42	185	0.588888888888889	571	31	111	187	0.584444444444444	282	165	260	193	0.571111111111111	7	526	205	162	0.64	50	381	302	167	0.628888888888889	51	420	229	200	0.555555555555556	76	361	275	188	0.582222222222222	625	23	77	175
173	76	411	237	176	0.608888888888889	166	194	361	179	0.602222222222222	23	677	34	166	0.631111111111111	594	21	100	185	0.588888888888889	285	155	285	175	0.611111111111111	13	527	189	171	0.62	46	353	312	189	0.58	46	420	248	186	0.586666666666667	99	338	274	189	0.58	619	21	80	180
174	69	407	250	174	0.613333333333333	164	180	367	189	0.58	18	659	36	187	0.584444444444444	556	39	121	184	0.591111111111111	308	159	243	190	0.577777777777778	11	548	184	157	0.651111111111111	50	365	302	183	0.593333333333333	51	457	215	177	0.606666666666667	104	371	246	179	0.602222222222222	642	18	84	156
175	75	392	249	184	0.591111111111111	195	180	336	189	0.58	18	630	42	210	0.533333333333333	583	32	102	183	0.593333333333333	280	184	255	181	0.597777777777778	10	532	193	165	0.633333333333333	47	403	273	177	0.606666666666667	46	431	221	202	0.551111111111111	79	364	277	180	0.6	631	23	71	175
176	63	432	220	185	0.588888888888889	174	168	372	186	0.586666666666667	18	650	40	192	0.573333333333333	598	27	107	168	0.626666666666667	311	160	259	170	0.622222222222222	7	535	197	161	0.642222222222222	48	368	284	200	0.555555555555556	51	432	246	171	0.62	106	358	272	164	0.635555555555556	629	14	74	183
177	70	436	234	160	0.644444444444444	167	175	375	183	0.593333333333333	33	646	38	183	0.593333333333333	583	29	122	166	0.631111111111111	260	161	288	191	0.575555555555556	17	536	163	184	0.591111111111111	45	362	310	183	0.593333333333333	49	439	217	195	0.566666666666667	71	373	263	193	0.571111111111111	645	21	75	159
178	72	395	260	173	0.615555555555556	177	202	355	166	0.631111111111111	16	657	32	195	0.566666666666667	570	33	128	169	0.624444444444444	292	165	250	193	0.571111111111111	4	537	189	170	0.622222222222222	55	359	296	190	0.577777777777778	61	422	212	205	0.544444444444445	74	340	292	194	0.568888888888889	632	21	66	181
179	76	387	251	186	0.586666666666667	165	207	360	168	0.626666666666667	17	686	38	159	0.646666666666667	560	29	127	184	0.591111111111111	306	175	248	171	0.62	11	549	189	151	0.664444444444444	47	376	306	171	0.62	52	443	233	172	0.617777777777778	77	389	269	165	0.633333333333333	604	16	80	200
180	80	408	236	176	0.608888888888889	152	208	353	187	0.584444444444444	18	667	38	177	0.606666666666667	574	36	119	171	0.62	282	170	260	188	0.582222222222222	2	534	183	181	0.597777777777778	52	364	296	188	0.582222222222222	56	443	217	184	0.591111111111111	89	366	290	155	0.655555555555556	642	20	74	164
181	68	415	228	189	0.58	159	193	361	187	0.584444444444444	17	642	40	201	0.553333333333333	587	26	109	178	0.604444444444444	284	163	266	187	0.584444444444444	8	560	179	153	0.66	48	363	293	196	0.564444444444445	63	423	225	189	0.58	81	386	255	178	0.604444444444444	626	15	69	190
182	65	427	233	175	0.611111111111111	145	200	387	168	0.626666666666667	27	644	31	198	0.56	586	27	119	168	0.626666666666667	292	193	237	178	0.604444444444444	9	513	203	175	0.611111111111111	54	391	299	156	0.653333333333333	47	436	227	190	0.577777777777778	84	360	270	186	0.586666666666667	601	21	77	201
183	77	394	261	168	0.626666666666667	156	190	387	167	0.628888888888889	16	645	41	198	0.56	566	29	126	179	0.602222222222222	257	161	274	208	0.537777777777778	6	557	187	150	0.666666666666667	50	372	301	177	0.606666666666667	43	436	244	177	0.606666666666667	89	349	282	180	0.6	608	25	79	188
184	96	396	232	176	0.608888888888889	156	188	374	182	0.595555555555556	14	688	34	164	0.635555555555556	578	26	127	169	0.624444444444444	303	160	241	196	0.564444444444445	7	533	190	170	0.622222222222222	55	358	310	177	0.606666666666667	45	421	245	189	0.58	77	375	267	181	0.597777777777778	636	21	75	168
185	69	384	254	193	0.571111111111111	169	169	377	185	0.588888888888889	17	653	31	199	0.557777777777778	572	30	105	193	0.571111111111111	284	163	286	167	0.628888888888889	9	517	198	176	0.608888888888889	59	358	302	181	0.597777777777778	41	446	207	206	0.542222222222222	97	334	277	192	0.573333333333333	618	18	79	185
186	70	417	225	188	0.582222222222222	161	191	353	195	0.566666666666667	13	676	27	184	0.591111111111111	587	37	122	154	0.657777777777778	271	180	258	191	0.575555555555556	14	520	188	178	0.604444444444444	52	374	278	196	0.564444444444445	57	436	222	185	0.588888888888889	94	356	256	194	0.568888888888889	630	20	70	180
187	70	429	226	175	0.611111111111111	187	188	348	177	0.606666666666667	24	662	29	185	0.588888888888889	602	26	117	155	0.655555555555556	325	179	247	149	0.668888888888889	12	507	210	171	0.62	38	380	297	185	0.588888888888889	46	438	238	178	0.604444444444444	81	372	253	194	0.568888888888889	609	19	82	190
188	85	390	257	168	0.626666666666667	158	213	355	174	0.613333333333333	21	650	38	191	0.575555555555556	585	26	109	180	0.6	264	171	281	184	0.591111111111111	7	526	189	178	0.604444444444444	34	373	305	188	0.582222222222222	48	438	232	182	0.595555555555556	90	387	239	184	0.591111111111111	639	17	70	174
189	80	406	228	186	0.586666666666667	178	198	354	170	0.622222222222222	23	668	26	183	0.593333333333333	586	22	128	164	0.635555555555556	286	163	275	176	0.608888888888889	7	529	176	188	0.582222222222222	46	393	282	179	0.602222222222222	57	446	201	196	0.564444444444445	73	363	280	184	0.591111111111111	633	18	75	174
190	71	413	238	178	0.604444444444444	165	197	348	190	0.577777777777778	25	651	37	187	0.584444444444444	570	27	118	185	0.588888888888889	289	196	241	174	0.613333333333333	8	549	181	162	0.64	43	367	321	169	0.624444444444444	51	445	226	178	0.604444444444444	83	362	280	175	0.611111111111111	622	18	81	179
191	72	407	243	178	0.604444444444444	163	208	363	166	0.631111111111111	18	647	27	208	0.537777777777778	573	34	104	189	0.58	287	150	265	198	0.56	11	522	205	162	0.64	51	382	290	177	0.606666666666667	43	439	233	185	0.588888888888889	91	347	274	188	0.582222222222222	621	14	65	200
192	56	406	250	188	0.582222222222222	168	208	363	161	0.642222222222222	21	647	34	198	0.56	568	29	128	175	0.611111111111111	287	155	264	194	0.568888888888889	9	549	193	149	0.668888888888889	48	395	283	174	0.613333333333333	40	449	222	189	0.58	81	353	273	193	0.571111111111111	615	14	74	197
193	69	403	239	189	0.58	144	199	364	193	0.571111111111111	23	648	45	184	0.591111111111111	562	29	114	195	0.566666666666667	276	171	291	162	0.64	7	554	165	174	0.613333333333333	47	357	305	191	0.575555555555556	58	448	214	180	0.6	78	341	290	191	0.575555555555556	631	21	69	179
194	75	361	281	183	0.593333333333333	179	205	337	179	0.602222222222222	19	674	25	182	0.595555555555556	602	21	122	155	0.655555555555556	269	165	286	180	0.6	11	547	167	175	0.611111111111111	58	339	311	192	0.573333333333333	47	464	216	173	0.615555555555556	99	373	241	187	0.584444444444444	609	23	78	190
195	79	375	276	170	0.622222222222222	171	175	360	194	0.568888888888889	21	656	44	179	0.602222222222222	568	40	109	183	0.593333333333333	298	164	259	179	0.602222222222222	13	519	183	185	0.588888888888889	55	362	281	202	0.551111111111111	44	459	222	175	0.611111111111111	77	340	294	189	0.58	630	18	81	171
196	69	389	253	189	0.58	162	192	360	186	0.586666666666667	17	671	33	179	0.602222222222222	567	28	110	195	0.566666666666667	273	183	273	171	0.62	18	539	194	149	0.668888888888889	46	347	293	214	0.524444444444444	50	439	226	185	0.588888888888889	81	344	290	185	0.588888888888889	634	23	66	177
197	67	404	262	167	0.628888888888889	154	197	353	196	0.564444444444445	14	655	38	193	0.571111111111111	580	25	116	179	0.602222222222222	277	158	269	196	0.564444444444445	10	551	171	168	0.626666666666667	49	396	301	154	0.657777777777778	47	431	238	184	0.591111111111111	79	362	282	177	0.606666666666667	635	21	71	173
198	73	415	235	177	0.606666666666667	177	197	334	192	0.573333333333333	12	666	48	174	0.613333333333333	580	28	112	180	0.6	296	168	254	182	0.595555555555556	9	528	190	173	0.615555555555556	45	380	288	187	0.584444444444444	55	430	245	170	0.622222222222222	78	356	279	187	0.584444444444444	639	23	80	158
199	62	415	250	173	0.615555555555556	153	189	369	189	0.58	15	661	30	194	0.568888888888889	588	19	111	182	0.595555555555556	306	172	228	194	0.568888888888889	7	542	174	177	0.606666666666667	47	387	291	175	0.611111111111111	54	434	248	164	0.635555555555556	81	355	278	186	0.586666666666667	622	20	81	177
200	66	397	239	198	0.56	162	188	361	189	0.58	20	656	49	175	0.611111111111111	584	25	132	159	0.646666666666667	284	157	255	204	0.546666666666667	7	538	186	169	0.624444444444444	43	360	318	179	0.602222222222222	47	428	239	186	0.586666666666667	79	362	267	192	0.573333333333333	611	22	74	193
[truncated: 451 more columns]
