# Supplementary material for: Experimental benchmarking of quantum state overlap estimation strategies with photonic systems
Source: Light Sci Appl. 2025 Feb 12;14:83. doi: 10.1038/s41377-025-01755-8 (PMC11814415; doi:10.1038/s41377-025-01755-8)
Supplement: Supplementary file 3 — Dataset all [file 41377_2025_1755_MOESM3_ESM.zip › overlap_estimation_data/3_SCM_data/SCM_c07.csv]

Data No.	E1_Counts (m =1)	E2_Counts (m =1)	E3_Counts (m =1)	E4_Counts (m =1)	Estimated overlaps (m =1)	E1_Counts (m =2)	E2_Counts (m =2)	E3_Counts (m =2)	E4_Counts (m =2)	Estimated overlaps (m =2)	E1_Counts (m =3)	E2_Counts (m =3)	E3_Counts (m =3)	E4_Counts (m =3)	Estimated overlaps (m =3)	E1_Counts (m =4)	E2_Counts (m =4)	E3_Counts (m =4)	E4_Counts (m =4)	Estimated overlaps (m =4)	E1_Counts (m =5)	E2_Counts (m =5)	E3_Counts (m =5)	E4_Counts (m =5)	Estimated overlaps (m =5)	E1_Counts (m =6)	E2_Counts (m =6)	E3_Counts (m =6)	E4_Counts (m =6)	Estimated overlaps (m =6)	E1_Counts (m =7)	E2_Counts (m =7)	E3_Counts (m =7)	E4_Counts (m =7)	Estimated overlaps (m =7)	E1_Counts (m =8)	E2_Counts (m =8)	E3_Counts (m =8)	E4_Counts (m =8)	Estimated overlaps (m =8)	E1_Counts (m =9)	E2_Counts (m =9)	E3_Counts (m =9)	E4_Counts (m =9)	Estimated overlaps (m =9)	E1_Counts (m =10)	E2_Counts (m =10)	E3_Counts (m =10)	E4_Counts (m =10)
1	7	715	32	146	0.675555555555556	33	533	208	126	0.72	584	20	155	141	0.686666666666667	167	271	317	145	0.677777777777778	347	91	331	131	0.708888888888889	286	69	430	115	0.744444444444444	433	55	281	131	0.708888888888889	740	11	22	127	0.717777777777778	22	639	111	128	0.715555555555556	139	240	378	143
2	6	692	44	158	0.648888888888889	44	566	179	111	0.753333333333333	598	16	153	133	0.704444444444444	148	300	333	119	0.735555555555556	336	115	326	123	0.726666666666667	261	67	459	113	0.748888888888889	422	43	290	145	0.677777777777778	700	9	35	156	0.653333333333333	14	652	95	139	0.691111111111111	105	276	381	138
3	9	717	38	136	0.697777777777778	36	554	186	124	0.724444444444444	595	12	149	144	0.68	171	298	302	129	0.713333333333333	361	82	347	110	0.755555555555556	278	56	431	135	0.7	452	60	256	132	0.706666666666667	739	7	25	129	0.713333333333333	23	625	111	141	0.686666666666667	122	271	366	141
4	1	709	41	149	0.668888888888889	39	566	165	130	0.711111111111111	585	16	165	134	0.702222222222222	162	276	334	128	0.715555555555556	340	90	331	139	0.691111111111111	223	77	452	148	0.671111111111111	424	41	282	153	0.66	733	11	29	127	0.717777777777778	28	630	105	137	0.695555555555555	117	271	372	140
5	7	696	43	154	0.657777777777778	46	544	177	133	0.704444444444444	596	19	152	133	0.704444444444444	157	287	314	142	0.684444444444444	342	105	323	130	0.711111111111111	273	57	442	128	0.715555555555556	431	52	290	127	0.717777777777778	727	6	27	140	0.688888888888889	22	655	99	124	0.724444444444444	136	271	362	131
6	7	707	43	143	0.682222222222222	30	574	165	131	0.708888888888889	580	13	166	141	0.686666666666667	167	306	300	127	0.717777777777778	345	101	329	125	0.722222222222222	238	63	440	159	0.646666666666667	427	50	276	147	0.673333333333333	733	8	23	136	0.697777777777778	25	606	116	153	0.66	108	281	384	127
7	2	743	34	121	0.731111111111111	31	550	195	124	0.724444444444444	588	14	134	164	0.635555555555556	151	286	339	124	0.724444444444444	347	102	313	138	0.693333333333333	285	74	386	155	0.655555555555556	424	43	303	130	0.711111111111111	720	12	33	135	0.7	20	644	99	137	0.695555555555555	111	282	357	150
8	3	702	58	137	0.695555555555555	43	563	179	115	0.744444444444444	579	19	161	141	0.686666666666667	153	320	283	144	0.68	367	94	322	117	0.74	282	67	420	131	0.708888888888889	413	58	285	144	0.68	733	3	25	139	0.691111111111111	17	658	101	124	0.724444444444444	128	274	365	133
9	5	694	47	154	0.657777777777778	35	557	184	124	0.724444444444444	565	16	164	155	0.655555555555556	160	299	325	116	0.742222222222222	341	101	334	124	0.724444444444444	293	63	400	144	0.68	434	38	291	137	0.695555555555555	730	7	33	130	0.711111111111111	18	622	109	151	0.664444444444444	118	289	355	138
10	3	722	39	136	0.697777777777778	26	567	183	124	0.724444444444444	595	16	141	148	0.671111111111111	164	307	299	130	0.711111111111111	334	100	331	135	0.7	280	78	402	140	0.688888888888889	415	51	291	143	0.682222222222222	719	3	28	150	0.666666666666667	24	616	113	147	0.673333333333333	130	278	343	149
11	4	713	33	150	0.666666666666667	44	535	180	141	0.686666666666667	588	20	166	126	0.72	152	306	313	129	0.713333333333333	338	85	355	122	0.728888888888889	268	66	419	147	0.673333333333333	427	44	294	135	0.7	737	4	21	138	0.693333333333333	24	634	119	123	0.726666666666667	121	291	344	144
12	2	693	54	151	0.664444444444444	50	531	194	125	0.722222222222222	546	19	185	150	0.666666666666667	149	314	316	121	0.731111111111111	334	110	315	141	0.686666666666667	249	70	446	135	0.7	476	46	256	122	0.728888888888889	750	3	26	121	0.731111111111111	29	636	88	147	0.673333333333333	108	274	354	164
13	2	704	49	145	0.677777777777778	31	548	195	126	0.72	581	13	165	141	0.686666666666667	144	320	309	127	0.717777777777778	349	84	345	122	0.728888888888889	273	65	427	135	0.7	423	47	285	145	0.677777777777778	750	2	27	121	0.731111111111111	27	614	122	137	0.695555555555555	129	270	351	150
14	2	697	38	163	0.637777777777778	34	558	186	122	0.728888888888889	563	18	176	143	0.682222222222222	161	294	305	140	0.688888888888889	351	85	320	144	0.68	267	64	436	133	0.704444444444444	420	43	307	130	0.711111111111111	718	7	25	150	0.666666666666667	24	633	101	142	0.684444444444444	111	268	383	138
15	4	700	49	147	0.673333333333333	34	550	184	132	0.706666666666667	568	19	159	154	0.657777777777778	177	281	298	144	0.68	337	87	328	148	0.671111111111111	270	61	434	135	0.7	425	52	286	137	0.695555555555555	730	7	28	135	0.7	24	648	112	116	0.742222222222222	124	283	361	132
16	2	721	38	139	0.691111111111111	30	564	153	153	0.66	585	15	163	137	0.695555555555555	162	281	313	144	0.68	370	98	312	120	0.733333333333333	267	68	425	140	0.688888888888889	459	51	256	134	0.702222222222222	728	6	30	136	0.697777777777778	18	627	120	135	0.7	116	287	356	141
17	6	712	36	146	0.675555555555556	33	546	181	140	0.688888888888889	613	14	147	126	0.72	180	275	323	122	0.728888888888889	356	97	330	117	0.74	288	61	409	142	0.684444444444444	431	46	296	127	0.717777777777778	745	8	22	125	0.722222222222222	28	639	103	130	0.711111111111111	126	280	344	150
18	6	710	39	145	0.677777777777778	41	533	190	136	0.697777777777778	581	18	160	141	0.686666666666667	159	281	333	127	0.717777777777778	349	91	337	123	0.726666666666667	267	53	425	155	0.655555555555556	431	45	277	147	0.673333333333333	742	11	25	122	0.728888888888889	26	627	116	131	0.708888888888889	113	262	379	146
19	4	731	52	113	0.748888888888889	35	559	186	120	0.733333333333333	572	20	151	157	0.651111111111111	157	291	332	120	0.733333333333333	337	88	359	116	0.742222222222222	262	78	412	148	0.671111111111111	449	46	280	125	0.722222222222222	727	7	25	141	0.686666666666667	21	630	106	143	0.682222222222222	116	275	373	136
20	1	722	42	135	0.7	41	568	169	122	0.728888888888889	580	20	150	150	0.666666666666667	160	307	305	128	0.715555555555556	366	83	335	116	0.742222222222222	262	70	415	153	0.66	446	47	277	130	0.711111111111111	750	6	32	112	0.751111111111111	28	601	131	140	0.688888888888889	117	284	366	133
21	6	714	46	134	0.702222222222222	37	560	188	115	0.744444444444444	615	7	134	144	0.68	166	280	298	156	0.653333333333333	370	78	331	121	0.731111111111111	283	67	399	151	0.664444444444444	454	42	275	129	0.713333333333333	735	7	20	138	0.693333333333333	25	627	109	139	0.691111111111111	128	281	356	135
22	6	669	55	170	0.622222222222222	47	535	205	113	0.748888888888889	596	21	143	140	0.688888888888889	146	315	329	110	0.755555555555556	358	102	324	116	0.742222222222222	257	82	421	140	0.688888888888889	441	54	278	127	0.717777777777778	753	5	17	125	0.722222222222222	22	634	100	144	0.68	108	279	351	162
23	3	707	48	142	0.684444444444444	35	589	156	120	0.733333333333333	590	14	157	139	0.691111111111111	148	319	309	124	0.724444444444444	363	93	321	123	0.726666666666667	284	72	415	129	0.713333333333333	439	51	271	139	0.691111111111111	717	10	25	148	0.671111111111111	20	646	99	135	0.7	107	276	369	148
24	5	707	39	149	0.668888888888889	34	565	179	122	0.728888888888889	573	11	169	147	0.673333333333333	183	296	284	137	0.695555555555555	354	80	315	151	0.664444444444444	271	61	418	150	0.666666666666667	434	52	269	145	0.677777777777778	749	9	24	118	0.737777777777778	23	630	107	140	0.688888888888889	127	263	366	144
25	5	729	40	126	0.72	34	537	188	141	0.686666666666667	584	18	160	138	0.693333333333333	141	274	349	136	0.697777777777778	343	105	344	108	0.76	291	76	410	123	0.726666666666667	459	40	263	138	0.693333333333333	720	8	23	149	0.668888888888889	22	637	113	128	0.715555555555556	108	290	362	140
26	3	710	58	129	0.713333333333333	35	561	179	125	0.722222222222222	605	15	140	140	0.688888888888889	164	312	300	124	0.724444444444444	393	100	278	129	0.713333333333333	266	74	405	155	0.655555555555556	437	44	288	131	0.708888888888889	746	8	27	119	0.735555555555556	28	642	88	142	0.684444444444444	111	281	374	134
27	3	708	45	144	0.68	40	539	201	120	0.733333333333333	563	15	183	139	0.691111111111111	162	301	316	121	0.731111111111111	338	98	331	133	0.704444444444444	281	68	418	133	0.704444444444444	432	38	287	143	0.682222222222222	741	6	22	131	0.708888888888889	25	629	101	145	0.677777777777778	124	256	368	152
28	6	730	34	130	0.711111111111111	40	559	172	129	0.713333333333333	622	11	145	122	0.728888888888889	158	290	318	134	0.702222222222222	387	94	288	131	0.708888888888889	258	59	438	145	0.677777777777778	422	38	303	137	0.695555555555555	727	7	36	130	0.711111111111111	28	627	111	134	0.702222222222222	130	268	352	150
29	6	717	39	138	0.693333333333333	34	564	186	116	0.742222222222222	584	9	152	155	0.655555555555556	139	296	338	127	0.717777777777778	352	101	329	118	0.737777777777778	248	64	445	143	0.682222222222222	430	48	295	127	0.717777777777778	731	9	32	128	0.715555555555556	19	642	105	134	0.702222222222222	138	248	377	137
30	3	703	45	149	0.668888888888889	37	540	212	111	0.753333333333333	587	17	158	138	0.693333333333333	168	304	311	117	0.74	368	103	309	120	0.733333333333333	292	69	384	155	0.655555555555556	424	50	284	142	0.684444444444444	741	3	27	129	0.713333333333333	25	640	94	141	0.686666666666667	109	287	359	145
31	4	717	33	146	0.675555555555556	36	584	171	109	0.757777777777778	557	16	170	157	0.651111111111111	157	287	315	141	0.686666666666667	344	102	327	127	0.717777777777778	276	57	431	136	0.697777777777778	428	58	274	140	0.688888888888889	749	6	22	123	0.726666666666667	21	648	108	123	0.726666666666667	132	273	347	148
32	6	711	43	140	0.688888888888889	44	544	185	127	0.717777777777778	563	10	188	139	0.691111111111111	173	294	299	134	0.702222222222222	335	108	326	131	0.708888888888889	317	76	378	129	0.713333333333333	450	52	272	126	0.72	732	7	31	130	0.711111111111111	10	658	97	135	0.7	119	285	367	129
33	2	697	41	160	0.644444444444444	28	554	178	140	0.688888888888889	591	21	159	129	0.713333333333333	171	283	324	122	0.728888888888889	327	117	336	120	0.733333333333333	257	66	434	143	0.682222222222222	436	52	279	133	0.704444444444444	718	15	12	155	0.655555555555556	19	629	108	144	0.68	115	267	380	138
34	0	695	41	164	0.635555555555556	39	511	200	150	0.666666666666667	569	16	155	160	0.644444444444444	144	295	314	147	0.673333333333333	363	90	323	124	0.724444444444444	241	76	436	147	0.673333333333333	428	39	307	126	0.72	733	17	20	130	0.711111111111111	14	643	104	139	0.691111111111111	120	270	375	135
35	6	698	44	152	0.662222222222222	36	552	177	135	0.7	563	18	168	151	0.664444444444444	147	297	309	147	0.673333333333333	370	89	316	125	0.722222222222222	262	65	421	152	0.662222222222222	426	49	301	124	0.724444444444444	733	7	29	131	0.708888888888889	17	630	106	147	0.673333333333333	125	276	350	149
36	3	723	42	132	0.706666666666667	39	567	156	138	0.693333333333333	585	5	166	144	0.68	155	287	331	127	0.717777777777778	356	93	327	124	0.724444444444444	259	79	414	148	0.671111111111111	412	55	304	129	0.713333333333333	760	10	16	114	0.746666666666667	14	642	99	145	0.677777777777778	113	270	368	149
37	2	710	51	137	0.695555555555555	35	565	177	123	0.726666666666667	606	15	158	121	0.731111111111111	138	305	325	132	0.706666666666667	356	101	314	129	0.713333333333333	252	79	426	143	0.682222222222222	451	38	292	119	0.735555555555556	728	10	28	134	0.702222222222222	27	614	109	150	0.666666666666667	109	262	386	143
38	0	695	45	160	0.644444444444444	45	544	181	130	0.711111111111111	551	18	178	153	0.66	148	312	311	129	0.713333333333333	367	104	315	114	0.746666666666667	253	77	423	147	0.673333333333333	464	43	270	123	0.726666666666667	734	9	27	130	0.711111111111111	13	638	113	136	0.697777777777778	104	282	373	141
39	6	700	48	146	0.675555555555556	39	556	196	109	0.757777777777778	584	21	156	139	0.691111111111111	164	284	308	144	0.68	357	94	336	113	0.748888888888889	262	75	419	144	0.68	434	41	275	150	0.666666666666667	717	12	31	140	0.688888888888889	28	612	131	129	0.713333333333333	140	279	337	144
40	7	704	26	163	0.637777777777778	35	562	167	136	0.697777777777778	576	9	152	163	0.637777777777778	150	306	306	138	0.693333333333333	360	92	320	128	0.715555555555556	274	55	435	136	0.697777777777778	438	37	290	135	0.7	724	6	25	145	0.677777777777778	27	623	106	144	0.68	113	247	389	151
41	4	709	54	133	0.704444444444444	37	532	183	148	0.671111111111111	580	12	151	157	0.651111111111111	151	305	312	132	0.706666666666667	365	84	331	120	0.733333333333333	253	77	425	145	0.677777777777778	426	49	282	143	0.682222222222222	748	8	22	122	0.728888888888889	22	625	103	150	0.666666666666667	108	282	373	137
42	7	699	42	152	0.662222222222222	43	555	189	113	0.748888888888889	556	23	172	149	0.668888888888889	151	285	327	137	0.695555555555555	374	88	335	103	0.771111111111111	255	64	430	151	0.664444444444444	454	45	284	117	0.74	740	17	26	117	0.74	31	616	104	149	0.668888888888889	116	272	360	152
43	4	711	45	140	0.688888888888889	43	571	170	116	0.742222222222222	604	19	141	136	0.697777777777778	166	277	320	137	0.695555555555555	337	89	353	121	0.731111111111111	248	63	436	153	0.66	435	34	298	133	0.704444444444444	754	8	22	116	0.742222222222222	21	624	108	147	0.673333333333333	120	255	369	156
44	4	704	43	149	0.668888888888889	47	530	191	132	0.706666666666667	588	16	143	153	0.66	160	266	344	130	0.711111111111111	359	88	333	120	0.733333333333333	249	69	413	169	0.624444444444444	440	56	268	136	0.697777777777778	721	6	31	142	0.684444444444444	17	613	121	149	0.668888888888889	129	271	341	159
45	3	726	33	138	0.693333333333333	37	546	185	132	0.706666666666667	592	15	137	156	0.653333333333333	168	290	304	138	0.693333333333333	345	98	329	128	0.715555555555556	258	82	417	143	0.682222222222222	418	43	296	143	0.682222222222222	736	5	31	128	0.715555555555556	16	644	108	132	0.706666666666667	111	282	371	136
46	3	706	47	144	0.68	28	579	187	106	0.764444444444444	607	11	142	140	0.688888888888889	154	315	296	135	0.7	361	98	314	127	0.717777777777778	262	66	433	139	0.691111111111111	434	50	288	128	0.715555555555556	710	11	33	146	0.675555555555556	23	649	104	124	0.724444444444444	133	282	351	134
47	3	720	44	133	0.704444444444444	49	528	203	120	0.733333333333333	584	8	162	146	0.675555555555556	156	278	317	149	0.668888888888889	346	108	332	114	0.746666666666667	268	77	400	155	0.655555555555556	455	44	266	135	0.7	740	8	31	121	0.731111111111111	28	606	133	133	0.704444444444444	123	246	354	177
48	3	709	49	139	0.691111111111111	44	555	184	117	0.74	565	19	153	163	0.637777777777778	148	290	326	136	0.697777777777778	351	93	327	129	0.713333333333333	273	58	426	143	0.682222222222222	450	45	268	137	0.695555555555555	739	11	23	127	0.717777777777778	23	620	112	145	0.677777777777778	115	293	342	150
49	4	711	48	137	0.695555555555555	37	557	205	101	0.775555555555556	586	16	166	132	0.706666666666667	158	305	319	118	0.737777777777778	346	105	325	124	0.724444444444444	292	62	416	130	0.711111111111111	419	50	288	143	0.682222222222222	734	6	26	134	0.702222222222222	26	647	99	128	0.715555555555556	112	284	361	143
50	6	710	42	142	0.684444444444444	35	549	194	122	0.728888888888889	565	11	165	159	0.646666666666667	143	302	328	127	0.717777777777778	341	111	319	129	0.713333333333333	251	72	440	137	0.695555555555555	431	35	281	153	0.66	738	9	31	122	0.728888888888889	32	637	106	125	0.722222222222222	116	292	349	143
51	3	717	37	143	0.682222222222222	34	540	180	146	0.675555555555556	589	16	159	136	0.697777777777778	147	292	344	117	0.74	339	102	320	139	0.691111111111111	283	76	397	144	0.68	459	56	263	122	0.728888888888889	747	5	25	123	0.726666666666667	21	627	120	132	0.706666666666667	121	267	370	142
52	1	687	47	165	0.633333333333333	33	544	178	145	0.677777777777778	618	12	145	125	0.722222222222222	153	289	319	139	0.691111111111111	339	84	339	138	0.693333333333333	260	66	421	153	0.66	443	57	272	128	0.715555555555556	750	8	30	112	0.751111111111111	20	612	119	149	0.668888888888889	132	288	341	139
53	1	713	42	144	0.68	42	567	175	116	0.742222222222222	577	17	162	144	0.68	178	280	325	117	0.74	348	96	334	122	0.728888888888889	246	73	415	166	0.631111111111111	465	42	274	119	0.735555555555556	730	5	27	138	0.693333333333333	24	642	90	144	0.68	104	280	382	134
54	4	728	40	128	0.715555555555556	34	538	182	146	0.675555555555556	581	14	147	158	0.648888888888889	176	258	328	138	0.693333333333333	337	85	329	149	0.668888888888889	275	63	430	132	0.706666666666667	431	39	294	136	0.697777777777778	737	9	30	124	0.724444444444444	19	624	106	151	0.664444444444444	115	295	355	135
55	6	703	42	149	0.668888888888889	42	544	189	125	0.722222222222222	592	22	154	132	0.706666666666667	153	294	328	125	0.722222222222222	346	109	323	122	0.728888888888889	285	60	420	135	0.7	424	58	269	149	0.668888888888889	757	11	30	102	0.773333333333333	16	648	105	131	0.708888888888889	110	257	386	147
56	5	705	45	145	0.677777777777778	41	547	191	121	0.731111111111111	592	11	140	157	0.651111111111111	156	294	309	141	0.686666666666667	351	92	318	139	0.691111111111111	262	73	416	149	0.668888888888889	425	57	271	147	0.673333333333333	740	9	27	124	0.724444444444444	25	632	117	126	0.72	119	252	374	155
57	3	719	36	142	0.684444444444444	48	563	175	114	0.746666666666667	603	12	151	134	0.702222222222222	156	308	303	133	0.704444444444444	357	83	333	127	0.717777777777778	252	71	430	147	0.673333333333333	431	36	305	128	0.715555555555556	742	9	23	126	0.72	20	630	114	136	0.697777777777778	111	269	394	126
58	3	704	42	151	0.664444444444444	45	554	186	115	0.744444444444444	556	13	180	151	0.664444444444444	157	283	313	147	0.673333333333333	347	105	321	127	0.717777777777778	268	77	411	144	0.68	443	48	260	149	0.668888888888889	733	6	29	132	0.706666666666667	25	644	113	118	0.737777777777778	139	271	355	135
59	2	731	47	120	0.733333333333333	40	559	177	124	0.724444444444444	578	13	171	138	0.693333333333333	158	314	294	134	0.702222222222222	317	102	364	117	0.74	255	56	428	161	0.642222222222222	465	39	259	137	0.695555555555555	740	7	39	114	0.746666666666667	27	627	106	140	0.688888888888889	114	311	341	134
60	5	686	55	154	0.657777777777778	34	563	186	117	0.74	571	14	154	161	0.642222222222222	159	299	307	135	0.7	360	86	328	126	0.72	276	69	423	132	0.706666666666667	456	51	260	133	0.704444444444444	726	14	19	141	0.686666666666667	25	635	107	133	0.704444444444444	122	287	342	149
61	3	715	48	134	0.702222222222222	39	578	165	118	0.737777777777778	597	13	160	130	0.711111111111111	170	270	317	143	0.682222222222222	346	84	343	127	0.717777777777778	242	61	438	159	0.646666666666667	444	48	263	145	0.677777777777778	755	9	16	120	0.733333333333333	19	620	116	145	0.677777777777778	126	275	348	151
62	4	700	43	153	0.66	33	555	189	123	0.726666666666667	589	12	166	133	0.704444444444444	155	302	321	122	0.728888888888889	375	80	309	136	0.697777777777778	241	75	439	145	0.677777777777778	445	49	268	138	0.693333333333333	727	10	26	137	0.695555555555555	30	625	115	130	0.711111111111111	102	276	376	146
63	3	705	50	142	0.684444444444444	32	562	183	123	0.726666666666667	591	17	157	135	0.7	162	274	312	152	0.662222222222222	340	98	337	125	0.722222222222222	277	67	412	144	0.68	422	46	289	143	0.682222222222222	742	8	23	127	0.717777777777778	27	634	109	130	0.711111111111111	119	273	370	138
64	3	710	49	138	0.693333333333333	26	535	205	134	0.702222222222222	584	15	168	133	0.704444444444444	153	291	317	139	0.691111111111111	320	108	336	136	0.697777777777778	299	71	408	122	0.728888888888889	449	44	270	137	0.695555555555555	748	6	26	120	0.733333333333333	20	629	120	131	0.708888888888889	118	264	348	170
65	5	716	39	140	0.688888888888889	44	547	177	132	0.706666666666667	595	15	159	131	0.708888888888889	177	287	295	141	0.686666666666667	334	102	340	124	0.724444444444444	264	75	414	147	0.673333333333333	445	53	272	130	0.711111111111111	721	7	21	151	0.664444444444444	20	622	119	139	0.691111111111111	104	279	362	155
66	2	703	49	146	0.675555555555556	27	569	181	123	0.726666666666667	597	12	163	128	0.715555555555556	163	288	326	123	0.726666666666667	362	101	319	118	0.737777777777778	263	79	399	159	0.646666666666667	440	42	264	154	0.657777777777778	724	12	28	136	0.697777777777778	26	636	93	145	0.677777777777778	111	281	364	144
67	7	713	47	133	0.704444444444444	37	532	203	128	0.715555555555556	584	9	161	146	0.675555555555556	165	292	300	143	0.682222222222222	354	87	330	129	0.713333333333333	260	71	430	139	0.691111111111111	445	50	261	144	0.68	707	7	42	144	0.68	27	637	109	127	0.717777777777778	102	269	381	148
68	4	729	26	141	0.686666666666667	32	555	196	117	0.74	603	17	138	142	0.684444444444444	158	301	319	122	0.728888888888889	363	88	344	105	0.766666666666667	287	76	403	134	0.702222222222222	434	43	285	138	0.693333333333333	740	4	26	130	0.711111111111111	25	632	106	137	0.695555555555555	120	272	362	146
69	6	712	41	141	0.686666666666667	38	552	185	125	0.722222222222222	607	12	149	132	0.706666666666667	157	301	310	132	0.706666666666667	380	84	323	113	0.748888888888889	248	72	470	110	0.755555555555556	441	51	269	139	0.691111111111111	728	9	24	139	0.691111111111111	17	639	115	129	0.713333333333333	113	292	350	145
70	2	708	42	148	0.671111111111111	36	564	168	132	0.706666666666667	569	17	154	160	0.644444444444444	147	328	309	116	0.742222222222222	339	100	330	131	0.708888888888889	267	58	437	138	0.693333333333333	461	57	261	121	0.731111111111111	722	7	26	145	0.677777777777778	27	623	91	159	0.646666666666667	113	274	373	140
71	5	718	38	139	0.691111111111111	45	543	184	128	0.715555555555556	592	16	170	122	0.728888888888889	170	278	319	133	0.704444444444444	352	106	331	111	0.753333333333333	251	63	464	122	0.728888888888889	438	49	280	133	0.704444444444444	715	8	28	149	0.668888888888889	20	629	115	136	0.697777777777778	121	284	347	148
72	1	715	50	134	0.702222222222222	30	570	189	111	0.753333333333333	584	22	158	136	0.697777777777778	147	304	313	136	0.697777777777778	360	104	309	127	0.717777777777778	290	74	398	138	0.693333333333333	435	47	278	140	0.688888888888889	708	12	27	153	0.66	20	610	142	128	0.715555555555556	112	265	358	165
73	2	697	46	155	0.655555555555556	31	559	179	131	0.708888888888889	587	15	151	147	0.673333333333333	165	292	304	139	0.691111111111111	348	93	331	128	0.715555555555556	239	74	441	146	0.675555555555556	443	45	287	125	0.722222222222222	727	9	30	134	0.702222222222222	17	625	108	150	0.666666666666667	112	264	389	135
74	2	705	31	162	0.64	32	566	193	109	0.757777777777778	561	22	181	136	0.697777777777778	119	340	306	135	0.7	336	119	312	133	0.704444444444444	251	52	422	175	0.611111111111111	424	41	306	129	0.713333333333333	741	13	31	115	0.744444444444444	28	620	108	144	0.68	132	273	358	137
75	4	757	30	109	0.757777777777778	35	537	192	136	0.697777777777778	586	12	167	135	0.7	159	282	313	146	0.675555555555556	340	86	353	121	0.731111111111111	290	67	415	128	0.715555555555556	414	53	306	127	0.717777777777778	736	8	36	120	0.733333333333333	22	629	112	137	0.695555555555555	127	247	389	137
76	2	728	41	129	0.713333333333333	38	559	185	118	0.737777777777778	576	17	146	161	0.642222222222222	170	280	317	133	0.704444444444444	341	105	333	121	0.731111111111111	272	67	429	132	0.706666666666667	441	54	280	125	0.722222222222222	730	12	30	128	0.715555555555556	24	636	97	143	0.682222222222222	101	287	371	141
77	2	706	39	153	0.66	26	556	194	124	0.724444444444444	607	19	153	121	0.731111111111111	168	278	315	139	0.691111111111111	334	98	338	130	0.711111111111111	272	68	430	130	0.711111111111111	468	42	280	110	0.755555555555556	726	7	29	138	0.693333333333333	21	637	106	136	0.697777777777778	119	283	355	143
78	1	722	46	131	0.708888888888889	39	554	194	113	0.748888888888889	595	15	155	135	0.7	149	290	313	148	0.671111111111111	343	93	329	135	0.7	272	74	427	127	0.717777777777778	442	37	294	127	0.717777777777778	723	6	31	140	0.688888888888889	19	613	106	162	0.64	108	271	356	165
79	6	709	43	142	0.684444444444444	29	567	175	129	0.713333333333333	595	15	154	136	0.697777777777778	141	320	312	127	0.717777777777778	353	107	332	108	0.76	287	56	421	136	0.697777777777778	447	36	289	128	0.715555555555556	735	5	33	127	0.717777777777778	25	642	98	135	0.7	111	293	342	154
80	3	706	50	141	0.686666666666667	38	546	182	134	0.702222222222222	567	23	171	139	0.691111111111111	161	320	287	132	0.706666666666667	345	93	315	147	0.673333333333333	262	81	415	142	0.684444444444444	440	46	290	124	0.724444444444444	737	7	24	132	0.706666666666667	19	649	100	132	0.706666666666667	118	262	374	146
81	4	710	42	144	0.68	29	536	199	136	0.697777777777778	568	16	166	150	0.666666666666667	169	306	301	124	0.724444444444444	337	110	319	134	0.702222222222222	284	45	415	156	0.653333333333333	435	41	258	166	0.631111111111111	736	9	26	129	0.713333333333333	23	625	102	150	0.666666666666667	125	280	341	154
82	5	730	41	124	0.724444444444444	41	573	173	113	0.748888888888889	582	18	140	160	0.644444444444444	147	325	306	122	0.728888888888889	361	100	323	116	0.742222222222222	257	56	444	143	0.682222222222222	418	57	286	139	0.691111111111111	717	8	38	137	0.695555555555555	26	640	97	137	0.695555555555555	118	274	351	157
83	4	706	41	149	0.668888888888889	39	545	169	147	0.673333333333333	574	12	163	151	0.664444444444444	151	282	327	140	0.688888888888889	338	103	318	141	0.686666666666667	275	68	427	130	0.711111111111111	470	46	257	127	0.717777777777778	725	10	23	142	0.684444444444444	24	642	91	143	0.682222222222222	125	248	367	160
84	5	685	53	157	0.651111111111111	39	542	184	135	0.7	596	10	146	148	0.671111111111111	162	311	313	114	0.746666666666667	337	110	342	111	0.753333333333333	252	80	431	137	0.695555555555555	445	44	275	136	0.697777777777778	757	14	26	103	0.771111111111111	22	635	108	135	0.7	136	252	375	137
85	5	727	46	122	0.728888888888889	39	556	202	103	0.771111111111111	584	17	171	128	0.715555555555556	166	302	312	120	0.733333333333333	359	88	338	115	0.744444444444444	273	59	430	138	0.693333333333333	446	46	261	147	0.673333333333333	719	7	29	145	0.677777777777778	18	663	91	128	0.715555555555556	128	307	340	125
86	6	720	46	128	0.715555555555556	25	563	193	119	0.735555555555556	598	19	132	151	0.664444444444444	170	293	304	133	0.704444444444444	337	104	328	131	0.708888888888889	273	71	417	139	0.691111111111111	449	40	278	133	0.704444444444444	718	10	31	141	0.686666666666667	23	637	100	140	0.688888888888889	127	282	348	143
87	1	715	43	141	0.686666666666667	29	560	184	127	0.717777777777778	590	18	151	141	0.686666666666667	170	288	308	134	0.702222222222222	347	77	317	159	0.646666666666667	268	69	454	109	0.757777777777778	463	46	276	115	0.744444444444444	742	10	17	131	0.708888888888889	21	623	124	132	0.706666666666667	117	280	348	155
88	2	723	43	132	0.706666666666667	37	523	205	135	0.7	600	14	142	144	0.68	164	290	313	133	0.704444444444444	379	95	302	124	0.724444444444444	271	57	437	135	0.7	448	45	265	142	0.684444444444444	735	6	40	119	0.735555555555556	22	651	100	127	0.717777777777778	114	301	345	140
89	3	712	47	138	0.693333333333333	27	567	188	118	0.737777777777778	585	14	146	155	0.655555555555556	172	278	304	146	0.675555555555556	372	102	323	103	0.771111111111111	282	53	422	143	0.682222222222222	432	44	293	131	0.708888888888889	726	5	29	140	0.688888888888889	20	654	101	125	0.722222222222222	125	261	362	152
90	4	694	36	166	0.631111111111111	33	550	202	115	0.744444444444444	594	11	163	132	0.706666666666667	147	303	317	133	0.704444444444444	365	91	314	130	0.711111111111111	278	67	439	116	0.742222222222222	433	50	275	142	0.684444444444444	740	6	25	129	0.713333333333333	28	624	114	134	0.702222222222222	120	261	367	152
91	2	716	46	136	0.697777777777778	37	542	195	126	0.72	604	13	145	138	0.693333333333333	154	297	313	136	0.697777777777778	353	93	319	135	0.7	296	71	371	162	0.64	456	46	282	116	0.742222222222222	744	9	24	123	0.726666666666667	22	623	109	146	0.675555555555556	128	264	366	142
92	5	710	48	137	0.695555555555555	41	545	176	138	0.693333333333333	557	17	176	150	0.666666666666667	161	310	301	128	0.715555555555556	322	91	350	137	0.695555555555555	269	69	411	151	0.664444444444444	438	47	280	135	0.7	729	9	20	142	0.684444444444444	24	654	97	125	0.722222222222222	129	246	384	141
93	1	718	39	142	0.684444444444444	40	546	179	135	0.7	580	16	152	152	0.662222222222222	157	286	309	148	0.671111111111111	351	108	320	121	0.731111111111111	272	67	414	147	0.673333333333333	431	34	299	136	0.697777777777778	731	5	31	133	0.704444444444444	31	628	107	134	0.702222222222222	112	267	380	141
94	3	728	41	128	0.715555555555556	40	539	182	139	0.691111111111111	595	10	160	135	0.7	164	276	334	126	0.72	342	77	341	140	0.688888888888889	253	68	455	124	0.724444444444444	430	49	273	148	0.671111111111111	726	8	33	133	0.704444444444444	25	627	110	138	0.693333333333333	125	249	380	146
95	0	721	40	139	0.691111111111111	40	547	201	112	0.751111111111111	578	24	143	155	0.655555555555556	140	304	332	124	0.724444444444444	367	107	302	124	0.724444444444444	279	82	408	131	0.708888888888889	458	42	272	128	0.715555555555556	725	11	24	140	0.688888888888889	22	636	103	139	0.691111111111111	139	249	368	144
96	1	722	46	131	0.708888888888889	35	541	191	133	0.704444444444444	599	13	139	149	0.668888888888889	170	291	310	129	0.713333333333333	344	112	330	114	0.746666666666667	275	74	435	116	0.742222222222222	433	45	302	120	0.733333333333333	714	16	34	136	0.697777777777778	16	651	109	124	0.724444444444444	106	262	393	139
97	6	696	52	146	0.675555555555556	39	537	203	121	0.731111111111111	579	10	167	144	0.68	150	278	347	125	0.722222222222222	344	88	322	146	0.675555555555556	254	66	425	155	0.655555555555556	434	41	292	133	0.704444444444444	719	9	41	131	0.708888888888889	23	630	99	148	0.671111111111111	123	278	348	151
98	2	725	44	129	0.713333333333333	43	536	193	128	0.715555555555556	560	16	176	148	0.671111111111111	165	296	308	131	0.708888888888889	356	91	339	114	0.746666666666667	270	74	420	136	0.697777777777778	427	44	279	150	0.666666666666667	714	7	28	151	0.664444444444444	23	634	112	131	0.708888888888889	115	268	361	156
99	3	729	42	126	0.72	31	568	197	104	0.768888888888889	586	16	164	134	0.702222222222222	141	333	310	116	0.742222222222222	339	93	344	124	0.724444444444444	277	66	402	155	0.655555555555556	434	42	288	136	0.697777777777778	740	12	27	121	0.731111111111111	21	651	103	125	0.722222222222222	110	291	334	165
100	4	715	39	142	0.684444444444444	33	561	188	118	0.737777777777778	548	21	174	157	0.651111111111111	151	308	310	131	0.708888888888889	357	102	322	119	0.735555555555556	244	82	443	131	0.708888888888889	479	33	273	115	0.744444444444444	730	10	27	133	0.704444444444444	21	628	116	135	0.7	121	257	375	147
101	7	720	51	122	0.728888888888889	37	562	191	110	0.755555555555556	592	12	149	147	0.673333333333333	150	290	330	130	0.711111111111111	344	91	337	128	0.715555555555556	273	83	394	150	0.666666666666667	456	47	266	131	0.708888888888889	750	6	30	114	0.746666666666667	28	642	98	132	0.706666666666667	111	267	389	133
102	6	694	48	152	0.662222222222222	36	593	153	118	0.737777777777778	583	17	150	150	0.666666666666667	160	293	303	144	0.68	376	105	319	100	0.777777777777778	281	66	404	149	0.668888888888889	453	42	273	132	0.706666666666667	712	7	32	149	0.668888888888889	22	612	108	158	0.648888888888889	133	273	358	136
103	5	720	47	128	0.715555555555556	39	544	195	122	0.728888888888889	589	15	144	152	0.662222222222222	169	305	291	135	0.7	358	96	324	122	0.728888888888889	286	68	393	153	0.66	433	45	277	145	0.677777777777778	739	12	27	122	0.728888888888889	28	617	105	150	0.666666666666667	114	285	351	150
104	4	718	48	130	0.711111111111111	28	546	188	138	0.693333333333333	579	13	164	144	0.68	174	326	270	130	0.711111111111111	340	97	343	120	0.733333333333333	288	62	407	143	0.682222222222222	438	51	269	142	0.684444444444444	733	6	28	133	0.704444444444444	30	626	104	140	0.688888888888889	115	278	375	132
105	1	714	41	144	0.68	45	525	197	133	0.704444444444444	556	15	175	154	0.657777777777778	166	299	315	120	0.733333333333333	335	116	315	134	0.702222222222222	250	85	413	152	0.662222222222222	430	42	294	134	0.702222222222222	744	9	31	116	0.742222222222222	22	625	110	143	0.682222222222222	124	271	369	136
106	9	727	51	113	0.748888888888889	36	552	204	108	0.76	580	15	165	140	0.688888888888889	141	322	313	124	0.724444444444444	364	106	309	121	0.731111111111111	270	78	413	139	0.691111111111111	440	47	279	134	0.702222222222222	745	13	25	117	0.74	22	635	100	143	0.682222222222222	123	265	353	159
107	2	720	48	130	0.711111111111111	42	557	181	120	0.733333333333333	598	19	161	122	0.728888888888889	165	318	297	120	0.733333333333333	335	114	335	116	0.742222222222222	266	61	430	143	0.682222222222222	435	48	281	136	0.697777777777778	718	10	36	136	0.697777777777778	28	640	103	129	0.713333333333333	119	293	336	152
108	1	714	35	150	0.666666666666667	31	570	171	128	0.715555555555556	598	15	169	118	0.737777777777778	163	318	278	141	0.686666666666667	358	90	331	121	0.731111111111111	268	59	438	135	0.7	459	42	273	126	0.72	737	4	31	128	0.715555555555556	17	641	117	125	0.722222222222222	112	255	370	163
109	6	706	46	142	0.684444444444444	37	566	173	124	0.724444444444444	577	16	167	140	0.688888888888889	155	299	308	138	0.693333333333333	359	104	328	109	0.757777777777778	256	64	427	153	0.66	413	55	284	148	0.671111111111111	724	8	28	140	0.688888888888889	17	616	117	150	0.666666666666667	96	274	382	148
110	2	720	38	140	0.688888888888889	30	551	184	135	0.7	565	19	151	165	0.633333333333333	140	293	334	133	0.704444444444444	370	103	307	120	0.733333333333333	241	71	436	152	0.662222222222222	410	46	292	152	0.662222222222222	741	10	17	132	0.706666666666667	20	651	97	132	0.706666666666667	120	283	370	127
111	8	677	52	163	0.637777777777778	30	565	187	118	0.737777777777778	597	14	156	133	0.704444444444444	178	295	306	121	0.731111111111111	323	113	330	134	0.702222222222222	279	78	405	138	0.693333333333333	451	51	266	132	0.706666666666667	722	12	24	142	0.684444444444444	25	616	103	156	0.653333333333333	115	273	350	162
112	6	702	43	149	0.668888888888889	40	560	188	112	0.751111111111111	577	15	154	154	0.657777777777778	163	313	309	115	0.744444444444444	338	82	343	137	0.695555555555555	250	74	428	148	0.671111111111111	436	51	306	107	0.762222222222222	721	12	27	140	0.688888888888889	28	629	98	145	0.677777777777778	119	282	367	132
113	2	691	55	152	0.662222222222222	40	546	184	130	0.711111111111111	604	21	137	138	0.693333333333333	147	300	321	132	0.706666666666667	376	94	313	117	0.74	275	63	424	138	0.693333333333333	444	49	251	156	0.653333333333333	726	15	21	138	0.693333333333333	21	640	115	124	0.724444444444444	123	274	369	134
114	2	709	49	140	0.688888888888889	35	567	178	120	0.733333333333333	568	16	164	152	0.662222222222222	166	276	318	140	0.688888888888889	344	99	331	126	0.72	271	64	409	156	0.653333333333333	436	48	273	143	0.682222222222222	743	4	33	120	0.733333333333333	19	652	91	138	0.693333333333333	137	261	358	144
115	1	733	42	124	0.724444444444444	39	559	185	117	0.74	597	19	148	136	0.697777777777778	160	277	347	116	0.742222222222222	327	94	341	138	0.693333333333333	266	70	418	146	0.675555555555556	443	51	266	140	0.688888888888889	748	11	19	122	0.728888888888889	28	628	104	140	0.688888888888889	129	275	355	141
116	3	690	50	157	0.651111111111111	39	557	165	139	0.691111111111111	584	20	158	138	0.693333333333333	174	279	320	127	0.717777777777778	344	83	351	122	0.728888888888889	271	70	397	162	0.64	434	49	284	133	0.704444444444444	724	8	35	133	0.704444444444444	27	637	96	140	0.688888888888889	108	294	371	127
117	4	707	36	153	0.66	37	554	177	132	0.706666666666667	593	11	162	134	0.702222222222222	147	308	303	142	0.684444444444444	369	114	297	120	0.733333333333333	284	59	414	143	0.682222222222222	442	61	278	119	0.735555555555556	736	12	29	123	0.726666666666667	24	644	104	128	0.715555555555556	115	267	352	166
118	5	714	31	150	0.666666666666667	43	524	189	144	0.68	575	17	152	156	0.653333333333333	138	306	317	139	0.691111111111111	335	99	330	136	0.697777777777778	267	85	425	123	0.726666666666667	450	51	280	119	0.735555555555556	716	10	26	148	0.671111111111111	22	647	104	127	0.717777777777778	119	273	359	149
119	1	696	52	151	0.664444444444444	33	554	177	136	0.697777777777778	596	14	150	140	0.688888888888889	160	294	319	127	0.717777777777778	356	87	320	137	0.695555555555555	294	70	399	137	0.695555555555555	443	40	279	138	0.693333333333333	727	10	22	141	0.686666666666667	20	642	101	137	0.695555555555555	127	271	367	135
120	2	713	54	131	0.708888888888889	32	567	174	127	0.717777777777778	563	11	176	150	0.666666666666667	143	292	324	141	0.686666666666667	346	96	312	146	0.675555555555556	279	75	433	113	0.748888888888889	445	58	269	128	0.715555555555556	732	8	28	132	0.706666666666667	29	621	111	139	0.691111111111111	126	277	343	154
121	5	722	52	121	0.731111111111111	32	584	167	117	0.74	594	15	155	136	0.697777777777778	174	293	306	127	0.717777777777778	348	91	340	121	0.731111111111111	272	69	423	136	0.697777777777778	441	46	275	138	0.693333333333333	724	8	30	138	0.693333333333333	34	630	112	124	0.724444444444444	115	287	375	123
122	3	709	45	143	0.682222222222222	35	564	186	115	0.744444444444444	599	16	150	135	0.7	171	279	332	118	0.737777777777778	342	94	321	143	0.682222222222222	265	71	427	137	0.695555555555555	448	45	271	136	0.697777777777778	722	12	27	139	0.691111111111111	24	667	95	114	0.746666666666667	122	273	363	142
123	5	729	35	131	0.708888888888889	31	539	181	149	0.668888888888889	575	15	158	152	0.662222222222222	159	309	288	144	0.68	336	89	362	113	0.748888888888889	280	68	406	146	0.675555555555556	442	48	282	128	0.715555555555556	720	7	31	142	0.684444444444444	29	622	114	135	0.7	127	276	361	136
124	6	710	41	143	0.682222222222222	47	550	167	136	0.697777777777778	591	12	141	156	0.653333333333333	140	302	320	138	0.693333333333333	341	117	316	126	0.72	250	66	433	151	0.664444444444444	442	44	283	131	0.708888888888889	738	3	31	128	0.715555555555556	23	652	95	130	0.711111111111111	114	280	367	139
125	1	718	38	143	0.682222222222222	34	561	196	109	0.757777777777778	568	20	167	145	0.677777777777778	177	291	318	114	0.746666666666667	335	106	329	130	0.711111111111111	273	68	399	160	0.644444444444444	439	47	296	118	0.737777777777778	730	8	21	141	0.686666666666667	20	648	100	132	0.706666666666667	122	278	350	150
126	1	719	45	135	0.7	41	534	192	133	0.704444444444444	595	17	145	143	0.682222222222222	157	294	328	121	0.731111111111111	353	85	340	122	0.728888888888889	290	73	415	122	0.728888888888889	442	44	255	159	0.646666666666667	764	11	23	102	0.773333333333333	19	624	91	166	0.631111111111111	137	282	353	128
127	5	712	43	140	0.688888888888889	31	566	185	118	0.737777777777778	600	23	140	137	0.695555555555555	156	284	318	142	0.684444444444444	355	105	303	137	0.695555555555555	270	73	418	139	0.691111111111111	438	48	290	124	0.724444444444444	745	6	24	125	0.722222222222222	25	637	88	150	0.666666666666667	119	277	378	126
128	4	717	43	136	0.697777777777778	38	538	191	133	0.704444444444444	596	11	155	138	0.693333333333333	158	301	295	146	0.675555555555556	354	85	333	128	0.715555555555556	292	75	388	145	0.677777777777778	431	47	276	146	0.675555555555556	732	3	23	142	0.684444444444444	22	597	114	167	0.628888888888889	136	270	352	142
129	3	701	57	139	0.691111111111111	37	559	190	114	0.746666666666667	583	13	167	137	0.695555555555555	164	286	299	151	0.664444444444444	346	93	349	112	0.751111111111111	270	73	419	138	0.693333333333333	426	55	278	141	0.686666666666667	738	8	24	130	0.711111111111111	26	654	93	127	0.717777777777778	112	271	377	140
130	5	711	33	151	0.664444444444444	41	543	195	121	0.731111111111111	597	8	158	137	0.695555555555555	150	312	326	112	0.751111111111111	346	100	317	137	0.695555555555555	271	52	417	160	0.644444444444444	427	48	296	129	0.713333333333333	738	10	24	128	0.715555555555556	23	654	106	117	0.74	110	260	388	142
131	0	721	47	132	0.706666666666667	32	558	191	119	0.735555555555556	581	19	157	143	0.682222222222222	160	286	323	131	0.708888888888889	337	94	365	104	0.768888888888889	252	66	426	156	0.653333333333333	436	44	303	117	0.74	737	6	30	127	0.717777777777778	21	653	85	141	0.686666666666667	107	278	363	152
132	3	713	43	141	0.686666666666667	35	533	192	140	0.688888888888889	587	23	150	140	0.688888888888889	138	307	307	148	0.671111111111111	340	89	314	157	0.651111111111111	273	65	419	143	0.682222222222222	437	43	289	131	0.708888888888889	720	13	19	148	0.671111111111111	15	648	101	136	0.697777777777778	120	287	352	141
133	4	708	47	141	0.686666666666667	36	554	182	128	0.715555555555556	607	16	152	125	0.722222222222222	163	288	331	118	0.737777777777778	371	80	330	119	0.735555555555556	272	68	399	161	0.642222222222222	427	48	305	120	0.733333333333333	730	3	25	142	0.684444444444444	21	666	85	128	0.715555555555556	133	279	345	143
134	3	717	39	141	0.686666666666667	36	558	178	128	0.715555555555556	607	20	133	140	0.688888888888889	174	276	325	125	0.722222222222222	342	96	324	138	0.693333333333333	280	70	436	114	0.746666666666667	465	42	276	117	0.74	740	11	24	125	0.722222222222222	22	624	110	144	0.68	129	280	344	147
135	4	709	41	146	0.675555555555556	36	543	178	143	0.682222222222222	569	18	165	148	0.671111111111111	177	290	295	138	0.693333333333333	343	110	325	122	0.728888888888889	267	65	428	140	0.688888888888889	446	47	271	136	0.697777777777778	729	4	21	146	0.675555555555556	26	611	116	147	0.673333333333333	122	262	380	136
136	1	704	49	146	0.675555555555556	29	552	184	135	0.7	563	12	172	153	0.66	175	297	315	113	0.748888888888889	309	114	363	114	0.746666666666667	260	63	429	148	0.671111111111111	421	45	287	147	0.673333333333333	720	14	25	141	0.686666666666667	26	638	100	136	0.697777777777778	104	243	384	169
137	5	740	39	116	0.742222222222222	39	550	203	108	0.76	593	11	161	135	0.7	164	294	306	136	0.697777777777778	351	110	325	114	0.746666666666667	264	58	417	161	0.642222222222222	433	45	273	149	0.668888888888889	724	12	33	131	0.708888888888889	25	621	112	142	0.684444444444444	117	248	376	159
138	4	714	54	128	0.715555555555556	38	557	175	130	0.711111111111111	595	13	142	150	0.666666666666667	158	285	323	134	0.702222222222222	357	119	312	112	0.751111111111111	262	67	409	162	0.64	469	57	265	109	0.757777777777778	723	6	27	144	0.68	16	640	109	135	0.7	125	294	362	119
139	6	693	44	157	0.651111111111111	31	541	198	130	0.711111111111111	594	18	159	129	0.713333333333333	159	308	316	117	0.74	339	108	329	124	0.724444444444444	254	74	412	160	0.644444444444444	458	44	271	127	0.717777777777778	728	6	33	133	0.704444444444444	23	633	117	127	0.717777777777778	126	275	343	156
140	4	715	50	131	0.708888888888889	34	561	187	118	0.737777777777778	573	19	149	159	0.646666666666667	156	287	326	131	0.708888888888889	354	92	329	125	0.722222222222222	264	58	415	163	0.637777777777778	440	44	290	126	0.72	753	4	27	116	0.742222222222222	20	649	112	119	0.735555555555556	136	260	360	144
141	2	716	43	139	0.691111111111111	42	522	195	141	0.686666666666667	567	22	161	150	0.666666666666667	153	289	311	147	0.673333333333333	342	97	341	120	0.733333333333333	262	64	421	153	0.66	438	44	277	141	0.686666666666667	743	14	16	127	0.717777777777778	18	628	103	151	0.664444444444444	132	256	368	144
142	5	733	38	124	0.724444444444444	34	542	195	129	0.713333333333333	595	21	130	154	0.657777777777778	154	295	319	132	0.706666666666667	335	87	348	130	0.711111111111111	260	66	441	133	0.704444444444444	440	42	281	137	0.695555555555555	720	16	31	133	0.704444444444444	22	649	100	129	0.713333333333333	118	266	361	155
143	2	700	48	150	0.666666666666667	39	560	191	110	0.755555555555556	572	17	151	160	0.644444444444444	160	267	334	139	0.691111111111111	337	89	344	130	0.711111111111111	279	78	403	140	0.688888888888889	436	41	289	134	0.702222222222222	723	8	31	138	0.693333333333333	27	631	106	136	0.697777777777778	112	283	387	118
144	3	723	38	136	0.697777777777778	47	519	197	137	0.695555555555555	583	15	163	139	0.691111111111111	164	285	344	107	0.762222222222222	335	101	350	114	0.746666666666667	272	61	410	157	0.651111111111111	470	38	261	131	0.708888888888889	757	9	21	113	0.748888888888889	23	648	115	114	0.746666666666667	122	287	353	138
145	4	693	54	149	0.668888888888889	35	547	182	136	0.697777777777778	575	19	157	149	0.668888888888889	145	281	342	132	0.706666666666667	343	112	328	117	0.74	264	60	421	155	0.655555555555556	449	50	264	137	0.695555555555555	731	3	23	143	0.682222222222222	22	652	100	126	0.72	127	275	366	132
146	4	723	34	139	0.691111111111111	45	552	177	126	0.72	609	13	145	133	0.704444444444444	154	316	293	137	0.695555555555555	352	85	321	142	0.684444444444444	262	61	428	149	0.668888888888889	397	47	299	157	0.651111111111111	711	8	33	148	0.671111111111111	21	627	126	126	0.72	112	283	368	137
147	3	730	42	125	0.722222222222222	44	532	198	126	0.72	598	9	141	152	0.662222222222222	137	298	319	146	0.675555555555556	372	100	294	134	0.702222222222222	254	78	410	158	0.648888888888889	458	43	264	135	0.7	741	9	22	128	0.715555555555556	20	655	109	116	0.742222222222222	119	267	353	161
148	5	718	39	138	0.693333333333333	39	544	176	141	0.686666666666667	574	22	154	150	0.666666666666667	157	316	312	115	0.744444444444444	358	78	331	133	0.704444444444444	243	62	439	156	0.653333333333333	430	49	289	132	0.706666666666667	723	11	24	142	0.684444444444444	22	630	115	133	0.704444444444444	108	250	385	157
149	6	721	44	129	0.713333333333333	25	579	165	131	0.708888888888889	575	12	170	143	0.682222222222222	156	318	311	115	0.744444444444444	362	111	309	118	0.737777777777778	252	62	448	138	0.693333333333333	454	55	269	122	0.728888888888889	738	3	31	128	0.715555555555556	25	640	103	132	0.706666666666667	129	279	342	150
150	5	720	44	131	0.708888888888889	41	571	178	110	0.755555555555556	589	24	135	152	0.662222222222222	143	285	313	159	0.646666666666667	378	80	294	148	0.671111111111111	261	66	432	141	0.686666666666667	425	51	266	158	0.648888888888889	728	9	25	138	0.693333333333333	31	629	120	120	0.733333333333333	106	268	372	154
151	4	702	46	148	0.671111111111111	41	551	188	120	0.733333333333333	575	17	168	140	0.688888888888889	160	314	306	120	0.733333333333333	358	96	324	122	0.728888888888889	275	67	409	149	0.668888888888889	410	42	310	138	0.693333333333333	722	10	27	141	0.686666666666667	20	619	125	136	0.697777777777778	107	286	359	148
152	4	704	51	141	0.686666666666667	32	545	199	124	0.724444444444444	597	12	160	131	0.708888888888889	148	303	311	138	0.693333333333333	329	90	347	134	0.702222222222222	273	56	418	153	0.66	418	46	296	140	0.688888888888889	720	6	34	140	0.688888888888889	21	642	108	129	0.713333333333333	111	279	372	138
153	4	702	37	157	0.651111111111111	36	561	209	94	0.791111111111111	571	19	165	145	0.677777777777778	175	279	313	133	0.704444444444444	366	99	324	111	0.753333333333333	267	61	424	148	0.671111111111111	433	51	283	133	0.704444444444444	749	5	31	115	0.744444444444444	25	642	109	124	0.724444444444444	134	273	342	151
154	2	689	58	151	0.664444444444444	48	526	197	129	0.713333333333333	602	15	135	148	0.671111111111111	153	300	314	133	0.704444444444444	348	96	325	131	0.708888888888889	271	86	394	149	0.668888888888889	442	43	282	133	0.704444444444444	732	7	25	136	0.697777777777778	29	642	99	130	0.711111111111111	114	305	334	147
155	2	705	44	149	0.668888888888889	33	526	213	128	0.715555555555556	572	14	161	153	0.66	166	266	333	135	0.7	345	96	309	150	0.666666666666667	255	80	427	138	0.693333333333333	427	40	306	127	0.717777777777778	748	9	24	119	0.735555555555556	20	640	116	124	0.724444444444444	118	273	364	145
156	6	735	31	128	0.715555555555556	37	538	208	117	0.74	611	15	136	138	0.693333333333333	154	292	317	137	0.695555555555555	358	98	316	128	0.715555555555556	261	61	450	128	0.715555555555556	461	45	232	162	0.64	749	10	36	105	0.766666666666667	21	638	113	128	0.715555555555556	110	253	392	145
157	6	689	46	159	0.646666666666667	32	564	188	116	0.742222222222222	600	13	140	147	0.673333333333333	154	283	348	115	0.744444444444444	334	101	352	113	0.748888888888889	254	63	427	156	0.653333333333333	434	51	285	130	0.711111111111111	728	9	22	141	0.686666666666667	23	653	98	126	0.72	118	280	360	142
158	7	705	50	138	0.693333333333333	35	540	201	124	0.724444444444444	618	8	148	126	0.72	170	299	296	135	0.7	383	91	300	126	0.72	268	64	429	139	0.691111111111111	443	37	300	120	0.733333333333333	743	8	22	127	0.717777777777778	20	654	100	126	0.72	108	270	363	159
159	1	731	47	121	0.731111111111111	35	553	200	112	0.751111111111111	581	15	160	144	0.68	160	297	327	116	0.742222222222222	320	98	351	131	0.708888888888889	279	58	409	154	0.657777777777778	426	51	299	124	0.724444444444444	737	8	29	126	0.72	24	655	108	113	0.748888888888889	123	276	344	157
160	2	710	47	141	0.686666666666667	26	551	201	122	0.728888888888889	564	20	141	175	0.611111111111111	161	274	339	126	0.72	345	97	326	132	0.706666666666667	272	66	415	147	0.673333333333333	440	50	280	130	0.711111111111111	728	10	31	131	0.708888888888889	22	636	119	123	0.726666666666667	130	291	351	128
161	6	693	52	149	0.668888888888889	34	563	186	117	0.74	579	17	156	148	0.671111111111111	162	315	302	121	0.731111111111111	349	110	305	136	0.697777777777778	268	58	414	160	0.644444444444444	439	46	279	136	0.697777777777778	738	11	29	122	0.728888888888889	21	650	96	133	0.704444444444444	119	293	360	128
162	5	698	48	149	0.668888888888889	29	559	180	132	0.706666666666667	600	14	126	160	0.644444444444444	161	305	299	135	0.7	345	96	323	136	0.697777777777778	297	56	429	118	0.737777777777778	435	51	288	126	0.72	728	8	29	135	0.7	21	624	97	158	0.648888888888889	108	264	382	146
163	5	706	48	141	0.686666666666667	38	524	201	137	0.695555555555555	603	14	148	135	0.7	177	289	311	123	0.726666666666667	354	101	318	127	0.717777777777778	257	44	450	149	0.668888888888889	454	54	283	109	0.757777777777778	719	10	22	149	0.668888888888889	28	631	103	138	0.693333333333333	99	283	352	166
164	1	712	42	145	0.677777777777778	25	548	203	124	0.724444444444444	562	20	168	150	0.666666666666667	157	288	307	148	0.671111111111111	340	106	322	132	0.706666666666667	263	66	414	157	0.651111111111111	466	46	273	115	0.744444444444444	717	8	34	141	0.686666666666667	22	635	120	123	0.726666666666667	121	259	365	155
165	1	701	38	160	0.644444444444444	40	549	201	110	0.755555555555556	594	21	152	133	0.704444444444444	187	272	305	136	0.697777777777778	350	91	337	122	0.728888888888889	270	76	422	132	0.706666666666667	428	54	264	154	0.657777777777778	730	9	20	141	0.686666666666667	19	639	100	142	0.684444444444444	114	286	348	152
166	2	715	46	137	0.695555555555555	29	581	188	102	0.773333333333333	586	13	165	136	0.697777777777778	155	279	319	147	0.673333333333333	362	98	336	104	0.768888888888889	282	74	421	123	0.726666666666667	419	46	292	143	0.682222222222222	736	7	24	133	0.704444444444444	26	645	102	127	0.717777777777778	112	272	358	158
167	2	716	31	151	0.664444444444444	40	553	178	129	0.713333333333333	590	13	160	137	0.695555555555555	154	311	305	130	0.711111111111111	350	106	317	127	0.717777777777778	270	66	438	126	0.72	433	57	275	135	0.7	728	7	29	136	0.697777777777778	21	632	98	149	0.668888888888889	127	273	368	132
168	4	711	37	148	0.671111111111111	33	528	222	117	0.74	599	17	141	143	0.682222222222222	148	282	327	143	0.682222222222222	343	99	332	126	0.72	261	66	427	146	0.675555555555556	453	40	270	137	0.695555555555555	712	9	28	151	0.664444444444444	18	619	112	151	0.664444444444444	125	265	375	135
169	6	714	34	146	0.675555555555556	46	549	172	133	0.704444444444444	602	23	146	129	0.713333333333333	145	292	325	138	0.693333333333333	352	100	314	134	0.702222222222222	260	63	436	141	0.686666666666667	447	58	260	135	0.7	715	9	29	147	0.673333333333333	28	627	102	143	0.682222222222222	109	275	369	147
170	3	704	39	154	0.657777777777778	39	552	187	122	0.728888888888889	584	19	166	131	0.708888888888889	152	313	312	123	0.726666666666667	342	110	324	124	0.724444444444444	259	68	426	147	0.673333333333333	466	52	264	118	0.737777777777778	729	5	23	143	0.682222222222222	23	630	108	139	0.691111111111111	138	279	353	130
171	12	700	44	144	0.68	42	578	176	104	0.768888888888889	583	14	164	139	0.691111111111111	158	303	307	132	0.706666666666667	349	84	346	121	0.731111111111111	252	65	442	141	0.686666666666667	432	57	274	137	0.695555555555555	739	6	19	136	0.697777777777778	27	638	99	136	0.697777777777778	123	284	360	133
172	3	709	35	153	0.66	36	534	199	131	0.708888888888889	603	16	150	131	0.708888888888889	174	289	325	112	0.751111111111111	321	101	329	149	0.668888888888889	252	74	435	139	0.691111111111111	449	50	257	144	0.68	730	11	25	134	0.702222222222222	25	655	96	124	0.724444444444444	121	268	349	162
173	3	712	34	151	0.664444444444444	37	552	174	137	0.695555555555555	577	12	150	161	0.642222222222222	153	272	330	145	0.677777777777778	367	91	323	119	0.735555555555556	270	67	421	142	0.684444444444444	437	55	301	107	0.762222222222222	728	6	23	143	0.682222222222222	22	640	106	132	0.706666666666667	102	273	364	161
174	4	722	42	132	0.706666666666667	43	527	187	143	0.682222222222222	598	11	148	143	0.682222222222222	159	297	314	130	0.711111111111111	344	105	323	128	0.715555555555556	259	77	433	131	0.708888888888889	446	51	260	143	0.682222222222222	726	11	27	136	0.697777777777778	25	639	99	137	0.695555555555555	122	241	366	171
175	3	720	40	137	0.695555555555555	50	516	200	134	0.702222222222222	585	10	161	144	0.68	160	314	303	123	0.726666666666667	330	108	328	134	0.702222222222222	295	55	414	136	0.697777777777778	452	43	280	125	0.722222222222222	720	10	30	140	0.688888888888889	19	632	102	147	0.673333333333333	117	289	348	146
176	2	727	44	127	0.717777777777778	34	563	180	123	0.726666666666667	596	11	148	145	0.677777777777778	153	291	310	146	0.675555555555556	353	79	354	114	0.746666666666667	249	75	436	140	0.688888888888889	429	39	298	134	0.702222222222222	749	5	21	125	0.722222222222222	25	650	81	144	0.68	106	290	351	153
177	6	714	50	130	0.711111111111111	37	562	173	128	0.715555555555556	593	11	141	155	0.655555555555556	163	299	303	135	0.7	366	91	322	121	0.731111111111111	280	74	410	136	0.697777777777778	445	41	278	136	0.697777777777778	737	6	19	138	0.693333333333333	14	663	92	131	0.708888888888889	128	258	370	144
178	5	708	32	155	0.655555555555556	39	530	195	136	0.697777777777778	568	24	167	141	0.686666666666667	128	309	330	133	0.704444444444444	336	100	319	145	0.677777777777778	284	73	414	129	0.713333333333333	428	47	292	133	0.704444444444444	724	3	28	145	0.677777777777778	28	620	130	122	0.728888888888889	122	258	348	172
179	1	719	43	137	0.695555555555555	36	571	188	105	0.766666666666667	586	12	165	137	0.695555555555555	142	316	327	115	0.744444444444444	371	96	320	113	0.748888888888889	274	84	416	126	0.72	445	51	262	142	0.684444444444444	722	14	35	129	0.713333333333333	27	617	109	147	0.673333333333333	102	276	373	149
180	2	721	45	132	0.706666666666667	36	529	204	131	0.708888888888889	602	13	147	138	0.693333333333333	153	292	323	132	0.706666666666667	365	98	307	130	0.711111111111111	285	57	409	149	0.668888888888889	449	32	268	151	0.664444444444444	732	7	33	128	0.715555555555556	23	623	107	147	0.673333333333333	113	292	334	161
181	2	708	48	142	0.684444444444444	38	539	198	125	0.722222222222222	610	15	146	129	0.713333333333333	159	305	316	120	0.733333333333333	359	97	311	133	0.704444444444444	271	66	423	140	0.688888888888889	451	50	266	133	0.704444444444444	754	6	24	116	0.742222222222222	21	632	101	146	0.675555555555556	126	283	361	130
182	4	728	35	133	0.704444444444444	37	544	191	128	0.715555555555556	603	16	129	152	0.662222222222222	157	290	325	128	0.715555555555556	339	80	351	130	0.711111111111111	285	63	420	132	0.706666666666667	440	35	278	147	0.673333333333333	726	8	25	141	0.686666666666667	26	610	108	156	0.653333333333333	113	287	347	153
183	5	708	44	143	0.682222222222222	34	561	182	123	0.726666666666667	557	14	178	151	0.664444444444444	149	281	307	163	0.637777777777778	356	91	331	122	0.728888888888889	279	67	420	134	0.702222222222222	430	52	285	133	0.704444444444444	720	6	30	144	0.68	20	625	114	141	0.686666666666667	123	301	331	145
184	8	703	46	143	0.682222222222222	35	573	182	110	0.755555555555556	584	13	169	134	0.702222222222222	162	289	316	133	0.704444444444444	364	110	304	122	0.728888888888889	270	65	419	146	0.675555555555556	436	34	270	160	0.644444444444444	722	4	40	134	0.702222222222222	25	636	100	139	0.691111111111111	134	259	372	135
185	1	715	46	138	0.693333333333333	34	537	201	128	0.715555555555556	615	11	134	140	0.688888888888889	160	288	314	138	0.693333333333333	369	78	326	127	0.717777777777778	277	64	401	158	0.648888888888889	439	54	268	139	0.691111111111111	726	5	37	132	0.706666666666667	23	663	96	118	0.737777777777778	126	280	367	127
186	5	710	56	129	0.713333333333333	23	549	184	144	0.68	585	17	158	140	0.688888888888889	144	302	326	128	0.715555555555556	356	83	330	131	0.708888888888889	260	67	435	138	0.693333333333333	449	43	270	138	0.693333333333333	733	7	28	132	0.706666666666667	24	636	104	136	0.697777777777778	131	276	356	137
187	4	722	49	125	0.722222222222222	22	567	179	132	0.706666666666667	568	20	164	148	0.671111111111111	160	303	319	118	0.737777777777778	363	99	323	115	0.744444444444444	281	72	412	135	0.7	438	51	280	131	0.708888888888889	726	6	24	144	0.68	27	655	92	126	0.72	131	236	370	163
188	7	718	34	141	0.686666666666667	33	573	167	127	0.717777777777778	590	21	153	136	0.697777777777778	162	281	333	124	0.724444444444444	345	92	321	142	0.684444444444444	265	84	410	141	0.686666666666667	424	42	295	139	0.691111111111111	728	17	30	125	0.722222222222222	16	650	95	139	0.691111111111111	124	278	341	157
189	3	702	34	161	0.642222222222222	34	576	156	134	0.702222222222222	607	11	138	144	0.68	159	302	290	149	0.668888888888889	348	94	336	122	0.728888888888889	256	65	459	120	0.733333333333333	424	37	298	141	0.686666666666667	735	6	19	140	0.688888888888889	21	614	115	150	0.666666666666667	117	274	374	135
190	7	712	46	135	0.7	37	563	169	131	0.708888888888889	579	7	157	157	0.651111111111111	165	302	294	139	0.691111111111111	331	108	335	126	0.72	273	79	412	136	0.697777777777778	418	53	297	132	0.706666666666667	719	10	29	142	0.684444444444444	25	640	110	125	0.722222222222222	121	278	354	147
191	4	711	42	143	0.682222222222222	43	537	209	111	0.753333333333333	567	19	172	142	0.684444444444444	157	308	296	139	0.691111111111111	359	102	312	127	0.717777777777778	264	64	422	150	0.666666666666667	450	41	281	128	0.715555555555556	736	5	23	136	0.697777777777778	16	658	104	122	0.728888888888889	107	285	360	148
192	4	714	33	149	0.668888888888889	31	553	193	123	0.726666666666667	586	13	158	143	0.682222222222222	161	278	324	137	0.695555555555555	345	93	313	149	0.668888888888889	281	56	418	145	0.677777777777778	428	39	276	157	0.651111111111111	751	8	34	107	0.762222222222222	18	625	111	146	0.675555555555556	119	281	355	145
193	5	707	51	137	0.695555555555555	39	532	206	123	0.726666666666667	609	19	134	138	0.693333333333333	152	304	303	141	0.686666666666667	357	99	318	126	0.72	282	63	407	148	0.671111111111111	407	56	304	133	0.704444444444444	720	7	24	149	0.668888888888889	18	641	99	142	0.684444444444444	114	289	348	149
194	1	706	44	149	0.668888888888889	35	553	180	132	0.706666666666667	564	17	139	180	0.6	146	319	313	122	0.728888888888889	346	93	338	123	0.726666666666667	249	64	425	162	0.64	434	52	303	111	0.753333333333333	729	8	24	139	0.691111111111111	24	647	103	126	0.72	117	269	335	179
195	3	729	41	127	0.717777777777778	45	529	196	130	0.711111111111111	571	20	178	131	0.708888888888889	153	309	313	125	0.722222222222222	337	113	312	138	0.693333333333333	300	56	401	143	0.682222222222222	425	45	299	131	0.708888888888889	731	3	30	136	0.697777777777778	29	638	94	139	0.691111111111111	116	286	355	143
196	3	714	43	140	0.688888888888889	30	575	171	124	0.724444444444444	586	17	152	145	0.677777777777778	146	318	315	121	0.731111111111111	341	99	323	137	0.695555555555555	270	58	436	136	0.697777777777778	438	49	274	139	0.691111111111111	739	4	34	123	0.726666666666667	21	654	96	129	0.713333333333333	115	278	356	151
197	2	726	33	139	0.691111111111111	29	582	176	113	0.748888888888889	619	12	124	145	0.677777777777778	170	294	300	136	0.697777777777778	360	96	324	120	0.733333333333333	275	72	420	133	0.704444444444444	435	37	294	134	0.702222222222222	712	16	34	138	0.693333333333333	24	642	108	126	0.72	86	291	382	141
198	2	716	44	138	0.693333333333333	45	543	176	136	0.697777777777778	586	20	147	147	0.673333333333333	155	303	304	138	0.693333333333333	345	87	336	132	0.706666666666667	266	64	438	132	0.706666666666667	441	45	295	119	0.735555555555556	746	1	20	133	0.704444444444444	22	653	104	121	0.731111111111111	137	265	350	148
199	0	713	44	143	0.682222222222222	40	558	193	109	0.757777777777778	594	13	146	147	0.673333333333333	154	284	316	146	0.675555555555556	366	90	323	121	0.731111111111111	269	67	440	124	0.724444444444444	430	44	296	130	0.711111111111111	754	7	26	113	0.748888888888889	23	611	122	144	0.68	139	244	367	150
200	1	706	51	142	0.684444444444444	44	558	171	127	0.717777777777778	567	20	155	158	0.648888888888889	161	296	305	138	0.693333333333333	355	99	328	118	0.737777777777778	274	70	415	141	0.686666666666667	425	40	305	130	0.711111111111111	753	10	24	113	0.748888888888889	25	636	106	133	0.704444444444444	127	267	359	147
[truncated: 451 more columns]
