# Supplementary material for: Experimental benchmarking of quantum state overlap estimation strategies with photonic systems
Source: Light Sci Appl. 2025 Feb 12;14:83. doi: 10.1038/s41377-025-01755-8 (PMC11814415; doi:10.1038/s41377-025-01755-8)
Supplement: Supplementary file 3 — Dataset all [file 41377_2025_1755_MOESM3_ESM.zip › overlap_estimation_data/3_SCM_data/SCM_c08.csv]

Data No.	E1_Counts (m =1)	E2_Counts (m =1)	E3_Counts (m =1)	E4_Counts (m =1)	Estimated overlaps (m =1)	E1_Counts (m =2)	E2_Counts (m =2)	E3_Counts (m =2)	E4_Counts (m =2)	Estimated overlaps (m =2)	E1_Counts (m =3)	E2_Counts (m =3)	E3_Counts (m =3)	E4_Counts (m =3)	Estimated overlaps (m =3)	E1_Counts (m =4)	E2_Counts (m =4)	E3_Counts (m =4)	E4_Counts (m =4)	Estimated overlaps (m =4)	E1_Counts (m =5)	E2_Counts (m =5)	E3_Counts (m =5)	E4_Counts (m =5)	Estimated overlaps (m =5)	E1_Counts (m =6)	E2_Counts (m =6)	E3_Counts (m =6)	E4_Counts (m =6)	Estimated overlaps (m =6)	E1_Counts (m =7)	E2_Counts (m =7)	E3_Counts (m =7)	E4_Counts (m =7)	Estimated overlaps (m =7)	E1_Counts (m =8)	E2_Counts (m =8)	E3_Counts (m =8)	E4_Counts (m =8)	Estimated overlaps (m =8)	E1_Counts (m =9)	E2_Counts (m =9)	E3_Counts (m =9)	E4_Counts (m =9)	Estimated overlaps (m =9)	E1_Counts (m =10)	E2_Counts (m =10)	E3_Counts (m =10)	E4_Counts (m =10)
1	212	129	466	93	0.793333333333333	589	32	190	89	0.802222222222222	55	369	388	88	0.804444444444444	110	258	451	81	0.82	515	44	271	70	0.844444444444444	793	0	24	83	0.815555555555556	64	481	269	86	0.808888888888889	540	16	251	93	0.793333333333333	113	290	411	86	0.808888888888889	277	159	365	99
2	227	136	449	88	0.804444444444444	603	25	194	78	0.826666666666667	42	405	369	84	0.813333333333333	117	249	433	101	0.775555555555556	499	59	257	85	0.811111111111111	770	6	38	86	0.808888888888889	52	447	309	92	0.795555555555556	529	21	262	88	0.804444444444444	114	282	410	94	0.791111111111111	290	163	344	103
3	234	134	425	107	0.762222222222222	602	29	196	73	0.837777777777778	60	378	371	91	0.797777777777778	108	244	448	100	0.777777777777778	516	52	246	86	0.808888888888889	777	0	26	97	0.784444444444444	73	473	283	71	0.842222222222222	543	22	252	83	0.815555555555556	135	284	394	87	0.806666666666667	253	177	356	114
4	209	155	447	89	0.802222222222222	598	36	192	74	0.835555555555556	47	368	386	99	0.78	119	274	422	85	0.811111111111111	496	56	259	89	0.802222222222222	795	0	29	76	0.831111111111111	75	477	271	77	0.828888888888889	551	23	237	89	0.802222222222222	117	284	405	94	0.791111111111111	253	206	342	99
5	209	146	452	93	0.793333333333333	576	24	229	71	0.842222222222222	42	407	363	88	0.804444444444444	102	277	433	88	0.804444444444444	483	56	283	78	0.826666666666667	780	0	29	91	0.797777777777778	63	454	304	79	0.824444444444444	556	16	256	72	0.84	118	284	396	102	0.773333333333333	289	175	324	112
6	205	155	432	108	0.76	601	27	182	90	0.8	52	391	362	95	0.788888888888889	95	295	424	86	0.808888888888889	501	57	270	72	0.84	774	1	24	101	0.775555555555556	65	473	282	80	0.822222222222222	554	14	258	74	0.835555555555556	110	285	410	95	0.788888888888889	250	161	369	120
7	218	134	450	98	0.782222222222222	617	34	177	72	0.84	65	387	361	87	0.806666666666667	129	259	414	98	0.782222222222222	523	49	264	64	0.857777777777778	779	2	32	87	0.806666666666667	58	471	292	79	0.824444444444444	546	15	246	93	0.793333333333333	118	320	357	105	0.766666666666667	271	149	379	101
8	229	144	438	89	0.802222222222222	606	39	168	87	0.806666666666667	72	375	368	85	0.811111111111111	113	269	427	91	0.797777777777778	498	54	262	86	0.808888888888889	780	0	21	99	0.78	64	490	275	71	0.842222222222222	535	11	261	93	0.793333333333333	109	301	396	94	0.791111111111111	251	183	360	106
9	191	135	478	96	0.786666666666667	588	26	199	87	0.806666666666667	54	377	373	96	0.786666666666667	114	265	420	101	0.775555555555556	506	48	268	78	0.826666666666667	782	3	33	82	0.817777777777778	60	490	275	75	0.833333333333333	542	18	256	84	0.813333333333333	138	302	372	88	0.804444444444444	260	167	373	100
10	213	153	427	107	0.762222222222222	611	22	187	80	0.822222222222222	46	364	388	102	0.773333333333333	105	266	433	96	0.786666666666667	479	58	274	89	0.802222222222222	778	1	29	92	0.795555555555556	65	466	298	71	0.842222222222222	540	16	248	96	0.786666666666667	112	285	398	105	0.766666666666667	255	163	375	107
11	238	146	425	91	0.797777777777778	642	19	171	68	0.848888888888889	42	398	366	94	0.791111111111111	117	291	413	79	0.824444444444444	497	56	277	70	0.844444444444444	783	2	28	87	0.806666666666667	69	445	312	74	0.835555555555556	520	17	271	92	0.795555555555556	131	271	401	97	0.784444444444444	267	164	367	102
12	213	154	446	87	0.806666666666667	608	22	186	84	0.813333333333333	48	360	395	97	0.784444444444444	116	238	446	100	0.777777777777778	502	55	275	68	0.848888888888889	798	0	23	79	0.824444444444444	77	474	271	78	0.826666666666667	555	17	234	94	0.791111111111111	141	264	406	89	0.802222222222222	256	178	357	109
13	205	142	452	101	0.775555555555556	575	33	226	66	0.853333333333333	59	376	376	89	0.802222222222222	117	264	418	101	0.775555555555556	511	53	248	88	0.804444444444444	784	0	23	93	0.793333333333333	72	470	291	67	0.851111111111111	558	17	241	84	0.813333333333333	123	293	376	108	0.76	255	166	367	112
14	206	145	461	88	0.804444444444444	577	37	202	84	0.813333333333333	46	359	395	100	0.777777777777778	119	250	446	85	0.811111111111111	476	49	283	92	0.795555555555556	785	1	24	90	0.8	75	474	280	71	0.842222222222222	533	23	263	81	0.82	116	309	376	99	0.78	259	186	350	105
15	230	146	422	102	0.773333333333333	609	19	191	81	0.82	43	391	366	100	0.777777777777778	111	263	447	79	0.824444444444444	498	57	284	61	0.864444444444444	770	0	36	94	0.791111111111111	71	474	281	74	0.835555555555556	554	12	257	77	0.828888888888889	122	289	385	104	0.768888888888889	265	191	354	90
16	231	117	459	93	0.793333333333333	580	44	195	81	0.82	53	395	356	96	0.786666666666667	110	256	433	101	0.775555555555556	489	55	269	87	0.806666666666667	770	2	40	88	0.804444444444444	50	491	286	73	0.837777777777778	534	19	250	97	0.784444444444444	109	303	407	81	0.82	264	183	346	107
17	226	133	449	92	0.795555555555556	600	32	198	70	0.844444444444444	59	360	385	96	0.786666666666667	116	256	428	100	0.777777777777778	476	55	292	77	0.828888888888889	764	1	30	105	0.766666666666667	71	454	296	79	0.824444444444444	533	16	269	82	0.817777777777778	112	298	409	81	0.82	275	180	335	110
18	207	144	448	101	0.775555555555556	594	26	205	75	0.833333333333333	55	376	370	99	0.78	114	247	450	89	0.802222222222222	496	56	263	85	0.811111111111111	765	0	37	98	0.782222222222222	69	486	257	88	0.804444444444444	568	11	228	93	0.793333333333333	127	302	381	90	0.8	284	165	355	96
19	200	142	469	89	0.802222222222222	599	26	210	65	0.855555555555556	48	380	375	97	0.784444444444444	131	266	419	84	0.813333333333333	456	54	299	91	0.797777777777778	774	2	31	93	0.793333333333333	61	492	284	63	0.86	557	15	243	85	0.811111111111111	134	277	372	117	0.74	250	188	354	108
20	216	152	456	76	0.831111111111111	590	33	195	82	0.817777777777778	57	379	380	84	0.813333333333333	115	272	417	96	0.786666666666667	479	56	275	90	0.8	772	3	34	91	0.797777777777778	63	480	293	64	0.857777777777778	552	19	253	76	0.831111111111111	105	325	390	80	0.822222222222222	269	184	338	109
21	232	150	420	98	0.782222222222222	591	29	199	81	0.82	44	386	360	110	0.755555555555556	104	262	436	98	0.782222222222222	501	52	280	67	0.851111111111111	770	2	34	94	0.791111111111111	72	463	294	71	0.842222222222222	574	18	235	73	0.837777777777778	116	288	407	89	0.802222222222222	274	172	363	91
22	202	144	448	106	0.764444444444444	607	35	189	69	0.846666666666667	57	394	363	86	0.808888888888889	92	262	451	95	0.788888888888889	500	56	268	76	0.831111111111111	781	0	31	88	0.804444444444444	66	484	270	80	0.822222222222222	567	14	248	71	0.842222222222222	126	279	405	90	0.8	266	172	348	114
23	216	145	433	106	0.764444444444444	601	33	176	90	0.8	57	407	336	100	0.777777777777778	110	268	444	78	0.826666666666667	499	56	263	82	0.817777777777778	753	2	38	107	0.762222222222222	66	490	268	76	0.831111111111111	552	21	245	82	0.817777777777778	105	310	379	106	0.764444444444444	272	171	353	104
24	207	139	446	108	0.76	586	36	202	76	0.831111111111111	45	361	403	91	0.797777777777778	105	272	427	96	0.786666666666667	485	56	268	91	0.797777777777778	773	0	34	93	0.793333333333333	60	483	277	80	0.822222222222222	549	14	253	84	0.813333333333333	112	300	405	83	0.815555555555556	249	179	378	94
25	230	165	437	68	0.848888888888889	597	38	199	66	0.853333333333333	49	368	377	106	0.764444444444444	108	257	437	98	0.782222222222222	488	50	282	80	0.822222222222222	769	1	31	99	0.78	82	481	245	92	0.795555555555556	549	11	265	75	0.833333333333333	114	272	410	104	0.768888888888889	273	175	364	88
26	215	149	450	86	0.808888888888889	599	38	188	75	0.833333333333333	46	372	365	117	0.74	102	272	437	89	0.802222222222222	493	65	265	77	0.828888888888889	761	1	41	97	0.784444444444444	58	499	265	78	0.826666666666667	533	21	259	87	0.806666666666667	113	305	406	76	0.831111111111111	274	168	347	111
27	224	138	449	89	0.802222222222222	607	26	183	84	0.813333333333333	56	379	367	98	0.782222222222222	119	255	439	87	0.806666666666667	517	48	279	56	0.875555555555556	779	2	33	86	0.808888888888889	72	496	244	88	0.804444444444444	527	14	259	100	0.777777777777778	113	304	403	80	0.822222222222222	270	179	352	99
28	224	161	429	86	0.808888888888889	578	27	202	93	0.793333333333333	57	406	353	84	0.813333333333333	94	271	423	112	0.751111111111111	480	61	278	81	0.82	782	3	36	79	0.824444444444444	53	474	298	75	0.833333333333333	554	14	260	72	0.84	119	293	404	84	0.813333333333333	265	194	351	90
29	188	129	487	96	0.786666666666667	595	24	178	103	0.771111111111111	55	397	353	95	0.788888888888889	121	247	431	101	0.775555555555556	493	48	282	77	0.828888888888889	775	5	33	87	0.806666666666667	56	479	288	77	0.828888888888889	546	14	250	90	0.8	113	309	388	90	0.8	258	179	366	97
30	222	140	418	120	0.733333333333333	602	32	182	84	0.813333333333333	49	398	379	74	0.835555555555556	117	258	424	101	0.775555555555556	499	47	280	74	0.835555555555556	773	2	36	89	0.802222222222222	57	475	291	77	0.828888888888889	555	15	247	83	0.815555555555556	120	286	412	82	0.817777777777778	248	187	357	108
31	211	150	452	87	0.806666666666667	582	35	208	75	0.833333333333333	57	366	379	98	0.782222222222222	123	253	406	118	0.737777777777778	501	52	267	80	0.822222222222222	777	4	25	94	0.791111111111111	60	451	298	91	0.797777777777778	556	19	236	89	0.802222222222222	123	286	398	93	0.793333333333333	267	163	358	112
32	191	134	491	84	0.813333333333333	591	36	184	89	0.802222222222222	60	366	381	93	0.793333333333333	117	265	428	90	0.8	511	56	270	63	0.86	767	4	38	91	0.797777777777778	79	477	259	85	0.811111111111111	573	20	230	77	0.828888888888889	105	304	390	101	0.775555555555556	278	165	365	92
33	219	132	453	96	0.786666666666667	596	25	199	80	0.822222222222222	44	388	383	85	0.811111111111111	108	273	427	92	0.795555555555556	487	50	282	81	0.82	782	3	30	85	0.811111111111111	60	466	289	85	0.811111111111111	535	13	255	97	0.784444444444444	118	292	405	85	0.811111111111111	279	163	361	97
34	225	136	471	68	0.848888888888889	612	19	186	83	0.815555555555556	55	365	379	101	0.775555555555556	97	241	477	85	0.811111111111111	498	58	263	81	0.82	763	1	40	96	0.786666666666667	57	492	270	81	0.82	558	13	231	98	0.782222222222222	139	276	386	99	0.78	256	173	383	88
35	207	133	466	94	0.791111111111111	587	33	201	79	0.824444444444444	60	357	387	96	0.786666666666667	130	253	425	92	0.795555555555556	508	44	263	85	0.811111111111111	781	1	32	86	0.808888888888889	59	436	313	92	0.795555555555556	523	16	266	95	0.788888888888889	123	301	386	90	0.8	263	169	352	116
36	217	139	446	98	0.782222222222222	605	31	182	82	0.817777777777778	60	380	362	98	0.782222222222222	105	288	418	89	0.802222222222222	502	48	263	87	0.806666666666667	802	0	19	79	0.824444444444444	66	487	262	85	0.811111111111111	549	18	247	86	0.808888888888889	105	294	404	97	0.784444444444444	273	170	357	100
37	211	140	456	93	0.793333333333333	588	25	196	91	0.797777777777778	64	403	348	85	0.811111111111111	112	268	422	98	0.782222222222222	506	55	251	88	0.804444444444444	795	1	26	78	0.826666666666667	55	485	298	62	0.862222222222222	526	17	267	90	0.8	112	285	396	107	0.762222222222222	283	145	367	105
38	212	131	453	104	0.768888888888889	564	34	218	84	0.813333333333333	46	384	378	92	0.795555555555556	114	255	427	104	0.768888888888889	506	48	274	72	0.84	761	1	33	105	0.766666666666667	62	493	254	91	0.797777777777778	555	15	244	86	0.808888888888889	120	270	419	91	0.797777777777778	251	175	368	106
39	240	132	450	78	0.826666666666667	581	44	194	81	0.82	58	387	361	94	0.791111111111111	93	246	464	97	0.784444444444444	489	53	284	74	0.835555555555556	764	3	39	94	0.791111111111111	55	471	280	94	0.791111111111111	547	14	254	85	0.811111111111111	123	301	398	78	0.826666666666667	266	212	336	86
40	195	118	494	93	0.793333333333333	590	31	213	66	0.853333333333333	62	394	359	85	0.811111111111111	105	271	424	100	0.777777777777778	483	47	271	99	0.78	778	0	30	92	0.795555555555556	50	503	273	74	0.835555555555556	548	13	248	91	0.797777777777778	95	301	402	102	0.773333333333333	260	155	373	112
41	223	131	450	96	0.786666666666667	578	29	204	89	0.802222222222222	41	402	368	89	0.802222222222222	108	250	442	100	0.777777777777778	486	60	270	84	0.813333333333333	763	1	40	96	0.786666666666667	70	469	305	56	0.875555555555556	533	20	275	72	0.84	118	301	397	84	0.813333333333333	274	164	369	93
42	209	138	448	105	0.766666666666667	608	34	182	76	0.831111111111111	53	397	355	95	0.788888888888889	105	267	442	86	0.808888888888889	503	64	256	77	0.828888888888889	771	2	36	91	0.797777777777778	63	468	283	86	0.808888888888889	550	18	253	79	0.824444444444444	117	299	391	93	0.793333333333333	283	170	353	94
43	211	122	469	98	0.782222222222222	599	25	195	81	0.82	60	384	371	85	0.811111111111111	119	282	389	110	0.755555555555556	517	51	251	81	0.82	782	1	28	89	0.802222222222222	65	475	292	68	0.848888888888889	536	16	255	93	0.793333333333333	106	302	388	104	0.768888888888889	261	174	344	121
44	218	134	440	108	0.76	608	27	182	83	0.815555555555556	48	374	370	108	0.76	99	289	427	85	0.811111111111111	530	50	258	62	0.862222222222222	793	1	26	80	0.822222222222222	74	485	280	61	0.864444444444444	547	15	248	90	0.8	110	319	388	83	0.815555555555556	265	179	357	99
45	200	148	466	86	0.808888888888889	586	35	194	85	0.811111111111111	46	372	393	89	0.802222222222222	94	293	407	106	0.764444444444444	473	58	288	81	0.82	786	0	34	80	0.822222222222222	62	495	251	92	0.795555555555556	562	17	239	82	0.817777777777778	115	282	425	78	0.826666666666667	236	193	346	125
46	210	122	476	92	0.795555555555556	578	28	227	67	0.851111111111111	59	381	373	87	0.806666666666667	97	282	431	90	0.8	500	46	280	74	0.835555555555556	771	0	35	94	0.791111111111111	69	462	277	92	0.795555555555556	542	17	254	87	0.806666666666667	125	297	391	87	0.806666666666667	275	164	360	101
47	222	109	472	97	0.784444444444444	597	29	199	75	0.833333333333333	46	416	350	88	0.804444444444444	115	245	456	84	0.813333333333333	469	64	280	87	0.806666666666667	781	1	24	94	0.791111111111111	67	498	265	70	0.844444444444444	548	10	253	89	0.802222222222222	136	291	395	78	0.826666666666667	254	194	347	105
48	210	138	443	109	0.757777777777778	592	29	196	83	0.815555555555556	60	362	399	79	0.824444444444444	106	251	431	112	0.751111111111111	496	57	268	79	0.824444444444444	753	1	33	113	0.748888888888889	68	479	262	91	0.797777777777778	555	12	249	84	0.813333333333333	126	261	411	102	0.773333333333333	251	181	353	115
49	189	154	472	85	0.811111111111111	583	23	223	71	0.842222222222222	60	379	369	92	0.795555555555556	112	258	433	97	0.784444444444444	505	42	280	73	0.837777777777778	773	2	32	93	0.793333333333333	71	463	278	88	0.804444444444444	554	18	238	90	0.8	111	321	381	87	0.806666666666667	267	173	334	126
50	215	145	446	94	0.791111111111111	589	35	201	75	0.833333333333333	61	382	367	90	0.8	123	254	425	98	0.782222222222222	486	60	269	85	0.811111111111111	739	1	38	122	0.728888888888889	74	458	286	82	0.817777777777778	552	17	246	85	0.811111111111111	119	281	406	94	0.791111111111111	257	177	351	115
51	214	139	438	109	0.757777777777778	594	21	217	68	0.848888888888889	64	353	392	91	0.797777777777778	115	272	430	83	0.815555555555556	475	59	278	88	0.804444444444444	773	2	39	86	0.808888888888889	69	502	262	67	0.851111111111111	558	17	252	73	0.837777777777778	114	292	408	86	0.808888888888889	294	177	350	79
52	218	136	446	100	0.777777777777778	571	32	203	94	0.791111111111111	42	401	384	73	0.837777777777778	108	249	444	99	0.78	502	43	288	67	0.851111111111111	776	0	39	85	0.811111111111111	63	460	288	89	0.802222222222222	558	13	237	92	0.795555555555556	112	312	391	85	0.811111111111111	276	185	328	111
53	214	140	440	106	0.764444444444444	566	34	200	100	0.777777777777778	46	362	405	87	0.806666666666667	119	244	439	98	0.782222222222222	519	51	270	60	0.866666666666667	752	3	31	114	0.746666666666667	60	499	264	77	0.828888888888889	533	20	260	87	0.806666666666667	125	297	397	81	0.82	267	172	350	111
54	206	143	467	84	0.813333333333333	624	25	180	71	0.842222222222222	52	369	382	97	0.784444444444444	107	264	423	106	0.764444444444444	500	44	279	77	0.828888888888889	790	2	30	78	0.826666666666667	62	478	273	87	0.806666666666667	534	20	240	106	0.764444444444444	105	311	395	89	0.802222222222222	248	209	338	105
55	214	145	446	95	0.788888888888889	611	25	191	73	0.837777777777778	59	353	401	87	0.806666666666667	94	276	418	112	0.751111111111111	511	54	262	73	0.837777777777778	784	2	29	85	0.811111111111111	63	500	261	76	0.831111111111111	571	13	228	88	0.804444444444444	125	280	402	93	0.793333333333333	293	160	355	92
56	220	128	453	99	0.78	582	34	198	86	0.808888888888889	42	392	374	92	0.795555555555556	111	302	407	80	0.822222222222222	483	54	296	67	0.851111111111111	767	0	33	100	0.777777777777778	71	443	297	89	0.802222222222222	551	18	253	78	0.826666666666667	98	306	393	103	0.771111111111111	300	153	327	120
57	236	140	433	91	0.797777777777778	626	25	169	80	0.822222222222222	51	407	352	90	0.8	120	257	418	105	0.766666666666667	503	50	283	64	0.857777777777778	790	1	28	81	0.82	66	462	290	82	0.817777777777778	559	13	249	79	0.824444444444444	105	302	402	91	0.797777777777778	268	178	341	113
58	211	138	453	98	0.782222222222222	579	40	205	76	0.831111111111111	40	398	361	101	0.775555555555556	107	246	449	98	0.782222222222222	506	55	269	70	0.844444444444444	780	1	24	95	0.788888888888889	70	461	296	73	0.837777777777778	541	12	266	81	0.82	134	272	407	87	0.806666666666667	253	175	352	120
59	223	124	465	88	0.804444444444444	610	31	190	69	0.846666666666667	54	376	366	104	0.768888888888889	118	269	418	95	0.788888888888889	488	64	257	91	0.797777777777778	785	1	24	90	0.8	53	479	302	66	0.853333333333333	558	19	246	77	0.828888888888889	110	317	379	94	0.791111111111111	261	184	334	121
60	214	128	461	97	0.784444444444444	611	37	182	70	0.844444444444444	47	381	361	111	0.753333333333333	122	255	423	100	0.777777777777778	488	61	275	76	0.831111111111111	777	1	34	88	0.804444444444444	64	471	265	100	0.777777777777778	547	15	259	79	0.824444444444444	125	285	392	98	0.782222222222222	282	161	350	107
61	212	159	435	94	0.791111111111111	562	29	222	87	0.806666666666667	51	360	394	95	0.788888888888889	114	274	421	91	0.797777777777778	490	53	281	76	0.831111111111111	797	0	25	78	0.826666666666667	58	492	272	78	0.826666666666667	553	18	244	85	0.811111111111111	121	331	366	82	0.817777777777778	275	173	348	104
62	201	145	453	101	0.775555555555556	613	20	188	79	0.824444444444444	61	384	367	88	0.804444444444444	120	285	408	87	0.806666666666667	496	53	285	66	0.853333333333333	775	2	29	94	0.791111111111111	74	442	298	86	0.808888888888889	524	18	252	106	0.764444444444444	136	285	395	84	0.813333333333333	267	159	378	96
63	208	133	466	93	0.793333333333333	607	29	194	70	0.844444444444444	40	397	361	102	0.773333333333333	95	281	436	88	0.804444444444444	493	50	277	80	0.822222222222222	775	0	30	95	0.788888888888889	57	479	276	88	0.804444444444444	537	18	249	96	0.786666666666667	115	304	398	83	0.815555555555556	319	155	312	114
64	222	135	451	92	0.795555555555556	596	31	200	73	0.837777777777778	52	380	364	104	0.768888888888889	115	271	424	90	0.8	493	56	276	75	0.833333333333333	772	2	32	94	0.791111111111111	49	472	279	100	0.777777777777778	540	13	254	93	0.793333333333333	112	271	432	85	0.811111111111111	263	195	348	94
65	194	156	457	93	0.793333333333333	604	28	183	85	0.811111111111111	55	383	363	99	0.78	112	260	447	81	0.82	514	55	244	87	0.806666666666667	785	0	28	87	0.806666666666667	61	493	264	82	0.817777777777778	547	17	241	95	0.788888888888889	113	293	414	80	0.822222222222222	285	163	360	92
66	199	137	467	97	0.784444444444444	595	29	198	78	0.826666666666667	67	368	370	95	0.788888888888889	109	280	404	107	0.762222222222222	487	62	274	77	0.828888888888889	786	0	36	78	0.826666666666667	58	474	284	84	0.813333333333333	537	12	254	97	0.784444444444444	137	283	393	87	0.806666666666667	257	172	348	123
67	219	141	440	100	0.777777777777778	611	26	183	80	0.822222222222222	51	385	367	97	0.784444444444444	109	260	444	87	0.806666666666667	507	45	275	73	0.837777777777778	757	3	32	108	0.76	60	495	280	65	0.855555555555556	548	17	230	105	0.766666666666667	99	325	372	104	0.768888888888889	264	210	338	88
68	218	129	458	95	0.788888888888889	594	28	201	77	0.828888888888889	56	371	369	104	0.768888888888889	121	275	406	98	0.782222222222222	488	54	274	84	0.813333333333333	795	1	25	79	0.824444444444444	64	485	268	83	0.815555555555556	548	11	254	87	0.806666666666667	117	284	409	90	0.8	259	176	346	119
69	176	162	464	98	0.782222222222222	615	26	185	74	0.835555555555556	43	406	361	90	0.8	97	267	429	107	0.762222222222222	481	57	290	72	0.84	765	2	43	90	0.8	53	479	281	87	0.806666666666667	557	17	255	71	0.842222222222222	136	281	385	98	0.782222222222222	263	178	360	99
70	215	132	466	87	0.806666666666667	595	31	200	74	0.835555555555556	62	376	365	97	0.784444444444444	100	252	458	90	0.8	491	48	269	92	0.795555555555556	772	0	34	94	0.791111111111111	63	469	275	93	0.793333333333333	544	18	244	94	0.791111111111111	128	300	377	95	0.788888888888889	262	180	360	98
71	193	152	461	94	0.791111111111111	599	31	195	75	0.833333333333333	55	401	337	107	0.762222222222222	96	254	446	104	0.768888888888889	508	52	270	70	0.844444444444444	779	2	33	86	0.808888888888889	66	473	290	71	0.842222222222222	540	18	260	82	0.817777777777778	117	291	398	94	0.791111111111111	287	163	359	91
72	208	140	461	91	0.797777777777778	587	26	204	83	0.815555555555556	55	396	352	97	0.784444444444444	125	274	409	92	0.795555555555556	512	49	247	92	0.795555555555556	797	0	24	79	0.824444444444444	71	480	264	85	0.811111111111111	577	18	238	67	0.851111111111111	134	262	419	85	0.811111111111111	246	179	366	109
73	208	140	459	93	0.793333333333333	615	23	164	98	0.782222222222222	45	359	383	113	0.748888888888889	114	273	406	107	0.762222222222222	504	39	296	61	0.864444444444444	787	4	33	76	0.831111111111111	68	483	265	84	0.813333333333333	553	13	257	77	0.828888888888889	102	294	419	85	0.811111111111111	283	158	356	103
74	238	148	425	89	0.802222222222222	578	40	201	81	0.82	52	390	356	102	0.773333333333333	104	274	436	86	0.808888888888889	493	63	271	73	0.837777777777778	767	0	38	95	0.788888888888889	71	449	285	95	0.788888888888889	573	14	238	75	0.833333333333333	107	300	386	107	0.762222222222222	292	149	345	114
75	220	119	449	112	0.751111111111111	594	25	211	70	0.844444444444444	53	395	366	86	0.808888888888889	100	278	430	92	0.795555555555556	493	46	283	78	0.826666666666667	795	2	25	78	0.826666666666667	54	483	289	74	0.835555555555556	513	15	290	82	0.817777777777778	113	311	378	98	0.782222222222222	272	170	355	103
76	214	154	455	77	0.828888888888889	608	32	166	94	0.791111111111111	48	408	364	80	0.822222222222222	133	255	430	82	0.817777777777778	496	63	260	81	0.82	768	1	32	99	0.78	77	453	281	89	0.802222222222222	556	22	248	74	0.835555555555556	114	299	390	97	0.784444444444444	288	187	331	94
77	209	129	468	94	0.791111111111111	579	31	209	81	0.82	57	387	367	89	0.802222222222222	114	252	436	98	0.782222222222222	468	52	290	90	0.8	760	1	40	99	0.78	64	468	287	81	0.82	573	23	237	67	0.851111111111111	123	301	384	92	0.795555555555556	272	170	353	105
78	211	143	443	103	0.771111111111111	601	26	193	80	0.822222222222222	58	392	359	91	0.797777777777778	101	286	420	93	0.793333333333333	464	61	278	97	0.784444444444444	781	2	34	83	0.815555555555556	59	462	287	92	0.795555555555556	567	11	239	83	0.815555555555556	135	295	371	99	0.78	282	165	364	89
79	217	141	467	75	0.833333333333333	608	33	181	78	0.826666666666667	58	368	383	91	0.797777777777778	108	276	426	90	0.8	475	52	290	83	0.815555555555556	771	0	35	94	0.791111111111111	63	485	264	88	0.804444444444444	534	15	259	92	0.795555555555556	121	284	407	88	0.804444444444444	250	178	364	108
80	219	151	441	89	0.802222222222222	587	26	204	83	0.815555555555556	55	373	364	108	0.76	101	269	428	102	0.773333333333333	509	56	260	75	0.833333333333333	780	1	30	89	0.802222222222222	75	477	260	88	0.804444444444444	542	17	248	93	0.793333333333333	119	296	390	95	0.788888888888889	277	172	345	106
81	228	119	461	92	0.795555555555556	607	28	192	73	0.837777777777778	48	378	391	83	0.815555555555556	105	272	433	90	0.8	500	53	265	82	0.817777777777778	784	1	34	81	0.82	68	454	296	82	0.817777777777778	547	17	239	97	0.784444444444444	108	292	400	100	0.777777777777778	282	165	334	119
82	201	135	460	104	0.768888888888889	603	36	199	62	0.862222222222222	54	363	383	100	0.777777777777778	104	272	419	105	0.766666666666667	495	40	293	72	0.84	787	2	24	87	0.806666666666667	48	501	276	75	0.833333333333333	547	16	245	92	0.795555555555556	119	316	386	79	0.824444444444444	266	188	336	110
83	204	143	459	94	0.791111111111111	583	35	200	82	0.817777777777778	48	370	381	101	0.775555555555556	117	235	459	89	0.802222222222222	477	57	295	71	0.842222222222222	782	4	26	88	0.804444444444444	57	476	280	87	0.806666666666667	561	18	244	77	0.828888888888889	121	270	415	94	0.791111111111111	282	181	344	93
84	230	121	458	91	0.797777777777778	597	34	196	73	0.837777777777778	48	387	372	93	0.793333333333333	106	297	395	102	0.773333333333333	485	52	274	89	0.802222222222222	782	0	29	89	0.802222222222222	46	480	300	74	0.835555555555556	549	16	249	86	0.808888888888889	128	293	387	92	0.795555555555556	273	178	345	104
85	226	136	442	96	0.786666666666667	589	44	190	77	0.828888888888889	51	392	357	100	0.777777777777778	112	258	453	77	0.828888888888889	500	46	268	86	0.808888888888889	785	2	21	92	0.795555555555556	66	452	302	80	0.822222222222222	569	20	223	88	0.804444444444444	114	288	416	82	0.817777777777778	312	157	337	94
86	224	134	446	96	0.786666666666667	609	16	190	85	0.811111111111111	65	340	397	98	0.782222222222222	124	262	432	82	0.817777777777778	476	50	275	99	0.78	798	2	23	77	0.828888888888889	61	484	276	79	0.824444444444444	545	11	254	90	0.8	121	315	388	76	0.831111111111111	259	180	358	103
87	236	128	452	84	0.813333333333333	582	28	198	92	0.795555555555556	52	392	353	103	0.771111111111111	117	280	413	90	0.8	476	53	286	85	0.811111111111111	775	3	35	87	0.806666666666667	74	464	287	75	0.833333333333333	554	19	255	72	0.84	123	282	403	92	0.795555555555556	246	166	364	124
88	212	133	450	105	0.766666666666667	595	26	190	89	0.802222222222222	53	381	382	84	0.813333333333333	112	269	429	90	0.8	476	67	275	82	0.817777777777778	791	0	26	83	0.815555555555556	58	475	286	81	0.82	546	19	247	88	0.804444444444444	116	300	401	83	0.815555555555556	257	189	352	102
89	210	145	459	86	0.808888888888889	595	28	214	63	0.86	54	388	371	87	0.806666666666667	96	260	439	105	0.766666666666667	532	49	257	62	0.862222222222222	781	1	35	83	0.815555555555556	61	497	268	74	0.835555555555556	549	17	246	88	0.804444444444444	115	308	388	89	0.802222222222222	267	188	344	101
90	215	126	460	99	0.78	611	25	185	79	0.824444444444444	56	391	380	73	0.837777777777778	98	255	449	98	0.782222222222222	504	51	260	85	0.811111111111111	781	3	29	87	0.806666666666667	72	461	291	76	0.831111111111111	546	9	265	80	0.822222222222222	121	297	397	85	0.811111111111111	268	169	351	112
91	236	127	450	87	0.806666666666667	596	40	190	74	0.835555555555556	54	391	364	91	0.797777777777778	123	256	437	84	0.813333333333333	474	59	279	88	0.804444444444444	774	1	30	95	0.788888888888889	76	475	273	76	0.831111111111111	525	20	256	99	0.78	113	279	430	78	0.826666666666667	292	156	344	108
92	233	153	431	83	0.815555555555556	578	32	200	90	0.8	58	379	372	91	0.797777777777778	110	260	437	93	0.793333333333333	484	48	290	78	0.826666666666667	790	2	29	79	0.824444444444444	70	472	274	84	0.813333333333333	539	15	256	90	0.8	102	291	412	95	0.788888888888889	264	174	365	97
93	235	125	452	88	0.804444444444444	590	29	211	70	0.844444444444444	59	361	373	107	0.762222222222222	112	284	422	82	0.817777777777778	514	48	261	77	0.828888888888889	780	4	32	84	0.813333333333333	76	465	284	75	0.833333333333333	558	20	243	79	0.824444444444444	109	285	399	107	0.762222222222222	277	183	325	115
94	248	137	420	95	0.788888888888889	609	30	195	66	0.853333333333333	56	409	359	76	0.831111111111111	102	261	424	113	0.748888888888889	496	69	258	77	0.828888888888889	760	1	44	95	0.788888888888889	49	483	279	89	0.802222222222222	545	17	254	84	0.813333333333333	121	288	402	89	0.802222222222222	273	203	329	95
95	226	139	461	74	0.835555555555556	596	25	200	79	0.824444444444444	64	403	339	94	0.791111111111111	104	277	443	76	0.831111111111111	485	47	289	79	0.824444444444444	779	0	34	87	0.806666666666667	72	473	276	79	0.824444444444444	537	17	255	91	0.797777777777778	130	300	388	82	0.817777777777778	274	185	340	101
96	188	148	461	103	0.771111111111111	581	30	214	75	0.833333333333333	51	398	338	113	0.748888888888889	103	267	416	114	0.746666666666667	524	47	262	67	0.851111111111111	777	1	36	86	0.808888888888889	64	472	297	67	0.851111111111111	549	17	249	85	0.811111111111111	128	305	378	89	0.802222222222222	257	170	376	97
97	229	148	438	85	0.811111111111111	564	25	212	99	0.78	49	383	392	76	0.831111111111111	105	262	446	87	0.806666666666667	484	64	282	70	0.844444444444444	765	0	44	91	0.797777777777778	56	466	300	78	0.826666666666667	530	25	256	89	0.802222222222222	123	275	402	100	0.777777777777778	276	173	342	109
98	199	158	451	92	0.795555555555556	600	21	204	75	0.833333333333333	57	386	368	89	0.802222222222222	97	266	456	81	0.82	486	60	281	73	0.837777777777778	766	0	45	89	0.802222222222222	57	460	299	84	0.813333333333333	567	20	235	78	0.826666666666667	107	269	428	96	0.786666666666667	267	167	369	97
99	200	147	453	100	0.777777777777778	605	25	196	74	0.835555555555556	54	361	384	101	0.775555555555556	115	235	462	88	0.804444444444444	500	58	264	78	0.826666666666667	793	2	31	74	0.835555555555556	86	480	267	67	0.851111111111111	538	20	244	98	0.782222222222222	104	308	409	79	0.824444444444444	266	176	359	99
100	220	139	448	93	0.793333333333333	611	28	182	79	0.824444444444444	65	375	370	90	0.8	118	259	428	95	0.788888888888889	500	53	274	73	0.837777777777778	774	1	24	101	0.775555555555556	49	485	284	82	0.817777777777778	561	11	238	90	0.8	113	293	407	87	0.806666666666667	271	161	380	88
101	212	168	410	110	0.755555555555556	604	24	188	84	0.813333333333333	59	400	345	96	0.786666666666667	105	278	428	89	0.802222222222222	489	53	279	79	0.824444444444444	777	2	26	95	0.788888888888889	60	480	293	67	0.851111111111111	556	19	237	88	0.804444444444444	100	295	419	86	0.808888888888889	274	172	344	110
102	240	155	410	95	0.788888888888889	604	29	186	81	0.82	70	376	361	93	0.793333333333333	119	273	410	98	0.782222222222222	496	60	273	71	0.842222222222222	774	0	25	101	0.775555555555556	64	451	302	83	0.815555555555556	564	10	246	80	0.822222222222222	107	321	397	75	0.833333333333333	247	179	370	104
103	215	148	455	82	0.817777777777778	582	22	215	81	0.82	55	407	349	89	0.802222222222222	126	262	422	90	0.8	487	53	273	87	0.806666666666667	772	4	32	92	0.795555555555556	65	497	267	71	0.842222222222222	527	15	270	88	0.804444444444444	127	302	377	94	0.791111111111111	285	172	344	99
104	204	129	471	96	0.786666666666667	599	33	199	69	0.846666666666667	57	384	358	101	0.775555555555556	118	230	453	99	0.78	509	60	255	76	0.831111111111111	783	3	36	78	0.826666666666667	59	487	271	83	0.815555555555556	528	13	254	105	0.766666666666667	117	285	411	87	0.806666666666667	268	171	348	113
105	230	131	448	91	0.797777777777778	617	34	172	77	0.828888888888889	53	386	356	105	0.766666666666667	100	258	446	96	0.786666666666667	493	59	268	80	0.822222222222222	769	1	32	98	0.782222222222222	58	502	267	73	0.837777777777778	571	15	244	70	0.844444444444444	112	315	385	88	0.804444444444444	259	173	368	100
106	238	137	424	101	0.775555555555556	595	27	206	72	0.84	56	374	377	93	0.793333333333333	137	245	431	87	0.806666666666667	506	53	275	66	0.853333333333333	768	2	39	91	0.797777777777778	61	462	298	79	0.824444444444444	557	24	232	87	0.806666666666667	108	307	409	76	0.831111111111111	247	177	355	121
107	245	140	418	97	0.784444444444444	586	22	204	88	0.804444444444444	58	382	365	95	0.788888888888889	109	274	413	104	0.768888888888889	492	59	272	77	0.828888888888889	789	2	23	86	0.808888888888889	62	485	268	85	0.811111111111111	544	14	251	91	0.797777777777778	123	283	404	90	0.8	261	200	348	91
108	227	130	456	87	0.806666666666667	572	33	224	71	0.842222222222222	61	379	362	98	0.782222222222222	113	236	446	105	0.766666666666667	477	70	273	80	0.822222222222222	775	1	34	90	0.8	56	466	303	75	0.833333333333333	537	19	249	95	0.788888888888889	135	297	370	98	0.782222222222222	256	167	376	101
109	191	139	469	101	0.775555555555556	590	29	199	82	0.817777777777778	65	402	353	80	0.822222222222222	137	253	409	101	0.775555555555556	496	61	247	96	0.786666666666667	795	0	20	85	0.811111111111111	59	462	287	92	0.795555555555556	557	13	251	79	0.824444444444444	123	287	394	96	0.786666666666667	269	178	359	94
110	213	153	419	115	0.744444444444444	607	24	203	66	0.853333333333333	65	378	354	103	0.771111111111111	109	271	415	105	0.766666666666667	460	79	278	83	0.815555555555556	780	1	23	96	0.786666666666667	61	480	273	86	0.808888888888889	552	11	251	86	0.808888888888889	122	307	393	78	0.826666666666667	280	164	346	110
111	216	157	435	92	0.795555555555556	586	25	211	78	0.826666666666667	58	377	393	72	0.84	121	245	442	92	0.795555555555556	480	65	268	87	0.806666666666667	780	3	27	90	0.8	45	487	280	88	0.804444444444444	517	18	249	116	0.742222222222222	110	292	400	98	0.782222222222222	271	201	330	98
112	213	140	453	94	0.791111111111111	607	28	204	61	0.864444444444444	53	406	354	87	0.806666666666667	120	241	442	97	0.784444444444444	503	52	249	96	0.786666666666667	764	4	31	101	0.775555555555556	62	472	298	68	0.848888888888889	520	21	263	96	0.786666666666667	104	318	398	80	0.822222222222222	264	174	356	106
113	218	150	445	87	0.806666666666667	600	33	187	80	0.822222222222222	56	346	387	111	0.753333333333333	113	248	448	91	0.797777777777778	483	59	276	82	0.817777777777778	784	2	30	84	0.813333333333333	73	452	300	75	0.833333333333333	542	13	256	89	0.802222222222222	108	289	392	111	0.753333333333333	291	177	337	95
114	231	155	415	99	0.78	611	32	192	65	0.855555555555556	58	397	336	109	0.757777777777778	122	258	427	93	0.793333333333333	495	46	272	87	0.806666666666667	793	3	24	80	0.822222222222222	50	485	279	86	0.808888888888889	543	11	257	89	0.802222222222222	130	285	391	94	0.791111111111111	282	187	329	102
115	223	138	454	85	0.811111111111111	581	34	208	77	0.828888888888889	54	367	395	84	0.813333333333333	98	270	434	98	0.782222222222222	497	50	285	68	0.848888888888889	779	1	39	81	0.82	75	461	281	83	0.815555555555556	537	12	249	102	0.773333333333333	121	319	378	82	0.817777777777778	290	158	349	103
116	238	133	445	84	0.813333333333333	604	28	186	82	0.817777777777778	55	390	361	94	0.791111111111111	105	258	432	105	0.766666666666667	511	59	257	73	0.837777777777778	758	3	49	90	0.8	66	499	249	86	0.808888888888889	562	16	253	69	0.846666666666667	117	277	426	80	0.822222222222222	266	179	353	102
117	244	125	438	93	0.793333333333333	608	27	186	79	0.824444444444444	59	380	368	93	0.793333333333333	113	284	419	84	0.813333333333333	515	57	257	71	0.842222222222222	773	2	25	100	0.777777777777778	55	478	281	86	0.808888888888889	560	16	254	70	0.844444444444444	119	297	397	87	0.806666666666667	262	183	354	101
118	221	148	431	100	0.777777777777778	614	31	180	75	0.833333333333333	57	400	367	76	0.831111111111111	103	282	415	100	0.777777777777778	528	59	255	58	0.871111111111111	779	2	34	85	0.811111111111111	75	472	276	77	0.828888888888889	524	21	267	88	0.804444444444444	123	307	393	77	0.828888888888889	238	184	364	114
119	202	134	459	105	0.766666666666667	587	26	209	78	0.826666666666667	50	374	364	112	0.751111111111111	117	267	425	91	0.797777777777778	515	60	253	72	0.84	769	1	32	98	0.782222222222222	51	476	291	82	0.817777777777778	560	21	229	90	0.8	115	292	395	98	0.782222222222222	278	178	349	95
120	218	154	442	86	0.808888888888889	603	31	190	76	0.831111111111111	58	374	368	100	0.777777777777778	96	257	457	90	0.8	483	61	281	75	0.833333333333333	771	2	39	88	0.804444444444444	69	464	276	91	0.797777777777778	547	11	258	84	0.813333333333333	113	267	433	87	0.806666666666667	255	182	363	100
121	207	143	450	100	0.777777777777778	588	24	189	99	0.78	65	365	380	90	0.8	108	269	429	94	0.791111111111111	503	53	276	68	0.848888888888889	798	2	25	75	0.833333333333333	55	485	272	88	0.804444444444444	549	15	241	95	0.788888888888889	118	295	400	87	0.806666666666667	259	178	358	105
122	197	172	439	92	0.795555555555556	606	30	196	68	0.848888888888889	51	393	355	101	0.775555555555556	133	246	438	83	0.815555555555556	486	51	270	93	0.793333333333333	793	1	23	83	0.815555555555556	79	448	297	76	0.831111111111111	539	21	263	77	0.828888888888889	129	311	375	85	0.811111111111111	290	156	341	113
123	208	129	475	88	0.804444444444444	596	22	215	67	0.851111111111111	53	383	374	90	0.8	105	282	426	87	0.806666666666667	515	44	270	71	0.842222222222222	763	3	36	98	0.782222222222222	65	459	298	78	0.826666666666667	527	21	266	86	0.808888888888889	126	300	378	96	0.786666666666667	265	175	354	106
124	220	143	431	106	0.764444444444444	601	31	195	73	0.837777777777778	53	349	408	90	0.8	96	250	463	91	0.797777777777778	521	45	259	75	0.833333333333333	766	1	38	95	0.788888888888889	80	455	292	73	0.837777777777778	547	17	259	77	0.828888888888889	125	294	397	84	0.813333333333333	265	182	336	117
125	222	140	441	97	0.784444444444444	591	39	188	82	0.817777777777778	53	358	386	103	0.771111111111111	94	262	433	111	0.753333333333333	463	59	300	78	0.826666666666667	773	0	31	96	0.786666666666667	67	506	250	77	0.828888888888889	536	18	247	99	0.78	109	312	379	100	0.777777777777778	283	166	347	104
126	207	153	440	100	0.777777777777778	612	35	188	65	0.855555555555556	46	364	393	97	0.784444444444444	112	261	419	108	0.76	500	62	263	75	0.833333333333333	791	1	31	77	0.828888888888889	75	493	266	66	0.853333333333333	523	20	250	107	0.762222222222222	121	307	373	99	0.78	267	178	342	113
127	223	123	435	119	0.735555555555556	604	30	192	74	0.835555555555556	48	404	364	84	0.813333333333333	123	273	412	92	0.795555555555556	471	67	273	89	0.802222222222222	771	1	28	100	0.777777777777778	69	467	290	74	0.835555555555556	527	18	269	86	0.808888888888889	123	292	385	100	0.777777777777778	254	182	363	101
128	209	140	458	93	0.793333333333333	625	21	181	73	0.837777777777778	51	402	367	80	0.822222222222222	120	254	438	88	0.804444444444444	492	60	283	65	0.855555555555556	770	0	43	87	0.806666666666667	61	482	278	79	0.824444444444444	534	14	255	97	0.784444444444444	113	278	410	99	0.78	293	161	347	99
129	198	152	446	104	0.768888888888889	574	33	203	90	0.8	50	368	387	95	0.788888888888889	115	282	417	86	0.808888888888889	498	57	267	78	0.826666666666667	778	1	26	95	0.788888888888889	71	466	285	78	0.826666666666667	552	10	256	82	0.817777777777778	101	283	404	112	0.751111111111111	276	181	339	104
130	210	135	461	94	0.791111111111111	626	34	184	56	0.875555555555556	57	377	367	99	0.78	106	259	446	89	0.802222222222222	492	60	275	73	0.837777777777778	790	1	22	87	0.806666666666667	71	478	289	62	0.862222222222222	543	19	259	79	0.824444444444444	131	297	378	94	0.791111111111111	257	196	337	110
131	206	127	483	84	0.813333333333333	597	19	196	88	0.804444444444444	56	372	372	100	0.777777777777778	102	275	429	94	0.791111111111111	469	55	297	79	0.824444444444444	780	2	42	76	0.831111111111111	53	501	261	85	0.811111111111111	532	12	278	78	0.826666666666667	115	302	389	94	0.791111111111111	271	167	362	100
132	225	130	457	88	0.804444444444444	588	33	195	84	0.813333333333333	62	414	343	81	0.82	128	273	404	95	0.788888888888889	501	58	278	63	0.86	790	1	32	77	0.828888888888889	68	507	255	70	0.844444444444444	561	17	242	80	0.822222222222222	126	286	401	87	0.806666666666667	253	180	357	110
133	211	135	463	91	0.797777777777778	598	31	192	79	0.824444444444444	49	366	379	106	0.764444444444444	117	249	429	105	0.766666666666667	495	61	265	79	0.824444444444444	779	3	31	87	0.806666666666667	60	471	292	77	0.828888888888889	532	16	264	88	0.804444444444444	126	288	387	99	0.78	271	169	347	113
134	213	130	461	96	0.786666666666667	582	38	209	71	0.842222222222222	55	365	389	91	0.797777777777778	112	269	441	78	0.826666666666667	501	42	276	81	0.82	771	2	31	96	0.786666666666667	77	470	277	76	0.831111111111111	548	9	248	95	0.788888888888889	133	301	383	83	0.815555555555556	270	170	358	102
135	198	139	453	110	0.755555555555556	595	28	193	84	0.813333333333333	49	390	355	106	0.764444444444444	110	241	454	95	0.788888888888889	499	48	278	75	0.833333333333333	784	1	33	82	0.817777777777778	69	460	286	85	0.811111111111111	538	24	255	83	0.815555555555556	100	306	391	103	0.771111111111111	278	179	334	109
136	203	126	488	83	0.815555555555556	586	25	209	80	0.822222222222222	56	390	382	72	0.84	107	258	442	93	0.793333333333333	489	50	287	74	0.835555555555556	763	0	36	101	0.775555555555556	72	461	284	83	0.815555555555556	567	13	243	77	0.828888888888889	133	298	397	72	0.84	256	187	354	103
137	223	125	466	86	0.808888888888889	576	29	214	81	0.82	52	408	346	94	0.791111111111111	121	245	428	106	0.764444444444444	491	55	287	67	0.851111111111111	786	1	37	76	0.831111111111111	62	483	288	67	0.851111111111111	524	14	278	84	0.813333333333333	121	298	395	86	0.808888888888889	267	194	306	133
138	204	138	464	94	0.791111111111111	573	41	192	94	0.791111111111111	59	382	359	100	0.777777777777778	101	242	449	108	0.76	486	51	275	88	0.804444444444444	776	4	25	95	0.788888888888889	59	466	291	84	0.813333333333333	560	19	247	74	0.835555555555556	135	297	374	94	0.791111111111111	283	159	363	95
139	190	162	448	100	0.777777777777778	594	25	204	77	0.828888888888889	58	394	355	93	0.793333333333333	123	245	424	108	0.76	489	47	293	71	0.842222222222222	777	2	33	88	0.804444444444444	66	454	290	90	0.8	565	15	254	66	0.853333333333333	107	289	413	91	0.797777777777778	286	168	334	112
140	238	146	426	90	0.8	589	39	202	70	0.844444444444444	49	406	351	94	0.791111111111111	105	254	424	117	0.74	482	56	299	63	0.86	782	0	38	80	0.822222222222222	75	469	276	80	0.822222222222222	540	18	258	84	0.813333333333333	120	291	379	110	0.755555555555556	270	181	335	114
141	221	144	449	86	0.808888888888889	589	33	189	89	0.802222222222222	50	385	356	109	0.757777777777778	106	269	432	93	0.793333333333333	484	49	292	75	0.833333333333333	771	0	29	100	0.777777777777778	69	486	274	71	0.842222222222222	565	13	232	90	0.8	110	304	388	98	0.782222222222222	256	171	382	91
142	229	130	438	103	0.771111111111111	598	22	204	76	0.831111111111111	48	393	357	102	0.773333333333333	116	246	446	92	0.795555555555556	496	62	264	78	0.826666666666667	755	2	35	108	0.76	65	483	275	77	0.828888888888889	534	25	267	74	0.835555555555556	107	326	374	93	0.793333333333333	288	174	335	103
143	233	145	429	93	0.793333333333333	583	40	202	75	0.833333333333333	56	385	357	102	0.773333333333333	105	280	424	91	0.797777777777778	510	35	290	65	0.855555555555556	771	0	27	102	0.773333333333333	68	495	268	69	0.846666666666667	546	23	237	94	0.791111111111111	126	301	384	89	0.802222222222222	282	187	331	100
144	204	130	468	98	0.782222222222222	603	26	192	79	0.824444444444444	59	382	371	88	0.804444444444444	118	255	421	106	0.764444444444444	480	57	282	81	0.82	774	1	28	97	0.784444444444444	62	496	264	78	0.826666666666667	535	17	276	72	0.84	128	331	371	70	0.844444444444444	280	172	341	107
145	193	142	466	99	0.78	600	29	187	84	0.813333333333333	45	409	369	77	0.828888888888889	110	259	430	101	0.775555555555556	484	61	275	80	0.822222222222222	786	2	31	81	0.82	64	481	272	83	0.815555555555556	532	16	256	96	0.786666666666667	93	275	436	96	0.786666666666667	284	174	338	104
146	236	155	411	98	0.782222222222222	583	33	204	80	0.822222222222222	51	371	385	93	0.793333333333333	124	258	425	93	0.793333333333333	485	58	277	80	0.822222222222222	783	1	34	82	0.817777777777778	60	475	290	75	0.833333333333333	565	11	236	88	0.804444444444444	133	287	402	78	0.826666666666667	254	187	367	92
147	213	128	468	91	0.797777777777778	601	24	200	75	0.833333333333333	61	393	366	80	0.822222222222222	102	255	445	98	0.782222222222222	492	50	290	68	0.848888888888889	785	2	24	89	0.802222222222222	71	469	281	79	0.824444444444444	546	13	250	91	0.797777777777778	116	278	400	106	0.764444444444444	261	181	343	115
148	214	135	446	105	0.766666666666667	616	35	168	81	0.82	52	376	381	91	0.797777777777778	120	250	430	100	0.777777777777778	500	64	262	74	0.835555555555556	761	1	39	99	0.78	66	487	267	80	0.822222222222222	546	15	255	84	0.813333333333333	107	280	419	94	0.791111111111111	268	167	361	104
149	212	129	462	97	0.784444444444444	584	38	201	77	0.828888888888889	38	369	397	96	0.786666666666667	104	251	445	100	0.777777777777778	491	57	269	83	0.815555555555556	767	1	30	102	0.773333333333333	66	468	284	82	0.817777777777778	519	13	267	101	0.775555555555556	116	307	378	99	0.78	292	182	320	106
150	203	139	456	102	0.773333333333333	571	32	216	81	0.82	40	392	389	79	0.824444444444444	106	259	441	94	0.791111111111111	474	67	296	63	0.86	791	1	33	75	0.833333333333333	52	475	273	100	0.777777777777778	559	20	241	80	0.822222222222222	119	304	380	97	0.784444444444444	258	174	360	108
151	233	124	449	94	0.791111111111111	610	30	178	82	0.817777777777778	47	382	363	108	0.76	95	285	409	111	0.753333333333333	501	52	272	75	0.833333333333333	773	1	31	95	0.788888888888889	62	471	284	83	0.815555555555556	556	19	240	85	0.811111111111111	114	274	411	101	0.775555555555556	267	159	381	93
152	216	144	431	109	0.757777777777778	599	29	191	81	0.82	56	363	383	98	0.782222222222222	113	259	428	100	0.777777777777778	506	59	255	80	0.822222222222222	779	0	28	93	0.793333333333333	66	470	297	67	0.851111111111111	564	15	234	87	0.806666666666667	122	281	398	99	0.78	271	167	357	105
153	256	134	415	95	0.788888888888889	562	34	226	78	0.826666666666667	62	390	359	89	0.802222222222222	111	259	435	95	0.788888888888889	499	62	271	68	0.848888888888889	774	2	36	88	0.804444444444444	68	491	278	63	0.86	562	23	235	80	0.822222222222222	121	263	417	99	0.78	267	180	346	107
154	188	150	463	99	0.78	607	26	194	73	0.837777777777778	48	396	360	96	0.786666666666667	119	244	451	86	0.808888888888889	507	64	260	69	0.846666666666667	769	3	29	99	0.78	60	490	266	84	0.813333333333333	543	22	254	81	0.82	122	287	393	98	0.782222222222222	261	183	347	109
155	206	149	450	95	0.788888888888889	566	31	225	78	0.826666666666667	55	387	374	84	0.813333333333333	125	275	417	83	0.815555555555556	497	63	266	74	0.835555555555556	806	1	28	65	0.855555555555556	65	464	293	78	0.826666666666667	526	15	268	91	0.797777777777778	116	289	408	87	0.806666666666667	270	184	340	106
156	205	155	458	82	0.817777777777778	584	37	202	77	0.828888888888889	44	368	388	100	0.777777777777778	122	249	447	82	0.817777777777778	508	56	257	79	0.824444444444444	776	4	39	81	0.82	58	462	309	71	0.842222222222222	548	4	254	94	0.791111111111111	110	309	382	99	0.78	278	189	339	94
157	238	133	438	91	0.797777777777778	593	23	215	69	0.846666666666667	59	383	357	101	0.775555555555556	98	282	414	106	0.764444444444444	488	58	282	72	0.84	773	2	28	97	0.784444444444444	64	472	285	79	0.824444444444444	556	16	250	78	0.826666666666667	115	299	386	100	0.777777777777778	277	164	365	94
158	212	139	443	106	0.764444444444444	602	30	198	70	0.844444444444444	51	400	365	84	0.813333333333333	116	241	453	90	0.8	502	64	254	80	0.822222222222222	761	0	31	108	0.76	69	472	275	84	0.813333333333333	543	15	238	104	0.768888888888889	131	292	397	80	0.822222222222222	290	162	349	99
159	218	139	456	87	0.806666666666667	575	39	198	88	0.804444444444444	41	388	379	92	0.795555555555556	132	263	433	72	0.84	495	32	296	77	0.828888888888889	771	2	34	93	0.793333333333333	62	504	257	77	0.828888888888889	518	16	262	104	0.768888888888889	115	288	420	77	0.828888888888889	259	173	359	109
160	226	129	464	81	0.82	576	29	229	66	0.853333333333333	57	365	384	94	0.791111111111111	103	262	429	106	0.764444444444444	515	58	268	59	0.868888888888889	773	1	29	97	0.784444444444444	69	478	267	86	0.808888888888889	556	16	256	72	0.84	128	287	397	88	0.804444444444444	271	181	357	91
161	221	154	434	91	0.797777777777778	598	38	194	70	0.844444444444444	62	412	340	86	0.808888888888889	100	259	424	117	0.74	487	51	265	97	0.784444444444444	764	2	22	112	0.751111111111111	77	474	277	72	0.84	548	17	259	76	0.831111111111111	118	319	393	70	0.844444444444444	284	174	324	118
162	207	134	471	88	0.804444444444444	595	33	204	68	0.848888888888889	43	409	355	93	0.793333333333333	108	274	431	87	0.806666666666667	493	50	272	85	0.811111111111111	770	3	30	97	0.784444444444444	56	475	279	90	0.8	563	10	241	86	0.808888888888889	118	296	399	87	0.806666666666667	252	181	359	108
163	234	158	422	86	0.808888888888889	570	40	211	79	0.824444444444444	60	381	357	102	0.773333333333333	116	258	416	110	0.755555555555556	482	60	290	68	0.848888888888889	790	2	24	84	0.813333333333333	66	462	278	94	0.791111111111111	588	15	217	80	0.822222222222222	119	287	417	77	0.828888888888889	266	172	362	100
164	212	128	455	105	0.766666666666667	566	38	214	82	0.817777777777778	52	378	374	96	0.786666666666667	121	271	407	101	0.775555555555556	465	70	272	93	0.793333333333333	773	1	29	97	0.784444444444444	82	472	266	80	0.822222222222222	552	21	238	89	0.802222222222222	112	314	387	87	0.806666666666667	265	170	361	104
165	210	144	462	84	0.813333333333333	577	32	221	70	0.844444444444444	56	415	348	81	0.82	114	246	444	96	0.786666666666667	471	64	287	78	0.826666666666667	782	3	26	89	0.802222222222222	75	475	270	80	0.822222222222222	540	10	270	80	0.822222222222222	104	300	408	88	0.804444444444444	263	183	365	89
166	232	145	441	82	0.817777777777778	584	30	206	80	0.822222222222222	55	371	375	99	0.78	119	260	420	101	0.775555555555556	468	64	285	83	0.815555555555556	767	3	32	98	0.782222222222222	72	460	297	71	0.842222222222222	525	16	278	81	0.82	102	290	416	92	0.795555555555556	260	176	378	86
167	241	125	443	91	0.797777777777778	603	40	183	74	0.835555555555556	61	407	352	80	0.822222222222222	103	245	455	97	0.784444444444444	478	73	268	81	0.82	766	0	35	99	0.78	67	479	277	77	0.828888888888889	515	23	278	84	0.813333333333333	122	274	413	91	0.797777777777778	269	186	350	95
168	199	135	471	95	0.788888888888889	599	26	184	91	0.797777777777778	58	406	338	98	0.782222222222222	94	283	433	90	0.8	473	72	284	71	0.842222222222222	789	0	28	83	0.815555555555556	54	477	287	82	0.817777777777778	539	17	250	94	0.791111111111111	102	299	398	101	0.775555555555556	282	173	341	104
169	233	140	435	92	0.795555555555556	570	29	220	81	0.82	52	377	373	98	0.782222222222222	109	276	421	94	0.791111111111111	507	60	263	70	0.844444444444444	777	4	39	80	0.822222222222222	61	482	273	84	0.813333333333333	530	13	260	97	0.784444444444444	122	283	391	104	0.768888888888889	252	175	366	107
170	215	130	463	92	0.795555555555556	573	39	209	79	0.824444444444444	47	379	375	99	0.78	121	262	440	77	0.828888888888889	475	60	291	74	0.835555555555556	784	2	32	82	0.817777777777778	69	460	294	77	0.828888888888889	555	13	241	91	0.797777777777778	123	295	390	92	0.795555555555556	275	180	327	118
171	220	134	471	75	0.833333333333333	597	26	207	70	0.844444444444444	61	380	362	97	0.784444444444444	100	258	446	96	0.786666666666667	480	61	279	80	0.822222222222222	782	2	30	86	0.808888888888889	65	488	273	74	0.835555555555556	528	14	259	99	0.78	114	315	362	109	0.757777777777778	267	188	353	92
172	219	154	431	96	0.786666666666667	576	29	212	83	0.815555555555556	51	387	380	82	0.817777777777778	105	253	433	109	0.757777777777778	510	45	272	73	0.837777777777778	784	2	39	75	0.833333333333333	57	452	322	69	0.846666666666667	532	21	266	81	0.82	99	300	411	90	0.8	266	180	344	110
173	204	134	465	97	0.784444444444444	595	32	194	79	0.824444444444444	67	356	391	86	0.808888888888889	110	244	463	83	0.815555555555556	499	48	261	92	0.795555555555556	766	1	34	99	0.78	63	491	267	79	0.824444444444444	540	14	246	100	0.777777777777778	111	292	403	94	0.791111111111111	275	180	356	89
174	234	129	464	73	0.837777777777778	586	27	195	92	0.795555555555556	47	378	377	98	0.782222222222222	117	278	403	102	0.773333333333333	489	59	267	85	0.811111111111111	787	1	30	82	0.817777777777778	67	474	292	67	0.851111111111111	562	10	239	89	0.802222222222222	113	286	415	86	0.808888888888889	253	202	334	111
175	203	135	454	108	0.76	586	29	209	76	0.831111111111111	49	381	373	97	0.784444444444444	127	270	411	92	0.795555555555556	517	52	248	83	0.815555555555556	779	2	30	89	0.802222222222222	48	492	290	70	0.844444444444444	547	15	261	77	0.828888888888889	122	284	399	95	0.788888888888889	266	169	358	107
176	217	152	441	90	0.8	576	31	212	81	0.82	45	406	371	78	0.826666666666667	117	257	440	86	0.808888888888889	496	59	264	81	0.82	788	1	24	87	0.806666666666667	72	454	290	84	0.813333333333333	562	10	237	91	0.797777777777778	115	302	397	86	0.808888888888889	283	160	356	101
177	218	138	458	86	0.808888888888889	592	22	208	78	0.826666666666667	62	356	386	96	0.786666666666667	121	261	431	87	0.806666666666667	503	54	268	75	0.833333333333333	784	0	29	87	0.806666666666667	53	452	302	93	0.793333333333333	529	17	272	82	0.817777777777778	118	290	411	81	0.82	250	187	361	102
178	230	109	457	104	0.768888888888889	600	25	199	76	0.831111111111111	47	391	373	89	0.802222222222222	122	266	410	102	0.773333333333333	477	48	298	77	0.828888888888889	774	0	34	92	0.795555555555556	59	472	288	81	0.82	532	30	245	93	0.793333333333333	117	310	375	98	0.782222222222222	259	179	366	96
179	209	142	460	89	0.802222222222222	616	22	186	76	0.831111111111111	47	341	417	95	0.788888888888889	123	299	383	95	0.788888888888889	467	66	282	85	0.811111111111111	794	1	29	76	0.831111111111111	58	513	251	78	0.826666666666667	555	7	248	90	0.8	105	336	373	86	0.808888888888889	254	167	364	115
180	202	136	454	108	0.76	600	25	191	84	0.813333333333333	48	403	357	92	0.795555555555556	128	255	433	84	0.813333333333333	506	49	268	77	0.828888888888889	790	1	30	79	0.824444444444444	74	480	264	82	0.817777777777778	536	11	260	93	0.793333333333333	106	289	398	107	0.762222222222222	265	156	370	109
181	232	148	430	90	0.8	614	21	177	88	0.804444444444444	57	370	374	99	0.78	100	264	426	110	0.755555555555556	458	58	297	87	0.806666666666667	774	2	30	94	0.791111111111111	51	485	277	87	0.806666666666667	552	19	244	85	0.811111111111111	121	309	390	80	0.822222222222222	272	183	338	107
182	200	158	448	94	0.791111111111111	572	34	200	94	0.791111111111111	48	387	368	97	0.784444444444444	130	242	422	106	0.764444444444444	480	44	293	83	0.815555555555556	770	1	26	103	0.771111111111111	62	473	278	87	0.806666666666667	528	19	271	82	0.817777777777778	118	294	390	98	0.782222222222222	270	154	378	98
183	221	145	442	92	0.795555555555556	605	31	187	77	0.828888888888889	50	391	361	98	0.782222222222222	100	260	446	94	0.791111111111111	487	61	272	80	0.822222222222222	770	3	29	98	0.782222222222222	58	488	278	76	0.831111111111111	564	23	236	77	0.828888888888889	116	294	394	96	0.786666666666667	276	167	352	105
184	212	143	436	109	0.757777777777778	609	24	186	81	0.82	52	380	352	116	0.742222222222222	129	264	404	103	0.771111111111111	498	37	296	69	0.846666666666667	780	2	22	96	0.786666666666667	69	465	281	85	0.811111111111111	535	29	245	91	0.797777777777778	124	258	425	93	0.793333333333333	263	167	369	101
185	223	128	448	101	0.775555555555556	590	29	209	72	0.84	56	368	374	102	0.773333333333333	110	286	420	84	0.813333333333333	484	53	279	84	0.813333333333333	763	0	36	101	0.775555555555556	57	503	266	74	0.835555555555556	553	21	244	82	0.817777777777778	98	293	417	92	0.795555555555556	280	167	342	111
186	220	135	456	89	0.802222222222222	580	30	211	79	0.824444444444444	47	371	379	103	0.771111111111111	113	268	415	104	0.768888888888889	480	49	297	74	0.835555555555556	791	1	34	74	0.835555555555556	65	463	285	87	0.806666666666667	570	20	227	83	0.815555555555556	103	276	424	97	0.784444444444444	269	178	342	111
187	214	136	454	96	0.786666666666667	597	25	201	77	0.828888888888889	46	388	373	93	0.793333333333333	97	282	436	85	0.811111111111111	496	55	269	80	0.822222222222222	771	0	35	94	0.791111111111111	69	463	297	71	0.842222222222222	537	17	257	89	0.802222222222222	113	285	419	83	0.815555555555556	288	178	349	85
188	229	132	445	94	0.791111111111111	603	29	187	81	0.82	56	368	395	81	0.82	110	262	425	103	0.771111111111111	489	61	275	75	0.833333333333333	763	3	39	95	0.788888888888889	72	479	281	68	0.848888888888889	539	14	241	106	0.764444444444444	123	275	414	88	0.804444444444444	254	174	362	110
189	232	135	436	97	0.784444444444444	592	39	200	69	0.846666666666667	64	393	354	89	0.802222222222222	119	262	419	100	0.777777777777778	506	52	260	82	0.817777777777778	754	1	39	106	0.764444444444444	63	481	293	63	0.86	571	10	238	81	0.82	110	290	417	83	0.815555555555556	252	185	360	103
190	206	144	438	112	0.751111111111111	608	31	188	73	0.837777777777778	46	389	371	94	0.791111111111111	93	239	466	102	0.773333333333333	493	63	267	77	0.828888888888889	786	1	21	92	0.795555555555556	63	472	288	77	0.828888888888889	556	10	239	95	0.788888888888889	100	287	418	95	0.788888888888889	268	167	363	102
191	214	120	462	104	0.768888888888889	629	27	179	65	0.855555555555556	59	375	389	77	0.828888888888889	104	248	454	94	0.791111111111111	489	53	274	84	0.813333333333333	770	2	27	101	0.775555555555556	73	468	287	72	0.84	555	16	251	78	0.826666666666667	104	286	401	109	0.757777777777778	264	176	354	106
192	221	132	440	107	0.762222222222222	604	36	181	79	0.824444444444444	61	397	354	88	0.804444444444444	122	244	449	85	0.811111111111111	496	59	273	72	0.84	776	2	35	87	0.806666666666667	73	472	273	82	0.817777777777778	559	17	244	80	0.822222222222222	133	289	387	91	0.797777777777778	280	193	326	101
193	205	145	454	96	0.786666666666667	580	25	219	76	0.831111111111111	43	399	379	79	0.824444444444444	124	251	429	96	0.786666666666667	511	44	272	73	0.837777777777778	786	4	25	85	0.811111111111111	53	466	303	78	0.826666666666667	568	11	234	87	0.806666666666667	125	289	386	100	0.777777777777778	248	174	378	100
194	206	142	472	80	0.822222222222222	599	36	180	85	0.811111111111111	46	354	399	101	0.775555555555556	106	255	428	111	0.753333333333333	487	51	293	69	0.846666666666667	794	0	26	80	0.822222222222222	63	462	304	71	0.842222222222222	536	15	259	90	0.8	111	288	406	95	0.788888888888889	261	180	352	107
195	214	144	445	97	0.784444444444444	586	23	212	79	0.824444444444444	55	392	375	78	0.826666666666667	116	274	410	100	0.777777777777778	496	62	255	87	0.806666666666667	788	2	30	80	0.822222222222222	75	485	269	71	0.842222222222222	552	17	249	82	0.817777777777778	115	289	397	99	0.78	265	196	339	100
196	203	151	450	96	0.786666666666667	583	30	210	77	0.828888888888889	61	410	352	77	0.828888888888889	112	280	417	91	0.797777777777778	491	46	284	79	0.824444444444444	745	1	43	111	0.753333333333333	62	480	271	87	0.806666666666667	537	12	271	80	0.822222222222222	135	307	374	84	0.813333333333333	259	181	353	107
197	206	146	443	105	0.766666666666667	586	42	184	88	0.804444444444444	60	379	359	102	0.773333333333333	112	249	440	99	0.78	503	45	270	82	0.817777777777778	782	1	41	76	0.831111111111111	70	488	275	67	0.851111111111111	581	16	223	80	0.822222222222222	131	290	388	91	0.797777777777778	288	181	329	102
198	223	135	443	99	0.78	604	19	194	83	0.815555555555556	52	393	363	92	0.795555555555556	125	267	408	100	0.777777777777778	497	52	282	69	0.846666666666667	780	2	31	87	0.806666666666667	69	473	272	86	0.808888888888889	532	16	261	91	0.797777777777778	99	323	387	91	0.797777777777778	256	193	347	104
199	226	138	438	98	0.782222222222222	596	30	195	79	0.824444444444444	56	398	354	92	0.795555555555556	105	281	421	93	0.793333333333333	499	47	286	68	0.848888888888889	767	1	37	95	0.788888888888889	65	481	261	93	0.793333333333333	537	13	269	81	0.82	126	289	396	89	0.802222222222222	257	187	341	115
200	229	136	446	89	0.802222222222222	627	28	182	63	0.86	62	395	354	89	0.802222222222222	117	255	430	98	0.782222222222222	489	44	296	71	0.842222222222222	775	0	38	87	0.806666666666667	56	496	277	71	0.842222222222222	549	15	241	95	0.788888888888889	110	293	403	94	0.791111111111111	287	162	353	98
[truncated: 451 more columns]
