# Supplementary material for: Experimental benchmarking of quantum state overlap estimation strategies with photonic systems
Source: Light Sci Appl. 2025 Feb 12;14:83. doi: 10.1038/s41377-025-01755-8 (PMC11814415; doi:10.1038/s41377-025-01755-8)
Supplement: Supplementary file 3 — Dataset all [file 41377_2025_1755_MOESM3_ESM.zip › overlap_estimation_data/3_SCM_data/SCM_c09.csv]

Data No.	E1_Counts (m =1)	E2_Counts (m =1)	E3_Counts (m =1)	E4_Counts (m =1)	Estimated overlaps (m =1)	E1_Counts (m =2)	E2_Counts (m =2)	E3_Counts (m =2)	E4_Counts (m =2)	Estimated overlaps (m =2)	E1_Counts (m =3)	E2_Counts (m =3)	E3_Counts (m =3)	E4_Counts (m =3)	Estimated overlaps (m =3)	E1_Counts (m =4)	E2_Counts (m =4)	E3_Counts (m =4)	E4_Counts (m =4)	Estimated overlaps (m =4)	E1_Counts (m =5)	E2_Counts (m =5)	E3_Counts (m =5)	E4_Counts (m =5)	Estimated overlaps (m =5)	E1_Counts (m =6)	E2_Counts (m =6)	E3_Counts (m =6)	E4_Counts (m =6)	Estimated overlaps (m =6)	E1_Counts (m =7)	E2_Counts (m =7)	E3_Counts (m =7)	E4_Counts (m =7)	Estimated overlaps (m =7)	E1_Counts (m =8)	E2_Counts (m =8)	E3_Counts (m =8)	E4_Counts (m =8)	Estimated overlaps (m =8)	E1_Counts (m =9)	E2_Counts (m =9)	E3_Counts (m =9)	E4_Counts (m =9)	Estimated overlaps (m =9)	E1_Counts (m =10)	E2_Counts (m =10)	E3_Counts (m =10)	E4_Counts (m =10)
1	271	170	404	55	0.877777777777778	69	405	367	59	0.868888888888889	290	187	384	39	0.913333333333333	75	437	347	41	0.908888888888889	8	725	129	38	0.915555555555556	275	168	417	40	0.911111111111111	0	847	4	49	0.891111111111111	27	602	227	44	0.902222222222222	135	313	408	44	0.902222222222222	204	271	369	56
2	262	183	419	36	0.92	65	430	361	44	0.902222222222222	276	187	385	52	0.884444444444444	81	406	365	48	0.893333333333333	13	738	114	35	0.922222222222222	272	155	425	48	0.893333333333333	1	836	16	47	0.895555555555556	27	594	235	44	0.902222222222222	138	320	402	40	0.911111111111111	176	249	419	56
3	271	165	424	40	0.911111111111111	77	462	326	35	0.922222222222222	267	191	407	35	0.922222222222222	60	395	390	55	0.877777777777778	10	722	120	48	0.893333333333333	277	158	421	44	0.902222222222222	1	845	5	49	0.891111111111111	21	603	231	45	0.9	149	323	381	47	0.895555555555556	204	242	416	38
4	232	192	438	38	0.915555555555556	78	418	356	48	0.893333333333333	287	181	392	40	0.911111111111111	94	405	359	42	0.906666666666667	10	724	126	40	0.911111111111111	266	159	432	43	0.904444444444444	1	835	11	53	0.882222222222222	33	584	235	48	0.893333333333333	139	314	398	49	0.891111111111111	165	268	416	51
5	269	164	430	37	0.917777777777778	67	439	351	43	0.904444444444444	280	205	372	43	0.904444444444444	75	426	341	58	0.871111111111111	11	727	124	38	0.915555555555556	269	164	434	33	0.926666666666667	0	826	11	63	0.86	22	589	248	41	0.908888888888889	146	287	420	47	0.895555555555556	180	258	412	50
6	284	174	401	41	0.908888888888889	66	425	360	49	0.891111111111111	268	170	418	44	0.902222222222222	79	399	370	52	0.884444444444444	7	731	113	49	0.891111111111111	262	168	418	52	0.884444444444444	2	840	9	49	0.891111111111111	22	595	241	42	0.906666666666667	150	322	379	49	0.891111111111111	185	255	415	45
7	266	160	436	38	0.915555555555556	76	435	354	35	0.922222222222222	308	181	370	41	0.908888888888889	76	427	350	47	0.895555555555556	5	735	119	41	0.908888888888889	261	172	417	50	0.888888888888889	0	838	19	43	0.904444444444444	32	577	247	44	0.902222222222222	157	313	384	46	0.897777777777778	187	263	412	38
8	262	184	418	36	0.92	66	431	354	49	0.891111111111111	296	195	372	37	0.917777777777778	84	415	356	45	0.9	8	723	112	57	0.873333333333333	276	157	426	41	0.908888888888889	1	834	14	51	0.886666666666667	23	610	225	42	0.906666666666667	168	305	376	51	0.886666666666667	198	268	397	37
9	263	154	446	37	0.917777777777778	80	421	350	49	0.891111111111111	275	168	408	49	0.891111111111111	75	416	358	51	0.886666666666667	9	729	118	44	0.902222222222222	267	164	412	57	0.873333333333333	1	830	14	55	0.877777777777778	28	581	249	42	0.906666666666667	149	308	388	55	0.877777777777778	192	244	402	62
10	273	188	412	27	0.94	61	422	373	44	0.902222222222222	266	178	412	44	0.902222222222222	63	396	388	53	0.882222222222222	7	722	133	38	0.915555555555556	300	161	381	58	0.871111111111111	1	853	7	39	0.913333333333333	34	577	243	46	0.897777777777778	142	327	385	46	0.897777777777778	195	254	403	48
11	259	188	413	40	0.911111111111111	65	434	357	44	0.902222222222222	278	187	397	38	0.915555555555556	61	418	374	47	0.895555555555556	6	724	125	45	0.9	283	168	402	47	0.895555555555556	0	850	8	42	0.906666666666667	26	593	238	43	0.904444444444444	152	305	408	35	0.922222222222222	208	268	381	43
12	250	149	463	38	0.915555555555556	55	423	378	44	0.902222222222222	282	192	381	45	0.9	66	406	389	39	0.913333333333333	8	745	117	30	0.933333333333333	264	182	414	40	0.911111111111111	1	854	7	38	0.915555555555556	32	593	240	35	0.922222222222222	145	335	375	45	0.9	200	252	404	44
13	239	189	440	32	0.928888888888889	68	413	375	44	0.902222222222222	290	170	392	48	0.893333333333333	64	402	385	49	0.891111111111111	8	751	104	37	0.917777777777778	285	181	376	58	0.871111111111111	2	825	15	58	0.871111111111111	30	592	245	33	0.926666666666667	150	303	390	57	0.873333333333333	199	255	412	34
14	270	159	434	37	0.917777777777778	68	437	353	42	0.906666666666667	300	187	371	42	0.906666666666667	91	384	374	51	0.886666666666667	7	741	114	38	0.915555555555556	280	163	412	45	0.9	1	831	18	50	0.888888888888889	26	606	220	48	0.893333333333333	146	300	394	60	0.866666666666667	207	236	415	42
15	250	189	421	40	0.911111111111111	58	432	355	55	0.877777777777778	273	180	405	42	0.906666666666667	70	420	360	50	0.888888888888889	9	728	125	38	0.915555555555556	296	172	383	49	0.891111111111111	0	840	12	48	0.893333333333333	34	592	224	50	0.888888888888889	147	316	402	35	0.922222222222222	199	243	413	45
16	250	160	446	44	0.902222222222222	57	454	349	40	0.911111111111111	293	188	382	37	0.917777777777778	66	394	374	66	0.853333333333333	9	729	118	44	0.902222222222222	276	174	405	45	0.9	0	825	8	67	0.851111111111111	23	597	235	45	0.9	149	344	358	49	0.891111111111111	190	235	425	50
17	254	198	414	34	0.924444444444444	61	437	361	41	0.908888888888889	282	200	383	35	0.922222222222222	85	386	393	36	0.92	8	705	139	48	0.893333333333333	267	167	429	37	0.917777777777778	0	842	8	50	0.888888888888889	32	601	222	45	0.9	144	298	416	42	0.906666666666667	193	263	396	48
18	276	154	423	47	0.895555555555556	62	413	381	44	0.902222222222222	291	183	383	43	0.904444444444444	84	408	363	45	0.9	6	746	117	31	0.931111111111111	267	177	406	50	0.888888888888889	0	825	14	61	0.864444444444444	30	583	243	44	0.902222222222222	146	289	416	49	0.891111111111111	190	212	441	57
19	259	171	434	36	0.92	68	414	361	57	0.873333333333333	305	168	393	34	0.924444444444444	70	421	357	52	0.884444444444444	6	740	104	50	0.888888888888889	280	181	387	52	0.884444444444444	0	839	11	50	0.888888888888889	32	600	217	51	0.886666666666667	136	326	383	55	0.877777777777778	194	270	392	44
20	243	150	459	48	0.893333333333333	73	423	353	51	0.886666666666667	269	189	397	45	0.9	62	398	400	40	0.911111111111111	10	750	94	46	0.897777777777778	287	183	384	46	0.897777777777778	0	843	9	48	0.893333333333333	35	595	218	52	0.884444444444444	130	327	393	50	0.888888888888889	215	221	414	50
21	247	173	440	40	0.911111111111111	56	477	322	45	0.9	313	156	388	43	0.904444444444444	59	421	366	54	0.88	10	746	105	39	0.913333333333333	272	173	404	51	0.886666666666667	0	844	8	48	0.893333333333333	27	608	224	41	0.908888888888889	144	309	390	57	0.873333333333333	188	251	411	50
22	247	184	421	48	0.893333333333333	60	439	355	46	0.897777777777778	313	186	366	35	0.922222222222222	71	398	381	50	0.888888888888889	11	731	124	34	0.924444444444444	279	171	401	49	0.891111111111111	0	844	7	49	0.891111111111111	28	590	233	49	0.891111111111111	136	316	390	58	0.871111111111111	208	239	402	51
23	262	193	392	53	0.882222222222222	60	443	343	54	0.88	256	190	412	42	0.906666666666667	80	403	369	48	0.893333333333333	10	737	109	44	0.902222222222222	310	158	387	45	0.9	1	836	18	45	0.9	26	594	236	44	0.902222222222222	136	318	396	50	0.888888888888889	190	277	390	43
24	260	163	446	31	0.931111111111111	67	464	324	45	0.9	279	181	406	34	0.924444444444444	76	389	386	49	0.891111111111111	10	742	106	42	0.906666666666667	291	163	392	54	0.88	0	845	9	46	0.897777777777778	28	582	240	50	0.888888888888889	137	323	393	47	0.895555555555556	192	263	398	47
25	278	149	436	37	0.917777777777778	66	438	354	42	0.906666666666667	294	181	382	43	0.904444444444444	79	433	338	50	0.888888888888889	11	731	107	51	0.886666666666667	253	166	429	52	0.884444444444444	1	844	16	39	0.913333333333333	25	602	233	40	0.911111111111111	138	330	374	58	0.871111111111111	164	258	437	41
26	244	164	449	43	0.904444444444444	81	410	362	47	0.895555555555556	284	179	385	52	0.884444444444444	73	406	374	47	0.895555555555556	14	729	123	34	0.924444444444444	263	172	415	50	0.888888888888889	1	834	12	53	0.882222222222222	31	598	229	42	0.906666666666667	147	325	391	37	0.917777777777778	233	236	384	47
27	255	174	429	42	0.906666666666667	59	429	359	53	0.882222222222222	270	179	397	54	0.88	80	419	354	47	0.895555555555556	13	745	111	31	0.931111111111111	274	173	404	49	0.891111111111111	1	837	8	54	0.88	27	619	214	40	0.911111111111111	150	303	395	52	0.884444444444444	199	245	413	43
28	257	159	443	41	0.908888888888889	65	445	358	32	0.928888888888889	287	214	356	43	0.904444444444444	79	395	381	45	0.9	8	733	118	41	0.908888888888889	294	174	383	49	0.891111111111111	2	839	5	54	0.88	25	594	238	43	0.904444444444444	140	319	389	52	0.884444444444444	182	263	401	54
29	239	173	445	43	0.904444444444444	66	421	372	41	0.908888888888889	278	190	388	44	0.902222222222222	75	391	380	54	0.88	7	720	126	47	0.895555555555556	257	164	433	46	0.897777777777778	0	845	6	49	0.891111111111111	24	600	235	41	0.908888888888889	174	310	361	55	0.877777777777778	196	271	386	47
30	252	179	434	35	0.922222222222222	64	431	361	44	0.902222222222222	278	189	382	51	0.886666666666667	73	413	360	54	0.88	10	735	116	39	0.913333333333333	256	179	417	48	0.893333333333333	0	847	5	48	0.893333333333333	25	581	252	42	0.906666666666667	140	334	380	46	0.897777777777778	169	290	390	51
31	252	180	429	39	0.913333333333333	75	426	354	45	0.9	282	165	408	45	0.9	69	393	391	47	0.895555555555556	3	748	101	48	0.893333333333333	270	172	412	46	0.897777777777778	0	838	15	47	0.895555555555556	36	590	231	43	0.904444444444444	134	297	412	57	0.873333333333333	172	267	418	43
32	237	166	464	33	0.926666666666667	62	447	340	51	0.886666666666667	281	173	407	39	0.913333333333333	72	416	365	47	0.895555555555556	11	736	110	43	0.904444444444444	275	150	424	51	0.886666666666667	2	845	12	41	0.908888888888889	23	584	241	52	0.884444444444444	144	325	380	51	0.886666666666667	195	248	406	51
33	243	184	435	38	0.915555555555556	75	448	337	40	0.911111111111111	278	187	391	44	0.902222222222222	80	415	363	42	0.906666666666667	15	709	124	52	0.884444444444444	241	170	435	54	0.88	2	841	7	50	0.888888888888889	28	604	229	39	0.913333333333333	124	316	413	47	0.895555555555556	194	271	396	39
34	245	201	406	48	0.893333333333333	51	427	379	43	0.904444444444444	286	193	376	45	0.9	76	412	361	51	0.886666666666667	15	724	122	39	0.913333333333333	265	176	425	34	0.924444444444444	0	833	10	57	0.873333333333333	35	606	225	34	0.924444444444444	151	312	390	47	0.895555555555556	197	249	414	40
35	261	165	443	31	0.931111111111111	63	438	347	52	0.884444444444444	291	185	377	47	0.895555555555556	83	398	368	51	0.886666666666667	13	745	107	35	0.922222222222222	251	163	430	56	0.875555555555556	0	828	8	64	0.857777777777778	26	586	252	36	0.92	155	326	365	54	0.88	190	269	401	40
36	235	175	446	44	0.902222222222222	71	425	363	41	0.908888888888889	308	171	373	48	0.893333333333333	65	421	369	45	0.9	6	734	118	42	0.906666666666667	283	176	399	42	0.906666666666667	0	834	13	53	0.882222222222222	30	591	240	39	0.913333333333333	136	311	401	52	0.884444444444444	205	265	402	28
37	258	188	417	37	0.917777777777778	68	434	355	43	0.904444444444444	280	203	368	49	0.891111111111111	64	418	368	50	0.888888888888889	8	732	120	40	0.911111111111111	288	157	402	53	0.882222222222222	0	828	21	51	0.886666666666667	37	582	232	49	0.891111111111111	147	317	386	50	0.888888888888889	202	272	387	39
38	260	169	429	42	0.906666666666667	71	418	363	48	0.893333333333333	297	185	381	37	0.917777777777778	79	399	379	43	0.904444444444444	11	741	107	41	0.908888888888889	298	164	393	45	0.9	0	833	5	62	0.862222222222222	26	611	218	45	0.9	141	341	376	42	0.906666666666667	184	275	406	35
39	260	145	445	50	0.888888888888889	64	436	361	39	0.913333333333333	298	195	365	42	0.906666666666667	75	397	385	43	0.904444444444444	8	723	125	44	0.902222222222222	265	157	428	50	0.888888888888889	2	840	8	50	0.888888888888889	23	590	248	39	0.913333333333333	129	334	397	40	0.911111111111111	186	253	416	45
40	266	166	418	50	0.888888888888889	67	436	339	58	0.871111111111111	283	172	387	58	0.871111111111111	78	413	364	45	0.9	12	713	135	40	0.911111111111111	294	162	402	42	0.906666666666667	1	834	8	57	0.873333333333333	32	580	237	51	0.886666666666667	142	309	397	52	0.884444444444444	185	265	391	59
41	264	166	426	44	0.902222222222222	76	440	349	35	0.922222222222222	282	181	391	46	0.897777777777778	70	429	358	43	0.904444444444444	17	725	111	47	0.895555555555556	259	177	424	40	0.911111111111111	1	839	8	52	0.884444444444444	31	579	243	47	0.895555555555556	121	374	365	40	0.911111111111111	183	247	427	43
42	249	174	441	36	0.92	69	432	355	44	0.902222222222222	286	188	396	30	0.933333333333333	73	403	389	35	0.922222222222222	10	726	121	43	0.904444444444444	260	180	418	42	0.906666666666667	2	847	11	40	0.911111111111111	25	599	245	31	0.931111111111111	125	341	400	34	0.924444444444444	193	240	419	48
43	230	192	436	42	0.906666666666667	59	442	354	45	0.9	255	203	392	50	0.888888888888889	85	377	390	48	0.893333333333333	13	727	118	42	0.906666666666667	280	162	403	55	0.877777777777778	0	828	14	58	0.871111111111111	37	603	223	37	0.917777777777778	133	305	407	55	0.877777777777778	174	247	446	33
44	279	158	421	42	0.906666666666667	58	463	323	56	0.875555555555556	273	177	402	48	0.893333333333333	59	421	369	51	0.886666666666667	12	723	115	50	0.888888888888889	262	183	400	55	0.877777777777778	0	842	12	46	0.897777777777778	27	597	238	38	0.915555555555556	160	309	382	49	0.891111111111111	190	281	387	42
45	249	181	429	41	0.908888888888889	67	423	370	40	0.911111111111111	304	167	381	48	0.893333333333333	82	399	375	44	0.902222222222222	8	731	121	40	0.911111111111111	252	165	434	49	0.891111111111111	1	833	15	51	0.886666666666667	29	575	260	36	0.92	138	326	393	43	0.904444444444444	177	269	401	53
46	260	182	425	33	0.926666666666667	47	414	393	46	0.897777777777778	280	178	405	37	0.917777777777778	66	380	401	53	0.882222222222222	11	711	123	55	0.877777777777778	280	179	390	51	0.886666666666667	0	838	14	48	0.893333333333333	22	597	241	40	0.911111111111111	149	303	414	34	0.924444444444444	202	269	380	49
47	281	165	418	36	0.92	64	428	364	44	0.902222222222222	279	182	390	49	0.891111111111111	87	389	378	46	0.897777777777778	8	738	108	46	0.897777777777778	292	177	387	44	0.902222222222222	0	852	10	38	0.915555555555556	18	591	250	41	0.908888888888889	162	322	375	41	0.908888888888889	173	238	434	55
48	243	166	447	44	0.902222222222222	61	449	346	44	0.902222222222222	288	196	369	47	0.895555555555556	63	396	389	52	0.884444444444444	8	730	123	39	0.913333333333333	268	171	399	62	0.862222222222222	1	834	10	55	0.877777777777778	23	610	231	36	0.92	136	312	395	57	0.873333333333333	201	247	408	44
49	286	192	382	40	0.911111111111111	67	419	368	46	0.897777777777778	292	175	397	36	0.92	71	434	346	49	0.891111111111111	13	746	103	38	0.915555555555556	267	166	412	55	0.877777777777778	0	847	13	40	0.911111111111111	21	601	228	50	0.888888888888889	155	286	423	36	0.92	196	270	384	50
50	237	185	431	47	0.895555555555556	64	435	368	33	0.926666666666667	290	197	371	42	0.906666666666667	67	415	365	53	0.882222222222222	11	717	128	44	0.902222222222222	270	175	392	63	0.86	0	847	10	43	0.904444444444444	26	611	236	27	0.94	139	325	400	36	0.92	181	263	405	51
51	266	168	436	30	0.933333333333333	60	428	362	50	0.888888888888889	274	189	388	49	0.891111111111111	88	408	357	47	0.895555555555556	9	742	113	36	0.92	246	188	418	48	0.893333333333333	1	834	12	53	0.882222222222222	22	574	263	41	0.908888888888889	136	331	380	53	0.882222222222222	174	281	399	46
52	246	175	439	40	0.911111111111111	88	437	328	47	0.895555555555556	270	204	384	42	0.906666666666667	88	358	390	64	0.857777777777778	12	725	114	49	0.891111111111111	287	168	402	43	0.904444444444444	1	847	9	43	0.904444444444444	35	581	242	42	0.906666666666667	141	325	388	46	0.897777777777778	183	260	407	50
53	250	149	463	38	0.915555555555556	65	438	358	39	0.913333333333333	286	187	374	53	0.882222222222222	81	364	394	61	0.864444444444444	8	746	106	40	0.911111111111111	257	180	407	56	0.875555555555556	0	840	13	47	0.895555555555556	28	586	246	40	0.911111111111111	163	286	405	46	0.897777777777778	190	258	404	48
54	270	157	435	38	0.915555555555556	69	437	345	49	0.891111111111111	301	174	376	49	0.891111111111111	78	390	392	40	0.911111111111111	5	748	108	39	0.913333333333333	272	163	415	50	0.888888888888889	1	845	8	46	0.897777777777778	24	585	251	40	0.911111111111111	158	305	405	32	0.928888888888889	183	266	400	51
55	247	168	434	51	0.886666666666667	61	452	331	56	0.875555555555556	284	194	386	36	0.92	72	399	370	59	0.868888888888889	15	721	122	42	0.906666666666667	280	158	420	42	0.906666666666667	1	845	13	41	0.908888888888889	23	581	257	39	0.913333333333333	162	298	394	46	0.897777777777778	176	258	409	57
56	269	173	419	39	0.913333333333333	60	425	373	42	0.906666666666667	279	182	393	46	0.897777777777778	66	408	382	44	0.902222222222222	12	735	124	29	0.935555555555556	287	149	417	47	0.895555555555556	0	841	8	51	0.886666666666667	17	615	229	39	0.913333333333333	144	317	397	42	0.906666666666667	174	249	423	54
57	257	160	450	33	0.926666666666667	68	437	355	40	0.911111111111111	286	176	390	48	0.893333333333333	73	382	393	52	0.884444444444444	13	730	115	42	0.906666666666667	282	148	418	52	0.884444444444444	1	838	8	53	0.882222222222222	27	598	239	36	0.92	151	330	372	47	0.895555555555556	207	243	394	56
58	241	175	440	44	0.902222222222222	84	425	357	34	0.924444444444444	291	178	387	44	0.902222222222222	64	398	387	51	0.886666666666667	6	736	116	42	0.906666666666667	250	179	426	45	0.9	0	829	12	59	0.868888888888889	26	632	202	40	0.911111111111111	149	307	399	45	0.9	204	240	409	47
59	257	156	453	34	0.924444444444444	70	446	329	55	0.877777777777778	287	202	371	40	0.911111111111111	73	376	408	43	0.904444444444444	11	757	91	41	0.908888888888889	294	156	389	61	0.864444444444444	1	825	7	67	0.851111111111111	35	617	207	41	0.908888888888889	144	308	398	50	0.888888888888889	200	244	407	49
60	270	155	445	30	0.933333333333333	54	436	358	52	0.884444444444444	276	198	386	40	0.911111111111111	82	373	383	62	0.862222222222222	8	737	117	38	0.915555555555556	262	176	419	43	0.904444444444444	0	847	6	47	0.895555555555556	28	614	219	39	0.913333333333333	132	328	388	52	0.884444444444444	207	270	383	40
61	255	165	448	32	0.928888888888889	45	430	368	57	0.873333333333333	277	185	383	55	0.877777777777778	86	385	383	46	0.897777777777778	14	738	103	45	0.9	243	181	428	48	0.893333333333333	1	836	5	58	0.871111111111111	28	600	238	34	0.924444444444444	146	298	415	41	0.908888888888889	186	283	374	57
62	258	172	436	34	0.924444444444444	67	444	350	39	0.913333333333333	292	183	391	34	0.924444444444444	67	411	358	64	0.857777777777778	9	715	128	48	0.893333333333333	253	180	423	44	0.902222222222222	0	832	12	56	0.875555555555556	24	595	239	42	0.906666666666667	138	329	386	47	0.895555555555556	206	213	426	55
63	241	175	441	43	0.904444444444444	71	413	362	54	0.88	309	157	391	43	0.904444444444444	92	423	342	43	0.904444444444444	16	721	129	34	0.924444444444444	250	162	441	47	0.895555555555556	0	847	6	47	0.895555555555556	26	580	251	43	0.904444444444444	148	331	375	46	0.897777777777778	190	244	417	49
64	246	168	437	49	0.891111111111111	71	446	341	42	0.906666666666667	292	190	378	40	0.911111111111111	83	374	394	49	0.891111111111111	6	737	102	55	0.877777777777778	265	172	415	48	0.893333333333333	1	847	9	43	0.904444444444444	29	592	240	39	0.913333333333333	135	316	401	48	0.893333333333333	207	229	419	45
65	257	184	417	42	0.906666666666667	61	444	351	44	0.902222222222222	280	178	404	38	0.915555555555556	83	396	368	53	0.882222222222222	7	729	114	50	0.888888888888889	270	167	421	42	0.906666666666667	1	841	7	51	0.886666666666667	32	573	238	57	0.873333333333333	119	333	404	44	0.902222222222222	193	248	418	41
66	269	168	419	44	0.902222222222222	80	414	364	42	0.906666666666667	280	207	378	35	0.922222222222222	77	376	391	56	0.875555555555556	13	715	118	54	0.88	250	178	412	60	0.866666666666667	0	841	8	51	0.886666666666667	36	582	231	51	0.886666666666667	153	319	380	48	0.893333333333333	179	223	448	50
67	263	174	414	49	0.891111111111111	78	421	353	48	0.893333333333333	283	183	385	49	0.891111111111111	81	377	402	40	0.911111111111111	11	750	98	41	0.908888888888889	239	151	460	50	0.888888888888889	1	831	14	54	0.88	29	584	240	47	0.895555555555556	143	318	398	41	0.908888888888889	186	255	423	36
68	265	171	428	36	0.92	61	423	367	49	0.891111111111111	296	172	381	51	0.886666666666667	60	417	372	51	0.886666666666667	14	736	115	35	0.922222222222222	234	167	441	58	0.871111111111111	1	837	7	55	0.877777777777778	29	584	244	43	0.904444444444444	171	310	379	40	0.911111111111111	193	261	389	57
69	247	163	452	38	0.915555555555556	66	429	364	41	0.908888888888889	291	190	357	62	0.862222222222222	71	378	390	61	0.864444444444444	9	735	114	42	0.906666666666667	252	192	417	39	0.913333333333333	0	841	11	48	0.893333333333333	33	593	235	39	0.913333333333333	172	313	365	50	0.888888888888889	197	252	403	48
70	244	172	450	34	0.924444444444444	72	432	359	37	0.917777777777778	301	178	375	46	0.897777777777778	71	427	356	46	0.897777777777778	8	754	94	44	0.902222222222222	259	162	428	51	0.886666666666667	1	841	9	49	0.891111111111111	29	586	243	42	0.906666666666667	156	298	401	45	0.9	190	258	409	43
71	275	154	438	33	0.926666666666667	72	425	361	42	0.906666666666667	257	178	421	44	0.902222222222222	66	382	400	52	0.884444444444444	5	753	107	35	0.922222222222222	291	169	399	41	0.908888888888889	1	827	13	59	0.868888888888889	22	601	235	42	0.906666666666667	132	320	403	45	0.9	191	243	417	49
72	273	192	405	30	0.933333333333333	60	442	362	36	0.92	271	188	397	44	0.902222222222222	83	421	358	38	0.915555555555556	7	732	113	48	0.893333333333333	257	171	426	46	0.897777777777778	0	839	13	48	0.893333333333333	24	593	236	47	0.895555555555556	140	317	398	45	0.9	199	233	418	50
73	241	166	449	44	0.902222222222222	81	422	345	52	0.884444444444444	295	176	379	50	0.888888888888889	76	388	397	39	0.913333333333333	9	698	133	60	0.866666666666667	271	170	410	49	0.891111111111111	1	841	8	50	0.888888888888889	30	610	227	33	0.926666666666667	144	317	397	42	0.906666666666667	197	252	395	56
74	224	203	432	41	0.908888888888889	60	413	377	50	0.888888888888889	286	168	404	42	0.906666666666667	94	408	351	47	0.895555555555556	13	736	115	36	0.92	255	171	439	35	0.922222222222222	1	833	10	56	0.875555555555556	20	583	261	36	0.92	126	293	423	58	0.871111111111111	201	263	397	39
75	251	183	434	32	0.928888888888889	55	415	379	51	0.886666666666667	281	166	404	49	0.891111111111111	79	393	379	49	0.891111111111111	10	738	108	44	0.902222222222222	262	169	411	58	0.871111111111111	0	837	8	55	0.877777777777778	28	572	240	60	0.866666666666667	136	306	419	39	0.913333333333333	208	264	391	37
76	232	200	428	40	0.911111111111111	54	444	348	54	0.88	288	180	378	54	0.88	79	383	407	31	0.931111111111111	12	744	100	44	0.902222222222222	279	184	390	47	0.895555555555556	0	839	8	53	0.882222222222222	29	621	214	36	0.92	145	323	385	47	0.895555555555556	201	248	404	47
77	245	176	443	36	0.92	58	450	349	43	0.904444444444444	289	175	393	43	0.904444444444444	74	383	394	49	0.891111111111111	5	749	108	38	0.915555555555556	296	167	393	44	0.902222222222222	1	830	16	53	0.882222222222222	26	585	248	41	0.908888888888889	142	307	398	53	0.882222222222222	205	249	400	46
78	258	150	457	35	0.922222222222222	82	423	357	38	0.915555555555556	282	158	414	46	0.897777777777778	75	391	383	51	0.886666666666667	11	730	112	47	0.895555555555556	268	186	402	44	0.902222222222222	1	829	9	61	0.864444444444444	31	600	219	50	0.888888888888889	148	314	401	37	0.917777777777778	201	251	411	37
79	264	165	440	31	0.931111111111111	64	445	340	51	0.886666666666667	275	193	393	39	0.913333333333333	64	430	362	44	0.902222222222222	6	726	119	49	0.891111111111111	268	149	424	59	0.868888888888889	1	844	16	39	0.913333333333333	22	616	213	49	0.891111111111111	154	335	369	42	0.906666666666667	204	258	397	41
80	240	184	439	37	0.917777777777778	71	462	325	42	0.906666666666667	255	189	412	44	0.902222222222222	74	362	420	44	0.902222222222222	8	747	109	36	0.92	243	175	441	41	0.908888888888889	0	842	5	53	0.882222222222222	29	592	235	44	0.902222222222222	150	323	393	34	0.924444444444444	180	238	417	65
81	263	164	437	36	0.92	72	429	352	47	0.895555555555556	249	207	410	34	0.924444444444444	75	397	383	45	0.9	8	742	117	33	0.926666666666667	258	161	425	56	0.875555555555556	1	847	8	44	0.902222222222222	23	591	236	50	0.888888888888889	118	340	401	41	0.908888888888889	199	246	416	39
82	239	191	437	33	0.926666666666667	63	420	366	51	0.886666666666667	267	199	386	48	0.893333333333333	81	412	351	56	0.875555555555556	13	734	101	52	0.884444444444444	246	182	430	42	0.906666666666667	0	835	9	56	0.875555555555556	24	602	224	50	0.888888888888889	152	327	382	39	0.913333333333333	195	250	406	49
83	265	162	431	42	0.906666666666667	67	414	372	47	0.895555555555556	311	176	369	44	0.902222222222222	68	405	393	34	0.924444444444444	9	743	114	34	0.924444444444444	259	168	422	51	0.886666666666667	0	843	13	44	0.902222222222222	31	584	238	47	0.895555555555556	125	334	386	55	0.877777777777778	193	262	405	40
84	256	192	416	36	0.92	87	413	357	43	0.904444444444444	310	160	385	45	0.9	101	403	350	46	0.897777777777778	11	745	110	34	0.924444444444444	291	163	398	48	0.893333333333333	0	845	10	45	0.9	30	615	214	41	0.908888888888889	123	328	403	46	0.897777777777778	200	244	404	52
85	236	173	457	34	0.924444444444444	71	410	364	55	0.877777777777778	250	184	419	47	0.895555555555556	91	389	379	41	0.908888888888889	8	747	104	41	0.908888888888889	262	173	402	63	0.86	0	846	7	47	0.895555555555556	24	601	230	45	0.9	128	343	379	50	0.888888888888889	190	255	405	50
86	256	172	441	31	0.931111111111111	69	412	377	42	0.906666666666667	288	187	382	43	0.904444444444444	64	379	400	57	0.873333333333333	6	725	130	39	0.913333333333333	237	173	432	58	0.871111111111111	0	842	16	42	0.906666666666667	36	570	246	48	0.893333333333333	138	342	379	41	0.908888888888889	190	275	406	29
87	261	177	435	27	0.94	66	428	361	45	0.9	296	193	382	29	0.935555555555556	81	409	361	49	0.891111111111111	9	721	127	43	0.904444444444444	265	153	444	38	0.915555555555556	0	848	11	41	0.908888888888889	27	595	236	42	0.906666666666667	146	330	377	47	0.895555555555556	183	249	423	45
88	257	173	433	37	0.917777777777778	69	458	327	46	0.897777777777778	282	177	385	56	0.875555555555556	78	382	397	43	0.904444444444444	15	723	112	50	0.888888888888889	283	177	398	42	0.906666666666667	1	838	9	52	0.884444444444444	18	601	235	46	0.897777777777778	135	306	412	47	0.895555555555556	196	256	404	44
89	255	167	439	39	0.913333333333333	55	447	359	39	0.913333333333333	296	194	363	47	0.895555555555556	78	406	367	49	0.891111111111111	7	727	131	35	0.922222222222222	251	170	436	43	0.904444444444444	0	850	10	40	0.911111111111111	36	560	251	53	0.882222222222222	145	315	398	42	0.906666666666667	198	258	402	42
90	242	186	434	38	0.915555555555556	74	419	363	44	0.902222222222222	314	178	367	41	0.908888888888889	64	420	374	42	0.906666666666667	10	744	112	34	0.924444444444444	285	153	410	52	0.884444444444444	1	830	11	58	0.871111111111111	30	586	237	47	0.895555555555556	148	332	375	45	0.9	183	283	392	42
91	262	167	421	50	0.888888888888889	60	451	350	39	0.913333333333333	300	198	358	44	0.902222222222222	96	397	362	45	0.9	8	727	112	53	0.882222222222222	249	183	411	57	0.873333333333333	0	838	14	48	0.893333333333333	28	592	231	49	0.891111111111111	150	281	416	53	0.882222222222222	175	272	414	39
92	264	178	415	43	0.904444444444444	65	422	373	40	0.911111111111111	274	196	388	42	0.906666666666667	88	419	348	45	0.9	5	738	111	46	0.897777777777778	270	164	405	61	0.864444444444444	0	841	12	47	0.895555555555556	33	588	236	43	0.904444444444444	181	312	370	37	0.917777777777778	182	256	406	56
93	259	183	430	28	0.937777777777778	51	431	361	57	0.873333333333333	292	181	383	44	0.902222222222222	84	399	350	67	0.851111111111111	3	751	111	35	0.922222222222222	273	177	397	53	0.882222222222222	1	831	12	56	0.875555555555556	29	581	250	40	0.911111111111111	144	309	397	50	0.888888888888889	191	230	424	55
94	262	162	441	35	0.922222222222222	52	443	354	51	0.886666666666667	287	176	397	40	0.911111111111111	71	398	386	45	0.9	10	723	121	46	0.897777777777778	299	155	398	48	0.893333333333333	2	836	9	53	0.882222222222222	32	589	237	42	0.906666666666667	137	339	382	42	0.906666666666667	197	241	410	52
95	259	192	422	27	0.94	63	462	333	42	0.906666666666667	293	185	372	50	0.888888888888889	88	382	375	55	0.877777777777778	10	726	121	43	0.904444444444444	266	186	399	49	0.891111111111111	1	841	8	50	0.888888888888889	32	609	217	42	0.906666666666667	145	332	389	34	0.924444444444444	197	219	436	48
96	256	182	419	43	0.904444444444444	73	447	344	36	0.92	276	194	392	38	0.915555555555556	66	421	362	51	0.886666666666667	13	742	108	37	0.917777777777778	276	179	394	51	0.886666666666667	0	839	11	50	0.888888888888889	31	604	217	48	0.893333333333333	144	332	382	42	0.906666666666667	199	254	394	53
97	262	174	420	44	0.902222222222222	61	422	371	46	0.897777777777778	259	197	402	42	0.906666666666667	83	417	354	46	0.897777777777778	15	725	123	37	0.917777777777778	285	171	412	32	0.928888888888889	0	842	16	42	0.906666666666667	22	574	252	52	0.884444444444444	153	321	388	38	0.915555555555556	195	255	398	52
98	247	167	446	40	0.911111111111111	54	433	373	40	0.911111111111111	288	184	375	53	0.882222222222222	60	397	390	53	0.882222222222222	9	714	126	51	0.886666666666667	295	162	401	42	0.906666666666667	1	846	11	42	0.906666666666667	29	598	240	33	0.926666666666667	143	322	394	41	0.908888888888889	199	241	406	54
99	261	160	437	42	0.906666666666667	74	447	331	48	0.893333333333333	283	171	412	34	0.924444444444444	79	379	389	53	0.882222222222222	6	732	116	46	0.897777777777778	267	180	409	44	0.902222222222222	0	837	9	54	0.88	32	604	226	38	0.915555555555556	127	342	385	46	0.897777777777778	207	258	393	42
100	245	173	453	29	0.935555555555556	51	444	365	40	0.911111111111111	288	185	387	40	0.911111111111111	65	400	387	48	0.893333333333333	5	736	118	41	0.908888888888889	271	177	402	50	0.888888888888889	0	837	11	52	0.884444444444444	25	583	245	47	0.895555555555556	171	300	384	45	0.9	204	237	411	48
101	239	171	444	46	0.897777777777778	51	461	335	53	0.882222222222222	287	194	374	45	0.9	83	404	366	47	0.895555555555556	7	744	111	38	0.915555555555556	269	189	396	46	0.897777777777778	1	835	11	53	0.882222222222222	42	575	246	37	0.917777777777778	144	300	409	47	0.895555555555556	191	249	425	35
102	249	160	458	33	0.926666666666667	69	425	354	52	0.884444444444444	290	170	394	46	0.897777777777778	76	407	373	44	0.902222222222222	11	715	126	48	0.893333333333333	265	173	410	52	0.884444444444444	1	839	7	53	0.882222222222222	29	576	244	51	0.886666666666667	158	302	392	48	0.893333333333333	202	267	392	39
103	258	166	428	48	0.893333333333333	67	418	367	48	0.893333333333333	308	179	372	41	0.908888888888889	73	386	391	50	0.888888888888889	15	720	130	35	0.922222222222222	255	176	420	49	0.891111111111111	0	843	6	51	0.886666666666667	32	593	218	57	0.873333333333333	128	330	391	51	0.886666666666667	198	244	409	49
104	233	168	451	48	0.893333333333333	49	432	381	38	0.915555555555556	315	200	336	49	0.891111111111111	68	389	393	50	0.888888888888889	8	753	100	39	0.913333333333333	259	178	415	48	0.893333333333333	0	836	11	53	0.882222222222222	26	597	231	46	0.897777777777778	159	321	381	39	0.913333333333333	214	245	395	46
105	274	170	422	34	0.924444444444444	58	441	358	43	0.904444444444444	307	182	373	38	0.915555555555556	90	375	390	45	0.9	12	726	121	41	0.908888888888889	288	166	413	33	0.926666666666667	0	830	12	58	0.871111111111111	30	578	241	51	0.886666666666667	138	300	423	39	0.913333333333333	198	246	414	42
106	256	176	434	34	0.924444444444444	58	429	377	36	0.92	288	170	408	34	0.924444444444444	79	414	357	50	0.888888888888889	13	748	97	42	0.906666666666667	268	149	432	51	0.886666666666667	1	847	9	43	0.904444444444444	27	592	231	50	0.888888888888889	145	319	388	48	0.893333333333333	190	264	404	42
107	264	169	428	39	0.913333333333333	71	425	370	34	0.924444444444444	274	198	390	38	0.915555555555556	69	425	367	39	0.913333333333333	15	720	125	40	0.911111111111111	256	156	440	48	0.893333333333333	0	847	9	44	0.902222222222222	19	603	232	46	0.897777777777778	152	304	390	54	0.88	201	239	416	44
108	276	181	407	36	0.92	72	434	347	47	0.895555555555556	274	189	385	52	0.884444444444444	65	415	362	58	0.871111111111111	4	737	111	48	0.893333333333333	274	179	384	63	0.86	0	837	16	47	0.895555555555556	26	601	234	39	0.913333333333333	118	357	385	40	0.911111111111111	195	254	404	47
109	256	166	447	31	0.931111111111111	72	440	347	41	0.908888888888889	289	175	407	29	0.935555555555556	69	411	372	48	0.893333333333333	7	752	104	37	0.917777777777778	270	169	408	53	0.882222222222222	0	834	16	50	0.888888888888889	22	601	232	45	0.9	131	287	426	56	0.875555555555556	209	234	422	35
110	249	188	438	25	0.944444444444444	73	401	383	43	0.904444444444444	276	199	373	52	0.884444444444444	79	411	370	40	0.911111111111111	5	743	111	41	0.908888888888889	291	168	397	44	0.902222222222222	1	840	11	48	0.893333333333333	29	604	228	39	0.913333333333333	149	302	405	44	0.902222222222222	213	246	388	53
111	253	176	430	41	0.908888888888889	56	435	357	52	0.884444444444444	285	201	376	38	0.915555555555556	72	399	384	45	0.9	11	730	124	35	0.922222222222222	266	164	420	50	0.888888888888889	1	843	11	45	0.9	34	602	226	38	0.915555555555556	139	346	367	48	0.893333333333333	171	270	406	53
112	252	158	449	41	0.908888888888889	57	443	351	49	0.891111111111111	295	180	392	33	0.926666666666667	82	405	370	43	0.904444444444444	6	735	116	43	0.904444444444444	270	179	406	45	0.9	1	834	13	52	0.884444444444444	24	604	221	51	0.886666666666667	152	314	386	48	0.893333333333333	183	251	419	47
113	242	193	424	41	0.908888888888889	71	432	352	45	0.9	273	200	364	63	0.86	70	402	383	45	0.9	7	726	129	38	0.915555555555556	283	169	393	55	0.877777777777778	0	846	12	42	0.906666666666667	26	607	224	43	0.904444444444444	152	335	365	48	0.893333333333333	175	261	418	46
114	248	168	439	45	0.9	74	445	332	49	0.891111111111111	272	182	402	44	0.902222222222222	73	390	387	50	0.888888888888889	7	760	97	36	0.92	259	186	401	54	0.88	0	834	16	50	0.888888888888889	24	596	240	40	0.911111111111111	136	325	399	40	0.911111111111111	177	255	419	49
115	257	160	450	33	0.926666666666667	68	428	367	37	0.917777777777778	258	201	390	51	0.886666666666667	69	387	388	56	0.875555555555556	9	741	96	54	0.88	283	172	407	38	0.915555555555556	1	834	5	60	0.866666666666667	27	614	228	31	0.931111111111111	126	305	422	47	0.895555555555556	184	256	422	38
116	241	169	448	42	0.906666666666667	69	425	372	34	0.924444444444444	282	187	385	46	0.897777777777778	73	422	350	55	0.877777777777778	9	711	136	44	0.902222222222222	276	181	399	44	0.902222222222222	1	836	12	51	0.886666666666667	29	562	263	46	0.897777777777778	153	310	399	38	0.915555555555556	161	265	429	45
117	264	156	442	38	0.915555555555556	60	401	388	51	0.886666666666667	291	177	394	38	0.915555555555556	73	425	347	55	0.877777777777778	7	743	104	46	0.897777777777778	280	162	396	62	0.862222222222222	0	835	10	55	0.877777777777778	29	598	228	45	0.9	152	296	402	50	0.888888888888889	191	255	409	45
118	242	170	448	40	0.911111111111111	63	444	343	50	0.888888888888889	284	196	387	33	0.926666666666667	87	417	342	54	0.88	4	748	110	38	0.915555555555556	273	173	391	63	0.86	0	851	11	38	0.915555555555556	29	605	223	43	0.904444444444444	156	317	382	45	0.9	188	247	428	37
119	292	172	402	34	0.924444444444444	66	453	345	36	0.92	288	202	356	54	0.88	77	386	384	53	0.882222222222222	9	724	131	36	0.92	274	175	402	49	0.891111111111111	1	829	10	60	0.866666666666667	28	595	230	47	0.895555555555556	139	327	384	50	0.888888888888889	199	251	403	47
120	261	169	427	43	0.904444444444444	67	430	365	38	0.915555555555556	285	168	389	58	0.871111111111111	70	395	386	49	0.891111111111111	10	732	121	37	0.917777777777778	257	175	428	40	0.911111111111111	0	847	11	42	0.906666666666667	28	592	228	52	0.884444444444444	143	340	371	46	0.897777777777778	201	239	420	40
121	274	180	412	34	0.924444444444444	65	443	338	54	0.88	276	181	388	55	0.877777777777778	68	402	373	57	0.873333333333333	13	722	125	40	0.911111111111111	265	165	423	47	0.895555555555556	0	850	7	43	0.904444444444444	26	598	230	46	0.897777777777778	167	295	402	36	0.92	211	233	414	42
122	261	192	415	32	0.928888888888889	70	441	351	38	0.915555555555556	294	191	362	53	0.882222222222222	79	381	378	62	0.862222222222222	7	742	109	42	0.906666666666667	273	164	423	40	0.911111111111111	1	835	11	53	0.882222222222222	36	583	238	43	0.904444444444444	131	335	385	49	0.891111111111111	177	268	406	49
123	268	163	431	38	0.915555555555556	77	422	349	52	0.884444444444444	278	167	411	44	0.902222222222222	86	417	348	49	0.891111111111111	10	747	102	41	0.908888888888889	275	152	420	53	0.882222222222222	0	828	14	58	0.871111111111111	25	580	246	49	0.891111111111111	142	327	383	48	0.893333333333333	209	228	414	49
124	244	166	455	35	0.922222222222222	64	449	340	47	0.895555555555556	292	180	387	41	0.908888888888889	47	402	411	40	0.911111111111111	5	746	103	46	0.897777777777778	273	161	423	43	0.904444444444444	0	840	8	52	0.884444444444444	34	595	218	53	0.882222222222222	148	330	381	41	0.908888888888889	182	264	416	38
125	243	190	425	42	0.906666666666667	67	430	364	39	0.913333333333333	296	183	371	50	0.888888888888889	60	370	420	50	0.888888888888889	6	746	100	48	0.893333333333333	273	177	397	53	0.882222222222222	1	841	7	51	0.886666666666667	29	588	231	52	0.884444444444444	141	355	360	44	0.902222222222222	182	260	419	39
126	249	189	432	30	0.933333333333333	65	421	372	42	0.906666666666667	280	195	369	56	0.875555555555556	70	401	387	42	0.906666666666667	10	741	107	42	0.906666666666667	273	183	388	56	0.875555555555556	1	840	7	52	0.884444444444444	19	612	221	48	0.893333333333333	135	321	399	45	0.9	199	260	398	43
127	253	162	433	52	0.884444444444444	67	436	349	48	0.893333333333333	315	164	375	46	0.897777777777778	80	422	359	39	0.913333333333333	12	743	101	44	0.902222222222222	272	174	413	41	0.908888888888889	0	851	8	41	0.908888888888889	27	585	246	42	0.906666666666667	136	327	373	64	0.857777777777778	196	254	410	40
128	232	183	444	41	0.908888888888889	62	435	368	35	0.922222222222222	297	192	362	49	0.891111111111111	80	402	379	39	0.913333333333333	12	727	108	53	0.882222222222222	273	178	404	45	0.9	1	841	10	48	0.893333333333333	22	589	243	46	0.897777777777778	165	314	373	48	0.893333333333333	203	234	411	52
129	281	162	430	27	0.94	63	429	355	53	0.882222222222222	271	204	379	46	0.897777777777778	83	394	377	46	0.897777777777778	8	744	101	47	0.895555555555556	248	184	416	52	0.884444444444444	1	827	13	59	0.868888888888889	26	604	230	40	0.911111111111111	147	334	379	40	0.911111111111111	198	261	401	40
130	280	154	430	36	0.92	69	436	356	39	0.913333333333333	299	191	358	52	0.884444444444444	74	409	362	55	0.877777777777778	9	738	117	36	0.92	283	173	383	61	0.864444444444444	1	833	9	57	0.873333333333333	20	609	234	37	0.917777777777778	134	309	409	48	0.893333333333333	202	255	404	39
131	258	182	420	40	0.911111111111111	68	436	358	38	0.915555555555556	282	192	392	34	0.924444444444444	76	393	385	46	0.897777777777778	6	728	114	52	0.884444444444444	285	160	417	38	0.915555555555556	0	832	10	58	0.871111111111111	28	616	211	45	0.9	133	327	398	42	0.906666666666667	200	231	424	45
132	255	162	433	50	0.888888888888889	50	447	361	42	0.906666666666667	289	202	353	56	0.875555555555556	62	441	352	45	0.9	9	725	117	49	0.891111111111111	267	185	390	58	0.871111111111111	0	856	5	39	0.913333333333333	31	574	245	50	0.888888888888889	132	361	360	47	0.895555555555556	197	235	423	45
133	254	181	436	29	0.935555555555556	65	419	374	42	0.906666666666667	292	185	393	30	0.933333333333333	73	396	382	49	0.891111111111111	10	734	103	53	0.882222222222222	296	167	383	54	0.88	0	840	10	50	0.888888888888889	26	602	229	43	0.904444444444444	150	299	401	50	0.888888888888889	221	246	384	49
134	272	161	423	44	0.902222222222222	66	418	364	52	0.884444444444444	284	202	373	41	0.908888888888889	71	404	382	43	0.904444444444444	13	743	115	29	0.935555555555556	261	167	419	53	0.882222222222222	0	836	14	50	0.888888888888889	21	567	254	58	0.871111111111111	132	313	406	49	0.891111111111111	192	256	404	48
135	247	168	454	31	0.931111111111111	58	433	364	45	0.9	292	181	386	41	0.908888888888889	74	391	391	44	0.902222222222222	12	723	125	40	0.911111111111111	268	177	402	53	0.882222222222222	1	839	10	50	0.888888888888889	37	597	222	44	0.902222222222222	152	305	386	57	0.873333333333333	176	244	443	37
136	240	170	448	42	0.906666666666667	65	435	354	46	0.897777777777778	293	175	384	48	0.893333333333333	78	418	367	37	0.917777777777778	6	749	90	55	0.877777777777778	284	160	401	55	0.877777777777778	1	844	5	50	0.888888888888889	27	598	225	50	0.888888888888889	117	332	404	47	0.895555555555556	178	255	425	42
137	251	172	430	47	0.895555555555556	64	432	353	51	0.886666666666667	300	172	374	54	0.88	75	392	391	42	0.906666666666667	3	746	103	48	0.893333333333333	270	153	431	46	0.897777777777778	0	839	8	53	0.882222222222222	26	571	254	49	0.891111111111111	146	307	400	47	0.895555555555556	192	254	411	43
138	284	172	412	32	0.928888888888889	81	440	343	36	0.92	261	181	401	57	0.873333333333333	64	398	391	47	0.895555555555556	8	724	116	52	0.884444444444444	250	189	405	56	0.875555555555556	0	838	12	50	0.888888888888889	21	605	232	42	0.906666666666667	143	331	374	52	0.884444444444444	171	240	439	50
139	236	181	437	46	0.897777777777778	54	451	349	46	0.897777777777778	295	171	392	42	0.906666666666667	64	398	399	39	0.913333333333333	14	740	101	45	0.9	278	168	400	54	0.88	0	828	15	57	0.873333333333333	22	600	242	36	0.92	153	294	406	47	0.895555555555556	182	268	404	46
140	270	165	427	38	0.915555555555556	51	453	356	40	0.911111111111111	290	189	379	42	0.906666666666667	74	397	380	49	0.891111111111111	10	753	102	35	0.922222222222222	289	158	396	57	0.873333333333333	0	827	16	57	0.873333333333333	24	595	238	43	0.904444444444444	149	304	400	47	0.895555555555556	187	251	412	50
141	268	158	443	31	0.931111111111111	47	449	362	42	0.906666666666667	285	192	377	46	0.897777777777778	69	420	362	49	0.891111111111111	7	746	105	42	0.906666666666667	237	166	441	56	0.875555555555556	1	841	10	48	0.893333333333333	31	583	241	45	0.9	157	325	384	34	0.924444444444444	201	274	376	49
142	255	173	436	36	0.92	62	409	379	50	0.888888888888889	299	197	372	32	0.928888888888889	60	426	367	47	0.895555555555556	10	745	111	34	0.924444444444444	267	167	426	40	0.911111111111111	1	843	8	48	0.893333333333333	29	582	243	46	0.897777777777778	133	304	405	58	0.871111111111111	186	266	417	31
143	265	184	418	33	0.926666666666667	62	453	354	31	0.931111111111111	304	180	372	44	0.902222222222222	81	389	389	41	0.908888888888889	13	740	112	35	0.922222222222222	244	176	428	52	0.884444444444444	1	841	7	51	0.886666666666667	25	605	239	31	0.931111111111111	131	323	389	57	0.873333333333333	182	266	411	41
144	251	182	430	37	0.917777777777778	79	426	347	48	0.893333333333333	288	190	387	35	0.922222222222222	66	409	375	50	0.888888888888889	10	735	116	39	0.913333333333333	248	174	411	67	0.851111111111111	0	844	11	45	0.9	29	575	245	51	0.886666666666667	155	336	360	49	0.891111111111111	168	261	421	50
145	264	163	436	37	0.917777777777778	57	448	351	44	0.902222222222222	296	177	365	62	0.862222222222222	85	386	384	45	0.9	8	730	113	49	0.891111111111111	255	171	431	43	0.904444444444444	0	823	13	64	0.857777777777778	30	588	234	48	0.893333333333333	141	345	366	48	0.893333333333333	181	231	426	62
146	235	168	449	48	0.893333333333333	69	441	353	37	0.917777777777778	280	155	415	50	0.888888888888889	74	403	385	38	0.915555555555556	11	727	118	44	0.902222222222222	255	168	433	44	0.902222222222222	0	845	9	46	0.897777777777778	37	603	221	39	0.913333333333333	167	304	381	48	0.893333333333333	197	239	422	42
147	269	158	427	46	0.897777777777778	67	429	370	34	0.924444444444444	284	187	386	43	0.904444444444444	83	388	385	44	0.902222222222222	7	740	104	49	0.891111111111111	264	161	409	66	0.853333333333333	0	832	11	57	0.873333333333333	33	593	232	42	0.906666666666667	158	312	391	39	0.913333333333333	197	252	397	54
148	266	170	428	36	0.92	60	448	351	41	0.908888888888889	283	189	374	54	0.88	75	399	373	53	0.882222222222222	14	736	114	36	0.92	250	169	419	62	0.862222222222222	2	846	13	39	0.913333333333333	29	581	249	41	0.908888888888889	147	296	411	46	0.897777777777778	201	241	411	47
149	256	155	454	35	0.922222222222222	64	450	346	40	0.911111111111111	276	198	382	44	0.902222222222222	71	403	381	45	0.9	7	737	108	48	0.893333333333333	279	167	408	46	0.897777777777778	0	834	14	52	0.884444444444444	23	589	238	50	0.888888888888889	137	353	371	39	0.913333333333333	190	265	409	36
150	269	174	428	29	0.935555555555556	61	422	378	39	0.913333333333333	273	181	402	44	0.902222222222222	83	401	368	48	0.893333333333333	9	741	102	48	0.893333333333333	297	155	409	39	0.913333333333333	0	842	7	51	0.886666666666667	28	568	268	36	0.92	150	323	378	49	0.891111111111111	190	253	425	32
151	265	185	409	41	0.908888888888889	56	409	370	65	0.855555555555556	274	202	369	55	0.877777777777778	65	419	367	49	0.891111111111111	7	733	124	36	0.92	279	177	395	49	0.891111111111111	0	844	4	52	0.884444444444444	30	582	229	59	0.868888888888889	131	313	395	61	0.864444444444444	183	276	398	43
152	260	178	428	34	0.924444444444444	78	443	319	60	0.866666666666667	290	200	373	37	0.917777777777778	69	408	365	58	0.871111111111111	11	734	114	41	0.908888888888889	285	170	401	44	0.902222222222222	1	835	8	56	0.875555555555556	34	588	225	53	0.882222222222222	135	318	405	42	0.906666666666667	192	243	421	44
153	251	159	459	31	0.931111111111111	54	451	352	43	0.904444444444444	266	195	392	47	0.895555555555556	75	408	354	63	0.86	16	727	96	61	0.864444444444444	310	177	360	53	0.882222222222222	1	850	14	35	0.922222222222222	36	597	225	42	0.906666666666667	134	324	385	57	0.873333333333333	192	248	419	41
154	240	187	428	45	0.9	62	429	362	47	0.895555555555556	286	176	394	44	0.902222222222222	65	417	373	45	0.9	11	719	132	38	0.915555555555556	251	158	441	50	0.888888888888889	0	852	11	37	0.917777777777778	32	595	244	29	0.935555555555556	141	303	404	52	0.884444444444444	183	250	422	45
155	288	192	389	31	0.931111111111111	70	464	320	46	0.897777777777778	292	178	384	46	0.897777777777778	70	402	373	55	0.877777777777778	12	723	117	48	0.893333333333333	273	162	408	57	0.873333333333333	0	839	14	47	0.895555555555556	30	577	239	54	0.88	123	339	391	47	0.895555555555556	179	252	429	40
156	259	173	430	38	0.915555555555556	62	422	371	45	0.9	303	187	361	49	0.891111111111111	74	420	369	37	0.917777777777778	13	749	101	37	0.917777777777778	286	163	394	57	0.873333333333333	1	855	8	36	0.92	23	610	222	45	0.9	149	299	397	55	0.877777777777778	190	235	425	50
157	247	183	435	35	0.922222222222222	65	426	362	47	0.895555555555556	286	168	413	33	0.926666666666667	61	410	385	44	0.902222222222222	9	738	109	44	0.902222222222222	288	171	397	44	0.902222222222222	0	844	8	48	0.893333333333333	26	610	232	32	0.928888888888889	138	302	412	48	0.893333333333333	190	262	399	49
158	278	192	390	40	0.911111111111111	51	436	363	50	0.888888888888889	302	181	375	42	0.906666666666667	70	415	359	56	0.875555555555556	11	725	122	42	0.906666666666667	266	173	413	48	0.893333333333333	2	831	11	56	0.875555555555556	29	599	224	48	0.893333333333333	152	321	376	51	0.886666666666667	201	278	376	45
159	257	174	442	27	0.94	60	452	353	35	0.922222222222222	257	192	404	47	0.895555555555556	96	378	381	45	0.9	7	734	128	31	0.931111111111111	259	179	420	42	0.906666666666667	0	838	10	52	0.884444444444444	32	580	241	47	0.895555555555556	144	313	397	46	0.897777777777778	177	234	431	58
160	254	171	443	32	0.928888888888889	77	438	348	37	0.917777777777778	284	183	386	47	0.895555555555556	64	410	376	50	0.888888888888889	8	753	100	39	0.913333333333333	267	151	431	51	0.886666666666667	1	843	8	48	0.893333333333333	26	615	218	41	0.908888888888889	167	295	383	55	0.877777777777778	187	237	431	45
161	265	182	424	29	0.935555555555556	59	410	385	46	0.897777777777778	283	180	401	36	0.92	79	390	368	63	0.86	6	733	113	48	0.893333333333333	265	146	445	44	0.902222222222222	2	837	8	53	0.882222222222222	28	568	261	43	0.904444444444444	161	327	365	47	0.895555555555556	194	260	401	45
162	252	165	438	45	0.9	59	437	360	44	0.902222222222222	291	186	381	42	0.906666666666667	66	403	382	49	0.891111111111111	10	734	111	45	0.9	268	181	399	52	0.884444444444444	5	837	9	49	0.891111111111111	34	600	219	47	0.895555555555556	149	320	390	41	0.908888888888889	187	238	421	54
163	241	191	430	38	0.915555555555556	73	432	352	43	0.904444444444444	277	167	416	40	0.911111111111111	63	430	351	56	0.875555555555556	11	719	119	51	0.886666666666667	248	162	434	56	0.875555555555556	2	839	12	47	0.895555555555556	22	606	235	37	0.917777777777778	147	323	376	54	0.88	184	247	429	40
164	256	158	444	42	0.906666666666667	75	419	358	48	0.893333333333333	276	204	381	39	0.913333333333333	84	399	374	43	0.904444444444444	11	728	123	38	0.915555555555556	268	190	392	50	0.888888888888889	1	833	11	55	0.877777777777778	22	600	238	40	0.911111111111111	129	329	388	54	0.88	194	256	402	48
165	236	169	450	45	0.9	69	428	359	44	0.902222222222222	289	197	368	46	0.897777777777778	69	409	371	51	0.886666666666667	14	738	114	34	0.924444444444444	268	178	392	62	0.862222222222222	0	837	11	52	0.884444444444444	29	606	218	47	0.895555555555556	153	305	396	46	0.897777777777778	188	239	426	47
166	231	174	467	28	0.937777777777778	65	440	355	40	0.911111111111111	280	177	408	35	0.922222222222222	77	403	368	52	0.884444444444444	11	727	119	43	0.904444444444444	269	181	399	51	0.886666666666667	0	827	13	60	0.866666666666667	23	594	241	42	0.906666666666667	158	326	377	39	0.913333333333333	205	250	389	56
167	252	165	442	41	0.908888888888889	74	426	361	39	0.913333333333333	283	201	380	36	0.92	98	388	369	45	0.9	6	757	109	28	0.937777777777778	263	175	415	47	0.895555555555556	1	837	10	52	0.884444444444444	39	578	241	42	0.906666666666667	147	301	403	49	0.891111111111111	210	274	367	49
168	245	153	466	36	0.92	74	424	353	49	0.891111111111111	286	169	405	40	0.911111111111111	77	435	334	54	0.88	7	743	108	42	0.906666666666667	264	173	420	43	0.904444444444444	2	834	10	54	0.88	27	608	221	44	0.902222222222222	159	317	382	42	0.906666666666667	178	253	432	37
169	256	149	459	36	0.92	70	421	363	46	0.897777777777778	264	202	387	47	0.895555555555556	74	406	370	50	0.888888888888889	8	728	124	40	0.911111111111111	285	163	397	55	0.877777777777778	1	850	9	40	0.911111111111111	26	598	236	40	0.911111111111111	153	315	390	42	0.906666666666667	202	236	405	57
170	261	183	421	35	0.922222222222222	67	447	333	53	0.882222222222222	264	190	400	46	0.897777777777778	72	390	385	53	0.882222222222222	7	747	107	39	0.913333333333333	264	171	417	48	0.893333333333333	0	835	6	59	0.868888888888889	32	562	254	52	0.884444444444444	160	317	381	42	0.906666666666667	191	246	415	48
171	234	164	470	32	0.928888888888889	53	440	378	29	0.935555555555556	277	185	400	38	0.915555555555556	93	384	378	45	0.9	9	725	126	40	0.911111111111111	273	167	418	42	0.906666666666667	2	832	15	51	0.886666666666667	27	598	231	44	0.902222222222222	155	329	374	42	0.906666666666667	205	260	397	38
172	268	167	433	32	0.928888888888889	64	419	365	52	0.884444444444444	291	181	393	35	0.922222222222222	76	404	372	48	0.893333333333333	11	718	119	52	0.884444444444444	257	166	434	43	0.904444444444444	0	837	11	52	0.884444444444444	28	607	227	38	0.915555555555556	136	310	396	58	0.871111111111111	198	218	437	47
173	242	173	451	34	0.924444444444444	69	428	345	58	0.871111111111111	284	196	379	41	0.908888888888889	77	397	385	41	0.908888888888889	14	715	125	46	0.897777777777778	257	177	409	57	0.873333333333333	0	838	13	49	0.891111111111111	29	594	248	29	0.935555555555556	132	315	410	43	0.904444444444444	183	246	432	39
174	240	186	450	24	0.946666666666667	74	433	358	35	0.922222222222222	306	166	393	35	0.922222222222222	71	409	371	49	0.891111111111111	8	733	123	36	0.92	265	165	429	41	0.908888888888889	2	838	11	49	0.891111111111111	20	588	249	43	0.904444444444444	146	326	387	41	0.908888888888889	179	243	426	52
175	261	187	412	40	0.911111111111111	90	418	342	50	0.888888888888889	279	185	396	40	0.911111111111111	71	411	362	56	0.875555555555556	7	731	114	48	0.893333333333333	280	184	387	49	0.891111111111111	0	843	9	48	0.893333333333333	23	618	224	35	0.922222222222222	156	301	389	54	0.88	194	250	404	52
176	273	153	442	32	0.928888888888889	79	422	354	45	0.9	295	195	362	48	0.893333333333333	67	397	381	55	0.877777777777778	12	739	110	39	0.913333333333333	248	174	420	58	0.871111111111111	2	850	11	37	0.917777777777778	34	583	235	48	0.893333333333333	141	334	385	40	0.911111111111111	208	249	387	56
177	251	169	444	36	0.92	60	436	361	43	0.904444444444444	296	192	365	47	0.895555555555556	70	408	380	42	0.906666666666667	6	753	108	33	0.926666666666667	281	165	406	48	0.893333333333333	0	836	16	48	0.893333333333333	24	597	233	46	0.897777777777778	149	320	371	60	0.866666666666667	192	255	404	49
178	256	164	447	33	0.926666666666667	73	445	347	35	0.922222222222222	272	189	393	46	0.897777777777778	65	398	388	49	0.891111111111111	11	723	131	35	0.922222222222222	266	186	397	51	0.886666666666667	0	846	13	41	0.908888888888889	24	596	238	42	0.906666666666667	152	330	386	32	0.928888888888889	177	252	429	42
179	268	149	446	37	0.917777777777778	67	440	344	49	0.891111111111111	304	169	379	48	0.893333333333333	60	400	392	48	0.893333333333333	6	729	128	37	0.917777777777778	272	193	379	56	0.875555555555556	1	841	8	50	0.888888888888889	26	595	232	47	0.895555555555556	162	321	375	42	0.906666666666667	177	250	409	64
180	238	189	440	33	0.926666666666667	63	424	368	45	0.9	308	197	370	25	0.944444444444444	77	391	401	31	0.931111111111111	6	744	118	32	0.928888888888889	257	180	409	54	0.88	1	834	5	60	0.866666666666667	17	593	241	49	0.891111111111111	129	334	389	48	0.893333333333333	198	248	416	38
181	244	165	452	39	0.913333333333333	59	430	366	45	0.9	268	187	405	40	0.911111111111111	55	424	366	55	0.877777777777778	7	718	120	55	0.877777777777778	265	171	404	60	0.866666666666667	0	833	9	58	0.871111111111111	30	591	240	39	0.913333333333333	149	299	414	38	0.915555555555556	188	254	409	49
182	246	166	451	37	0.917777777777778	84	407	360	49	0.891111111111111	309	186	370	35	0.922222222222222	69	426	347	58	0.871111111111111	7	738	115	40	0.911111111111111	271	188	394	47	0.895555555555556	0	840	15	45	0.9	30	569	251	50	0.888888888888889	149	336	371	44	0.902222222222222	178	286	397	39
183	256	161	445	38	0.915555555555556	72	444	340	44	0.902222222222222	282	157	413	48	0.893333333333333	81	396	385	38	0.915555555555556	8	740	114	38	0.915555555555556	295	148	417	40	0.911111111111111	0	837	12	51	0.886666666666667	26	589	233	52	0.884444444444444	155	302	402	41	0.908888888888889	177	259	406	58
184	252	161	447	40	0.911111111111111	62	425	368	45	0.9	287	176	398	39	0.913333333333333	65	383	402	50	0.888888888888889	7	754	102	37	0.917777777777778	280	180	388	52	0.884444444444444	0	841	12	47	0.895555555555556	34	579	232	55	0.877777777777778	147	288	422	43	0.904444444444444	166	259	428	47
185	239	166	443	52	0.884444444444444	67	457	329	47	0.895555555555556	305	180	382	33	0.926666666666667	64	404	382	50	0.888888888888889	13	723	119	45	0.9	274	180	391	55	0.877777777777778	1	833	9	57	0.873333333333333	26	607	220	47	0.895555555555556	145	309	406	40	0.911111111111111	185	268	408	39
186	242	170	448	40	0.911111111111111	66	442	355	37	0.917777777777778	275	176	408	41	0.908888888888889	57	420	377	46	0.897777777777778	11	731	125	33	0.926666666666667	275	163	413	49	0.891111111111111	1	844	14	41	0.908888888888889	29	576	247	48	0.893333333333333	140	307	408	45	0.9	193	226	426	55
187	254	182	418	46	0.897777777777778	69	427	353	51	0.886666666666667	278	178	394	50	0.888888888888889	74	402	375	49	0.891111111111111	3	735	119	43	0.904444444444444	255	158	435	52	0.884444444444444	0	832	18	50	0.888888888888889	28	562	267	43	0.904444444444444	148	316	405	31	0.931111111111111	196	250	402	52
188	240	192	422	46	0.897777777777778	70	441	350	39	0.913333333333333	281	167	394	58	0.871111111111111	89	394	368	49	0.891111111111111	5	751	111	33	0.926666666666667	267	163	421	49	0.891111111111111	1	833	9	57	0.873333333333333	37	576	245	42	0.906666666666667	141	319	393	47	0.895555555555556	180	255	424	41
189	242	190	427	41	0.908888888888889	62	426	367	45	0.9	270	188	390	52	0.884444444444444	90	396	374	40	0.911111111111111	12	734	115	39	0.913333333333333	276	158	430	36	0.92	0	836	19	45	0.9	27	599	221	53	0.882222222222222	154	311	400	35	0.922222222222222	206	273	386	35
190	274	169	418	39	0.913333333333333	63	454	347	36	0.92	279	167	394	60	0.866666666666667	83	399	381	37	0.917777777777778	8	738	102	52	0.884444444444444	288	154	415	43	0.904444444444444	1	850	7	42	0.906666666666667	21	603	228	48	0.893333333333333	129	327	400	44	0.902222222222222	207	257	387	49
191	241	158	469	32	0.928888888888889	69	449	336	46	0.897777777777778	305	178	375	42	0.906666666666667	69	386	386	59	0.868888888888889	9	713	133	45	0.9	276	178	387	59	0.868888888888889	0	851	12	37	0.917777777777778	30	604	222	44	0.902222222222222	139	311	404	46	0.897777777777778	197	230	430	43
192	239	174	441	46	0.897777777777778	73	455	326	46	0.897777777777778	313	169	376	42	0.906666666666667	62	408	375	55	0.877777777777778	13	718	115	54	0.88	269	192	391	48	0.893333333333333	1	843	11	45	0.9	26	614	225	35	0.922222222222222	155	291	406	48	0.893333333333333	190	271	395	44
193	271	181	409	39	0.913333333333333	53	470	321	56	0.875555555555556	281	177	395	47	0.895555555555556	98	385	372	45	0.9	10	734	110	46	0.897777777777778	253	187	413	47	0.895555555555556	0	840	9	51	0.886666666666667	34	596	230	40	0.911111111111111	137	315	409	39	0.913333333333333	199	258	393	50
194	246	182	433	39	0.913333333333333	66	424	360	50	0.888888888888889	304	185	380	31	0.931111111111111	72	430	348	50	0.888888888888889	15	718	116	51	0.886666666666667	271	160	423	46	0.897777777777778	1	831	13	55	0.877777777777778	31	587	231	51	0.886666666666667	136	327	387	50	0.888888888888889	206	261	385	48
195	268	183	412	37	0.917777777777778	60	435	361	44	0.902222222222222	277	186	380	57	0.873333333333333	68	400	374	58	0.871111111111111	10	742	107	41	0.908888888888889	275	170	407	48	0.893333333333333	1	846	7	46	0.897777777777778	27	578	237	58	0.871111111111111	141	341	377	41	0.908888888888889	203	258	382	57
196	256	162	441	41	0.908888888888889	68	432	351	49	0.891111111111111	286	174	391	49	0.891111111111111	72	405	376	47	0.895555555555556	13	735	114	38	0.915555555555556	298	176	384	42	0.906666666666667	1	839	7	53	0.882222222222222	26	601	227	46	0.897777777777778	136	317	393	54	0.88	199	245	399	57
197	275	181	402	42	0.906666666666667	51	419	381	49	0.891111111111111	276	182	378	64	0.857777777777778	70	418	350	62	0.862222222222222	12	735	115	38	0.915555555555556	279	164	417	40	0.911111111111111	0	845	6	49	0.891111111111111	34	566	258	42	0.906666666666667	139	335	391	35	0.922222222222222	177	245	419	59
198	223	188	444	45	0.9	60	434	369	37	0.917777777777778	310	174	368	48	0.893333333333333	74	417	355	54	0.88	8	744	113	35	0.922222222222222	286	167	398	49	0.891111111111111	0	848	9	43	0.904444444444444	27	583	237	53	0.882222222222222	150	315	392	43	0.904444444444444	203	260	401	36
199	244	163	461	32	0.928888888888889	78	435	345	42	0.906666666666667	276	172	396	56	0.875555555555556	72	412	360	56	0.875555555555556	7	730	123	40	0.911111111111111	250	163	428	59	0.868888888888889	0	846	6	48	0.893333333333333	24	587	243	46	0.897777777777778	140	327	386	47	0.895555555555556	195	241	415	49
200	252	181	431	36	0.92	66	418	371	45	0.9	286	177	382	55	0.877777777777778	83	422	355	40	0.911111111111111	16	727	112	45	0.9	274	184	391	51	0.886666666666667	2	842	17	39	0.913333333333333	29	599	229	43	0.904444444444444	149	321	384	46	0.897777777777778	171	266	420	43
[truncated: 451 more columns]
