# Supplementary material for: Experimental benchmarking of quantum state overlap estimation strategies with photonic systems
Source: Light Sci Appl. 2025 Feb 12;14:83. doi: 10.1038/s41377-025-01755-8 (PMC11814415; doi:10.1038/s41377-025-01755-8)
Supplement: Supplementary file 3 — Dataset all [file 41377_2025_1755_MOESM3_ESM.zip › overlap_estimation_data/3_SCM_data/TCM_c10.csv]

Data No.	E1_Counts (m =1)	E2_Counts (m =1)	E3_Counts (m =1)	E4_Counts (m =1)	Estimated overlaps (m =1)	E1_Counts (m =2)	E2_Counts (m =2)	E3_Counts (m =2)	E4_Counts (m =2)	Estimated overlaps (m =2)	E1_Counts (m =3)	E2_Counts (m =3)	E3_Counts (m =3)	E4_Counts (m =3)	Estimated overlaps (m =3)	E1_Counts (m =4)	E2_Counts (m =4)	E3_Counts (m =4)	E4_Counts (m =4)	Estimated overlaps (m =4)	E1_Counts (m =5)	E2_Counts (m =5)	E3_Counts (m =5)	E4_Counts (m =5)	Estimated overlaps (m =5)	E1_Counts (m =6)	E2_Counts (m =6)	E3_Counts (m =6)	E4_Counts (m =6)	Estimated overlaps (m =6)	E1_Counts (m =7)	E2_Counts (m =7)	E3_Counts (m =7)	E4_Counts (m =7)	Estimated overlaps (m =7)	E1_Counts (m =8)	E2_Counts (m =8)	E3_Counts (m =8)	E4_Counts (m =8)	Estimated overlaps (m =8)	E1_Counts (m =9)	E2_Counts (m =9)	E3_Counts (m =9)	E4_Counts (m =9)	Estimated overlaps (m =9)	E1_Counts (m =10)	E2_Counts (m =10)	E3_Counts (m =10)	E4_Counts (m =10)
1	48	540	312	0	1	649	24	227	0	1	285	156	459	0	1	32	581	285	2	0.995555555555556	250	203	447	0	1	5	814	81	0	1	37	548	315	0	1	817	2	81	0	1	103	409	387	1	0.997777777777778	386	101	412	1
2	63	509	328	0	1	684	20	196	0	1	306	163	431	0	1	41	564	295	0	1	205	228	467	0	1	6	822	72	0	1	42	552	304	2	0.995555555555556	784	3	113	0	1	101	406	393	0	1	371	119	409	1
3	61	521	318	0	1	651	20	228	1	0.997777777777778	286	161	452	1	0.997777777777778	43	588	269	0	1	231	202	467	0	1	0	808	92	0	1	33	561	306	0	1	808	8	84	0	1	104	380	415	1	0.997777777777778	387	114	397	2
4	52	519	329	0	1	643	15	242	0	1	279	149	472	0	1	43	566	290	1	0.997777777777778	270	203	426	1	0.997777777777778	3	795	102	0	1	38	570	292	0	1	795	3	102	0	1	94	391	415	0	1	370	109	420	1
5	53	549	298	0	1	669	19	212	0	1	312	138	450	0	1	45	576	279	0	1	237	221	441	1	0.997777777777778	7	810	83	0	1	50	542	307	1	0.997777777777778	811	3	86	0	1	104	407	388	1	0.997777777777778	393	112	393	2
6	57	521	322	0	1	645	19	236	0	1	291	165	444	0	1	36	590	274	0	1	231	228	441	0	1	2	803	95	0	1	31	564	305	0	1	800	3	97	0	1	94	394	412	0	1	400	116	384	0
7	56	523	320	1	0.997777777777778	650	20	230	0	1	272	203	425	0	1	39	568	293	0	1	240	234	426	0	1	2	821	77	0	1	43	543	314	0	1	791	2	107	0	1	115	392	393	0	1	374	113	413	0
8	66	505	329	0	1	657	16	226	1	0.997777777777778	283	165	452	0	1	31	591	274	4	0.991111111111111	246	223	431	0	1	2	808	90	0	1	55	532	312	1	0.997777777777778	798	3	99	0	1	106	381	413	0	1	359	107	434	0
9	56	518	326	0	1	661	23	215	1	0.997777777777778	277	175	448	0	1	22	603	275	0	1	245	220	434	1	0.997777777777778	0	809	91	0	1	41	574	284	1	0.997777777777778	805	3	92	0	1	113	409	378	0	1	367	129	404	0
10	48	526	325	1	0.997777777777778	658	22	220	0	1	252	172	476	0	1	48	576	275	1	0.997777777777778	231	203	466	0	1	0	806	94	0	1	42	553	305	0	1	823	3	74	0	1	113	389	398	0	1	365	101	433	1
11	49	523	327	1	0.997777777777778	671	19	208	2	0.995555555555556	301	178	421	0	1	39	587	271	3	0.993333333333333	242	224	434	0	1	2	812	86	0	1	38	548	313	1	0.997777777777778	811	3	86	0	1	105	368	427	0	1	370	125	404	1
12	44	514	342	0	1	648	16	235	1	0.997777777777778	320	152	428	0	1	25	569	306	0	1	229	220	451	0	1	1	807	92	0	1	45	545	308	2	0.995555555555556	793	1	106	0	1	85	402	413	0	1	384	104	410	2
13	66	515	319	0	1	660	18	221	1	0.997777777777778	291	180	429	0	1	30	605	264	1	0.997777777777778	241	195	464	0	1	2	829	69	0	1	46	534	319	1	0.997777777777778	797	0	103	0	1	92	426	381	1	0.997777777777778	387	114	397	2
14	51	490	359	0	1	670	16	212	2	0.995555555555556	276	167	457	0	1	36	589	274	1	0.997777777777778	214	231	455	0	1	0	815	85	0	1	33	543	324	0	1	806	1	93	0	1	109	383	407	1	0.997777777777778	385	88	426	1
15	45	548	307	0	1	651	22	227	0	1	292	176	432	0	1	22	606	272	0	1	243	216	441	0	1	3	805	92	0	1	33	563	303	1	0.997777777777778	804	3	93	0	1	103	398	399	0	1	389	107	401	3
16	58	535	307	0	1	679	14	205	2	0.995555555555556	280	161	459	0	1	35	587	278	0	1	258	211	431	0	1	3	791	106	0	1	40	569	291	0	1	801	3	96	0	1	91	413	395	1	0.997777777777778	367	109	421	3
17	49	535	316	0	1	652	15	231	2	0.995555555555556	318	162	420	0	1	22	579	298	1	0.997777777777778	225	245	430	0	1	3	814	83	0	1	38	531	331	0	1	807	4	89	0	1	100	406	394	0	1	378	105	416	1
18	61	511	328	0	1	674	23	202	1	0.997777777777778	290	163	446	1	0.997777777777778	49	556	292	3	0.993333333333333	255	232	413	0	1	3	805	92	0	1	41	573	286	0	1	783	3	114	0	1	102	391	407	0	1	393	112	395	0
19	69	517	313	1	0.997777777777778	664	22	214	0	1	314	165	421	0	1	25	593	282	0	1	228	205	467	0	1	1	833	66	0	1	37	548	315	0	1	794	4	102	0	1	112	395	392	1	0.997777777777778	389	95	414	2
20	42	516	342	0	1	643	20	237	0	1	265	182	453	0	1	48	577	273	2	0.995555555555556	266	199	435	0	1	1	801	98	0	1	35	569	296	0	1	821	3	76	0	1	116	383	401	0	1	375	115	409	1
21	53	503	344	0	1	632	22	246	0	1	300	147	453	0	1	35	581	284	0	1	216	219	465	0	1	3	819	78	0	1	46	552	302	0	1	802	4	94	0	1	108	411	381	0	1	407	115	378	0
22	41	534	325	0	1	658	27	213	2	0.995555555555556	284	181	435	0	1	41	585	273	1	0.997777777777778	227	228	445	0	1	2	781	117	0	1	44	516	340	0	1	805	1	94	0	1	108	384	408	0	1	375	130	395	0
23	48	531	321	0	1	669	17	212	2	0.995555555555556	291	184	425	0	1	49	591	260	0	1	217	228	455	0	1	2	813	85	0	1	46	547	307	0	1	792	3	105	0	1	91	392	417	0	1	387	118	395	0
24	48	546	306	0	1	648	16	236	0	1	302	156	442	0	1	43	578	279	0	1	236	224	440	0	1	2	811	87	0	1	40	574	285	1	0.997777777777778	800	7	93	0	1	125	358	417	0	1	377	110	412	1
25	52	505	343	0	1	638	22	240	0	1	271	197	432	0	1	33	590	277	0	1	228	208	463	1	0.997777777777778	3	807	90	0	1	43	552	305	0	1	784	1	115	0	1	94	427	379	0	1	388	115	397	0
26	44	518	338	0	1	681	20	198	1	0.997777777777778	292	169	438	1	0.997777777777778	52	567	279	2	0.995555555555556	242	206	451	1	0.997777777777778	2	825	73	0	1	52	531	317	0	1	800	5	95	0	1	105	394	400	1	0.997777777777778	368	129	403	0
27	55	515	330	0	1	631	28	241	0	1	310	154	436	0	1	30	587	282	1	0.997777777777778	229	230	441	0	1	1	818	81	0	1	29	559	312	0	1	804	1	95	0	1	112	390	398	0	1	389	105	405	1
28	47	504	349	0	1	660	21	217	2	0.995555555555556	306	162	432	0	1	36	569	295	0	1	231	230	439	0	1	3	825	72	0	1	47	534	319	0	1	802	1	97	0	1	103	397	400	0	1	357	125	415	3
29	53	512	335	0	1	648	23	229	0	1	278	184	438	0	1	35	579	286	0	1	225	225	450	0	1	2	807	91	0	1	46	569	284	1	0.997777777777778	799	3	98	0	1	90	376	433	1	0.997777777777778	402	94	404	0
30	53	521	326	0	1	666	23	211	0	1	264	152	483	1	0.997777777777778	41	571	285	3	0.993333333333333	186	232	482	0	1	4	792	104	0	1	44	564	291	1	0.997777777777778	795	3	102	0	1	102	378	420	0	1	412	118	370	0
31	55	512	333	0	1	614	28	257	1	0.997777777777778	290	163	447	0	1	42	585	273	0	1	225	218	457	0	1	1	821	78	0	1	54	561	285	0	1	806	1	93	0	1	90	399	411	0	1	402	104	393	1
32	42	556	302	0	1	656	22	221	1	0.997777777777778	290	151	459	0	1	45	575	279	1	0.997777777777778	225	228	447	0	1	1	822	77	0	1	48	564	287	1	0.997777777777778	800	2	98	0	1	104	392	403	1	0.997777777777778	384	133	383	0
33	55	524	321	0	1	632	18	250	0	1	278	169	453	0	1	35	578	285	2	0.995555555555556	248	224	427	1	0.997777777777778	5	829	66	0	1	44	554	302	0	1	811	4	85	0	1	81	412	406	1	0.997777777777778	357	120	422	1
34	48	526	326	0	1	645	18	236	1	0.997777777777778	299	186	415	0	1	39	586	274	1	0.997777777777778	260	226	414	0	1	2	799	99	0	1	43	517	340	0	1	802	2	96	0	1	97	429	374	0	1	407	103	389	1
35	41	509	350	0	1	671	17	211	1	0.997777777777778	295	163	442	0	1	25	564	311	0	1	238	213	449	0	1	1	814	85	0	1	45	535	320	0	1	786	3	111	0	1	107	384	408	1	0.997777777777778	413	121	365	1
36	62	522	316	0	1	656	19	225	0	1	305	160	435	0	1	32	601	267	0	1	236	193	471	0	1	7	800	93	0	1	50	519	330	1	0.997777777777778	794	6	100	0	1	98	412	390	0	1	386	130	383	1
37	54	527	317	2	0.995555555555556	661	18	220	1	0.997777777777778	299	166	435	0	1	35	564	301	0	1	253	199	448	0	1	1	828	71	0	1	50	551	299	0	1	788	3	109	0	1	90	396	414	0	1	372	119	408	1
38	40	521	338	1	0.997777777777778	657	17	224	2	0.995555555555556	292	177	431	0	1	44	570	286	0	1	223	206	471	0	1	2	813	85	0	1	30	539	331	0	1	800	4	96	0	1	107	397	395	1	0.997777777777778	404	111	382	3
39	38	527	335	0	1	651	28	221	0	1	260	162	478	0	1	39	575	284	2	0.995555555555556	227	223	450	0	1	1	806	93	0	1	37	586	277	0	1	793	4	103	0	1	106	397	396	1	0.997777777777778	372	100	428	0
40	40	513	347	0	1	650	26	223	1	0.997777777777778	275	158	466	1	0.997777777777778	35	574	288	3	0.993333333333333	232	214	454	0	1	3	811	86	0	1	42	541	316	1	0.997777777777778	814	1	85	0	1	98	405	396	1	0.997777777777778	358	118	424	0
41	55	532	313	0	1	644	23	232	1	0.997777777777778	278	186	436	0	1	32	582	286	0	1	248	223	428	1	0.997777777777778	4	810	86	0	1	35	580	284	1	0.997777777777778	804	3	93	0	1	114	400	386	0	1	372	109	419	0
42	53	505	342	0	1	643	30	225	2	0.995555555555556	275	147	478	0	1	38	560	301	1	0.997777777777778	226	212	462	0	1	3	801	96	0	1	36	556	308	0	1	802	4	94	0	1	104	380	416	0	1	384	115	400	1
43	56	537	307	0	1	645	19	236	0	1	280	179	441	0	1	41	570	288	1	0.997777777777778	254	203	441	2	0.995555555555556	3	807	90	0	1	45	529	326	0	1	809	3	88	0	1	98	387	415	0	1	361	100	439	0
44	47	543	309	1	0.997777777777778	657	22	221	0	1	301	147	452	0	1	34	570	294	2	0.995555555555556	238	219	443	0	1	5	810	85	0	1	46	541	313	0	1	803	2	95	0	1	95	385	420	0	1	378	119	402	1
45	54	495	351	0	1	646	27	225	2	0.995555555555556	284	177	439	0	1	41	588	271	0	1	238	230	432	0	1	2	804	94	0	1	50	565	284	1	0.997777777777778	787	2	111	0	1	114	387	399	0	1	369	132	398	1
46	57	505	338	0	1	640	13	247	0	1	335	158	407	0	1	41	563	296	0	1	223	205	472	0	1	3	812	85	0	1	52	563	285	0	1	797	2	101	0	1	97	392	411	0	1	361	112	426	1
47	57	503	340	0	1	652	30	218	0	1	269	147	483	1	0.997777777777778	40	579	280	1	0.997777777777778	231	224	445	0	1	1	826	73	0	1	43	552	305	0	1	802	7	91	0	1	111	414	375	0	1	398	114	387	1
48	55	520	325	0	1	656	19	223	2	0.995555555555556	288	163	449	0	1	38	565	297	0	1	240	221	438	1	0.997777777777778	5	806	89	0	1	52	558	290	0	1	809	1	90	0	1	108	387	405	0	1	394	120	382	4
49	65	506	329	0	1	647	14	239	0	1	309	151	440	0	1	40	568	290	2	0.995555555555556	244	206	450	0	1	1	812	87	0	1	42	546	312	0	1	818	5	77	0	1	113	389	398	0	1	373	100	427	0
50	60	521	319	0	1	666	16	218	0	1	293	172	435	0	1	40	581	279	0	1	214	207	478	1	0.997777777777778	4	814	82	0	1	35	587	277	1	0.997777777777778	803	4	93	0	1	111	395	394	0	1	392	107	400	1
51	51	510	338	1	0.997777777777778	667	18	214	1	0.997777777777778	309	166	425	0	1	42	571	286	1	0.997777777777778	224	209	467	0	1	2	819	79	0	1	42	546	312	0	1	802	2	96	0	1	106	399	395	0	1	366	113	421	0
52	56	509	335	0	1	655	18	226	1	0.997777777777778	312	173	414	1	0.997777777777778	43	581	276	0	1	208	219	472	1	0.997777777777778	3	804	92	1	0.997777777777778	41	558	299	2	0.995555555555556	809	1	90	0	1	105	401	394	0	1	386	130	380	4
53	39	506	355	0	1	654	21	225	0	1	289	176	435	0	1	28	570	302	0	1	227	211	462	0	1	5	812	83	0	1	41	548	311	0	1	812	2	86	0	1	116	396	387	1	0.997777777777778	390	98	412	0
54	45	520	335	0	1	659	23	218	0	1	268	179	453	0	1	40	573	287	0	1	233	239	428	0	1	3	805	92	0	1	39	564	297	0	1	795	3	102	0	1	107	423	369	1	0.997777777777778	384	107	408	1
55	43	549	308	0	1	662	24	214	0	1	299	148	453	0	1	34	592	274	0	1	249	222	427	2	0.995555555555556	4	814	82	0	1	41	561	297	1	0.997777777777778	808	3	89	0	1	110	379	411	0	1	356	125	418	1
56	54	515	331	0	1	659	28	212	1	0.997777777777778	286	152	461	1	0.997777777777778	26	574	297	3	0.993333333333333	255	205	440	0	1	2	806	92	0	1	38	572	290	0	1	791	3	106	0	1	120	392	388	0	1	375	111	414	0
57	55	505	339	1	0.997777777777778	650	18	230	2	0.995555555555556	277	173	450	0	1	26	586	287	1	0.997777777777778	232	218	450	0	1	2	805	93	0	1	41	551	308	0	1	794	6	100	0	1	103	394	401	2	0.995555555555556	384	124	392	0
58	59	515	326	0	1	678	9	212	1	0.997777777777778	291	167	442	0	1	35	583	282	0	1	224	211	465	0	1	2	807	91	0	1	43	544	313	0	1	809	2	89	0	1	96	404	400	0	1	396	73	427	4
59	41	520	338	1	0.997777777777778	658	21	219	2	0.995555555555556	305	147	448	0	1	37	584	279	0	1	254	205	441	0	1	3	810	87	0	1	50	555	293	2	0.995555555555556	810	1	89	0	1	113	392	395	0	1	378	113	408	1
60	50	521	329	0	1	641	23	235	1	0.997777777777778	263	182	455	0	1	34	581	283	2	0.995555555555556	223	236	441	0	1	4	805	91	0	1	44	557	299	0	1	803	2	95	0	1	98	381	421	0	1	394	93	411	2
61	58	503	339	0	1	667	17	215	1	0.997777777777778	318	142	440	0	1	29	576	295	0	1	225	218	457	0	1	1	812	87	0	1	45	538	317	0	1	799	2	99	0	1	96	392	412	0	1	353	122	425	0
62	55	491	353	1	0.997777777777778	655	22	223	0	1	322	154	424	0	1	33	589	278	0	1	245	199	456	0	1	1	812	87	0	1	47	546	307	0	1	814	1	85	0	1	116	389	395	0	1	381	122	396	1
63	64	541	295	0	1	674	14	212	0	1	294	185	421	0	1	33	595	272	0	1	244	204	452	0	1	2	818	80	0	1	45	571	284	0	1	811	5	84	0	1	107	396	397	0	1	383	106	411	0
64	60	528	312	0	1	656	17	227	0	1	274	165	460	1	0.997777777777778	39	580	278	3	0.993333333333333	230	210	460	0	1	2	824	74	0	1	38	565	297	0	1	802	4	94	0	1	112	399	389	0	1	400	103	396	1
65	54	517	329	0	1	649	23	228	0	1	280	170	450	0	1	29	583	288	0	1	234	218	448	0	1	4	805	91	0	1	49	543	308	0	1	799	5	96	0	1	103	382	415	0	1	376	103	419	2
66	41	533	326	0	1	663	20	216	1	0.997777777777778	293	170	437	0	1	34	594	272	0	1	234	231	435	0	1	2	799	99	0	1	54	549	297	0	1	801	1	98	0	1	109	392	399	0	1	406	118	375	1
67	55	514	331	0	1	665	15	220	0	1	290	168	442	0	1	36	567	297	0	1	244	195	461	0	1	1	809	90	0	1	39	532	329	0	1	811	5	84	0	1	103	390	407	0	1	372	109	418	1
68	60	512	328	0	1	659	21	220	0	1	267	190	443	0	1	37	571	292	0	1	251	213	436	0	1	1	806	93	0	1	41	527	332	0	1	805	6	89	0	1	107	380	412	1	0.997777777777778	394	107	399	0
69	52	515	333	0	1	641	23	234	2	0.995555555555556	290	169	441	0	1	37	598	265	0	1	242	201	457	0	1	3	808	89	0	1	50	550	300	0	1	815	2	83	0	1	116	377	407	0	1	384	102	412	2
70	50	548	302	0	1	642	18	240	0	1	290	179	431	0	1	36	562	302	0	1	237	231	432	0	1	2	816	82	0	1	39	546	314	1	0.997777777777778	810	1	89	0	1	93	408	399	0	1	369	116	414	1
71	50	511	339	0	1	639	22	239	0	1	292	190	418	0	1	41	586	272	1	0.997777777777778	212	213	475	0	1	0	825	75	0	1	50	562	288	0	1	807	5	88	0	1	107	393	400	0	1	350	128	421	1
72	61	499	340	0	1	658	24	218	0	1	287	182	431	0	1	39	570	288	3	0.993333333333333	225	234	441	0	1	1	812	87	0	1	45	529	326	0	1	802	8	90	0	1	94	386	419	1	0.997777777777778	398	101	401	0
73	55	516	329	0	1	661	17	221	1	0.997777777777778	278	176	446	0	1	37	589	273	1	0.997777777777778	227	193	480	0	1	3	819	78	0	1	43	548	309	0	1	813	1	86	0	1	107	405	387	1	0.997777777777778	374	110	416	0
74	60	512	328	0	1	641	19	240	0	1	307	160	433	0	1	32	566	301	1	0.997777777777778	221	223	456	0	1	4	816	80	0	1	45	556	299	0	1	821	3	76	0	1	110	381	409	0	1	368	122	410	0
75	47	531	322	0	1	653	19	227	1	0.997777777777778	276	153	471	0	1	45	556	298	1	0.997777777777778	228	219	453	0	1	3	811	86	0	1	41	547	312	0	1	817	2	81	0	1	82	397	421	0	1	358	125	417	0
76	57	491	352	0	1	637	23	240	0	1	272	160	468	0	1	43	590	267	0	1	206	232	462	0	1	2	827	71	0	1	47	531	322	0	1	804	5	91	0	1	114	392	394	0	1	361	116	422	1
77	51	517	332	0	1	652	22	226	0	1	277	166	457	0	1	32	564	303	1	0.997777777777778	202	231	467	0	1	4	808	88	0	1	50	567	282	1	0.997777777777778	805	4	91	0	1	105	416	379	0	1	386	106	408	0
78	54	526	320	0	1	677	21	201	1	0.997777777777778	270	177	453	0	1	44	568	287	1	0.997777777777778	241	179	480	0	1	1	807	92	0	1	45	532	323	0	1	800	9	91	0	1	91	410	399	0	1	381	116	402	1
79	44	539	317	0	1	660	21	218	1	0.997777777777778	264	165	471	0	1	29	603	267	1	0.997777777777778	217	231	452	0	1	0	810	90	0	1	47	546	306	1	0.997777777777778	810	3	87	0	1	109	410	381	0	1	347	118	435	0
80	52	519	329	0	1	670	13	216	1	0.997777777777778	293	165	442	0	1	37	594	269	0	1	212	223	465	0	1	2	809	89	0	1	35	539	326	0	1	803	4	93	0	1	101	411	388	0	1	402	111	387	0
81	62	506	332	0	1	662	15	223	0	1	281	156	463	0	1	42	589	268	1	0.997777777777778	228	227	445	0	1	3	815	82	0	1	42	527	331	0	1	794	7	99	0	1	106	383	411	0	1	382	111	407	0
82	57	519	324	0	1	649	17	234	0	1	289	195	416	0	1	37	571	289	3	0.993333333333333	235	234	431	0	1	4	793	103	0	1	50	551	299	0	1	811	4	85	0	1	103	386	410	1	0.997777777777778	410	101	388	1
83	49	537	314	0	1	645	26	228	1	0.997777777777778	304	170	426	0	1	38	574	287	1	0.997777777777778	243	224	433	0	1	5	814	81	0	1	38	561	301	0	1	796	2	102	0	1	86	407	407	0	1	412	104	383	1
84	52	517	331	0	1	652	14	234	0	1	284	179	437	0	1	38	556	304	2	0.995555555555556	234	203	463	0	1	2	806	92	0	1	51	548	300	1	0.997777777777778	790	4	105	1	0.997777777777778	101	403	395	1	0.997777777777778	390	101	408	1
85	60	499	341	0	1	653	22	225	0	1	291	154	455	0	1	25	592	282	1	0.997777777777778	246	219	435	0	1	2	810	88	0	1	39	536	325	0	1	791	9	99	1	0.997777777777778	119	425	356	0	1	358	117	423	2
86	60	505	335	0	1	678	20	202	0	1	287	168	444	1	0.997777777777778	26	599	275	0	1	247	217	436	0	1	6	810	84	0	1	41	549	310	0	1	806	6	88	0	1	110	383	406	1	0.997777777777778	399	104	395	2
87	52	517	331	0	1	649	19	231	1	0.997777777777778	316	163	421	0	1	29	583	286	2	0.995555555555556	262	198	440	0	1	5	813	82	0	1	53	550	296	1	0.997777777777778	816	3	81	0	1	95	417	388	0	1	397	110	392	1
88	47	525	328	0	1	659	21	220	0	1	273	172	454	1	0.997777777777778	24	576	299	1	0.997777777777778	259	218	422	1	0.997777777777778	4	820	76	0	1	43	557	300	0	1	810	3	87	0	1	95	390	415	0	1	381	114	404	1
89	55	545	300	0	1	640	22	238	0	1	284	177	439	0	1	46	580	273	1	0.997777777777778	252	210	438	0	1	4	810	86	0	1	41	546	313	0	1	811	7	82	0	1	87	375	437	1	0.997777777777778	390	110	400	0
90	51	518	330	1	0.997777777777778	663	18	216	3	0.993333333333333	320	151	429	0	1	48	570	278	4	0.991111111111111	235	224	441	0	1	4	799	97	0	1	32	568	299	1	0.997777777777778	814	2	84	0	1	115	395	390	0	1	372	119	409	0
91	56	508	336	0	1	629	18	251	2	0.995555555555556	288	170	442	0	1	43	585	272	0	1	238	221	441	0	1	1	828	71	0	1	38	577	285	0	1	803	4	93	0	1	109	391	400	0	1	384	113	401	2
92	53	527	320	0	1	659	17	224	0	1	282	195	423	0	1	37	578	284	1	0.997777777777778	238	214	448	0	1	1	807	92	0	1	44	564	292	0	1	806	3	91	0	1	102	413	385	0	1	370	100	430	0
93	58	538	304	0	1	651	14	235	0	1	292	165	443	0	1	30	564	305	1	0.997777777777778	252	218	430	0	1	4	788	108	0	1	56	566	278	0	1	807	3	90	0	1	111	373	416	0	1	347	110	442	1
94	65	522	311	2	0.995555555555556	678	24	198	0	1	302	173	425	0	1	37	593	270	0	1	243	226	431	0	1	3	811	86	0	1	45	571	284	0	1	795	4	101	0	1	88	392	420	0	1	392	103	405	0
95	58	541	301	0	1	658	26	216	0	1	281	164	455	0	1	40	591	267	2	0.995555555555556	235	234	431	0	1	3	814	83	0	1	38	546	315	1	0.997777777777778	807	2	91	0	1	108	396	396	0	1	367	117	415	1
96	71	525	304	0	1	629	14	257	0	1	296	175	428	1	0.997777777777778	40	575	284	1	0.997777777777778	236	217	447	0	1	4	801	95	0	1	44	550	305	1	0.997777777777778	804	4	92	0	1	110	385	405	0	1	392	118	388	2
97	46	525	329	0	1	644	25	231	0	1	294	172	434	0	1	41	614	245	0	1	264	196	440	0	1	1	822	77	0	1	40	551	309	0	1	797	1	102	0	1	92	355	453	0	1	381	111	408	0
98	62	518	320	0	1	633	21	245	1	0.997777777777778	281	153	466	0	1	39	579	282	0	1	230	218	452	0	1	3	803	94	0	1	47	556	297	0	1	806	2	92	0	1	85	404	411	0	1	405	119	375	1
99	61	512	327	0	1	663	21	215	1	0.997777777777778	312	155	433	0	1	33	561	305	1	0.997777777777778	239	208	453	0	1	3	807	90	0	1	49	544	307	0	1	808	6	86	0	1	104	408	388	0	1	371	125	404	0
100	62	524	312	2	0.995555555555556	633	23	243	1	0.997777777777778	275	155	470	0	1	37	572	285	6	0.986666666666667	234	225	441	0	1	4	818	78	0	1	35	552	313	0	1	818	4	77	1	0.997777777777778	116	392	392	0	1	369	114	417	0
101	57	523	320	0	1	661	18	221	0	1	302	176	422	0	1	40	570	288	2	0.995555555555556	246	208	446	0	1	3	824	73	0	1	47	552	301	0	1	800	2	98	0	1	104	396	399	1	0.997777777777778	347	127	425	1
102	43	517	339	1	0.997777777777778	644	25	230	1	0.997777777777778	297	161	442	0	1	40	563	296	1	0.997777777777778	240	212	448	0	1	1	822	77	0	1	54	554	292	0	1	793	6	101	0	1	93	407	399	1	0.997777777777778	340	108	451	1
103	45	519	336	0	1	671	21	207	1	0.997777777777778	287	171	442	0	1	39	568	293	0	1	229	242	429	0	1	0	817	83	0	1	44	586	270	0	1	801	3	96	0	1	91	376	433	0	1	357	119	423	1
104	54	520	326	0	1	667	16	216	1	0.997777777777778	279	183	438	0	1	39	571	288	2	0.995555555555556	248	192	459	1	0.997777777777778	3	821	76	0	1	46	537	317	0	1	811	3	86	0	1	89	395	416	0	1	375	101	424	0
105	51	538	310	1	0.997777777777778	643	18	237	2	0.995555555555556	316	152	432	0	1	23	588	288	1	0.997777777777778	230	215	455	0	1	2	807	91	0	1	41	536	323	0	1	806	3	91	0	1	83	410	406	1	0.997777777777778	365	117	416	2
106	42	508	349	1	0.997777777777778	655	19	225	1	0.997777777777778	267	167	466	0	1	44	586	269	1	0.997777777777778	236	213	451	0	1	1	834	65	0	1	40	526	334	0	1	801	0	99	0	1	115	424	361	0	1	379	116	404	1
107	59	490	350	1	0.997777777777778	647	20	231	2	0.995555555555556	302	150	448	0	1	44	562	294	0	1	223	215	462	0	1	1	812	87	0	1	42	558	300	0	1	797	4	99	0	1	117	372	410	1	0.997777777777778	375	114	411	0
108	54	528	318	0	1	648	30	222	0	1	305	157	438	0	1	38	545	317	0	1	241	214	445	0	1	1	830	69	0	1	41	552	306	1	0.997777777777778	807	3	90	0	1	109	390	401	0	1	428	95	376	1
109	47	527	326	0	1	691	23	186	0	1	284	178	438	0	1	36	584	279	1	0.997777777777778	255	238	407	0	1	1	814	85	0	1	42	548	310	0	1	806	1	92	1	0.997777777777778	103	368	429	0	1	382	125	391	2
110	48	532	318	2	0.995555555555556	663	22	215	0	1	313	182	405	0	1	31	586	283	0	1	260	198	442	0	1	3	810	87	0	1	42	537	321	0	1	808	2	90	0	1	100	393	406	1	0.997777777777778	388	95	417	0
111	44	519	335	2	0.995555555555556	656	14	230	0	1	279	165	456	0	1	30	586	283	1	0.997777777777778	254	206	440	0	1	2	816	82	0	1	42	553	304	1	0.997777777777778	802	3	95	0	1	98	391	411	0	1	389	105	404	2
112	51	532	317	0	1	657	25	217	1	0.997777777777778	265	163	472	0	1	46	589	265	0	1	235	229	435	1	0.997777777777778	1	809	90	0	1	37	538	325	0	1	799	3	98	0	1	86	406	408	0	1	383	103	413	1
113	60	497	343	0	1	646	19	234	1	0.997777777777778	283	183	434	0	1	33	590	276	1	0.997777777777778	219	241	440	0	1	1	834	65	0	1	54	534	312	0	1	802	2	96	0	1	115	361	424	0	1	386	116	396	2
114	66	505	329	0	1	657	19	224	0	1	271	175	454	0	1	38	605	256	1	0.997777777777778	228	235	437	0	1	1	829	70	0	1	33	571	296	0	1	809	3	88	0	1	103	420	377	0	1	382	116	402	0
115	47	521	332	0	1	651	20	229	0	1	263	177	460	0	1	37	573	290	0	1	250	211	439	0	1	2	826	72	0	1	37	554	309	0	1	812	1	87	0	1	99	396	405	0	1	399	105	395	1
116	45	521	334	0	1	643	14	243	0	1	306	135	459	0	1	36	582	282	0	1	255	213	432	0	1	4	801	95	0	1	54	549	296	1	0.997777777777778	798	1	101	0	1	109	385	406	0	1	396	125	379	0
117	47	493	360	0	1	656	18	225	1	0.997777777777778	280	168	451	1	0.997777777777778	40	571	289	0	1	266	212	422	0	1	5	810	85	0	1	50	539	311	0	1	808	3	89	0	1	115	350	435	0	1	368	121	411	0
118	52	527	321	0	1	653	16	230	1	0.997777777777778	274	163	462	1	0.997777777777778	32	556	312	0	1	233	214	453	0	1	0	802	98	0	1	54	511	335	0	1	800	4	96	0	1	98	414	388	0	1	372	123	405	0
119	73	539	287	1	0.997777777777778	662	17	220	1	0.997777777777778	309	166	425	0	1	40	567	292	1	0.997777777777778	253	199	447	1	0.997777777777778	1	803	96	0	1	53	542	305	0	1	802	2	96	0	1	114	397	389	0	1	381	115	403	1
120	45	518	336	1	0.997777777777778	678	27	195	0	1	278	178	444	0	1	35	559	306	0	1	241	225	434	0	1	1	813	85	1	0.997777777777778	42	563	295	0	1	818	1	81	0	1	88	397	414	1	0.997777777777778	387	88	423	2
121	53	552	295	0	1	642	22	236	0	1	299	159	442	0	1	35	598	267	0	1	231	221	448	0	1	5	819	75	1	0.997777777777778	48	551	301	0	1	788	5	107	0	1	93	400	407	0	1	368	131	399	2
122	69	490	341	0	1	642	17	240	1	0.997777777777778	306	172	422	0	1	47	575	278	0	1	237	223	440	0	1	1	811	88	0	1	36	545	318	1	0.997777777777778	795	1	104	0	1	107	425	368	0	1	410	117	371	2
123	56	532	311	1	0.997777777777778	646	13	240	1	0.997777777777778	285	167	448	0	1	32	592	276	0	1	251	216	433	0	1	2	802	96	0	1	34	575	291	0	1	798	3	99	0	1	112	371	417	0	1	383	101	414	2
124	65	520	315	0	1	653	17	229	1	0.997777777777778	297	174	429	0	1	37	573	290	0	1	214	224	461	1	0.997777777777778	1	810	89	0	1	53	558	288	1	0.997777777777778	790	6	104	0	1	109	387	403	1	0.997777777777778	379	116	402	3
125	56	525	319	0	1	655	18	226	1	0.997777777777778	318	152	430	0	1	36	585	278	1	0.997777777777778	222	215	463	0	1	1	816	83	0	1	40	553	307	0	1	812	2	86	0	1	100	443	357	0	1	383	116	400	1
126	54	522	324	0	1	663	20	217	0	1	297	168	435	0	1	33	587	280	0	1	247	214	439	0	1	6	811	83	0	1	38	565	297	0	1	820	3	77	0	1	90	408	402	0	1	365	103	432	0
127	58	508	334	0	1	665	25	209	1	0.997777777777778	272	172	456	0	1	34	589	277	0	1	238	229	433	0	1	3	824	73	0	1	57	569	274	0	1	802	2	96	0	1	101	414	385	0	1	409	106	384	1
128	69	502	329	0	1	645	20	235	0	1	301	168	430	1	0.997777777777778	38	574	287	1	0.997777777777778	237	214	448	1	0.997777777777778	4	820	76	0	1	32	537	331	0	1	798	5	97	0	1	94	405	401	0	1	381	94	425	0
129	58	531	310	1	0.997777777777778	674	21	205	0	1	288	185	427	0	1	45	560	292	3	0.993333333333333	225	219	454	2	0.995555555555556	3	809	88	0	1	46	557	297	0	1	780	5	115	0	1	103	365	430	2	0.995555555555556	366	108	425	1
130	51	523	326	0	1	660	21	219	0	1	305	180	414	1	0.997777777777778	35	590	275	0	1	241	218	441	0	1	1	812	87	0	1	35	561	304	0	1	805	0	95	0	1	107	404	389	0	1	363	121	414	2
131	52	535	313	0	1	636	15	249	0	1	323	159	418	0	1	40	555	304	1	0.997777777777778	225	227	448	0	1	1	802	97	0	1	45	552	303	0	1	793	1	106	0	1	106	387	407	0	1	359	105	436	0
132	53	518	329	0	1	636	23	241	0	1	283	196	421	0	1	30	573	293	4	0.991111111111111	240	227	433	0	1	5	806	89	0	1	39	555	306	0	1	805	2	93	0	1	120	374	406	0	1	378	123	398	1
133	53	505	342	0	1	645	26	228	1	0.997777777777778	295	168	437	0	1	44	570	285	1	0.997777777777778	238	240	422	0	1	3	817	80	0	1	36	573	291	0	1	808	0	92	0	1	108	411	381	0	1	385	99	416	0
134	50	518	332	0	1	659	24	216	1	0.997777777777778	293	182	425	0	1	38	587	275	0	1	237	194	469	0	1	3	794	103	0	1	37	538	323	2	0.995555555555556	824	0	76	0	1	109	425	366	0	1	378	99	423	0
135	51	535	314	0	1	622	23	255	0	1	291	162	446	1	0.997777777777778	47	573	278	2	0.995555555555556	256	214	430	0	1	0	814	86	0	1	45	534	321	0	1	817	2	81	0	1	91	423	385	1	0.997777777777778	382	94	424	0
136	54	530	316	0	1	680	25	194	1	0.997777777777778	304	156	440	0	1	43	579	278	0	1	231	206	463	0	1	0	819	81	0	1	32	554	314	0	1	817	2	81	0	1	105	406	388	1	0.997777777777778	385	119	396	0
137	72	509	319	0	1	652	27	221	0	1	304	149	447	0	1	24	570	306	0	1	214	223	463	0	1	2	822	76	0	1	35	555	310	0	1	789	4	107	0	1	114	388	398	0	1	380	116	403	1
138	51	512	337	0	1	644	20	236	0	1	268	163	469	0	1	38	578	284	0	1	223	225	451	1	0.997777777777778	3	809	88	0	1	32	571	297	0	1	802	1	97	0	1	101	399	400	0	1	385	117	398	0
139	55	504	341	0	1	652	17	230	1	0.997777777777778	304	161	435	0	1	43	583	272	2	0.995555555555556	254	212	433	1	0.997777777777778	3	805	92	0	1	50	554	296	0	1	804	3	93	0	1	114	396	390	0	1	382	114	403	1
140	45	529	325	1	0.997777777777778	643	23	234	0	1	263	185	450	2	0.995555555555556	34	558	306	2	0.995555555555556	223	219	458	0	1	2	817	81	0	1	37	545	317	1	0.997777777777778	814	3	83	0	1	137	391	372	0	1	359	118	422	1
141	56	497	347	0	1	658	16	226	0	1	293	170	436	1	0.997777777777778	30	544	326	0	1	234	229	437	0	1	1	799	100	0	1	45	535	320	0	1	800	5	95	0	1	109	394	397	0	1	378	123	397	2
142	55	501	344	0	1	678	21	201	0	1	271	163	466	0	1	36	605	257	2	0.995555555555556	258	211	431	0	1	2	827	71	0	1	45	554	301	0	1	801	1	98	0	1	99	403	398	0	1	381	100	418	1
143	50	534	316	0	1	667	17	216	0	1	309	158	433	0	1	28	597	275	0	1	251	199	449	1	0.997777777777778	3	825	72	0	1	43	526	331	0	1	801	4	95	0	1	108	356	436	0	1	407	119	374	0
144	52	521	326	1	0.997777777777778	659	28	212	1	0.997777777777778	285	178	436	1	0.997777777777778	36	576	288	0	1	223	226	451	0	1	0	797	103	0	1	36	566	298	0	1	793	2	105	0	1	120	392	388	0	1	382	115	402	1
145	45	544	311	0	1	626	27	247	0	1	271	169	460	0	1	32	600	267	1	0.997777777777778	231	233	436	0	1	5	795	100	0	1	42	530	327	1	0.997777777777778	799	3	98	0	1	90	394	416	0	1	374	122	401	3
146	47	526	327	0	1	671	12	216	1	0.997777777777778	296	161	443	0	1	41	574	285	0	1	225	228	447	0	1	4	802	94	0	1	42	550	308	0	1	818	5	77	0	1	114	383	403	0	1	366	118	416	0
147	51	510	339	0	1	650	15	235	0	1	292	154	453	1	0.997777777777778	26	600	273	1	0.997777777777778	260	215	425	0	1	4	825	71	0	1	34	558	308	0	1	806	3	91	0	1	96	384	419	1	0.997777777777778	369	102	427	2
148	50	513	337	0	1	662	23	215	0	1	278	195	427	0	1	38	552	309	1	0.997777777777778	220	207	473	0	1	3	802	95	0	1	41	549	309	1	0.997777777777778	800	2	98	0	1	106	384	410	0	1	375	109	414	2
149	49	532	319	0	1	665	23	212	0	1	290	173	437	0	1	37	564	299	0	1	226	241	433	0	1	1	808	91	0	1	35	561	303	1	0.997777777777778	795	5	100	0	1	109	421	370	0	1	388	107	405	0
150	69	495	336	0	1	647	22	231	0	1	316	171	413	0	1	35	576	287	2	0.995555555555556	237	226	436	1	0.997777777777778	2	822	76	0	1	42	544	313	1	0.997777777777778	812	3	85	0	1	83	422	395	0	1	424	106	370	0
151	56	501	343	0	1	676	26	197	1	0.997777777777778	289	161	450	0	1	38	571	291	0	1	225	234	441	0	1	3	801	96	0	1	50	499	351	0	1	789	0	111	0	1	111	357	432	0	1	376	112	412	0
152	54	512	334	0	1	677	16	207	0	1	317	166	416	1	0.997777777777778	32	597	270	1	0.997777777777778	236	229	435	0	1	3	816	81	0	1	30	546	323	1	0.997777777777778	783	5	112	0	1	113	388	399	0	1	366	119	414	1
153	37	532	331	0	1	685	11	204	0	1	273	195	432	0	1	38	571	289	2	0.995555555555556	239	200	461	0	1	2	816	82	0	1	36	555	308	1	0.997777777777778	797	3	100	0	1	105	409	386	0	1	378	115	406	1
154	57	510	332	1	0.997777777777778	659	18	222	1	0.997777777777778	283	148	469	0	1	24	599	275	2	0.995555555555556	236	233	430	1	0.997777777777778	3	825	72	0	1	47	569	284	0	1	793	4	103	0	1	119	392	388	1	0.997777777777778	396	96	408	0
155	52	513	335	0	1	673	19	207	1	0.997777777777778	294	164	441	1	0.997777777777778	37	581	279	3	0.993333333333333	231	202	464	3	0.993333333333333	4	812	83	1	0.997777777777778	40	567	293	0	1	797	3	100	0	1	121	395	384	0	1	403	106	391	0
156	63	500	336	1	0.997777777777778	661	20	219	0	1	268	178	454	0	1	41	582	277	0	1	229	213	458	0	1	2	821	77	0	1	38	551	310	1	0.997777777777778	814	1	85	0	1	86	400	414	0	1	374	112	414	0
157	51	532	316	1	0.997777777777778	678	18	204	0	1	289	163	447	1	0.997777777777778	28	574	298	0	1	241	202	457	0	1	1	816	83	0	1	44	548	308	0	1	811	4	85	0	1	85	420	392	3	0.993333333333333	391	116	392	1
158	44	528	328	0	1	667	23	210	0	1	292	182	426	0	1	42	599	259	0	1	209	230	461	0	1	3	801	96	0	1	41	531	328	0	1	797	2	101	0	1	110	380	409	1	0.997777777777778	372	110	416	2
159	62	517	321	0	1	639	20	239	2	0.995555555555556	289	181	429	1	0.997777777777778	42	594	263	1	0.997777777777778	230	230	439	1	0.997777777777778	2	807	91	0	1	44	561	295	0	1	799	4	97	0	1	107	388	405	0	1	402	117	381	0
160	51	525	323	1	0.997777777777778	655	20	225	0	1	287	166	447	0	1	29	589	281	1	0.997777777777778	209	229	462	0	1	3	810	87	0	1	40	559	301	0	1	803	4	93	0	1	107	399	394	0	1	389	109	401	1
161	54	504	342	0	1	680	17	202	1	0.997777777777778	275	195	430	0	1	35	590	274	1	0.997777777777778	258	210	432	0	1	0	818	82	0	1	34	578	288	0	1	807	3	90	0	1	96	413	390	1	0.997777777777778	395	110	392	3
162	49	533	318	0	1	657	22	221	0	1	290	169	441	0	1	27	590	280	3	0.993333333333333	230	215	455	0	1	4	806	90	0	1	42	539	318	1	0.997777777777778	798	2	100	0	1	114	393	393	0	1	379	120	401	0
163	40	515	344	1	0.997777777777778	665	18	217	0	1	300	159	441	0	1	47	574	279	0	1	231	218	451	0	1	4	816	80	0	1	54	564	282	0	1	807	4	89	0	1	89	406	404	1	0.997777777777778	381	110	409	0
164	37	544	319	0	1	643	22	235	0	1	288	179	433	0	1	49	572	279	0	1	242	217	440	1	0.997777777777778	3	803	94	0	1	40	571	287	2	0.995555555555556	799	2	99	0	1	109	383	407	1	0.997777777777778	386	107	407	0
165	52	493	355	0	1	648	26	226	0	1	279	172	449	0	1	34	575	289	2	0.995555555555556	224	216	460	0	1	3	820	77	0	1	55	560	283	2	0.995555555555556	796	2	102	0	1	101	408	390	1	0.997777777777778	396	118	386	0
166	57	506	337	0	1	642	24	234	0	1	281	172	446	1	0.997777777777778	44	574	281	1	0.997777777777778	239	229	432	0	1	3	797	100	0	1	45	555	300	0	1	804	3	93	0	1	105	387	408	0	1	372	125	401	2
167	43	528	329	0	1	641	22	237	0	1	279	174	446	1	0.997777777777778	30	583	286	1	0.997777777777778	242	228	430	0	1	4	792	104	0	1	36	513	350	1	0.997777777777778	805	6	89	0	1	109	400	391	0	1	364	128	408	0
168	50	506	344	0	1	672	18	210	0	1	293	160	447	0	1	43	565	291	1	0.997777777777778	235	222	443	0	1	2	803	95	0	1	37	544	319	0	1	790	3	107	0	1	111	409	379	1	0.997777777777778	381	122	397	0
169	55	515	330	0	1	648	18	234	0	1	268	165	467	0	1	35	562	302	1	0.997777777777778	244	228	428	0	1	2	797	101	0	1	46	538	316	0	1	801	3	96	0	1	121	389	390	0	1	382	106	412	0
170	69	490	341	0	1	633	18	249	0	1	290	180	430	0	1	35	583	282	0	1	239	215	446	0	1	1	812	87	0	1	48	538	313	1	0.997777777777778	799	2	99	0	1	113	368	418	1	0.997777777777778	386	111	403	0
171	49	516	334	1	0.997777777777778	665	15	220	0	1	278	169	453	0	1	27	597	274	2	0.995555555555556	224	229	447	0	1	3	797	100	0	1	54	523	323	0	1	780	6	113	1	0.997777777777778	123	381	396	0	1	385	104	411	0
172	47	509	343	1	0.997777777777778	642	19	239	0	1	281	171	448	0	1	39	563	297	1	0.997777777777778	236	220	444	0	1	5	815	80	0	1	32	574	293	1	0.997777777777778	796	3	101	0	1	106	386	408	0	1	386	102	409	3
173	48	526	326	0	1	657	17	225	1	0.997777777777778	266	179	455	0	1	39	557	304	0	1	240	214	446	0	1	3	809	88	0	1	38	564	297	1	0.997777777777778	805	2	93	0	1	85	395	419	1	0.997777777777778	400	99	401	0
174	57	516	327	0	1	656	24	220	0	1	292	181	426	1	0.997777777777778	38	554	306	2	0.995555555555556	262	206	432	0	1	3	829	68	0	1	37	556	306	1	0.997777777777778	802	1	97	0	1	97	385	418	0	1	396	105	399	0
175	51	525	324	0	1	633	20	247	0	1	279	198	423	0	1	37	590	271	2	0.995555555555556	211	224	464	1	0.997777777777778	3	822	75	0	1	41	559	300	0	1	795	3	101	1	0.997777777777778	119	385	396	0	1	364	123	413	0
176	49	513	338	0	1	650	25	224	1	0.997777777777778	299	158	443	0	1	41	564	295	0	1	233	215	451	1	0.997777777777778	1	811	88	0	1	34	589	277	0	1	817	4	79	0	1	116	404	380	0	1	364	123	413	0
177	59	493	348	0	1	652	18	230	0	1	282	168	450	0	1	37	580	281	2	0.995555555555556	224	217	458	1	0.997777777777778	3	824	73	0	1	46	533	321	0	1	790	1	109	0	1	104	380	416	0	1	407	112	381	0
178	46	545	309	0	1	646	20	233	1	0.997777777777778	305	167	428	0	1	31	573	294	2	0.995555555555556	253	225	422	0	1	2	811	87	0	1	41	542	317	0	1	802	1	97	0	1	92	379	428	1	0.997777777777778	398	119	382	1
179	44	540	315	1	0.997777777777778	655	15	230	0	1	282	164	453	1	0.997777777777778	32	586	282	0	1	227	208	465	0	1	2	805	93	0	1	48	566	286	0	1	793	4	103	0	1	97	401	402	0	1	384	123	391	2
180	58	529	313	0	1	664	25	211	0	1	295	168	437	0	1	33	562	303	2	0.995555555555556	234	202	464	0	1	5	795	100	0	1	41	544	315	0	1	819	6	75	0	1	97	389	413	1	0.997777777777778	368	118	414	0
181	71	507	322	0	1	663	13	223	1	0.997777777777778	256	165	479	0	1	40	604	255	1	0.997777777777778	205	224	471	0	1	1	814	85	0	1	48	560	292	0	1	792	3	105	0	1	107	376	417	0	1	378	108	414	0
182	52	523	325	0	1	664	15	220	1	0.997777777777778	284	185	431	0	1	29	587	283	1	0.997777777777778	259	229	412	0	1	3	804	92	1	0.997777777777778	39	556	305	0	1	802	5	93	0	1	99	406	395	0	1	363	105	431	1
183	47	514	339	0	1	658	19	222	1	0.997777777777778	302	173	424	1	0.997777777777778	36	573	290	1	0.997777777777778	238	218	444	0	1	3	799	98	0	1	42	559	299	0	1	791	7	102	0	1	114	390	395	1	0.997777777777778	383	128	388	1
184	52	520	328	0	1	647	19	232	2	0.995555555555556	292	165	443	0	1	35	545	319	1	0.997777777777778	219	220	461	0	1	5	802	93	0	1	46	547	305	2	0.995555555555556	809	2	89	0	1	112	374	414	0	1	405	108	386	1
185	51	505	344	0	1	655	12	232	1	0.997777777777778	295	187	418	0	1	32	598	270	0	1	221	195	482	2	0.995555555555556	4	822	74	0	1	43	549	308	0	1	804	1	95	0	1	113	382	405	0	1	385	122	392	1
186	60	513	327	0	1	662	20	218	0	1	264	191	444	1	0.997777777777778	44	566	289	1	0.997777777777778	239	216	443	2	0.995555555555556	6	807	86	1	0.997777777777778	48	540	312	0	1	811	3	86	0	1	86	422	392	0	1	398	102	400	0
187	60	532	308	0	1	639	14	247	0	1	287	163	450	0	1	38	567	295	0	1	220	234	446	0	1	1	827	72	0	1	46	563	291	0	1	810	2	88	0	1	116	378	406	0	1	421	93	386	0
188	54	527	319	0	1	637	19	244	0	1	292	157	450	1	0.997777777777778	44	569	286	1	0.997777777777778	227	211	461	1	0.997777777777778	0	805	95	0	1	36	545	319	0	1	797	1	102	0	1	107	389	404	0	1	387	104	408	1
189	48	505	347	0	1	689	19	192	0	1	300	160	438	2	0.995555555555556	31	582	287	0	1	229	207	464	0	1	3	805	92	0	1	41	547	311	1	0.997777777777778	782	4	113	1	0.997777777777778	116	398	386	0	1	390	114	394	2
190	65	521	314	0	1	636	21	243	0	1	284	166	449	1	0.997777777777778	42	576	282	0	1	232	217	450	1	0.997777777777778	2	804	94	0	1	43	545	312	0	1	807	6	87	0	1	110	360	429	1	0.997777777777778	364	114	421	1
191	52	533	315	0	1	652	20	228	0	1	314	159	427	0	1	37	563	299	1	0.997777777777778	245	207	448	0	1	2	803	95	0	1	34	569	297	0	1	807	5	88	0	1	99	402	399	0	1	386	112	402	0
192	60	515	325	0	1	653	16	230	1	0.997777777777778	291	186	423	0	1	38	570	292	0	1	231	212	457	0	1	3	824	73	0	1	41	558	301	0	1	797	1	102	0	1	114	408	378	0	1	391	118	390	1
193	54	535	311	0	1	627	22	251	0	1	294	162	444	0	1	37	577	285	1	0.997777777777778	244	213	443	0	1	5	799	96	0	1	41	543	316	0	1	805	7	88	0	1	113	373	414	0	1	374	108	418	0
194	63	513	323	1	0.997777777777778	659	18	223	0	1	280	167	453	0	1	39	571	287	3	0.993333333333333	224	213	463	0	1	2	827	71	0	1	47	542	311	0	1	817	4	79	0	1	104	396	400	0	1	385	107	408	0
195	55	489	356	0	1	670	18	212	0	1	279	142	478	1	0.997777777777778	40	595	264	1	0.997777777777778	234	223	442	1	0.997777777777778	3	809	88	0	1	33	539	328	0	1	800	3	97	0	1	104	410	386	0	1	396	123	381	0
196	48	499	353	0	1	644	22	234	0	1	301	145	453	1	0.997777777777778	39	569	292	0	1	248	207	445	0	1	2	810	88	0	1	37	549	314	0	1	816	2	81	1	0.997777777777778	94	389	417	0	1	390	111	398	1
197	52	529	318	1	0.997777777777778	631	27	241	1	0.997777777777778	257	191	452	0	1	30	576	290	4	0.991111111111111	243	227	430	0	1	4	783	113	0	1	43	566	289	2	0.995555555555556	813	1	86	0	1	79	416	405	0	1	368	120	410	2
198	59	531	310	0	1	675	14	211	0	1	309	151	440	0	1	35	598	266	1	0.997777777777778	222	226	451	1	0.997777777777778	5	818	77	0	1	41	535	324	0	1	801	2	97	0	1	112	383	405	0	1	377	118	405	0
199	49	506	345	0	1	664	21	213	2	0.995555555555556	296	165	438	1	0.997777777777778	41	588	271	0	1	248	209	443	0	1	1	818	81	0	1	53	543	304	0	1	809	5	85	1	0.997777777777778	100	401	399	0	1	378	116	406	0
200	53	499	347	1	0.997777777777778	664	21	214	1	0.997777777777778	286	180	434	0	1	37	610	253	0	1	229	209	461	1	0.997777777777778	2	813	85	0	1	36	574	290	0	1	820	1	78	1	0.997777777777778	105	413	382	0	1	392	112	394	2
[truncated: 451 more columns]
