# Supplementary material for: Experimental benchmarking of quantum state overlap estimation strategies with photonic systems
Source: Light Sci Appl. 2025 Feb 12;14:83. doi: 10.1038/s41377-025-01755-8 (PMC11814415; doi:10.1038/s41377-025-01755-8)
Supplement: Supplementary file 3 — Dataset all [file 41377_2025_1755_MOESM3_ESM.zip › overlap_estimation_data/4_OST_data/OST_c00.csv]

Data No.	Pass1_Counts (m =1)	Fail1_Counts (m =1)	Fail2_Counts (m =1)	Fail3_Counts (m =1)	Fail4_Counts (m =1)	Pass2_Counts (m =1)	Estimated overlaps (m =1)	Pass1_Counts (m =2)	Fail1_Counts (m =2)	Fail2_Counts (m =2)	Fail3_Counts (m =2)	Fail4_Counts (m =2)	Pass2_Counts (m =2)	Estimated overlaps (m =2)	Pass1_Counts (m =3)	Fail1_Counts (m =3)	Fail2_Counts (m =3)	Fail3_Counts (m =3)	Fail4_Counts (m =3)	Pass2_Counts (m =3)	Estimated overlaps (m =3)	Pass1_Counts (m =4)	Fail1_Counts (m =4)	Fail2_Counts (m =4)	Fail3_Counts (m =4)	Fail4_Counts (m =4)	Pass2_Counts (m =4)	Estimated overlaps (m =4)	Pass1_Counts (m =5)	Fail1_Counts (m =5)	Fail2_Counts (m =5)	Fail3_Counts (m =5)	Fail4_Counts (m =5)	Pass2_Counts (m =5)	Estimated overlaps (m =5)	Pass1_Counts (m =6)	Fail1_Counts (m =6)	Fail2_Counts (m =6)	Fail3_Counts (m =6)	Fail4_Counts (m =6)	Pass2_Counts (m =6)	Estimated overlaps (m =6)	Pass1_Counts (m =7)	Fail1_Counts (m =7)	Fail2_Counts (m =7)	Fail3_Counts (m =7)	Fail4_Counts (m =7)	Pass2_Counts (m =7)	Estimated overlaps (m =7)
1	108	108	105	126	109	118	0.00460564191134142	127	106	90	120	104	113	0.0690846286701209	112	138	107	118	111	101	-0.0552677029360966	122	138	96	121	98	102	-0.00690846286701202	113	104	88	140	94	124	0.0552677029360967	124	119	105	116	100	106	0.023028209556707	112	118	126	111	105	108	-0.0230282095567069
2	110	126	104	108	112	115	0	116	122	97	108	119	111	0.00921128382268273	114	114	105	138	86	115	0.0161197466896949	121	117	105	113	105	109	0.023028209556707	127	135	103	124	98	93	-0.0230282095567069	105	123	111	114	122	110	-0.046056419113414	124	116	98	121	101	108	0.0322394933793897
3	115	108	97	102	107	128	0.082901554404145	113	103	108	123	114	113	0.00460564191134142	131	104	117	94	101	111	0.0782959124928037	116	119	97	120	112	110	0.00460564191134142	121	119	118	119	98	102	-0.00921128382268285	107	121	123	121	102	110	-0.0391479562464018	110	117	110	123	102	114	-0.00460564191134142
4	108	120	106	101	115	121	0.0184225676453656	122	106	102	113	107	114	0.0506620610247553	135	106	79	133	120	96	0.0276338514680483	106	124	91	139	134	100	-0.0875071963154866	95	119	99	128	109	128	-0.0115141047783534	109	122	103	99	112	123	0.0322394933793897	99	131	98	123	114	118	-0.0368451352907312
5	117	127	104	112	117	103	-0.0230282095567069	121	130	112	107	101	104	0	110	124	106	129	97	112	-0.0138169257340243	129	130	91	111	108	101	0.023028209556707	128	129	105	108	104	99	0.00921128382268273	105	121	123	129	87	115	-0.0230282095567069	105	109	114	124	107	118	-0.00921128382268285
6	99	127	120	118	99	119	-0.0322394933793897	112	121	115	118	116	103	-0.046056419113414	122	122	115	114	93	106	0.0138169257340242	115	121	110	120	100	110	-0.0023028209556706	106	111	105	106	92	137	0.082901554404145	107	122	115	131	112	103	-0.0690846286701209	113	125	103	136	117	97	-0.0713874496257917
7	109	119	108	116	83	128	0.0552677029360967	116	127	110	121	103	104	-0.0253310305123777	111	120	87	127	112	116	0.00921128382268273	116	116	119	118	91	112	0.0138169257340242	122	116	119	108	98	108	0.0207253886010363	100	122	116	99	121	121	-0.0184225676453655	104	131	107	111	113	115	-0.0276338514680483
8	103	98	103	119	92	141	0.0875071963154865	108	106	115	107	96	130	0.0598733448474382	102	123	105	130	108	115	-0.0368451352907312	110	123	117	108	104	114	-0.00460564191134142	110	114	110	135	108	107	-0.0391479562464018	116	113	108	109	116	111	0.00921128382268273	110	128	107	117	96	116	0.00460564191134142
9	115	138	115	115	102	100	-0.046056419113414	111	116	101	101	119	121	0.029936672423719	128	125	95	99	96	115	0.0805987334484743	116	104	106	121	82	128	0.0852043753598157	108	107	106	115	108	124	0.0322394933793897	93	135	117	130	90	121	-0.0506620610247554	120	114	111	120	107	104	-0.00460564191134142
10	107	110	116	127	121	106	-0.0552677029360966	101	130	102	127	125	107	-0.0782959124928037	123	114	111	138	85	103	0.00460564191134142	113	116	102	115	113	114	0.00921128382268273	97	119	102	133	108	122	-0.0276338514680483	108	127	109	116	97	118	0.00230282095567071	113	129	112	110	101	111	-0.00460564191134142
11	117	138	104	109	89	113	0.023028209556707	116	134	113	115	112	97	-0.0552677029360966	110	108	117	120	125	105	-0.046056419113414	116	121	118	129	102	99	-0.046056419113414	119	125	96	114	97	115	0.0414507772020726	118	119	90	110	102	122	0.0667818077144502	109	100	110	113	123	118	0.00921128382268273
12	119	115	87	122	115	112	0.0253310305123777	105	121	119	114	102	117	-0.0138169257340243	135	102	120	120	113	88	-0.0115141047783534	103	105	127	108	120	117	-0.0230282095567069	125	111	90	118	105	113	0.0598733448474382	116	120	101	114	97	118	0.0414507772020726	125	103	96	117	112	111	0.0506620610247553
13	110	122	107	101	92	129	0.0644789867587795	105	121	99	132	93	123	0.0115141047783534	104	118	96	133	115	115	-0.0276338514680483	120	130	92	119	111	104	-0.00460564191134142	101	154	105	139	88	106	-0.0829015544041452	111	132	87	116	94	125	0.0483592400690846	129	101	116	117	100	104	0.0368451352907312
14	107	120	114	126	103	112	-0.0299366724237191	106	126	113	136	99	107	-0.0552677029360966	123	118	110	119	107	100	-0.00921128382268285	96	103	98	122	142	122	-0.0345423143350606	98	110	118	112	110	127	0	114	128	117	105	93	115	0.0161197466896949	117	133	120	107	103	102	-0.0299366724237191
15	120	92	89	104	110	133	0.126655152561888	116	123	108	116	87	117	0.0368451352907312	131	119	101	119	91	104	0.0460564191134139	115	114	115	126	103	106	-0.0184225676453655	119	121	94	112	133	101	-0.0230282095567069	106	113	103	106	118	124	0.023028209556707	106	132	101	114	107	117	-0.00921128382268285
16	112	136	89	122	105	112	-0.00460564191134142	124	118	93	112	100	115	0.0621761658031089	110	129	110	125	107	105	-0.0483592400690846	121	125	115	90	119	105	0.00230282095567071	109	105	99	124	97	129	0.0575705238917674	104	140	102	112	85	127	0.0253310305123777	107	113	110	111	114	119	0.00460564191134142
17	114	108	95	114	123	116	0.023028209556707	115	111	87	124	110	119	0.0414507772020726	98	132	115	124	94	120	-0.0345423143350606	118	127	101	127	101	104	-0.0138169257340243	90	139	89	141	111	120	-0.0690846286701209	99	116	112	133	95	123	-0.0138169257340243	124	114	108	115	101	107	0.0276338514680483
18	107	114	118	115	98	121	0.0115141047783534	112	107	111	113	103	121	0.0368451352907312	116	110	118	111	121	104	-0.0230282095567069	116	99	110	116	113	115	0.0276338514680483	95	122	107	129	108	122	-0.0368451352907312	105	130	103	122	95	120	0	119	142	108	97	97	109	0.0138169257340242
19	104	125	95	120	98	127	0.0276338514680483	112	111	108	109	87	131	0.0805987334484743	120	128	109	122	85	108	0.0138169257340242	123	121	94	92	108	120	0.0805987334484743	101	107	107	120	100	132	0.0368451352907312	110	121	106	119	94	120	0.023028209556707	107	118	106	114	106	121	0.0138169257340242
20	106	111	97	120	118	121	0.00921128382268273	113	122	116	117	111	104	-0.0368451352907312	121	94	96	123	91	127	0.105929763960852	112	99	102	136	109	115	0.00921128382268273	112	118	92	134	93	120	0.029936672423719	99	135	122	108	113	112	-0.0644789867587795	99	124	111	140	115	106	-0.0921128382268278
21	125	112	97	125	114	101	0.00460564191134142	102	126	107	126	104	117	-0.0299366724237191	127	119	109	128	113	89	-0.0437535981577432	112	113	99	128	108	114	0.00460564191134142	123	123	84	118	113	108	0.0276338514680483	106	104	107	125	117	118	-0.00690846286701202	109	108	105	117	102	125	0.0414507772020726
22	120	123	105	121	99	106	0.00460564191134142	127	103	122	97	92	116	0.082901554404145	114	119	110	108	107	114	0.0138169257340242	118	112	87	135	100	115	0.0368451352907312	107	121	105	117	117	113	-0.0230282095567069	126	109	113	101	91	117	0.082901554404145	107	129	101	114	111	116	-0.0115141047783534
23	109	121	105	121	106	115	-0.00690846286701202	117	106	131	119	122	94	-0.0644789867587795	106	116	123	110	89	125	0.0276338514680483	122	113	107	126	82	114	0.0506620610247553	107	126	122	105	107	113	-0.0230282095567069	110	118	105	132	107	109	-0.0276338514680483	109	104	104	110	114	125	0.0414507772020726
24	103	113	98	113	95	138	0.0713874496257916	110	150	116	107	99	104	-0.0506620610247554	125	122	84	119	115	105	0.023028209556707	114	134	77	118	112	116	0.0207253886010363	118	124	99	107	89	123	0.0713874496257916	104	129	94	125	105	120	-0.00690846286701202	120	110	97	115	94	122	0.0782959124928037
25	98	117	105	123	99	130	0.0138169257340242	111	120	105	127	103	112	-0.0115141047783534	115	117	93	130	100	115	0.023028209556707	102	118	84	121	109	132	0.0414507772020726	98	118	110	131	102	122	-0.0253310305123777	109	116	97	113	92	132	0.0736902705814623	102	114	114	130	122	108	-0.0690846286701209
26	113	107	112	115	97	122	0.0437535981577433	116	112	110	112	103	116	0.029936672423719	116	114	123	118	104	105	-0.0207253886010363	113	128	120	119	97	105	-0.0322394933793897	122	130	101	112	111	101	-0.00921128382268285	113	114	109	111	100	120	0.0368451352907312	110	111	112	130	89	119	0.0184225676453656
27	116	108	101	108	114	119	0.0437535981577433	118	128	114	108	110	102	-0.0230282095567069	109	120	109	122	111	110	-0.0276338514680483	113	143	110	106	123	96	-0.0736902705814623	110	117	111	129	95	114	-0.00460564191134142	108	117	84	125	94	132	0.0690846286701209	98	126	113	132	89	122	-0.0230282095567069
28	120	116	109	103	80	126	0.0967184801381693	103	114	96	118	114	126	0.0184225676453656	100	122	106	122	127	112	-0.0621761658031089	116	141	101	101	124	101	-0.0391479562464018	102	121	106	119	111	120	-0.0161197466896949	121	114	110	117	109	104	0	121	119	125	114	93	104	-0.0023028209556706
29	112	129	96	135	88	114	0.00460564191134142	129	107	87	113	97	119	0.105929763960852	119	123	110	108	95	113	0.0322394933793897	113	119	100	133	112	105	-0.0322394933793897	120	119	98	120	113	105	0	93	113	109	139	113	120	-0.0552677029360966	107	127	102	127	94	118	0
30	104	123	104	106	119	120	-0.00460564191134142	112	131	95	118	96	118	0.023028209556707	124	124	110	109	103	103	0.00921128382268273	109	134	106	119	106	109	-0.0345423143350606	112	124	93	115	96	124	0.0506620610247553	117	122	126	120	112	93	-0.0690846286701209	105	120	119	116	113	111	-0.0414507772020726
31	106	131	89	110	108	125	0.0276338514680483	124	120	88	113	109	111	0.0460564191134139	110	137	101	127	105	105	-0.046056419113414	127	110	102	123	100	106	0.0345423143350604	113	109	90	135	102	119	0.0322394933793897	99	120	115	129	120	109	-0.0782959124928037	96	115	104	106	127	128	-0.00460564191134142
32	99	129	101	123	111	119	-0.0322394933793897	108	107	111	132	92	121	0.0184225676453656	114	128	118	110	91	113	0.00690846286701213	112	105	103	135	97	118	0.023028209556707	115	129	90	113	115	112	0.00690846286701213	119	105	108	109	110	115	0.0414507772020726	110	110	97	130	107	118	0.0138169257340242
33	118	135	101	111	113	102	-0.0230282095567069	109	109	108	116	103	123	0.0322394933793897	113	135	105	129	101	102	-0.046056419113414	101	121	108	120	111	119	-0.0230282095567069	106	128	97	123	106	117	-0.00921128382268285	114	120	75	126	109	121	0.0460564191134139	120	127	87	129	89	114	0.0414507772020726
34	99	141	121	118	114	104	-0.101324122049511	109	137	121	120	111	97	-0.0898100172711572	113	116	124	99	97	119	0.0322394933793897	114	125	113	120	105	105	-0.0299366724237191	104	124	104	113	95	128	0.0322394933793897	104	136	100	138	98	110	-0.0506620610247554	109	134	105	120	107	108	-0.0368451352907312
35	120	105	103	114	88	125	0.0921128382268279	112	126	81	129	100	120	0.0322394933793897	109	109	114	119	116	112	-0.0184225676453655	118	132	97	104	119	106	-0.00460564191134142	116	137	97	124	100	105	-0.0184225676453655	103	126	109	118	105	118	-0.0184225676453655	128	136	103	106	109	95	-0.00921128382268285
36	90	133	111	112	90	137	0.00921128382268273	109	111	96	97	102	138	0.101324122049511	118	111	106	105	126	108	0.00460564191134142	108	109	106	117	116	118	0.00460564191134142	111	120	99	118	111	115	0.00460564191134142	101	107	106	123	109	127	0.0115141047783534	105	105	104	107	118	128	0.0368451352907312
37	132	112	97	97	80	125	0.147380541162925	133	119	105	112	82	108	0.0736902705814623	128	129	102	105	84	112	0.0690846286701209	124	108	101	98	109	118	0.0782959124928037	118	118	90	130	110	108	0.00460564191134142	102	130	105	123	96	121	-0.00921128382268285	114	109	113	115	106	115	0.0161197466896949
38	96	122	102	133	103	124	-0.0230282095567069	118	125	87	122	104	113	0.0276338514680483	112	104	120	132	119	101	-0.0575705238917674	118	119	101	130	92	111	0.0184225676453656	119	118	115	111	104	107	0.00460564191134142	99	132	98	123	112	119	-0.0345423143350606	115	119	108	125	101	109	-0.00690846286701202
39	127	109	110	112	101	107	0.0414507772020726	101	117	85	112	111	137	0.0575705238917674	123	109	96	128	93	114	0.0552677029360967	112	118	121	109	101	114	0.00230282095567071	117	112	99	134	81	120	0.0552677029360967	131	116	121	112	90	100	0.0253310305123777	125	134	86	123	101	103	0.0138169257340242
40	109	118	94	125	102	122	0.0253310305123777	125	112	103	129	103	102	0.00690846286701213	129	99	92	119	110	111	0.0690846286701209	98	134	116	115	111	114	-0.059873344847438	121	112	119	115	87	113	0.0391479562464019	105	128	98	149	97	109	-0.0506620610247554	111	120	99	136	106	109	-0.0253310305123777
41	96	138	114	130	100	113	-0.0736902705814623	108	131	115	116	98	112	-0.0230282095567069	121	113	96	111	103	118	0.0621761658031089	102	115	110	123	120	114	-0.0414507772020726	109	131	110	131	106	102	-0.0644789867587795	107	128	102	121	109	113	-0.0230282095567069	115	110	108	100	111	121	0.0483592400690846
42	102	128	123	101	110	117	-0.0276338514680483	101	124	96	133	86	130	0.0253310305123777	120	134	106	119	105	98	-0.0322394933793897	113	104	118	118	114	110	-0.00921128382268285	116	122	117	128	87	107	-0.00921128382268285	121	117	92	109	98	121	0.0782959124928037	122	112	100	107	93	122	0.0875071963154865
43	110	119	116	127	112	103	-0.0552677029360966	114	124	117	101	101	115	0.0161197466896949	121	115	88	121	108	113	0.0414507772020726	117	104	117	119	99	114	0.0253310305123777	110	123	101	100	104	126	0.0506620610247553	103	126	101	130	110	114	-0.0391479562464018	128	107	114	116	105	101	0.0184225676453656
44	119	95	98	108	115	123	0.0782959124928037	126	114	114	118	112	95	-0.0184225676453655	101	112	101	118	123	122	-0.00921128382268285	108	112	117	116	104	118	0.00230282095567071	113	121	122	130	89	106	-0.0276338514680483	119	92	92	132	94	126	0.0921128382268279	110	123	104	120	119	107	-0.0368451352907312
45	100	129	107	115	107	121	-0.0184225676453655	116	111	93	104	107	127	0.0805987334484743	118	120	112	127	89	108	0.00460564191134142	109	121	93	130	104	117	0.00460564191134142	115	109	114	119	100	114	0.0184225676453656	99	116	84	132	106	132	0.0276338514680483	108	117	99	112	106	125	0.0368451352907312
46	102	129	113	115	97	121	-0.00921128382268285	117	132	104	94	98	119	0.0506620610247553	119	122	95	127	107	106	-0.0023028209556706	121	115	92	125	106	110	0.0276338514680483	107	141	107	109	91	119	0.00460564191134142	105	102	98	123	97	135	0.0690846286701209	121	101	105	127	104	111	0.029936672423719
47	128	121	91	120	79	117	0.0898100172711572	109	130	112	116	105	110	-0.0299366724237191	115	132	105	110	112	106	-0.0207253886010363	110	132	103	117	100	114	-0.00460564191134142	102	137	128	114	88	115	-0.0391479562464018	106	115	108	118	108	120	0.00230282095567071	106	129	111	108	90	125	0.0276338514680483
48	101	140	109	121	104	112	-0.0552677029360966	110	123	97	116	112	116	0.00460564191134142	128	120	108	112	101	102	0.0207253886010363	108	121	121	118	102	111	-0.0276338514680483	112	133	94	126	113	105	-0.0368451352907312	113	129	124	98	97	113	0.00460564191134142	112	117	102	135	105	109	-0.0207253886010363
49	102	134	94	121	111	118	-0.0230282095567069	127	101	93	121	113	109	0.0506620610247553	124	133	107	112	96	102	0.00460564191134142	108	122	127	124	101	105	-0.0552677029360966	121	125	107	116	102	104	0	106	117	101	127	102	121	0.00690846286701213	105	139	107	113	111	110	-0.046056419113414
50	98	126	101	126	113	119	-0.0368451352907312	127	109	93	114	103	114	0.0713874496257916	107	116	109	106	99	128	0.0460564191134139	115	128	112	132	108	95	-0.0690846286701209	117	113	97	117	100	120	0.052964881980426	115	99	95	130	113	117	0.029936672423719	116	130	108	122	99	105	-0.0207253886010363
51	107	128	123	108	101	113	-0.0230282095567069	112	114	101	138	95	114	0.00460564191134142	134	147	102	113	87	92	0.00230282095567071	97	135	106	123	113	115	-0.0621761658031089	117	127	93	104	90	126	0.082901554404145	115	116	106	120	110	109	-0.00460564191134142	106	127	113	115	108	113	-0.0299366724237191
52	113	129	100	101	90	127	0.0690846286701209	109	119	113	115	117	109	-0.0322394933793897	108	124	118	111	111	110	-0.0322394933793897	125	123	109	126	92	100	0	129	118	111	123	87	102	0.0253310305123777	117	115	87	118	97	125	0.075993091537133	121	112	87	123	118	109	0.023028209556707
53	112	130	102	111	117	108	-0.0230282095567069	127	124	88	136	86	106	0.0368451352907312	111	132	105	111	126	102	-0.0552677029360966	100	123	119	105	113	120	-0.0230282095567069	125	112	114	104	89	116	0.0713874496257916	100	119	103	134	101	122	-0.0161197466896949	118	112	103	124	97	114	0.0322394933793897
54	109	119	91	113	99	130	0.0644789867587795	105	116	107	129	116	111	-0.0414507772020726	112	118	112	118	104	112	-0.00460564191134142	108	137	96	94	93	132	0.0690846286701209	126	114	98	119	99	109	0.0460564191134139	103	132	110	92	104	128	0.0276338514680483	108	123	114	118	99	115	-0.00921128382268285
55	106	132	129	108	111	104	-0.0690846286701209	116	110	119	134	95	105	-0.0184225676453655	118	122	106	123	99	107	0	116	112	102	109	95	125	0.0736902705814623	104	124	107	119	110	116	-0.0230282095567069	119	120	99	117	97	115	0.0391479562464019	110	135	111	121	97	108	-0.0322394933793897
56	105	118	111	124	95	121	0.00460564191134142	109	107	101	123	111	120	0.0184225676453656	114	134	101	121	92	112	0.00460564191134142	101	137	100	119	114	114	-0.046056419113414	128	128	93	99	117	104	0.029936672423719	112	119	97	121	102	119	0.0253310305123777	114	122	114	125	99	106	-0.0230282095567069
57	110	107	99	122	92	130	0.0690846286701209	123	114	99	110	85	123	0.0967184801381693	108	113	105	116	108	121	0.0184225676453656	117	133	110	92	100	116	0.0345423143350604	116	108	106	118	94	121	0.0552677029360967	129	119	97	98	92	118	0.101324122049511	116	105	128	121	124	95	-0.0644789867587795
58	117	135	97	107	112	108	-0.0023028209556706	124	113	127	114	94	102	0.00460564191134142	106	112	107	127	110	116	-0.0138169257340243	107	133	122	123	92	108	-0.046056419113414	118	114	115	132	107	98	-0.0414507772020726	104	106	105	114	116	126	0.0207253886010363	97	121	128	135	94	114	-0.0644789867587795
59	103	129	103	119	103	120	-0.00921128382268285	106	122	101	133	94	119	0	111	122	113	119	116	104	-0.046056419113414	105	134	101	128	99	114	-0.0276338514680483	119	112	111	110	123	103	-0.0138169257340243	118	119	99	123	104	110	0.0115141047783534	99	148	100	109	88	129	0.0115141047783534
60	115	108	105	105	100	126	0.0736902705814623	105	103	120	117	102	124	0.0184225676453656	121	117	97	133	91	110	0.0276338514680483	121	108	107	98	121	112	0.0368451352907312	126	114	92	107	101	117	0.082901554404145	97	120	106	116	110	127	-0.00460564191134142	119	115	106	118	115	104	-0.00921128382268285
61	110	143	117	103	89	114	-0.00460564191134142	107	101	111	117	102	128	0.0437535981577433	120	128	123	117	114	89	-0.0736902705814623	109	116	103	117	110	118	0.00921128382268273	117	116	105	116	101	114	0.0276338514680483	113	132	100	135	103	102	-0.046056419113414	127	105	102	117	94	114	0.0736902705814623
62	92	121	118	125	105	124	-0.0437535981577432	122	139	89	115	113	100	-0.0138169257340243	120	120	105	123	105	104	-0.00690846286701202	104	119	118	120	109	113	-0.0368451352907312	101	117	100	116	111	127	0.0138169257340242	123	114	97	130	117	98	-0.0184225676453655	132	107	115	130	94	95	0.00921128382268273
63	98	133	128	102	103	119	-0.0368451352907312	116	107	89	113	109	125	0.0736902705814623	128	114	111	117	113	95	-0.0115141047783534	113	123	118	98	113	111	-0.00460564191134142	104	108	97	120	97	135	0.0644789867587795	105	114	102	112	128	117	-0.0138169257340243	122	117	101	120	93	113	0.0437535981577433
64	114	116	99	137	100	110	-0.00460564191134142	117	107	119	112	92	118	0.0460564191134139	102	114	129	121	112	110	-0.059873344847438	118	131	104	118	97	107	0	114	120	94	122	105	116	0.0207253886010363	105	117	107	114	107	123	0.0115141047783534	101	127	109	115	99	124	0
65	102	122	112	140	122	100	-0.105929763960852	114	121	101	118	102	115	0.0184225676453656	129	117	91	138	97	100	0.0161197466896949	118	124	114	117	119	95	-0.0552677029360966	114	111	87	128	95	126	0.0667818077144502	127	99	100	124	109	107	0.0414507772020726	106	117	106	119	124	111	-0.0368451352907312
66	112	122	83	121	116	117	0.0184225676453656	118	123	102	128	93	109	0.00921128382268273	102	125	115	119	103	117	-0.0276338514680483	120	125	93	90	98	127	0.101324122049511	118	112	110	130	97	108	0.00230282095567071	102	137	119	122	94	112	-0.0506620610247554	118	117	96	118	101	116	0.0414507772020726
67	118	115	112	109	92	118	0.0506620610247553	115	109	123	127	95	108	-0.00921128382268285	120	120	102	139	80	110	0.0207253886010363	116	118	118	112	106	107	-0.00921128382268285	119	126	91	122	107	108	0.00921128382268273	111	104	112	107	113	121	0.0322394933793897	115	136	104	120	106	102	-0.0368451352907312
68	116	111	99	82	108	134	0.115141047783535	110	148	100	117	99	108	-0.0322394933793897	121	101	110	104	106	119	0.0667818077144502	118	135	109	116	94	105	-0.00921128382268285	124	111	102	97	104	119	0.082901554404145	99	120	104	103	112	132	0.0253310305123777	111	129	106	118	98	114	-0.0023028209556706
69	102	145	102	120	95	117	-0.0276338514680483	94	118	114	123	100	129	-0.0115141047783534	133	118	101	109	112	97	0.023028209556707	114	135	90	110	107	115	0.0184225676453656	125	98	118	116	114	102	0.00921128382268273	113	121	107	112	86	124	0.0552677029360967	125	114	104	119	105	104	0.0184225676453656
70	108	132	112	109	98	117	-0.0023028209556706	112	118	120	109	107	111	-0.00921128382268285	115	120	113	122	104	106	-0.0207253886010363	96	116	120	114	114	122	-0.0322394933793897	104	144	105	120	101	111	-0.046056419113414	120	131	125	102	104	99	-0.0276338514680483	98	121	110	147	112	107	-0.0921128382268278
71	110	118	89	130	97	123	0.0368451352907312	114	128	88	144	92	110	-0.00460564191134142	102	137	118	99	100	121	-0.00921128382268285	123	120	98	134	96	103	0.00460564191134142	99	137	120	116	93	118	-0.0368451352907312	106	115	98	129	124	111	-0.0368451352907312	116	114	96	126	131	101	-0.0391479562464018
72	115	118	86	108	105	127	0.075993091537133	117	123	118	124	105	98	-0.046056419113414	105	136	109	113	108	112	-0.0368451352907312	121	121	102	116	123	98	-0.0276338514680483	109	124	124	115	117	101	-0.0690846286701209	124	111	110	104	105	111	0.0460564191134139	116	122	114	99	113	110	0.00460564191134142
73	115	109	110	115	104	116	0.0276338514680483	122	141	107	117	79	106	0.0138169257340242	111	120	109	96	97	128	0.0644789867587795	123	115	92	130	101	108	0.0276338514680483	98	121	105	132	114	116	-0.0506620610247554	114	110	98	116	102	123	0.0552677029360967	110	107	118	124	105	113	-0.00921128382268285
74	119	123	110	95	107	114	0.0345423143350604	120	114	95	116	108	114	0.0391479562464019	108	126	111	125	126	98	-0.0875071963154866	116	115	115	134	96	104	-0.0230282095567069	107	133	99	113	97	122	0.0184225676453656	106	121	95	119	107	123	0.0184225676453656	124	134	116	98	125	90	-0.052964881980426
75	104	135	97	140	112	104	-0.0782959124928037	118	119	110	115	97	112	0.0207253886010363	112	106	104	129	93	122	0.0414507772020726	128	125	110	105	110	97	0	123	117	109	107	93	114	0.0552677029360967	97	146	116	120	116	104	-0.110535405872193	122	106	94	116	118	111	0.0368451352907312
76	116	109	100	119	104	118	0.0414507772020726	110	112	111	128	112	109	-0.0299366724237191	122	130	115	145	87	90	-0.0621761658031089	107	124	107	98	100	129	0.0483592400690846	121	123	138	110	84	102	-0.0115141047783534	87	131	112	117	108	129	-0.0414507772020726	102	144	96	121	108	114	-0.0437535981577432
77	116	112	109	101	121	113	0.0161197466896949	118	135	95	122	87	113	0.0253310305123777	130	123	113	116	97	96	0.00230282095567071	101	118	101	131	118	115	-0.0414507772020726	105	135	96	116	95	124	0.0184225676453656	115	122	121	100	100	114	0.0161197466896949	107	138	92	120	84	126	0.0368451352907312
78	117	112	109	110	103	116	0.0368451352907312	117	131	97	108	105	113	0.0207253886010363	130	112	108	107	97	108	0.0598733448474382	134	129	111	116	86	95	0.0184225676453656	111	116	94	134	88	123	0.0414507772020726	108	125	107	118	105	115	-0.0115141047783534	106	112	104	126	115	116	-0.0161197466896949
79	100	124	105	112	107	126	0.00460564191134142	116	128	108	118	106	104	-0.0230282095567069	93	137	119	130	112	108	-0.110535405872193	122	118	110	107	89	116	0.0598733448474382	116	120	95	122	93	119	0.0460564191134139	125	120	103	134	107	93	-0.0322394933793897	109	122	109	105	107	120	0.0161197466896949
80	98	127	109	110	104	127	0	113	120	111	133	96	107	-0.0230282095567069	118	118	104	124	118	100	-0.0322394933793897	112	111	117	103	117	114	0.00460564191134142	104	126	113	119	106	114	-0.0322394933793897	98	121	117	125	111	115	-0.0552677029360966	103	134	105	116	105	117	-0.0230282095567069
81	115	121	109	118	95	114	0.0161197466896949	126	112	107	129	101	100	0.00230282095567071	112	127	98	117	106	114	0.00460564191134142	111	123	116	120	94	113	-0.00690846286701202	118	107	103	117	111	113	0.0276338514680483	104	130	123	112	105	111	-0.046056419113414	125	111	103	115	107	107	0.0322394933793897
82	105	104	113	118	107	124	0.0184225676453656	117	112	107	120	113	107	-0.00460564191134142	117	110	104	116	106	115	0.0322394933793897	120	129	98	143	102	94	-0.0506620610247554	106	114	110	121	98	123	0.0161197466896949	111	121	92	111	114	120	0.0276338514680483	120	100	107	134	93	113	0.0368451352907312
83	112	114	100	124	109	115	0.00690846286701213	120	122	118	122	97	101	-0.0207253886010363	114	130	103	115	103	111	-0.0023028209556706	110	118	97	125	106	117	0.00921128382268273	107	125	109	110	107	118	-0.0023028209556706	115	111	89	106	95	135	0.112838226827864	104	116	99	132	99	123	0.00921128382268273
84	113	108	102	115	109	120	0.0368451352907312	132	106	99	124	103	102	0.0414507772020726	113	131	106	132	109	98	-0.0644789867587795	124	127	91	113	115	103	0.00921128382268273	109	130	106	125	91	115	-0.00460564191134142	117	125	95	126	102	109	0.00460564191134142	89	126	116	126	113	121	-0.0713874496257917
85	98	126	122	106	110	120	-0.0322394933793897	130	113	97	107	95	114	0.0875071963154865	121	129	101	108	101	110	0.0253310305123777	123	109	105	111	100	115	0.0575705238917674	117	124	109	118	106	105	-0.0161197466896949	101	126	90	122	114	123	-0.00460564191134142	127	108	94	116	103	113	0.0667818077144502
86	119	114	94	133	101	110	0.0184225676453656	108	129	105	122	100	114	-0.0138169257340243	116	113	113	121	107	107	-0.00921128382268285	112	130	118	120	98	105	-0.0368451352907312	118	133	104	103	94	115	0.0368451352907312	105	136	113	129	104	104	-0.0736902705814623	124	117	93	119	113	105	0.0184225676453656
87	103	128	113	118	116	110	-0.0575705238917674	116	131	95	113	115	107	-0.00921128382268285	125	114	117	99	110	105	0.023028209556707	100	103	125	125	108	120	-0.0253310305123777	111	126	85	101	116	125	0.0506620610247553	103	122	102	135	117	109	-0.059873344847438	110	130	100	91	130	115	-0.0023028209556706
88	114	125	96	110	85	128	0.0782959124928037	127	105	103	107	105	113	0.0690846286701209	111	125	126	108	109	105	-0.0414507772020726	110	125	102	115	109	115	-0.0023028209556706	118	115	100	132	105	106	-0.00460564191134142	108	118	115	112	97	121	0.0184225676453656	102	134	109	130	100	112	-0.052964881980426
89	120	113	103	130	98	108	0.0138169257340242	107	128	93	131	92	121	0.0138169257340242	102	137	121	128	100	105	-0.0829015544041452	115	123	100	114	105	114	0.0184225676453656	121	114	119	98	103	112	0.0368451352907312	106	104	113	133	104	117	-0.00921128382268285	116	137	84	105	107	118	0.0391479562464019
90	109	109	125	105	113	115	-0.00460564191134142	118	120	104	110	104	113	0.0276338514680483	112	121	102	135	113	103	-0.0483592400690846	114	122	103	123	101	112	0.00230282095567071	94	121	96	125	107	132	0.00230282095567071	113	129	114	115	98	109	-0.0138169257340243	122	123	95	112	94	116	0.0598733448474382
91	117	113	105	125	107	108	0	129	116	107	114	93	106	0.0460564191134139	116	118	93	125	103	115	0.0253310305123777	113	122	111	119	100	111	-0.00460564191134142	104	116	113	96	95	136	0.0690846286701209	113	118	95	125	100	118	0.0276338514680483	109	134	99	123	103	112	-0.0207253886010363
92	112	131	93	114	112	113	0	105	128	110	120	96	118	-0.00921128382268285	108	106	115	138	94	116	-0.00690846286701202	95	130	113	124	101	121	-0.0414507772020726	106	127	134	118	93	108	-0.0506620610247554	101	144	105	111	102	118	-0.0276338514680483	120	125	90	101	102	121	0.0736902705814623
93	109	121	103	145	104	105	-0.052964881980426	114	112	113	128	103	108	-0.0138169257340243	115	129	107	120	124	95	-0.0690846286701209	121	123	94	127	86	114	0.0460564191134139	108	126	116	118	92	116	-0.00460564191134142	116	133	96	126	108	103	-0.0299366724237191	120	115	116	111	108	105	0
94	126	128	103	132	102	92	-0.0345423143350606	118	116	115	100	118	108	0.00230282095567071	139	111	113	123	103	86	0	117	109	102	121	110	112	0.0184225676453656	119	141	87	97	106	116	0.0437535981577433	114	122	105	133	107	103	-0.0391479562464018	102	114	118	116	112	118	-0.0230282095567069
95	99	114	116	115	109	124	-0.00921128382268285	119	110	114	104	113	111	0.0207253886010363	122	101	102	124	95	117	0.0644789867587795	120	100	121	106	102	116	0.0483592400690846	112	120	110	116	120	105	-0.0368451352907312	98	132	111	111	101	125	-0.0115141047783534	133	125	99	106	116	94	0.00921128382268273
96	96	132	121	112	116	114	-0.0713874496257917	129	140	97	126	91	94	-0.00921128382268285	115	128	115	112	114	101	-0.0437535981577432	123	133	102	135	100	92	-0.046056419113414	122	131	112	100	115	99	-0.0184225676453655	109	109	117	138	94	112	-0.0184225676453655	113	132	119	111	88	112	0
97	115	130	98	128	102	106	-0.0184225676453655	105	121	125	118	106	110	-0.046056419113414	97	122	93	129	103	130	0.00690846286701213	121	125	110	101	107	108	0.0161197466896949	106	121	108	118	111	115	-0.0184225676453655	107	104	120	127	97	119	0.00460564191134142	131	112	102	99	104	111	0.075993091537133
98	110	122	100	105	113	120	0.023028209556707	117	114	91	119	104	119	0.0506620610247553	130	114	114	109	89	107	0.0552677029360967	102	104	104	127	103	129	0.0276338514680483	122	126	103	122	93	106	0.0138169257340242	105	123	113	113	117	112	-0.0368451352907312	120	103	97	128	97	118	0.0575705238917674
99	107	126	103	120	111	113	-0.0230282095567069	117	120	91	123	103	115	0.029936672423719	117	117	92	123	110	112	0.0184225676453656	104	122	114	116	122	109	-0.0552677029360966	114	123	112	108	115	107	-0.0184225676453655	108	115	124	123	95	114	-0.0161197466896949	111	130	110	91	112	118	0.0161197466896949
100	116	132	95	110	107	112	0.0138169257340242	104	109	120	128	111	112	-0.0414507772020726	119	130	110	107	87	114	0.0368451352907312	129	101	96	121	102	111	0.0690846286701209	116	122	95	113	111	114	0.0207253886010363	93	126	111	134	93	125	-0.0322394933793897	118	114	107	114	104	113	0.0253310305123777
101	115	111	97	110	112	120	0.0460564191134139	121	104	105	124	114	106	0.00690846286701213	121	118	106	116	108	105	0.00460564191134142	113	115	96	113	114	118	0.0276338514680483	111	112	116	125	89	118	0.0184225676453656	116	121	115	103	97	116	0.0322394933793897	107	103	113	123	103	122	0.0184225676453656
102	114	131	105	116	93	114	0.0115141047783534	101	115	110	108	120	123	-0.00690846286701202	120	127	107	117	106	102	-0.0161197466896949	114	116	99	126	109	111	0	115	114	110	99	129	109	-0.00460564191134142	101	146	104	104	108	118	-0.0276338514680483	119	105	114	128	97	109	0.0138169257340242
103	100	133	112	98	106	126	0.00230282095567071	105	114	111	136	91	119	-0.00460564191134142	130	106	109	119	106	100	0.023028209556707	112	117	96	127	112	112	-0.00460564191134142	100	132	110	120	102	118	-0.0322394933793897	117	131	115	107	109	102	-0.0276338514680483	107	119	95	140	104	114	-0.0184225676453655
104	106	125	106	136	91	115	-0.0184225676453655	106	127	111	121	113	108	-0.0506620610247554	124	124	101	108	111	104	0.0138169257340242	114	125	112	101	92	121	0.0460564191134139	119	122	101	100	103	118	0.0552677029360967	98	116	106	122	99	131	0.0161197466896949	106	118	123	118	107	111	-0.0368451352907312
105	89	149	109	114	118	116	-0.0921128382268278	114	99	125	116	114	109	-0.00921128382268285	101	132	113	132	106	108	-0.0759930915371329	107	124	117	124	109	106	-0.0552677029360966	108	123	118	124	103	108	-0.0414507772020726	100	118	120	118	114	115	-0.046056419113414	112	128	101	120	90	119	0.0253310305123777
106	120	118	91	126	105	110	0.023028209556707	122	106	101	111	96	121	0.082901554404145	95	123	119	120	100	124	-0.0276338514680483	129	89	118	126	105	102	0.0276338514680483	103	133	107	104	108	121	-0.00460564191134142	120	110	92	119	107	116	0.0506620610247553	116	129	108	111	105	108	-0.00690846286701202
107	122	133	84	127	84	114	0.0506620610247553	108	129	100	113	118	112	-0.0230282095567069	116	140	106	119	105	99	-0.046056419113414	115	121	103	106	100	120	0.0460564191134139	113	117	108	127	104	109	-0.0138169257340243	101	128	105	114	113	119	-0.0230282095567069	118	112	111	114	109	109	0.00921128382268273
108	111	102	99	115	110	126	0.0552677029360967	109	129	96	114	110	117	0.00230282095567071	114	141	116	117	94	102	-0.0414507772020726	122	126	96	114	116	102	-0.00460564191134142	99	129	103	129	109	116	-0.046056419113414	112	116	96	113	113	119	0.0276338514680483	121	122	96	111	101	114	0.0460564191134139
109	106	115	98	124	139	106	-0.059873344847438	112	129	119	105	111	106	-0.0322394933793897	114	123	111	134	98	103	-0.0368451352907312	121	122	119	122	97	99	-0.0230282095567069	114	130	100	124	102	108	-0.0138169257340243	105	119	108	144	99	110	-0.046056419113414	111	97	104	118	123	118	0.0184225676453656
110	124	118	101	118	85	115	0.0644789867587795	130	109	99	98	110	112	0.0782959124928037	131	114	96	108	102	109	0.0690846286701209	114	119	108	122	115	104	-0.0322394933793897	112	135	121	117	97	103	-0.046056419113414	105	110	104	102	112	131	0.0506620610247553	110	123	104	106	81	133	0.082901554404145
111	119	117	115	110	100	110	0.0184225676453656	114	116	90	119	93	127	0.0736902705814623	120	128	110	115	95	106	0.00460564191134142	118	115	119	121	103	103	-0.0184225676453655	114	118	92	95	117	125	0.0644789867587795	116	117	92	124	103	116	0.0322394933793897	102	110	108	122	82	137	0.0644789867587795
112	97	116	107	117	104	131	0.0138169257340242	101	115	119	109	110	123	-0.00690846286701202	117	115	116	106	99	115	0.0322394933793897	117	124	107	120	99	108	0	98	120	96	105	128	128	0.00230282095567071	92	132	105	136	111	116	-0.0782959124928037	119	130	99	120	111	101	-0.0230282095567069
113	115	130	93	107	110	115	0.023028209556707	118	136	100	121	113	97	-0.046056419113414	114	119	133	111	116	97	-0.0667818077144503	112	139	103	117	93	112	-0.00460564191134142	110	117	94	119	104	123	0.0368451352907312	110	112	118	122	106	111	-0.0184225676453655	106	114	118	114	111	116	-0.0161197466896949
114	120	119	110	113	110	104	-0.00460564191134142	103	126	114	132	101	111	-0.052964881980426	112	124	109	110	97	118	0.023028209556707	106	122	121	112	113	110	-0.0414507772020726	124	100	106	125	101	110	0.0414507772020726	119	110	123	113	96	110	0.0184225676453656	114	115	96	123	90	124	0.0598733448474382
115	126	98	114	112	100	112	0.0598733448474382	117	109	113	104	116	112	0.0184225676453656	125	125	113	113	91	104	0.0184225676453656	119	126	89	127	105	108	0.00690846286701213	133	119	103	91	93	114	0.101324122049511	97	144	90	105	106	131	0.0115141047783534	119	129	84	119	94	118	0.0552677029360967
116	124	119	119	110	98	103	0.00921128382268273	124	114	108	128	96	103	0.00921128382268273	122	140	110	118	104	92	-0.0506620610247554	109	139	95	122	106	110	-0.0276338514680483	120	113	99	133	108	104	-0.00690846286701202	109	115	99	121	123	112	-0.0184225676453655	106	121	108	117	109	117	-0.0115141047783534
117	111	115	106	118	105	117	0.0138169257340242	114	107	90	108	107	130	0.0875071963154865	102	115	121	130	124	103	-0.0921128382268278	101	125	104	135	110	112	-0.0552677029360966	131	110	108	120	97	102	0.0345423143350604	118	118	96	131	96	112	0.0207253886010363	134	136	99	117	89	96	0.0207253886010363
118	113	118	111	119	84	121	0.0414507772020726	118	111	104	110	91	124	0.0782959124928037	114	117	111	115	108	111	-0.0023028209556706	117	114	110	109	128	103	-0.0253310305123777	113	121	107	122	113	106	-0.0299366724237191	107	115	116	121	114	110	-0.0368451352907312	98	123	106	125	108	121	-0.0276338514680483
119	117	116	117	110	105	109	0.00460564191134142	104	119	105	118	96	127	0.0276338514680483	107	131	123	135	99	99	-0.0875071963154866	101	122	115	132	99	115	-0.0414507772020726	121	129	96	103	104	113	0.0414507772020726	113	107	120	133	92	111	-0.00460564191134142	94	126	122	135	103	113	-0.0829015544041452
120	110	124	94	117	109	118	0.0138169257340242	97	116	121	124	109	118	-0.046056419113414	101	120	113	115	107	122	-0.0115141047783534	119	129	103	126	82	111	0.023028209556707	96	126	108	124	104	123	-0.0276338514680483	107	124	93	126	92	126	0.0345423143350604	116	109	101	126	101	116	0.029936672423719
121	109	133	112	126	109	101	-0.0690846286701209	110	111	110	121	96	121	0.0276338514680483	106	126	106	110	108	119	0	103	113	114	126	115	113	-0.0414507772020726	118	137	106	114	107	100	-0.0322394933793897	99	115	91	117	107	136	0.0460564191134139	107	124	118	112	138	97	-0.0967184801381692
122	120	108	103	113	106	115	0.0460564191134139	108	120	105	134	85	120	0.0138169257340242	122	136	100	125	89	103	0	122	114	105	119	116	101	-0.00921128382268285	102	105	120	129	126	108	-0.0690846286701209	116	108	115	131	101	107	-0.0115141047783534	113	138	113	107	104	106	-0.0276338514680483
123	109	117	93	116	123	117	0.00230282095567071	106	113	105	137	110	112	-0.0345423143350606	128	124	100	108	106	103	0.0276338514680483	107	117	108	122	115	112	-0.0276338514680483	113	117	110	118	95	117	0.023028209556707	114	117	90	124	95	123	0.0552677029360967	108	121	109	116	112	113	-0.0184225676453655
124	114	115	114	125	96	111	0	119	123	101	102	130	103	-0.0138169257340243	117	108	97	109	115	119	0.0483592400690846	109	112	112	116	110	116	0	117	109	112	112	109	112	0.0184225676453656	112	114	101	104	103	127	0.0644789867587795	117	114	107	130	91	112	0.0184225676453656
125	113	109	98	128	108	116	0.0161197466896949	108	127	107	116	86	124	0.0322394933793897	117	109	109	125	95	114	0.0276338514680483	111	113	122	118	101	112	-0.00921128382268285	119	98	121	109	102	116	0.0460564191134139	117	110	93	108	103	126	0.082901554404145	105	129	92	125	116	114	-0.0276338514680483
126	105	128	113	113	100	118	-0.00921128382268285	130	119	97	118	86	110	0.0690846286701209	118	115	102	115	110	111	0.0184225676453656	99	110	119	104	120	125	-0.00690846286701202	106	119	119	134	98	109	-0.046056419113414	111	134	117	126	107	97	-0.0782959124928037	108	103	114	134	95	119	0.00921128382268273
127	113	110	99	126	109	115	0.0138169257340242	125	124	104	95	103	112	0.0552677029360967	113	99	99	119	125	116	0.0184225676453656	110	121	104	129	98	114	-0.00460564191134142	118	97	111	109	103	122	0.0690846286701209	95	124	97	122	111	128	-0.00921128382268285	121	120	105	112	115	103	-0.00460564191134142
128	110	124	105	112	105	117	0.00921128382268273	131	117	109	117	89	103	0.0414507772020726	116	122	98	120	100	114	0.023028209556707	136	117	98	113	107	97	0.0345423143350604	97	127	107	130	110	116	-0.0552677029360966	118	138	102	111	106	104	-0.0161197466896949	107	128	99	138	109	106	-0.0552677029360966
129	114	121	105	111	83	126	0.0690846286701209	114	111	122	117	122	100	-0.0506620610247554	113	121	112	122	101	109	-0.0138169257340243	122	97	97	126	104	116	0.0598733448474382	111	111	109	122	90	123	0.0414507772020726	102	129	120	120	106	111	-0.0575705238917674	121	130	103	112	99	107	0.0138169257340242
130	113	113	115	129	103	107	-0.0230282095567069	104	126	100	113	103	125	0.0184225676453656	114	121	106	120	109	108	-0.0138169257340243	112	125	103	136	91	111	-0.0115141047783534	95	133	117	115	105	120	-0.046056419113414	92	140	119	132	103	111	-0.101324122049511	107	124	122	123	99	109	-0.0414507772020726
131	108	114	110	102	97	131	0.0621761658031089	108	111	103	136	100	117	0	124	127	116	116	99	97	-0.0184225676453655	124	127	102	123	80	110	0.0414507772020726	110	146	103	116	106	105	-0.0483592400690846	93	131	98	122	112	126	-0.0299366724237191	121	99	119	118	107	108	0.0161197466896949
132	125	111	94	130	91	112	0.0552677029360967	128	116	101	124	99	102	0.023028209556707	116	122	91	122	103	115	0.0276338514680483	118	120	100	96	105	122	0.0667818077144502	123	122	119	107	107	100	-0.0115141047783534	116	116	107	98	109	119	0.0460564191134139	95	136	110	137	95	116	-0.0644789867587795
133	112	120	112	116	120	104	-0.0414507772020726	119	131	99	110	102	110	0.0184225676453656	115	130	99	139	116	93	-0.0782959124928037	118	121	103	118	117	103	-0.0207253886010363	102	128	102	114	110	121	-0.00921128382268285	115	107	100	116	100	124	0.0621761658031089	114	122	132	115	107	98	-0.059873344847438
134	117	123	97	111	99	118	0.0460564191134139	108	117	109	119	91	124	0.0322394933793897	129	118	101	107	94	111	0.0690846286701209	118	130	118	113	98	103	-0.0207253886010363	110	120	96	114	98	126	0.0506620610247553	88	129	123	127	116	115	-0.103626943005181	118	132	105	107	100	110	0.0138169257340242
135	115	110	89	115	116	120	0.0460564191134139	120	132	109	125	92	101	-0.0184225676453655	107	130	117	117	112	105	-0.059873344847438	100	135	93	136	106	115	-0.046056419113414	131	116	98	117	101	103	0.0414507772020726	104	120	111	105	104	126	0.023028209556707	111	125	107	118	96	116	0.00921128382268273
136	121	101	105	102	92	129	0.115141047783535	115	108	96	108	96	131	0.0967184801381693	128	103	90	114	97	120	0.105929763960852	119	108	118	121	99	108	0.00921128382268273	124	116	108	120	96	106	0.023028209556707	107	118	104	125	119	110	-0.0368451352907312	115	126	101	124	99	110	0
137	92	145	100	121	120	115	-0.0829015544041452	115	111	87	125	86	131	0.0944156591824986	128	108	125	111	103	99	0.00690846286701213	112	109	90	126	109	121	0.0368451352907312	114	121	106	120	99	113	0.00921128382268273	120	128	101	129	114	94	-0.0506620610247554	115	118	131	116	84	111	0.00230282095567071
138	117	129	108	107	96	113	0.023028209556707	113	107	123	107	109	114	0.00921128382268273	117	119	104	102	117	112	0.0184225676453656	140	126	102	110	92	95	0.0460564191134139	111	123	101	118	94	121	0.0322394933793897	101	127	104	109	91	134	0.0437535981577433	109	127	114	106	113	111	-0.0230282095567069
139	101	132	112	115	109	115	-0.0414507772020726	107	144	88	121	90	122	0.0161197466896949	106	127	95	141	102	112	-0.0345423143350606	138	110	106	106	112	95	0.0368451352907312	115	128	106	117	102	109	-0.00690846286701202	104	104	112	116	112	124	0.0138169257340242	129	118	111	110	113	95	-0.00460564191134142
140	110	137	112	116	96	110	-0.0253310305123777	115	123	115	119	103	105	-0.0230282095567069	118	120	115	122	99	104	-0.0138169257340243	113	129	94	122	107	111	-0.00460564191134142	110	126	105	108	125	108	-0.0322394933793897	103	99	115	129	129	111	-0.0506620610247554	124	122	108	120	106	98	-0.0138169257340243
141	112	130	100	132	109	103	-0.0483592400690846	119	140	107	96	117	101	-0.0230282095567069	131	127	101	105	101	102	0.0368451352907312	108	124	108	118	124	105	-0.0552677029360966	109	130	106	129	97	110	-0.0276338514680483	93	135	98	109	118	127	-0.0230282095567069	111	106	125	111	102	117	0.0138169257340242
142	115	111	92	112	121	117	0.0322394933793897	110	122	96	131	90	121	0.0253310305123777	129	113	109	110	100	105	0.0414507772020726	107	119	125	111	117	107	-0.0506620610247554	121	126	103	112	111	103	-0.00460564191134142	108	129	103	112	120	110	-0.0322394933793897	112	98	110	108	118	121	0.0368451352907312
143	109	129	113	115	103	111	-0.0230282095567069	110	107	117	137	105	107	-0.0368451352907312	123	114	109	120	108	102	-0.0023028209556706	116	113	117	125	99	107	-0.00921128382268285	111	101	103	119	97	129	0.0690846286701209	112	110	95	130	105	118	0.023028209556707	108	146	107	132	105	97	-0.0921128382268278
144	111	117	96	108	101	128	0.0644789867587795	112	124	87	111	101	127	0.0621761658031089	102	121	99	138	104	117	-0.0276338514680483	104	136	106	122	86	121	0	115	119	98	127	94	116	0.0276338514680483	78	137	111	137	111	124	-0.105929763960852	113	125	114	104	103	114	0.00921128382268273
145	127	131	98	102	101	107	0.0414507772020726	108	123	117	122	105	109	-0.0391479562464018	114	110	120	113	115	107	-0.0184225676453655	105	122	121	143	93	106	-0.0667818077144503	113	113	93	104	119	123	0.0483592400690846	120	113	107	113	99	114	0.0414507772020726	126	125	93	134	90	103	0.0184225676453656
146	92	115	132	122	99	124	-0.0414507772020726	117	109	106	115	108	114	0.0276338514680483	144	116	112	89	91	102	0.0967184801381693	106	135	111	134	94	107	-0.0552677029360966	117	128	110	125	106	99	-0.0437535981577432	118	118	98	105	105	119	0.0552677029360967	126	107	86	117	102	118	0.0875071963154865
147	102	140	116	111	111	109	-0.0644789867587795	98	123	112	122	95	126	-0.00460564191134142	122	91	98	133	116	109	0.0276338514680483	132	116	94	95	101	115	0.101324122049511	109	115	113	105	123	113	-0.0138169257340243	110	114	106	123	93	122	0.0322394933793897	98	137	94	115	112	123	-0.0184225676453655
148	112	107	114	141	101	107	-0.0299366724237191	107	105	115	110	102	127	0.0414507772020726	117	113	115	143	100	98	-0.0483592400690846	111	124	105	128	90	116	0.00690846286701213	120	111	81	111	107	125	0.0921128382268279	99	114	113	133	100	121	-0.0230282095567069	105	133	124	118	122	97	-0.108232584916523
149	108	113	121	112	106	116	-0.00460564191134142	120	113	102	150	89	103	-0.00921128382268285	125	116	98	107	115	107	0.0322394933793897	127	103	101	119	109	107	0.0414507772020726	94	115	127	124	112	117	-0.0644789867587795	135	115	101	119	99	98	0.0368451352907312	112	124	113	122	111	103	-0.046056419113414
150	128	108	106	113	109	104	0.0322394933793897	116	123	114	124	109	99	-0.046056419113414	125	133	116	117	114	85	-0.0690846286701209	106	122	117	110	106	117	-0.0115141047783534	105	125	119	130	118	99	-0.0967184801381692	110	110	105	124	125	108	-0.0322394933793897	116	147	111	126	88	98	-0.0506620610247554
151	113	134	112	128	100	100	-0.0552677029360966	108	113	99	121	114	119	0.00690846286701213	111	131	116	127	95	105	-0.0437535981577432	117	124	103	119	96	112	0.0184225676453656	120	114	99	124	105	109	0.0184225676453656	97	141	108	108	109	120	-0.0368451352907312	123	117	89	101	100	124	0.0990213010938399
152	105	141	104	117	126	101	-0.0875071963154866	131	135	92	108	100	102	0.0345423143350604	109	131	117	119	103	106	-0.046056419113414	132	115	89	100	90	121	0.128957973517559	121	127	102	115	90	112	0.0368451352907312	110	117	92	131	107	117	0.00690846286701213	120	126	119	133	96	93	-0.0552677029360966
153	113	116	104	113	113	114	0.00921128382268273	114	136	92	112	99	117	0.0253310305123777	114	130	111	122	101	104	-0.0322394933793897	114	103	101	129	113	113	0.00921128382268273	117	101	110	107	96	126	0.082901554404145	96	130	117	96	91	137	0.0368451352907312	108	119	109	125	109	111	-0.0276338514680483
154	116	136	110	112	109	101	-0.0391479562464018	103	112	125	143	87	114	-0.0391479562464018	118	117	106	122	101	109	0.00921128382268273	115	114	89	125	112	115	0.023028209556707	107	117	113	127	89	120	0.00921128382268273	108	120	101	109	108	123	0.0276338514680483	121	100	112	90	118	119	0.0690846286701209
155	105	117	116	123	118	108	-0.0552677029360966	106	111	124	114	107	116	-0.0138169257340243	116	129	124	112	97	103	-0.0276338514680483	117	122	107	95	112	115	0.0322394933793897	111	108	103	108	113	123	0.0414507772020726	101	112	110	112	104	130	0.0276338514680483	114	117	111	130	118	98	-0.059873344847438
156	114	120	104	116	107	113	0.00690846286701213	126	120	92	108	108	110	0.0506620610247553	95	137	100	114	105	127	-0.0138169257340243	115	134	90	108	93	123	0.0575705238917674	108	124	102	121	105	116	-0.00460564191134142	97	108	103	126	109	130	0.00921128382268273	107	125	106	111	119	113	-0.0253310305123777
157	109	117	93	124	98	125	0.0414507772020726	134	106	89	110	105	111	0.0921128382268279	127	105	83	128	126	102	0.0184225676453656	120	137	99	126	114	92	-0.059873344847438	115	111	105	116	90	124	0.0644789867587795	96	131	115	127	107	114	-0.0690846286701209	105	116	93	126	109	123	0.0138169257340242
158	103	108	94	141	105	123	0.00460564191134142	109	133	111	110	99	115	-0.00690846286701202	98	120	117	127	100	120	-0.0322394933793897	114	98	105	113	110	123	0.0552677029360967	117	108	101	138	103	108	0	118	125	96	111	110	111	0.0184225676453656	120	112	105	115	100	114	0.0414507772020726
159	111	107	107	122	120	111	-0.0138169257340243	117	123	98	107	91	124	0.0713874496257916	125	121	118	115	91	103	0.0115141047783534	135	105	84	107	106	114	0.110535405872193	108	119	89	140	95	121	0.0161197466896949	99	127	122	112	109	116	-0.046056419113414	121	113	116	105	106	109	0.023028209556707
160	100	142	97	125	98	119	-0.0276338514680483	96	133	127	117	110	111	-0.0852043753598157	119	133	94	105	99	116	0.0437535981577433	106	119	109	126	127	104	-0.0713874496257917	119	118	105	114	91	117	0.0506620610247553	106	114	117	119	93	123	0.0161197466896949	117	130	112	124	91	105	-0.0161197466896949
161	114	142	99	105	126	100	-0.0506620610247554	104	121	103	122	108	119	-0.00921128382268285	124	129	104	129	92	99	-0.00921128382268285	113	124	111	112	90	119	0.029936672423719	125	117	96	104	103	115	0.0690846286701209	105	134	116	115	93	116	-0.0184225676453655	118	102	93	138	119	106	-0.00460564191134142
162	118	109	123	116	95	111	0.0161197466896949	114	141	97	131	105	99	-0.0552677029360966	103	126	105	126	104	117	-0.0253310305123777	103	132	107	123	97	118	-0.0207253886010363	117	130	115	118	109	97	-0.0506620610247554	101	126	104	120	120	114	-0.046056419113414	110	86	111	147	100	118	0.0138169257340242
163	127	109	93	110	128	103	0.023028209556707	102	117	106	139	112	111	-0.0552677029360966	103	121	93	120	104	128	0.0276338514680483	113	106	100	117	93	129	0.0782959124928037	118	127	108	106	115	104	-0.0138169257340243	120	106	116	150	92	98	-0.0322394933793897	121	124	98	102	86	124	0.0921128382268279
164	101	137	88	113	113	124	-0.0023028209556706	114	115	112	108	115	111	0	123	117	102	108	111	108	0.0276338514680483	138	126	92	115	95	98	0.0506620610247553	121	121	96	114	105	111	0.0322394933793897	126	121	110	104	89	112	0.0598733448474382	125	118	94	82	106	125	0.115141047783535
165	106	137	119	126	116	95	-0.110535405872193	122	128	107	115	87	110	0.029936672423719	112	116	106	119	101	117	0.0184225676453656	111	116	111	108	107	118	0.0184225676453656	105	117	112	140	115	103	-0.0782959124928037	109	113	107	126	113	112	-0.0207253886010363	117	113	117	100	98	119	0.0506620610247553
166	107	118	133	105	111	110	-0.0391479562464018	104	122	99	120	109	121	0	118	140	118	109	109	94	-0.059873344847438	113	128	111	132	107	98	-0.0644789867587795	119	122	95	137	107	101	-0.0253310305123777	95	135	112	124	87	126	-0.0184225676453655	123	128	92	118	128	94	-0.0368451352907312
167	106	123	111	115	107	116	-0.0138169257340243	115	120	109	118	105	109	-0.00460564191134142	131	137	98	101	94	104	0.0460564191134139	112	120	102	105	114	118	0.0207253886010363	104	124	121	106	111	115	-0.0276338514680483	94	105	115	137	128	114	-0.0805987334484743	103	112	118	129	109	113	-0.0414507772020726
168	110	114	100	126	115	113	-0.0115141047783534	107	135	89	122	119	111	-0.0345423143350606	107	139	106	109	96	118	0	125	109	102	117	104	109	0.0414507772020726	121	123	106	116	113	100	-0.0184225676453655	91	135	116	122	103	121	-0.059873344847438	98	116	101	140	105	121	-0.0276338514680483
169	111	112	118	123	100	113	-0.00690846286701202	113	105	113	127	97	116	0.0184225676453656	109	118	108	125	105	113	-0.0138169257340243	124	119	92	108	112	111	0.0437535981577433	117	109	99	107	112	120	0.052964881980426	94	111	108	112	114	134	0.0115141047783534	119	130	93	129	105	103	-0.0161197466896949
170	125	109	105	119	103	107	0.0322394933793897	99	132	121	107	102	120	-0.0276338514680483	125	111	98	114	99	114	0.0644789867587795	119	104	106	122	112	109	0.0138169257340242	100	124	114	128	98	118	-0.0322394933793897	110	144	85	118	105	114	-0.00460564191134142	109	124	118	112	94	117	0.00460564191134142
171	114	119	108	102	111	116	0.023028209556707	116	114	92	122	95	123	0.0621761658031089	123	121	95	123	91	112	0.0460564191134139	116	142	116	117	108	93	-0.0759930915371329	125	134	120	102	88	103	0.0138169257340242	114	111	105	111	104	121	0.0437535981577433	103	122	113	127	122	105	-0.0782959124928037
172	97	133	99	131	119	112	-0.0736902705814623	127	130	103	110	83	110	0.0552677029360967	127	138	110	106	117	88	-0.0483592400690846	113	117	108	135	116	99	-0.059873344847438	108	128	89	103	114	125	0.0368451352907312	95	118	113	114	105	130	0	138	136	87	108	108	93	0.0253310305123777
173	111	120	86	141	105	113	-0.00460564191134142	125	105	106	118	105	108	0.0368451352907312	127	122	97	111	94	111	0.0598733448474382	109	136	108	121	112	103	-0.0621761658031089	117	108	116	126	108	104	-0.0184225676453655	117	129	110	95	86	123	0.0690846286701209	109	104	114	122	116	113	-0.0138169257340243
174	103	108	107	113	92	137	0.0690846286701209	118	122	97	119	84	121	0.0644789867587795	122	135	100	101	107	107	0.0161197466896949	113	121	100	114	105	117	0.023028209556707	121	117	109	117	93	111	0.0322394933793897	107	129	121	107	99	115	-0.0138169257340243	115	112	112	93	93	130	0.0921128382268279
175	109	121	130	115	78	119	0.0138169257340242	131	111	111	104	99	107	0.0575705238917674	126	122	99	116	111	100	0.00460564191134142	110	148	103	111	98	110	-0.0230282095567069	113	123	124	124	76	114	0.00690846286701213	102	115	110	121	126	112	-0.0506620610247554	118	119	105	117	99	112	0.023028209556707
176	107	124	120	104	114	112	-0.0276338514680483	109	117	97	95	101	136	0.0921128382268279	123	125	105	104	90	115	0.0598733448474382	120	136	118	115	101	95	-0.046056419113414	117	115	108	104	87	126	0.082901554404145	114	104	99	114	101	127	0.0736902705814623	123	129	95	115	99	108	0.0276338514680483
177	116	136	99	141	84	104	-0.0230282095567069	111	124	96	129	82	124	0.0437535981577433	111	107	93	118	101	130	0.0713874496257916	111	122	106	133	99	109	-0.0230282095567069	119	109	110	126	101	108	0.00921128382268273	102	94	98	119	89	148	0.115141047783535	126	116	139	110	106	89	-0.0483592400690846
178	99	122	137	102	96	123	-0.0161197466896949	103	110	120	131	91	121	-0.00460564191134142	120	109	123	125	111	96	-0.0414507772020726	111	115	117	111	119	108	-0.0276338514680483	110	135	102	114	96	117	0.00690846286701213	122	105	105	121	97	114	0.0506620610247553	117	135	84	116	101	115	0.0322394933793897
179	110	127	111	112	105	113	-0.0115141047783534	125	129	96	101	88	118	0.082901554404145	116	130	125	113	102	99	-0.046056419113414	114	112	105	123	122	105	-0.0276338514680483	103	123	102	133	94	121	-0.00460564191134142	104	127	117	110	106	116	-0.0230282095567069	105	112	113	117	118	115	-0.0230282095567069
180	105	133	100	128	98	116	-0.0207253886010363	109	115	101	112	112	121	0.023028209556707	114	117	97	106	99	127	0.0713874496257916	115	126	96	109	106	117	0.029936672423719	119	118	91	122	103	114	0.0368451352907312	107	106	113	102	111	127	0.0414507772020726	119	138	92	98	101	117	0.0483592400690846
181	105	113	114	138	97	114	-0.0276338514680483	120	129	99	122	115	98	-0.0345423143350606	125	140	98	132	83	99	-0.00690846286701202	113	122	117	137	90	104	-0.0368451352907312	97	103	121	115	115	126	-0.00921128382268285	114	117	110	121	92	116	0.023028209556707	116	135	94	127	92	110	0.00460564191134142
182	112	128	124	105	102	109	-0.0207253886010363	119	119	113	111	99	110	0.0184225676453656	136	126	81	123	108	95	0.0276338514680483	102	118	103	125	128	111	-0.0552677029360966	104	136	119	111	92	117	-0.0184225676453655	113	114	113	111	106	115	0.0138169257340242	103	118	119	118	107	116	-0.0276338514680483
183	114	119	98	112	102	121	0.0437535981577433	120	143	103	118	110	93	-0.0552677029360966	122	126	102	120	97	106	0.0115141047783534	122	133	105	113	103	101	-0.00921128382268285	110	120	101	113	118	114	-0.00460564191134142	112	106	109	99	126	118	0.023028209556707	101	124	94	126	120	117	-0.0322394933793897
184	115	118	100	107	101	122	0.0552677029360967	118	128	107	117	100	106	-0.00460564191134142	117	127	110	117	100	106	-0.00921128382268285	128	129	103	112	102	99	0.00921128382268273	119	118	98	130	109	104	-0.0115141047783534	109	143	93	134	92	110	-0.0276338514680483	117	104	109	115	107	116	0.0345423143350604
185	105	127	112	113	108	115	-0.0230282095567069	124	124	97	111	92	114	0.0598733448474382	118	107	114	107	120	108	0.00460564191134142	99	133	113	129	101	113	-0.059873344847438	112	124	91	124	92	123	0.0437535981577433	122	116	93	110	107	115	0.0552677029360967	115	122	107	135	112	97	-0.059873344847438
186	106	118	112	122	112	112	-0.0322394933793897	101	131	116	113	104	117	-0.0322394933793897	106	123	108	117	124	108	-0.0506620610247554	114	127	98	122	109	108	-0.0138169257340243	117	117	107	117	111	107	-0.00460564191134142	107	105	116	112	93	130	0.0552677029360967	109	128	111	104	96	122	0.0253310305123777
187	124	118	98	130	82	112	0.0506620610247553	107	127	120	110	115	107	-0.0506620610247554	123	129	104	120	101	100	-0.00921128382268285	124	108	105	111	85	122	0.0944156591824986	118	121	110	128	101	102	-0.0230282095567069	104	109	115	127	103	119	-0.00921128382268285	115	110	110	115	87	124	0.0644789867587795
188	98	133	98	114	129	115	-0.0552677029360966	114	113	107	133	97	111	0	119	131	96	140	110	93	-0.0621761658031089	103	129	96	110	117	121	-0.00460564191134142	110	107	105	118	86	132	0.0782959124928037	128	112	97	110	100	113	0.0713874496257916	116	121	106	123	101	109	-0.0023028209556706
189	105	119	99	117	115	120	0	111	109	102	107	102	129	0.0690846286701209	105	123	112	118	98	120	-0.0023028209556706	123	107	102	120	96	115	0.0575705238917674	130	121	104	108	111	98	0.0138169257340242	104	146	107	118	96	113	-0.0391479562464018	120	129	110	122	95	102	-0.0138169257340243
190	107	118	109	139	94	113	-0.0230282095567069	126	120	103	104	91	115	0.0736902705814623	124	113	91	113	112	112	0.0483592400690846	121	133	115	118	95	99	-0.0253310305123777	123	120	114	106	104	105	0.0138169257340242	119	108	89	132	93	120	0.0644789867587795	127	110	93	115	107	111	0.0575705238917674
191	100	124	105	118	117	118	-0.0322394933793897	114	113	81	133	101	122	0.0506620610247553	122	130	101	118	111	98	-0.0230282095567069	110	117	111	113	102	119	0.0161197466896949	98	133	99	110	111	126	-0.00690846286701202	109	116	105	115	108	119	0.0138169257340242	114	134	97	101	106	117	0.0276338514680483
192	111	111	118	109	92	124	0.0460564191134139	123	108	86	104	106	125	0.105929763960852	110	119	108	107	101	123	0.0345423143350604	127	102	94	98	115	119	0.0944156591824986	121	122	109	109	106	106	0.00921128382268273	111	106	90	104	108	135	0.0967184801381693	116	130	106	125	105	101	-0.0368451352907312
193	97	117	115	117	99	129	0.00460564191134142	106	120	87	118	95	134	0.0690846286701209	122	112	103	113	104	112	0.0414507772020726	110	120	101	122	102	118	0.0115141047783534	111	128	115	122	93	110	-0.0184225676453655	118	132	105	119	105	102	-0.0253310305123777	103	136	123	110	105	110	-0.0552677029360966
194	111	118	121	124	91	112	-0.00921128382268285	123	105	94	117	108	115	0.0598733448474382	106	141	118	117	104	104	-0.0690846286701209	119	133	111	101	107	105	-0.00460564191134142	118	112	95	113	118	113	0.0276338514680483	128	130	103	108	97	103	0.0276338514680483	120	114	104	124	104	107	0.00921128382268273
195	100	100	96	133	107	132	0.0322394933793897	128	118	109	110	111	98	0.00460564191134142	115	120	107	119	98	113	0.0138169257340242	119	122	84	116	105	118	0.052964881980426	124	138	114	123	99	89	-0.0552677029360966	93	103	121	122	108	130	-0.00921128382268285	125	110	101	119	96	112	0.0552677029360967
196	127	139	94	89	102	111	0.0598733448474382	116	125	92	125	97	115	0.0253310305123777	129	127	88	127	116	92	-0.0184225676453655	126	120	103	116	89	110	0.0506620610247553	113	144	119	107	83	111	-0.00690846286701202	130	118	110	116	100	98	0.0138169257340242	109	127	107	125	109	107	-0.0414507772020726
197	103	130	122	112	106	112	-0.046056419113414	105	133	99	113	95	125	0.023028209556707	104	119	113	114	115	116	-0.0253310305123777	124	117	117	116	101	101	-0.0023028209556706	115	122	98	116	109	113	0.0115141047783534	115	104	103	114	116	117	0.029936672423719	120	105	99	130	91	118	0.0575705238917674
198	117	109	110	137	110	100	-0.0368451352907312	98	125	95	119	108	129	0.00690846286701213	117	133	105	121	97	105	-0.0138169257340243	102	134	118	117	105	111	-0.0552677029360966	126	117	100	116	97	109	0.0460564191134139	104	124	116	126	96	115	-0.0276338514680483	96	124	127	123	98	118	-0.0506620610247554
199	115	109	108	121	92	120	0.0460564191134139	121	119	82	106	97	127	0.105929763960852	115	131	118	122	101	99	-0.0506620610247554	112	115	107	137	89	114	0.00460564191134142	121	117	109	111	103	109	0.023028209556707	110	117	107	115	104	119	0.0161197466896949	116	113	114	114	97	115	0.0276338514680483
200	135	117	105	126	100	91	0.00460564191134142	113	118	109	122	108	109	-0.0161197466896949	115	125	108	108	101	114	0.0184225676453656	99	114	99	116	115	129	0.0138169257340242	95	133	116	129	102	115	-0.0690846286701209	111	130	102	111	117	109	-0.0230282095567069	122	114	105	139	96	101	-0.00921128382268285
[truncated: 651 more columns]
