# Supplementary material for: Experimental benchmarking of quantum state overlap estimation strategies with photonic systems
Source: Light Sci Appl. 2025 Feb 12;14:83. doi: 10.1038/s41377-025-01755-8 (PMC11814415; doi:10.1038/s41377-025-01755-8)
Supplement: Supplementary file 3 — Dataset all [file 41377_2025_1755_MOESM3_ESM.zip › overlap_estimation_data/4_OST_data/OST_c01.csv]

Data No.	Pass1_Counts (m =1)	Fail1_Counts (m =1)	Fail2_Counts (m =1)	Fail3_Counts (m =1)	Fail4_Counts (m =1)	Pass2_Counts (m =1)	Estimated overlaps (m =1)	Pass1_Counts (m =2)	Fail1_Counts (m =2)	Fail2_Counts (m =2)	Fail3_Counts (m =2)	Fail4_Counts (m =2)	Pass2_Counts (m =2)	Estimated overlaps (m =2)	Pass1_Counts (m =3)	Fail1_Counts (m =3)	Fail2_Counts (m =3)	Fail3_Counts (m =3)	Fail4_Counts (m =3)	Pass2_Counts (m =3)	Estimated overlaps (m =3)	Pass1_Counts (m =4)	Fail1_Counts (m =4)	Fail2_Counts (m =4)	Fail3_Counts (m =4)	Fail4_Counts (m =4)	Pass2_Counts (m =4)	Estimated overlaps (m =4)	Pass1_Counts (m =5)	Fail1_Counts (m =5)	Fail2_Counts (m =5)	Fail3_Counts (m =5)	Fail4_Counts (m =5)	Pass2_Counts (m =5)	Estimated overlaps (m =5)	Pass1_Counts (m =6)	Fail1_Counts (m =6)	Fail2_Counts (m =6)	Fail3_Counts (m =6)	Fail4_Counts (m =6)	Pass2_Counts (m =6)	Estimated overlaps (m =6)	Pass1_Counts (m =7)	Fail1_Counts (m =7)	Fail2_Counts (m =7)	Fail3_Counts (m =7)	Fail4_Counts (m =7)	Pass2_Counts (m =7)	Estimated overlaps (m =7)
1	101	118	107	107	103	132	0.0345423143350604	118	107	100	93	109	128	0.0944156591824986	133	94	108	88	92	126	0.156591824985607	127	100	106	82	115	122	0.108232584916523	135	90	116	87	89	124	0.156591824985607	114	107	121	118	102	112	0.00460564191134142	130	105	121	77	97	120	0.115141047783535
2	116	117	128	94	97	116	0.0322394933793897	129	112	97	102	94	119	0.103626943005181	119	96	100	92	94	140	0.156591824985607	110	98	125	87	107	132	0.075993091537133	111	112	109	97	102	129	0.0690846286701209	117	121	126	92	98	115	0.029936672423719	119	103	118	93	103	123	0.075993091537133
3	133	99	99	89	91	128	0.16580310880829	122	92	114	93	97	130	0.124352331606218	128	108	113	83	92	124	0.124352331606218	127	106	107	94	102	119	0.0944156591824986	120	105	113	89	96	129	0.108232584916523	99	123	135	102	101	121	-0.0253310305123777	113	98	106	90	102	139	0.124352331606218
4	127	106	121	108	119	96	-0.00921128382268285	127	97	99	113	89	124	0.119746689694876	119	113	108	92	93	128	0.101324122049511	125	101	140	96	105	104	0.0184225676453656	133	109	110	93	82	120	0.128957973517559	120	128	104	89	91	124	0.0875071963154865	125	108	98	77	120	124	0.108232584916523
5	119	117	108	95	92	125	0.0875071963154865	121	108	117	83	95	128	0.108232584916523	125	109	89	80	96	138	0.175014392630973	126	102	101	97	104	122	0.105929763960852	121	102	120	95	101	120	0.0736902705814623	108	113	99	104	123	123	0.0253310305123777	110	122	117	112	93	118	0.0138169257340242
6	128	103	111	98	100	116	0.0875071963154865	142	92	113	89	86	118	0.161197466896949	116	86	129	93	86	137	0.128957973517559	113	113	120	79	108	127	0.0690846286701209	113	116	118	108	106	113	0.00460564191134142	117	102	117	95	104	124	0.0736902705814623	109	94	124	94	86	142	0.119746689694876
7	115	91	97	109	100	137	0.122049510650547	110	119	99	90	110	131	0.0736902705814623	126	94	99	94	103	129	0.138169257340242	116	99	143	94	91	121	0.052964881980426	114	87	119	90	87	145	0.154289004029937	126	120	120	101	83	112	0.0598733448474382	122	118	79	101	86	136	0.151986183074266
8	126	118	107	76	93	127	0.128957973517559	116	98	106	103	86	138	0.13126079447323	119	94	119	93	82	137	0.142774899251583	123	115	112	112	99	108	0.0276338514680483	126	116	103	101	97	116	0.075993091537133	120	99	107	104	96	127	0.101324122049511	114	121	119	85	93	127	0.0736902705814623
9	120	106	101	97	86	135	0.138169257340242	138	114	116	91	90	107	0.0898100172711572	126	103	118	94	85	124	0.115141047783535	149	103	115	93	88	102	0.117443868739205	129	105	82	95	100	130	0.156591824985607	122	102	108	114	105	114	0.0483592400690846	106	103	116	95	103	136	0.075993091537133
10	127	116	88	103	95	122	0.110535405872193	118	110	107	94	114	120	0.0575705238917674	115	103	96	99	98	137	0.124352331606218	127	107	111	86	104	119	0.0967184801381693	132	88	134	85	77	126	0.151986183074266	121	104	98	106	92	129	0.115141047783535	122	111	103	108	94	120	0.0782959124928037
11	130	107	129	85	83	118	0.105929763960852	122	110	126	87	106	114	0.0483592400690846	121	99	105	83	99	136	0.147380541162925	114	112	108	85	109	129	0.082901554404145	107	108	117	98	99	132	0.0644789867587795	107	108	105	103	106	132	0.0644789867587795	122	95	131	100	92	119	0.0736902705814623
12	121	111	115	99	95	119	0.0690846286701209	108	110	121	94	105	127	0.0460564191134139	124	96	108	89	97	131	0.138169257340242	103	98	113	106	97	140	0.082901554404145	109	108	111	97	79	144	0.126655152561888	125	108	106	95	107	117	0.0782959124928037	115	115	120	104	107	112	0.00921128382268273
13	126	117	107	94	100	115	0.0736902705814623	141	101	108	97	98	107	0.105929763960852	115	107	103	101	90	135	0.112838226827864	136	116	105	87	104	108	0.0875071963154865	122	114	98	85	101	129	0.119746689694876	116	110	126	98	84	125	0.0736902705814623	108	106	138	103	82	128	0.0483592400690846
14	118	117	127	88	100	116	0.0414507772020726	112	102	119	95	81	140	0.122049510650547	125	112	116	86	99	119	0.0852043753598157	118	109	107	96	114	119	0.0552677029360967	124	96	122	76	90	134	0.151986183074266	129	116	107	89	98	116	0.0921128382268279	125	117	102	86	96	125	0.112838226827864
15	110	120	95	94	119	126	0.0506620610247553	127	107	113	89	93	122	0.110535405872193	130	111	112	95	94	114	0.0875071963154865	119	95	109	76	87	148	0.191134139320668	125	118	96	91	99	123	0.105929763960852	114	111	96	96	109	130	0.0875071963154865	122	100	96	93	103	132	0.1335636154289
16	131	100	131	85	79	122	0.126655152561888	132	103	106	97	103	114	0.0944156591824986	121	114	111	89	86	129	0.115141047783535	127	117	122	80	95	116	0.082901554404145	121	110	117	98	85	124	0.0921128382268279	103	124	109	104	102	128	0.0253310305123777	107	112	105	97	97	138	0.0898100172711572
17	119	106	109	87	94	133	0.124352331606218	121	107	119	87	107	119	0.0690846286701209	117	106	103	81	100	138	0.138169257340242	128	98	108	99	97	121	0.110535405872193	122	116	113	92	85	125	0.101324122049511	115	132	112	108	106	106	-0.0184225676453655	118	106	108	97	94	130	0.103626943005181
18	137	111	95	81	97	121	0.151986183074266	131	110	120	96	92	110	0.0736902705814623	126	83	96	97	106	133	0.156591824985607	128	90	113	103	106	116	0.0875071963154865	120	107	116	96	97	122	0.0782959124928037	127	96	105	88	99	129	0.142774899251583	110	95	108	101	95	141	0.117443868739205
19	127	96	124	89	95	121	0.105929763960852	122	100	106	121	99	115	0.0552677029360967	114	107	112	98	106	125	0.0621761658031089	129	92	101	101	100	124	0.128957973517559	132	94	94	108	82	129	0.16580310880829	108	98	116	105	102	132	0.0667818077144502	123	105	104	85	98	131	0.1335636154289
20	128	89	108	94	101	126	0.1335636154289	122	120	126	92	104	107	0.0184225676453656	134	109	98	96	95	117	0.119746689694876	116	102	105	91	112	129	0.0921128382268279	110	107	127	89	105	126	0.0506620610247553	127	105	106	86	89	130	0.147380541162925	117	122	106	81	103	127	0.0875071963154865
21	120	109	126	94	87	122	0.0782959124928037	113	105	126	97	95	126	0.0621761658031089	133	104	96	91	84	130	0.172711571675302	126	101	107	86	87	134	0.158894645941278	128	99	109	103	100	117	0.0898100172711572	104	122	105	96	109	130	0.0414507772020726	143	95	102	101	89	114	0.145077720207254
22	124	137	130	88	83	107	0.0276338514680483	120	128	110	96	80	123	0.082901554404145	119	103	113	90	100	128	0.101324122049511	135	102	100	90	112	113	0.105929763960852	121	112	89	111	82	132	0.128957973517559	114	114	105	99	85	135	0.108232584916523	126	120	112	100	94	111	0.0552677029360967
23	126	114	113	109	102	105	0.0276338514680483	122	107	94	99	98	129	0.119746689694876	121	87	113	78	104	138	0.156591824985607	118	108	124	85	108	120	0.0575705238917674	135	109	93	112	79	119	0.13126079447323	122	108	126	85	91	123	0.0921128382268279	100	119	117	97	94	137	0.052964881980426
24	118	116	121	97	98	116	0.0414507772020726	117	118	105	95	112	118	0.0460564191134139	120	102	111	78	111	129	0.110535405872193	112	91	118	96	116	128	0.0667818077144502	138	101	95	91	85	126	0.179620034542314	107	105	135	88	103	128	0.0437535981577433	123	101	97	90	92	137	0.161197466896949
25	111	121	125	102	90	120	0.0276338514680483	112	124	126	97	97	116	0.0138169257340242	129	108	98	95	107	117	0.0967184801381693	126	104	121	98	83	121	0.101324122049511	131	97	112	105	96	114	0.0921128382268279	124	103	110	96	98	123	0.0990213010938399	120	97	115	96	90	131	0.119746689694876
26	117	122	121	76	97	125	0.0782959124928037	142	110	107	79	100	110	0.124352331606218	117	80	107	95	90	147	0.179620034542314	93	108	114	98	93	151	0.0852043753598157	123	97	124	92	95	123	0.0967184801381693	117	100	124	107	85	125	0.0782959124928037	115	97	105	84	107	139	0.13126079447323
27	122	101	116	88	89	131	0.128957973517559	113	119	99	89	93	137	0.115141047783535	115	96	107	87	86	147	0.170408750719631	119	110	101	86	111	127	0.0967184801381693	110	108	123	95	99	128	0.0575705238917674	110	121	107	110	98	122	0.0322394933793897	111	104	115	105	108	123	0.0414507772020726
28	123	120	121	75	98	120	0.082901554404145	137	97	91	82	96	130	0.193436960276338	134	112	95	84	97	122	0.142774899251583	130	105	111	94	74	128	0.151986183074266	131	90	105	71	91	141	0.214162348877375	115	101	125	96	94	127	0.0782959124928037	134	106	110	109	82	113	0.0990213010938399
29	122	119	109	94	112	111	0.0368451352907312	118	99	115	84	110	128	0.0967184801381693	108	105	122	88	96	137	0.0898100172711572	111	104	126	86	108	127	0.0598733448474382	111	116	101	86	91	142	0.128957973517559	125	92	95	97	102	132	0.147380541162925	117	100	122	70	91	142	0.154289004029937
30	128	99	105	112	108	110	0.0598733448474382	116	94	104	101	105	132	0.105929763960852	125	115	111	96	92	118	0.082901554404145	121	94	115	98	97	127	0.105929763960852	126	108	108	88	96	124	0.115141047783535	117	113	109	94	112	119	0.0506620610247553	127	103	120	101	88	117	0.0875071963154865
31	116	129	106	103	100	115	0.0276338514680483	127	113	122	97	97	109	0.0483592400690846	116	94	104	91	91	144	0.161197466896949	118	97	132	85	82	134	0.124352331606218	115	112	99	91	112	128	0.082901554404145	139	100	113	82	100	114	0.126655152561888	116	127	114	115	88	112	0.0138169257340242
32	113	101	111	82	95	143	0.140472078295912	134	108	116	81	95	116	0.115141047783535	126	99	115	96	88	125	0.119746689694876	127	109	122	83	104	114	0.0736902705814623	116	110	132	94	83	125	0.0713874496257916	114	126	128	86	92	120	0.0414507772020726	128	119	92	95	101	119	0.0990213010938399
33	124	118	122	101	97	107	0.0276338514680483	117	99	112	111	94	125	0.0782959124928037	109	103	107	93	105	137	0.0967184801381693	125	107	115	88	90	125	0.115141047783535	103	100	112	98	102	141	0.0875071963154865	121	92	122	93	105	123	0.0875071963154865	127	110	103	105	98	115	0.0782959124928037
34	112	106	112	97	103	129	0.0736902705814623	117	112	106	107	97	122	0.0644789867587795	118	81	98	112	92	141	0.154289004029937	131	115	109	93	101	110	0.0736902705814623	119	105	101	86	90	140	0.156591824985607	106	103	133	107	99	123	0.0184225676453656	109	98	108	102	91	142	0.117443868739205
35	129	111	103	90	100	119	0.105929763960852	139	116	118	90	95	102	0.0713874496257916	122	109	108	89	99	126	0.103626943005181	129	119	116	94	104	105	0.0391479562464019	125	87	106	101	97	130	0.135866436384571	106	117	102	94	99	138	0.0875071963154865	124	99	109	102	103	120	0.0852043753598157
36	119	118	97	83	112	126	0.0921128382268279	136	92	108	107	93	114	0.115141047783535	119	97	131	91	84	130	0.108232584916523	119	102	106	98	103	127	0.0944156591824986	133	114	92	89	96	122	0.135866436384571	124	100	135	87	103	114	0.0575705238917674	113	115	117	108	94	120	0.0368451352907312
37	128	96	134	91	95	114	0.0782959124928037	136	111	110	89	95	112	0.103626943005181	125	92	105	75	92	143	0.19804260218768	100	126	117	92	99	133	0.0368451352907312	126	115	92	93	104	122	0.105929763960852	125	114	116	91	107	111	0.0506620610247553	121	107	107	98	89	129	0.112838226827864
38	108	110	111	107	107	125	0.0345423143350604	122	103	100	91	118	122	0.0875071963154865	122	123	96	92	105	120	0.0782959124928037	130	101	101	96	106	118	0.105929763960852	112	90	131	88	100	134	0.0944156591824986	121	102	101	96	93	133	0.1335636154289	132	100	110	102	80	122	0.1335636154289
39	108	109	107	101	91	138	0.0967184801381693	120	119	108	105	114	107	0.00921128382268273	122	89	87	76	91	157	0.246401842256765	117	102	115	95	101	127	0.0852043753598157	131	83	124	95	94	121	0.124352331606218	114	110	117	99	98	124	0.0598733448474382	130	98	97	71	108	133	0.175014392630973
40	118	105	122	94	90	127	0.0898100172711572	122	119	109	92	104	116	0.0598733448474382	127	107	101	83	91	132	0.156591824985607	114	104	125	117	104	111	0	114	89	110	113	101	130	0.0852043753598157	134	112	103	96	90	116	0.112838226827864	120	113	101	86	96	132	0.124352331606218
41	125	126	114	76	94	120	0.0921128382268279	121	87	130	85	84	136	0.147380541162925	114	112	107	100	107	123	0.0552677029360967	114	111	110	96	99	128	0.0782959124928037	110	110	112	99	107	126	0.0506620610247553	134	92	108	96	106	115	0.110535405872193	130	126	106	74	99	118	0.103626943005181
42	120	115	106	106	87	123	0.082901554404145	117	132	127	81	90	118	0.0460564191134139	117	102	124	98	95	124	0.0713874496257916	131	110	108	92	84	122	0.128957973517559	132	86	109	101	87	127	0.154289004029937	123	119	120	85	90	120	0.082901554404145	135	105	119	72	94	120	0.138169257340242
43	123	122	112	87	100	117	0.0667818077144502	112	115	112	91	106	126	0.0598733448474382	125	101	95	94	85	138	0.172711571675302	108	107	110	98	93	138	0.0967184801381693	122	114	116	83	94	125	0.0990213010938399	115	106	111	96	100	129	0.0852043753598157	126	106	115	65	97	133	0.154289004029937
44	119	113	120	96	107	113	0.0322394933793897	132	109	110	89	112	108	0.0690846286701209	115	112	118	93	105	121	0.0506620610247553	120	111	121	81	79	134	0.1335636154289	126	104	100	109	93	121	0.101324122049511	128	109	111	90	95	120	0.103626943005181	117	89	116	87	106	134	0.119746689694876
45	105	107	124	96	107	128	0.0368451352907312	123	112	135	88	86	117	0.0667818077144502	119	101	114	91	84	136	0.138169257340242	135	81	133	74	102	120	0.138169257340242	106	79	123	106	102	139	0.0921128382268279	113	103	128	107	94	121	0.0414507772020726	115	99	102	108	105	128	0.082901554404145
46	129	97	105	104	98	119	0.105929763960852	129	100	113	92	89	124	0.128957973517559	119	106	110	99	96	126	0.0898100172711572	132	89	113	97	87	125	0.147380541162925	132	115	114	87	98	111	0.082901554404145	145	105	126	83	94	101	0.0967184801381693	102	104	110	99	105	139	0.0736902705814623
47	121	95	131	90	80	131	0.124352331606218	128	102	117	90	107	114	0.0782959124928037	147	103	96	80	94	117	0.177317213586644	109	98	100	95	107	141	0.115141047783535	112	110	110	84	80	146	0.151986183074266	116	116	116	88	89	130	0.0944156591824986	120	103	97	104	99	129	0.108232584916523
48	111	111	123	87	105	126	0.0552677029360967	129	113	100	91	94	122	0.119746689694876	129	89	81	93	93	143	0.216465169833046	133	99	122	87	90	118	0.119746689694876	123	113	98	85	86	136	0.156591824985607	112	101	148	90	97	120	0.0322394933793897	122	96	110	88	95	134	0.140472078295912
49	118	105	101	91	102	133	0.117443868739205	115	100	124	115	103	114	0.0184225676453656	116	120	98	91	96	132	0.103626943005181	119	117	126	92	91	118	0.0552677029360967	122	87	131	97	108	117	0.0621761658031089	116	97	121	115	99	118	0.0414507772020726	123	101	114	105	84	125	0.105929763960852
50	124	116	118	99	87	116	0.0690846286701209	120	117	111	94	86	126	0.0967184801381693	126	102	88	99	100	130	0.140472078295912	107	116	131	99	95	123	0.0207253886010363	115	97	112	110	115	118	0.0368451352907312	121	124	90	106	98	120	0.0736902705814623	122	125	110	97	90	117	0.0644789867587795
51	119	105	112	85	107	127	0.0944156591824986	125	104	124	89	101	116	0.0736902705814623	116	99	106	94	99	135	0.119746689694876	119	115	113	93	93	124	0.082901554404145	108	117	116	78	97	138	0.0967184801381693	140	85	103	94	91	124	0.177317213586644	127	103	105	91	97	125	0.124352331606218
52	115	100	124	84	104	129	0.0875071963154865	123	96	110	92	100	128	0.119746689694876	119	89	110	85	108	135	0.1335636154289	130	78	95	106	95	133	0.175014392630973	133	103	113	86	114	109	0.0782959124928037	126	123	101	93	95	118	0.0875071963154865	105	109	111	93	83	147	0.124352331606218
53	121	98	100	98	100	131	0.124352331606218	119	95	125	83	104	128	0.0990213010938399	124	101	122	103	78	124	0.105929763960852	119	100	104	100	94	132	0.119746689694876	113	97	103	91	103	140	0.128957973517559	124	103	106	112	87	122	0.0967184801381693	133	90	97	79	106	131	0.179620034542314
54	124	110	120	92	87	122	0.0944156591824986	127	105	99	100	109	117	0.0852043753598157	120	102	128	93	81	128	0.105929763960852	135	105	112	105	104	102	0.0552677029360967	122	126	105	90	107	114	0.0506620610247553	122	131	116	89	95	113	0.0437535981577433	131	101	107	86	89	128	0.154289004029937
55	120	97	79	105	84	148	0.195739781232009	130	109	111	86	88	123	0.128957973517559	115	101	92	95	90	146	0.16580310880829	125	102	113	87	104	122	0.101324122049511	133	105	116	72	101	120	0.128957973517559	111	135	107	84	107	123	0.0391479562464019	122	102	102	80	111	131	0.126655152561888
56	115	93	120	97	112	124	0.0644789867587795	118	104	111	92	97	130	0.105929763960852	114	120	92	85	107	134	0.105929763960852	142	118	103	69	100	113	0.138169257340242	116	119	97	92	98	131	0.101324122049511	111	108	114	92	112	126	0.0552677029360967	124	114	111	84	85	129	0.128957973517559
57	107	98	115	104	101	134	0.0736902705814623	107	133	118	89	105	121	0.0115141047783534	123	113	134	83	100	112	0.0460564191134139	138	101	111	85	89	119	0.147380541162925	103	126	118	110	82	129	0.0322394933793897	124	102	99	98	123	115	0.0644789867587795	128	101	103	88	120	116	0.0875071963154865
58	126	95	126	85	88	127	0.128957973517559	117	113	103	107	105	119	0.0506620610247553	125	96	100	92	100	131	0.142774899251583	126	112	118	96	104	109	0.0460564191134139	126	126	102	76	96	124	0.115141047783535	124	108	124	104	84	116	0.0690846286701209	121	104	110	105	85	127	0.105929763960852
59	116	110	122	97	81	129	0.0921128382268279	128	106	127	85	102	112	0.0690846286701209	116	112	107	107	86	128	0.0875071963154865	128	88	97	100	100	130	0.149683362118595	135	92	103	89	94	126	0.16580310880829	109	118	107	93	99	133	0.075993091537133	99	103	107	92	101	150	0.108232584916523
60	123	95	109	94	85	136	0.154289004029937	123	111	113	99	105	113	0.0506620610247553	114	106	113	90	80	142	0.140472078295912	117	114	98	104	121	115	0.029936672423719	106	108	117	97	97	135	0.0713874496257916	113	117	95	92	114	128	0.0736902705814623	109	118	104	92	98	135	0.0875071963154865
61	125	105	124	94	103	112	0.0552677029360967	122	102	111	95	92	128	0.115141047783535	125	95	101	88	98	134	0.156591824985607	119	108	104	101	115	117	0.0506620610247553	116	84	116	86	96	143	0.156591824985607	126	110	115	82	90	126	0.122049510650547	128	105	102	105	97	118	0.0944156591824986
62	123	106	113	78	111	123	0.0967184801381693	114	98	116	74	126	129	0.082901554404145	100	107	116	86	96	148	0.103626943005181	133	103	113	79	97	121	0.1335636154289	131	97	93	90	106	126	0.147380541162925	128	85	122	94	92	126	0.13126079447323	124	93	104	111	106	119	0.082901554404145
63	122	111	105	80	96	132	0.1335636154289	129	102	117	86	107	115	0.0875071963154865	132	105	80	85	94	136	0.19804260218768	123	94	109	110	93	124	0.101324122049511	118	100	89	107	107	131	0.108232584916523	124	104	109	89	94	128	0.124352331606218	106	121	130	89	94	127	0.0368451352907312
64	115	107	102	90	91	140	0.138169257340242	132	97	112	83	94	125	0.147380541162925	133	90	86	99	87	136	0.202648244099021	112	105	102	77	101	146	0.149683362118595	116	112	101	85	94	138	0.1335636154289	113	124	103	89	98	130	0.082901554404145	134	103	106	71	94	129	0.175014392630973
65	128	122	98	99	80	123	0.117443868739205	129	116	98	104	91	117	0.0944156591824986	113	93	129	86	90	138	0.119746689694876	126	112	107	97	101	116	0.075993091537133	128	83	111	93	90	134	0.168105929763961	112	110	123	87	113	122	0.0391479562464019	125	104	100	97	74	138	0.172711571675302
66	137	111	102	84	103	113	0.115141047783535	108	125	124	95	94	123	0.0276338514680483	119	92	113	80	105	136	0.138169257340242	128	87	125	93	98	121	0.108232584916523	137	93	109	84	98	121	0.151986183074266	114	101	124	84	102	131	0.0898100172711572	132	104	98	98	107	115	0.0990213010938399
67	117	105	116	83	116	123	0.0690846286701209	112	98	127	95	111	123	0.0437535981577433	112	118	93	91	84	145	0.147380541162925	136	117	108	107	89	104	0.0667818077144502	125	113	105	75	99	129	0.1335636154289	110	105	110	106	97	131	0.0736902705814623	115	112	109	96	89	132	0.101324122049511
68	124	92	116	101	94	125	0.108232584916523	141	98	110	86	83	121	0.168105929763961	131	95	109	97	94	122	0.126655152561888	119	121	104	86	96	128	0.0990213010938399	119	109	108	80	83	141	0.161197466896949	118	105	130	91	106	116	0.0414507772020726	112	127	108	85	99	129	0.0713874496257916
69	120	109	111	87	85	134	0.1335636154289	137	114	119	112	79	101	0.0598733448474382	127	106	107	87	98	124	0.119746689694876	123	102	111	98	84	130	0.126655152561888	114	121	108	85	94	132	0.0967184801381693	129	106	112	84	96	122	0.119746689694876	122	105	125	84	88	127	0.110535405872193
70	127	104	118	90	92	121	0.105929763960852	149	96	83	84	95	122	0.211859527921704	125	104	93	86	95	136	0.16580310880829	116	121	100	86	100	131	0.0990213010938399	131	96	117	83	90	126	0.147380541162925	143	101	93	90	120	105	0.105929763960852	118	124	119	81	105	118	0.0483592400690846
71	116	97	129	96	82	132	0.105929763960852	129	105	107	97	99	117	0.0967184801381693	110	94	100	95	118	137	0.0990213010938399	111	102	124	109	100	122	0.0345423143350604	130	93	120	93	96	119	0.110535405872193	122	91	102	90	105	134	0.142774899251583	125	113	103	93	89	126	0.119746689694876
72	117	98	118	108	108	117	0.0414507772020726	132	101	107	83	107	119	0.119746689694876	126	90	106	89	86	139	0.181922855497985	126	95	122	87	100	122	0.105929763960852	122	102	114	95	99	123	0.0921128382268279	136	107	97	86	81	129	0.181922855497985	130	107	95	81	103	127	0.147380541162925
73	114	115	110	84	100	132	0.0944156591824986	107	113	99	84	95	148	0.135866436384571	122	107	100	93	85	136	0.149683362118595	133	106	113	87	93	118	0.117443868739205	125	104	108	89	91	129	0.1335636154289	128	98	115	86	92	127	0.135866436384571	120	95	116	92	95	131	0.119746689694876
74	118	93	117	85	115	127	0.0921128382268279	135	98	114	91	101	113	0.105929763960852	131	110	99	82	90	129	0.158894645941278	130	117	112	95	104	106	0.0506620610247553	138	120	99	88	107	105	0.082901554404145	124	114	109	105	86	119	0.082901554404145	123	112	115	90	95	121	0.0875071963154865
75	127	90	109	80	109	129	0.142774899251583	141	93	97	84	94	125	0.188831318364997	120	124	121	91	88	118	0.0598733448474382	131	109	114	92	89	117	0.105929763960852	115	93	102	99	96	140	0.138169257340242	122	112	108	90	102	122	0.0875071963154865	120	87	123	90	96	132	0.124352331606218
76	118	107	127	99	101	115	0.0368451352907312	112	103	127	93	109	122	0.0414507772020726	122	103	112	89	86	133	0.138169257340242	117	115	113	91	97	125	0.0782959124928037	131	88	103	78	108	131	0.168105929763961	139	135	90	83	94	110	0.110535405872193	119	104	111	85	84	139	0.151986183074266
77	120	95	105	93	117	125	0.0921128382268279	105	117	127	104	82	130	0.0460564191134139	115	111	101	78	104	138	0.128957973517559	111	109	119	84	104	131	0.0782959124928037	121	114	117	85	94	124	0.0921128382268279	122	105	109	95	99	124	0.0967184801381693	129	106	99	94	92	126	0.135866436384571
78	137	104	118	88	82	117	0.1335636154289	136	109	111	90	74	122	0.151986183074266	128	90	110	79	101	132	0.161197466896949	122	96	113	76	89	141	0.175014392630973	122	107	92	95	102	130	0.124352331606218	117	101	117	103	91	127	0.0875071963154865	121	118	97	87	101	128	0.108232584916523
79	134	97	108	95	111	111	0.0898100172711572	125	100	112	94	94	125	0.115141047783535	126	88	104	102	98	128	0.1335636154289	119	83	98	95	104	141	0.161197466896949	117	115	103	109	73	133	0.115141047783535	110	109	118	89	111	127	0.052964881980426	117	118	107	94	83	132	0.110535405872193
80	113	103	113	78	100	140	0.128957973517559	110	116	109	100	88	134	0.0852043753598157	131	115	93	95	90	123	0.13126079447323	114	124	100	99	89	130	0.0875071963154865	125	105	105	75	94	136	0.163500287852619	124	125	112	80	89	123	0.101324122049511	128	107	127	95	87	114	0.0782959124928037
81	124	97	117	89	97	126	0.115141047783535	102	120	140	87	97	126	0.0138169257340242	133	89	104	79	102	130	0.175014392630973	120	89	114	86	105	133	0.128957973517559	119	102	115	100	88	129	0.103626943005181	118	116	123	75	100	125	0.082901554404145	110	137	115	99	109	110	-0.0230282095567069
82	134	107	109	104	98	107	0.0736902705814623	118	115	113	97	113	113	0.0276338514680483	126	112	123	100	87	113	0.0644789867587795	120	113	108	90	95	127	0.101324122049511	115	94	121	101	102	126	0.0736902705814623	130	99	115	87	103	118	0.105929763960852	114	92	110	71	115	142	0.142774899251583
83	116	100	122	92	95	130	0.0944156591824986	113	106	125	90	101	126	0.0644789867587795	122	87	82	83	108	148	0.207253886010363	124	117	137	98	86	107	0.0276338514680483	125	93	109	84	93	136	0.163500287852619	121	128	112	101	81	118	0.0644789867587795	113	97	120	85	86	143	0.142774899251583
84	123	108	106	82	101	129	0.122049510650547	122	107	110	89	97	127	0.108232584916523	128	89	117	88	119	116	0.0852043753598157	109	100	116	94	112	130	0.0644789867587795	118	112	116	89	99	124	0.0782959124928037	120	113	112	87	113	118	0.0575705238917674	136	87	83	98	106	127	0.175014392630973
85	132	93	118	106	83	118	0.115141047783535	134	122	106	81	104	110	0.0852043753598157	118	100	126	87	102	125	0.0805987334484743	129	104	118	88	94	119	0.105929763960852	107	111	107	96	102	135	0.0782959124928037	121	112	127	99	110	105	0.00460564191134142	108	89	122	83	108	141	0.110535405872193
86	116	85	94	99	108	141	0.147380541162925	128	103	101	109	103	114	0.0782959124928037	111	107	103	91	105	136	0.101324122049511	131	110	117	82	99	115	0.0967184801381693	120	107	101	87	87	139	0.156591824985607	122	93	111	100	106	123	0.0921128382268279	123	96	108	110	100	120	0.082901554404145
87	120	104	108	88	92	134	0.1335636154289	139	106	98	91	95	116	0.138169257340242	138	88	96	88	102	125	0.175014392630973	129	128	95	101	88	115	0.0875071963154865	121	121	108	92	95	121	0.0782959124928037	110	113	111	107	89	130	0.0690846286701209	125	100	105	107	92	123	0.105929763960852
88	128	92	120	90	104	119	0.101324122049511	129	94	106	115	117	105	0.0414507772020726	131	88	100	71	77	151	0.262521588946459	124	104	121	96	92	120	0.0852043753598157	115	106	119	112	93	120	0.0460564191134139	107	106	105	85	88	151	0.151986183074266	132	97	109	95	69	133	0.184225676453656
89	121	89	117	89	111	126	0.101324122049511	117	99	123	85	86	137	0.13126079447323	130	110	99	81	102	124	0.1335636154289	122	94	120	101	91	125	0.101324122049511	118	98	108	98	68	146	0.179620034542314	112	128	111	105	104	114	0.00460564191134142	113	99	102	97	101	138	0.117443868739205
90	118	106	107	94	85	136	0.1335636154289	118	103	132	69	98	131	0.110535405872193	113	118	97	84	93	141	0.1335636154289	118	112	125	91	105	116	0.0391479562464019	119	98	103	92	98	136	0.135866436384571	131	125	126	86	99	101	0.0322394933793897	123	114	105	103	88	122	0.0921128382268279
91	120	82	102	92	108	138	0.151986183074266	118	103	101	119	113	114	0.0322394933793897	128	96	103	79	94	136	0.179620034542314	111	110	122	96	110	120	0.0276338514680483	118	106	115	96	99	124	0.0782959124928037	127	104	87	101	99	128	0.135866436384571	125	120	108	91	97	117	0.0782959124928037
92	135	126	95	75	81	127	0.168105929763961	131	109	113	81	99	118	0.110535405872193	132	99	91	105	97	122	0.1335636154289	112	101	132	83	106	127	0.0644789867587795	128	101	105	103	89	123	0.119746689694876	118	120	111	86	117	115	0.0368451352907312	134	106	120	79	92	118	0.122049510650547
93	105	109	102	98	107	137	0.0782959124928037	131	100	111	86	95	123	0.1335636154289	117	111	103	85	113	127	0.0875071963154865	134	85	115	98	98	118	0.124352331606218	133	89	111	101	103	115	0.105929763960852	125	104	101	103	94	124	0.110535405872193	111	105	122	103	95	127	0.0575705238917674
94	105	114	116	98	98	132	0.0552677029360967	118	87	115	98	94	135	0.128957973517559	135	111	93	74	86	133	0.19804260218768	129	91	97	109	95	125	0.1335636154289	132	85	105	93	88	133	0.181922855497985	124	116	97	98	86	128	0.122049510650547	129	90	106	92	87	134	0.172711571675302
95	120	118	132	91	99	110	0.023028209556707	124	113	114	70	105	125	0.110535405872193	133	111	93	76	98	128	0.16580310880829	127	129	93	92	96	118	0.0921128382268279	119	90	109	86	97	140	0.156591824985607	125	106	110	90	93	126	0.117443868739205	127	107	106	73	108	126	0.128957973517559
96	120	105	111	83	98	132	0.122049510650547	127	100	106	102	103	118	0.0898100172711572	125	100	113	78	93	133	0.151986183074266	116	91	102	95	95	143	0.154289004029937	134	81	109	91	85	133	0.193436960276338	120	130	110	92	98	115	0.0460564191134139	120	104	102	91	115	124	0.0875071963154865
97	123	119	104	84	103	122	0.0921128382268279	107	110	115	101	102	129	0.0506620610247553	126	96	117	89	90	128	0.1335636154289	131	93	104	94	97	125	0.142774899251583	118	107	101	94	92	135	0.128957973517559	116	97	114	102	97	129	0.0921128382268279	118	105	112	110	93	122	0.0690846286701209
98	124	98	106	84	88	138	0.170408750719631	130	108	131	103	114	92	-0.0138169257340243	118	98	116	92	96	131	0.110535405872193	119	116	111	108	97	115	0.0414507772020726	113	124	104	97	95	127	0.0690846286701209	139	115	100	79	106	111	0.115141047783535	120	123	105	88	108	118	0.0598733448474382
99	108	98	111	86	113	138	0.0967184801381693	116	118	102	87	85	138	0.1335636154289	126	109	96	88	91	132	0.151986183074266	130	120	109	96	90	113	0.0805987334484743	125	95	128	87	90	125	0.115141047783535	110	116	112	91	99	131	0.0736902705814623	115	96	124	79	91	140	0.138169257340242
100	137	108	92	92	84	125	0.170408750719631	122	117	117	99	87	118	0.0690846286701209	137	95	102	75	76	139	0.234887737478411	135	105	118	91	102	107	0.0782959124928037	105	102	101	100	99	144	0.110535405872193	132	99	121	91	106	110	0.075993091537133	109	117	111	92	90	136	0.0921128382268279
101	122	124	103	83	104	121	0.082901554404145	127	99	114	87	82	132	0.156591824985607	123	94	120	107	82	126	0.108232584916523	135	100	105	81	78	133	0.19804260218768	128	104	94	93	94	130	0.149683362118595	112	96	108	117	105	125	0.0552677029360967	127	97	92	93	96	134	0.16580310880829
102	116	110	109	95	106	124	0.0690846286701209	118	117	104	104	93	123	0.0736902705814623	123	103	121	86	81	132	0.135866436384571	113	122	114	90	96	126	0.0644789867587795	116	107	113	104	96	124	0.0690846286701209	119	126	110	104	98	112	0.0276338514680483	105	106	107	95	76	153	0.151986183074266
103	135	112	134	71	98	108	0.0805987334484743	134	116	108	88	92	114	0.105929763960852	119	80	120	90	98	137	0.142774899251583	122	118	114	85	87	126	0.105929763960852	114	94	128	77	93	140	0.1335636154289	104	100	124	81	119	134	0.0598733448474382	115	105	106	91	96	136	0.119746689694876
104	137	116	108	86	91	113	0.112838226827864	133	105	101	96	98	117	0.115141047783535	133	106	100	77	105	123	0.142774899251583	111	114	111	79	109	133	0.0852043753598157	131	90	113	94	88	127	0.149683362118595	127	107	110	85	108	118	0.0921128382268279	123	104	111	72	91	138	0.16580310880829
105	120	109	107	82	86	138	0.151986183074266	142	109	119	87	89	106	0.105929763960852	122	103	115	76	100	131	0.128957973517559	140	116	94	93	89	114	0.1335636154289	103	117	117	88	100	136	0.0644789867587795	117	114	119	91	88	127	0.0875071963154865	117	105	106	88	101	133	0.115141047783535
106	129	96	112	85	99	125	0.1335636154289	124	108	99	108	101	118	0.0782959124928037	129	91	114	82	102	127	0.140472078295912	135	101	118	101	90	110	0.0921128382268279	104	122	109	94	107	130	0.0414507772020726	132	105	108	84	99	120	0.124352331606218	102	132	119	94	101	125	0.00921128382268273
107	128	110	88	85	95	133	0.16580310880829	127	104	112	90	98	121	0.105929763960852	138	112	104	78	76	127	0.184225676453656	113	122	105	81	108	129	0.0782959124928037	126	90	104	97	89	134	0.161197466896949	123	112	113	88	85	128	0.119746689694876	123	111	95	92	105	126	0.108232584916523
108	129	111	91	98	88	127	0.142774899251583	124	126	110	92	95	115	0.0621761658031089	110	113	121	99	95	126	0.0506620610247553	119	110	119	83	96	127	0.0967184801381693	125	88	131	90	97	122	0.101324122049511	130	111	115	84	107	112	0.075993091537133	132	114	122	96	99	103	0.0437535981577433
109	123	119	108	84	97	123	0.0967184801381693	134	109	113	106	96	104	0.0598733448474382	128	121	96	99	80	124	0.124352331606218	126	110	93	85	108	126	0.124352331606218	120	99	112	88	89	136	0.142774899251583	104	119	114	109	110	120	-0.00460564191134142	128	104	108	100	99	117	0.0898100172711572
110	116	110	119	90	93	128	0.0875071963154865	118	128	100	98	106	116	0.0414507772020726	154	101	116	82	85	104	0.151986183074266	118	120	124	81	103	118	0.0506620610247553	121	97	107	107	77	135	0.142774899251583	111	137	100	91	98	126	0.0552677029360967	117	96	128	86	106	125	0.0782959124928037
111	112	122	100	102	114	119	0.0276338514680483	125	91	99	86	106	134	0.156591824985607	128	103	85	81	86	145	0.218767990788716	120	106	99	87	102	133	0.128957973517559	111	108	118	102	102	124	0.0460564191134139	126	99	102	90	104	127	0.126655152561888	120	104	116	85	100	128	0.103626943005181
112	98	91	134	96	118	133	0.0253310305123777	122	119	120	81	102	117	0.0644789867587795	128	107	107	93	82	128	0.140472078295912	123	94	107	94	121	119	0.0782959124928037	129	90	104	93	113	121	0.115141047783535	129	129	109	87	87	115	0.0875071963154865	120	125	97	98	105	118	0.0575705238917674
113	122	109	102	87	108	125	0.101324122049511	135	107	98	87	98	120	0.138169257340242	128	102	110	85	83	132	0.161197466896949	104	111	105	95	119	131	0.0460564191134139	135	102	87	81	96	132	0.193436960276338	115	117	103	92	102	128	0.082901554404145	122	93	98	104	111	125	0.101324122049511
114	137	110	105	83	94	117	0.1335636154289	108	120	120	99	85	130	0.0598733448474382	131	99	101	117	93	114	0.0921128382268279	137	109	113	74	98	116	0.128957973517559	139	89	119	99	86	115	0.13126079447323	110	122	121	75	96	133	0.082901554404145	129	92	103	114	97	118	0.101324122049511
115	110	105	124	113	108	115	0	124	93	110	92	92	133	0.145077720207254	123	87	116	87	90	137	0.161197466896949	115	111	99	100	96	132	0.101324122049511	117	93	106	90	96	141	0.149683362118595	129	110	117	82	83	125	0.1335636154289	134	104	108	105	79	118	0.124352331606218
116	132	108	119	114	83	106	0.0598733448474382	120	103	117	90	87	132	0.122049510650547	106	115	118	83	99	137	0.0805987334484743	120	99	112	101	90	129	0.110535405872193	126	122	111	88	91	118	0.0875071963154865	119	115	118	82	108	120	0.0621761658031089	101	108	126	108	90	133	0.0414507772020726
117	123	107	111	86	88	131	0.1335636154289	117	96	103	89	100	139	0.142774899251583	132	100	87	98	97	127	0.156591824985607	116	103	102	91	102	135	0.119746689694876	119	109	106	79	96	136	0.138169257340242	115	114	117	96	93	125	0.0690846286701209	125	113	108	95	92	121	0.0967184801381693
118	129	89	105	89	91	134	0.175014392630973	120	106	99	91	90	137	0.147380541162925	119	90	104	89	87	146	0.184225676453656	118	99	113	96	104	126	0.0875071963154865	122	89	107	78	88	147	0.202648244099021	125	110	106	89	109	118	0.082901554404145	127	92	118	100	102	117	0.0875071963154865
119	127	94	112	88	98	127	0.1335636154289	117	104	111	102	103	123	0.0690846286701209	128	90	123	100	88	122	0.112838226827864	98	108	109	88	99	150	0.105929763960852	120	113	111	103	79	127	0.101324122049511	119	115	124	102	91	115	0.0414507772020726	111	97	104	101	102	137	0.105929763960852
120	119	111	96	76	91	144	0.175014392630973	129	99	103	96	93	126	0.135866436384571	123	96	93	75	118	136	0.156591824985607	127	112	107	85	118	112	0.0644789867587795	124	125	101	99	91	118	0.0782959124928037	132	116	101	83	97	120	0.122049510650547	128	108	110	88	104	117	0.0921128382268279
121	127	116	98	104	92	118	0.0921128382268279	126	115	120	84	99	115	0.0736902705814623	125	92	120	103	85	125	0.115141047783535	123	104	108	91	75	138	0.16580310880829	126	113	95	95	123	111	0.0552677029360967	122	114	114	81	107	120	0.0782959124928037	112	116	94	105	99	131	0.082901554404145
122	135	100	99	85	101	123	0.149683362118595	131	100	116	75	101	123	0.1335636154289	116	118	88	94	100	134	0.115141047783535	124	100	125	87	76	132	0.142774899251583	124	91	105	86	92	139	0.175014392630973	132	105	109	89	106	114	0.0944156591824986	120	107	120	95	96	121	0.0736902705814623
123	116	102	127	95	110	117	0.0368451352907312	119	103	115	81	89	137	0.142774899251583	129	94	108	88	76	138	0.193436960276338	127	103	108	113	90	116	0.082901554404145	99	103	116	97	113	137	0.0483592400690846	111	110	130	114	86	119	0.023028209556707	126	97	111	89	91	130	0.142774899251583
124	119	109	116	95	87	128	0.0990213010938399	131	103	101	77	115	121	0.124352331606218	124	109	108	76	93	133	0.147380541162925	120	115	114	97	96	119	0.0644789867587795	113	110	110	91	99	132	0.0921128382268279	102	121	125	113	101	118	-0.0230282095567069	137	98	135	75	82	118	0.138169257340242
125	117	112	108	113	96	119	0.0483592400690846	109	106	106	97	125	124	0.0368451352907312	114	105	106	96	87	139	0.128957973517559	107	90	119	98	113	133	0.0690846286701209	122	111	106	99	82	129	0.119746689694876	102	117	101	118	125	118	-0.0253310305123777	120	107	113	75	100	133	0.126655152561888
126	118	105	117	96	94	126	0.0875071963154865	113	122	111	89	94	129	0.0782959124928037	108	118	108	88	94	138	0.0967184801381693	121	114	112	100	91	121	0.075993091537133	122	100	98	100	96	131	0.128957973517559	107	121	126	98	119	111	-0.0322394933793897	122	107	87	92	92	139	0.16580310880829
127	116	110	132	87	105	117	0.0368451352907312	122	122	117	94	112	106	0.0115141047783534	121	94	105	84	83	146	0.193436960276338	120	129	111	98	98	112	0.0322394933793897	108	108	102	100	109	133	0.0713874496257916	115	110	107	84	104	133	0.103626943005181	120	107	115	74	108	128	0.105929763960852
128	126	115	107	103	91	116	0.0782959124928037	115	102	121	106	88	127	0.075993091537133	133	88	97	95	88	133	0.188831318364997	126	98	106	91	93	130	0.142774899251583	120	113	88	88	105	133	0.128957973517559	119	118	107	103	96	119	0.0598733448474382	119	99	98	97	85	142	0.163500287852619
129	135	112	100	102	82	117	0.124352331606218	128	107	123	78	100	118	0.0967184801381693	126	111	120	83	88	123	0.110535405872193	115	121	128	90	89	121	0.0506620610247553	133	121	127	93	83	105	0.0598733448474382	103	109	133	89	111	126	0.0184225676453656	116	95	128	100	92	127	0.0805987334484743
130	100	118	142	87	101	126	0.00460564191134142	132	105	114	82	98	119	0.117443868739205	126	86	107	92	81	141	0.193436960276338	134	103	103	78	102	123	0.147380541162925	130	86	114	83	91	133	0.175014392630973	129	88	110	87	92	133	0.168105929763961	136	97	97	101	95	119	0.138169257340242
131	107	110	116	108	94	129	0.0506620610247553	128	102	110	92	102	119	0.101324122049511	136	107	106	91	98	113	0.110535405872193	129	93	107	89	107	123	0.124352331606218	119	96	109	86	92	140	0.154289004029937	130	105	102	86	92	128	0.149683362118595	134	121	110	86	109	103	0.0552677029360967
132	123	117	118	87	84	124	0.101324122049511	126	97	124	86	97	122	0.105929763960852	126	100	107	93	94	127	0.128957973517559	132	96	137	81	97	113	0.0898100172711572	118	101	100	91	110	131	0.110535405872193	127	101	131	78	96	120	0.101324122049511	124	91	103	103	97	129	0.128957973517559
133	107	117	108	98	97	133	0.0690846286701209	120	112	131	105	107	103	-0.0115141047783534	116	108	110	85	79	143	0.156591824985607	117	113	124	101	97	116	0.0345423143350604	113	97	121	95	103	129	0.0782959124928037	126	125	108	87	102	113	0.0644789867587795	110	122	104	75	105	137	0.101324122049511
134	130	129	118	92	88	107	0.052964881980426	122	109	114	93	106	117	0.0644789867587795	120	102	94	95	97	136	0.142774899251583	122	115	118	81	92	125	0.101324122049511	122	96	99	74	105	141	0.175014392630973	111	101	126	95	110	123	0.0414507772020726	129	112	110	94	98	114	0.082901554404145
135	105	102	110	87	107	142	0.101324122049511	121	115	117	89	101	118	0.0644789867587795	124	96	127	96	90	122	0.0944156591824986	106	122	112	91	97	133	0.0644789867587795	125	104	99	97	92	129	0.1335636154289	110	95	122	99	104	130	0.0690846286701209	119	110	98	89	93	136	0.138169257340242
136	115	113	105	104	118	115	0.023028209556707	126	115	97	102	97	119	0.0898100172711572	108	127	97	92	98	135	0.082901554404145	118	108	130	97	81	124	0.0782959124928037	134	111	106	94	87	117	0.119746689694876	121	108	122	96	94	119	0.0690846286701209	130	96	107	88	88	131	0.163500287852619
137	128	96	101	90	91	133	0.16580310880829	125	103	124	90	95	119	0.0875071963154865	110	109	112	93	111	128	0.0575705238917674	118	103	109	97	81	137	0.138169257340242	118	104	115	92	92	131	0.108232584916523	106	106	105	109	108	130	0.0506620610247553	121	109	96	116	101	118	0.0644789867587795
138	131	103	95	81	107	126	0.147380541162925	124	103	113	104	92	120	0.0875071963154865	124	90	119	84	83	138	0.170408750719631	109	121	111	99	92	130	0.0621761658031089	129	98	105	96	78	133	0.168105929763961	129	106	112	76	104	122	0.119746689694876	122	103	112	102	97	121	0.082901554404145
139	130	93	86	91	106	132	0.170408750719631	116	122	99	95	90	131	0.101324122049511	112	110	102	93	98	137	0.108232584916523	111	104	105	84	114	136	0.0990213010938399	133	106	108	105	82	117	0.112838226827864	121	121	122	100	89	113	0.0414507772020726	115	104	122	82	106	128	0.082901554404145
140	123	93	107	110	100	122	0.0921128382268279	123	109	117	86	90	126	0.110535405872193	113	119	100	85	80	145	0.151986183074266	137	99	111	82	88	123	0.161197466896949	112	111	106	96	103	130	0.0782959124928037	115	106	113	94	109	124	0.0644789867587795	117	97	109	91	85	142	0.156591824985607
141	122	115	108	89	96	124	0.0967184801381693	129	87	94	99	96	133	0.170408750719631	129	83	99	107	110	122	0.117443868739205	128	101	120	88	92	122	0.112838226827864	108	99	118	88	103	138	0.0967184801381693	125	101	111	90	92	128	0.128957973517559	121	105	120	102	79	126	0.101324122049511
142	127	100	118	79	101	124	0.119746689694876	124	95	119	101	105	116	0.0690846286701209	113	111	124	107	99	117	0.0207253886010363	127	119	88	88	106	123	0.112838226827864	115	97	117	82	106	134	0.110535405872193	113	99	122	92	102	130	0.0805987334484743	113	107	82	111	94	140	0.128957973517559
143	137	103	105	85	96	119	0.140472078295912	116	97	122	87	104	129	0.0921128382268279	123	113	107	87	91	128	0.119746689694876	138	107	90	86	107	117	0.138169257340242	123	101	103	96	114	120	0.082901554404145	136	82	121	91	96	119	0.138169257340242	125	107	106	83	111	122	0.0990213010938399
144	130	89	115	86	96	127	0.147380541162925	119	119	104	93	83	132	0.117443868739205	112	111	115	90	114	123	0.0460564191134139	117	110	107	89	87	137	0.13126079447323	124	103	112	101	90	123	0.101324122049511	107	114	118	86	109	130	0.052964881980426	116	114	105	91	90	134	0.115141047783535
145	128	101	122	83	100	119	0.101324122049511	133	111	118	99	91	108	0.0713874496257916	131	104	96	92	96	125	0.142774899251583	117	133	106	97	90	120	0.0552677029360967	132	95	120	96	87	119	0.119746689694876	121	114	104	92	90	129	0.115141047783535	127	104	103	93	96	125	0.124352331606218
146	122	96	121	106	97	118	0.0690846286701209	109	120	137	80	111	117	0.00460564191134142	127	105	110	89	95	124	0.117443868739205	143	109	96	82	105	111	0.1335636154289	125	106	96	90	102	128	0.128957973517559	113	122	130	81	101	120	0.0368451352907312	123	112	116	105	94	114	0.052964881980426
147	124	113	115	102	98	112	0.0506620610247553	134	99	115	108	96	107	0.0736902705814623	112	109	101	102	85	140	0.122049510650547	124	101	100	89	100	131	0.138169257340242	120	106	83	97	98	138	0.151986183074266	115	107	115	107	99	121	0.0506620610247553	117	97	123	108	90	124	0.0736902705814623
148	115	106	121	80	108	128	0.0805987334484743	108	102	101	96	124	131	0.0621761658031089	133	88	107	77	80	141	0.225676453655728	127	113	113	103	96	111	0.0575705238917674	114	95	133	79	98	134	0.103626943005181	106	105	103	123	87	135	0.0736902705814623	119	107	118	97	108	116	0.0460564191134139
149	121	103	112	98	83	131	0.124352331606218	123	97	110	93	98	128	0.119746689694876	117	100	98	118	105	123	0.0667818077144502	116	105	110	88	95	135	0.119746689694876	131	108	109	69	97	128	0.154289004029937	110	119	117	111	97	118	0.0138169257340242	110	120	103	80	119	129	0.0644789867587795
150	123	103	115	102	92	121	0.0875071963154865	127	134	95	93	97	114	0.0713874496257916	116	101	111	98	108	125	0.0736902705814623	129	116	104	81	115	113	0.0782959124928037	137	106	90	84	81	133	0.204951065054692	132	119	108	84	110	108	0.0667818077144502	105	108	130	91	92	135	0.0667818077144502
151	122	96	106	104	87	132	0.13126079447323	133	106	122	106	96	102	0.0460564191134139	116	86	100	107	88	144	0.158894645941278	136	126	104	84	84	115	0.119746689694876	118	136	94	96	94	122	0.0690846286701209	132	103	103	82	93	128	0.158894645941278	120	115	93	91	107	127	0.101324122049511
152	128	99	110	90	96	125	0.126655152561888	125	94	92	98	90	138	0.175014392630973	137	101	120	68	97	120	0.147380541162925	130	117	119	101	79	112	0.0782959124928037	110	98	115	100	101	133	0.082901554404145	122	109	118	91	95	122	0.0852043753598157	125	104	119	96	83	124	0.110535405872193
153	125	108	114	101	106	111	0.0483592400690846	124	100	115	89	106	121	0.0921128382268279	112	107	104	108	107	125	0.0552677029360967	139	114	119	73	87	115	0.13126079447323	121	113	108	90	88	130	0.117443868739205	130	110	108	91	89	121	0.119746689694876	124	108	93	93	86	136	0.161197466896949
154	120	125	128	90	83	117	0.0552677029360967	130	107	121	102	94	108	0.0598733448474382	124	102	93	89	96	136	0.161197466896949	122	101	118	90	108	120	0.075993091537133	132	90	119	78	102	124	0.140472078295912	110	120	123	105	113	110	-0.0253310305123777	121	124	120	105	83	113	0.0414507772020726
155	118	97	116	91	96	132	0.115141047783535	128	114	105	89	100	118	0.0967184801381693	123	113	107	91	99	122	0.0921128382268279	110	103	113	87	80	149	0.154289004029937	117	110	114	85	99	129	0.0967184801381693	119	106	110	100	93	127	0.0944156591824986	137	124	102	84	95	111	0.103626943005181
156	124	117	91	108	104	116	0.0690846286701209	118	108	108	87	117	122	0.0690846286701209	110	103	102	94	89	146	0.142774899251583	123	97	92	94	103	134	0.147380541162925	135	86	84	78	83	150	0.274035693724813	125	114	114	83	90	125	0.112838226827864	123	110	92	90	89	137	0.158894645941278
157	122	96	93	110	107	125	0.101324122049511	121	96	106	99	109	124	0.0921128382268279	131	102	112	88	89	124	0.135866436384571	126	110	115	105	94	112	0.0598733448474382	125	95	112	95	85	132	0.145077720207254	114	105	113	94	121	120	0.0391479562464019	140	69	137	82	86	123	0.175014392630973
158	123	103	109	93	97	126	0.110535405872193	106	99	128	111	108	121	0.00921128382268273	113	112	102	92	100	134	0.101324122049511	116	98	111	106	89	132	0.105929763960852	110	107	103	90	102	139	0.110535405872193	105	116	115	101	90	134	0.0644789867587795	131	96	96	88	101	129	0.158894645941278
159	121	106	107	116	109	110	0.0276338514680483	142	96	127	87	89	109	0.117443868739205	105	107	97	87	97	151	0.142774899251583	123	105	102	103	104	120	0.082901554404145	122	98	105	94	123	118	0.0690846286701209	122	88	128	84	104	126	0.105929763960852	116	112	118	99	85	127	0.082901554404145
160	123	112	103	106	99	117	0.0690846286701209	130	101	111	84	101	122	0.122049510650547	128	98	109	91	107	120	0.103626943005181	124	102	119	82	99	125	0.110535405872193	124	110	106	95	72	135	0.154289004029937	124	115	123	67	102	123	0.0990213010938399	126	107	117	78	84	131	0.147380541162925
161	121	107	111	79	93	134	0.138169257340242	120	112	101	105	102	120	0.0690846286701209	101	105	116	94	98	143	0.0852043753598157	134	123	102	96	89	111	0.0921128382268279	117	101	113	96	98	129	0.0967184801381693	129	102	113	91	97	120	0.108232584916523	116	107	109	96	87	135	0.117443868739205
162	118	105	112	99	107	121	0.0621761658031089	121	102	128	109	93	113	0.0414507772020726	117	86	121	79	107	137	0.13126079447323	128	113	120	90	83	119	0.101324122049511	140	92	89	76	97	133	0.221070811744387	112	112	117	98	100	125	0.052964881980426	137	100	104	74	85	132	0.200345423143351
163	117	103	120	97	100	123	0.0690846286701209	127	117	105	87	104	117	0.0852043753598157	131	95	100	88	109	123	0.1335636154289	129	96	98	90	92	133	0.170408750719631	127	98	102	112	98	118	0.0921128382268279	125	92	134	100	96	114	0.0644789867587795	125	91	121	97	105	118	0.082901554404145
164	121	84	111	95	99	135	0.140472078295912	140	109	113	100	103	98	0.0575705238917674	125	80	96	94	96	142	0.193436960276338	123	115	105	96	102	118	0.0736902705814623	108	110	121	96	83	137	0.0921128382268279	130	124	105	100	81	115	0.0921128382268279	129	111	107	83	83	129	0.151986183074266
165	116	124	119	97	120	104	-0.0230282095567069	130	114	104	86	88	124	0.1335636154289	132	94	115	87	72	134	0.188831318364997	124	106	116	110	80	120	0.0875071963154865	133	86	112	92	92	126	0.156591824985607	115	120	124	81	92	127	0.075993091537133	117	94	127	84	106	128	0.0898100172711572
166	113	108	112	99	98	129	0.075993091537133	122	111	104	91	96	127	0.110535405872193	113	95	110	102	104	132	0.0898100172711572	120	106	102	92	108	126	0.0967184801381693	111	100	105	98	106	135	0.0944156591824986	112	110	121	107	103	118	0.0207253886010363	120	112	107	91	83	134	0.13126079447323
167	112	125	102	84	98	134	0.0944156591824986	108	108	128	91	89	134	0.0782959124928037	124	106	100	90	103	127	0.117443868739205	123	107	128	91	80	124	0.101324122049511	113	111	128	83	97	128	0.0713874496257916	131	102	117	75	100	122	0.128957973517559	119	99	122	80	109	126	0.0921128382268279
168	129	95	116	86	97	124	0.128957973517559	135	110	96	96	85	122	0.145077720207254	128	84	120	84	114	121	0.110535405872193	109	110	130	106	98	119	0.0138169257340242	120	88	114	94	92	136	0.142774899251583	136	101	121	95	101	105	0.0736902705814623	142	101	96	98	88	117	0.154289004029937
169	120	110	89	107	106	124	0.0875071963154865	116	109	119	92	95	127	0.0805987334484743	143	113	117	83	100	101	0.0852043753598157	111	96	105	88	109	140	0.119746689694876	113	114	115	94	87	132	0.0921128382268279	97	114	117	98	115	131	0.0138169257340242	124	109	96	89	96	131	0.138169257340242
170	121	105	109	100	96	124	0.0921128382268279	124	95	120	100	94	122	0.0944156591824986	118	110	120	91	95	124	0.0782959124928037	110	109	112	98	100	131	0.0713874496257916	111	109	127	107	97	119	0.023028209556707	123	92	120	82	102	129	0.124352331606218	116	115	106	98	94	128	0.0852043753598157
171	115	90	126	106	91	129	0.0852043753598157	121	103	116	100	101	119	0.0690846286701209	108	103	105	107	105	132	0.0690846286701209	122	104	107	92	99	127	0.110535405872193	123	96	100	88	95	138	0.163500287852619	124	123	110	78	101	120	0.0875071963154865	115	97	119	87	103	132	0.101324122049511
172	116	113	93	93	85	142	0.151986183074266	112	108	126	94	98	125	0.0552677029360967	123	99	107	92	100	128	0.119746689694876	111	105	107	101	124	121	0.029936672423719	119	107	109	83	97	133	0.124352331606218	127	114	123	92	83	117	0.0875071963154865	127	95	122	73	108	124	0.119746689694876
173	115	107	137	83	87	128	0.082901554404145	133	114	117	89	93	111	0.0852043753598157	120	104	101	84	111	130	0.115141047783535	119	115	105	103	99	120	0.0644789867587795	128	105	105	88	101	123	0.117443868739205	131	110	103	98	99	114	0.0921128382268279	128	107	107	90	86	127	0.138169257340242
174	126	100	94	94	100	130	0.142774899251583	119	116	105	104	103	117	0.0506620610247553	138	114	113	67	102	114	0.124352331606218	124	115	107	93	87	125	0.110535405872193	135	115	105	98	90	111	0.0967184801381693	137	119	115	82	96	107	0.0875071963154865	134	109	128	98	83	107	0.0736902705814623
175	111	133	102	97	102	122	0.0368451352907312	121	121	112	81	76	134	0.138169257340242	127	91	121	85	103	123	0.115141047783535	137	108	111	87	90	115	0.124352331606218	122	118	115	90	95	119	0.0736902705814623	130	101	108	92	98	121	0.117443868739205	118	107	110	100	83	132	0.115141047783535
176	121	102	123	92	105	118	0.0644789867587795	127	109	115	86	98	119	0.0967184801381693	126	122	109	87	88	121	0.101324122049511	120	88	107	96	95	137	0.147380541162925	114	113	101	99	93	133	0.101324122049511	135	99	94	72	93	136	0.211859527921704	111	96	122	94	110	128	0.0644789867587795
177	133	118	120	77	82	119	0.122049510650547	119	131	107	116	72	118	0.0552677029360967	132	126	107	81	90	116	0.105929763960852	113	122	125	103	102	111	-0.00460564191134142	122	103	114	112	104	112	0.0391479562464019	110	100	142	103	105	115	0	117	92	105	102	101	133	0.115141047783535
178	110	120	116	92	97	128	0.0575705238917674	124	99	108	79	106	130	0.1335636154289	118	113	113	101	86	126	0.0852043753598157	115	101	105	92	118	127	0.0782959124928037	118	93	144	78	104	123	0.0713874496257916	127	103	123	102	89	115	0.075993091537133	130	94	116	95	101	117	0.101324122049511
179	116	107	117	105	101	119	0.0460564191134139	131	95	112	112	85	117	0.105929763960852	132	88	105	91	92	130	0.170408750719631	131	103	119	101	95	110	0.0736902705814623	105	101	111	90	101	144	0.108232584916523	113	117	112	92	99	127	0.0690846286701209	123	88	89	82	114	141	0.177317213586644
180	125	110	105	97	118	110	0.0460564191134139	119	106	112	92	112	120	0.0644789867587795	120	98	112	65	73	156	0.234887737478411	122	84	115	89	104	132	0.1335636154289	100	101	102	101	94	151	0.119746689694876	121	128	127	86	107	105	0.00460564191134142	117	92	105	97	94	139	0.142774899251583
181	119	114	107	87	78	138	0.147380541162925	135	111	109	83	102	113	0.103626943005181	107	117	136	90	95	124	0.0276338514680483	108	108	120	98	102	128	0.0506620610247553	124	110	141	86	101	107	0.0276338514680483	114	105	110	112	99	123	0.0552677029360967	126	127	101	96	94	115	0.0736902705814623
182	118	99	117	87	96	133	0.117443868739205	124	117	113	85	94	122	0.0944156591824986	119	102	115	89	91	133	0.122049510650547	135	107	116	83	73	126	0.163500287852619	133	94	100	98	112	115	0.105929763960852	144	107	112	86	108	100	0.0852043753598157	129	94	129	82	96	121	0.112838226827864
183	124	101	126	81	95	125	0.108232584916523	113	104	108	113	109	120	0.0368451352907312	118	99	87	81	108	145	0.172711571675302	122	122	115	102	90	114	0.0483592400690846	121	103	114	103	92	123	0.0875071963154865	120	106	102	94	93	133	0.126655152561888	114	103	108	86	109	133	0.101324122049511
184	125	109	101	86	112	121	0.0967184801381693	126	112	121	99	81	118	0.0852043753598157	132	112	106	95	71	126	0.151986183074266	129	89	112	115	88	119	0.105929763960852	125	100	121	70	101	129	0.1335636154289	124	126	118	83	95	115	0.0644789867587795	132	97	114	100	99	113	0.0921128382268279
185	122	104	117	92	98	123	0.0898100172711572	118	114	120	80	105	123	0.0713874496257916	132	105	89	84	105	127	0.154289004029937	125	97	102	83	102	133	0.151986183074266	122	91	121	101	93	125	0.101324122049511	132	99	105	91	97	122	0.1335636154289	101	111	116	111	100	130	0.0276338514680483
186	127	113	94	93	93	127	0.13126079447323	124	125	96	75	96	130	0.1335636154289	124	90	112	89	99	131	0.138169257340242	135	103	98	72	79	139	0.225676453655728	130	89	96	103	100	126	0.142774899251583	114	118	118	104	90	121	0.0460564191134139	123	113	108	94	99	120	0.082901554404145
187	112	112	96	97	90	141	0.126655152561888	128	114	107	97	103	112	0.0667818077144502	125	94	99	99	96	131	0.142774899251583	119	123	127	90	85	119	0.0575705238917674	104	130	104	99	119	120	-0.00460564191134142	121	119	124	75	108	116	0.0552677029360967	125	99	108	98	97	124	0.110535405872193
188	110	89	138	100	99	127	0.0552677029360967	115	105	119	95	83	134	0.110535405872193	118	102	95	82	91	147	0.184225676453656	143	102	107	86	87	116	0.156591824985607	132	105	119	87	82	122	0.13126079447323	114	105	112	94	95	133	0.101324122049511	115	111	137	89	93	120	0.0460564191134139
189	121	98	104	87	111	129	0.115141047783535	125	109	108	105	90	119	0.0875071963154865	125	115	91	87	101	128	0.128957973517559	121	108	99	91	89	136	0.145077720207254	115	99	112	107	91	131	0.0944156591824986	132	100	130	102	103	101	0.0345423143350604	133	120	118	102	86	104	0.0552677029360967
190	125	96	119	84	92	130	0.135866436384571	148	86	115	100	101	101	0.110535405872193	128	93	85	102	88	138	0.188831318364997	139	105	94	86	93	122	0.16580310880829	116	102	112	85	98	136	0.122049510650547	121	101	110	98	111	119	0.0690846286701209	129	113	108	88	98	118	0.0990213010938399
191	113	100	126	91	97	130	0.082901554404145	124	118	114	88	91	121	0.0898100172711572	129	102	96	102	102	120	0.110535405872193	116	100	104	103	100	131	0.0990213010938399	120	104	109	88	107	126	0.0967184801381693	131	111	105	103	89	115	0.0967184801381693	124	91	96	85	86	147	0.211859527921704
192	118	98	109	106	91	130	0.105929763960852	124	87	112	103	103	124	0.103626943005181	116	103	99	82	102	141	0.147380541162925	127	107	116	94	86	122	0.108232584916523	111	97	113	77	107	142	0.128957973517559	121	110	120	68	104	128	0.110535405872193	135	103	121	107	79	110	0.0921128382268279
193	119	127	117	91	87	120	0.0644789867587795	113	106	96	109	115	124	0.0552677029360967	119	104	98	92	89	140	0.154289004029937	116	122	114	90	105	119	0.0437535981577433	129	104	126	78	92	121	0.115141047783535	114	127	118	107	100	110	-0.00460564191134142	125	117	108	87	104	117	0.0782959124928037
194	135	109	100	87	96	119	0.1335636154289	125	111	115	87	95	121	0.0967184801381693	110	90	99	88	99	152	0.170408750719631	117	120	122	108	86	115	0.0322394933793897	107	97	105	98	90	148	0.138169257340242	119	117	122	90	82	126	0.0898100172711572	129	101	122	87	93	120	0.108232584916523
195	128	119	101	85	87	126	0.1335636154289	125	113	116	95	100	113	0.0598733448474382	114	124	120	104	82	121	0.0460564191134139	125	93	115	108	95	120	0.0898100172711572	133	86	97	100	104	124	0.145077720207254	139	95	119	83	98	114	0.126655152561888	114	96	120	109	89	129	0.082901554404145
196	115	111	121	98	96	122	0.0552677029360967	148	98	108	95	91	106	0.1335636154289	136	101	101	86	84	128	0.179620034542314	135	114	111	77	93	118	0.126655152561888	105	96	120	97	97	140	0.0921128382268279	97	126	113	100	111	128	0	135	112	115	91	99	107	0.075993091537133
197	146	122	96	90	88	106	0.124352331606218	133	107	103	85	95	122	0.138169257340242	128	101	116	80	90	129	0.145077720207254	128	97	102	87	121	119	0.0990213010938399	135	102	111	84	85	124	0.156591824985607	129	114	121	97	77	117	0.0944156591824986	112	111	103	111	113	119	0.0276338514680483
198	122	114	113	90	97	121	0.082901554404145	122	96	125	98	93	122	0.0875071963154865	123	84	109	82	92	144	0.191134139320668	113	93	128	93	98	131	0.0875071963154865	121	110	131	80	85	126	0.101324122049511	134	124	96	92	98	111	0.0921128382268279	140	110	112	83	90	113	0.126655152561888
199	105	110	129	99	112	120	0	121	100	102	106	90	130	0.119746689694876	138	83	105	95	91	125	0.175014392630973	113	103	114	89	107	131	0.0852043753598157	113	99	116	83	98	139	0.124352331606218	111	110	114	87	107	130	0.0736902705814623	116	109	107	97	83	136	0.124352331606218
200	118	122	117	87	102	118	0.0506620610247553	123	112	93	101	109	120	0.0805987334484743	129	95	108	89	89	131	0.158894645941278	122	118	111	93	89	123	0.0898100172711572	129	103	111	100	98	115	0.0875071963154865	118	100	106	114	96	124	0.0782959124928037	133	107	117	86	94	115	0.105929763960852
[truncated: 651 more columns]
