# Supplementary material for: Experimental benchmarking of quantum state overlap estimation strategies with photonic systems
Source: Light Sci Appl. 2025 Feb 12;14:83. doi: 10.1038/s41377-025-01755-8 (PMC11814415; doi:10.1038/s41377-025-01755-8)
Supplement: Supplementary file 3 — Dataset all [file 41377_2025_1755_MOESM3_ESM.zip › overlap_estimation_data/4_OST_data/OST_c02.csv]

Data No.	Pass1_Counts (m =1)	Fail1_Counts (m =1)	Fail2_Counts (m =1)	Fail3_Counts (m =1)	Fail4_Counts (m =1)	Pass2_Counts (m =1)	Estimated overlaps (m =1)	Pass1_Counts (m =2)	Fail1_Counts (m =2)	Fail2_Counts (m =2)	Fail3_Counts (m =2)	Fail4_Counts (m =2)	Pass2_Counts (m =2)	Estimated overlaps (m =2)	Pass1_Counts (m =3)	Fail1_Counts (m =3)	Fail2_Counts (m =3)	Fail3_Counts (m =3)	Fail4_Counts (m =3)	Pass2_Counts (m =3)	Estimated overlaps (m =3)	Pass1_Counts (m =4)	Fail1_Counts (m =4)	Fail2_Counts (m =4)	Fail3_Counts (m =4)	Fail4_Counts (m =4)	Pass2_Counts (m =4)	Estimated overlaps (m =4)	Pass1_Counts (m =5)	Fail1_Counts (m =5)	Fail2_Counts (m =5)	Fail3_Counts (m =5)	Fail4_Counts (m =5)	Pass2_Counts (m =5)	Estimated overlaps (m =5)	Pass1_Counts (m =6)	Fail1_Counts (m =6)	Fail2_Counts (m =6)	Fail3_Counts (m =6)	Fail4_Counts (m =6)	Pass2_Counts (m =6)	Estimated overlaps (m =6)	Pass1_Counts (m =7)	Fail1_Counts (m =7)	Fail2_Counts (m =7)	Fail3_Counts (m =7)	Fail4_Counts (m =7)	Pass2_Counts (m =7)	Estimated overlaps (m =7)
1	124	91	115	89	83	137	0.16580310880829	147	102	101	81	74	124	0.211859527921704	142	73	109	90	70	137	0.248704663212435	121	91	96	81	73	159	0.251007484168106	135	85	96	97	74	139	0.225676453655728	137	82	107	82	85	135	0.216465169833046	133	88	96	89	75	143	0.234887737478411
2	119	89	97	97	86	147	0.186528497409326	127	94	98	74	93	144	0.209556706966033	128	98	104	84	96	131	0.156591824985607	129	101	112	85	92	126	0.138169257340242	146	86	91	69	86	138	0.271732872769142	127	85	121	83	89	134	0.16580310880829	140	87	115	80	85	127	0.191134139320668
3	128	88	101	77	96	141	0.202648244099021	152	90	93	74	79	130	0.262521588946459	129	103	85	91	81	141	0.207253886010363	130	85	103	94	83	138	0.195739781232009	133	70	105	85	90	142	0.23028209556707	121	92	88	76	96	153	0.225676453655728	150	97	97	70	82	127	0.239493379389753
4	124	97	106	98	85	133	0.147380541162925	136	105	81	79	85	139	0.23028209556707	133	101	107	73	85	134	0.193436960276338	116	108	98	92	100	135	0.119746689694876	129	80	99	104	81	139	0.19804260218768	131	106	98	64	74	148	0.248704663212435	114	94	102	93	101	141	0.138169257340242
5	135	94	91	72	75	149	0.271732872769142	133	85	82	64	100	152	0.274035693724813	154	92	89	82	85	122	0.234887737478411	114	72	98	88	88	163	0.239493379389753	140	83	102	71	86	139	0.248704663212435	138	99	89	73	89	137	0.23028209556707	137	126	97	76	71	128	0.184225676453656
6	132	97	89	83	79	144	0.234887737478411	132	84	95	65	82	155	0.285549798503166	139	85	88	87	96	133	0.216465169833046	142	100	96	85	83	126	0.19804260218768	149	88	88	85	72	135	0.269430051813472	130	97	110	88	84	131	0.163500287852619	157	92	103	80	83	114	0.211859527921704
7	140	99	95	78	81	134	0.223373632700058	131	98	97	85	77	141	0.214162348877375	128	91	105	89	87	136	0.179620034542314	146	93	89	90	82	127	0.221070811744387	144	82	107	91	68	132	0.234887737478411	139	86	92	81	79	142	0.257915947035118	137	84	88	74	84	148	0.276338514680484
8	134	103	95	71	79	142	0.234887737478411	140	76	90	65	91	149	0.294761082325849	134	96	102	95	77	131	0.184225676453656	137	93	115	66	80	136	0.221070811744387	118	90	88	77	77	166	0.271732872769142	132	101	107	68	92	134	0.188831318364997	133	78	86	85	75	155	0.290155440414508
9	131	91	105	74	91	139	0.204951065054692	118	87	122	70	85	150	0.19804260218768	139	99	96	94	85	124	0.175014392630973	126	92	116	89	85	133	0.156591824985607	131	92	106	84	84	136	0.193436960276338	127	89	91	110	94	131	0.151986183074266	134	95	88	93	106	125	0.156591824985607
10	132	91	102	84	90	135	0.191134139320668	142	79	106	79	76	138	0.253310305123777	134	99	86	84	89	137	0.211859527921704	134	108	110	69	83	131	0.184225676453656	135	97	97	79	71	143	0.244099021301094	124	93	97	80	96	143	0.193436960276338	126	94	90	87	82	148	0.223373632700058
11	141	101	101	80	76	130	0.211859527921704	129	92	88	94	88	140	0.202648244099021	129	89	87	80	77	155	0.269430051813472	128	100	82	81	88	147	0.227979274611399	130	87	101	87	85	140	0.207253886010363	141	93	92	74	77	141	0.262521588946459	130	101	105	84	75	138	0.195739781232009
12	112	88	109	75	105	150	0.168105929763961	135	101	88	94	86	131	0.186528497409326	136	84	96	88	76	142	0.244099021301094	128	95	91	84	84	145	0.221070811744387	142	82	108	83	75	134	0.234887737478411	138	92	90	85	81	138	0.234887737478411	127	95	101	91	89	135	0.170408750719631
13	136	93	101	75	81	139	0.23028209556707	131	101	83	86	76	146	0.239493379389753	139	102	92	84	80	132	0.211859527921704	134	90	93	77	82	145	0.248704663212435	124	110	85	75	85	149	0.218767990788716	127	93	101	78	71	152	0.246401842256765	133	90	104	80	84	138	0.211859527921704
14	135	79	102	104	84	131	0.186528497409326	136	78	78	95	73	152	0.290155440414508	130	93	105	95	97	125	0.138169257340242	149	101	92	91	74	122	0.211859527921704	142	88	88	71	82	144	0.278641335636154	114	82	99	83	101	154	0.195739781232009	134	90	76	89	91	143	0.239493379389753
15	116	94	105	89	102	139	0.138169257340242	140	90	99	66	70	148	0.287852619458837	133	102	84	81	109	129	0.170408750719631	128	81	105	77	85	148	0.234887737478411	150	85	98	95	66	128	0.244099021301094	134	97	97	66	87	143	0.237190558434082	136	95	100	95	84	127	0.175014392630973
16	140	103	99	84	86	124	0.179620034542314	148	110	100	77	67	125	0.221070811744387	132	88	103	94	85	133	0.184225676453656	128	91	113	69	94	139	0.191134139320668	134	98	93	78	80	142	0.23258491652274	128	89	83	83	97	146	0.225676453655728	128	82	115	83	92	136	0.179620034542314
17	132	124	84	93	80	128	0.158894645941278	129	106	99	76	79	141	0.207253886010363	133	91	94	103	76	135	0.19804260218768	116	97	105	93	85	144	0.161197466896949	147	103	83	79	93	124	0.211859527921704	130	105	99	74	74	144	0.225676453655728	143	97	86	78	89	132	0.23028209556707
18	133	102	115	76	73	134	0.193436960276338	138	83	88	70	86	149	0.283246977547496	130	98	102	87	98	128	0.149683362118595	118	86	96	77	87	159	0.239493379389753	114	94	108	89	93	144	0.151986183074266	141	92	98	85	105	119	0.161197466896949	124	101	92	97	74	144	0.19804260218768
19	132	103	85	96	84	134	0.188831318364997	131	89	96	83	80	145	0.234887737478411	144	99	95	89	89	120	0.179620034542314	148	86	97	103	93	113	0.163500287852619	134	92	107	58	98	139	0.218767990788716	131	86	87	64	84	159	0.29706390328152	123	104	117	77	82	137	0.161197466896949
20	133	99	96	66	78	148	0.255613126079447	142	92	81	90	85	134	0.234887737478411	133	89	109	75	101	130	0.175014392630973	121	97	103	78	84	148	0.202648244099021	129	81	98	85	86	146	0.23028209556707	117	89	90	74	83	165	0.262521588946459	128	107	108	89	82	129	0.147380541162925
21	146	88	112	95	77	118	0.179620034542314	150	70	102	62	88	139	0.294761082325849	124	126	91	87	96	126	0.115141047783535	117	82	102	82	88	156	0.221070811744387	126	77	105	76	78	156	0.262521588946459	120	117	94	91	86	136	0.142774899251583	146	84	107	66	83	134	0.253310305123777
22	140	66	84	81	91	149	0.294761082325849	146	87	109	75	79	129	0.23028209556707	129	104	107	73	76	141	0.207253886010363	134	111	92	88	76	133	0.191134139320668	133	90	86	84	70	152	0.276338514680484	129	103	106	68	81	142	0.211859527921704	141	86	91	71	88	141	0.262521588946459
23	156	62	110	91	83	121	0.239493379389753	136	94	96	81	80	139	0.227979274611399	123	106	91	77	94	143	0.188831318364997	145	88	100	88	95	120	0.181922855497985	142	79	84	85	70	149	0.303972366148532	124	100	106	76	80	145	0.202648244099021	127	97	102	85	86	138	0.184225676453656
24	133	90	104	87	89	132	0.184225676453656	138	109	86	77	74	139	0.239493379389753	117	107	121	108	102	114	0.0276338514680483	146	93	93	84	88	125	0.211859527921704	117	109	102	88	95	136	0.128957973517559	135	120	99	69	92	125	0.161197466896949	130	92	106	83	85	137	0.193436960276338
25	148	88	113	84	96	112	0.158894645941278	156	78	93	80	71	133	0.294761082325849	134	92	111	76	87	133	0.193436960276338	131	99	104	105	88	121	0.124352331606218	137	90	93	100	91	126	0.175014392630973	143	84	87	85	88	135	0.244099021301094	130	86	99	87	101	134	0.177317213586644
26	133	91	94	87	92	135	0.19804260218768	143	102	95	78	77	131	0.225676453655728	122	98	104	103	78	137	0.154289004029937	130	100	98	79	81	141	0.211859527921704	131	99	106	65	94	137	0.19804260218768	123	87	99	88	102	139	0.170408750719631	126	89	118	88	83	135	0.16580310880829
27	133	92	109	81	78	137	0.207253886010363	133	90	99	85	80	140	0.221070811744387	133	99	106	90	91	124	0.147380541162925	143	96	90	69	90	135	0.241796200345423	136	84	98	71	83	146	0.262521588946459	146	92	96	72	69	140	0.278641335636154	133	90	93	85	84	141	0.225676453655728
28	132	107	113	88	92	118	0.115141047783535	151	97	90	90	93	114	0.184225676453656	133	101	95	88	74	138	0.211859527921704	123	86	92	94	88	147	0.207253886010363	133	101	98	86	82	134	0.191134139320668	116	94	103	80	83	154	0.207253886010363	145	102	87	81	84	128	0.221070811744387
29	138	96	102	71	100	128	0.186528497409326	128	91	96	76	102	140	0.195739781232009	146	81	98	84	93	126	0.216465169833046	118	81	112	81	96	147	0.184225676453656	121	105	89	87	82	148	0.200345423143351	124	100	100	76	90	143	0.193436960276338	146	83	92	83	98	126	0.216465169833046
30	133	90	108	70	86	140	0.221070811744387	145	90	83	97	78	131	0.234887737478411	123	89	103	78	74	155	0.244099021301094	139	90	101	68	101	131	0.207253886010363	126	111	96	75	96	135	0.16580310880829	139	97	84	83	100	129	0.19804260218768	133	103	83	89	86	137	0.204951065054692
31	140	104	86	73	73	142	0.262521588946459	153	85	89	82	82	128	0.257915947035118	137	97	89	96	72	136	0.221070811744387	121	91	103	86	100	139	0.161197466896949	138	91	83	68	86	148	0.280944156591825	129	96	107	73	84	141	0.207253886010363	127	106	97	92	77	137	0.179620034542314
32	148	95	79	81	64	143	0.301669545192861	134	78	83	92	69	155	0.294761082325849	130	112	103	82	82	131	0.163500287852619	123	97	86	91	108	136	0.156591824985607	135	93	109	63	85	140	0.23028209556707	119	99	100	80	76	154	0.218767990788716	125	91	95	100	101	132	0.145077720207254
33	113	91	95	101	89	149	0.170408750719631	134	88	94	80	81	145	0.246401842256765	143	96	91	81	96	125	0.19804260218768	133	84	99	87	91	137	0.204951065054692	136	93	92	74	82	144	0.251007484168106	137	91	86	75	76	149	0.280944156591825	153	100	85	66	81	131	0.271732872769142
34	151	92	101	79	64	131	0.262521588946459	129	98	78	67	79	160	0.294761082325849	134	103	112	86	76	128	0.168105929763961	115	107	101	80	81	151	0.186528497409326	123	108	82	86	78	150	0.221070811744387	132	79	95	67	86	155	0.283246977547496	145	81	103	78	78	135	0.253310305123777
35	127	99	110	72	75	145	0.216465169833046	133	73	125	86	62	144	0.239493379389753	141	86	94	97	77	132	0.221070811744387	121	98	106	79	92	142	0.172711571675302	161	94	88	77	85	117	0.244099021301094	123	82	110	86	98	139	0.170408750719631	129	98	77	81	102	142	0.211859527921704
36	123	100	94	81	85	147	0.207253886010363	138	79	83	85	92	143	0.255613126079447	133	104	94	77	69	145	0.244099021301094	156	88	97	80	93	115	0.211859527921704	128	87	100	87	79	146	0.223373632700058	137	87	84	84	81	145	0.262521588946459	128	90	94	92	88	140	0.19804260218768
37	122	95	113	68	86	147	0.202648244099021	139	95	122	62	81	131	0.207253886010363	141	102	90	85	78	132	0.218767990788716	113	77	114	83	84	158	0.211859527921704	129	94	94	79	69	153	0.262521588946459	142	87	112	86	75	128	0.207253886010363	134	91	101	85	79	138	0.216465169833046
38	126	83	92	91	97	143	0.200345423143351	132	91	91	85	81	144	0.234887737478411	145	91	91	77	83	134	0.248704663212435	129	96	90	77	77	151	0.253310305123777	136	97	76	77	88	145	0.257915947035118	125	95	85	94	96	140	0.184225676453656	146	90	98	79	87	127	0.221070811744387
39	135	95	97	81	71	143	0.244099021301094	136	95	82	67	86	149	0.276338514680484	149	81	90	90	83	129	0.244099021301094	133	104	97	79	87	134	0.191134139320668	125	92	101	80	89	144	0.202648244099021	135	95	95	79	80	141	0.23258491652274	125	118	99	85	86	131	0.142774899251583
40	132	85	99	70	79	152	0.269430051813472	152	90	98	70	70	134	0.280944156591825	125	94	122	91	75	134	0.156591824985607	154	101	88	73	79	126	0.251007484168106	142	77	91	81	97	135	0.239493379389753	129	104	87	78	84	145	0.223373632700058	125	106	88	84	96	138	0.175014392630973
41	145	86	108	77	74	133	0.241796200345423	132	118	105	80	71	131	0.175014392630973	135	78	102	93	68	145	0.251007484168106	128	95	84	81	90	147	0.23028209556707	134	87	89	86	80	145	0.248704663212435	135	87	118	86	80	130	0.181922855497985	149	87	88	84	81	131	0.253310305123777
42	129	94	97	104	84	132	0.163500287852619	151	91	80	77	79	136	0.283246977547496	120	112	95	91	86	138	0.151986183074266	117	104	103	86	105	134	0.119746689694876	126	121	100	79	86	131	0.147380541162925	126	85	109	86	77	146	0.214162348877375	117	95	96	93	100	141	0.151986183074266
43	141	79	93	83	73	145	0.280944156591825	145	93	104	70	81	131	0.234887737478411	140	87	113	84	87	125	0.181922855497985	138	78	83	70	83	155	0.313183649971215	122	104	89	89	83	146	0.195739781232009	140	83	94	93	76	137	0.239493379389753	119	85	101	82	92	151	0.207253886010363
44	126	92	99	84	97	138	0.179620034542314	142	92	86	84	82	136	0.244099021301094	128	107	102	88	85	131	0.156591824985607	135	81	93	82	75	150	0.274035693724813	129	92	100	72	84	147	0.234887737478411	122	110	99	79	94	137	0.156591824985607	117	96	93	95	96	143	0.161197466896949
45	135	92	95	86	96	131	0.186528497409326	135	108	109	87	86	120	0.138169257340242	130	96	100	97	99	124	0.1335636154289	116	95	103	100	106	132	0.105929763960852	134	84	96	92	69	146	0.251007484168106	130	96	92	64	84	152	0.262521588946459	115	98	109	89	83	146	0.163500287852619
46	145	86	86	105	75	129	0.225676453655728	134	85	88	73	84	151	0.276338514680484	119	101	112	89	83	139	0.149683362118595	132	89	95	81	83	144	0.234887737478411	142	80	99	97	91	125	0.191134139320668	116	74	102	105	86	151	0.191134139320668	119	93	97	96	82	147	0.188831318364997
47	129	94	100	77	91	140	0.202648244099021	139	103	98	89	91	121	0.158894645941278	122	87	101	93	89	143	0.184225676453656	116	95	114	78	108	137	0.126655152561888	127	98	103	84	97	132	0.156591824985607	132	100	111	64	86	138	0.204951065054692	124	112	85	79	82	147	0.211859527921704
48	125	97	97	86	82	144	0.202648244099021	149	96	89	65	85	134	0.26482440990213	140	95	92	68	102	132	0.214162348877375	130	102	97	88	77	138	0.19804260218768	143	81	91	79	94	135	0.241796200345423	123	98	89	89	90	144	0.193436960276338	122	89	87	85	77	159	0.257915947035118
49	144	86	91	81	83	136	0.251007484168106	131	84	111	77	108	129	0.161197466896949	125	106	102	86	82	137	0.170408750719631	118	102	86	85	81	155	0.221070811744387	130	90	100	73	87	145	0.23028209556707	121	84	99	81	98	148	0.202648244099021	142	83	93	75	83	141	0.267127230857801
50	150	74	110	97	80	120	0.204951065054692	138	103	85	77	89	135	0.221070811744387	140	97	78	83	77	143	0.26482440990213	141	80	87	76	79	148	0.294761082325849	124	102	92	88	96	137	0.16580310880829	127	92	89	96	98	136	0.172711571675302	120	94	109	86	97	137	0.147380541162925
51	117	105	105	95	91	135	0.124352331606218	141	90	97	86	79	133	0.225676453655728	135	91	112	88	97	121	0.142774899251583	130	83	102	75	91	145	0.227979274611399	134	100	104	76	86	133	0.193436960276338	136	82	100	78	92	138	0.225676453655728	142	87	98	75	86	135	0.239493379389753
52	130	81	112	84	75	144	0.225676453655728	149	80	92	70	84	138	0.285549798503166	130	87	104	90	87	136	0.188831318364997	132	93	112	96	89	123	0.138169257340242	146	80	88	92	68	140	0.280944156591825	142	84	100	84	89	130	0.214162348877375	123	92	98	85	73	153	0.234887737478411
53	125	104	82	88	84	146	0.211859527921704	140	93	91	75	74	144	0.269430051813472	134	107	104	102	75	122	0.142774899251583	143	88	79	87	88	136	0.248704663212435	122	98	94	87	75	151	0.221070811744387	150	89	89	78	90	127	0.239493379389753	124	100	95	85	108	132	0.142774899251583
54	126	91	95	95	77	145	0.211859527921704	155	85	82	103	56	132	0.285549798503166	126	89	90	100	85	142	0.19804260218768	118	98	93	96	89	144	0.170408750719631	135	83	96	95	74	141	0.234887737478411	135	94	98	81	90	134	0.200345423143351	124	92	100	88	76	148	0.216465169833046
55	126	93	110	67	82	148	0.225676453655728	132	87	115	80	82	136	0.19804260218768	125	106	89	97	84	137	0.170408750719631	139	96	108	81	92	123	0.168105929763961	146	114	82	78	80	127	0.221070811744387	149	89	85	93	73	131	0.253310305123777	124	100	121	85	73	137	0.163500287852619
56	136	110	94	85	78	131	0.191134139320668	135	123	84	92	76	128	0.172711571675302	122	101	107	103	81	132	0.1335636154289	128	95	82	73	79	158	0.278641335636154	145	93	102	77	84	127	0.216465169833046	132	87	103	90	94	131	0.175014392630973	134	94	104	72	90	136	0.207253886010363
57	133	97	87	95	85	135	0.19804260218768	144	98	97	79	72	133	0.239493379389753	111	113	115	94	92	132	0.082901554404145	128	103	95	91	97	129	0.147380541162925	127	98	83	85	96	142	0.202648244099021	142	94	102	72	93	128	0.204951065054692	127	94	104	72	61	158	0.274035693724813
58	121	106	103	86	99	132	0.128957973517559	150	92	98	85	75	125	0.23028209556707	125	95	69	82	94	155	0.253310305123777	125	100	98	96	105	126	0.117443868739205	132	92	112	80	90	131	0.175014392630973	133	88	121	93	78	127	0.161197466896949	132	82	95	96	78	143	0.227979274611399
59	140	100	82	76	93	135	0.227979274611399	126	79	100	81	78	155	0.257915947035118	133	95	99	96	78	133	0.188831318364997	136	84	86	96	74	144	0.253310305123777	143	95	92	83	70	137	0.253310305123777	118	85	95	90	101	147	0.181922855497985	128	88	86	86	84	150	0.244099021301094
60	120	97	92	81	88	151	0.211859527921704	135	78	89	86	90	144	0.246401842256765	124	103	112	91	86	130	0.1335636154289	118	96	126	72	94	138	0.142774899251583	129	85	84	92	83	149	0.244099021301094	133	87	83	82	78	152	0.276338514680484	116	95	110	86	69	154	0.207253886010363
61	139	84	89	79	87	142	0.255613126079447	143	90	85	82	83	137	0.253310305123777	142	96	91	79	98	126	0.19804260218768	124	82	99	70	93	154	0.244099021301094	119	85	92	92	88	153	0.214162348877375	134	85	110	83	64	145	0.248704663212435	126	74	98	89	71	158	0.271732872769142
62	121	93	108	81	88	144	0.184225676453656	139	96	103	76	73	137	0.234887737478411	119	91	113	97	79	141	0.161197466896949	134	75	92	85	86	147	0.257915947035118	134	109	100	90	73	130	0.179620034542314	117	87	102	85	64	164	0.257915947035118	134	102	101	97	108	112	0.0967184801381693
63	133	99	88	98	72	139	0.214162348877375	141	84	91	80	88	138	0.246401842256765	110	98	105	92	109	138	0.105929763960852	128	70	92	81	93	154	0.262521588946459	142	86	91	81	82	138	0.253310305123777	119	112	105	100	97	124	0.082901554404145	123	98	95	94	99	134	0.147380541162925
64	131	86	118	81	90	132	0.172711571675302	120	95	115	73	89	144	0.179620034542314	130	81	116	94	85	132	0.170408750719631	122	94	112	82	78	145	0.193436960276338	129	106	96	82	76	141	0.207253886010363	135	77	100	95	86	136	0.211859527921704	157	94	93	73	73	127	0.269430051813472
65	128	97	91	89	89	139	0.193436960276338	128	95	103	76	81	145	0.218767990788716	146	90	98	87	75	129	0.23028209556707	122	92	99	75	80	155	0.239493379389753	139	102	86	92	69	137	0.23258491652274	123	87	119	75	91	141	0.179620034542314	143	92	80	91	91	130	0.221070811744387
66	155	103	83	68	86	125	0.253310305123777	132	103	91	88	76	139	0.211859527921704	130	106	104	88	88	127	0.147380541162925	118	111	92	80	92	145	0.172711571675302	130	90	95	76	66	157	0.283246977547496	127	99	88	80	82	149	0.23258491652274	129	106	102	90	78	133	0.170408750719631
67	126	101	97	90	105	128	0.13126079447323	139	86	95	72	91	139	0.244099021301094	149	85	93	67	72	143	0.306275187104203	134	93	85	81	99	137	0.211859527921704	146	96	81	64	76	146	0.306275187104203	126	88	117	80	94	135	0.163500287852619	137	97	93	88	77	136	0.218767990788716
68	133	80	122	95	65	136	0.202648244099021	142	97	86	79	82	136	0.244099021301094	127	105	103	94	83	131	0.149683362118595	136	89	99	74	86	140	0.234887737478411	146	92	92	78	81	133	0.246401842256765	142	102	98	81	71	132	0.225676453655728	133	98	106	82	74	137	0.207253886010363
69	131	86	104	96	86	133	0.179620034542314	135	84	98	92	78	139	0.225676453655728	120	95	86	89	97	147	0.191134139320668	142	99	114	91	67	123	0.181922855497985	135	94	86	96	79	138	0.218767990788716	125	106	91	72	90	146	0.209556706966033	141	95	98	90	79	128	0.202648244099021
70	135	94	71	93	81	146	0.255613126079447	148	88	103	75	84	127	0.23028209556707	121	102	94	74	90	149	0.207253886010363	122	85	91	79	99	151	0.221070811744387	135	98	87	90	89	133	0.19804260218768	130	98	101	93	86	131	0.16580310880829	118	112	112	88	98	127	0.0921128382268279
71	137	72	110	84	84	138	0.23028209556707	150	88	97	87	78	125	0.23028209556707	139	85	116	71	90	130	0.202648244099021	134	77	99	80	101	138	0.214162348877375	135	89	107	77	79	139	0.225676453655728	117	85	105	92	80	152	0.202648244099021	139	108	91	79	88	128	0.193436960276338
72	138	95	118	88	67	128	0.188831318364997	149	95	94	77	90	123	0.216465169833046	120	103	86	82	77	156	0.234887737478411	135	109	96	92	81	126	0.16580310880829	135	106	89	90	79	133	0.19804260218768	130	110	89	74	66	151	0.255613126079447	122	112	116	90	78	130	0.124352331606218
73	152	101	96	79	88	116	0.19804260218768	145	98	82	77	71	141	0.280944156591825	139	89	90	71	90	141	0.253310305123777	131	91	77	93	84	147	0.241796200345423	133	80	89	101	84	140	0.221070811744387	138	116	92	93	83	120	0.151986183074266	129	99	90	90	87	138	0.193436960276338
74	137	95	94	76	77	142	0.248704663212435	134	106	96	89	77	132	0.188831318364997	137	100	80	84	85	139	0.23258491652274	135	77	86	88	101	139	0.225676453655728	125	111	99	77	75	144	0.202648244099021	132	65	120	93	99	130	0.168105929763961	141	94	104	92	74	127	0.19804260218768
75	129	97	96	72	80	149	0.241796200345423	147	82	90	72	78	142	0.294761082325849	123	90	91	115	83	138	0.163500287852619	140	90	81	92	77	140	0.253310305123777	142	109	84	85	80	129	0.211859527921704	143	99	87	86	89	127	0.204951065054692	132	98	104	96	75	132	0.177317213586644
76	141	100	92	73	81	136	0.239493379389753	134	93	108	82	99	125	0.156591824985607	146	96	94	75	94	125	0.209556706966033	143	107	90	71	90	128	0.211859527921704	124	106	113	80	77	138	0.170408750719631	129	95	96	82	62	154	0.26482440990213	129	99	119	90	78	128	0.147380541162925
77	135	84	89	91	80	143	0.244099021301094	142	91	94	74	85	136	0.244099021301094	128	91	102	91	92	134	0.170408750719631	135	100	98	71	91	135	0.207253886010363	145	67	90	81	97	138	0.26482440990213	121	100	106	102	80	135	0.142774899251583	146	99	95	78	94	121	0.193436960276338
78	121	88	98	102	66	152	0.221070811744387	140	91	102	80	81	133	0.221070811744387	134	91	90	76	89	143	0.239493379389753	127	101	81	96	86	141	0.19804260218768	141	94	112	77	91	122	0.175014392630973	136	91	94	94	75	137	0.221070811744387	159	115	77	89	93	104	0.175014392630973
79	112	100	106	62	90	159	0.211859527921704	121	116	75	104	92	136	0.145077720207254	135	84	94	86	94	136	0.211859527921704	122	101	94	76	62	162	0.269430051813472	141	101	92	87	72	133	0.225676453655728	120	102	106	74	84	147	0.193436960276338	125	103	95	84	82	143	0.19804260218768
80	149	95	96	72	71	134	0.267127230857801	146	104	97	85	82	120	0.188831318364997	119	81	94	91	74	161	0.253310305123777	145	89	93	84	95	125	0.204951065054692	142	108	82	91	95	120	0.170408750719631	118	112	95	83	93	141	0.154289004029937	127	100	98	88	100	130	0.147380541162925
81	142	95	103	82	91	123	0.181922855497985	128	98	93	98	63	146	0.225676453655728	126	87	93	72	82	157	0.267127230857801	148	98	92	69	73	136	0.271732872769142	114	90	96	73	85	164	0.244099021301094	118	79	103	93	94	148	0.186528497409326	148	98	86	72	84	132	0.253310305123777
82	142	87	95	74	85	138	0.251007484168106	123	97	86	80	87	152	0.23028209556707	135	95	103	67	77	144	0.248704663212435	112	96	101	89	84	153	0.184225676453656	128	92	92	75	87	149	0.239493379389753	122	100	106	81	80	145	0.191134139320668	150	99	88	86	83	122	0.216465169833046
83	140	76	97	92	83	136	0.234887737478411	146	81	103	69	82	137	0.26482440990213	132	108	102	81	84	131	0.172711571675302	144	75	95	105	83	127	0.211859527921704	133	85	81	93	93	141	0.225676453655728	150	99	83	64	77	139	0.292458261370178	140	97	88	93	97	123	0.172711571675302
84	133	87	96	96	85	135	0.19804260218768	135	88	93	93	76	140	0.23028209556707	140	81	87	87	84	141	0.255613126079447	141	105	92	75	86	130	0.211859527921704	141	89	99	80	94	128	0.202648244099021	129	85	101	90	79	144	0.218767990788716	131	106	105	68	84	138	0.200345423143351
85	147	93	95	76	103	120	0.191134139320668	140	78	98	88	75	141	0.255613126079447	124	105	100	82	88	139	0.172711571675302	139	84	101	97	86	127	0.188831318364997	126	84	109	69	82	152	0.244099021301094	129	98	108	89	81	133	0.170408750719631	139	89	103	73	81	138	0.239493379389753
86	132	70	83	81	85	159	0.301669545192861	129	80	95	86	75	153	0.262521588946459	126	102	104	90	86	133	0.156591824985607	127	109	114	84	81	129	0.142774899251583	128	100	99	89	93	132	0.158894645941278	147	82	97	80	67	140	0.285549798503166	129	97	89	82	79	148	0.237190558434082
87	145	107	84	82	87	125	0.207253886010363	153	91	95	66	76	133	0.280944156591825	134	101	102	88	103	119	0.128957973517559	114	98	94	78	102	150	0.179620034542314	146	89	96	75	85	132	0.241796200345423	124	102	112	77	70	146	0.204951065054692	135	98	100	87	87	129	0.179620034542314
88	141	90	88	98	81	131	0.214162348877375	129	115	80	82	79	143	0.216465169833046	125	110	109	94	86	126	0.117443868739205	121	72	96	91	95	152	0.221070811744387	148	87	90	81	100	123	0.211859527921704	129	108	100	75	88	136	0.181922855497985	133	98	89	89	66	146	0.248704663212435
89	125	98	118	88	89	129	0.13126079447323	135	85	92	84	79	145	0.253310305123777	127	101	97	83	87	139	0.188831318364997	137	93	108	76	89	130	0.193436960276338	123	92	75	88	65	167	0.299366724237191	133	101	99	75	89	135	0.19804260218768	131	93	92	98	79	138	0.202648244099021
90	136	85	100	72	100	136	0.214162348877375	124	101	85	87	81	149	0.221070811744387	145	91	96	79	86	129	0.225676453655728	138	83	94	85	82	140	0.244099021301094	120	101	101	69	90	150	0.204951065054692	134	96	86	81	100	135	0.200345423143351	136	97	104	70	83	137	0.221070811744387
91	125	96	104	95	98	129	0.13126079447323	132	98	96	86	86	135	0.193436960276338	129	90	105	86	97	132	0.16580310880829	135	81	108	76	87	139	0.225676453655728	124	87	103	74	86	151	0.23028209556707	137	79	89	82	89	144	0.255613126079447	123	98	98	93	93	136	0.156591824985607
92	135	90	95	101	78	133	0.19804260218768	137	93	88	77	92	138	0.23028209556707	125	102	83	87	100	139	0.179620034542314	129	89	110	80	75	144	0.221070811744387	150	97	97	77	82	124	0.223373632700058	127	91	92	73	87	152	0.246401842256765	138	125	85	74	79	131	0.200345423143351
93	155	77	96	86	77	127	0.262521588946459	138	92	95	73	95	135	0.218767990788716	130	98	111	91	92	124	0.1335636154289	114	95	102	86	95	147	0.16580310880829	140	77	84	89	78	146	0.280944156591825	127	98	101	85	74	144	0.211859527921704	130	105	108	69	88	135	0.184225676453656
94	143	97	90	84	76	134	0.237190558434082	138	93	81	55	88	154	0.306275187104203	147	91	89	96	93	119	0.186528497409326	122	94	96	82	105	140	0.168105929763961	140	88	95	63	80	147	0.285549798503166	116	104	110	73	103	139	0.138169257340242	121	93	104	90	91	140	0.16580310880829
95	131	72	90	93	83	150	0.257915947035118	139	83	100	82	97	130	0.202648244099021	111	136	117	86	86	127	0.0575705238917674	114	98	110	87	81	148	0.170408750719631	142	93	101	84	74	132	0.225676453655728	133	94	89	92	75	142	0.23028209556707	142	97	104	78	91	123	0.184225676453656
96	135	89	90	86	84	141	0.23258491652274	149	87	98	75	68	137	0.280944156591825	141	109	76	67	84	141	0.262521588946459	120	104	96	66	90	152	0.216465169833046	124	85	97	57	92	161	0.274035693724813	125	115	94	59	91	146	0.209556706966033	136	90	104	101	81	126	0.170408750719631
97	117	93	118	94	85	138	0.138169257340242	149	82	102	81	93	122	0.211859527921704	134	109	110	91	67	128	0.168105929763961	131	93	103	79	96	134	0.181922855497985	151	101	103	75	72	124	0.227979274611399	131	91	109	79	89	135	0.188831318364997	124	99	92	79	78	152	0.234887737478411
98	129	69	113	92	74	147	0.234887737478411	124	105	103	87	104	127	0.117443868739205	131	86	95	78	89	145	0.234887737478411	146	99	86	102	83	119	0.184225676453656	136	95	84	79	82	144	0.253310305123777	150	74	87	86	81	136	0.280944156591825	132	75	91	72	81	159	0.301669545192861
99	127	93	100	79	94	140	0.193436960276338	129	92	97	67	83	152	0.255613126079447	138	93	111	90	84	123	0.16580310880829	125	95	97	80	88	145	0.207253886010363	138	107	94	73	72	139	0.239493379389753	129	92	104	85	78	142	0.209556706966033	144	88	92	83	79	135	0.248704663212435
100	123	85	119	89	95	133	0.142774899251583	147	95	81	78	98	127	0.225676453655728	124	89	92	78	75	159	0.267127230857801	127	99	92	81	100	137	0.179620034542314	137	109	90	71	100	128	0.184225676453656	137	114	80	85	97	125	0.170408750719631	138	80	85	81	85	147	0.274035693724813
101	144	87	86	87	86	133	0.239493379389753	143	83	100	77	80	137	0.253310305123777	128	121	94	84	73	136	0.179620034542314	139	88	112	87	87	124	0.175014392630973	130	103	96	93	85	132	0.168105929763961	129	90	108	95	93	128	0.147380541162925	135	91	90	90	79	140	0.23028209556707
102	138	96	98	88	90	126	0.179620034542314	130	83	99	101	85	136	0.188831318364997	128	98	96	63	93	147	0.23028209556707	142	88	96	85	85	131	0.221070811744387	127	108	90	86	69	147	0.223373632700058	120	97	102	70	76	158	0.241796200345423	132	79	105	104	90	129	0.16580310880829
103	128	91	109	78	88	139	0.193436960276338	144	82	99	91	76	132	0.234887737478411	130	105	107	100	66	131	0.16580310880829	141	106	84	84	94	125	0.188831318364997	148	91	80	68	93	136	0.271732872769142	142	94	73	94	91	132	0.225676453655728	126	100	96	82	76	147	0.221070811744387
104	146	88	93	92	80	128	0.223373632700058	128	104	101	76	93	135	0.175014392630973	131	99	106	80	81	136	0.193436960276338	138	98	107	72	89	129	0.193436960276338	140	90	113	87	64	133	0.221070811744387	136	83	101	64	92	144	0.253310305123777	140	86	112	81	86	128	0.195739781232009
105	141	94	104	71	87	131	0.216465169833046	137	97	93	73	93	135	0.216465169833046	133	106	96	84	80	134	0.193436960276338	120	84	104	70	88	157	0.239493379389753	137	77	106	104	87	126	0.175014392630973	138	77	107	94	83	132	0.204951065054692	123	97	101	96	96	132	0.138169257340242
106	136	105	99	91	92	121	0.145077720207254	125	94	96	106	70	142	0.193436960276338	155	93	87	87	95	114	0.202648244099021	130	97	93	78	90	141	0.211859527921704	129	96	81	85	88	146	0.23028209556707	144	100	91	83	96	121	0.184225676453656	125	97	101	81	80	146	0.209556706966033
107	140	85	89	76	87	142	0.260218767990789	141	105	100	77	74	131	0.216465169833046	132	90	89	94	97	133	0.184225676453656	140	96	105	85	90	122	0.170408750719631	130	106	107	81	75	136	0.186528497409326	132	93	99	79	100	133	0.181922855497985	133	80	101	74	95	142	0.23028209556707
108	139	107	101	79	80	128	0.191134139320668	140	96	86	74	76	144	0.271732872769142	121	104	112	92	85	133	0.13126079447323	123	102	96	89	74	147	0.204951065054692	125	93	101	63	87	153	0.244099021301094	126	91	89	94	97	139	0.181922855497985	141	90	103	66	71	144	0.276338514680484
109	137	82	97	78	86	142	0.246401842256765	148	83	85	76	74	143	0.303972366148532	131	100	90	67	71	155	0.280944156591825	124	117	94	74	97	135	0.156591824985607	128	84	101	77	85	149	0.237190558434082	117	79	100	85	96	153	0.207253886010363	136	101	104	78	84	131	0.191134139320668
110	133	95	104	63	82	145	0.244099021301094	140	87	105	71	91	133	0.221070811744387	141	101	100	94	76	124	0.181922855497985	157	84	94	85	79	122	0.248704663212435	129	105	104	95	78	130	0.156591824985607	124	88	105	77	83	150	0.223373632700058	140	78	102	93	86	131	0.209556706966033
111	145	83	89	70	78	145	0.299366724237191	135	95	99	85	95	128	0.175014392630973	130	86	104	73	89	144	0.225676453655728	135	91	92	77	87	142	0.237190558434082	128	82	100	84	90	144	0.216465169833046	136	101	99	89	74	133	0.200345423143351	133	105	99	84	90	128	0.16580310880829
112	129	109	99	74	82	139	0.19804260218768	128	104	94	93	81	136	0.179620034542314	133	97	97	85	84	136	0.200345423143351	136	105	102	81	84	128	0.179620034542314	135	93	109	82	78	134	0.202648244099021	142	81	104	96	79	128	0.207253886010363	129	90	105	84	84	140	0.200345423143351
113	138	72	85	93	75	150	0.287852619458837	143	95	91	69	100	130	0.218767990788716	121	114	114	83	92	128	0.108232584916523	122	112	103	81	102	129	0.119746689694876	139	104	87	75	89	134	0.218767990788716	135	97	77	88	83	143	0.241796200345423	127	87	112	79	73	148	0.227979274611399
114	114	99	93	84	83	157	0.209556706966033	149	79	78	88	89	134	0.267127230857801	134	66	104	92	74	148	0.262521588946459	134	104	110	82	81	128	0.168105929763961	131	89	82	75	80	156	0.285549798503166	118	83	105	92	88	148	0.188831318364997	133	90	83	91	82	144	0.239493379389753
115	136	93	103	87	81	132	0.19804260218768	138	96	99	66	91	136	0.225676453655728	150	90	96	90	90	117	0.193436960276338	145	97	78	86	90	130	0.227979274611399	130	95	98	94	85	134	0.179620034542314	130	93	79	76	82	155	0.276338514680484	127	100	93	95	76	141	0.19804260218768
116	141	102	96	89	83	124	0.184225676453656	123	114	92	87	87	137	0.161197466896949	140	100	96	87	77	130	0.207253886010363	134	94	106	80	83	135	0.200345423143351	138	96	89	93	80	133	0.211859527921704	125	102	98	92	86	136	0.16580310880829	128	97	99	83	87	139	0.193436960276338
117	142	86	101	83	83	132	0.223373632700058	128	85	96	86	89	144	0.216465169833046	126	90	92	82	94	145	0.211859527921704	122	92	96	67	67	167	0.294761082325849	130	96	80	80	106	139	0.202648244099021	131	88	99	88	91	136	0.193436960276338	147	109	83	63	77	137	0.271732872769142
118	121	104	97	75	84	149	0.207253886010363	142	84	99	83	70	140	0.262521588946459	128	83	100	75	104	141	0.202648244099021	127	99	110	71	84	141	0.19804260218768	136	73	77	98	74	153	0.294761082325849	123	106	89	92	113	127	0.115141047783535	122	82	112	97	95	135	0.147380541162925
119	133	87	94	74	73	153	0.280944156591825	145	101	91	80	74	132	0.239493379389753	122	97	92	96	82	145	0.191134139320668	128	124	92	70	90	134	0.170408750719631	142	107	89	91	68	131	0.218767990788716	131	105	88	85	88	136	0.193436960276338	133	95	83	85	89	141	0.225676453655728
120	127	84	100	89	73	150	0.239493379389753	118	107	91	83	74	155	0.218767990788716	127	102	97	88	87	136	0.175014392630973	126	103	82	90	94	140	0.186528497409326	117	84	116	76	74	158	0.23028209556707	140	91	109	78	66	138	0.244099021301094	133	105	111	88	82	124	0.147380541162925
121	123	103	92	74	83	151	0.225676453655728	140	100	105	78	69	134	0.225676453655728	142	75	87	92	90	136	0.244099021301094	140	111	101	81	97	115	0.138169257340242	152	88	85	78	83	131	0.267127230857801	131	106	109	86	85	126	0.147380541162925	154	95	89	88	87	117	0.209556706966033
122	143	94	96	90	78	128	0.211859527921704	147	86	88	82	84	133	0.253310305123777	137	103	105	85	85	124	0.16580310880829	142	102	91	82	80	131	0.218767990788716	130	91	96	81	74	149	0.248704663212435	132	106	88	72	81	145	0.237190558434082	127	113	89	81	93	135	0.170408750719631
123	122	111	105	103	82	128	0.112838226827864	135	89	89	89	75	144	0.248704663212435	135	100	95	80	83	136	0.211859527921704	121	110	96	90	84	139	0.161197466896949	134	87	116	82	85	131	0.184225676453656	120	97	108	81	84	145	0.184225676453656	120	101	100	88	97	137	0.147380541162925
124	127	95	100	86	75	145	0.216465169833046	139	93	91	90	86	131	0.207253886010363	131	88	94	86	78	146	0.239493379389753	136	93	92	75	82	143	0.248704663212435	132	77	88	67	85	160	0.306275187104203	128	86	106	76	93	142	0.204951065054692	129	92	122	76	91	131	0.158894645941278
125	135	93	88	97	77	138	0.218767990788716	167	79	97	71	77	121	0.290155440414508	129	98	89	100	85	135	0.179620034542314	151	81	97	94	92	117	0.19804260218768	122	91	102	68	97	149	0.211859527921704	113	96	87	85	93	157	0.204951065054692	114	109	99	89	91	142	0.142774899251583
126	136	110	79	77	84	139	0.23028209556707	133	94	101	84	95	130	0.175014392630973	133	85	80	97	102	135	0.19804260218768	122	104	87	103	76	143	0.184225676453656	143	94	97	86	84	127	0.204951065054692	134	76	103	70	78	153	0.283246977547496	124	93	94	94	106	133	0.145077720207254
127	163	82	83	66	85	129	0.308578008059873	135	97	91	81	96	133	0.195739781232009	132	107	103	85	75	133	0.184225676453656	146	89	100	81	74	132	0.244099021301094	125	92	82	77	81	159	0.271732872769142	134	91	120	74	87	130	0.179620034542314	121	91	111	93	93	135	0.142774899251583
128	121	94	91	84	89	150	0.211859527921704	156	98	76	79	78	129	0.274035693724813	123	98	106	76	104	135	0.151986183074266	121	90	106	89	67	153	0.225676453655728	141	90	103	84	79	131	0.216465169833046	124	100	95	87	91	140	0.177317213586644	133	87	98	80	77	146	0.248704663212435
129	139	93	95	80	76	139	0.244099021301094	150	93	82	79	77	135	0.274035693724813	154	94	99	89	77	117	0.209556706966033	131	98	102	85	83	135	0.188831318364997	135	108	82	73	85	141	0.234887737478411	130	86	110	71	85	144	0.225676453655728	138	109	101	63	90	131	0.200345423143351
130	129	88	95	94	85	140	0.202648244099021	131	103	85	90	84	138	0.202648244099021	144	93	92	87	98	121	0.184225676453656	124	97	89	94	80	146	0.207253886010363	127	101	100	86	78	141	0.195739781232009	122	73	100	71	96	158	0.253310305123777	125	78	105	79	88	150	0.23028209556707
131	132	83	89	82	94	144	0.234887737478411	140	93	90	87	76	137	0.239493379389753	130	87	114	80	89	135	0.184225676453656	132	94	104	84	83	136	0.195739781232009	132	99	90	74	81	146	0.244099021301094	131	84	92	87	86	145	0.23258491652274	136	86	103	74	86	140	0.23258491652274
132	133	106	92	86	100	125	0.151986183074266	136	109	97	91	90	121	0.145077720207254	130	109	106	73	73	140	0.204951065054692	138	90	100	85	82	134	0.214162348877375	139	77	89	92	90	137	0.234887737478411	127	82	106	85	69	152	0.248704663212435	142	97	96	84	96	122	0.177317213586644
133	127	81	110	76	94	143	0.204951065054692	131	93	79	92	85	145	0.23258491652274	131	103	90	83	78	142	0.221070811744387	121	104	93	87	94	140	0.16580310880829	122	103	91	80	92	145	0.193436960276338	137	103	90	78	79	138	0.23028209556707	128	95	87	82	91	145	0.218767990788716
134	145	96	95	85	83	126	0.209556706966033	142	104	93	68	86	133	0.227979274611399	126	103	93	83	89	140	0.188831318364997	139	79	85	85	76	149	0.287852619458837	132	101	100	72	78	143	0.227979274611399	140	115	98	85	70	126	0.188831318364997	124	91	102	85	82	146	0.207253886010363
135	138	113	99	82	86	122	0.161197466896949	125	85	96	74	101	147	0.216465169833046	131	93	101	80	92	136	0.193436960276338	135	98	116	85	79	126	0.16580310880829	127	98	85	97	87	140	0.191134139320668	128	96	98	79	87	142	0.207253886010363	109	93	107	91	73	159	0.19804260218768
136	138	84	96	74	107	132	0.204951065054692	136	108	89	77	76	139	0.23028209556707	136	107	93	78	91	130	0.186528497409326	120	87	103	80	96	147	0.193436960276338	138	96	102	83	106	119	0.145077720207254	124	85	101	75	93	149	0.221070811744387	120	98	97	85	86	147	0.193436960276338
137	139	99	96	93	64	135	0.225676453655728	160	96	80	61	73	135	0.322394933793898	131	104	102	86	84	131	0.170408750719631	132	94	99	96	81	133	0.184225676453656	138	88	84	84	69	150	0.287852619458837	130	87	90	83	88	146	0.234887737478411	127	90	89	98	88	141	0.195739781232009
138	138	85	94	88	89	134	0.216465169833046	132	98	94	91	72	141	0.218767990788716	119	115	112	72	94	135	0.13126079447323	139	78	97	89	75	142	0.255613126079447	111	102	99	89	99	145	0.140472078295912	143	81	77	82	92	141	0.271732872769142	138	114	77	94	87	126	0.179620034542314
139	122	87	104	100	83	141	0.175014392630973	138	101	75	76	98	137	0.23028209556707	137	111	103	94	86	116	0.128957973517559	137	100	109	80	83	127	0.179620034542314	148	93	80	89	81	131	0.246401842256765	136	91	76	73	79	155	0.301669545192861	133	94	97	101	94	124	0.147380541162925
140	126	97	97	79	96	140	0.186528497409326	120	90	109	89	74	149	0.202648244099021	137	109	99	80	88	125	0.170408750719631	128	77	85	82	96	152	0.253310305123777	128	85	100	73	90	148	0.234887737478411	132	96	95	84	81	140	0.216465169833046	137	100	92	83	77	137	0.225676453655728
141	131	85	101	76	80	148	0.248704663212435	132	107	103	87	81	129	0.16580310880829	132	95	92	95	77	139	0.209556706966033	130	97	94	92	89	134	0.179620034542314	144	87	103	84	79	130	0.223373632700058	130	89	89	86	102	137	0.193436960276338	128	92	90	91	90	141	0.200345423143351
142	136	82	95	72	89	145	0.257915947035118	153	96	91	85	74	124	0.239493379389753	126	107	101	78	96	133	0.156591824985607	135	97	97	76	82	139	0.225676453655728	121	88	130	83	95	131	0.124352331606218	118	95	72	100	76	161	0.246401842256765	116	101	87	97	74	155	0.209556706966033
143	124	101	113	72	83	142	0.186528497409326	133	84	104	88	82	138	0.211859527921704	147	96	104	88	88	115	0.170408750719631	136	89	97	82	89	136	0.214162348877375	133	96	100	68	84	143	0.234887737478411	141	94	91	72	79	141	0.262521588946459	137	86	93	85	74	144	0.257915947035118
144	140	91	84	78	81	143	0.267127230857801	122	109	69	87	87	152	0.225676453655728	120	85	93	97	92	147	0.191134139320668	130	83	87	82	78	155	0.276338514680484	135	95	90	82	69	147	0.262521588946459	133	107	80	85	87	138	0.209556706966033	118	90	102	93	79	150	0.19804260218768
145	136	81	114	91	85	129	0.181922855497985	147	102	98	68	82	128	0.23028209556707	139	86	94	83	86	137	0.23258491652274	123	90	109	85	78	146	0.202648244099021	153	78	84	76	64	146	0.340817501439263	140	86	112	72	74	138	0.244099021301094	148	81	84	83	82	137	0.276338514680484
146	146	106	86	75	82	130	0.23258491652274	133	78	111	76	93	138	0.211859527921704	134	102	90	86	84	135	0.202648244099021	149	86	83	69	88	138	0.285549798503166	145	89	89	66	64	151	0.327000575705239	123	89	106	81	78	150	0.221070811744387	122	90	113	95	72	143	0.184225676453656
147	142	85	91	67	91	141	0.267127230857801	139	102	109	68	78	133	0.214162348877375	128	103	93	84	80	142	0.207253886010363	143	99	98	77	80	130	0.221070811744387	126	97	96	87	85	142	0.195739781232009	123	99	93	83	89	145	0.19804260218768	129	90	105	84	92	136	0.181922855497985
148	154	86	98	66	77	133	0.283246977547496	148	70	100	78	81	138	0.278641335636154	131	92	99	87	90	135	0.188831318364997	149	85	96	88	65	134	0.267127230857801	134	99	71	85	95	141	0.23028209556707	137	82	98	83	83	140	0.239493379389753	145	84	99	94	71	131	0.234887737478411
149	146	82	83	81	93	135	0.255613126079447	131	90	85	89	86	144	0.23028209556707	147	86	94	75	77	137	0.271732872769142	126	88	98	84	100	139	0.184225676453656	132	94	82	87	77	148	0.253310305123777	147	99	83	81	76	134	0.255613126079447	125	85	118	84	87	138	0.175014392630973
150	139	90	102	87	75	134	0.221070811744387	140	87	90	100	61	141	0.257915947035118	120	106	90	102	102	130	0.115141047783535	134	93	82	79	78	150	0.271732872769142	131	93	100	88	88	135	0.186528497409326	125	95	131	85	86	127	0.122049510650547	132	101	98	78	91	134	0.188831318364997
151	126	100	99	84	93	136	0.170408750719631	138	89	95	93	91	128	0.188831318364997	135	98	95	93	76	134	0.202648244099021	121	81	124	87	78	144	0.184225676453656	133	122	76	85	85	133	0.188831318364997	131	103	87	83	87	139	0.207253886010363	150	97	97	88	71	124	0.223373632700058
152	115	99	105	66	92	154	0.202648244099021	128	101	103	89	85	133	0.16580310880829	137	96	91	93	90	128	0.184225676453656	127	106	105	93	80	131	0.151986183074266	133	93	92	69	86	147	0.253310305123777	131	99	105	75	77	141	0.216465169833046	123	95	101	79	94	143	0.186528497409326
153	130	94	109	78	80	140	0.204951065054692	133	93	92	68	75	153	0.280944156591825	126	93	102	82	85	143	0.202648244099021	131	92	94	98	84	135	0.188831318364997	143	91	109	80	60	137	0.253310305123777	130	102	95	88	87	134	0.179620034542314	147	101	96	79	78	126	0.221070811744387
154	139	94	107	87	80	127	0.188831318364997	147	90	91	74	91	130	0.239493379389753	137	94	106	82	96	124	0.16580310880829	124	79	108	84	83	149	0.221070811744387	127	105	90	76	79	148	0.23028209556707	109	104	98	99	87	147	0.142774899251583	139	105	77	82	82	138	0.239493379389753
155	136	97	75	90	80	143	0.248704663212435	137	102	102	75	83	132	0.202648244099021	123	95	97	93	85	142	0.184225676453656	126	91	99	99	91	134	0.161197466896949	138	85	90	76	87	143	0.257915947035118	130	65	110	100	76	145	0.227979274611399	131	76	108	75	95	142	0.221070811744387
156	124	76	95	81	80	160	0.271732872769142	141	93	110	81	71	132	0.218767990788716	122	112	102	83	92	134	0.140472078295912	134	90	97	82	71	146	0.253310305123777	141	95	97	74	91	131	0.214162348877375	126	95	98	90	82	142	0.195739781232009	117	110	89	79	82	153	0.207253886010363
157	131	109	99	64	96	135	0.188831318364997	140	80	105	80	91	132	0.216465169833046	132	89	98	91	85	137	0.200345423143351	126	84	94	88	79	152	0.241796200345423	139	97	104	94	73	127	0.188831318364997	144	97	93	75	83	132	0.234887737478411	126	101	98	67	115	134	0.158894645941278
158	133	67	105	79	89	147	0.253310305123777	123	76	101	90	83	152	0.23028209556707	125	95	77	95	83	150	0.23028209556707	125	110	87	81	87	143	0.195739781232009	145	94	100	79	95	121	0.188831318364997	136	86	103	69	91	140	0.23258491652274	124	90	113	85	90	137	0.16580310880829
159	132	94	102	99	103	119	0.119746689694876	150	95	96	73	75	131	0.255613126079447	136	117	77	76	84	137	0.221070811744387	128	79	111	88	72	147	0.23028209556707	146	101	87	90	92	119	0.184225676453656	125	96	89	77	86	151	0.234887737478411	144	120	88	79	86	120	0.177317213586644
160	123	93	102	84	78	149	0.214162348877375	149	80	102	86	81	127	0.23258491652274	135	102	98	84	82	132	0.193436960276338	138	79	93	94	94	132	0.207253886010363	136	92	98	80	82	138	0.225676453655728	144	99	97	78	75	132	0.23258491652274	118	98	122	80	92	136	0.1335636154289
161	136	96	98	81	85	134	0.207253886010363	135	77	92	99	74	144	0.248704663212435	125	120	92	79	105	127	0.124352331606218	140	87	104	76	115	119	0.156591824985607	136	88	98	75	73	147	0.267127230857801	131	95	83	66	76	159	0.299366724237191	119	100	89	108	80	143	0.168105929763961
162	130	83	81	69	93	157	0.285549798503166	155	102	89	60	70	135	0.29706390328152	125	106	99	82	103	130	0.138169257340242	136	83	99	84	91	136	0.214162348877375	119	101	98	92	87	142	0.16580310880829	111	99	92	95	74	159	0.207253886010363	130	78	91	88	87	148	0.244099021301094
163	131	103	97	92	75	136	0.191134139320668	134	96	104	90	90	126	0.161197466896949	136	89	86	93	80	140	0.234887737478411	130	95	108	78	77	141	0.211859527921704	134	77	93	93	99	135	0.202648244099021	128	89	93	68	88	153	0.257915947035118	129	93	98	88	93	135	0.179620034542314
164	134	94	76	93	83	143	0.239493379389753	122	93	97	95	105	133	0.138169257340242	118	102	92	88	90	146	0.179620034542314	136	81	81	76	93	149	0.274035693724813	123	96	102	92	82	141	0.179620034542314	128	109	101	77	89	134	0.170408750719631	125	94	109	97	94	128	0.128957973517559
165	155	86	99	92	80	117	0.214162348877375	144	93	94	59	82	142	0.280944156591825	135	105	95	76	82	136	0.211859527921704	127	98	100	88	71	145	0.214162348877375	125	110	94	84	87	138	0.172711571675302	138	90	93	83	88	135	0.221070811744387	135	92	104	80	74	140	0.23028209556707
166	121	95	89	86	102	143	0.179620034542314	141	80	92	80	68	149	0.299366724237191	133	102	100	75	85	136	0.202648244099021	150	102	88	86	86	119	0.202648244099021	130	100	92	81	75	146	0.234887737478411	122	93	115	93	88	134	0.140472078295912	124	95	112	84	92	135	0.154289004029937
167	123	107	82	78	91	148	0.211859527921704	152	88	92	69	86	131	0.26482440990213	149	101	95	83	89	117	0.188831318364997	132	117	91	86	81	131	0.172711571675302	127	86	103	74	77	153	0.253310305123777	158	81	94	81	74	127	0.276338514680484	127	115	107	78	94	126	0.128957973517559
168	138	93	92	90	89	130	0.19804260218768	153	83	85	79	84	132	0.274035693724813	141	88	97	93	75	133	0.223373632700058	119	85	108	84	83	151	0.207253886010363	130	84	99	72	77	154	0.271732872769142	141	103	103	84	88	120	0.16580310880829	135	83	102	81	72	146	0.257915947035118
169	117	106	102	75	81	151	0.19804260218768	130	90	94	79	89	144	0.225676453655728	119	108	109	89	70	143	0.170408750719631	128	111	110	75	98	125	0.128957973517559	133	92	79	87	95	141	0.223373632700058	125	85	113	81	71	150	0.23028209556707	115	112	106	85	91	138	0.128957973517559
170	143	85	95	82	81	136	0.246401842256765	121	96	108	83	75	148	0.202648244099021	128	109	114	82	71	134	0.170408750719631	144	90	93	70	75	142	0.280944156591825	139	80	107	82	85	134	0.221070811744387	136	102	106	85	76	130	0.186528497409326	136	102	90	85	90	131	0.191134139320668
171	131	92	86	88	82	145	0.234887737478411	134	105	86	74	95	136	0.207253886010363	124	106	95	87	86	139	0.175014392630973	117	93	111	88	78	148	0.184225676453656	137	95	108	90	90	122	0.154289004029937	123	96	113	78	67	150	0.221070811744387	138	85	80	75	84	150	0.290155440414508
172	158	92	90	80	89	117	0.227979274611399	126	86	101	81	81	150	0.23258491652274	133	86	100	75	80	147	0.251007484168106	121	106	95	87	75	148	0.200345423143351	132	100	79	78	69	155	0.285549798503166	119	109	104	77	90	141	0.161197466896949	136	101	102	82	81	131	0.193436960276338
173	142	98	91	68	77	141	0.267127230857801	129	100	85	83	92	141	0.207253886010363	129	116	96	93	75	131	0.161197466896949	138	95	110	77	80	131	0.202648244099021	145	85	93	83	91	129	0.225676453655728	133	89	114	66	71	147	0.253310305123777	135	82	90	83	99	138	0.221070811744387
174	131	100	118	70	91	130	0.163500287852619	150	80	92	81	93	127	0.239493379389753	131	99	105	81	93	130	0.16580310880829	144	90	81	81	80	140	0.271732872769142	128	94	90	86	86	144	0.216465169833046	139	87	86	90	86	137	0.23258491652274	121	100	106	81	99	136	0.147380541162925
175	159	91	78	68	84	131	0.29706390328152	135	90	100	79	89	136	0.211859527921704	120	103	112	78	88	140	0.158894645941278	134	100	82	77	82	146	0.251007484168106	123	88	105	86	66	155	0.241796200345423	120	86	99	83	67	163	0.26482440990213	124	100	97	74	90	146	0.204951065054692
176	132	104	97	71	97	134	0.186528497409326	143	91	85	82	80	138	0.257915947035118	123	103	102	78	109	131	0.1335636154289	134	100	127	90	83	116	0.115141047783535	133	87	105	87	65	145	0.244099021301094	129	86	104	107	86	130	0.154289004029937	134	94	93	80	80	143	0.237190558434082
177	154	84	75	84	87	131	0.276338514680484	148	91	96	83	71	132	0.251007484168106	133	96	104	78	86	135	0.19804260218768	124	93	111	73	83	146	0.207253886010363	134	84	100	78	68	151	0.276338514680484	130	85	100	82	80	147	0.237190558434082	129	92	103	86	86	138	0.191134139320668
178	141	102	102	78	92	122	0.175014392630973	129	94	93	73	77	153	0.260218767990789	132	97	113	85	82	130	0.168105929763961	146	111	99	93	84	111	0.145077720207254	112	115	95	88	86	146	0.151986183074266	120	84	100	85	77	157	0.239493379389753	125	81	101	82	106	140	0.184225676453656
179	129	110	98	85	86	132	0.163500287852619	136	82	101	71	86	144	0.253310305123777	133	108	84	76	86	140	0.221070811744387	123	103	89	82	78	151	0.225676453655728	139	95	105	72	93	129	0.195739781232009	138	83	84	85	81	146	0.269430051813472	119	93	104	84	85	148	0.193436960276338
180	122	94	98	84	72	154	0.234887737478411	133	109	91	84	90	130	0.175014392630973	137	115	87	100	78	123	0.161197466896949	136	87	96	98	77	135	0.211859527921704	127	92	82	58	80	167	0.317789291882556	125	100	93	93	86	139	0.179620034542314	122	79	95	80	85	159	0.255613126079447
181	125	112	101	73	79	143	0.195739781232009	144	101	104	74	77	128	0.216465169833046	151	85	86	71	90	133	0.271732872769142	130	91	93	76	74	153	0.267127230857801	130	95	107	76	96	133	0.175014392630973	117	95	96	80	105	145	0.170408750719631	137	105	87	68	82	142	0.248704663212435
182	126	108	89	110	89	126	0.124352331606218	139	92	107	84	81	129	0.19804260218768	137	86	92	67	83	149	0.280944156591825	136	102	98	89	75	132	0.19804260218768	141	82	95	76	77	144	0.276338514680484	138	105	70	83	85	141	0.246401842256765	132	98	92	94	78	137	0.202648244099021
183	127	99	88	85	81	147	0.223373632700058	132	101	98	80	97	130	0.170408750719631	136	89	74	95	76	147	0.267127230857801	121	101	114	84	97	131	0.124352331606218	135	90	99	75	88	139	0.225676453655728	135	93	90	87	73	144	0.246401842256765	123	89	94	94	92	143	0.186528497409326
184	127	106	116	82	85	129	0.140472078295912	130	96	91	100	68	143	0.218767990788716	116	105	92	84	77	155	0.211859527921704	123	79	96	95	88	148	0.211859527921704	134	98	90	91	77	138	0.216465169833046	135	105	93	77	78	139	0.223373632700058	137	98	112	74	77	133	0.204951065054692
185	133	108	98	79	67	141	0.225676453655728	138	91	87	73	68	153	0.301669545192861	121	98	107	79	81	147	0.195739781232009	133	108	73	72	83	149	0.262521588946459	119	104	105	79	83	146	0.181922855497985	142	109	82	84	87	127	0.202648244099021	128	94	109	89	82	135	0.175014392630973
186	142	74	99	89	83	136	0.241796200345423	134	92	101	73	84	141	0.23028209556707	150	81	100	78	81	130	0.253310305123777	123	101	93	89	81	145	0.19804260218768	122	116	121	82	67	135	0.147380541162925	119	87	94	86	96	150	0.200345423143351	140	80	108	89	83	130	0.207253886010363
187	141	94	98	81	99	123	0.179620034542314	148	94	102	55	81	136	0.271732872769142	133	92	106	84	80	136	0.202648244099021	122	98	94	72	88	152	0.225676453655728	123	106	94	73	84	149	0.214162348877375	130	113	95	82	76	137	0.193436960276338	136	81	94	83	84	143	0.248704663212435
188	134	103	97	83	86	132	0.186528497409326	140	88	96	90	72	137	0.239493379389753	130	96	105	81	91	134	0.177317213586644	111	93	105	98	99	142	0.126655152561888	134	93	99	86	84	135	0.202648244099021	128	78	99	88	77	151	0.248704663212435	121	100	88	83	93	147	0.19804260218768
189	118	99	109	75	85	148	0.188831318364997	136	95	84	82	97	135	0.211859527921704	122	96	99	96	76	145	0.191134139320668	121	96	92	86	101	142	0.172711571675302	138	96	84	77	81	143	0.257915947035118	133	104	85	84	85	138	0.211859527921704	141	87	80	85	76	145	0.280944156591825
190	136	114	95	73	92	127	0.175014392630973	143	82	77	96	82	139	0.260218767990789	130	86	107	86	70	146	0.23258491652274	130	102	85	78	84	146	0.23258491652274	131	73	107	75	77	153	0.271732872769142	132	101	94	70	83	144	0.234887737478411	127	100	105	87	90	132	0.156591824985607
191	137	94	85	84	79	142	0.248704663212435	114	98	104	74	95	151	0.181922855497985	124	99	89	88	86	145	0.202648244099021	140	92	99	88	85	128	0.19804260218768	136	87	93	87	81	140	0.234887737478411	131	85	101	83	81	144	0.23028209556707	121	97	104	82	77	149	0.207253886010363
192	110	113	92	63	84	164	0.225676453655728	123	96	101	87	81	145	0.195739781232009	116	100	83	83	97	153	0.200345423143351	121	104	92	82	94	143	0.179620034542314	144	93	85	72	83	140	0.269430051813472	134	91	93	82	94	136	0.207253886010363	144	87	101	75	87	131	0.23028209556707
193	137	78	99	69	92	144	0.257915947035118	138	86	86	71	89	146	0.271732872769142	138	95	93	97	71	134	0.216465169833046	133	94	88	100	90	131	0.179620034542314	126	100	101	78	83	143	0.202648244099021	119	94	106	84	86	146	0.184225676453656	115	109	104	77	77	152	0.191134139320668
194	148	90	86	83	93	126	0.225676453655728	154	88	72	60	88	142	0.327000575705239	136	85	109	81	79	137	0.221070811744387	124	96	110	87	75	142	0.188831318364997	137	98	112	77	83	128	0.184225676453656	145	100	91	69	90	130	0.23028209556707	127	94	116	81	89	133	0.161197466896949
195	121	105	86	92	73	151	0.216465169833046	131	93	97	97	83	134	0.184225676453656	139	96	88	77	92	135	0.223373632700058	130	109	97	77	85	136	0.188831318364997	128	98	95	82	85	142	0.207253886010363	138	89	93	79	102	131	0.200345423143351	126	97	107	90	72	141	0.193436960276338
196	128	90	93	89	75	149	0.237190558434082	144	90	83	90	69	140	0.271732872769142	125	94	102	91	76	144	0.200345423143351	125	107	99	77	85	141	0.188831318364997	126	105	94	86	78	143	0.200345423143351	120	101	102	85	78	147	0.193436960276338	142	81	105	69	87	137	0.248704663212435
197	130	100	106	83	90	131	0.163500287852619	145	87	86	74	87	138	0.267127230857801	139	98	104	87	79	127	0.188831318364997	127	93	108	72	89	142	0.202648244099021	127	98	105	92	74	139	0.186528497409326	128	109	97	95	71	136	0.179620034542314	134	112	86	85	91	129	0.175014392630973
198	129	96	91	80	89	143	0.216465169833046	140	76	96	82	72	147	0.285549798503166	125	94	122	84	87	132	0.145077720207254	111	95	96	83	87	159	0.204951065054692	139	100	92	74	69	144	0.26482440990213	126	99	84	80	77	154	0.253310305123777	120	99	108	82	84	144	0.177317213586644
199	145	89	98	80	86	129	0.223373632700058	122	76	103	83	90	152	0.225676453655728	124	99	100	74	97	141	0.184225676453656	127	107	85	85	105	132	0.156591824985607	134	100	82	98	82	135	0.202648244099021	140	80	99	78	80	142	0.260218767990789	133	81	105	86	87	138	0.209556706966033
200	145	92	86	63	85	142	0.285549798503166	143	70	96	84	84	140	0.267127230857801	136	89	114	62	71	146	0.262521588946459	135	99	85	71	80	148	0.26482440990213	129	107	83	93	86	137	0.186528497409326	136	79	92	82	93	141	0.239493379389753	125	93	89	89	103	138	0.175014392630973
[truncated: 651 more columns]
