# Supplementary material for: Experimental benchmarking of quantum state overlap estimation strategies with photonic systems
Source: Light Sci Appl. 2025 Feb 12;14:83. doi: 10.1038/s41377-025-01755-8 (PMC11814415; doi:10.1038/s41377-025-01755-8)
Supplement: Supplementary file 3 — Dataset all [file 41377_2025_1755_MOESM3_ESM.zip › overlap_estimation_data/4_OST_data/OST_c03.csv]

Data No.	Pass1_Counts (m =1)	Fail1_Counts (m =1)	Fail2_Counts (m =1)	Fail3_Counts (m =1)	Fail4_Counts (m =1)	Pass2_Counts (m =1)	Estimated overlaps (m =1)	Pass1_Counts (m =2)	Fail1_Counts (m =2)	Fail2_Counts (m =2)	Fail3_Counts (m =2)	Fail4_Counts (m =2)	Pass2_Counts (m =2)	Estimated overlaps (m =2)	Pass1_Counts (m =3)	Fail1_Counts (m =3)	Fail2_Counts (m =3)	Fail3_Counts (m =3)	Fail4_Counts (m =3)	Pass2_Counts (m =3)	Estimated overlaps (m =3)	Pass1_Counts (m =4)	Fail1_Counts (m =4)	Fail2_Counts (m =4)	Fail3_Counts (m =4)	Fail4_Counts (m =4)	Pass2_Counts (m =4)	Estimated overlaps (m =4)	Pass1_Counts (m =5)	Fail1_Counts (m =5)	Fail2_Counts (m =5)	Fail3_Counts (m =5)	Fail4_Counts (m =5)	Pass2_Counts (m =5)	Estimated overlaps (m =5)	Pass1_Counts (m =6)	Fail1_Counts (m =6)	Fail2_Counts (m =6)	Fail3_Counts (m =6)	Fail4_Counts (m =6)	Pass2_Counts (m =6)	Estimated overlaps (m =6)	Pass1_Counts (m =7)	Fail1_Counts (m =7)	Fail2_Counts (m =7)	Fail3_Counts (m =7)	Fail4_Counts (m =7)	Pass2_Counts (m =7)	Estimated overlaps (m =7)
1	141	89	70	64	77	159	0.345423143350605	130	73	101	79	67	160	0.299366724237191	144	82	87	79	85	140	0.269430051813472	118	94	97	72	56	173	0.301669545192861	133	95	89	61	76	157	0.29706390328152	145	83	85	84	68	145	0.299366724237191	154	76	89	81	84	131	0.276338514680484
2	153	81	88	67	79	140	0.310880829015544	129	79	89	85	89	150	0.248704663212435	128	83	93	80	86	151	0.248704663212435	125	85	111	76	56	161	0.280944156591825	150	72	83	73	96	138	0.290155440414508	137	96	89	82	69	145	0.262521588946459	155	102	86	69	70	132	0.283246977547496
3	139	85	80	67	67	162	0.347725964306275	136	76	91	74	81	153	0.294761082325849	124	92	100	93	81	143	0.193436960276338	145	84	91	74	79	141	0.280944156591825	154	81	73	74	88	138	0.308578008059873	143	85	94	73	85	139	0.260218767990789	139	98	94	75	81	137	0.234887737478411
4	154	77	96	60	63	148	0.354634427173287	142	89	88	68	75	148	0.299366724237191	138	84	82	79	79	150	0.290155440414508	153	69	81	64	90	145	0.336211859527922	138	88	88	72	73	152	0.29706390328152	140	75	95	77	73	150	0.299366724237191	126	86	79	66	68	175	0.347725964306275
5	147	94	70	75	75	146	0.313183649971215	149	81	91	90	64	138	0.285549798503166	133	96	93	69	78	149	0.262521588946459	141	78	80	66	74	160	0.350028785261946	147	89	82	77	63	148	0.320092112838227	149	85	95	58	70	147	0.327000575705239	141	85	78	81	82	146	0.285549798503166
6	134	89	109	62	82	145	0.248704663212435	121	76	83	76	61	181	0.354634427173287	144	77	79	80	79	149	0.310880829015544	134	91	111	72	76	141	0.23028209556707	159	84	85	87	74	126	0.276338514680484	152	95	79	67	74	141	0.310880829015544	121	79	88	76	87	164	0.276338514680484
7	149	85	91	68	72	143	0.308578008059873	124	80	98	69	95	155	0.248704663212435	138	90	90	68	62	157	0.322394933793898	156	73	77	64	74	150	0.373056994818653	147	94	81	61	71	150	0.32930339666091	150	87	94	83	72	132	0.262521588946459	134	90	93	77	90	141	0.23028209556707
8	134	94	100	70	69	150	0.269430051813472	145	83	76	79	58	157	0.354634427173287	143	80	86	71	79	149	0.308578008059873	158	93	84	77	58	136	0.317789291882556	129	93	77	70	86	158	0.285549798503166	154	72	87	80	79	137	0.303972366148532	138	91	77	72	85	150	0.287852619458837
9	149	98	95	63	58	144	0.313183649971215	138	83	88	75	78	150	0.290155440414508	129	91	97	68	88	149	0.244099021301094	148	76	84	68	86	145	0.313183649971215	152	70	90	72	99	133	0.274035693724813	146	107	82	48	69	151	0.33160621761658	136	91	90	74	84	145	0.255613126079447
10	154	74	77	74	72	148	0.352331606217617	143	89	89	66	78	146	0.294761082325849	138	73	98	74	79	150	0.290155440414508	144	78	99	62	82	146	0.29706390328152	165	84	86	61	65	137	0.354634427173287	128	94	98	77	65	155	0.267127230857801	141	102	81	76	65	147	0.290155440414508
11	130	100	87	78	79	148	0.244099021301094	137	93	88	80	82	142	0.246401842256765	158	88	90	67	69	135	0.313183649971215	137	89	90	74	75	149	0.280944156591825	133	72	98	84	55	163	0.324697754749568	144	98	90	68	66	145	0.294761082325849	145	84	88	71	72	148	0.310880829015544
12	139	91	92	68	83	144	0.267127230857801	143	70	86	76	64	159	0.354634427173287	137	103	79	79	73	146	0.267127230857801	157	85	91	68	79	132	0.292458261370178	150	70	65	83	71	156	0.370754173862982	155	82	87	71	76	137	0.308578008059873	147	95	109	73	61	134	0.257915947035118
13	150	92	81	65	82	140	0.299366724237191	141	73	92	76	72	153	0.315486470926885	140	78	85	80	73	152	0.308578008059873	125	81	95	86	103	143	0.195739781232009	135	84	92	65	79	155	0.299366724237191	135	89	90	71	87	147	0.260218767990789	143	72	83	65	78	158	0.350028785261946
14	158	93	79	63	77	136	0.317789291882556	142	86	82	74	75	150	0.306275187104203	146	89	68	79	85	144	0.29706390328152	152	84	82	70	73	144	0.324697754749568	144	81	90	62	82	149	0.310880829015544	151	90	76	70	90	136	0.285549798503166	129	92	85	56	75	167	0.327000575705239
15	120	83	91	87	75	162	0.262521588946459	142	95	98	61	66	148	0.299366724237191	127	110	81	94	87	137	0.179620034542314	132	80	78	88	75	158	0.29706390328152	148	90	79	64	95	138	0.280944156591825	129	94	102	88	68	145	0.225676453655728	143	86	81	77	81	145	0.287852619458837
16	132	83	90	76	71	158	0.299366724237191	136	92	93	65	74	152	0.290155440414508	147	90	87	74	67	144	0.303972366148532	146	80	73	73	77	153	0.338514680483592	140	78	96	73	75	149	0.294761082325849	151	87	94	74	89	127	0.244099021301094	135	84	94	78	82	146	0.257915947035118
17	148	90	97	68	65	142	0.299366724237191	137	100	74	74	69	155	0.306275187104203	138	89	94	77	73	146	0.269430051813472	141	116	83	58	74	144	0.274035693724813	141	71	78	84	71	157	0.336211859527922	148	65	80	71	88	150	0.336211859527922	142	85	88	77	86	140	0.262521588946459
18	127	81	77	71	83	167	0.317789291882556	133	89	91	82	68	152	0.276338514680484	148	94	78	73	75	142	0.299366724237191	121	84	89	78	89	159	0.253310305123777	126	96	90	65	73	162	0.290155440414508	136	74	98	87	87	141	0.239493379389753	140	87	91	80	80	141	0.257915947035118
19	139	88	81	84	87	141	0.253310305123777	156	71	83	68	70	148	0.36384571099597	144	91	96	83	62	140	0.271732872769142	138	66	118	64	70	153	0.303972366148532	137	86	92	85	65	149	0.280944156591825	141	76	85	96	79	141	0.262521588946459	132	75	95	70	68	164	0.327000575705239
20	142	75	86	72	71	156	0.336211859527922	123	91	111	85	79	144	0.193436960276338	144	92	105	76	77	131	0.23028209556707	155	85	83	66	73	142	0.32930339666091	145	86	97	75	64	144	0.294761082325849	144	87	88	73	76	144	0.290155440414508	157	91	74	71	78	136	0.313183649971215
21	145	69	84	74	75	154	0.340817501439263	133	90	84	76	83	151	0.269430051813472	132	91	109	58	81	149	0.255613126079447	137	95	70	79	94	144	0.257915947035118	144	86	78	71	75	151	0.322394933793898	137	83	87	68	82	153	0.299366724237191	121	83	92	66	89	164	0.276338514680484
22	141	87	84	75	66	153	0.317789291882556	131	91	107	75	77	144	0.23028209556707	126	92	89	76	89	151	0.239493379389753	133	85	73	66	66	172	0.368451352907311	120	72	113	65	82	164	0.271732872769142	139	97	81	79	73	146	0.276338514680484	149	61	102	70	71	149	0.336211859527922
23	145	85	94	66	61	152	0.33160621761658	147	73	83	78	75	149	0.324697754749568	136	72	71	80	75	165	0.350028785261946	170	87	76	75	65	129	0.338514680483592	131	94	77	80	78	155	0.278641335636154	131	87	89	72	71	160	0.301669545192861	137	89	93	63	63	159	0.327000575705239
24	140	91	89	72	64	152	0.308578008059873	132	89	82	71	69	163	0.320092112838227	151	81	86	86	65	140	0.303972366148532	135	88	64	90	73	158	0.310880829015544	127	80	71	79	86	165	0.308578008059873	140	85	89	83	65	149	0.294761082325849	126	77	83	68	82	169	0.322394933793898
25	149	90	80	70	74	144	0.313183649971215	144	82	86	70	82	146	0.299366724237191	136	102	72	69	74	156	0.306275187104203	141	74	82	77	73	156	0.33160621761658	145	68	94	76	73	150	0.320092112838227	127	83	94	88	70	156	0.26482440990213	148	76	96	84	62	143	0.303972366148532
26	145	96	76	85	82	136	0.255613126079447	138	77	79	78	84	153	0.303972366148532	160	65	101	62	67	143	0.356937248128958	127	78	94	74	86	157	0.271732872769142	151	96	83	75	74	135	0.280944156591825	146	72	91	78	68	150	0.324697754749568	145	82	93	69	74	146	0.303972366148532
27	140	75	92	84	77	146	0.280944156591825	146	88	77	62	59	161	0.377662636729994	145	96	78	63	77	148	0.313183649971215	134	93	86	77	64	156	0.299366724237191	147	82	83	77	88	138	0.276338514680484	123	113	85	69	75	156	0.248704663212435	146	86	88	67	71	148	0.317789291882556
28	144	82	91	67	87	143	0.283246977547496	146	79	74	69	78	154	0.345423143350605	141	85	70	83	75	153	0.315486470926885	137	104	77	66	84	148	0.274035693724813	151	75	84	74	67	149	0.345423143350605	134	85	93	82	88	142	0.234887737478411	159	96	72	58	64	146	0.368451352907311
29	140	78	76	64	74	164	0.36384571099597	136	90	88	83	67	150	0.280944156591825	136	92	93	86	79	139	0.23028209556707	133	99	101	76	63	148	0.255613126079447	144	89	92	66	75	145	0.294761082325849	146	87	96	68	65	146	0.308578008059873	144	86	97	74	69	143	0.285549798503166
30	153	82	99	68	73	136	0.294761082325849	147	86	91	79	68	141	0.290155440414508	135	82	91	86	85	143	0.244099021301094	138	73	94	72	84	151	0.292458261370178	132	87	105	78	76	145	0.239493379389753	141	91	87	62	86	146	0.285549798503166	144	92	90	72	75	142	0.278641335636154
31	142	84	91	78	69	147	0.294761082325849	140	93	90	65	83	145	0.274035693724813	144	94	86	72	84	138	0.262521588946459	159	76	99	70	91	123	0.262521588946459	131	78	68	72	76	172	0.359240069084629	127	101	104	77	76	144	0.211859527921704	152	92	82	66	86	135	0.285549798503166
32	131	87	75	74	84	159	0.299366724237191	141	79	83	71	69	158	0.340817501439263	154	68	79	71	56	159	0.405296488198043	134	66	83	77	74	166	0.345423143350605	138	97	90	61	84	146	0.271732872769142	152	98	98	79	81	120	0.216465169833046	140	81	77	79	75	154	0.317789291882556
33	139	87	87	70	86	146	0.276338514680484	153	69	90	65	88	141	0.317789291882556	144	87	90	77	79	140	0.269430051813472	140	81	93	90	70	143	0.267127230857801	140	86	85	76	60	157	0.32930339666091	134	106	90	87	69	140	0.225676453655728	153	63	83	57	73	159	0.400690846286701
34	143	88	84	67	84	146	0.292458261370178	138	79	98	70	69	154	0.308578008059873	133	94	85	85	68	151	0.271732872769142	134	70	75	73	83	166	0.343120322394934	144	97	72	84	78	141	0.274035693724813	133	112	73	81	80	144	0.239493379389753	142	77	84	72	81	151	0.313183649971215
35	123	92	85	76	67	167	0.299366724237191	144	82	94	78	78	140	0.271732872769142	146	103	79	68	90	134	0.253310305123777	141	83	99	70	92	137	0.244099021301094	117	92	88	62	70	177	0.317789291882556	142	74	73	73	84	156	0.336211859527922	133	70	85	78	88	157	0.29706390328152
36	141	80	102	70	66	150	0.303972366148532	164	86	88	68	77	127	0.301669545192861	133	102	89	74	92	139	0.214162348877375	136	70	96	93	77	146	0.262521588946459	150	76	88	62	75	150	0.343120322394934	136	85	86	71	75	156	0.306275187104203	175	85	81	81	59	122	0.33160621761658
37	133	73	87	78	64	166	0.340817501439263	156	86	82	70	76	137	0.313183649971215	135	111	86	69	73	146	0.255613126079447	148	87	87	65	81	142	0.299366724237191	147	84	92	79	82	135	0.260218767990789	135	95	92	93	70	140	0.23028209556707	150	90	89	61	76	142	0.308578008059873
38	145	93	81	77	67	146	0.303972366148532	132	80	91	79	72	157	0.294761082325849	134	90	84	71	79	154	0.290155440414508	148	99	97	89	69	125	0.221070811744387	160	74	84	71	81	135	0.322394933793898	134	89	101	72	78	146	0.253310305123777	134	86	95	81	84	143	0.239493379389753
39	147	72	89	68	79	149	0.327000575705239	136	80	81	73	78	158	0.317789291882556	155	77	86	71	66	145	0.345423143350605	145	73	87	72	83	148	0.310880829015544	147	88	68	67	83	150	0.33160621761658	129	94	82	82	84	150	0.248704663212435	135	88	83	71	88	150	0.276338514680484
40	133	93	84	65	89	152	0.274035693724813	138	91	87	68	77	151	0.292458261370178	144	84	78	65	73	156	0.345423143350605	130	85	95	72	77	156	0.278641335636154	146	65	72	82	79	155	0.350028785261946	138	70	76	88	104	143	0.257915947035118	132	66	96	80	77	159	0.301669545192861
41	145	102	85	77	70	138	0.267127230857801	145	85	98	65	64	149	0.317789291882556	130	100	97	74	87	141	0.211859527921704	153	72	96	78	74	137	0.299366724237191	138	70	101	67	82	152	0.299366724237191	143	85	87	93	73	138	0.257915947035118	134	92	104	77	79	140	0.225676453655728
42	147	81	75	77	89	142	0.294761082325849	148	83	92	72	76	141	0.292458261370178	146	101	92	47	62	153	0.340817501439263	141	96	85	71	70	148	0.294761082325849	136	80	89	62	71	163	0.340817501439263	146	94	96	75	77	133	0.248704663212435	128	78	92	73	77	162	0.299366724237191
43	154	93	76	73	77	137	0.301669545192861	140	99	99	64	49	155	0.320092112838227	146	88	87	57	72	152	0.336211859527922	148	82	89	66	79	144	0.308578008059873	156	85	81	70	74	139	0.322394933793898	141	76	89	91	89	137	0.241796200345423	122	80	75	88	79	167	0.294761082325849
44	129	77	80	68	75	171	0.345423143350605	139	101	82	69	85	143	0.260218767990789	139	102	84	72	80	142	0.257915947035118	146	74	88	80	72	147	0.313183649971215	139	73	109	69	82	145	0.269430051813472	144	83	84	71	69	153	0.32930339666091	120	89	98	74	81	159	0.248704663212435
45	132	86	78	64	90	159	0.303972366148532	146	80	79	70	81	149	0.322394933793898	150	72	81	77	72	149	0.340817501439263	149	78	79	66	87	146	0.322394933793898	142	78	82	84	78	147	0.294761082325849	150	76	78	79	86	141	0.301669545192861	126	87	91	71	88	156	0.260218767990789
46	134	82	82	79	76	157	0.301669545192861	118	86	92	79	79	164	0.262521588946459	131	99	92	64	67	158	0.294761082325849	121	85	106	59	90	159	0.253310305123777	132	91	89	71	73	156	0.290155440414508	142	89	105	81	91	125	0.193436960276338	146	83	81	67	74	152	0.333909038572251
47	132	89	86	75	70	158	0.299366724237191	154	88	77	67	66	147	0.350028785261946	146	96	87	73	65	144	0.29706390328152	146	86	85	64	73	150	0.327000575705239	137	74	73	79	69	166	0.356937248128958	135	89	87	85	81	144	0.248704663212435	129	94	101	77	70	150	0.248704663212435
48	137	102	70	87	73	147	0.271732872769142	136	79	102	66	81	150	0.280944156591825	137	87	98	70	69	151	0.290155440414508	121	84	82	73	85	167	0.290155440414508	121	86	89	71	83	165	0.278641335636154	137	98	81	66	88	147	0.269430051813472	154	77	80	86	60	145	0.338514680483592
49	141	74	82	79	75	154	0.322394933793898	152	69	68	77	76	153	0.368451352907311	156	73	82	72	66	148	0.361542890040299	147	81	83	70	75	149	0.324697754749568	138	86	71	76	81	155	0.313183649971215	141	92	90	87	65	142	0.267127230857801	148	83	90	80	89	131	0.248704663212435
50	133	89	102	65	70	154	0.285549798503166	141	88	86	70	84	145	0.280944156591825	132	100	85	76	76	150	0.260218767990789	144	84	87	75	76	145	0.294761082325849	154	99	84	70	71	134	0.290155440414508	138	95	83	65	77	152	0.299366724237191	139	82	81	72	79	154	0.313183649971215
51	133	74	96	74	76	157	0.299366724237191	140	95	85	65	98	139	0.246401842256765	146	69	92	67	72	154	0.345423143350605	152	92	98	74	80	126	0.244099021301094	120	90	94	72	80	162	0.262521588946459	143	81	92	74	76	146	0.292458261370178	129	88	90	78	77	155	0.269430051813472
52	135	90	85	74	67	157	0.308578008059873	127	98	72	70	77	165	0.306275187104203	158	89	84	65	72	137	0.322394933793898	154	88	85	76	71	136	0.299366724237191	146	81	74	74	61	159	0.368451352907311	148	74	96	80	74	140	0.290155440414508	128	97	93	83	59	156	0.271732872769142
53	136	72	105	74	68	155	0.301669545192861	129	78	85	75	74	165	0.317789291882556	141	89	84	67	78	150	0.303972366148532	158	110	79	68	56	136	0.315486470926885	165	86	81	65	73	133	0.333909038572251	149	101	83	66	82	135	0.271732872769142	152	94	85	66	73	139	0.303972366148532
54	136	88	89	70	69	156	0.308578008059873	136	82	91	57	72	163	0.340817501439263	130	80	88	68	74	165	0.322394933793898	142	72	79	87	85	147	0.292458261370178	136	97	85	68	65	157	0.310880829015544	140	82	92	77	72	149	0.292458261370178	137	76	69	68	77	168	0.368451352907311
55	144	69	91	82	74	148	0.308578008059873	152	76	73	62	58	164	0.416810592976396	163	82	85	66	83	129	0.308578008059873	149	99	82	86	67	134	0.267127230857801	152	86	87	76	68	140	0.306275187104203	133	83	115	67	83	143	0.234887737478411	158	75	79	72	84	137	0.322394933793898
56	133	82	82	75	67	164	0.33160621761658	139	84	86	76	62	157	0.327000575705239	138	91	94	83	94	131	0.202648244099021	159	83	77	66	65	146	0.366148531951641	147	77	85	76	75	147	0.315486470926885	149	73	87	76	81	143	0.306275187104203	132	96	99	69	74	149	0.257915947035118
57	152	89	84	64	79	140	0.308578008059873	151	87	90	83	74	132	0.267127230857801	131	106	98	83	81	135	0.188831318364997	141	75	81	76	68	159	0.345423143350605	150	92	70	65	75	149	0.340817501439263	144	82	87	78	79	143	0.285549798503166	148	81	90	70	59	152	0.345423143350605
58	152	74	87	68	89	139	0.303972366148532	159	73	91	60	61	149	0.379965457685665	125	72	94	92	80	156	0.257915947035118	139	85	84	77	81	148	0.283246977547496	148	90	82	67	70	148	0.324697754749568	156	73	84	70	81	140	0.327000575705239	136	82	95	75	86	145	0.257915947035118
59	125	97	97	67	83	153	0.244099021301094	130	81	92	82	61	162	0.308578008059873	129	83	87	85	82	153	0.260218767990789	149	66	81	73	86	148	0.33160621761658	142	80	92	65	82	149	0.301669545192861	143	95	82	75	74	144	0.285549798503166	145	78	83	70	95	142	0.285549798503166
60	139	89	76	75	69	157	0.324697754749568	149	70	71	66	65	165	0.409902130109384	140	80	92	68	70	155	0.322394933793898	141	86	94	59	91	144	0.276338514680484	129	85	98	77	56	163	0.308578008059873	154	72	72	72	82	147	0.350028785261946	145	77	80	69	74	155	0.345423143350605
61	149	79	87	69	70	149	0.333909038572251	147	77	73	66	88	151	0.336211859527922	129	93	89	75	77	154	0.267127230857801	128	101	86	76	75	153	0.257915947035118	159	90	78	66	74	137	0.327000575705239	138	92	73	83	78	149	0.285549798503166	154	92	92	50	64	147	0.350028785261946
62	138	100	79	69	78	149	0.285549798503166	134	82	83	74	84	155	0.292458261370178	146	104	77	78	77	136	0.262521588946459	140	93	83	90	69	143	0.26482440990213	159	76	79	73	71	142	0.347725964306275	135	92	102	79	73	142	0.239493379389753	141	82	73	61	72	165	0.373056994818653
63	140	91	97	71	69	146	0.280944156591825	143	77	100	71	92	137	0.253310305123777	132	88	106	84	66	146	0.244099021301094	155	86	79	65	70	145	0.345423143350605	153	90	88	76	66	137	0.299366724237191	158	86	80	64	61	147	0.366148531951641	133	78	101	80	79	148	0.257915947035118
64	134	90	74	65	81	161	0.322394933793898	144	83	82	81	77	145	0.292458261370178	119	86	120	82	58	158	0.239493379389753	143	73	85	80	64	156	0.340817501439263	139	74	78	74	76	160	0.340817501439263	139	80	95	67	72	154	0.313183649971215	156	74	73	53	74	157	0.405296488198043
65	144	68	92	76	82	147	0.303972366148532	125	92	92	64	60	171	0.327000575705239	124	92	89	72	78	161	0.274035693724813	150	86	82	61	77	147	0.33160621761658	136	87	79	63	73	163	0.340817501439263	129	82	102	76	81	151	0.251007484168106	138	77	93	80	71	152	0.29706390328152
66	120	87	90	95	81	154	0.223373632700058	138	91	102	76	64	146	0.269430051813472	132	88	86	53	79	165	0.33160621761658	142	108	84	82	73	135	0.237190558434082	138	67	88	70	71	164	0.354634427173287	147	92	95	82	66	136	0.26482440990213	160	84	74	74	61	144	0.361542890040299
67	139	87	87	73	64	156	0.320092112838227	144	74	81	81	76	150	0.317789291882556	137	83	96	79	66	151	0.290155440414508	129	98	86	75	67	158	0.285549798503166	149	78	68	78	69	155	0.361542890040299	142	79	86	72	87	146	0.290155440414508	131	74	95	95	63	156	0.283246977547496
68	154	84	71	75	74	144	0.336211859527922	149	80	82	83	66	146	0.320092112838227	138	82	93	71	68	155	0.313183649971215	140	87	87	62	66	159	0.340817501439263	146	83	92	72	75	143	0.294761082325849	143	78	95	77	74	145	0.290155440414508	141	89	93	73	99	132	0.221070811744387
69	135	80	74	67	69	170	0.368451352907311	154	80	86	60	62	152	0.373056994818653	123	103	103	78	76	147	0.207253886010363	146	102	73	65	84	142	0.290155440414508	150	78	88	75	53	153	0.359240069084629	125	73	82	80	95	160	0.276338514680484	136	87	85	70	67	160	0.324697754749568
70	132	88	77	66	79	163	0.322394933793898	133	77	98	90	83	143	0.234887737478411	140	98	97	69	62	147	0.285549798503166	144	82	89	76	91	137	0.257915947035118	163	75	80	61	72	143	0.373056994818653	168	92	73	78	49	136	0.36384571099597	145	84	85	66	79	148	0.313183649971215
71	159	80	83	70	64	143	0.352331606217617	148	83	83	72	75	146	0.315486470926885	141	73	81	68	77	160	0.347725964306275	132	85	91	67	75	159	0.303972366148532	134	80	86	78	74	157	0.303972366148532	137	106	88	78	59	148	0.274035693724813	148	87	87	79	75	138	0.280944156591825
72	132	93	89	76	88	145	0.239493379389753	130	82	75	82	81	160	0.299366724237191	132	80	86	68	71	166	0.333909038572251	149	85	84	65	80	144	0.313183649971215	137	80	91	76	75	152	0.294761082325849	151	89	81	74	82	136	0.285549798503166	137	89	92	78	77	145	0.262521588946459
73	135	88	97	77	70	149	0.271732872769142	127	92	102	62	77	157	0.269430051813472	140	87	99	57	70	154	0.315486470926885	150	80	88	80	78	137	0.285549798503166	153	98	80	74	67	138	0.301669545192861	140	69	107	91	77	138	0.244099021301094	134	83	77	68	79	163	0.32930339666091
74	134	75	102	83	81	146	0.251007484168106	145	82	82	88	76	141	0.280944156591825	137	93	88	81	70	147	0.271732872769142	155	65	86	76	74	145	0.343120322394934	139	94	81	55	88	152	0.303972366148532	121	95	78	63	106	158	0.248704663212435	137	81	92	76	69	154	0.303972366148532
75	139	84	83	74	85	148	0.285549798503166	151	71	90	78	67	146	0.33160621761658	138	92	93	72	83	142	0.253310305123777	135	74	102	76	72	153	0.290155440414508	140	81	101	70	78	145	0.276338514680484	140	79	96	72	75	149	0.294761082325849	142	84	95	57	80	150	0.308578008059873
76	123	79	80	79	88	164	0.285549798503166	145	65	85	73	71	158	0.359240069084629	145	101	93	84	62	135	0.253310305123777	137	79	78	67	81	161	0.333909038572251	145	81	83	56	68	161	0.373056994818653	135	75	92	82	81	150	0.276338514680484	149	96	79	70	73	142	0.303972366148532
77	138	83	95	76	81	145	0.26482440990213	142	84	76	83	69	152	0.317789291882556	148	85	63	65	83	154	0.354634427173287	158	66	81	91	76	135	0.313183649971215	136	95	84	75	67	154	0.29706390328152	141	80	93	82	75	144	0.276338514680484	138	93	105	82	60	142	0.253310305123777
78	161	95	67	69	65	141	0.354634427173287	162	59	83	68	80	143	0.368451352907311	146	83	76	68	85	148	0.317789291882556	151	95	75	76	69	142	0.310880829015544	142	96	110	78	68	132	0.225676453655728	149	77	83	84	86	136	0.276338514680484	157	99	63	74	64	143	0.345423143350605
79	157	84	80	75	87	130	0.285549798503166	132	75	91	68	45	179	0.393782383419689	140	83	70	81	66	160	0.345423143350605	127	92	85	77	81	156	0.26482440990213	143	80	99	78	80	139	0.260218767990789	141	96	97	73	71	141	0.260218767990789	151	94	86	69	91	129	0.253310305123777
80	152	84	84	70	63	148	0.343120322394934	118	85	100	84	61	167	0.276338514680484	133	75	104	69	84	151	0.271732872769142	150	84	86	66	74	145	0.322394933793898	143	82	85	81	82	142	0.276338514680484	146	81	89	62	83	147	0.310880829015544	143	79	87	78	66	152	0.322394933793898
81	127	105	81	57	85	159	0.280944156591825	134	87	80	77	77	156	0.29706390328152	150	95	86	72	72	138	0.287852619458837	131	86	79	88	94	146	0.237190558434082	148	86	83	82	69	142	0.299366724237191	142	69	92	75	86	147	0.294761082325849	141	98	78	72	84	143	0.271732872769142
82	143	87	78	87	75	144	0.283246977547496	133	91	81	85	71	153	0.280944156591825	136	98	104	68	74	142	0.244099021301094	132	92	87	68	79	155	0.285549798503166	135	87	77	77	99	145	0.253310305123777	142	91	85	64	73	152	0.315486470926885	124	81	93	92	84	151	0.23028209556707
83	151	84	87	69	86	136	0.285549798503166	132	93	79	63	58	172	0.361542890040299	128	84	91	70	86	157	0.274035693724813	142	92	85	69	66	152	0.317789291882556	140	77	75	82	62	162	0.354634427173287	165	75	102	75	62	128	0.313183649971215	142	83	96	69	68	150	0.308578008059873
84	136	82	75	81	61	165	0.347725964306275	145	67	73	77	74	160	0.366148531951641	139	84	105	78	77	139	0.244099021301094	156	89	67	64	70	149	0.368451352907311	145	94	76	83	65	146	0.303972366148532	123	87	106	79	92	145	0.19804260218768	147	89	76	80	81	140	0.285549798503166
85	146	73	79	65	81	155	0.350028785261946	147	83	90	67	64	151	0.336211859527922	154	81	86	68	66	146	0.343120322394934	151	80	86	78	68	143	0.317789291882556	141	83	106	69	73	144	0.274035693724813	158	95	97	72	77	122	0.251007484168106	141	93	85	67	71	151	0.308578008059873
86	137	85	74	70	78	160	0.32930339666091	144	91	76	67	68	155	0.340817501439263	142	74	80	85	81	148	0.299366724237191	148	83	84	74	75	144	0.308578008059873	148	83	82	73	79	144	0.306275187104203	157	102	101	76	83	112	0.202648244099021	141	92	85	67	83	146	0.283246977547496
87	147	81	92	75	71	144	0.301669545192861	147	78	83	65	80	150	0.33160621761658	136	82	88	64	95	150	0.278641335636154	136	79	88	66	79	158	0.317789291882556	128	75	91	70	76	166	0.317789291882556	137	86	86	61	88	153	0.29706390328152	141	75	72	79	87	153	0.315486470926885
88	146	82	84	69	62	156	0.352331606217617	141	83	84	63	64	162	0.359240069084629	124	72	94	96	79	156	0.251007484168106	133	91	86	88	71	149	0.262521588946459	144	79	77	68	64	162	0.373056994818653	140	82	96	66	57	160	0.343120322394934	152	63	69	69	85	155	0.377662636729994
89	133	83	88	63	72	164	0.33160621761658	133	81	90	64	72	164	0.32930339666091	150	83	81	71	79	143	0.313183649971215	145	81	90	71	87	141	0.278641335636154	150	81	82	59	73	153	0.356937248128958	153	71	77	73	73	150	0.359240069084629	134	72	85	71	68	168	0.354634427173287
90	136	94	80	81	71	151	0.285549798503166	150	87	88	68	68	145	0.320092112838227	132	94	92	61	79	155	0.285549798503166	152	78	66	68	76	154	0.373056994818653	157	63	88	75	64	148	0.368451352907311	122	87	95	86	70	159	0.257915947035118	146	98	97	74	75	132	0.244099021301094
91	140	87	79	71	90	147	0.283246977547496	122	79	96	74	68	170	0.306275187104203	137	75	84	88	79	150	0.285549798503166	143	95	76	67	84	146	0.294761082325849	128	99	76	80	74	158	0.278641335636154	135	81	91	81	71	153	0.290155440414508	152	67	81	77	65	153	0.368451352907311
92	133	92	86	80	67	155	0.287852619458837	143	91	81	79	83	140	0.267127230857801	146	94	88	72	72	141	0.285549798503166	140	92	94	82	76	138	0.244099021301094	156	85	75	67	85	138	0.317789291882556	140	77	97	68	78	150	0.299366724237191	166	72	83	71	80	131	0.33160621761658
93	142	82	59	78	69	164	0.373056994818653	157	64	99	63	52	154	0.39608520437536	130	84	101	85	80	145	0.23028209556707	138	87	90	75	78	147	0.276338514680484	135	96	81	83	75	148	0.26482440990213	143	72	92	87	67	148	0.303972366148532	151	101	76	68	72	141	0.306275187104203
94	142	79	79	80	87	146	0.287852619458837	143	83	84	82	78	144	0.283246977547496	138	90	82	78	74	150	0.290155440414508	128	86	77	71	78	166	0.317789291882556	146	78	79	76	75	150	0.327000575705239	134	96	88	76	66	153	0.285549798503166	139	88	68	82	87	149	0.287852619458837
95	144	89	91	71	72	145	0.292458261370178	127	83	92	78	69	162	0.294761082325849	144	89	83	83	75	141	0.276338514680484	144	98	98	70	67	140	0.269430051813472	145	79	73	71	76	156	0.347725964306275	143	92	88	78	75	141	0.269430051813472	146	84	94	80	67	142	0.287852619458837
96	130	77	80	68	79	168	0.336211859527922	149	81	77	70	81	147	0.324697754749568	148	83	96	68	96	131	0.246401842256765	153	91	83	65	77	139	0.308578008059873	149	94	78	90	66	137	0.280944156591825	159	94	78	71	53	143	0.354634427173287	130	85	96	75	55	165	0.320092112838227
97	140	89	82	72	89	144	0.271732872769142	152	80	80	68	62	153	0.368451352907311	144	90	96	74	80	136	0.253310305123777	148	78	89	84	71	141	0.294761082325849	153	79	82	71	86	138	0.303972366148532	160	63	79	79	78	141	0.347725964306275	133	93	106	58	77	150	0.267127230857801
98	140	77	86	78	85	147	0.285549798503166	158	85	83	75	71	135	0.313183649971215	147	79	95	76	76	140	0.285549798503166	135	81	91	67	61	165	0.345423143350605	153	77	73	76	88	140	0.313183649971215	145	80	87	80	86	139	0.269430051813472	150	75	75	69	65	158	0.382268278641336
99	138	88	98	64	67	154	0.306275187104203	124	76	88	65	63	180	0.36384571099597	136	77	69	79	89	157	0.313183649971215	153	73	75	62	64	160	0.405296488198043	145	79	83	81	71	148	0.313183649971215	128	91	83	85	75	155	0.267127230857801	130	68	83	68	86	168	0.333909038572251
100	141	90	90	71	70	149	0.29706390328152	153	77	90	63	74	145	0.336211859527922	163	79	86	60	80	135	0.333909038572251	135	97	95	72	56	155	0.299366724237191	159	83	69	73	94	132	0.301669545192861	135	88	72	72	78	160	0.322394933793898	137	85	67	76	91	154	0.301669545192861
101	141	89	96	67	74	146	0.285549798503166	152	62	82	60	76	158	0.391479562464018	138	88	103	71	63	150	0.287852619458837	159	77	95	71	61	139	0.336211859527922	135	89	93	71	75	151	0.280944156591825	136	89	90	81	77	146	0.260218767990789	128	96	91	79	72	153	0.257915947035118
102	137	90	63	84	67	161	0.336211859527922	143	80	89	62	85	149	0.308578008059873	148	95	97	73	69	135	0.267127230857801	134	74	83	75	87	157	0.301669545192861	152	71	90	71	67	149	0.347725964306275	149	78	98	82	57	144	0.310880829015544	135	77	86	82	87	149	0.271732872769142
103	132	76	74	72	72	171	0.359240069084629	133	80	82	66	73	167	0.343120322394934	139	88	113	73	86	131	0.207253886010363	151	99	105	66	62	133	0.271732872769142	144	98	76	91	70	139	0.26482440990213	138	85	93	84	89	137	0.227979274611399	138	75	93	75	73	154	0.308578008059873
104	140	73	86	86	78	149	0.292458261370178	143	76	93	62	87	148	0.303972366148532	135	79	93	72	85	151	0.278641335636154	140	99	77	84	77	142	0.260218767990789	138	86	97	76	70	148	0.278641335636154	137	91	83	64	82	153	0.299366724237191	140	70	91	67	78	157	0.33160621761658
105	145	88	81	95	75	136	0.255613126079447	147	90	86	69	86	138	0.274035693724813	146	82	81	64	75	153	0.340817501439263	143	80	104	68	80	141	0.271732872769142	133	69	83	73	101	154	0.285549798503166	130	80	103	59	77	161	0.301669545192861	143	80	86	72	63	157	0.343120322394934
106	128	84	86	85	81	154	0.262521588946459	156	79	91	73	70	138	0.315486470926885	146	79	86	76	68	150	0.324697754749568	135	92	95	76	81	143	0.244099021301094	143	71	93	74	75	151	0.315486470926885	134	91	104	82	82	137	0.209556706966033	160	88	76	72	92	126	0.280944156591825
107	139	92	81	67	84	149	0.290155440414508	130	79	84	82	76	160	0.29706390328152	149	80	86	67	79	145	0.317789291882556	148	81	75	74	93	141	0.292458261370178	149	84	91	76	75	138	0.285549798503166	154	92	76	78	65	141	0.320092112838227	126	85	99	72	70	161	0.285549798503166
108	144	86	87	65	67	154	0.333909038572251	146	89	67	72	68	156	0.354634427173287	140	93	83	75	71	149	0.294761082325849	155	85	80	67	86	136	0.303972366148532	134	87	86	70	77	156	0.299366724237191	150	86	80	65	75	147	0.33160621761658	131	102	92	81	79	142	0.221070811744387
109	125	84	90	74	86	158	0.267127230857801	138	66	82	79	82	158	0.324697754749568	129	96	87	86	76	149	0.241796200345423	154	90	88	80	68	133	0.285549798503166	164	84	76	73	74	133	0.32930339666091	142	71	90	86	74	148	0.29706390328152	153	89	93	71	77	132	0.276338514680484
110	144	71	96	65	62	159	0.359240069084629	164	82	77	73	70	135	0.340817501439263	143	87	94	68	70	148	0.301669545192861	150	104	93	66	65	136	0.280944156591825	148	88	80	76	70	145	0.313183649971215	140	90	95	83	86	133	0.221070811744387	155	82	75	90	76	134	0.292458261370178
111	118	87	79	101	77	160	0.244099021301094	148	89	87	60	69	150	0.333909038572251	139	75	95	80	90	141	0.253310305123777	146	85	74	81	90	139	0.276338514680484	153	72	80	76	77	145	0.333909038572251	133	81	90	77	84	151	0.271732872769142	138	81	71	82	75	158	0.324697754749568
112	130	103	76	57	100	152	0.262521588946459	146	86	94	48	73	154	0.343120322394934	137	77	77	61	90	161	0.333909038572251	143	95	92	69	76	141	0.271732872769142	127	92	85	82	73	157	0.271732872769142	139	79	98	63	87	148	0.283246977547496	149	89	87	74	84	134	0.267127230857801
113	151	75	92	74	70	144	0.320092112838227	133	82	110	70	66	153	0.280944156591825	130	78	79	75	73	168	0.333909038572251	149	81	69	70	84	149	0.336211859527922	154	75	82	75	55	153	0.375359815774324	142	83	95	63	79	148	0.299366724237191	152	72	99	66	64	148	0.343120322394934
114	152	81	83	85	87	130	0.262521588946459	133	72	89	81	80	156	0.294761082325849	146	98	98	80	74	129	0.23028209556707	129	98	105	76	63	150	0.248704663212435	151	99	72	53	94	140	0.303972366148532	154	78	80	77	73	142	0.327000575705239	143	67	96	66	67	159	0.354634427173287
115	147	92	89	67	62	148	0.322394933793898	149	75	92	83	67	143	0.306275187104203	146	90	90	68	66	147	0.313183649971215	134	103	76	77	81	148	0.260218767990789	141	104	95	72	79	134	0.23028209556707	147	95	92	71	64	142	0.294761082325849	135	95	81	61	57	168	0.359240069084629
116	139	79	96	64	75	154	0.313183649971215	138	91	76	72	73	156	0.317789291882556	137	92	86	72	64	156	0.313183649971215	140	78	101	62	63	158	0.336211859527922	147	80	95	81	71	140	0.283246977547496	141	83	95	80	65	148	0.292458261370178	110	87	95	85	71	171	0.257915947035118
117	141	85	73	72	68	160	0.350028785261946	157	71	89	70	69	144	0.347725964306275	148	80	93	70	64	149	0.32930339666091	157	94	57	72	81	141	0.336211859527922	144	96	77	75	66	149	0.313183649971215	148	98	82	91	78	128	0.23258491652274	162	68	79	65	65	150	0.398388025331031
118	133	83	86	77	66	161	0.317789291882556	136	79	78	69	79	162	0.333909038572251	135	90	85	104	81	135	0.207253886010363	145	86	86	75	67	148	0.313183649971215	130	74	97	78	69	161	0.303972366148532	160	80	87	82	77	127	0.285549798503166	139	84	76	67	71	162	0.350028785261946
119	141	88	71	72	72	158	0.338514680483592	148	94	72	79	73	143	0.303972366148532	156	74	74	94	67	140	0.324697754749568	121	76	101	72	72	169	0.29706390328152	134	88	98	66	61	160	0.315486470926885	126	86	94	90	73	153	0.246401842256765	139	70	81	77	72	161	0.345423143350605
120	126	90	91	75	86	153	0.248704663212435	158	89	64	76	76	140	0.333909038572251	143	87	93	78	78	139	0.262521588946459	141	95	88	84	75	138	0.248704663212435	133	97	83	72	71	156	0.292458261370178	147	82	91	72	69	146	0.313183649971215	153	75	97	77	80	133	0.278641335636154
121	152	89	84	71	60	146	0.336211859527922	159	83	88	60	67	142	0.350028785261946	139	86	84	84	82	143	0.262521588946459	141	83	95	63	83	147	0.290155440414508	148	83	104	59	74	142	0.299366724237191	137	86	100	68	92	140	0.239493379389753	150	85	82	59	77	149	0.338514680483592
122	152	81	77	86	67	143	0.320092112838227	139	67	77	95	76	154	0.310880829015544	141	86	97	65	80	145	0.280944156591825	144	88	84	82	87	136	0.251007484168106	140	98	89	68	69	148	0.290155440414508	143	101	80	76	69	144	0.285549798503166	129	91	88	81	77	153	0.260218767990789
123	132	83	100	57	68	164	0.327000575705239	139	80	79	72	66	163	0.352331606217617	121	85	99	73	72	165	0.278641335636154	147	79	82	68	71	153	0.345423143350605	130	88	88	73	80	156	0.278641335636154	150	87	77	79	57	150	0.345423143350605	126	96	93	68	84	154	0.251007484168106
124	174	69	61	74	74	137	0.39608520437536	144	72	73	62	73	166	0.391479562464018	142	73	93	66	78	153	0.322394933793898	142	86	73	73	74	155	0.33160621761658	139	89	80	70	93	145	0.271732872769142	153	95	87	61	71	140	0.313183649971215	135	87	93	93	92	133	0.195739781232009
125	136	95	80	68	76	155	0.301669545192861	140	89	75	66	66	162	0.354634427173287	125	83	75	80	86	163	0.290155440414508	141	76	85	68	82	154	0.320092112838227	138	80	90	64	84	153	0.303972366148532	144	70	82	65	74	161	0.366148531951641	135	88	86	78	73	153	0.287852619458837
126	150	67	87	68	60	159	0.386873920552677	162	89	78	65	58	143	0.368451352907311	131	101	104	63	64	153	0.271732872769142	126	90	90	82	62	162	0.290155440414508	138	85	83	85	81	145	0.267127230857801	134	89	86	58	87	156	0.299366724237191	137	88	81	76	78	152	0.292458261370178
127	141	88	85	59	76	155	0.327000575705239	131	101	80	66	62	165	0.324697754749568	134	96	87	88	70	146	0.251007484168106	134	81	89	66	69	164	0.333909038572251	135	89	85	72	84	150	0.276338514680484	154	81	109	60	68	137	0.303972366148532	149	79	77	76	90	140	0.294761082325849
128	129	86	83	70	93	155	0.271732872769142	139	74	86	69	66	164	0.356937248128958	125	88	89	89	95	145	0.204951065054692	146	88	87	54	75	152	0.336211859527922	140	82	92	60	63	162	0.352331606217617	132	79	100	79	82	148	0.253310305123777	145	100	77	71	72	145	0.299366724237191
129	151	90	83	86	61	139	0.299366724237191	160	86	60	68	71	148	0.379965457685665	138	75	81	66	87	158	0.324697754749568	146	90	96	71	81	135	0.257915947035118	139	85	76	73	72	158	0.33160621761658	157	83	87	64	57	148	0.366148531951641	133	91	93	78	82	145	0.244099021301094
130	136	85	80	90	67	153	0.294761082325849	143	80	83	63	66	161	0.36384571099597	148	86	90	87	63	139	0.285549798503166	137	84	101	65	56	160	0.33160621761658	139	71	111	71	83	143	0.262521588946459	158	82	79	84	81	129	0.285549798503166	133	75	93	81	61	162	0.322394933793898
131	131	84	84	73	69	164	0.322394933793898	149	83	96	62	63	149	0.336211859527922	136	84	86	71	91	148	0.271732872769142	140	74	85	80	79	151	0.303972366148532	144	82	84	79	75	146	0.299366724237191	147	87	88	78	71	141	0.290155440414508	130	94	82	61	83	160	0.299366724237191
132	130	80	95	68	77	160	0.299366724237191	127	91	77	74	78	163	0.299366724237191	136	90	88	72	93	143	0.246401842256765	157	83	87	71	65	140	0.33160621761658	139	87	85	63	75	156	0.322394933793898	138	84	98	78	86	139	0.239493379389753	158	87	71	79	71	138	0.327000575705239
133	141	79	86	61	72	160	0.350028785261946	140	69	102	71	59	160	0.343120322394934	136	81	81	70	93	152	0.287852619458837	143	104	97	67	75	136	0.246401842256765	129	85	79	67	66	173	0.352331606217617	141	99	93	75	67	142	0.267127230857801	150	65	110	71	89	133	0.26482440990213
134	149	75	97	78	84	134	0.267127230857801	140	79	87	83	73	149	0.294761082325849	146	76	78	71	83	150	0.327000575705239	141	86	76	70	74	156	0.33160621761658	141	81	85	79	61	156	0.33160621761658	137	76	85	92	83	145	0.262521588946459	137	92	87	64	75	154	0.303972366148532
135	131	85	99	65	71	159	0.299366724237191	130	81	90	71	73	163	0.310880829015544	135	97	88	66	81	149	0.271732872769142	140	71	79	69	72	165	0.366148531951641	131	76	80	79	78	163	0.315486470926885	149	98	94	54	68	144	0.313183649971215	133	75	115	67	92	143	0.23258491652274
136	137	91	83	88	75	145	0.260218767990789	135	86	81	71	62	165	0.345423143350605	148	65	89	70	79	151	0.338514680483592	165	95	91	73	70	121	0.278641335636154	136	96	97	88	75	136	0.216465169833046	154	80	88	77	82	133	0.283246977547496	138	101	89	70	75	145	0.26482440990213
137	135	76	123	68	67	148	0.267127230857801	125	83	93	98	60	158	0.267127230857801	134	88	89	80	73	151	0.276338514680484	141	74	82	79	77	153	0.317789291882556	144	72	86	68	82	152	0.327000575705239	153	89	85	72	72	138	0.303972366148532	155	82	92	72	78	133	0.290155440414508
138	152	84	105	60	73	137	0.294761082325849	151	81	76	70	63	154	0.368451352907311	137	83	84	88	84	144	0.255613126079447	125	102	83	66	87	156	0.257915947035118	132	75	89	77	76	160	0.306275187104203	150	79	102	63	74	141	0.303972366148532	152	90	73	79	64	145	0.33160621761658
139	142	90	79	61	74	156	0.336211859527922	137	77	85	58	80	163	0.345423143350605	162	63	100	69	85	130	0.306275187104203	141	81	96	69	88	142	0.267127230857801	158	81	84	74	72	137	0.320092112838227	135	84	83	71	73	160	0.320092112838227	130	83	98	78	73	154	0.271732872769142
140	149	81	70	83	54	157	0.373056994818653	138	71	75	55	75	174	0.400690846286701	155	104	88	76	70	126	0.257915947035118	162	94	91	79	80	116	0.244099021301094	143	99	76	82	67	145	0.290155440414508	148	93	86	72	76	139	0.283246977547496	155	75	80	68	79	144	0.340817501439263
141	143	110	70	66	74	147	0.299366724237191	136	69	96	74	70	160	0.324697754749568	156	100	80	88	82	119	0.23028209556707	134	97	92	63	77	152	0.278641335636154	149	82	87	63	76	147	0.327000575705239	141	88	73	83	86	144	0.276338514680484	143	107	70	81	63	147	0.29706390328152
142	142	82	78	74	72	155	0.33160621761658	132	84	83	84	72	157	0.292458261370178	123	91	90	89	73	156	0.246401842256765	133	79	92	66	79	159	0.308578008059873	136	77	78	88	76	155	0.301669545192861	146	75	90	71	76	148	0.317789291882556	150	83	102	78	61	138	0.290155440414508
143	150	88	91	82	57	141	0.303972366148532	151	72	104	60	67	148	0.338514680483592	147	75	77	73	75	153	0.345423143350605	156	80	83	54	89	141	0.33160621761658	129	77	82	89	78	158	0.285549798503166	150	90	88	65	76	141	0.301669545192861	133	84	83	87	78	151	0.271732872769142
144	128	90	84	66	80	162	0.299366724237191	145	81	87	62	65	158	0.356937248128958	132	90	102	76	68	150	0.262521588946459	131	99	89	69	77	152	0.267127230857801	138	79	81	64	86	157	0.322394933793898	154	74	86	89	66	139	0.310880829015544	130	77	82	75	85	161	0.301669545192861
145	136	87	83	67	66	163	0.338514680483592	129	89	90	71	66	163	0.308578008059873	137	90	81	69	81	153	0.29706390328152	132	88	78	73	71	163	0.322394933793898	110	93	86	68	91	171	0.257915947035118	151	84	76	73	75	145	0.327000575705239	137	97	83	71	82	147	0.269430051813472
146	149	100	92	67	77	133	0.262521588946459	133	74	98	86	84	146	0.248704663212435	130	97	83	77	63	160	0.299366724237191	150	84	71	73	85	144	0.315486470926885	124	84	81	72	89	163	0.285549798503166	140	87	97	72	77	144	0.269430051813472	150	79	91	62	82	143	0.313183649971215
147	131	79	83	81	73	161	0.308578008059873	157	95	87	70	76	129	0.280944156591825	141	91	94	71	78	142	0.267127230857801	137	100	90	72	73	146	0.26482440990213	141	98	72	66	82	150	0.303972366148532	145	71	93	83	98	133	0.241796200345423	140	79	90	98	65	144	0.271732872769142
148	135	89	79	75	69	159	0.317789291882556	137	97	62	73	68	163	0.345423143350605	135	94	65	88	66	159	0.315486470926885	152	86	84	62	70	147	0.340817501439263	141	83	74	76	73	156	0.33160621761658	122	95	84	79	80	159	0.257915947035118	128	94	76	86	92	148	0.234887737478411
149	137	77	87	85	86	146	0.26482440990213	133	74	85	79	74	161	0.317789291882556	139	78	87	74	82	151	0.29706390328152	135	101	88	69	78	147	0.262521588946459	137	100	70	63	63	165	0.354634427173287	135	80	83	94	67	153	0.290155440414508	152	81	88	59	80	144	0.327000575705239
150	142	92	90	66	76	146	0.290155440414508	147	83	86	69	68	150	0.33160621761658	150	82	75	71	69	152	0.352331606217617	152	85	73	78	74	143	0.322394933793898	130	85	84	81	72	159	0.294761082325849	134	92	106	67	65	151	0.276338514680484	150	86	92	57	68	149	0.338514680483592
151	143	76	76	80	73	155	0.333909038572251	150	73	101	68	61	149	0.338514680483592	148	63	97	87	73	142	0.299366724237191	148	99	82	60	61	151	0.340817501439263	153	88	86	66	64	145	0.336211859527922	137	78	87	62	83	158	0.322394933793898	126	85	80	75	86	161	0.285549798503166
152	144	76	88	74	82	146	0.299366724237191	136	76	94	78	75	153	0.292458261370178	155	98	79	74	73	133	0.290155440414508	140	76	94	62	81	154	0.315486470926885	148	95	75	72	86	138	0.280944156591825	145	77	96	73	78	143	0.290155440414508	136	76	78	78	101	148	0.269430051813472
153	148	79	83	64	76	151	0.340817501439263	139	94	75	63	92	149	0.290155440414508	135	98	92	91	68	141	0.23258491652274	145	79	109	66	72	142	0.285549798503166	127	73	85	88	70	165	0.308578008059873	142	78	85	75	78	150	0.308578008059873	130	73	99	64	80	162	0.308578008059873
154	162	82	85	77	75	129	0.301669545192861	127	91	66	93	90	153	0.253310305123777	150	95	77	62	77	145	0.320092112838227	142	80	95	82	91	134	0.234887737478411	127	80	86	74	64	171	0.336211859527922	156	92	85	74	67	135	0.303972366148532	129	75	83	95	73	158	0.285549798503166
155	138	84	101	70	70	150	0.287852619458837	133	107	88	68	69	151	0.271732872769142	135	81	80	86	92	146	0.255613126079447	153	91	68	73	75	144	0.32930339666091	121	93	80	72	68	173	0.315486470926885	148	88	84	65	89	139	0.285549798503166	135	100	94	83	71	141	0.234887737478411
156	144	75	90	69	64	157	0.350028785261946	142	92	94	67	63	150	0.308578008059873	135	83	93	77	77	150	0.276338514680484	149	69	80	83	76	147	0.327000575705239	138	89	104	72	81	139	0.239493379389753	141	84	78	88	56	156	0.33160621761658	150	84	77	73	74	146	0.327000575705239
157	122	107	86	69	71	162	0.269430051813472	149	71	81	55	69	163	0.400690846286701	145	79	85	83	69	147	0.308578008059873	133	72	101	72	72	159	0.306275187104203	130	91	87	81	83	149	0.248704663212435	130	76	90	74	84	158	0.290155440414508	159	88	81	65	71	139	0.333909038572251
158	139	86	91	75	68	151	0.299366724237191	154	62	94	51	82	152	0.370754173862982	144	87	83	70	68	152	0.327000575705239	140	103	83	71	68	148	0.287852619458837	125	76	84	77	76	169	0.315486470926885	139	91	90	78	95	134	0.221070811744387	129	83	93	79	80	154	0.26482440990213
159	117	77	79	84	63	182	0.338514680483592	145	89	88	84	63	143	0.290155440414508	144	75	97	71	95	137	0.257915947035118	138	93	105	67	68	146	0.269430051813472	136	90	73	67	63	168	0.361542890040299	141	85	99	77	76	141	0.260218767990789	127	87	100	60	89	155	0.262521588946459
160	145	77	80	81	73	150	0.320092112838227	128	77	86	79	70	166	0.317789291882556	134	94	83	77	71	154	0.287852619458837	149	90	87	74	65	143	0.308578008059873	146	84	92	75	67	145	0.303972366148532	144	71	101	68	91	141	0.274035693724813	141	73	91	75	81	149	0.299366724237191
161	148	91	91	78	71	137	0.274035693724813	123	77	96	69	82	165	0.290155440414508	134	102	90	70	87	142	0.23258491652274	149	101	80	71	80	135	0.271732872769142	142	80	72	77	71	158	0.345423143350605	148	87	84	83	57	147	0.320092112838227	118	88	90	79	60	174	0.306275187104203
162	134	90	106	60	76	150	0.271732872769142	152	78	74	69	81	147	0.340817501439263	144	79	91	65	93	142	0.280944156591825	133	87	97	66	62	161	0.317789291882556	128	90	78	68	76	166	0.317789291882556	130	95	108	90	72	138	0.195739781232009	153	65	85	83	70	146	0.338514680483592
163	139	88	89	71	86	144	0.267127230857801	151	89	71	70	70	149	0.345423143350605	129	93	90	68	83	154	0.267127230857801	155	87	92	76	67	134	0.294761082325849	135	94	100	72	74	145	0.253310305123777	128	88	97	79	82	149	0.239493379389753	139	78	83	83	73	153	0.306275187104203
164	139	92	83	82	79	143	0.262521588946459	142	89	90	72	78	144	0.278641335636154	147	71	95	64	74	151	0.336211859527922	136	89	82	79	74	152	0.290155440414508	141	74	100	73	73	149	0.299366724237191	144	82	95	63	90	141	0.276338514680484	139	84	78	69	73	159	0.336211859527922
165	149	76	92	60	97	139	0.287852619458837	169	83	96	68	77	119	0.290155440414508	142	96	84	84	75	139	0.255613126079447	149	87	86	55	81	147	0.324697754749568	136	92	88	61	93	147	0.267127230857801	158	70	90	69	64	146	0.361542890040299	137	105	86	72	85	139	0.234887737478411
166	155	85	79	75	82	135	0.29706390328152	134	80	91	71	82	154	0.290155440414508	135	72	99	94	78	144	0.246401842256765	146	90	82	68	78	145	0.303972366148532	150	85	105	68	78	132	0.262521588946459	145	96	93	71	68	141	0.280944156591825	128	85	96	70	81	156	0.271732872769142
167	131	85	91	85	66	156	0.283246977547496	143	76	82	78	70	154	0.33160621761658	140	85	80	78	72	153	0.310880829015544	139	80	108	71	59	152	0.303972366148532	144	67	100	59	78	154	0.336211859527922	138	106	96	70	80	136	0.225676453655728	140	88	89	74	80	145	0.274035693724813
168	135	96	67	84	97	143	0.244099021301094	116	79	82	84	75	174	0.299366724237191	142	97	83	76	77	142	0.269430051813472	147	92	85	71	60	149	0.327000575705239	144	80	84	72	70	153	0.33160621761658	165	74	91	71	82	126	0.303972366148532	132	100	73	71	71	161	0.310880829015544
169	148	95	85	70	67	144	0.306275187104203	151	75	89	48	76	155	0.373056994818653	146	76	99	71	74	144	0.299366724237191	124	100	101	66	73	156	0.253310305123777	156	76	93	59	86	137	0.313183649971215	145	81	79	70	88	146	0.303972366148532	133	89	82	69	94	150	0.267127230857801
170	147	90	86	69	78	142	0.292458261370178	127	83	85	86	89	152	0.246401842256765	134	86	93	85	65	152	0.278641335636154	145	87	92	87	87	129	0.223373632700058	139	84	80	63	65	165	0.36384571099597	151	98	91	61	70	139	0.299366724237191	143	78	108	74	78	138	0.257915947035118
171	138	95	87	72	76	147	0.276338514680484	135	79	71	78	80	161	0.327000575705239	145	106	88	83	79	127	0.216465169833046	161	69	97	68	79	133	0.315486470926885	133	79	77	92	90	148	0.257915947035118	163	69	85	55	77	144	0.377662636729994	145	81	92	70	78	145	0.29706390328152
172	140	78	85	62	73	161	0.350028785261946	145	91	79	65	60	158	0.356937248128958	132	90	81	79	74	156	0.290155440414508	149	81	74	77	63	154	0.356937248128958	126	106	99	76	75	146	0.216465169833046	127	97	97	80	70	151	0.244099021301094	147	66	73	69	74	162	0.386873920552677
173	148	72	78	83	74	149	0.32930339666091	148	89	85	81	66	142	0.29706390328152	153	78	108	65	61	141	0.317789291882556	140	81	83	77	91	144	0.271732872769142	136	94	88	77	72	149	0.274035693724813	138	91	80	74	83	148	0.280944156591825	157	90	80	79	67	135	0.308578008059873
174	143	88	78	79	78	146	0.292458261370178	153	81	81	59	65	154	0.377662636729994	131	88	92	83	89	143	0.225676453655728	131	104	80	71	83	150	0.257915947035118	159	91	100	77	82	116	0.23028209556707	131	92	97	75	75	150	0.255613126079447	148	89	78	77	61	150	0.333909038572251
175	134	78	78	74	82	160	0.317789291882556	147	100	68	68	62	154	0.350028785261946	135	86	95	79	66	152	0.285549798503166	136	87	75	77	81	154	0.299366724237191	139	82	91	77	88	142	0.257915947035118	134	82	78	75	65	166	0.345423143350605	154	80	95	70	65	141	0.322394933793898
176	139	75	91	73	80	152	0.301669545192861	149	99	80	75	72	138	0.285549798503166	152	89	106	83	68	125	0.239493379389753	133	84	91	58	87	157	0.299366724237191	125	92	84	89	74	156	0.255613126079447	146	95	105	72	72	132	0.244099021301094	156	83	78	90	61	138	0.317789291882556
177	133	96	88	63	81	153	0.280944156591825	134	83	81	80	86	151	0.276338514680484	138	91	90	58	70	158	0.324697754749568	154	89	86	62	64	146	0.343120322394934	145	80	93	80	85	136	0.257915947035118	139	80	82	64	78	159	0.336211859527922	133	96	87	60	67	162	0.322394933793898
178	148	76	91	60	57	160	0.382268278641336	154	67	78	66	74	154	0.379965457685665	150	94	90	76	58	141	0.303972366148532	139	64	102	81	75	150	0.294761082325849	131	89	105	75	105	132	0.175014392630973	149	78	85	87	64	144	0.313183649971215	138	68	93	83	78	151	0.294761082325849
179	124	73	93	85	87	157	0.257915947035118	144	98	80	57	67	155	0.340817501439263	145	88	91	75	69	144	0.292458261370178	144	85	97	74	78	139	0.267127230857801	152	79	93	70	74	140	0.308578008059873	123	90	81	83	66	167	0.299366724237191	135	92	93	72	79	147	0.262521588946459
180	127	92	75	79	89	156	0.26482440990213	144	70	78	83	80	151	0.320092112838227	146	79	102	73	61	147	0.310880829015544	147	74	82	63	83	152	0.340817501439263	125	103	113	71	77	143	0.19804260218768	137	98	102	67	73	143	0.253310305123777	137	82	94	71	73	153	0.299366724237191
181	124	88	86	100	65	157	0.255613126079447	150	77	68	80	77	149	0.340817501439263	159	81	74	61	76	145	0.36384571099597	146	84	89	56	80	150	0.324697754749568	132	88	83	79	86	150	0.262521588946459	151	88	82	68	62	149	0.345423143350605	133	103	82	74	79	148	0.257915947035118
182	142	82	101	69	72	146	0.290155440414508	151	81	84	89	78	133	0.271732872769142	149	80	104	70	90	129	0.244099021301094	149	75	87	77	78	143	0.306275187104203	125	85	98	90	73	152	0.239493379389753	142	84	72	87	83	145	0.285549798503166	134	69	72	89	72	165	0.340817501439263
183	155	80	87	68	81	137	0.308578008059873	143	100	95	82	75	131	0.225676453655728	134	86	96	59	79	156	0.299366724237191	142	90	107	66	83	135	0.239493379389753	131	76	81	72	75	167	0.336211859527922	153	89	89	79	58	140	0.310880829015544	150	91	84	78	81	133	0.267127230857801
184	133	85	80	73	62	167	0.345423143350605	163	72	90	70	65	139	0.352331606217617	138	94	90	82	76	141	0.248704663212435	151	90	94	74	72	134	0.276338514680484	122	87	93	80	75	161	0.26482440990213	146	92	89	74	64	145	0.301669545192861	156	94	88	71	94	121	0.237190558434082
185	123	97	88	82	76	156	0.246401842256765	148	83	104	61	62	147	0.322394933793898	144	81	85	72	87	144	0.287852619458837	144	92	92	73	69	143	0.285549798503166	129	92	87	104	95	132	0.16580310880829	162	80	97	77	72	125	0.285549798503166	152	89	83	79	65	140	0.308578008059873
186	127	92	88	78	78	155	0.262521588946459	144	65	90	67	75	158	0.352331606217617	133	77	94	69	80	157	0.299366724237191	141	71	87	90	66	152	0.313183649971215	126	103	96	68	67	157	0.267127230857801	138	79	105	85	81	137	0.23028209556707	134	86	84	83	67	156	0.299366724237191
187	147	74	85	72	73	151	0.336211859527922	143	89	88	78	71	144	0.285549798503166	152	85	72	77	68	147	0.340817501439263	127	83	81	83	74	163	0.29706390328152	130	96	96	80	79	145	0.227979274611399	148	77	97	65	81	142	0.299366724237191	144	94	88	55	63	156	0.345423143350605
188	142	88	79	62	79	154	0.327000575705239	141	77	99	84	72	143	0.271732872769142	140	97	87	81	69	143	0.267127230857801	140	97	89	77	75	141	0.257915947035118	130	98	82	86	70	152	0.262521588946459	143	94	87	84	79	135	0.244099021301094	145	75	101	70	74	145	0.299366724237191
189	148	90	89	79	66	140	0.290155440414508	129	97	75	80	93	149	0.241796200345423	138	77	93	63	81	155	0.313183649971215	149	104	78	72	64	142	0.303972366148532	150	87	105	86	74	124	0.225676453655728	141	82	95	71	92	139	0.253310305123777	126	98	99	75	82	147	0.221070811744387
190	128	92	96	79	72	153	0.255613126079447	148	72	74	69	65	162	0.391479562464018	145	78	91	76	66	150	0.320092112838227	141	82	97	66	75	149	0.299366724237191	128	80	104	80	91	145	0.218767990788716	145	97	81	56	74	151	0.327000575705239	150	110	95	65	74	128	0.244099021301094
191	125	85	91	79	70	163	0.287852619458837	132	87	92	81	74	151	0.267127230857801	163	58	86	74	78	139	0.354634427173287	153	104	90	71	87	121	0.225676453655728	150	83	83	76	79	140	0.29706390328152	149	82	89	60	77	147	0.327000575705239	158	99	82	69	74	130	0.290155440414508
192	144	82	86	66	67	156	0.343120322394934	135	85	86	76	63	160	0.322394933793898	142	77	103	64	73	150	0.306275187104203	162	65	93	75	73	135	0.33160621761658	146	74	112	56	72	147	0.313183649971215	135	79	72	76	82	161	0.324697754749568	146	92	91	74	77	137	0.267127230857801
193	144	72	93	66	69	156	0.345423143350605	139	89	88	78	97	135	0.225676453655728	153	95	68	73	82	138	0.303972366148532	142	108	100	61	83	132	0.225676453655728	138	100	85	77	79	142	0.251007484168106	123	108	91	83	80	146	0.202648244099021	138	89	81	63	73	159	0.33160621761658
194	137	79	77	62	90	159	0.327000575705239	141	83	94	71	78	146	0.285549798503166	144	87	84	63	74	152	0.327000575705239	142	81	96	73	74	146	0.290155440414508	137	93	93	88	91	131	0.195739781232009	147	106	84	71	79	133	0.253310305123777	130	82	100	83	70	153	0.26482440990213
195	141	93	100	77	74	137	0.244099021301094	136	82	95	76	62	157	0.310880829015544	143	98	84	70	86	138	0.257915947035118	133	83	95	82	76	149	0.262521588946459	136	104	99	78	61	143	0.248704663212435	131	76	89	80	77	158	0.294761082325849	146	79	74	85	85	143	0.292458261370178
196	126	67	96	63	84	169	0.322394933793898	134	69	88	79	76	160	0.317789291882556	154	76	74	88	68	143	0.33160621761658	124	69	105	71	91	158	0.262521588946459	141	88	90	82	77	141	0.260218767990789	136	84	69	72	72	166	0.352331606217617	140	85	76	70	83	153	0.313183649971215
197	132	93	81	77	78	154	0.278641335636154	161	87	68	55	81	144	0.366148531951641	149	71	100	75	77	140	0.292458261370178	139	90	97	67	69	150	0.292458261370178	140	85	90	75	94	138	0.244099021301094	145	75	83	74	74	152	0.33160621761658	146	81	90	71	83	142	0.287852619458837
198	139	100	70	69	67	158	0.33160621761658	149	76	65	47	81	167	0.416810592976396	156	78	87	61	75	144	0.343120322394934	142	90	92	68	90	138	0.253310305123777	144	73	95	57	85	151	0.322394933793898	151	77	89	70	76	143	0.317789291882556	142	92	87	95	74	134	0.234887737478411
199	137	84	87	79	80	148	0.276338514680484	134	77	98	68	79	155	0.294761082325849	133	95	72	87	77	152	0.274035693724813	151	84	95	73	69	139	0.29706390328152	129	83	89	72	102	148	0.239493379389753	152	82	96	63	72	142	0.315486470926885	143	81	95	69	77	146	0.294761082325849
200	148	78	79	84	75	144	0.308578008059873	146	74	75	72	81	153	0.340817501439263	147	83	95	70	87	136	0.26482440990213	150	85	89	74	68	142	0.308578008059873	123	96	109	78	86	143	0.186528497409326	127	89	78	64	82	167	0.315486470926885	147	83	85	58	77	152	0.338514680483592
[truncated: 651 more columns]
