# Supplementary material for: Experimental benchmarking of quantum state overlap estimation strategies with photonic systems
Source: Light Sci Appl. 2025 Feb 12;14:83. doi: 10.1038/s41377-025-01755-8 (PMC11814415; doi:10.1038/s41377-025-01755-8)
Supplement: Supplementary file 3 — Dataset all [file 41377_2025_1755_MOESM3_ESM.zip › overlap_estimation_data/4_OST_data/OST_c04.csv]

Data No.	Pass1_Counts (m =1)	Fail1_Counts (m =1)	Fail2_Counts (m =1)	Fail3_Counts (m =1)	Fail4_Counts (m =1)	Pass2_Counts (m =1)	Estimated overlaps (m =1)	Pass1_Counts (m =2)	Fail1_Counts (m =2)	Fail2_Counts (m =2)	Fail3_Counts (m =2)	Fail4_Counts (m =2)	Pass2_Counts (m =2)	Estimated overlaps (m =2)	Pass1_Counts (m =3)	Fail1_Counts (m =3)	Fail2_Counts (m =3)	Fail3_Counts (m =3)	Fail4_Counts (m =3)	Pass2_Counts (m =3)	Estimated overlaps (m =3)	Pass1_Counts (m =4)	Fail1_Counts (m =4)	Fail2_Counts (m =4)	Fail3_Counts (m =4)	Fail4_Counts (m =4)	Pass2_Counts (m =4)	Estimated overlaps (m =4)	Pass1_Counts (m =5)	Fail1_Counts (m =5)	Fail2_Counts (m =5)	Fail3_Counts (m =5)	Fail4_Counts (m =5)	Pass2_Counts (m =5)	Estimated overlaps (m =5)	Pass1_Counts (m =6)	Fail1_Counts (m =6)	Fail2_Counts (m =6)	Fail3_Counts (m =6)	Fail4_Counts (m =6)	Pass2_Counts (m =6)	Estimated overlaps (m =6)	Pass1_Counts (m =7)	Fail1_Counts (m =7)	Fail2_Counts (m =7)	Fail3_Counts (m =7)	Fail4_Counts (m =7)	Pass2_Counts (m =7)	Estimated overlaps (m =7)
1	175	91	57	59	55	144	0.432930339666091	161	83	68	54	56	159	0.435233160621762	168	72	55	75	62	150	0.42832469775475	175	82	73	59	48	144	0.432930339666091	149	72	73	78	60	160	0.384571099597006	174	96	65	58	59	137	0.39608520437536	163	78	78	55	43	160	0.451352907311457
2	154	74	64	59	57	169	0.451352907311457	172	76	64	50	50	158	0.483592400690846	176	81	64	52	50	151	0.467472654001151	166	73	73	71	69	141	0.377662636729994	156	88	62	75	79	142	0.336211859527922	162	87	72	62	62	147	0.384571099597006	168	76	65	61	46	158	0.465169833045481
3	169	58	64	50	55	168	0.513529073114565	179	55	50	68	57	156	0.506620610247553	153	74	67	68	69	158	0.39608520437536	152	74	77	58	66	161	0.402993667242372	179	72	60	71	56	142	0.439838802533103	167	75	56	69	66	150	0.423719055843408	167	62	65	62	63	157	0.455958549222798
4	154	55	77	71	51	169	0.451352907311457	188	77	54	57	47	145	0.4951065054692	178	89	67	63	51	137	0.414507772020725	160	85	60	81	80	137	0.33160621761658	170	66	76	82	60	138	0.382268278641336	173	90	48	61	46	155	0.472078295912493	149	81	63	65	63	165	0.409902130109384
5	174	73	73	62	55	145	0.43062751871042	188	65	63	64	50	141	0.478986758779505	178	65	63	71	49	148	0.465169833045481	195	65	63	55	53	137	0.492803684513529	173	79	54	60	59	151	0.455958549222798	183	80	56	66	56	138	0.442141623488774	164	80	76	63	59	147	0.39608520437536
6	163	63	57	64	68	161	0.455958549222798	174	76	73	58	61	142	0.419113413932067	167	82	45	61	67	156	0.449050086355786	171	80	73	80	60	133	0.361542890040299	182	83	64	84	62	122	0.361542890040299	177	69	60	57	77	142	0.43062751871042	155	79	66	64	61	160	0.414507772020725
7	163	83	77	59	47	154	0.423719055843408	173	74	49	72	50	155	0.472078295912493	186	67	70	67	60	132	0.42832469775475	173	76	67	75	71	133	0.370754173862982	170	81	71	58	62	144	0.409902130109384	178	78	56	63	57	145	0.451352907311457	165	85	78	69	59	140	0.366148531951641
8	165	65	62	55	57	166	0.485895221646517	175	85	56	63	60	143	0.42832469775475	178	70	58	78	45	147	0.458261370178469	168	77	63	70	76	139	0.377662636729994	164	82	81	69	68	136	0.345423143350605	173	73	62	59	58	151	0.455958549222798	162	76	63	63	64	155	0.423719055843408
9	168	73	72	61	46	156	0.455958549222798	184	64	49	70	66	142	0.46286701208981	180	65	61	54	58	151	0.488198042602188	157	79	60	68	71	154	0.39608520437536	157	74	63	80	57	156	0.405296488198043	163	69	70	70	66	150	0.402993667242372	180	61	79	75	50	138	0.426021876799079
10	168	76	74	47	67	150	0.42832469775475	174	64	70	62	62	147	0.442141623488774	182	65	61	77	44	145	0.467472654001151	180	82	60	64	62	136	0.419113413932067	155	71	78	93	60	144	0.340817501439263	162	84	72	69	54	149	0.393782383419689	162	70	81	79	65	141	0.356937248128958
11	155	61	62	68	47	176	0.488198042602188	176	80	57	57	49	153	0.476683937823834	169	76	69	51	54	156	0.460564191134139	163	80	80	82	69	132	0.320092112838227	172	92	67	74	57	133	0.368451352907311	182	72	62	53	55	147	0.478986758779505	168	73	61	71	58	151	0.43062751871042
12	168	65	66	65	58	155	0.451352907311457	166	73	68	81	58	144	0.391479562464018	161	76	62	56	64	160	0.442141623488774	165	69	83	63	77	139	0.36384571099597	156	84	72	74	63	148	0.361542890040299	165	69	66	58	57	160	0.460564191134139	167	78	70	73	50	148	0.412204951065055
13	173	70	72	64	58	145	0.42832469775475	190	71	64	65	45	138	0.472078295912493	173	68	65	75	54	146	0.432930339666091	176	86	62	60	55	143	0.43062751871042	160	73	89	68	72	139	0.340817501439263	181	67	66	69	54	141	0.446747265400115	155	77	78	58	67	155	0.391479562464018
14	178	62	58	74	58	146	0.455958549222798	174	67	54	62	49	160	0.502014968336212	166	93	70	69	64	136	0.354634427173287	183	87	86	58	53	125	0.382268278641336	165	71	57	82	66	147	0.400690846286701	177	89	65	66	46	140	0.423719055843408	165	68	80	68	64	145	0.391479562464018
15	179	50	58	65	47	161	0.52964881980426	189	85	59	72	48	129	0.42832469775475	177	72	57	74	60	142	0.43062751871042	160	84	73	72	52	150	0.389176741508348	162	76	87	70	75	134	0.327000575705239	164	55	73	74	76	147	0.39608520437536	156	67	81	81	56	152	0.379965457685665
16	155	72	71	58	67	161	0.419113413932067	163	90	69	54	57	152	0.414507772020725	172	80	58	77	58	142	0.407599309153713	143	69	82	65	60	169	0.400690846286701	164	93	72	69	54	142	0.373056994818653	157	75	74	59	75	152	0.384571099597006	165	70	66	53	53	164	0.478986758779505
17	178	70	64	40	60	155	0.49740932642487	176	72	61	51	62	151	0.469775474956822	158	74	75	47	56	166	0.455958549222798	163	70	64	85	72	142	0.366148531951641	172	83	58	64	57	147	0.432930339666091	153	81	68	73	56	158	0.39608520437536	171	59	75	70	65	145	0.416810592976396
18	149	80	65	48	63	173	0.446747265400115	170	89	60	65	65	141	0.393782383419689	186	70	55	60	58	143	0.476683937823834	170	75	74	60	65	143	0.405296488198043	169	81	60	75	50	148	0.423719055843408	176	79	65	67	52	143	0.43062751871042	168	71	89	66	70	134	0.354634427173287
19	191	62	62	51	47	148	0.525043177892919	166	99	58	68	41	151	0.423719055843408	148	78	70	65	67	162	0.391479562464018	161	65	76	70	51	158	0.432930339666091	153	81	72	67	65	155	0.379965457685665	172	67	72	67	65	143	0.412204951065055	151	88	66	87	55	151	0.354634427173287
20	153	57	81	59	55	171	0.455958549222798	181	73	52	63	56	147	0.474381116868163	172	88	78	68	50	136	0.382268278641336	156	77	74	83	61	147	0.356937248128958	172	77	69	82	58	135	0.377662636729994	177	82	56	72	70	133	0.391479562464018	158	75	64	64	64	159	0.421416234887737
21	175	55	62	73	56	152	0.469775474956822	185	71	53	61	52	147	0.490500863557858	178	54	54	70	57	155	0.4951065054692	156	71	73	55	59	165	0.442141623488774	164	86	74	72	64	138	0.354634427173287	181	65	83	67	60	132	0.402993667242372	168	65	77	44	57	161	0.476683937823834
22	170	66	51	69	62	156	0.465169833045481	184	90	54	61	49	139	0.451352907311457	162	66	61	70	64	158	0.435233160621762	165	85	72	63	61	145	0.389176741508348	167	96	71	78	47	137	0.36384571099597	190	77	58	64	59	131	0.442141623488774	167	72	74	73	63	142	0.386873920552677
23	172	79	64	62	59	146	0.42832469775475	170	67	56	69	66	151	0.442141623488774	175	84	73	65	49	140	0.412204951065055	176	77	58	65	56	146	0.446747265400115	161	91	62	66	41	159	0.437535981577432	168	66	60	64	64	155	0.451352907311457	169	94	84	78	64	121	0.299366724237191
24	172	68	66	56	59	154	0.46286701208981	172	69	66	61	48	156	0.474381116868163	180	74	67	68	56	138	0.426021876799079	154	73	68	78	56	159	0.402993667242372	152	79	73	61	65	159	0.39608520437536	163	87	56	70	54	154	0.421416234887737	174	86	65	58	43	150	0.455958549222798
25	164	69	82	72	47	151	0.414507772020725	189	71	51	64	60	138	0.469775474956822	176	65	56	69	58	150	0.465169833045481	162	69	71	66	66	152	0.409902130109384	174	85	69	70	62	133	0.377662636729994	163	75	69	62	60	154	0.423719055843408	153	83	54	74	57	163	0.419113413932067
26	167	61	67	68	48	161	0.474381116868163	174	89	58	60	46	150	0.453655728267127	169	79	65	78	62	139	0.382268278641336	175	74	67	72	63	137	0.400690846286701	168	82	79	60	75	134	0.354634427173287	161	75	62	62	56	162	0.449050086355786	161	72	67	66	81	146	0.377662636729994
27	181	72	54	80	44	144	0.460564191134139	163	73	52	59	48	171	0.502014968336212	145	71	78	63	80	159	0.36384571099597	177	91	75	60	50	135	0.400690846286701	163	82	67	67	59	150	0.402993667242372	157	87	84	39	59	159	0.416810592976396	156	66	65	65	52	170	0.465169833045481
28	161	87	58	70	53	155	0.419113413932067	179	67	81	75	50	135	0.407599309153713	178	77	54	62	69	141	0.432930339666091	181	81	66	78	63	125	0.373056994818653	165	78	69	77	56	145	0.391479562464018	154	88	80	74	63	144	0.333909038572251	164	81	55	75	58	152	0.416810592976396
29	181	55	60	56	65	151	0.492803684513529	187	62	59	72	63	135	0.446747265400115	154	82	63	84	54	155	0.384571099597006	175	72	78	64	60	138	0.405296488198043	155	74	64	60	71	161	0.416810592976396	173	60	63	43	69	160	0.4951065054692	184	68	58	66	64	138	0.446747265400115
30	186	71	62	51	48	148	0.502014968336212	150	75	53	69	61	171	0.442141623488774	177	69	46	73	55	152	0.476683937823834	160	85	64	79	58	147	0.377662636729994	163	91	81	81	62	130	0.310880829015544	149	94	71	74	55	154	0.359240069084629	165	77	63	71	66	147	0.398388025331031
31	179	66	59	55	60	151	0.483592400690846	170	76	54	53	41	168	0.520437535981577	166	75	68	62	49	157	0.451352907311457	164	86	67	68	59	146	0.391479562464018	168	82	63	75	58	143	0.39608520437536	182	77	62	67	54	138	0.437535981577432	144	87	70	67	74	157	0.350028785261946
32	174	72	65	66	65	142	0.419113413932067	174	73	62	64	46	154	0.472078295912493	170	77	94	60	49	140	0.391479562464018	170	96	74	51	57	141	0.39608520437536	156	95	61	70	61	151	0.375359815774324	162	84	73	79	58	141	0.359240069084629	161	78	82	58	60	150	0.39608520437536
33	180	81	59	55	47	149	0.478986758779505	170	92	63	61	68	138	0.382268278641336	159	73	72	85	61	146	0.366148531951641	167	60	65	62	65	157	0.455958549222798	151	78	66	84	65	153	0.361542890040299	184	81	56	63	54	139	0.451352907311457	159	90	60	66	70	148	0.377662636729994
34	192	64	54	66	40	146	0.520437535981577	159	74	59	64	56	165	0.453655728267127	209	89	41	64	62	113	0.446747265400115	163	71	62	82	57	151	0.409902130109384	163	77	73	68	62	147	0.391479562464018	181	53	46	66	51	161	0.538860103626943	163	83	63	60	60	154	0.423719055843408
35	164	65	61	76	61	155	0.43062751871042	187	70	56	67	60	137	0.453655728267127	169	70	68	73	53	149	0.42832469775475	185	78	48	81	61	131	0.419113413932067	155	83	79	77	63	144	0.340817501439263	165	68	87	86	44	143	0.379965457685665	159	96	80	78	71	129	0.287852619458837
36	167	63	62	67	57	159	0.46286701208981	190	81	51	64	52	136	0.465169833045481	184	93	67	50	49	137	0.439838802533103	158	68	67	59	64	163	0.442141623488774	159	83	77	67	67	144	0.359240069084629	152	79	73	65	65	157	0.386873920552677	166	73	75	53	67	150	0.419113413932067
37	160	73	66	61	61	160	0.435233160621762	184	66	62	57	45	151	0.506620610247553	185	70	68	65	62	133	0.426021876799079	162	71	83	59	60	152	0.407599309153713	149	80	69	78	47	164	0.405296488198043	163	84	61	65	60	152	0.414507772020725	173	65	65	60	60	152	0.460564191134139
38	177	82	50	65	55	147	0.455958549222798	171	74	58	59	45	161	0.492803684513529	177	93	58	76	46	137	0.407599309153713	168	82	69	72	61	140	0.382268278641336	168	81	78	70	54	141	0.384571099597006	185	76	54	69	51	140	0.460564191134139	164	66	64	73	59	155	0.432930339666091
39	183	80	66	70	51	134	0.421416234887737	174	71	58	58	42	162	0.508923431203224	180	79	60	58	56	144	0.453655728267127	161	81	74	68	45	155	0.419113413932067	148	74	72	70	58	165	0.405296488198043	173	83	70	60	50	146	0.43062751871042	161	74	81	70	62	146	0.375359815774324
40	177	69	71	58	51	149	0.46286701208981	158	88	61	68	42	163	0.439838802533103	176	78	50	54	58	154	0.483592400690846	151	77	80	72	45	162	0.405296488198043	180	71	65	63	53	144	0.455958549222798	178	82	57	71	60	137	0.414507772020725	175	92	70	69	67	126	0.350028785261946
41	192	65	66	55	51	140	0.490500863557858	155	81	73	63	64	155	0.389176741508348	184	63	60	66	58	143	0.467472654001151	177	64	63	65	68	143	0.437535981577432	165	76	61	83	73	139	0.361542890040299	180	75	53	68	52	146	0.465169833045481	153	79	62	75	68	155	0.382268278641336
42	170	80	58	67	67	144	0.409902130109384	188	74	62	58	56	137	0.460564191134139	174	60	70	75	50	149	0.449050086355786	183	73	60	71	68	131	0.409902130109384	161	78	74	73	47	153	0.409902130109384	175	74	69	73	52	141	0.419113413932067	149	71	68	70	63	165	0.409902130109384
43	177	61	66	61	47	156	0.4951065054692	167	92	60	76	55	142	0.384571099597006	184	67	58	72	58	139	0.449050086355786	192	71	70	66	65	122	0.409902130109384	157	80	75	63	70	149	0.373056994818653	178	80	67	49	66	141	0.432930339666091	174	78	61	70	62	141	0.412204951065055
44	178	71	72	72	53	138	0.419113413932067	180	76	60	58	50	148	0.474381116868163	174	75	62	65	54	148	0.446747265400115	173	80	58	74	58	142	0.414507772020725	165	79	74	69	65	142	0.375359815774324	174	77	73	57	64	141	0.412204951065055	173	79	64	69	68	137	0.391479562464018
45	167	69	63	67	52	158	0.458261370178469	189	68	66	63	47	139	0.474381116868163	175	60	60	69	63	149	0.455958549222798	162	82	72	76	67	140	0.352331606217617	168	86	73	62	61	141	0.386873920552677	160	62	71	62	69	158	0.42832469775475	163	71	76	77	53	149	0.398388025331031
46	159	91	67	80	50	147	0.373056994818653	168	82	60	51	53	159	0.469775474956822	181	73	64	58	63	140	0.442141623488774	162	71	70	64	79	146	0.382268278641336	148	85	72	80	59	154	0.354634427173287	170	79	58	56	61	153	0.451352907311457	159	80	68	62	48	162	0.442141623488774
47	171	75	61	74	50	149	0.437535981577432	188	79	52	69	48	138	0.465169833045481	163	78	77	46	63	155	0.42832469775475	189	87	64	62	63	123	0.400690846286701	170	82	77	61	71	135	0.366148531951641	179	69	64	52	75	141	0.437535981577432	174	66	70	69	57	145	0.432930339666091
48	175	81	65	69	63	136	0.39608520437536	172	73	61	55	68	150	0.444444444444444	168	79	65	57	58	153	0.439838802533103	161	89	71	71	67	140	0.350028785261946	160	83	85	73	62	139	0.338514680483592	161	76	76	67	47	156	0.423719055843408	176	83	69	80	66	125	0.350028785261946
49	193	68	55	57	52	141	0.502014968336212	194	59	60	62	38	147	0.531951640759931	184	87	72	58	56	130	0.407599309153713	174	68	57	69	64	147	0.442141623488774	159	61	77	68	62	157	0.419113413932067	175	71	63	67	57	146	0.442141623488774	151	66	72	57	72	166	0.421416234887737
50	164	76	51	73	53	160	0.453655728267127	186	81	55	62	50	140	0.465169833045481	183	62	85	62	61	132	0.414507772020725	187	72	65	62	63	132	0.432930339666091	165	86	58	78	57	146	0.393782383419689	148	77	81	66	49	166	0.407599309153713	170	76	68	63	45	154	0.455958549222798
51	169	83	59	64	59	149	0.426021876799079	181	70	66	63	61	139	0.437535981577432	183	67	66	61	57	142	0.458261370178469	182	81	60	68	52	138	0.435233160621762	148	93	65	74	65	154	0.352331606217617	166	75	68	69	66	145	0.39608520437536	171	73	78	64	71	136	0.377662636729994
52	194	71	54	53	55	140	0.499712147380541	166	67	61	82	65	147	0.402993667242372	182	82	62	56	51	143	0.458261370178469	163	80	70	77	54	147	0.389176741508348	172	90	67	70	63	133	0.368451352907311	164	76	49	73	54	160	0.455958549222798	162	82	70	79	53	146	0.382268278641336
53	194	70	55	59	60	134	0.474381116868163	172	61	56	65	56	159	0.488198042602188	174	78	52	59	61	151	0.460564191134139	169	79	68	92	60	132	0.347725964306275	162	75	83	68	58	146	0.382268278641336	160	65	83	66	68	149	0.386873920552677	162	84	63	85	54	145	0.377662636729994
54	181	70	51	77	52	144	0.460564191134139	168	85	53	69	65	146	0.409902130109384	164	73	67	52	59	161	0.458261370178469	165	82	74	68	57	145	0.389176741508348	177	85	75	57	47	141	0.42832469775475	160	79	72	60	59	155	0.414507772020725	161	69	56	64	76	157	0.426021876799079
55	190	82	55	54	44	143	0.4951065054692	185	74	53	43	59	151	0.508923431203224	187	73	58	44	67	142	0.478986758779505	170	100	68	72	59	131	0.347725964306275	164	88	85	70	59	135	0.340817501439263	168	77	68	77	57	143	0.393782383419689	153	90	73	56	65	155	0.382268278641336
56	188	66	61	80	44	137	0.458261370178469	181	63	68	51	60	148	0.478986758779505	175	89	53	61	42	153	0.472078295912493	167	72	92	54	62	143	0.391479562464018	173	79	73	61	67	137	0.391479562464018	173	68	61	66	57	151	0.455958549222798	168	89	70	65	67	137	0.366148531951641
57	170	80	59	61	52	154	0.455958549222798	177	79	70	71	53	137	0.407599309153713	174	70	60	68	52	151	0.460564191134139	176	94	58	69	62	133	0.384571099597006	176	88	51	74	58	139	0.412204951065055	174	71	70	58	58	148	0.444444444444444	163	95	73	76	58	136	0.340817501439263
58	179	49	63	68	56	153	0.492803684513529	180	55	59	57	48	161	0.531951640759931	176	85	63	47	46	154	0.481289579735176	160	86	77	75	58	142	0.354634427173287	177	85	63	77	61	130	0.377662636729994	175	76	59	59	63	147	0.444444444444444	157	91	53	64	54	162	0.432930339666091
59	193	80	55	70	51	129	0.446747265400115	186	82	53	52	57	142	0.474381116868163	185	79	61	66	55	135	0.435233160621762	165	93	56	67	64	145	0.391479562464018	149	82	71	87	71	146	0.320092112838227	189	74	70	67	52	130	0.43062751871042	165	62	81	50	60	159	0.453655728267127
60	179	95	52	72	47	138	0.423719055843408	181	67	59	54	52	153	0.502014968336212	168	75	60	69	68	146	0.409902130109384	175	78	73	88	72	120	0.320092112838227	163	72	70	82	50	150	0.405296488198043	165	75	70	67	55	152	0.421416234887737	164	85	75	59	67	143	0.377662636729994
61	193	98	43	73	60	120	0.405296488198043	170	55	67	62	56	160	0.483592400690846	164	96	57	65	57	149	0.402993667242372	168	76	61	67	58	151	0.432930339666091	164	83	64	70	70	143	0.375359815774324	170	70	75	63	56	148	0.42832469775475	171	77	64	75	62	140	0.39608520437536
62	183	70	52	64	51	149	0.490500863557858	169	58	62	82	66	147	0.419113413932067	196	61	63	60	61	132	0.472078295912493	170	82	72	57	53	148	0.42832469775475	177	74	79	64	49	140	0.423719055843408	183	68	52	68	58	144	0.469775474956822	149	85	79	66	76	148	0.33160621761658
63	179	82	60	79	64	129	0.379965457685665	182	66	68	61	51	145	0.469775474956822	176	78	73	60	47	145	0.442141623488774	159	71	64	84	65	149	0.382268278641336	152	79	77	70	66	152	0.36384571099597	168	78	54	64	51	159	0.467472654001151	164	83	74	59	52	152	0.419113413932067
64	165	86	54	60	45	163	0.472078295912493	168	88	71	50	53	151	0.432930339666091	168	75	57	75	51	153	0.442141623488774	154	81	70	53	61	164	0.426021876799079	164	66	82	71	69	142	0.373056994818653	166	73	69	63	59	152	0.42832469775475	164	76	85	71	50	145	0.386873920552677
65	181	60	44	69	59	153	0.502014968336212	163	79	73	49	45	164	0.469775474956822	174	68	68	54	62	150	0.455958549222798	166	99	68	67	54	140	0.373056994818653	155	70	80	67	57	158	0.405296488198043	168	67	71	59	67	150	0.42832469775475	164	80	81	66	66	140	0.361542890040299
66	181	84	65	64	51	137	0.42832469775475	180	65	64	68	54	145	0.458261370178469	159	79	70	70	50	157	0.416810592976396	171	76	63	64	60	148	0.43062751871042	163	85	78	75	74	131	0.317789291882556	171	79	64	58	65	146	0.423719055843408	156	68	66	61	57	168	0.455958549222798
67	167	68	78	64	65	146	0.402993667242372	170	96	64	57	62	141	0.393782383419689	161	86	65	69	54	152	0.405296488198043	160	96	65	63	62	147	0.377662636729994	169	79	70	75	57	141	0.389176741508348	174	81	66	69	56	140	0.409902130109384	148	85	71	69	56	162	0.389176741508348
68	198	86	58	56	53	126	0.453655728267127	179	90	42	60	58	146	0.460564191134139	170	84	67	52	55	151	0.442141623488774	164	78	65	55	56	159	0.451352907311457	166	86	63	68	57	147	0.405296488198043	175	72	70	55	66	144	0.43062751871042	157	73	61	73	81	149	0.373056994818653
69	181	71	53	61	47	153	0.502014968336212	165	72	58	62	70	154	0.432930339666091	169	87	64	55	54	151	0.437535981577432	161	78	80	66	47	154	0.412204951065055	167	75	58	74	59	150	0.423719055843408	172	71	70	71	68	138	0.391479562464018	163	90	60	67	64	147	0.389176741508348
70	173	76	55	57	55	156	0.476683937823834	176	77	55	58	57	151	0.467472654001151	178	77	59	67	42	150	0.472078295912493	173	84	64	65	59	141	0.409902130109384	166	86	66	64	52	150	0.419113413932067	176	64	79	68	30	154	0.481289579735176	175	74	65	81	58	136	0.39608520437536
71	177	89	60	75	51	136	0.402993667242372	166	72	50	67	63	158	0.455958549222798	175	82	59	77	56	138	0.405296488198043	164	82	78	77	62	137	0.347725964306275	147	94	70	67	59	158	0.368451352907311	172	92	63	78	58	133	0.366148531951641	159	85	72	72	59	147	0.373056994818653
72	176	84	60	70	53	141	0.421416234887737	184	78	63	61	60	135	0.432930339666091	158	85	70	66	63	150	0.382268278641336	140	71	80	77	70	161	0.350028785261946	162	98	62	67	76	137	0.338514680483592	166	76	65	58	79	145	0.39608520437536	167	79	72	61	67	144	0.393782383419689
73	167	84	64	80	63	138	0.366148531951641	183	58	54	61	45	158	0.534254461715602	165	75	55	56	58	163	0.474381116868163	163	87	75	53	58	151	0.407599309153713	152	84	55	81	71	153	0.366148531951641	164	75	68	84	58	144	0.379965457685665	154	79	66	62	57	164	0.42832469775475
74	182	67	56	81	64	134	0.419113413932067	156	75	78	56	49	165	0.442141623488774	174	61	65	67	56	152	0.46286701208981	173	92	54	70	56	141	0.409902130109384	179	80	58	59	55	145	0.455958549222798	188	87	73	53	47	132	0.437535981577432	171	95	65	75	63	130	0.350028785261946
75	173	70	57	61	50	158	0.488198042602188	166	86	53	69	62	149	0.414507772020725	174	79	64	69	53	144	0.426021876799079	159	73	77	72	56	152	0.39608520437536	167	76	80	76	64	135	0.354634427173287	165	69	72	55	61	157	0.444444444444444	167	74	62	60	58	156	0.451352907311457
76	172	62	64	64	60	153	0.460564191134139	177	68	58	63	41	158	0.506620610247553	175	83	70	73	56	134	0.386873920552677	161	91	62	73	48	152	0.405296488198043	175	84	65	55	68	139	0.409902130109384	152	73	84	66	55	159	0.39608520437536	175	80	54	65	69	141	0.419113413932067
77	173	55	70	53	66	155	0.474381116868163	176	76	66	58	56	146	0.446747265400115	184	66	66	61	65	137	0.442141623488774	200	70	62	68	58	121	0.442141623488774	153	91	87	66	66	142	0.322394933793898	170	79	71	74	70	133	0.359240069084629	167	84	65	73	49	148	0.412204951065055
78	179	67	62	58	50	153	0.490500863557858	175	70	58	53	60	155	0.481289579735176	170	73	64	48	66	155	0.458261370178469	170	68	73	81	48	145	0.414507772020725	149	86	80	60	71	153	0.352331606217617	175	76	64	86	46	139	0.409902130109384	157	77	53	72	68	158	0.414507772020725
79	181	80	54	67	53	142	0.451352907311457	167	70	69	67	50	155	0.446747265400115	203	67	60	69	48	125	0.474381116868163	148	89	59	75	61	160	0.382268278641336	182	64	80	84	70	119	0.350028785261946	161	72	80	52	58	158	0.432930339666091	175	72	73	65	54	143	0.42832469775475
80	188	72	51	78	46	139	0.467472654001151	177	73	59	50	49	158	0.504317789291883	161	81	67	77	43	155	0.419113413932067	166	94	59	70	63	141	0.377662636729994	158	81	61	76	55	156	0.407599309153713	177	78	58	61	65	142	0.432930339666091	169	86	66	76	59	138	0.375359815774324
81	167	85	55	53	53	160	0.469775474956822	172	56	62	58	70	155	0.469775474956822	165	71	68	64	64	152	0.421416234887737	181	71	70	67	53	139	0.435233160621762	177	90	66	52	64	137	0.409902130109384	185	77	67	61	43	141	0.465169833045481	159	71	63	52	56	170	0.478986758779505
82	192	75	56	61	57	134	0.46286701208981	181	79	40	57	63	150	0.485895221646517	165	72	68	70	50	155	0.437535981577432	154	93	82	84	44	145	0.338514680483592	175	70	65	70	57	144	0.432930339666091	173	80	64	64	54	146	0.432930339666091	164	60	62	71	71	154	0.42832469775475
83	171	72	65	60	57	152	0.451352907311457	171	80	57	58	54	155	0.46286701208981	168	83	53	67	49	156	0.455958549222798	159	81	85	57	63	148	0.377662636729994	152	84	77	70	69	148	0.345423143350605	159	85	62	70	67	149	0.382268278641336	174	76	67	73	46	145	0.432930339666091
84	188	70	54	75	60	133	0.439838802533103	175	77	59	67	53	147	0.446747265400115	172	57	78	68	67	143	0.414507772020725	151	85	83	68	80	141	0.308578008059873	166	71	74	54	62	154	0.435233160621762	176	79	65	70	44	145	0.442141623488774	141	79	69	70	66	167	0.382268278641336
85	184	82	54	65	55	138	0.446747265400115	162	74	64	67	50	161	0.449050086355786	173	61	62	58	70	152	0.458261370178469	158	79	54	60	69	161	0.432930339666091	146	75	67	80	70	158	0.36384571099597	181	86	69	57	51	138	0.43062751871042	169	78	74	82	52	138	0.377662636729994
86	200	74	48	68	46	132	0.492803684513529	162	73	43	69	55	168	0.483592400690846	164	80	58	60	49	163	0.467472654001151	164	82	70	63	66	146	0.389176741508348	164	73	76	67	80	138	0.354634427173287	171	74	66	57	46	158	0.476683937823834	156	90	66	61	65	153	0.386873920552677
87	187	84	52	78	44	134	0.442141623488774	177	68	56	76	41	153	0.481289579735176	178	81	86	48	50	140	0.426021876799079	164	62	84	82	48	148	0.400690846286701	173	84	64	77	55	137	0.391479562464018	169	83	64	81	62	136	0.368451352907311	180	84	77	74	64	121	0.347725964306275
88	173	88	62	81	38	143	0.416810592976396	176	61	66	70	52	150	0.46286701208981	178	68	75	64	55	141	0.432930339666091	155	77	65	71	70	154	0.384571099597006	166	75	76	68	66	142	0.379965457685665	156	72	87	72	55	151	0.377662636729994	140	69	72	79	68	166	0.373056994818653
89	193	88	47	80	41	129	0.446747265400115	159	64	75	74	41	164	0.451352907311457	158	77	48	65	55	170	0.472078295912493	156	72	77	70	64	153	0.384571099597006	154	69	79	73	59	156	0.391479562464018	165	65	57	58	53	169	0.499712147380541	148	83	74	59	74	157	0.368451352907311
90	204	79	60	59	42	126	0.483592400690846	154	82	60	71	52	164	0.426021876799079	155	79	57	71	77	153	0.382268278641336	168	68	67	76	62	146	0.407599309153713	156	87	67	77	65	146	0.354634427173287	161	78	70	62	53	158	0.43062751871042	174	78	72	65	59	139	0.405296488198043
91	194	86	64	74	47	121	0.412204951065055	170	77	75	60	56	146	0.419113413932067	148	81	58	72	62	166	0.407599309153713	170	91	51	45	58	158	0.472078295912493	155	72	82	78	60	149	0.36384571099597	164	75	67	58	52	160	0.455958549222798	157	84	62	81	60	150	0.375359815774324
92	187	80	52	78	42	137	0.455958549222798	167	92	65	55	56	149	0.419113413932067	175	70	59	74	51	148	0.451352907311457	188	80	69	65	65	123	0.393782383419689	187	76	62	88	66	117	0.36384571099597	169	79	71	77	54	141	0.389176741508348	147	79	73	79	61	157	0.36384571099597
93	197	85	57	47	49	134	0.488198042602188	181	79	72	60	48	140	0.439838802533103	181	74	66	56	60	141	0.446747265400115	173	83	73	63	65	135	0.382268278641336	163	78	79	78	81	129	0.308578008059873	174	71	67	60	55	150	0.453655728267127	143	63	78	74	70	165	0.379965457685665
94	208	74	42	58	49	131	0.522740356937248	167	84	69	70	51	146	0.405296488198043	177	66	56	68	68	144	0.442141623488774	179	90	73	66	59	127	0.373056994818653	163	79	85	74	66	135	0.336211859527922	165	80	66	60	62	151	0.419113413932067	160	74	60	68	76	151	0.39608520437536
95	195	72	53	67	67	126	0.439838802533103	182	74	71	63	58	135	0.423719055843408	163	81	53	60	60	160	0.451352907311457	161	77	71	69	76	143	0.361542890040299	171	67	85	59	59	144	0.414507772020725	156	77	69	86	72	142	0.336211859527922	163	82	67	65	64	148	0.39608520437536
96	208	84	50	60	43	124	0.490500863557858	168	75	66	60	59	152	0.437535981577432	158	78	66	56	45	170	0.472078295912493	170	86	75	58	63	139	0.386873920552677	157	85	60	64	68	155	0.398388025331031	158	82	70	75	57	150	0.382268278641336	161	76	70	63	88	141	0.352331606217617
97	213	78	53	70	35	119	0.492803684513529	173	77	52	78	43	152	0.460564191134139	192	80	60	64	50	131	0.451352907311457	173	79	69	82	56	134	0.377662636729994	177	80	65	74	62	133	0.389176741508348	177	69	53	57	59	154	0.488198042602188	157	71	53	68	71	162	0.43062751871042
98	199	75	47	73	42	133	0.490500863557858	174	63	66	68	68	144	0.426021876799079	160	80	71	58	55	158	0.42832469775475	170	82	74	59	61	142	0.400690846286701	165	73	72	72	55	149	0.409902130109384	155	74	64	62	50	170	0.460564191134139	156	86	73	66	67	148	0.36384571099597
99	185	87	72	61	44	133	0.42832469775475	185	68	51	63	49	150	0.504317789291883	174	74	70	65	65	139	0.405296488198043	145	93	66	58	54	170	0.412204951065055	167	77	73	68	56	146	0.405296488198043	175	72	69	58	60	146	0.439838802533103	167	100	63	63	58	141	0.382268278641336
100	184	84	59	67	65	129	0.402993667242372	191	94	50	51	49	137	0.474381116868163	175	69	74	71	56	140	0.414507772020725	158	88	65	67	58	153	0.39608520437536	177	91	61	79	74	121	0.333909038572251	177	77	64	72	62	136	0.402993667242372	149	77	87	74	64	150	0.340817501439263
101	188	87	49	64	46	139	0.469775474956822	164	69	60	55	58	165	0.478986758779505	167	61	63	56	64	161	0.474381116868163	164	80	64	65	59	152	0.419113413932067	171	92	77	66	61	131	0.354634427173287	194	76	62	61	51	131	0.460564191134139	164	86	72	59	65	145	0.386873920552677
102	192	87	68	71	48	121	0.405296488198043	192	72	54	77	39	137	0.478986758779505	175	83	66	47	53	151	0.46286701208981	172	88	70	56	56	143	0.414507772020725	178	73	64	70	59	139	0.423719055843408	174	68	64	61	56	152	0.46286701208981	164	73	77	76	62	142	0.373056994818653
103	198	93	54	79	40	119	0.423719055843408	173	76	73	62	54	145	0.426021876799079	178	68	74	71	65	133	0.39608520437536	172	81	57	78	58	141	0.405296488198043	158	86	82	73	62	141	0.338514680483592	166	82	75	70	51	145	0.39608520437536	149	76	67	68	53	169	0.42832469775475
104	196	69	55	57	52	138	0.499712147380541	184	66	68	66	64	134	0.42832469775475	162	76	67	71	60	151	0.405296488198043	168	84	61	62	53	152	0.437535981577432	134	85	84	85	61	159	0.310880829015544	167	87	82	68	60	135	0.352331606217617	160	75	69	75	68	147	0.375359815774324
105	202	69	62	65	45	128	0.481289579735176	164	72	75	58	63	152	0.419113413932067	168	76	59	65	58	153	0.442141623488774	163	59	64	60	74	159	0.444444444444444	160	81	81	81	49	144	0.36384571099597	162	81	78	74	65	139	0.350028785261946	171	72	76	61	42	154	0.458261370178469
106	207	80	55	61	42	124	0.488198042602188	161	59	56	57	58	174	0.506620610247553	180	75	58	67	49	146	0.46286701208981	161	80	81	62	50	153	0.407599309153713	149	100	70	64	59	155	0.361542890040299	178	70	50	58	54	156	0.502014968336212	172	79	72	59	74	136	0.382268278641336
107	214	81	53	68	46	112	0.465169833045481	150	81	59	69	66	163	0.402993667242372	182	87	67	74	60	124	0.373056994818653	161	90	65	66	63	147	0.382268278641336	166	75	71	69	77	138	0.36384571099597	148	86	69	71	72	153	0.350028785261946	173	79	49	69	40	159	0.490500863557858
108	191	84	49	61	50	137	0.474381116868163	179	69	66	76	59	136	0.414507772020725	182	71	59	54	60	146	0.474381116868163	165	67	68	75	57	152	0.421416234887737	178	82	72	85	53	126	0.36384571099597	176	71	66	51	48	156	0.492803684513529	175	84	60	66	56	142	0.423719055843408
109	192	74	51	64	49	139	0.488198042602188	166	66	77	66	64	148	0.407599309153713	167	75	60	48	66	159	0.46286701208981	183	77	57	58	58	142	0.460564191134139	138	81	85	69	73	158	0.327000575705239	170	68	78	58	66	145	0.414507772020725	168	66	73	53	65	154	0.444444444444444
110	197	86	48	71	39	131	0.474381116868163	182	64	60	62	66	142	0.455958549222798	163	74	71	69	64	148	0.39608520437536	168	74	76	59	53	151	0.432930339666091	170	81	70	60	64	143	0.402993667242372	163	78	68	76	58	147	0.391479562464018	157	84	88	62	58	147	0.36384571099597
111	163	79	64	53	58	160	0.451352907311457	175	70	76	58	56	145	0.437535981577432	185	62	57	66	56	145	0.481289579735176	152	79	71	79	67	150	0.354634427173287	176	68	61	79	54	143	0.432930339666091	165	89	59	75	61	143	0.382268278641336	164	75	81	74	66	138	0.354634427173287
112	195	77	47	60	58	134	0.478986758779505	166	67	51	77	65	154	0.437535981577432	181	83	79	66	48	131	0.400690846286701	171	82	56	67	65	144	0.414507772020725	174	78	79	66	61	134	0.382268278641336	167	68	74	66	52	153	0.437535981577432	140	89	74	62	65	165	0.368451352907311
113	199	82	62	53	38	134	0.4951065054692	183	77	62	63	44	144	0.469775474956822	177	78	55	60	51	151	0.474381116868163	168	76	71	64	55	149	0.423719055843408	163	83	91	70	54	138	0.350028785261946	168	72	49	74	70	150	0.426021876799079	160	84	87	68	47	147	0.377662636729994
114	188	90	46	91	41	128	0.419113413932067	189	82	54	72	58	128	0.423719055843408	173	59	64	64	65	151	0.455958549222798	169	74	61	69	61	149	0.426021876799079	160	97	62	71	42	154	0.409902130109384	168	90	58	68	50	149	0.423719055843408	152	90	75	68	76	144	0.324697754749568
115	194	58	60	68	59	134	0.472078295912493	152	72	50	69	44	181	0.4951065054692	172	70	62	52	52	160	0.492803684513529	172	67	67	68	61	147	0.43062751871042	175	79	73	72	51	138	0.402993667242372	173	71	55	82	53	147	0.435233160621762	150	94	69	72	63	151	0.350028785261946
116	206	68	40	62	44	137	0.543465745538284	172	64	63	48	63	159	0.488198042602188	167	73	57	53	57	163	0.483592400690846	161	85	77	69	53	147	0.382268278641336	153	83	78	73	77	142	0.320092112838227	168	74	61	62	44	162	0.481289579735176	169	78	69	63	75	139	0.379965457685665
117	199	79	48	65	46	132	0.488198042602188	188	71	64	66	49	137	0.460564191134139	174	76	55	65	61	148	0.444444444444444	154	87	77	67	56	153	0.375359815774324	155	83	65	59	68	158	0.402993667242372	173	85	76	65	64	132	0.368451352907311	165	84	57	59	52	159	0.455958549222798
118	180	87	54	67	44	144	0.455958549222798	190	80	58	61	46	138	0.472078295912493	177	84	61	60	67	137	0.409902130109384	168	74	71	70	74	138	0.370754173862982	173	68	83	67	56	140	0.405296488198043	163	75	62	69	59	155	0.426021876799079	161	79	77	69	70	142	0.356937248128958
119	183	92	55	70	53	132	0.414507772020725	188	66	67	67	41	142	0.481289579735176	166	86	77	76	60	135	0.347725964306275	178	74	59	89	45	139	0.421416234887737	167	74	67	72	68	143	0.389176741508348	177	73	65	67	49	146	0.451352907311457	159	69	73	61	69	155	0.409902130109384
120	202	86	56	71	59	112	0.409902130109384	178	89	58	70	61	133	0.39608520437536	159	93	80	62	55	146	0.368451352907311	175	87	65	63	71	132	0.377662636729994	168	72	72	61	65	147	0.414507772020725	160	82	78	76	60	142	0.354634427173287	139	86	59	91	67	160	0.338514680483592
121	191	78	54	68	54	132	0.451352907311457	180	76	66	61	62	138	0.426021876799079	177	73	67	65	45	148	0.460564191134139	156	90	74	72	72	140	0.327000575705239	165	76	61	74	66	147	0.398388025331031	160	76	79	63	56	153	0.405296488198043	149	72	76	73	65	158	0.377662636729994
122	183	74	68	70	58	132	0.414507772020725	167	84	72	68	56	143	0.391479562464018	188	68	69	52	51	142	0.483592400690846	158	78	72	76	73	143	0.347725964306275	178	82	58	63	63	139	0.423719055843408	166	95	72	75	51	138	0.361542890040299	165	71	57	67	69	153	0.42832469775475
123	198	79	42	56	52	138	0.508923431203224	178	70	62	59	51	151	0.478986758779505	167	79	68	53	53	157	0.453655728267127	153	90	79	75	50	150	0.359240069084629	174	80	57	55	84	138	0.400690846286701	175	85	51	55	60	150	0.458261370178469	157	76	60	83	63	152	0.386873920552677
124	177	68	52	71	49	153	0.483592400690846	176	60	68	49	46	163	0.522740356937248	170	93	52	64	60	146	0.416810592976396	167	80	70	63	63	145	0.400690846286701	174	83	62	60	59	144	0.42832469775475	179	77	77	61	53	137	0.419113413932067	164	76	75	71	40	155	0.432930339666091
125	180	75	49	79	47	145	0.460564191134139	164	73	57	58	58	163	0.469775474956822	180	78	54	59	52	149	0.476683937823834	165	70	81	75	60	142	0.377662636729994	160	84	76	68	59	147	0.375359815774324	177	75	79	75	51	133	0.391479562464018	178	79	65	65	62	137	0.412204951065055
126	194	80	45	61	48	139	0.49740932642487	182	71	57	67	34	154	0.508923431203224	194	80	64	62	52	127	0.442141623488774	179	58	67	57	55	153	0.490500863557858	171	83	67	60	60	144	0.414507772020725	168	86	65	71	64	139	0.377662636729994	170	82	74	72	63	135	0.366148531951641
127	184	82	52	83	46	135	0.43062751871042	203	71	69	76	57	111	0.407599309153713	173	73	68	66	77	135	0.382268278641336	165	93	55	69	52	151	0.416810592976396	170	83	77	51	57	146	0.419113413932067	171	74	68	54	48	157	0.474381116868163	163	86	71	64	65	144	0.377662636729994
128	187	79	43	69	47	144	0.488198042602188	182	77	61	61	51	143	0.460564191134139	165	65	62	66	64	157	0.444444444444444	172	78	52	60	58	154	0.465169833045481	176	89	77	59	57	133	0.386873920552677	162	76	68	79	69	142	0.36384571099597	167	83	60	76	59	144	0.39608520437536
129	190	98	57	57	59	125	0.412204951065055	197	77	42	66	46	138	0.504317789291883	192	73	70	72	53	124	0.419113413932067	171	75	70	56	55	151	0.446747265400115	158	79	75	68	64	149	0.377662636729994	165	73	66	61	50	160	0.460564191134139	173	75	59	77	65	139	0.400690846286701
130	176	82	52	67	58	145	0.439838802533103	151	63	59	79	59	169	0.437535981577432	163	57	78	75	54	155	0.42832469775475	169	71	84	76	59	136	0.368451352907311	172	84	80	70	55	134	0.370754173862982	167	72	71	66	58	150	0.421416234887737	161	74	66	67	69	151	0.400690846286701
131	187	73	54	68	47	142	0.478986758779505	181	59	60	56	45	159	0.52964881980426	190	74	64	65	49	134	0.455958549222798	157	78	68	56	55	165	0.444444444444444	174	75	62	61	62	146	0.437535981577432	166	86	89	64	67	131	0.33160621761658	179	79	69	66	62	133	0.400690846286701
132	185	76	50	53	47	152	0.515831894070236	159	89	71	68	60	147	0.373056994818653	162	89	76	68	45	149	0.39608520437536	161	95	68	69	65	141	0.352331606217617	171	80	72	76	52	139	0.391479562464018	173	84	69	67	52	141	0.409902130109384	155	68	56	63	70	167	0.444444444444444
133	189	71	56	74	51	135	0.455958549222798	169	70	68	72	56	148	0.423719055843408	173	65	74	53	56	153	0.465169833045481	180	75	61	77	59	134	0.409902130109384	178	62	82	75	49	138	0.419113413932067	168	87	54	54	53	158	0.465169833045481	172	83	65	60	49	150	0.444444444444444
134	191	84	58	60	40	138	0.478986758779505	176	61	54	61	58	157	0.49740932642487	176	79	62	57	52	149	0.460564191134139	159	89	65	84	56	144	0.359240069084629	152	93	65	79	70	145	0.32930339666091	158	86	66	67	55	155	0.405296488198043	166	83	66	68	48	152	0.426021876799079
135	200	86	43	80	43	124	0.455958549222798	168	77	60	64	52	156	0.453655728267127	176	74	61	63	54	148	0.455958549222798	170	79	54	65	49	157	0.467472654001151	166	67	68	74	67	146	0.400690846286701	169	70	68	63	54	154	0.449050086355786	156	80	65	69	64	155	0.39608520437536
136	190	88	45	71	48	134	0.455958549222798	181	80	52	48	44	157	0.520437535981577	182	74	68	59	59	138	0.437535981577432	159	82	72	67	65	148	0.377662636729994	163	83	80	73	53	143	0.370754173862982	166	88	69	56	61	147	0.405296488198043	159	90	68	58	50	158	0.423719055843408
137	175	104	44	69	53	140	0.414507772020725	175	77	61	65	51	148	0.451352907311457	174	67	62	54	61	154	0.474381116868163	153	96	77	66	60	148	0.347725964306275	169	85	75	61	67	137	0.373056994818653	162	80	63	71	67	148	0.389176741508348	156	74	71	60	68	158	0.407599309153713
138	174	65	56	77	47	154	0.472078295912493	185	68	51	63	56	146	0.488198042602188	158	91	81	75	61	138	0.327000575705239	180	65	60	75	65	138	0.426021876799079	172	67	64	80	57	144	0.419113413932067	159	80	86	57	53	153	0.400690846286701	159	82	78	68	54	150	0.386873920552677
139	185	88	53	80	47	131	0.419113413932067	174	74	71	53	59	148	0.444444444444444	172	69	48	70	65	152	0.455958549222798	157	77	72	66	55	158	0.414507772020725	156	95	85	77	59	136	0.308578008059873	174	58	72	81	57	142	0.419113413932067	148	86	59	67	54	169	0.423719055843408
140	188	70	54	70	56	137	0.460564191134139	171	69	63	64	63	150	0.439838802533103	154	88	70	70	63	151	0.366148531951641	170	89	81	66	68	128	0.336211859527922	170	91	70	73	60	133	0.359240069084629	161	86	62	73	63	147	0.382268278641336	179	84	61	57	56	142	0.442141623488774
141	201	80	59	77	40	121	0.446747265400115	175	69	56	56	53	158	0.49740932642487	172	72	58	73	58	148	0.435233160621762	166	88	67	74	61	139	0.368451352907311	153	85	78	70	59	151	0.36384571099597	171	79	61	72	64	141	0.400690846286701	172	79	69	61	62	143	0.412204951065055
142	183	78	66	77	45	134	0.423719055843408	170	66	47	59	50	169	0.525043177892919	162	57	69	64	71	158	0.435233160621762	156	87	84	66	55	148	0.36384571099597	173	81	67	71	74	131	0.361542890040299	171	78	66	74	60	140	0.39608520437536	165	70	63	80	43	157	0.446747265400115
143	216	83	49	84	30	111	0.469775474956822	177	68	66	61	54	149	0.46286701208981	138	70	72	59	63	180	0.42832469775475	180	82	71	70	53	132	0.400690846286701	164	88	70	82	66	133	0.33160621761658	181	72	63	40	62	151	0.490500863557858	164	70	70	62	68	151	0.414507772020725
144	183	80	52	71	45	143	0.465169833045481	161	69	68	62	49	165	0.465169833045481	169	76	70	67	57	146	0.414507772020725	181	83	63	57	59	138	0.432930339666091	172	79	79	76	51	136	0.379965457685665	176	66	77	60	64	141	0.421416234887737	157	53	70	76	47	170	0.469775474956822
145	194	90	57	69	52	122	0.419113413932067	185	63	54	56	53	152	0.515831894070236	191	80	65	57	54	131	0.446747265400115	169	95	66	75	61	133	0.352331606217617	167	73	87	75	63	134	0.350028785261946	171	74	65	76	58	143	0.407599309153713	150	74	65	66	71	162	0.400690846286701
146	191	83	54	76	44	131	0.444444444444444	164	70	77	67	48	155	0.432930339666091	177	91	58	55	45	149	0.46286701208981	161	91	68	71	72	138	0.340817501439263	174	79	78	64	61	135	0.386873920552677	159	75	69	72	63	152	0.393782383419689	186	77	57	62	54	139	0.460564191134139
147	194	76	55	76	52	127	0.439838802533103	193	82	56	58	63	128	0.439838802533103	172	83	60	71	60	141	0.405296488198043	157	69	61	61	67	164	0.442141623488774	169	82	79	60	58	142	0.393782383419689	164	74	63	72	53	155	0.432930339666091	158	80	70	53	66	158	0.416810592976396
148	208	73	56	81	53	111	0.43062751871042	179	56	66	57	57	153	0.492803684513529	175	75	70	61	58	143	0.42832469775475	176	97	58	58	46	145	0.439838802533103	167	75	70	56	57	154	0.442141623488774	171	70	67	64	59	149	0.437535981577432	175	74	65	58	61	146	0.442141623488774
149	188	85	68	69	53	125	0.402993667242372	181	79	63	63	39	147	0.474381116868163	161	71	59	56	58	167	0.474381116868163	160	87	68	78	68	140	0.343120322394934	156	95	81	52	52	154	0.391479562464018	162	76	56	63	59	161	0.451352907311457	166	75	51	68	56	159	0.460564191134139
150	216	69	40	56	49	127	0.543465745538284	162	75	66	62	59	157	0.432930339666091	173	77	71	73	59	137	0.391479562464018	165	77	73	67	63	145	0.391479562464018	167	78	76	85	59	134	0.350028785261946	167	77	58	64	57	155	0.446747265400115	157	83	50	60	53	170	0.469775474956822
151	194	76	56	57	52	136	0.481289579735176	160	90	59	64	63	152	0.400690846286701	174	76	68	62	51	148	0.444444444444444	157	96	76	63	68	142	0.338514680483592	186	81	80	69	52	123	0.386873920552677	182	58	65	62	63	144	0.465169833045481	173	82	63	70	59	140	0.405296488198043
152	188	68	59	69	52	138	0.465169833045481	173	80	68	43	51	156	0.478986758779505	166	74	70	80	51	147	0.402993667242372	156	81	72	63	52	160	0.419113413932067	152	87	100	64	64	141	0.310880829015544	164	63	83	61	51	157	0.442141623488774	169	66	61	62	57	158	0.469775474956822
153	199	95	59	66	40	121	0.437535981577432	168	83	77	65	49	145	0.405296488198043	166	70	79	68	38	157	0.449050086355786	171	63	66	62	53	157	0.474381116868163	179	84	87	76	57	119	0.336211859527922	162	79	66	69	61	151	0.402993667242372	169	90	55	66	58	147	0.416810592976396
154	192	80	52	60	47	139	0.485895221646517	187	73	70	59	52	136	0.451352907311457	189	62	54	65	49	146	0.506620610247553	172	67	74	69	67	140	0.398388025331031	158	88	84	58	60	147	0.368451352907311	163	71	76	71	53	152	0.412204951065055	163	80	87	64	55	144	0.377662636729994
155	193	92	44	54	54	135	0.474381116868163	172	70	67	71	50	149	0.442141623488774	166	71	60	81	50	153	0.432930339666091	162	84	61	88	65	139	0.350028785261946	176	68	71	67	63	140	0.416810592976396	180	71	70	56	48	148	0.472078295912493	166	88	68	68	57	144	0.389176741508348
156	187	96	50	77	54	125	0.398388025331031	190	63	53	56	62	143	0.49740932642487	165	73	57	75	63	151	0.419113413932067	151	74	79	74	67	152	0.359240069084629	160	78	73	68	63	149	0.386873920552677	174	66	64	70	55	149	0.449050086355786	161	57	63	65	59	167	0.474381116868163
157	196	78	52	81	39	129	0.460564191134139	171	72	53	59	45	165	0.508923431203224	168	67	65	66	63	152	0.435233160621762	172	83	84	71	60	129	0.350028785261946	166	91	81	74	55	134	0.343120322394934	168	85	74	60	69	138	0.373056994818653	156	99	70	69	61	145	0.347725964306275
158	197	87	46	60	48	133	0.481289579735176	191	92	59	64	51	126	0.423719055843408	156	87	60	57	50	167	0.451352907311457	166	69	72	63	71	147	0.402993667242372	173	84	73	67	66	132	0.368451352907311	157	73	69	59	60	163	0.435233160621762	163	81	62	78	47	153	0.419113413932067
159	192	68	53	79	45	136	0.472078295912493	176	68	74	77	62	134	0.389176741508348	183	76	56	74	52	138	0.442141623488774	177	90	74	61	53	134	0.39608520437536	162	73	67	57	52	164	0.46286701208981	170	85	55	57	53	155	0.460564191134139	165	85	62	62	55	153	0.42832469775475
160	180	84	61	73	52	135	0.414507772020725	174	70	64	72	60	143	0.423719055843408	176	77	55	68	56	146	0.446747265400115	151	76	80	69	81	146	0.33160621761658	163	72	64	62	72	152	0.414507772020725	166	90	76	75	69	129	0.322394933793898	156	83	68	72	51	157	0.405296488198043
161	185	80	52	60	52	143	0.474381116868163	191	58	57	79	55	135	0.46286701208981	160	71	60	59	70	160	0.437535981577432	164	92	67	65	62	143	0.377662636729994	153	101	71	65	61	148	0.350028785261946	171	66	57	56	63	158	0.478986758779505	192	64	46	62	56	144	0.511226252158895
162	196	66	50	61	44	144	0.52734599884859	155	72	59	63	48	174	0.478986758779505	166	78	59	60	73	149	0.414507772020725	159	83	80	61	69	145	0.361542890040299	160	75	65	74	55	156	0.416810592976396	184	76	64	50	60	141	0.460564191134139	170	66	71	67	59	149	0.43062751871042
163	179	76	56	62	53	148	0.467472654001151	171	64	53	60	58	162	0.4951065054692	177	74	59	79	68	133	0.391479562464018	170	89	81	70	56	132	0.354634427173287	165	74	64	69	74	145	0.389176741508348	182	69	46	78	59	142	0.455958549222798	156	79	70	71	53	158	0.407599309153713
164	175	81	63	67	50	145	0.435233160621762	167	81	83	52	53	149	0.416810592976396	183	66	71	68	49	140	0.451352907311457	171	73	59	57	64	153	0.453655728267127	162	88	76	65	54	147	0.384571099597006	161	87	71	57	63	150	0.39608520437536	159	94	68	69	57	147	0.373056994818653
165	187	96	44	65	48	137	0.453655728267127	162	76	58	67	62	157	0.43062751871042	195	76	64	66	44	130	0.460564191134139	165	65	77	65	59	152	0.423719055843408	156	89	75	59	69	148	0.36384571099597	151	91	69	55	65	159	0.391479562464018	153	71	74	64	59	163	0.419113413932067
166	186	78	58	62	50	140	0.465169833045481	164	70	77	60	63	151	0.414507772020725	191	53	72	73	51	135	0.46286701208981	147	63	70	72	73	164	0.39608520437536	161	78	80	56	60	152	0.405296488198043	174	72	65	78	60	139	0.402993667242372	169	78	72	59	61	146	0.414507772020725
167	186	97	60	45	54	136	0.446747265400115	185	67	63	52	53	148	0.4951065054692	173	95	73	55	51	140	0.405296488198043	170	83	79	56	50	146	0.419113413932067	169	86	76	73	73	127	0.327000575705239	163	75	76	69	70	142	0.368451352907311	169	91	77	73	56	133	0.352331606217617
168	199	66	52	63	56	133	0.490500863557858	170	84	65	65	59	144	0.407599309153713	175	61	68	58	65	149	0.455958549222798	162	85	70	77	66	139	0.350028785261946	169	60	68	83	49	151	0.437535981577432	184	72	72	70	52	133	0.423719055843408	159	69	74	70	55	157	0.419113413932067
169	174	82	69	71	39	146	0.435233160621762	183	66	61	58	54	148	0.485895221646517	176	75	62	64	50	149	0.458261370178469	157	70	83	71	47	158	0.412204951065055	175	81	76	61	70	131	0.373056994818653	170	81	83	64	58	137	0.377662636729994	165	79	65	65	63	149	0.409902130109384
170	189	94	48	59	49	136	0.460564191134139	168	82	58	62	54	154	0.446747265400115	169	81	78	60	50	147	0.416810592976396	181	78	77	74	56	127	0.379965457685665	167	86	73	78	72	129	0.324697754749568	186	63	54	71	77	132	0.426021876799079	174	64	77	61	72	139	0.405296488198043
171	178	85	68	64	49	139	0.423719055843408	170	77	45	61	66	156	0.46286701208981	180	92	69	56	69	127	0.377662636729994	169	68	70	74	52	149	0.42832469775475	159	73	85	64	60	150	0.386873920552677	178	66	72	60	61	143	0.439838802533103	166	82	73	61	52	150	0.419113413932067
172	204	72	46	69	51	127	0.488198042602188	164	79	68	62	62	151	0.412204951065055	150	80	70	72	57	161	0.393782383419689	176	90	68	58	52	140	0.419113413932067	156	72	70	76	66	152	0.382268278641336	173	74	71	58	44	154	0.467472654001151	187	63	66	68	41	144	0.488198042602188
173	187	87	59	69	43	134	0.442141623488774	162	81	78	69	72	138	0.345423143350605	176	76	54	69	44	153	0.476683937823834	152	64	61	95	73	152	0.361542890040299	175	75	88	73	63	126	0.347725964306275	166	88	49	69	66	148	0.409902130109384	174	66	68	50	64	152	0.465169833045481
174	167	75	61	70	46	157	0.455958549222798	172	79	49	53	62	157	0.476683937823834	152	96	78	60	56	153	0.368451352907311	178	82	72	73	61	128	0.373056994818653	161	75	74	74	72	142	0.356937248128958	163	81	60	65	59	155	0.426021876799079	156	90	61	85	68	142	0.336211859527922
175	189	78	52	59	57	138	0.469775474956822	171	86	78	59	49	143	0.409902130109384	165	79	55	68	38	165	0.483592400690846	151	93	81	66	64	147	0.336211859527922	147	93	82	69	63	150	0.32930339666091	168	74	72	59	61	149	0.423719055843408	178	72	70	73	65	132	0.391479562464018
176	185	86	55	67	56	133	0.42832469775475	174	64	84	80	63	131	0.366148531951641	160	80	67	70	79	142	0.354634427173287	163	87	71	62	58	148	0.39608520437536	176	83	59	66	51	145	0.439838802533103	167	86	64	65	54	149	0.416810592976396	167	87	63	85	53	139	0.373056994818653
177	172	74	58	75	51	149	0.442141623488774	160	80	78	72	56	147	0.377662636729994	162	72	55	74	55	160	0.446747265400115	161	81	72	71	61	147	0.379965457685665	158	76	72	63	59	157	0.414507772020725	162	79	61	71	73	146	0.382268278641336	162	92	78	73	57	138	0.345423143350605
178	188	67	53	77	58	135	0.449050086355786	158	68	64	73	67	156	0.409902130109384	182	76	59	66	53	141	0.451352907311457	170	69	73	68	58	146	0.419113413932067	159	77	74	72	67	146	0.368451352907311	167	74	67	66	58	151	0.426021876799079	171	86	69	75	64	132	0.359240069084629
179	184	75	55	58	67	139	0.449050086355786	181	68	53	54	57	153	0.502014968336212	163	77	74	54	57	156	0.432930339666091	157	99	86	79	56	133	0.299366724237191	164	82	67	65	48	155	0.432930339666091	172	80	67	69	44	148	0.437535981577432	172	71	77	73	67	134	0.373056994818653
180	172	79	63	54	41	160	0.490500863557858	182	63	55	60	54	152	0.502014968336212	176	72	57	74	47	149	0.460564191134139	160	101	75	67	58	140	0.343120322394934	162	74	71	67	52	156	0.42832469775475	160	68	77	62	67	153	0.405296488198043	175	73	64	62	69	141	0.419113413932067
181	182	57	55	67	43	157	0.525043177892919	171	81	58	73	52	147	0.42832469775475	171	65	68	61	60	152	0.451352907311457	163	82	67	72	73	140	0.359240069084629	173	80	68	90	62	127	0.345423143350605	183	74	69	61	52	139	0.446747265400115	168	74	77	59	56	149	0.423719055843408
182	183	68	55	72	48	146	0.476683937823834	178	75	53	53	57	153	0.488198042602188	166	79	57	63	60	155	0.439838802533103	163	78	76	76	65	140	0.356937248128958	175	78	66	65	72	135	0.389176741508348	170	64	55	60	66	158	0.472078295912493	160	73	56	69	56	163	0.451352907311457
183	176	88	67	54	45	147	0.451352907311457	172	92	67	59	58	140	0.400690846286701	170	73	59	58	54	158	0.474381116868163	169	70	65	59	69	150	0.43062751871042	157	82	62	60	75	154	0.393782383419689	167	74	71	63	71	144	0.393782383419689	155	89	57	62	55	164	0.43062751871042
184	183	79	49	66	48	146	0.478986758779505	190	65	53	71	47	142	0.492803684513529	177	72	61	70	56	144	0.439838802533103	147	79	72	84	66	153	0.343120322394934	145	78	61	85	82	152	0.33160621761658	154	80	68	52	66	163	0.423719055843408	157	79	68	70	55	157	0.409902130109384
185	196	77	54	66	57	127	0.451352907311457	184	55	65	65	49	149	0.49740932642487	175	80	64	61	45	150	0.460564191134139	191	83	60	59	54	131	0.446747265400115	162	87	70	64	64	146	0.379965457685665	152	79	76	67	47	164	0.416810592976396	169	83	64	70	72	137	0.370754173862982
186	182	77	45	52	51	156	0.518134715025907	173	70	53	65	54	156	0.478986758779505	172	57	68	67	46	159	0.488198042602188	170	83	72	83	60	131	0.350028785261946	159	83	73	73	47	153	0.400690846286701	164	74	48	80	60	155	0.432930339666091	163	67	68	62	65	156	0.432930339666091
187	174	76	49	65	70	146	0.437535981577432	176	80	63	51	61	147	0.449050086355786	181	74	74	64	59	134	0.412204951065055	157	76	86	70	62	146	0.359240069084629	167	72	79	58	57	150	0.423719055843408	164	80	73	59	61	150	0.407599309153713	173	80	54	58	55	154	0.467472654001151
188	199	65	59	81	48	125	0.453655728267127	168	70	69	58	67	150	0.42832469775475	182	82	62	76	59	129	0.393782383419689	178	77	77	75	61	127	0.368451352907311	149	79	73	68	67	158	0.375359815774324	152	78	53	64	65	168	0.437535981577432	154	91	78	75	58	145	0.340817501439263
189	178	68	81	77	56	131	0.386873920552677	173	63	64	50	56	161	0.499712147380541	177	81	61	66	47	146	0.449050086355786	175	81	70	64	62	137	0.398388025331031	160	78	92	77	68	133	0.310880829015544	161	69	78	65	74	146	0.377662636729994	173	79	61	76	61	139	0.398388025331031
190	188	81	69	54	50	135	0.451352907311457	169	95	74	51	51	146	0.412204951065055	168	79	73	47	55	155	0.451352907311457	149	77	80	72	57	158	0.377662636729994	168	80	76	71	49	144	0.400690846286701	162	71	62	65	66	156	0.42832469775475	173	71	67	60	58	149	0.446747265400115
191	184	73	88	66	41	132	0.419113413932067	166	64	61	64	54	163	0.476683937823834	168	68	68	61	70	149	0.421416234887737	148	80	77	70	48	165	0.402993667242372	158	84	66	62	71	151	0.384571099597006	158	71	62	73	66	156	0.409902130109384	183	57	67	65	65	140	0.451352907311457
192	181	64	58	64	52	150	0.488198042602188	169	61	56	55	54	168	0.515831894070236	178	74	62	64	62	141	0.432930339666091	170	73	82	66	55	142	0.400690846286701	176	91	57	53	60	144	0.435233160621762	169	78	70	66	60	144	0.405296488198043	150	80	77	76	63	152	0.354634427173287
193	186	74	62	69	54	135	0.439838802533103	168	81	70	68	45	150	0.42832469775475	165	81	69	69	51	150	0.414507772020725	174	77	80	74	59	131	0.368451352907311	162	72	64	64	64	156	0.42832469775475	161	74	63	71	49	161	0.444444444444444	144	91	73	82	75	146	0.29706390328152
194	179	62	65	67	47	151	0.481289579735176	161	73	64	55	50	168	0.478986758779505	172	70	57	63	68	149	0.442141623488774	172	72	74	63	67	140	0.400690846286701	166	80	73	63	58	147	0.405296488198043	174	76	68	65	48	148	0.444444444444444	163	92	69	58	54	151	0.407599309153713
195	198	80	80	44	50	125	0.451352907311457	176	57	63	63	47	159	0.506620610247553	195	71	53	73	61	126	0.442141623488774	165	58	69	64	60	160	0.458261370178469	158	81	79	74	57	147	0.366148531951641	152	81	54	71	68	161	0.405296488198043	165	78	74	59	74	143	0.379965457685665
196	183	84	59	65	49	139	0.444444444444444	161	83	72	67	54	151	0.400690846286701	169	90	59	72	53	144	0.405296488198043	166	77	78	67	57	145	0.393782383419689	143	73	64	91	68	159	0.354634427173287	162	67	67	67	60	158	0.435233160621762	158	89	69	66	61	150	0.379965457685665
197	193	75	65	69	57	124	0.423719055843408	166	69	54	61	60	162	0.474381116868163	175	71	68	62	50	150	0.458261370178469	171	74	50	83	64	144	0.412204951065055	163	82	82	62	66	141	0.36384571099597	178	83	69	77	45	135	0.405296488198043	159	72	64	74	61	156	0.412204951065055
198	186	65	70	72	57	132	0.42832469775475	176	55	76	48	37	166	0.538860103626943	170	79	71	51	56	152	0.444444444444444	167	79	75	71	57	142	0.386873920552677	161	84	77	71	67	140	0.347725964306275	160	71	64	63	64	159	0.432930339666091	174	73	74	79	74	126	0.345423143350605
199	169	78	71	66	55	146	0.414507772020725	176	87	44	66	46	153	0.476683937823834	181	70	60	73	51	142	0.451352907311457	149	71	69	67	61	167	0.419113413932067	152	79	78	80	64	148	0.343120322394934	187	68	58	54	64	141	0.474381116868163	160	82	63	60	57	159	0.432930339666091
200	174	74	59	59	52	154	0.474381116868163	163	71	59	60	50	167	0.483592400690846	171	78	73	55	52	150	0.442141623488774	157	84	67	77	74	142	0.340817501439263	175	86	62	58	63	141	0.416810592976396	162	69	73	76	50	154	0.419113413932067	161	85	74	71	60	144	0.368451352907311
[truncated: 651 more columns]
