# Supplementary material for: Experimental benchmarking of quantum state overlap estimation strategies with photonic systems
Source: Light Sci Appl. 2025 Feb 12;14:83. doi: 10.1038/s41377-025-01755-8 (PMC11814415; doi:10.1038/s41377-025-01755-8)
Supplement: Supplementary file 3 — Dataset all [file 41377_2025_1755_MOESM3_ESM.zip › overlap_estimation_data/4_OST_data/OST_c05.csv]

Data No.	Pass1_Counts (m =1)	Fail1_Counts (m =1)	Fail2_Counts (m =1)	Fail3_Counts (m =1)	Fail4_Counts (m =1)	Pass2_Counts (m =1)	Estimated overlaps (m =1)	Pass1_Counts (m =2)	Fail1_Counts (m =2)	Fail2_Counts (m =2)	Fail3_Counts (m =2)	Fail4_Counts (m =2)	Pass2_Counts (m =2)	Estimated overlaps (m =2)	Pass1_Counts (m =3)	Fail1_Counts (m =3)	Fail2_Counts (m =3)	Fail3_Counts (m =3)	Fail4_Counts (m =3)	Pass2_Counts (m =3)	Estimated overlaps (m =3)	Pass1_Counts (m =4)	Fail1_Counts (m =4)	Fail2_Counts (m =4)	Fail3_Counts (m =4)	Fail4_Counts (m =4)	Pass2_Counts (m =4)	Estimated overlaps (m =4)	Pass1_Counts (m =5)	Fail1_Counts (m =5)	Fail2_Counts (m =5)	Fail3_Counts (m =5)	Fail4_Counts (m =5)	Pass2_Counts (m =5)	Estimated overlaps (m =5)	Pass1_Counts (m =6)	Fail1_Counts (m =6)	Fail2_Counts (m =6)	Fail3_Counts (m =6)	Fail4_Counts (m =6)	Pass2_Counts (m =6)	Estimated overlaps (m =6)	Pass1_Counts (m =7)	Fail1_Counts (m =7)	Fail2_Counts (m =7)	Fail3_Counts (m =7)	Fail4_Counts (m =7)	Pass2_Counts (m =7)	Estimated overlaps (m =7)
1	179	64	67	40	61	155	0.502014968336212	176	55	65	56	46	163	0.525043177892919	172	68	56	65	54	157	0.476683937823834	164	70	81	44	65	156	0.437535981577432	177	60	45	68	49	162	0.525043177892919	161	74	51	60	58	168	0.476683937823834	174	78	57	65	68	142	0.419113413932067
2	173	74	64	53	50	157	0.481289579735176	179	72	57	58	55	150	0.478986758779505	186	61	52	67	58	145	0.488198042602188	152	58	67	59	57	178	0.481289579735176	187	73	55	59	51	144	0.488198042602188	185	56	64	57	44	155	0.52734599884859	190	71	54	61	46	144	0.502014968336212
3	176	70	63	54	61	150	0.465169833045481	173	68	56	46	50	167	0.52964881980426	179	60	66	50	52	157	0.511226252158895	181	69	67	60	52	145	0.465169833045481	198	63	58	57	48	139	0.515831894070236	176	66	53	48	60	161	0.513529073114565	178	63	46	49	52	167	0.552677029360967
4	182	70	61	60	41	152	0.502014968336212	172	83	65	78	55	138	0.389176741508348	160	81	60	52	44	172	0.490500863557858	170	81	79	58	53	145	0.412204951065055	180	67	64	56	47	153	0.49740932642487	182	68	58	60	42	154	0.511226252158895	167	80	61	44	56	163	0.481289579735176
5	180	83	54	52	56	148	0.472078295912493	166	76	57	60	59	158	0.455958549222798	182	69	55	47	43	161	0.543465745538284	171	79	68	63	57	146	0.421416234887737	180	57	47	55	44	169	0.568796776050662	171	74	50	54	44	168	0.525043177892919	179	66	58	59	53	153	0.492803684513529
6	198	61	57	37	37	156	0.59412780656304	182	79	69	50	55	142	0.453655728267127	191	64	54	58	51	146	0.513529073114565	172	57	68	60	59	156	0.474381116868163	196	72	38	62	52	142	0.520437535981577	175	81	60	50	49	155	0.483592400690846	172	64	66	62	61	152	0.453655728267127
7	189	80	68	59	53	131	0.437535981577432	196	69	55	48	46	145	0.534254461715602	176	78	62	50	46	156	0.492803684513529	157	80	65	82	59	150	0.377662636729994	156	65	76	59	49	170	0.46286701208981	183	69	54	60	45	153	0.511226252158895	174	67	58	59	44	162	0.511226252158895
8	162	53	61	61	53	174	0.511226252158895	187	51	61	43	51	160	0.56188831318365	195	60	51	54	63	141	0.511226252158895	170	71	67	64	66	146	0.419113413932067	168	83	49	65	63	152	0.437535981577432	165	71	62	53	52	166	0.488198042602188	177	73	56	46	50	161	0.518134715025907
9	191	61	67	58	46	143	0.502014968336212	180	60	74	54	60	146	0.465169833045481	178	75	60	61	46	151	0.478986758779505	170	70	68	64	53	153	0.449050086355786	185	55	55	55	58	154	0.522740356937248	176	61	55	58	50	162	0.520437535981577	184	76	54	57	42	152	0.508923431203224
10	173	58	55	53	54	167	0.52964881980426	174	65	57	55	59	158	0.492803684513529	184	59	70	46	51	153	0.515831894070236	170	72	69	61	62	148	0.42832469775475	165	69	63	49	45	172	0.515831894070236	205	60	57	41	51	141	0.554979850316638	188	72	68	56	52	138	0.465169833045481
11	173	63	52	61	56	161	0.502014968336212	176	70	52	66	68	146	0.446747265400115	182	81	57	61	63	137	0.432930339666091	180	74	58	62	43	152	0.490500863557858	187	71	58	51	54	146	0.49740932642487	187	61	55	53	55	151	0.520437535981577	175	73	51	51	57	159	0.502014968336212
12	176	71	50	48	57	161	0.515831894070236	191	66	55	56	49	146	0.515831894070236	203	55	40	51	48	150	0.589522164651698	173	74	63	51	53	157	0.481289579735176	172	73	59	65	52	154	0.46286701208981	167	75	62	60	59	155	0.446747265400115	186	59	54	56	42	159	0.550374208405296
13	164	67	63	64	46	166	0.483592400690846	178	76	60	61	63	142	0.437535981577432	170	56	62	65	55	161	0.488198042602188	181	59	63	80	47	145	0.46286701208981	178	60	51	58	46	165	0.541162924582614	180	45	66	66	55	154	0.502014968336212	184	59	61	51	43	159	0.543465745538284
14	179	47	59	73	45	159	0.520437535981577	172	79	67	62	53	148	0.435233160621762	167	59	62	63	50	166	0.49740932642487	162	85	67	72	58	147	0.386873920552677	184	49	51	69	44	160	0.545768566493955	158	52	59	59	52	181	0.525043177892919	176	65	63	51	61	154	0.483592400690846
15	184	62	57	69	45	150	0.499712147380541	176	68	48	71	55	153	0.478986758779505	193	53	52	51	59	150	0.541162924582614	171	66	56	69	41	163	0.502014968336212	206	63	55	45	50	138	0.545768566493955	174	79	59	58	40	158	0.492803684513529	189	78	55	53	49	144	0.4951065054692
16	178	66	57	49	50	161	0.525043177892919	180	52	55	56	56	161	0.531951640759931	191	69	51	59	47	146	0.515831894070236	151	99	72	68	55	152	0.359240069084629	180	49	63	67	47	157	0.515831894070236	191	57	59	45	48	155	0.554979850316638	175	69	48	57	59	159	0.499712147380541
17	168	73	69	66	50	153	0.442141623488774	168	68	54	52	52	169	0.515831894070236	164	67	51	45	59	175	0.525043177892919	170	60	55	67	71	154	0.453655728267127	182	70	63	54	35	157	0.525043177892919	178	59	70	49	43	162	0.52734599884859	186	59	48	51	56	157	0.543465745538284
18	167	74	54	59	61	159	0.465169833045481	178	70	43	61	52	159	0.515831894070236	188	75	49	52	42	153	0.534254461715602	166	75	61	59	43	165	0.488198042602188	182	77	58	50	54	149	0.485895221646517	179	63	64	59	43	157	0.508923431203224	180	67	60	57	49	154	0.499712147380541
19	179	63	47	61	49	161	0.52964881980426	187	78	59	53	50	143	0.483592400690846	164	68	73	54	57	160	0.455958549222798	167	72	83	71	40	150	0.423719055843408	173	62	66	52	54	160	0.49740932642487	173	61	54	56	51	166	0.525043177892919	173	66	57	50	51	165	0.520437535981577
20	173	71	55	54	53	161	0.499712147380541	177	70	61	57	53	153	0.481289579735176	192	63	57	61	49	143	0.506620610247553	157	85	64	67	64	153	0.391479562464018	198	67	48	49	48	146	0.548071387449626	183	64	44	65	47	157	0.52964881980426	174	62	55	65	55	158	0.490500863557858
21	171	83	62	48	54	156	0.467472654001151	178	56	62	54	59	157	0.504317789291883	190	74	56	58	44	144	0.502014968336212	161	77	61	78	57	153	0.407599309153713	160	57	53	55	63	176	0.511226252158895	181	65	66	54	50	152	0.4951065054692	185	63	54	56	44	157	0.536557282671272
22	180	58	54	44	56	164	0.548071387449626	175	66	53	54	56	161	0.508923431203224	182	62	50	59	51	157	0.525043177892919	188	53	58	58	57	149	0.515831894070236	185	57	58	46	55	157	0.538860103626943	166	70	47	62	55	167	0.49740932642487	187	55	46	62	57	153	0.52964881980426
23	173	59	78	47	45	163	0.508923431203224	166	73	45	70	57	162	0.472078295912493	183	42	49	62	54	164	0.559585492227979	171	76	68	59	51	152	0.451352907311457	180	74	58	70	56	141	0.442141623488774	188	71	51	75	57	135	0.451352907311457	169	57	52	62	54	169	0.518134715025907
24	190	68	55	48	46	152	0.536557282671272	168	75	60	52	57	160	0.474381116868163	174	75	46	57	50	162	0.511226252158895	181	72	68	55	47	148	0.478986758779505	198	72	51	56	56	135	0.4951065054692	169	75	66	70	45	153	0.446747265400115	179	75	51	54	53	155	0.499712147380541
25	190	66	55	61	62	138	0.474381116868163	176	74	51	47	52	162	0.520437535981577	168	60	65	62	53	162	0.483592400690846	177	66	74	59	64	142	0.43062751871042	187	58	62	58	61	144	0.485895221646517	176	65	62	54	37	165	0.534254461715602	188	70	64	49	39	151	0.525043177892919
26	185	59	59	48	41	162	0.559585492227979	183	81	45	64	52	146	0.478986758779505	188	69	53	40	52	155	0.543465745538284	149	65	63	71	60	172	0.439838802533103	200	69	55	50	54	136	0.511226252158895	177	56	58	63	42	164	0.531951640759931	178	68	46	54	54	161	0.525043177892919
27	183	69	50	78	58	140	0.449050086355786	170	80	48	62	52	159	0.478986758779505	172	75	51	59	41	165	0.515831894070236	182	86	52	68	58	136	0.42832469775475	169	69	72	48	56	159	0.472078295912493	164	76	61	58	53	162	0.465169833045481	182	63	52	60	60	151	0.4951065054692
28	180	64	53	51	68	152	0.492803684513529	176	80	62	67	57	141	0.423719055843408	179	60	52	46	40	172	0.580310880829016	166	70	69	69	58	151	0.423719055843408	166	60	48	41	51	184	0.575705238917674	184	71	62	44	51	152	0.511226252158895	177	73	56	50	46	161	0.518134715025907
29	169	61	65	49	53	167	0.511226252158895	177	62	44	59	48	167	0.545768566493955	166	64	50	53	49	176	0.538860103626943	183	83	52	68	61	135	0.42832469775475	178	72	55	56	53	154	0.492803684513529	165	66	50	59	69	163	0.474381116868163	182	73	47	36	68	156	0.520437535981577
30	167	61	51	54	52	174	0.534254461715602	173	78	56	47	44	165	0.518134715025907	188	58	66	62	48	145	0.49740932642487	178	71	75	71	49	139	0.423719055843408	196	70	53	54	46	143	0.522740356937248	192	80	58	50	58	135	0.469775474956822	196	62	59	45	40	151	0.56188831318365
31	183	72	64	59	49	145	0.474381116868163	183	73	67	61	55	139	0.446747265400115	185	53	49	53	63	156	0.534254461715602	182	76	56	53	56	148	0.481289579735176	178	76	57	54	52	153	0.485895221646517	177	64	62	61	42	159	0.508923431203224	187	60	28	56	51	166	0.587219343696028
32	188	65	68	43	51	149	0.513529073114565	177	55	61	53	55	161	0.520437535981577	165	64	74	59	49	162	0.469775474956822	173	70	61	59	56	154	0.469775474956822	178	54	48	57	50	168	0.554979850316638	173	77	73	55	52	149	0.444444444444444	187	55	58	43	44	163	0.575705238917674
33	167	69	62	57	58	160	0.469775474956822	164	78	66	57	52	160	0.453655728267127	164	77	65	61	51	159	0.451352907311457	158	66	73	66	55	162	0.437535981577432	164	66	67	52	49	169	0.49740932642487	164	81	67	62	56	153	0.423719055843408	167	57	57	48	56	174	0.534254461715602
34	201	54	63	44	49	144	0.552677029360967	181	77	62	66	50	142	0.449050086355786	191	74	64	50	46	142	0.49740932642487	166	83	73	68	68	138	0.36384571099597	180	67	64	54	56	150	0.481289579735176	181	66	41	58	53	160	0.534254461715602	173	65	67	52	60	155	0.474381116868163
35	182	59	60	59	55	152	0.499712147380541	179	66	65	58	58	148	0.467472654001151	171	75	74	63	48	149	0.437535981577432	177	69	68	69	54	143	0.437535981577432	196	64	51	50	50	147	0.541162924582614	168	74	51	63	50	163	0.488198042602188	177	65	62	38	44	169	0.554979850316638
36	182	67	58	53	44	157	0.525043177892919	162	70	65	52	63	163	0.460564191134139	188	69	67	49	51	144	0.492803684513529	183	63	58	58	69	143	0.465169833045481	195	58	66	51	36	150	0.550374208405296	196	45	61	68	48	143	0.525043177892919	177	86	60	56	45	150	0.467472654001151
37	170	61	67	57	59	158	0.474381116868163	168	74	61	52	64	157	0.458261370178469	184	67	51	55	57	151	0.506620610247553	175	81	48	59	60	151	0.465169833045481	178	62	46	52	32	176	0.59412780656304	174	70	70	46	57	155	0.476683937823834	180	55	63	49	46	164	0.545768566493955
38	179	65	53	50	49	163	0.536557282671272	163	73	56	68	55	161	0.455958549222798	184	57	52	55	48	160	0.548071387449626	155	76	55	68	55	168	0.451352907311457	173	73	64	48	47	161	0.502014968336212	177	71	66	61	45	152	0.476683937823834	172	63	53	69	47	162	0.502014968336212
39	181	81	64	49	50	147	0.474381116868163	179	75	69	57	56	143	0.444444444444444	171	67	55	75	49	156	0.469775474956822	172	81	63	71	57	142	0.409902130109384	186	71	49	62	39	154	0.52734599884859	180	70	58	51	49	156	0.511226252158895	164	63	65	48	63	167	0.485895221646517
40	179	59	51	68	48	158	0.515831894070236	160	66	60	59	47	174	0.502014968336212	198	46	51	40	55	156	0.59412780656304	168	78	67	58	54	154	0.444444444444444	186	67	54	52	52	152	0.518134715025907	194	64	46	76	50	138	0.492803684513529	195	60	54	54	42	150	0.552677029360967
41	179	65	57	43	51	163	0.538860103626943	167	70	55	53	58	165	0.492803684513529	186	74	60	66	60	134	0.437535981577432	161	65	66	64	54	165	0.46286701208981	172	81	59	46	53	159	0.485895221646517	167	59	54	55	56	171	0.520437535981577	172	72	59	52	54	160	0.490500863557858
42	183	52	58	49	58	159	0.536557282671272	171	69	66	52	59	156	0.469775474956822	179	58	45	50	47	171	0.575705238917674	198	65	70	60	45	132	0.483592400690846	185	77	47	50	56	150	0.506620610247553	187	70	57	49	54	148	0.506620610247553	175	71	57	55	39	164	0.525043177892919
43	158	81	66	53	45	170	0.472078295912493	177	72	62	51	50	156	0.4951065054692	178	68	51	59	54	156	0.502014968336212	161	71	57	67	55	164	0.460564191134139	179	60	64	48	40	165	0.548071387449626	185	53	45	62	42	164	0.571099597006333	179	59	62	47	54	160	0.525043177892919
44	185	72	57	49	52	150	0.506620610247553	163	58	68	69	77	151	0.409902130109384	192	50	45	53	51	159	0.578008059873345	171	60	78	70	51	150	0.439838802533103	166	67	49	62	47	172	0.518134715025907	181	58	58	58	62	151	0.492803684513529	198	58	56	56	42	146	0.548071387449626
45	186	69	55	51	53	150	0.511226252158895	181	63	49	58	46	161	0.538860103626943	185	65	52	52	47	157	0.538860103626943	167	80	75	80	51	140	0.377662636729994	186	64	59	51	53	151	0.513529073114565	185	67	64	54	49	148	0.49740932642487	193	62	47	49	46	155	0.566493955094991
46	164	61	62	53	46	175	0.525043177892919	180	72	60	55	47	153	0.49740932642487	176	68	49	57	55	160	0.508923431203224	185	73	54	63	56	142	0.469775474956822	195	62	47	56	46	150	0.550374208405296	178	60	58	56	51	160	0.518134715025907	189	62	52	50	32	163	0.584916522740357
47	169	67	60	69	58	154	0.451352907311457	158	65	81	60	66	156	0.409902130109384	172	60	68	53	45	165	0.515831894070236	179	82	66	56	53	143	0.444444444444444	187	63	54	62	57	145	0.492803684513529	167	75	66	53	63	155	0.444444444444444	164	66	52	60	67	164	0.472078295912493
48	179	71	47	53	49	161	0.52964881980426	179	81	53	61	50	149	0.472078295912493	179	79	56	45	44	159	0.520437535981577	169	81	74	58	56	147	0.416810592976396	175	62	72	69	59	144	0.432930339666091	170	65	65	63	50	159	0.476683937823834	165	84	48	72	45	161	0.46286701208981
49	174	54	70	57	42	165	0.522740356937248	168	67	76	65	42	157	0.460564191134139	172	74	51	58	62	156	0.472078295912493	162	85	57	69	55	155	0.423719055843408	173	59	66	50	38	171	0.545768566493955	196	72	53	42	43	149	0.552677029360967	173	56	49	60	52	169	0.536557282671272
50	176	68	60	49	40	166	0.536557282671272	170	63	61	58	41	169	0.522740356937248	184	55	56	58	37	163	0.56188831318365	155	77	57	70	69	159	0.407599309153713	166	63	66	57	47	168	0.499712147380541	184	54	51	54	56	159	0.541162924582614	195	58	54	58	50	145	0.52964881980426
51	172	68	51	61	60	158	0.483592400690846	174	71	51	56	55	160	0.499712147380541	188	62	51	73	48	145	0.49740932642487	154	80	59	56	51	173	0.469775474956822	194	65	49	43	51	152	0.557282671272309	154	72	62	65	61	166	0.437535981577432	174	82	60	64	35	156	0.481289579735176
52	174	76	45	77	48	153	0.469775474956822	151	70	69	57	70	166	0.423719055843408	178	59	57	49	54	163	0.531951640759931	179	66	69	68	56	142	0.439838802533103	157	67	74	46	51	174	0.488198042602188	171	50	59	80	46	162	0.4951065054692	185	59	63	56	52	150	0.506620610247553
53	181	70	65	59	52	146	0.469775474956822	173	74	53	61	46	160	0.49740932642487	189	62	64	56	43	149	0.518134715025907	186	68	57	62	61	140	0.465169833045481	180	73	63	57	47	150	0.483592400690846	169	55	67	55	51	167	0.511226252158895	183	60	55	64	52	152	0.504317789291883
54	170	56	63	57	52	166	0.511226252158895	168	62	61	62	63	158	0.465169833045481	167	64	65	51	57	165	0.490500863557858	169	75	64	54	54	158	0.467472654001151	168	66	56	72	41	165	0.4951065054692	175	58	62	54	49	164	0.522740356937248	180	69	54	56	47	157	0.515831894070236
55	169	56	64	52	43	174	0.541162924582614	175	72	76	56	60	143	0.42832469775475	193	59	40	46	45	162	0.598733448474381	168	65	66	71	62	150	0.42832469775475	182	66	48	57	43	161	0.543465745538284	177	70	60	55	48	157	0.499712147380541	191	53	61	61	51	146	0.515831894070236
56	164	72	50	72	54	162	0.465169833045481	174	62	51	55	47	169	0.541162924582614	180	71	54	40	50	163	0.541162924582614	161	64	71	74	55	157	0.42832469775475	171	55	53	47	53	175	0.557282671272309	174	57	52	58	74	156	0.481289579735176	178	66	70	55	53	150	0.474381116868163
57	172	65	54	45	50	171	0.543465745538284	154	84	63	59	50	168	0.446747265400115	173	61	60	66	59	154	0.469775474956822	185	85	64	67	63	126	0.393782383419689	183	64	66	50	50	152	0.506620610247553	164	67	60	54	72	160	0.453655728267127	168	63	67	60	56	159	0.469775474956822
58	199	58	58	63	45	139	0.520437535981577	170	67	64	66	62	151	0.439838802533103	188	47	55	52	54	158	0.557282671272309	169	76	73	50	50	157	0.46286701208981	179	65	64	44	53	158	0.515831894070236	188	68	53	61	47	148	0.508923431203224	164	67	56	61	52	168	0.492803684513529
59	197	67	58	54	52	138	0.504317789291883	180	69	60	55	50	153	0.49740932642487	175	73	61	51	55	155	0.483592400690846	171	88	63	75	51	141	0.398388025331031	178	71	62	45	56	155	0.49740932642487	177	68	49	65	62	151	0.474381116868163	168	55	67	52	40	175	0.543465745538284
60	165	65	57	74	53	161	0.46286701208981	184	85	63	50	44	145	0.478986758779505	193	67	57	61	49	140	0.49740932642487	157	81	81	55	52	159	0.416810592976396	183	70	52	66	59	144	0.467472654001151	189	76	51	43	44	154	0.543465745538284	181	64	44	37	46	174	0.59643062751871
61	182	81	62	58	37	149	0.488198042602188	183	91	52	56	37	149	0.492803684513529	193	56	60	51	56	146	0.522740356937248	160	67	60	63	60	165	0.460564191134139	176	58	62	50	44	167	0.543465745538284	157	77	64	50	56	170	0.467472654001151	181	55	57	50	48	164	0.552677029360967
62	176	49	52	52	45	175	0.580310880829016	191	57	59	57	50	148	0.522740356937248	175	69	65	52	45	160	0.504317789291883	168	67	72	82	60	142	0.389176741508348	178	70	59	50	47	159	0.515831894070236	165	56	57	62	67	164	0.478986758779505	193	57	54	48	45	155	0.566493955094991
63	171	70	55	62	40	166	0.513529073114565	181	70	58	57	49	152	0.49740932642487	178	71	49	70	46	154	0.492803684513529	169	82	56	59	53	156	0.460564191134139	174	58	58	48	57	166	0.52734599884859	167	53	47	70	69	164	0.485895221646517	178	70	52	63	42	159	0.513529073114565
64	175	69	58	51	52	160	0.506620610247553	176	64	58	66	60	150	0.465169833045481	193	66	61	51	50	143	0.511226252158895	173	90	60	67	65	136	0.386873920552677	181	49	49	57	42	171	0.582613701784686	180	71	49	50	60	155	0.506620610247553	178	72	52	54	56	155	0.49740932642487
65	188	61	49	48	58	154	0.538860103626943	183	68	57	57	43	155	0.518134715025907	159	64	67	43	56	176	0.506620610247553	184	88	63	59	59	132	0.416810592976396	144	70	65	58	45	187	0.488198042602188	172	70	55	58	47	163	0.506620610247553	176	81	52	62	50	152	0.472078295912493
66	174	66	55	55	42	167	0.534254461715602	178	70	60	56	56	151	0.478986758779505	174	66	64	57	45	160	0.502014968336212	159	81	64	61	60	158	0.423719055843408	162	72	67	55	56	163	0.460564191134139	196	56	61	56	49	143	0.525043177892919	174	64	51	50	49	169	0.543465745538284
67	158	76	56	54	50	174	0.492803684513529	158	70	69	58	57	165	0.451352907311457	183	68	53	51	43	160	0.541162924582614	158	72	72	59	58	162	0.435233160621762	188	60	45	57	65	149	0.513529073114565	166	65	61	57	59	163	0.478986758779505	174	60	55	60	48	165	0.522740356937248
68	171	60	57	61	46	167	0.520437535981577	182	72	65	53	52	147	0.478986758779505	197	64	47	55	36	152	0.571099597006333	166	76	96	59	60	139	0.366148531951641	193	54	41	51	56	156	0.571099597006333	186	68	61	59	39	151	0.513529073114565	182	62	61	59	50	152	0.502014968336212
69	171	74	46	66	55	159	0.481289579735176	161	68	78	62	54	158	0.432930339666091	183	51	58	65	51	155	0.518134715025907	161	82	72	65	50	155	0.416810592976396	172	68	55	60	40	167	0.522740356937248	188	63	62	65	49	143	0.485895221646517	176	70	60	59	47	156	0.492803684513529
70	166	63	48	59	51	174	0.52734599884859	172	69	55	61	53	159	0.488198042602188	161	58	59	52	67	171	0.492803684513529	174	61	66	54	57	157	0.488198042602188	191	58	54	75	43	144	0.506620610247553	178	65	63	57	58	151	0.476683937823834	167	77	62	59	58	155	0.446747265400115
71	175	75	61	53	55	153	0.474381116868163	183	44	54	60	48	164	0.56188831318365	167	70	66	55	51	162	0.478986758779505	165	77	66	51	42	167	0.492803684513529	163	76	45	71	60	161	0.455958549222798	191	66	56	46	54	148	0.525043177892919	170	61	49	52	57	171	0.531951640759931
72	190	78	75	59	50	129	0.432930339666091	180	83	66	53	64	137	0.423719055843408	190	63	56	59	43	150	0.52734599884859	159	90	61	67	54	155	0.409902130109384	180	59	62	53	59	154	0.499712147380541	172	64	51	54	52	168	0.52734599884859	171	72	65	56	47	159	0.483592400690846
73	206	67	55	57	41	134	0.52964881980426	173	68	63	68	53	151	0.455958549222798	187	59	57	54	59	149	0.508923431203224	162	62	69	72	61	156	0.42832469775475	176	77	57	58	50	153	0.478986758779505	182	65	73	49	45	152	0.502014968336212	171	97	59	56	42	152	0.451352907311457
74	171	70	50	57	47	167	0.520437535981577	174	58	56	50	38	175	0.571099597006333	180	64	58	68	51	150	0.481289579735176	178	89	56	51	43	153	0.485895221646517	187	71	58	49	55	147	0.499712147380541	187	63	58	29	45	166	0.587219343696028	178	63	60	61	42	159	0.515831894070236
75	157	73	76	76	45	158	0.414507772020725	196	76	46	52	41	147	0.541162924582614	181	85	73	57	64	130	0.393782383419689	158	75	67	66	66	155	0.405296488198043	177	63	54	49	50	165	0.538860103626943	182	56	60	62	57	151	0.4951065054692	183	48	60	55	57	157	0.52964881980426
76	176	69	62	51	52	157	0.49740932642487	176	63	62	61	58	152	0.474381116868163	180	66	59	63	48	152	0.492803684513529	161	79	53	76	67	152	0.402993667242372	180	57	53	71	48	156	0.508923431203224	187	61	49	46	46	162	0.571099597006333	170	77	51	41	60	166	0.508923431203224
77	174	63	58	48	59	162	0.511226252158895	174	71	60	71	50	150	0.455958549222798	180	71	71	50	50	149	0.478986758779505	172	80	61	65	45	153	0.458261370178469	183	71	68	51	48	148	0.488198042602188	180	71	68	55	49	149	0.476683937823834	175	79	57	44	50	160	0.506620610247553
78	185	54	58	55	51	156	0.534254461715602	166	74	57	66	48	162	0.472078295912493	182	75	53	61	49	149	0.488198042602188	166	85	68	61	58	148	0.409902130109384	204	64	44	54	51	140	0.545768566493955	194	64	53	50	55	145	0.525043177892919	181	58	59	60	49	156	0.515831894070236
79	194	70	73	55	50	132	0.465169833045481	187	63	50	56	49	154	0.534254461715602	186	64	54	56	48	153	0.525043177892919	154	73	59	66	56	169	0.451352907311457	189	60	48	54	41	160	0.568796776050662	175	63	72	42	57	158	0.49740932642487	185	69	62	55	34	155	0.52964881980426
80	194	61	62	55	46	144	0.520437535981577	178	53	60	61	47	162	0.52734599884859	188	60	64	68	45	144	0.490500863557858	168	88	65	55	73	142	0.389176741508348	182	72	55	45	50	157	0.525043177892919	172	59	52	61	50	167	0.525043177892919	196	53	60	50	46	150	0.554979850316638
81	172	60	41	58	56	171	0.541162924582614	163	72	57	66	59	160	0.451352907311457	178	70	51	60	45	159	0.515831894070236	159	79	61	72	58	156	0.414507772020725	177	81	64	58	60	142	0.43062751871042	177	66	47	64	50	160	0.513529073114565	194	59	63	54	68	134	0.474381116868163
82	186	59	63	53	61	146	0.492803684513529	171	70	62	62	41	162	0.4951065054692	182	56	58	56	49	159	0.531951640759931	170	69	62	63	58	154	0.455958549222798	177	72	64	56	50	152	0.478986758779505	170	53	61	61	44	171	0.531951640759931	170	58	55	52	41	177	0.56188831318365
83	188	73	62	72	37	140	0.474381116868163	159	66	55	53	54	177	0.511226252158895	191	70	61	50	53	142	0.49740932642487	157	55	70	76	64	161	0.426021876799079	183	75	57	53	48	151	0.499712147380541	165	59	56	49	56	175	0.52964881980426	187	60	63	65	48	145	0.492803684513529
84	181	66	65	59	44	152	0.49740932642487	161	62	68	64	47	169	0.481289579735176	166	69	61	52	59	164	0.481289579735176	187	64	63	52	52	148	0.504317789291883	178	66	60	41	48	165	0.541162924582614	187	71	50	56	52	149	0.508923431203224	170	62	47	68	56	164	0.499712147380541
85	183	76	55	76	51	138	0.442141623488774	144	65	72	76	47	176	0.437535981577432	165	67	71	56	52	162	0.469775474956822	144	82	70	67	58	168	0.398388025331031	170	63	63	60	54	160	0.483592400690846	170	62	50	51	53	172	0.538860103626943	178	65	64	54	46	158	0.508923431203224
86	183	62	54	61	47	155	0.520437535981577	185	67	51	57	47	154	0.525043177892919	191	70	54	70	36	144	0.506620610247553	171	82	59	73	48	148	0.432930339666091	180	66	48	57	43	163	0.543465745538284	170	72	62	48	52	163	0.49740932642487	175	81	55	54	46	157	0.492803684513529
87	190	64	52	49	50	153	0.541162924582614	161	64	71	60	54	165	0.46286701208981	184	41	48	61	48	167	0.580310880829016	151	61	64	58	61	177	0.474381116868163	188	70	55	58	58	142	0.481289579735176	181	79	56	54	50	150	0.485895221646517	177	70	57	46	43	165	0.538860103626943
88	190	58	50	42	48	161	0.580310880829016	171	66	56	55	57	162	0.49740932642487	186	77	54	52	45	150	0.511226252158895	149	64	59	81	65	167	0.416810592976396	185	76	65	52	48	145	0.481289579735176	192	58	56	57	55	145	0.515831894070236	181	62	65	69	46	148	0.478986758779505
89	190	80	55	46	49	145	0.506620610247553	182	65	57	57	51	153	0.506620610247553	184	65	58	59	50	150	0.502014968336212	160	84	77	56	43	160	0.437535981577432	185	61	52	54	43	160	0.552677029360967	180	56	60	52	56	158	0.520437535981577	180	63	59	46	38	167	0.56188831318365
90	183	69	57	59	49	150	0.49740932642487	185	67	68	57	51	144	0.476683937823834	202	64	50	55	39	144	0.557282671272309	160	71	75	66	57	156	0.416810592976396	180	55	57	40	58	165	0.552677029360967	188	80	43	51	56	147	0.506620610247553	177	56	67	59	50	157	0.502014968336212
91	184	63	44	53	42	165	0.571099597006333	170	61	62	64	62	156	0.46286701208981	198	57	55	55	44	147	0.550374208405296	162	83	72	52	50	160	0.444444444444444	168	80	75	74	51	142	0.391479562464018	182	70	43	52	48	162	0.545768566493955	174	53	59	59	47	167	0.534254461715602
92	184	74	59	53	59	144	0.472078295912493	163	73	66	64	50	161	0.453655728267127	153	60	60	60	58	178	0.488198042602188	171	75	53	69	68	147	0.426021876799079	171	69	58	61	39	166	0.513529073114565	178	67	56	44	51	163	0.534254461715602	175	61	47	61	48	167	0.536557282671272
93	189	62	75	52	49	142	0.488198042602188	185	75	52	57	62	142	0.469775474956822	178	73	52	54	41	162	0.52964881980426	177	78	63	66	51	144	0.442141623488774	197	61	59	66	38	141	0.520437535981577	174	49	53	59	56	168	0.536557282671272	190	64	50	63	54	145	0.504317789291883
94	164	71	63	66	46	163	0.469775474956822	175	58	64	59	57	156	0.488198042602188	175	66	65	54	41	162	0.515831894070236	157	71	62	55	72	163	0.437535981577432	173	49	54	63	52	168	0.534254461715602	181	75	55	60	53	148	0.476683937823834	185	56	60	64	46	152	0.515831894070236
95	175	72	65	59	59	148	0.449050086355786	166	66	58	49	54	171	0.513529073114565	187	59	75	56	45	146	0.4951065054692	188	63	66	65	54	138	0.465169833045481	189	51	52	60	52	154	0.541162924582614	180	53	52	69	56	155	0.506620610247553	192	54	59	59	50	147	0.525043177892919
96	172	64	67	54	50	161	0.4951065054692	179	76	68	49	43	153	0.492803684513529	184	62	59	44	54	157	0.531951640759931	174	66	69	64	57	148	0.446747265400115	172	70	53	59	56	159	0.488198042602188	159	79	77	58	50	159	0.42832469775475	164	85	60	59	47	161	0.458261370178469
97	164	72	66	60	48	163	0.469775474956822	176	65	57	79	59	144	0.437535981577432	195	54	59	53	53	146	0.531951640759931	161	77	68	69	70	147	0.382268278641336	161	58	62	53	57	174	0.506620610247553	173	59	60	53	56	163	0.511226252158895	180	66	46	63	55	155	0.506620610247553
98	183	55	57	51	51	160	0.543465745538284	173	76	68	56	39	158	0.485895221646517	183	77	56	44	47	155	0.520437535981577	180	77	71	71	55	133	0.405296488198043	175	65	64	59	46	158	0.49740932642487	174	61	59	55	73	152	0.465169833045481	180	61	68	57	44	155	0.506620610247553
99	163	73	59	69	58	158	0.439838802533103	159	72	74	59	63	157	0.419113413932067	170	66	67	49	63	158	0.472078295912493	170	69	60	80	55	148	0.42832469775475	172	73	47	58	61	159	0.485895221646517	168	72	62	50	52	164	0.492803684513529	178	55	53	50	45	171	0.568796776050662
100	159	78	61	57	53	167	0.46286701208981	185	64	60	57	63	143	0.474381116868163	194	62	50	46	45	155	0.568796776050662	156	69	69	59	75	158	0.409902130109384	193	73	54	50	36	151	0.545768566493955	202	67	57	62	45	133	0.504317789291883	165	53	60	51	58	174	0.525043177892919
101	179	70	70	39	47	158	0.515831894070236	193	72	38	54	38	156	0.571099597006333	171	64	61	58	52	162	0.4951065054692	170	74	55	58	64	155	0.458261370178469	166	70	50	60	58	165	0.488198042602188	168	61	65	62	57	160	0.472078295912493	195	74	62	41	55	139	0.502014968336212
102	167	71	65	48	46	168	0.506620610247553	172	82	47	59	40	164	0.511226252158895	169	69	52	50	43	174	0.543465745538284	158	78	60	66	50	165	0.451352907311457	186	54	63	54	47	155	0.534254461715602	160	94	61	46	54	163	0.449050086355786	179	62	54	67	54	153	0.490500863557858
103	206	53	62	64	44	133	0.522740356937248	181	63	52	69	46	154	0.506620610247553	182	70	64	48	53	151	0.4951065054692	149	76	64	64	60	169	0.42832469775475	179	58	42	55	47	170	0.571099597006333	168	67	48	57	60	166	0.502014968336212	167	57	66	61	48	167	0.502014968336212
104	182	62	45	68	46	158	0.52734599884859	174	72	63	60	65	146	0.437535981577432	176	72	60	63	54	150	0.46286701208981	160	66	72	70	49	162	0.444444444444444	176	69	51	50	44	167	0.543465745538284	176	69	58	55	43	162	0.518134715025907	204	55	48	63	45	141	0.550374208405296
105	186	65	61	58	54	145	0.488198042602188	187	68	57	45	45	156	0.541162924582614	188	71	62	62	44	143	0.485895221646517	158	85	52	72	56	160	0.426021876799079	175	74	62	62	39	157	0.490500863557858	179	72	49	55	57	155	0.499712147380541	172	51	60	51	50	172	0.548071387449626
106	177	59	55	65	42	163	0.52734599884859	184	69	60	57	52	147	0.488198042602188	179	61	75	57	41	154	0.49740932642487	156	88	61	66	52	161	0.421416234887737	184	64	57	46	47	159	0.543465745538284	197	69	52	49	44	146	0.543465745538284	188	63	49	54	45	157	0.550374208405296
107	194	67	53	51	47	147	0.534254461715602	210	69	54	50	46	131	0.531951640759931	179	62	58	53	42	164	0.541162924582614	185	67	67	55	44	149	0.499712147380541	193	70	48	52	49	148	0.531951640759931	187	67	59	61	49	145	0.492803684513529	190	65	52	43	60	150	0.52964881980426
108	174	67	53	56	49	164	0.518134715025907	179	59	61	68	47	154	0.4951065054692	164	60	52	58	60	171	0.506620610247553	171	68	63	63	51	157	0.472078295912493	172	63	65	79	39	155	0.469775474956822	185	53	49	48	52	164	0.571099597006333	188	71	57	53	64	140	0.472078295912493
109	187	59	59	45	51	156	0.543465745538284	177	71	58	58	48	156	0.4951065054692	187	56	57	44	41	164	0.580310880829016	170	67	73	73	49	149	0.432930339666091	194	61	68	53	42	144	0.520437535981577	174	57	57	70	49	160	0.499712147380541	186	41	53	62	43	165	0.578008059873345
110	167	72	54	51	53	168	0.506620610247553	186	59	43	70	53	152	0.518134715025907	169	75	55	67	39	163	0.492803684513529	160	68	59	77	60	158	0.42832469775475	169	54	59	57	50	171	0.52964881980426	186	66	60	55	45	151	0.515831894070236	175	70	59	52	64	153	0.472078295912493
111	185	52	52	47	43	168	0.589522164651698	164	68	65	61	48	165	0.478986758779505	186	60	56	55	37	160	0.557282671272309	171	77	71	66	65	140	0.393782383419689	192	57	60	52	49	149	0.534254461715602	186	61	53	59	53	151	0.515831894070236	175	71	57	54	49	160	0.504317789291883
112	212	58	72	58	56	116	0.474381116868163	165	78	56	56	50	165	0.483592400690846	183	54	55	64	50	156	0.522740356937248	155	66	63	75	45	171	0.46286701208981	169	61	67	57	42	168	0.513529073114565	170	63	55	61	69	156	0.465169833045481	173	78	51	61	52	156	0.478986758779505
113	152	70	62	63	54	174	0.46286701208981	172	66	58	56	45	166	0.518134715025907	177	83	60	53	66	142	0.432930339666091	178	73	63	63	65	140	0.42832469775475	186	52	50	54	52	160	0.557282671272309	195	68	47	51	48	148	0.543465745538284	180	60	86	46	52	148	0.474381116868163
114	186	64	63	68	54	140	0.46286701208981	185	76	62	65	44	142	0.467472654001151	190	63	53	69	44	146	0.508923431203224	182	62	50	63	63	149	0.488198042602188	177	66	75	57	37	156	0.4951065054692	165	72	60	75	51	156	0.442141623488774	191	65	59	49	35	155	0.557282671272309
115	171	63	50	48	55	171	0.538860103626943	174	77	65	50	37	162	0.508923431203224	198	65	53	36	38	156	0.59412780656304	155	76	74	78	52	155	0.391479562464018	175	60	58	58	54	160	0.506620610247553	179	66	56	42	41	169	0.564191134139321	191	84	54	49	53	139	0.483592400690846
116	180	71	62	60	59	144	0.455958549222798	168	66	59	57	68	157	0.460564191134139	178	62	58	62	40	161	0.525043177892919	157	72	69	64	52	165	0.444444444444444	202	58	50	51	39	149	0.580310880829016	185	61	58	57	46	154	0.525043177892919	162	67	55	55	69	165	0.469775474956822
117	171	60	60	65	48	163	0.499712147380541	180	63	57	65	46	155	0.504317789291883	185	62	51	63	47	154	0.522740356937248	177	77	77	65	65	131	0.382268278641336	191	65	54	58	34	154	0.550374208405296	175	68	52	58	41	166	0.531951640759931	171	70	57	59	43	165	0.508923431203224
118	190	67	48	56	53	148	0.520437535981577	163	75	53	48	61	169	0.490500863557858	184	69	73	55	49	143	0.469775474956822	166	64	58	74	72	150	0.419113413932067	189	62	62	44	46	154	0.543465745538284	195	67	48	66	48	141	0.508923431203224	173	64	52	55	44	170	0.541162924582614
119	187	66	56	60	50	147	0.502014968336212	177	71	64	56	46	155	0.490500863557858	177	58	52	47	45	172	0.571099597006333	155	64	70	73	57	163	0.42832469775475	173	55	55	60	48	168	0.534254461715602	194	75	48	60	42	144	0.518134715025907	178	67	58	58	51	155	0.49740932642487
120	175	75	53	75	54	147	0.444444444444444	173	59	64	66	44	161	0.499712147380541	168	62	54	67	47	167	0.506620610247553	195	76	68	55	55	128	0.451352907311457	194	62	66	48	44	146	0.52964881980426	173	53	61	58	44	169	0.538860103626943	165	56	49	57	61	174	0.522740356937248
121	186	70	69	58	46	143	0.476683937823834	178	72	61	49	57	153	0.485895221646517	160	64	74	55	54	167	0.467472654001151	168	71	68	65	55	153	0.439838802533103	177	64	64	52	50	158	0.506620610247553	183	58	50	48	53	163	0.554979850316638	165	59	49	57	44	181	0.554979850316638
122	176	62	68	57	52	155	0.485895221646517	177	45	66	55	42	169	0.557282671272309	167	57	51	59	55	172	0.525043177892919	166	75	72	67	57	149	0.412204951065055	183	74	72	41	47	150	0.49740932642487	190	82	59	61	57	131	0.439838802533103	181	51	58	59	60	155	0.511226252158895
123	177	74	56	71	52	147	0.453655728267127	189	87	66	55	56	129	0.42832469775475	180	51	51	52	47	170	0.573402417962004	188	79	66	64	43	136	0.455958549222798	188	71	52	61	52	144	0.492803684513529	164	61	58	38	70	173	0.513529073114565	172	72	57	55	56	158	0.483592400690846
124	176	69	70	50	49	155	0.488198042602188	175	77	57	52	48	158	0.49740932642487	179	65	77	59	53	144	0.451352907311457	163	82	57	67	74	147	0.391479562464018	164	87	59	43	59	162	0.465169833045481	172	68	60	43	44	171	0.541162924582614	183	58	57	62	46	156	0.522740356937248
125	166	61	55	66	60	163	0.478986758779505	166	57	59	59	45	174	0.52964881980426	180	56	51	51	41	171	0.578008059873345	184	75	64	65	57	136	0.435233160621762	182	60	71	49	47	155	0.513529073114565	162	58	53	46	54	183	0.550374208405296	179	60	58	44	54	163	0.538860103626943
126	172	76	72	50	50	154	0.465169833045481	165	71	67	55	46	166	0.485895221646517	185	67	47	58	39	160	0.550374208405296	157	76	53	59	65	167	0.453655728267127	184	60	47	53	46	163	0.56188831318365	175	83	54	53	59	151	0.46286701208981	183	69	53	51	47	157	0.52964881980426
127	172	57	58	64	45	166	0.520437535981577	183	68	57	60	45	152	0.506620610247553	181	70	53	37	50	164	0.552677029360967	163	85	75	60	64	145	0.382268278641336	173	76	54	43	56	163	0.508923431203224	176	70	49	69	43	159	0.504317789291883	192	67	51	53	45	150	0.538860103626943
128	171	75	61	63	54	153	0.453655728267127	166	76	57	62	41	166	0.492803684513529	182	55	65	67	57	146	0.474381116868163	154	89	71	67	55	155	0.386873920552677	187	63	48	55	50	155	0.538860103626943	170	65	53	58	50	167	0.515831894070236	192	57	45	54	50	155	0.56188831318365
129	178	57	49	53	55	165	0.543465745538284	179	79	77	62	56	134	0.405296488198043	179	48	67	60	46	161	0.52734599884859	166	84	60	64	51	155	0.439838802533103	186	62	67	43	49	154	0.52734599884859	178	76	48	61	38	161	0.522740356937248	172	64	58	74	50	155	0.469775474956822
130	173	60	70	53	50	161	0.499712147380541	186	66	55	54	59	147	0.49740932642487	184	64	58	67	48	148	0.490500863557858	180	71	61	64	57	144	0.453655728267127	176	63	60	59	43	162	0.518134715025907	166	70	62	65	59	156	0.446747265400115	186	76	53	63	53	142	0.472078295912493
131	171	61	55	63	40	170	0.531951640759931	193	61	54	42	57	150	0.543465745538284	190	63	54	60	51	146	0.511226252158895	165	68	59	68	67	154	0.432930339666091	186	63	56	54	39	158	0.548071387449626	175	82	55	55	56	151	0.465169833045481	188	48	72	52	43	155	0.541162924582614
132	172	70	63	56	50	159	0.485895221646517	166	50	57	58	59	172	0.520437535981577	183	66	68	36	53	156	0.522740356937248	166	73	68	61	66	150	0.419113413932067	171	59	50	57	40	176	0.56188831318365	165	67	60	59	41	172	0.513529073114565	171	70	60	45	52	166	0.513529073114565
133	188	66	63	46	40	155	0.541162924582614	166	65	46	61	61	168	0.499712147380541	155	72	45	64	57	176	0.488198042602188	185	75	56	56	65	139	0.455958549222798	176	76	49	50	48	163	0.522740356937248	174	68	70	62	44	154	0.474381116868163	146	70	62	62	65	175	0.439838802533103
134	174	76	57	54	47	159	0.49740932642487	176	67	59	63	41	159	0.506620610247553	182	74	48	52	58	152	0.502014968336212	167	70	68	62	48	159	0.465169833045481	189	65	56	48	48	153	0.536557282671272	181	66	69	57	44	151	0.492803684513529	169	74	61	64	46	159	0.472078295912493
135	168	75	59	61	51	159	0.469775474956822	178	72	49	58	40	163	0.531951640759931	163	67	40	52	61	177	0.52964881980426	162	90	63	64	61	149	0.39608520437536	164	67	60	52	55	169	0.49740932642487	177	65	56	54	56	158	0.504317789291883	182	67	50	62	45	156	0.520437535981577
136	171	71	60	55	50	161	0.492803684513529	171	66	61	64	50	159	0.481289579735176	185	51	51	64	58	153	0.520437535981577	164	75	81	63	48	153	0.421416234887737	149	82	61	57	60	171	0.437535981577432	192	62	58	59	51	143	0.506620610247553	177	64	56	49	53	162	0.525043177892919
137	180	71	58	52	57	151	0.488198042602188	173	53	58	44	63	168	0.534254461715602	178	67	54	64	45	157	0.506620610247553	187	77	68	68	63	125	0.400690846286701	170	66	50	61	38	173	0.541162924582614	181	60	51	59	52	158	0.525043177892919	159	70	62	70	50	165	0.455958549222798
138	165	58	57	65	56	167	0.492803684513529	180	72	63	48	49	154	0.502014968336212	181	63	50	54	58	157	0.518134715025907	162	83	67	72	66	144	0.373056994818653	172	71	56	41	50	169	0.534254461715602	168	62	68	73	49	156	0.455958549222798	186	67	52	63	48	149	0.506620610247553
139	161	72	68	42	60	168	0.478986758779505	189	60	49	54	45	157	0.557282671272309	176	69	56	46	60	159	0.504317789291883	177	76	57	63	52	149	0.465169833045481	183	60	54	48	56	158	0.534254461715602	161	67	56	49	67	170	0.485895221646517	191	56	52	34	44	166	0.607944732297064
140	173	52	63	59	52	164	0.515831894070236	167	78	54	58	42	167	0.502014968336212	178	66	60	59	46	157	0.504317789291883	173	84	61	73	64	136	0.386873920552677	181	67	60	56	52	152	0.4951065054692	195	66	48	56	49	146	0.531951640759931	189	54	63	62	45	149	0.520437535981577
141	188	59	43	59	46	159	0.559585492227979	176	64	47	57	69	156	0.490500863557858	198	61	56	50	39	149	0.56188831318365	169	87	69	58	41	154	0.449050086355786	189	68	55	48	59	146	0.506620610247553	182	54	62	55	58	154	0.508923431203224	151	71	59	59	39	185	0.511226252158895
142	174	79	59	37	47	165	0.525043177892919	176	69	67	53	43	158	0.502014968336212	189	69	60	75	49	135	0.453655728267127	181	62	56	57	56	154	0.504317789291883	189	70	47	59	44	151	0.52964881980426	175	72	58	58	52	155	0.483592400690846	184	63	42	63	51	157	0.531951640759931
143	172	58	49	61	45	172	0.545768566493955	170	64	69	61	47	160	0.481289579735176	180	70	66	52	44	154	0.502014968336212	186	71	72	60	59	133	0.432930339666091	159	69	55	49	51	179	0.520437535981577	171	74	59	59	52	157	0.474381116868163	183	79	51	54	59	146	0.476683937823834
144	181	78	57	65	37	151	0.490500863557858	179	65	73	58	50	148	0.469775474956822	181	86	53	62	43	147	0.474381116868163	175	58	60	64	64	152	0.469775474956822	170	70	46	45	55	172	0.538860103626943	155	67	70	69	48	168	0.451352907311457	172	73	67	56	38	161	0.49740932642487
145	152	68	70	59	51	174	0.465169833045481	170	54	58	51	48	175	0.550374208405296	186	63	57	59	60	145	0.485895221646517	162	99	57	61	71	144	0.373056994818653	181	53	55	73	44	157	0.518134715025907	184	64	45	41	44	169	0.589522164651698	162	64	58	48	37	185	0.559585492227979
146	183	73	62	68	48	142	0.458261370178469	163	69	53	51	46	178	0.531951640759931	202	67	54	49	66	130	0.492803684513529	147	74	69	79	60	162	0.386873920552677	167	65	65	48	47	171	0.518134715025907	179	56	54	52	51	165	0.545768566493955	188	62	42	55	46	160	0.564191134139321
147	182	72	60	46	50	154	0.511226252158895	172	68	76	57	49	153	0.460564191134139	198	41	60	51	40	156	0.59412780656304	175	76	51	66	50	154	0.476683937823834	177	61	64	62	51	154	0.488198042602188	175	75	52	43	48	166	0.534254461715602	165	73	56	60	48	167	0.490500863557858
148	192	65	55	61	51	142	0.502014968336212	156	75	58	54	56	173	0.476683937823834	179	60	56	60	46	160	0.525043177892919	182	63	66	71	36	150	0.492803684513529	170	79	58	68	39	158	0.474381116868163	193	67	59	45	45	149	0.538860103626943	202	58	61	52	47	139	0.534254461715602
149	163	66	64	45	59	170	0.49740932642487	173	57	56	63	56	161	0.502014968336212	181	66	46	75	43	154	0.506620610247553	162	73	58	73	50	161	0.451352907311457	179	66	49	58	50	160	0.522740356937248	190	67	56	58	45	147	0.515831894070236	185	64	61	36	47	161	0.557282671272309
150	175	83	57	62	42	153	0.474381116868163	154	62	62	72	50	173	0.469775474956822	162	62	64	51	49	175	0.515831894070236	177	92	63	71	37	142	0.43062751871042	167	72	66	55	51	161	0.474381116868163	181	51	63	60	51	157	0.518134715025907	204	61	54	50	41	143	0.56188831318365
151	184	61	57	65	53	148	0.492803684513529	181	57	65	55	56	153	0.499712147380541	181	63	64	46	41	162	0.543465745538284	159	83	61	83	57	149	0.382268278641336	184	59	55	54	49	158	0.536557282671272	163	63	68	70	46	164	0.467472654001151	173	45	51	60	48	175	0.566493955094991
152	176	54	51	58	65	160	0.511226252158895	167	63	61	46	52	172	0.525043177892919	171	63	47	64	49	168	0.522740356937248	184	89	55	61	65	131	0.414507772020725	176	57	67	47	43	167	0.543465745538284	170	80	50	49	47	167	0.515831894070236	179	58	52	58	44	165	0.548071387449626
153	175	64	60	77	47	151	0.465169833045481	171	50	61	56	56	168	0.522740356937248	191	60	48	55	44	156	0.559585492227979	160	88	73	72	59	144	0.36384571099597	166	71	57	62	41	169	0.504317789291883	186	65	54	49	46	157	0.543465745538284	167	72	63	61	50	160	0.469775474956822
154	175	63	49	67	49	161	0.511226252158895	177	60	58	59	49	160	0.515831894070236	172	80	70	56	48	151	0.451352907311457	191	64	53	74	50	139	0.481289579735176	181	74	67	56	44	149	0.481289579735176	163	78	65	53	49	165	0.472078295912493	208	56	55	48	29	148	0.603339090385723
155	186	69	56	66	48	145	0.485895221646517	153	73	64	69	57	166	0.43062751871042	185	63	56	48	47	158	0.543465745538284	171	65	71	67	65	145	0.419113413932067	194	52	57	46	49	154	0.566493955094991	177	58	58	59	50	161	0.518134715025907	163	62	56	48	47	181	0.545768566493955
156	164	60	56	48	53	178	0.536557282671272	162	63	64	49	56	172	0.502014968336212	191	67	61	62	43	143	0.499712147380541	174	74	71	71	45	146	0.435233160621762	186	58	54	62	41	157	0.541162924582614	178	70	78	55	54	144	0.444444444444444	189	58	59	53	34	159	0.566493955094991
157	167	72	61	52	53	164	0.488198042602188	191	76	49	62	40	146	0.513529073114565	191	58	56	52	56	148	0.525043177892919	162	82	68	78	54	147	0.386873920552677	171	68	62	59	41	164	0.506620610247553	190	70	41	61	48	150	0.52964881980426	185	62	55	62	49	151	0.511226252158895
158	164	75	55	55	53	167	0.488198042602188	176	82	69	40	45	156	0.492803684513529	176	73	57	60	58	150	0.465169833045481	154	74	74	64	60	160	0.409902130109384	180	67	50	57	47	160	0.52734599884859	167	65	56	62	59	162	0.478986758779505	191	55	63	61	47	146	0.515831894070236
159	178	56	61	56	48	162	0.52734599884859	172	64	60	58	56	159	0.488198042602188	182	71	56	57	60	146	0.474381116868163	154	84	74	65	55	157	0.39608520437536	183	60	34	60	59	161	0.545768566493955	170	53	50	47	57	177	0.559585492227979	191	60	62	45	44	154	0.550374208405296
160	176	66	54	70	68	145	0.442141623488774	184	61	62	58	41	155	0.525043177892919	188	70	50	51	58	148	0.508923431203224	157	88	62	70	43	162	0.43062751871042	185	65	60	59	43	152	0.513529073114565	183	70	51	51	58	152	0.506620610247553	167	65	58	46	55	171	0.520437535981577
161	189	62	62	63	57	139	0.474381116868163	172	69	55	66	54	156	0.474381116868163	176	73	55	54	51	158	0.499712147380541	172	71	59	60	53	157	0.476683937823834	183	70	59	52	47	153	0.511226252158895	174	57	45	67	42	171	0.550374208405296	177	57	46	58	52	167	0.545768566493955
162	165	60	64	71	35	170	0.506620610247553	172	65	65	54	58	157	0.478986758779505	194	64	47	62	45	147	0.534254461715602	160	68	77	69	59	154	0.407599309153713	181	63	62	47	52	157	0.520437535981577	180	54	50	64	66	153	0.49740932642487	166	72	51	62	49	167	0.49740932642487
163	166	71	57	63	56	161	0.467472654001151	172	75	68	62	55	148	0.437535981577432	179	73	57	51	49	156	0.506620610247553	171	71	67	75	53	146	0.423719055843408	184	72	50	62	46	151	0.506620610247553	174	73	61	48	54	158	0.492803684513529	176	62	50	58	61	159	0.504317789291883
164	171	66	59	70	57	153	0.455958549222798	174	67	54	69	44	159	0.49740932642487	176	48	59	55	62	162	0.520437535981577	155	66	59	66	65	167	0.446747265400115	161	78	48	50	51	176	0.513529073114565	186	71	62	49	50	148	0.502014968336212	156	59	58	55	58	179	0.506620610247553
165	179	71	58	41	68	152	0.488198042602188	177	66	68	63	53	148	0.460564191134139	168	72	58	58	59	159	0.467472654001151	172	70	67	50	71	149	0.442141623488774	195	70	51	45	51	147	0.536557282671272	174	69	54	57	44	164	0.520437535981577	175	65	55	57	55	159	0.502014968336212
166	165	68	63	52	63	162	0.469775474956822	166	68	57	62	40	171	0.513529073114565	174	58	56	70	48	160	0.502014968336212	177	66	72	58	58	146	0.451352907311457	190	71	60	72	41	138	0.474381116868163	193	71	61	47	47	144	0.515831894070236	170	63	54	55	51	169	0.522740356937248
167	205	57	40	53	46	147	0.584916522740357	173	63	68	48	41	167	0.52964881980426	173	67	54	64	51	159	0.492803684513529	160	73	62	61	64	160	0.437535981577432	189	73	56	74	45	137	0.465169833045481	189	39	62	57	54	155	0.548071387449626	180	64	76	63	35	151	0.488198042602188
168	191	59	58	66	40	148	0.522740356937248	169	60	37	51	53	181	0.573402417962004	187	58	60	42	46	160	0.56188831318365	173	65	68	55	70	148	0.442141623488774	172	81	66	50	47	156	0.474381116868163	172	69	43	69	53	161	0.49740932642487	178	56	58	55	48	164	0.536557282671272
169	173	75	64	66	59	145	0.42832469775475	185	72	59	59	50	145	0.483592400690846	194	63	60	51	43	148	0.536557282671272	172	76	69	66	60	143	0.412204951065055	168	67	58	61	47	166	0.499712147380541	162	58	53	56	58	176	0.518134715025907	172	49	39	62	51	178	0.573402417962004
170	175	75	61	60	58	148	0.451352907311457	158	59	58	54	45	184	0.538860103626943	194	72	45	54	44	149	0.541162924582614	167	77	76	68	47	149	0.419113413932067	183	67	71	48	47	151	0.499712147380541	172	67	62	45	53	165	0.513529073114565	197	55	50	46	45	155	0.584916522740357
171	177	71	60	56	60	150	0.467472654001151	171	61	66	67	51	157	0.472078295912493	189	72	66	48	44	146	0.506620610247553	184	85	46	55	57	145	0.476683937823834	201	61	55	45	53	142	0.543465745538284	181	75	51	42	55	158	0.522740356937248	159	75	59	47	56	173	0.490500863557858
172	174	64	64	64	54	153	0.469775474956822	174	61	62	49	48	166	0.52964881980426	183	73	51	54	51	153	0.508923431203224	168	69	63	60	49	162	0.481289579735176	176	62	51	58	47	165	0.534254461715602	173	71	58	61	39	163	0.508923431203224	170	74	63	62	61	150	0.437535981577432
173	181	55	56	47	47	167	0.564191134139321	175	66	47	64	55	159	0.502014968336212	195	69	58	59	38	143	0.520437535981577	181	74	66	62	54	141	0.446747265400115	181	68	61	58	55	148	0.478986758779505	192	81	49	58	58	135	0.469775474956822	182	59	44	48	44	171	0.587219343696028
174	189	65	54	57	47	150	0.522740356937248	169	69	64	61	48	160	0.478986758779505	188	60	59	50	50	153	0.531951640759931	165	80	64	63	58	153	0.426021876799079	178	63	53	67	51	155	0.49740932642487	185	66	69	57	34	152	0.515831894070236	161	73	58	66	53	164	0.460564191134139
175	173	65	61	59	43	163	0.511226252158895	198	53	59	47	51	147	0.552677029360967	179	63	53	60	38	164	0.543465745538284	170	69	61	73	65	146	0.419113413932067	182	50	55	55	64	156	0.520437535981577	167	65	54	60	49	169	0.511226252158895	169	58	55	75	55	160	0.476683937823834
176	173	61	71	60	61	151	0.453655728267127	180	74	53	47	56	155	0.506620610247553	183	45	59	52	38	170	0.589522164651698	156	85	68	57	53	163	0.43062751871042	170	80	56	62	36	163	0.49740932642487	192	57	57	62	53	144	0.508923431203224	178	64	52	58	54	158	0.511226252158895
177	175	54	69	58	53	158	0.49740932642487	184	59	69	58	54	146	0.483592400690846	187	75	60	48	51	146	0.49740932642487	168	78	60	69	67	145	0.405296488198043	179	78	48	54	44	159	0.520437535981577	182	61	48	61	57	155	0.513529073114565	170	74	61	52	47	163	0.49740932642487
178	188	74	41	63	48	149	0.515831894070236	175	66	59	58	49	159	0.502014968336212	180	74	60	49	57	150	0.483592400690846	165	57	65	72	63	157	0.444444444444444	196	59	48	53	65	142	0.518134715025907	177	66	48	53	51	164	0.534254461715602	188	77	55	62	48	141	0.478986758779505
179	176	65	56	65	65	149	0.458261370178469	181	73	58	63	34	155	0.511226252158895	175	68	57	61	47	159	0.499712147380541	164	89	62	61	48	156	0.437535981577432	167	69	71	50	42	167	0.502014968336212	179	69	57	51	49	158	0.515831894070236	181	67	69	52	55	148	0.476683937823834
180	191	56	58	63	35	153	0.548071387449626	183	48	48	63	58	159	0.536557282671272	190	70	41	56	52	151	0.531951640759931	190	79	66	54	59	131	0.442141623488774	181	51	54	48	58	164	0.550374208405296	170	86	60	63	47	152	0.446747265400115	174	69	64	56	58	153	0.467472654001151
181	185	53	59	58	46	157	0.538860103626943	190	72	47	47	48	153	0.543465745538284	174	56	66	58	48	162	0.511226252158895	174	72	62	76	47	148	0.444444444444444	178	63	64	63	53	151	0.476683937823834	180	68	55	68	50	150	0.481289579735176	179	66	57	60	46	157	0.508923431203224
182	186	64	58	60	53	147	0.4951065054692	176	75	72	57	59	143	0.43062751871042	172	66	67	52	57	157	0.478986758779505	175	76	64	62	56	146	0.442141623488774	177	76	57	53	54	153	0.483592400690846	184	61	58	55	57	151	0.504317789291883	191	53	48	56	54	154	0.550374208405296
183	183	74	64	59	46	146	0.476683937823834	180	71	57	67	49	148	0.474381116868163	181	67	57	51	44	160	0.531951640759931	179	85	62	48	65	141	0.437535981577432	181	66	77	51	57	144	0.458261370178469	172	63	61	58	54	160	0.492803684513529	170	71	51	42	57	170	0.52734599884859
184	171	61	66	63	49	160	0.485895221646517	160	79	63	74	54	155	0.414507772020725	156	56	54	60	69	175	0.485895221646517	177	68	62	60	50	153	0.483592400690846	186	64	58	52	49	153	0.522740356937248	177	73	48	59	52	157	0.502014968336212	184	56	58	58	54	153	0.515831894070236
185	166	64	64	52	38	175	0.534254461715602	166	67	52	75	48	163	0.478986758779505	178	68	57	61	59	150	0.472078295912493	172	74	54	68	50	155	0.469775474956822	165	54	54	48	44	185	0.575705238917674	153	81	73	58	60	161	0.409902130109384	179	54	48	84	56	150	0.478986758779505
186	183	60	62	59	55	149	0.492803684513529	173	68	56	66	38	163	0.511226252158895	166	53	62	57	56	170	0.511226252158895	163	89	76	77	55	139	0.352331606217617	177	54	53	53	56	165	0.538860103626943	183	57	44	58	65	155	0.520437535981577	190	61	58	71	49	141	0.485895221646517
187	160	77	67	57	61	159	0.432930339666091	171	57	55	72	36	169	0.52964881980426	166	63	69	60	35	171	0.513529073114565	163	85	75	56	54	152	0.414507772020725	173	80	56	43	50	163	0.508923431203224	182	62	55	59	50	155	0.515831894070236	197	59	43	52	38	157	0.59412780656304
188	172	58	63	66	53	158	0.483592400690846	166	61	58	54	53	171	0.515831894070236	184	54	54	57	49	159	0.543465745538284	182	57	67	73	54	143	0.458261370178469	204	56	60	56	44	138	0.538860103626943	191	71	56	48	42	151	0.536557282671272	193	64	53	54	51	146	0.525043177892919
189	181	58	65	63	51	151	0.490500863557858	166	70	56	53	54	168	0.499712147380541	171	79	71	54	48	153	0.455958549222798	165	82	59	66	59	152	0.423719055843408	182	58	65	54	45	157	0.525043177892919	163	65	55	53	54	174	0.513529073114565	180	77	60	52	61	145	0.460564191134139
190	178	78	62	57	42	153	0.485895221646517	158	66	61	49	60	174	0.492803684513529	189	48	55	53	46	160	0.571099597006333	184	66	58	66	53	145	0.476683937823834	170	81	52	52	64	156	0.46286701208981	173	66	53	46	42	174	0.559585492227979	168	65	68	45	61	163	0.485895221646517
191	182	52	73	59	40	156	0.520437535981577	164	69	77	53	57	158	0.446747265400115	179	70	58	66	56	146	0.460564191134139	170	65	52	55	57	166	0.508923431203224	180	77	52	52	55	152	0.492803684513529	190	71	55	52	47	148	0.518134715025907	185	74	49	64	54	145	0.481289579735176
192	173	64	70	55	53	156	0.478986758779505	180	64	69	62	49	148	0.474381116868163	186	71	62	41	46	154	0.52964881980426	160	67	59	66	62	163	0.451352907311457	191	71	61	50	54	141	0.492803684513529	196	56	51	66	39	148	0.548071387449626	171	56	50	56	52	172	0.543465745538284
193	168	56	55	57	52	172	0.52964881980426	168	76	55	62	43	164	0.492803684513529	181	65	64	48	59	151	0.492803684513529	175	61	66	87	60	138	0.405296488198043	174	74	60	46	43	165	0.522740356937248	146	83	58	66	67	167	0.405296488198043	181	72	52	65	49	150	0.488198042602188
194	187	73	64	49	49	146	0.4951065054692	159	58	60	61	50	177	0.508923431203224	167	64	59	66	48	165	0.490500863557858	161	76	70	66	54	156	0.423719055843408	164	73	58	51	44	173	0.515831894070236	192	49	56	56	48	154	0.554979850316638	171	44	51	61	49	177	0.564191134139321
195	178	73	73	60	47	146	0.453655728267127	189	64	58	56	50	147	0.511226252158895	198	60	48	46	56	147	0.552677029360967	175	67	61	68	61	147	0.444444444444444	195	61	51	45	51	151	0.557282671272309	184	56	71	66	51	144	0.474381116868163	179	66	63	64	48	151	0.481289579735176
196	176	63	60	53	58	157	0.49740932642487	170	59	51	72	51	164	0.499712147380541	181	63	38	54	61	161	0.538860103626943	155	64	72	68	65	161	0.416810592976396	184	59	55	48	47	162	0.554979850316638	173	58	62	57	55	161	0.502014968336212	176	72	51	63	47	158	0.499712147380541
197	193	67	54	70	42	141	0.499712147380541	171	74	58	77	55	147	0.42832469775475	205	61	45	51	49	142	0.56188831318365	182	75	49	60	61	146	0.472078295912493	173	57	69	69	51	154	0.469775474956822	188	53	53	40	52	163	0.580310880829016	180	62	56	54	41	164	0.545768566493955
198	195	58	48	55	53	148	0.543465745538284	187	72	61	57	52	142	0.478986758779505	168	60	49	68	51	168	0.511226252158895	162	76	58	73	53	158	0.437535981577432	190	58	54	57	47	152	0.538860103626943	166	82	59	56	46	163	0.476683937823834	188	78	64	62	46	137	0.460564191134139
199	177	53	60	49	58	163	0.52964881980426	169	70	56	61	54	161	0.481289579735176	172	42	61	66	41	173	0.552677029360967	166	64	63	74	63	152	0.42832469775475	165	65	57	52	52	172	0.515831894070236	176	56	63	54	55	160	0.511226252158895	184	60	54	65	55	149	0.49740932642487
200	189	57	62	68	46	145	0.499712147380541	193	50	55	59	44	153	0.557282671272309	172	70	68	50	40	164	0.511226252158895	163	59	70	63	58	162	0.460564191134139	170	71	68	48	44	165	0.504317789291883	170	74	62	48	45	166	0.508923431203224	165	60	59	53	51	174	0.522740356937248
[truncated: 651 more columns]
