# Supplementary material for: Experimental benchmarking of quantum state overlap estimation strategies with photonic systems
Source: Light Sci Appl. 2025 Feb 12;14:83. doi: 10.1038/s41377-025-01755-8 (PMC11814415; doi:10.1038/s41377-025-01755-8)
Supplement: Supplementary file 3 — Dataset all [file 41377_2025_1755_MOESM3_ESM.zip › overlap_estimation_data/4_OST_data/OST_c06.csv]

Data No.	Pass1_Counts (m =1)	Fail1_Counts (m =1)	Fail2_Counts (m =1)	Fail3_Counts (m =1)	Fail4_Counts (m =1)	Pass2_Counts (m =1)	Estimated overlaps (m =1)	Pass1_Counts (m =2)	Fail1_Counts (m =2)	Fail2_Counts (m =2)	Fail3_Counts (m =2)	Fail4_Counts (m =2)	Pass2_Counts (m =2)	Estimated overlaps (m =2)	Pass1_Counts (m =3)	Fail1_Counts (m =3)	Fail2_Counts (m =3)	Fail3_Counts (m =3)	Fail4_Counts (m =3)	Pass2_Counts (m =3)	Estimated overlaps (m =3)	Pass1_Counts (m =4)	Fail1_Counts (m =4)	Fail2_Counts (m =4)	Fail3_Counts (m =4)	Fail4_Counts (m =4)	Pass2_Counts (m =4)	Estimated overlaps (m =4)	Pass1_Counts (m =5)	Fail1_Counts (m =5)	Fail2_Counts (m =5)	Fail3_Counts (m =5)	Fail4_Counts (m =5)	Pass2_Counts (m =5)	Estimated overlaps (m =5)	Pass1_Counts (m =6)	Fail1_Counts (m =6)	Fail2_Counts (m =6)	Fail3_Counts (m =6)	Fail4_Counts (m =6)	Pass2_Counts (m =6)	Estimated overlaps (m =6)	Pass1_Counts (m =7)	Fail1_Counts (m =7)	Fail2_Counts (m =7)	Fail3_Counts (m =7)	Fail4_Counts (m =7)	Pass2_Counts (m =7)	Estimated overlaps (m =7)
1	184	57	49	46	44	168	0.584916522740357	206	58	52	30	47	151	0.605641911341393	182	59	53	41	39	172	0.59412780656304	191	46	30	40	36	183	0.686240644789868	203	64	38	39	41	156	0.617156016119747	177	49	46	62	35	177	0.59412780656304	189	61	46	44	45	163	0.584916522740357
2	191	50	53	44	42	165	0.601036269430052	209	60	47	40	33	151	0.621761658031088	200	51	52	57	44	148	0.566493955094991	186	58	46	36	54	167	0.589522164651698	190	45	51	44	34	173	0.635578583765112	172	62	54	55	47	169	0.534254461715602	176	52	43	57	36	180	0.603339090385723
3	170	56	49	51	62	171	0.534254461715602	183	55	44	50	35	175	0.612550374208405	192	42	38	31	60	173	0.642487046632124	187	48	56	47	39	168	0.598733448474381	183	57	54	65	37	161	0.545768566493955	198	49	59	55	45	148	0.557282671272309	183	54	46	46	45	172	0.59643062751871
4	189	48	51	44	45	167	0.603339090385723	177	59	47	54	37	175	0.582613701784686	192	56	39	44	41	168	0.621761658031088	194	65	47	49	35	158	0.584916522740357	167	60	36	45	42	192	0.614853195164076	170	64	54	51	42	175	0.550374208405296	195	57	47	50	32	162	0.607944732297064
5	185	51	37	52	36	177	0.630972941853771	184	66	42	54	40	165	0.571099597006333	184	58	50	49	41	167	0.580310880829016	193	45	56	32	42	170	0.633275762809442	193	51	54	53	38	159	0.584916522740357	184	55	57	45	43	166	0.575705238917674	177	57	44	55	44	173	0.575705238917674
6	198	56	50	45	33	160	0.612550374208405	187	56	64	51	53	151	0.520437535981577	182	46	39	54	45	176	0.612550374208405	210	59	34	38	47	151	0.626367299942429	193	54	48	47	39	163	0.603339090385723	185	65	40	42	41	171	0.603339090385723	193	51	50	47	55	156	0.568796776050662
7	190	52	43	42	33	175	0.644789867587795	200	59	53	39	49	150	0.575705238917674	178	62	39	48	45	175	0.589522164651698	191	49	44	47	35	172	0.633275762809442	191	51	49	55	42	161	0.582613701784686	173	50	58	49	58	170	0.541162924582614	171	58	46	43	32	190	0.624064478986759
8	193	43	49	48	41	167	0.619458837075417	202	53	49	48	31	158	0.619458837075417	189	45	53	40	44	170	0.617156016119747	183	45	50	47	25	184	0.651698330454807	186	44	46	44	47	174	0.619458837075417	184	50	43	45	42	176	0.621761658031088	193	58	54	41	35	163	0.603339090385723
9	197	56	51	44	43	156	0.589522164651698	184	65	44	45	30	174	0.612550374208405	200	62	55	42	35	153	0.589522164651698	180	46	45	45	35	185	0.642487046632124	191	46	44	49	35	172	0.635578583765112	187	61	65	57	35	154	0.534254461715602	182	51	42	54	35	177	0.617156016119747
10	186	60	64	49	42	157	0.541162924582614	178	66	52	46	34	173	0.580310880829016	203	51	46	32	40	163	0.647092688543466	179	58	44	39	33	184	0.635578583765112	190	50	47	44	31	174	0.640184225676454	199	57	51	50	36	154	0.589522164651698	190	51	55	45	42	164	0.591824985607369
11	192	44	45	35	36	178	0.667818077144502	177	62	54	43	47	170	0.56188831318365	204	49	50	51	41	151	0.59643062751871	184	48	42	55	45	171	0.598733448474381	188	42	46	34	52	175	0.635578583765112	191	59	51	48	43	159	0.573402417962004	182	53	43	52	34	177	0.617156016119747
12	189	66	45	34	36	171	0.619458837075417	191	70	50	49	47	151	0.538860103626943	163	54	51	45	48	188	0.580310880829016	168	57	38	42	37	195	0.635578583765112	192	47	49	49	49	161	0.589522164651698	191	54	41	43	46	167	0.612550374208405	187	48	52	47	40	170	0.605641911341393
13	178	48	42	62	60	166	0.548071387449626	196	58	49	38	33	165	0.626367299942429	177	49	48	38	33	189	0.649395509499136	204	42	37	45	40	164	0.658606793321819	187	52	50	37	37	175	0.630972941853771	186	52	55	47	28	173	0.617156016119747	186	63	52	42	49	161	0.56188831318365
14	181	58	49	58	43	165	0.557282671272309	193	55	54	54	34	159	0.582613701784686	176	57	51	56	42	171	0.56188831318365	182	57	41	40	50	174	0.603339090385723	181	52	47	49	45	173	0.591824985607369	191	61	46	46	43	161	0.584916522740357	186	56	58	43	43	164	0.575705238917674
15	178	55	59	61	43	163	0.534254461715602	196	62	44	51	35	158	0.59412780656304	186	41	53	36	41	179	0.642487046632124	192	44	50	56	48	159	0.580310880829016	188	73	50	49	43	155	0.541162924582614	197	70	44	45	40	154	0.578008059873345	184	64	43	48	44	167	0.578008059873345
16	199	56	55	33	32	163	0.630972941853771	182	54	55	56	41	165	0.56188831318365	184	57	41	45	44	173	0.605641911341393	189	44	44	49	41	172	0.626367299942429	170	42	52	48	46	186	0.603339090385723	173	45	45	38	37	195	0.656303972366149	185	52	53	40	44	171	0.601036269430052
17	170	55	66	47	47	173	0.541162924582614	202	69	45	36	29	159	0.624064478986759	172	48	46	43	57	181	0.589522164651698	173	43	37	46	40	194	0.654001151410478	184	49	49	38	37	180	0.637881404720783	176	50	45	53	49	176	0.582613701784686	188	42	53	42	47	170	0.612550374208405
18	195	68	41	48	36	159	0.591824985607369	190	53	50	52	45	160	0.575705238917674	185	63	35	57	47	164	0.571099597006333	177	54	53	52	43	172	0.571099597006333	192	41	54	57	50	157	0.571099597006333	179	42	48	52	48	176	0.598733448474381	184	59	33	51	38	176	0.619458837075417
19	186	50	52	40	42	172	0.612550374208405	186	51	48	40	47	171	0.607944732297064	189	41	51	46	42	171	0.621761658031088	193	43	48	49	35	170	0.633275762809442	188	52	63	44	49	158	0.557282671272309	184	37	52	67	41	168	0.582613701784686	179	49	49	52	50	171	0.575705238917674
20	178	52	50	46	42	177	0.598733448474381	184	59	43	47	37	173	0.607944732297064	192	48	48	44	43	167	0.614853195164076	186	62	34	49	49	167	0.589522164651698	180	44	43	36	55	181	0.626367299942429	191	43	38	53	40	172	0.635578583765112	190	67	54	49	35	158	0.564191134139321
21	169	66	54	52	40	175	0.548071387449626	197	47	45	44	52	159	0.603339090385723	172	61	44	36	46	185	0.605641911341393	204	51	52	46	37	153	0.607944732297064	189	58	43	36	37	174	0.635578583765112	184	56	56	43	50	164	0.564191134139321	182	53	49	52	47	168	0.573402417962004
22	191	47	57	52	31	166	0.605641911341393	188	60	47	53	47	159	0.559585492227979	172	61	48	42	33	186	0.612550374208405	182	67	42	35	48	172	0.59412780656304	176	54	40	52	43	180	0.601036269430052	177	58	53	60	39	168	0.552677029360967	173	42	48	54	42	184	0.607944732297064
23	175	59	41	39	39	186	0.626367299942429	204	55	48	47	46	148	0.584916522740357	193	59	40	37	39	170	0.633275762809442	189	59	43	33	31	178	0.654001151410478	184	58	54	58	43	160	0.545768566493955	187	48	41	53	40	172	0.617156016119747	172	56	34	43	54	185	0.605641911341393
24	191	49	58	48	41	161	0.584916522740357	190	58	46	40	34	171	0.626367299942429	182	56	40	36	44	180	0.630972941853771	179	64	51	53	38	168	0.56188831318365	180	60	42	47	49	171	0.580310880829016	197	59	44	41	51	156	0.587219343696028	173	51	51	42	41	185	0.610247553252735
25	194	46	51	52	41	161	0.598733448474381	179	64	54	63	40	161	0.52734599884859	193	56	48	45	36	165	0.610247553252735	207	47	40	29	33	169	0.69314910765688	196	55	51	47	44	156	0.582613701784686	175	62	48	54	42	172	0.56188831318365	191	51	43	47	40	169	0.619458837075417
26	180	64	51	42	39	172	0.584916522740357	197	64	42	38	48	157	0.59412780656304	186	48	49	59	30	171	0.607944732297064	166	53	41	43	45	193	0.617156016119747	185	44	43	51	47	173	0.610247553252735	191	57	43	39	29	175	0.649395509499136	198	49	53	40	32	165	0.635578583765112
27	201	57	37	39	45	160	0.626367299942429	183	65	51	30	47	171	0.591824985607369	182	49	36	38	49	182	0.640184225676454	194	37	44	42	41	174	0.658606793321819	179	55	52	47	44	172	0.580310880829016	175	54	47	44	45	180	0.598733448474381	186	42	49	47	39	176	0.6286701208981
28	173	54	58	42	42	179	0.584916522740357	161	61	62	39	40	188	0.571099597006333	186	73	46	48	45	158	0.548071387449626	163	56	43	35	32	204	0.654001151410478	191	61	41	37	48	166	0.605641911341393	170	49	56	47	42	183	0.589522164651698	161	66	51	47	41	187	0.564191134139321
29	187	59	54	48	48	159	0.554979850316638	205	57	51	48	41	147	0.582613701784686	187	54	49	48	37	169	0.603339090385723	163	64	49	50	49	181	0.548071387449626	169	53	45	47	47	185	0.59412780656304	195	69	47	49	36	155	0.573402417962004	160	63	37	44	40	198	0.612550374208405
30	198	55	55	46	47	151	0.568796776050662	182	49	49	48	61	165	0.559585492227979	175	57	56	53	45	170	0.550374208405296	193	49	52	43	41	165	0.610247553252735	187	65	65	44	34	159	0.557282671272309	187	69	42	32	46	169	0.601036269430052	177	64	47	48	42	173	0.573402417962004
31	182	58	38	56	38	173	0.598733448474381	177	68	50	50	44	167	0.548071387449626	181	51	53	46	40	174	0.598733448474381	181	46	54	37	39	181	0.630972941853771	171	56	56	38	42	183	0.59412780656304	189	56	47	45	44	165	0.59412780656304	180	60	46	44	28	181	0.626367299942429
32	185	55	53	43	44	168	0.587219343696028	195	53	48	44	47	159	0.59412780656304	182	61	44	48	47	168	0.575705238917674	207	52	38	39	38	160	0.651698330454807	180	56	46	52	51	168	0.564191134139321	190	42	45	47	50	168	0.612550374208405	195	55	53	58	40	152	0.56188831318365
33	196	54	52	55	34	157	0.587219343696028	181	59	41	48	42	174	0.598733448474381	193	52	57	49	42	157	0.575705238917674	190	47	46	39	44	172	0.630972941853771	192	56	57	59	30	157	0.571099597006333	181	58	59	36	51	167	0.566493955094991	177	61	51	48	49	169	0.554979850316638
34	204	50	55	42	39	153	0.607944732297064	179	52	56	57	50	164	0.541162924582614	186	59	54	43	37	168	0.591824985607369	193	57	52	43	49	157	0.573402417962004	183	72	50	40	45	164	0.559585492227979	171	47	52	42	48	185	0.601036269430052	189	49	44	55	36	169	0.612550374208405
35	173	59	56	45	38	178	0.580310880829016	190	49	46	58	36	166	0.601036269430052	178	39	38	52	58	179	0.605641911341393	201	44	52	34	41	164	0.642487046632124	182	52	51	42	47	172	0.59412780656304	197	55	54	43	33	161	0.610247553252735	189	55	49	47	46	163	0.582613701784686
36	169	61	47	54	46	177	0.557282671272309	184	60	51	55	41	163	0.559585492227979	210	44	47	54	40	148	0.610247553252735	198	59	37	54	56	149	0.56188831318365	186	59	44	53	40	166	0.584916522740357	199	44	44	41	38	168	0.651698330454807	182	57	47	42	40	175	0.607944732297064
37	206	60	45	50	40	147	0.587219343696028	195	53	38	40	42	169	0.637881404720783	180	57	55	52	32	172	0.584916522740357	185	64	50	34	40	171	0.603339090385723	179	53	50	48	41	175	0.59412780656304	197	65	47	44	37	157	0.591824985607369	182	64	51	50	34	169	0.578008059873345
38	178	67	54	46	46	166	0.545768566493955	204	51	42	48	35	158	0.630972941853771	180	44	42	38	33	192	0.674726540011514	187	53	41	43	33	178	0.644789867587795	179	57	48	42	44	176	0.59643062751871	199	43	45	45	32	169	0.656303972366149	188	50	28	43	34	185	0.679332181922855
39	199	53	52	52	37	154	0.589522164651698	187	67	52	46	45	158	0.552677029360967	207	61	44	40	47	147	0.59412780656304	209	43	45	45	41	154	0.635578583765112	188	44	49	49	36	173	0.626367299942429	177	51	58	53	44	170	0.56188831318365	191	47	59	50	52	155	0.557282671272309
40	186	52	44	44	36	176	0.630972941853771	196	48	46	38	52	162	0.612550374208405	191	63	46	48	30	166	0.605641911341393	180	41	54	51	46	174	0.59412780656304	181	53	49	38	36	181	0.630972941853771	192	56	42	40	31	174	0.647092688543466	178	43	54	53	44	175	0.589522164651698
41	198	59	48	49	42	153	0.580310880829016	185	49	45	54	52	165	0.575705238917674	197	44	44	42	29	174	0.670120898100173	185	58	46	42	45	170	0.59643062751871	182	56	55	48	50	164	0.554979850316638	174	44	44	54	36	187	0.626367299942429	199	48	45	41	52	158	0.607944732297064
42	181	63	45	59	29	171	0.584916522740357	180	53	48	37	50	176	0.603339090385723	182	54	48	58	43	167	0.568796776050662	198	56	41	33	26	174	0.677029360967185	184	49	48	48	41	173	0.607944732297064	170	56	52	43	47	181	0.580310880829016	182	45	59	51	36	173	0.59643062751871
43	187	60	54	38	54	160	0.56188831318365	183	63	50	44	45	166	0.571099597006333	171	64	39	46	38	186	0.605641911341393	195	63	43	47	37	160	0.598733448474381	189	68	57	46	29	161	0.575705238917674	167	63	53	36	42	186	0.589522164651698	187	63	39	43	39	171	0.612550374208405
44	177	46	42	36	58	182	0.617156016119747	195	52	44	49	51	157	0.584916522740357	182	56	56	52	44	164	0.557282671272309	204	44	54	47	36	156	0.619458837075417	188	51	48	48	42	168	0.601036269430052	163	53	64	50	37	185	0.566493955094991	174	60	42	49	39	181	0.598733448474381
45	184	61	45	47	35	172	0.603339090385723	191	55	54	53	40	158	0.571099597006333	189	62	39	46	41	167	0.603339090385723	192	47	49	35	38	174	0.647092688543466	187	44	48	41	51	171	0.612550374208405	191	61	48	30	43	168	0.617156016119747	174	56	47	44	25	190	0.640184225676454
46	193	47	45	51	42	165	0.610247553252735	194	56	54	42	27	167	0.624064478986759	181	54	43	47	42	176	0.607944732297064	182	63	31	51	50	171	0.587219343696028	179	37	42	49	28	193	0.677029360967185	189	58	49	39	33	172	0.624064478986759	188	44	46	51	39	172	0.621761658031088
47	196	56	40	53	39	160	0.603339090385723	191	68	45	37	37	166	0.605641911341393	172	41	48	43	46	189	0.626367299942429	178	54	44	43	40	182	0.619458837075417	176	56	48	46	39	180	0.601036269430052	190	67	36	51	35	166	0.601036269430052	174	57	48	51	56	170	0.548071387449626
48	190	66	48	44	39	162	0.582613701784686	187	62	53	46	41	162	0.571099597006333	173	52	55	52	41	177	0.575705238917674	194	55	33	52	46	163	0.607944732297064	179	63	51	49	41	169	0.566493955094991	178	57	48	41	32	183	0.626367299942429	171	57	56	53	49	172	0.541162924582614
49	197	62	52	36	41	158	0.59643062751871	208	63	51	37	40	147	0.59643062751871	180	51	63	45	35	173	0.589522164651698	199	48	45	34	35	170	0.663212435233161	159	51	44	46	41	200	0.617156016119747	189	50	53	45	32	171	0.621761658031088	172	65	45	59	44	172	0.545768566493955
50	188	55	52	31	50	168	0.603339090385723	178	50	50	47	37	180	0.612550374208405	196	42	48	50	43	163	0.614853195164076	193	45	49	53	41	163	0.603339090385723	197	56	39	38	36	169	0.647092688543466	210	42	46	46	38	154	0.640184225676454	196	58	48	42	40	160	0.603339090385723
51	204	59	45	49	36	152	0.601036269430052	176	59	40	63	51	168	0.545768566493955	201	45	46	60	39	154	0.598733448474381	192	55	47	42	48	162	0.59412780656304	181	64	42	44	45	172	0.587219343696028	172	50	52	57	44	177	0.568796776050662	188	54	57	57	53	152	0.52734599884859
52	188	47	61	50	50	158	0.557282671272309	190	49	48	55	44	162	0.584916522740357	186	58	50	58	51	156	0.536557282671272	197	54	43	44	29	168	0.644789867587795	196	51	52	37	48	160	0.603339090385723	189	35	49	43	43	176	0.644789867587795	163	55	62	58	49	175	0.520437535981577
53	187	65	50	51	38	161	0.566493955094991	182	57	48	46	41	172	0.59412780656304	188	46	40	31	38	185	0.679332181922855	174	59	41	42	30	190	0.640184225676454	189	61	52	42	49	159	0.566493955094991	196	59	50	48	47	152	0.566493955094991	176	56	48	41	45	179	0.598733448474381
54	175	60	52	57	45	168	0.543465745538284	188	42	53	36	34	180	0.656303972366149	199	45	43	46	43	163	0.6286701208981	202	45	37	44	32	169	0.672423719055843	192	54	46	45	42	165	0.605641911341393	185	58	51	39	45	169	0.591824985607369	175	57	53	49	45	173	0.566493955094991
55	187	45	59	56	34	166	0.589522164651698	175	56	50	41	45	179	0.59412780656304	203	43	49	33	41	164	0.654001151410478	201	45	40	34	35	172	0.681635002878526	193	49	45	61	51	154	0.56188831318365	197	59	45	42	39	161	0.610247553252735	193	60	37	57	50	155	0.566493955094991
56	179	60	50	52	32	174	0.589522164651698	186	46	64	43	42	167	0.587219343696028	172	66	57	49	36	174	0.557282671272309	187	38	58	55	41	167	0.59412780656304	187	58	50	58	44	158	0.552677029360967	189	54	51	38	37	171	0.621761658031088	186	52	52	47	53	162	0.566493955094991
57	191	54	40	49	43	166	0.607944732297064	186	43	54	50	41	170	0.603339090385723	200	48	51	41	39	161	0.624064478986759	177	49	49	55	41	176	0.589522164651698	187	48	41	48	51	169	0.603339090385723	198	50	48	42	37	164	0.6286701208981	194	50	40	60	46	158	0.584916522740357
58	215	48	52	22	38	155	0.667818077144502	196	48	59	61	48	146	0.538860103626943	187	46	45	46	41	174	0.626367299942429	168	52	54	47	47	182	0.575705238917674	178	66	30	35	45	184	0.630972941853771	192	54	40	41	39	171	0.635578583765112	180	42	64	56	43	168	0.564191134139321
59	191	52	45	42	40	170	0.624064478986759	175	71	44	57	35	172	0.559585492227979	183	47	37	41	41	184	0.654001151410478	183	49	48	42	40	178	0.624064478986759	177	66	37	52	44	174	0.578008059873345	191	70	45	37	46	160	0.580310880829016	174	37	53	44	47	186	0.619458837075417
60	179	49	57	55	37	172	0.580310880829016	189	77	56	43	32	157	0.557282671272309	185	55	52	43	38	171	0.603339090385723	200	46	48	41	41	162	0.630972941853771	161	56	51	47	40	192	0.589522164651698	198	53	44	38	54	158	0.601036269430052	172	54	46	65	40	176	0.564191134139321
61	199	44	59	35	42	161	0.621761658031088	191	55	59	47	44	157	0.564191134139321	185	46	59	54	33	169	0.59412780656304	184	45	51	42	41	177	0.624064478986759	189	50	54	59	31	164	0.589522164651698	194	42	46	57	49	159	0.589522164651698	177	52	37	46	41	185	0.630972941853771
62	191	53	45	50	44	163	0.59412780656304	177	61	57	45	42	171	0.564191134139321	191	57	51	48	36	163	0.59412780656304	182	51	45	55	49	168	0.575705238917674	188	47	48	42	45	171	0.617156016119747	188	44	36	47	48	175	0.633275762809442	173	63	50	26	45	185	0.612550374208405
63	200	52	49	39	48	156	0.603339090385723	181	63	43	44	36	176	0.607944732297064	178	53	62	48	37	172	0.575705238917674	195	53	59	46	41	156	0.578008059873345	187	54	48	49	33	171	0.612550374208405	202	55	36	35	42	164	0.649395509499136	180	44	42	41	50	182	0.6286701208981
64	200	51	46	44	39	160	0.621761658031088	184	50	52	57	42	166	0.573402417962004	191	53	52	35	44	167	0.612550374208405	165	47	44	43	29	204	0.66090961427749	196	61	34	56	51	153	0.571099597006333	180	56	58	42	42	171	0.580310880829016	165	64	50	55	33	184	0.571099597006333
65	178	50	44	48	45	179	0.605641911341393	179	56	49	40	51	173	0.584916522740357	195	53	53	46	31	164	0.614853195164076	184	38	54	43	35	181	0.644789867587795	193	46	43	42	57	163	0.603339090385723	198	43	55	52	45	155	0.587219343696028	189	61	42	54	45	160	0.571099597006333
66	174	58	46	41	45	181	0.598733448474381	164	55	55	49	51	181	0.552677029360967	194	39	49	42	46	168	0.630972941853771	183	57	48	51	34	172	0.598733448474381	191	55	41	46	46	165	0.603339090385723	203	47	39	43	45	160	0.635578583765112	199	42	62	49	34	158	0.605641911341393
67	199	40	56	55	34	159	0.610247553252735	186	55	48	54	59	156	0.538860103626943	210	66	47	48	42	139	0.568796776050662	185	51	48	42	42	174	0.614853195164076	168	68	58	36	42	180	0.566493955094991	197	57	55	44	38	156	0.589522164651698	195	58	33	46	41	166	0.626367299942429
68	180	52	48	39	41	180	0.621761658031088	198	43	42	49	38	166	0.640184225676454	201	42	47	48	33	164	0.644789867587795	188	54	46	49	30	173	0.624064478986759	181	53	51	50	42	171	0.584916522740357	172	52	43	53	45	182	0.591824985607369	166	48	50	42	46	191	0.607944732297064
69	190	58	38	51	41	166	0.603339090385723	189	57	49	35	33	174	0.635578583765112	190	57	42	41	47	167	0.605641911341393	201	63	43	53	35	152	0.589522164651698	186	45	46	43	36	179	0.644789867587795	189	77	46	39	42	159	0.566493955094991	175	38	43	57	42	185	0.621761658031088
70	192	56	52	46	41	161	0.587219343696028	184	63	60	48	33	164	0.566493955094991	181	71	53	47	41	163	0.548071387449626	184	56	45	46	45	170	0.59412780656304	179	51	56	47	44	172	0.580310880829016	203	51	40	46	43	157	0.621761658031088	194	55	38	51	46	161	0.598733448474381
71	195	62	59	41	35	157	0.582613701784686	197	58	46	56	45	151	0.564191134139321	192	47	51	53	35	165	0.607944732297064	177	44	51	50	33	184	0.626367299942429	197	52	52	41	50	156	0.587219343696028	187	45	55	31	42	177	0.637881404720783	198	58	35	44	60	154	0.582613701784686
72	193	53	50	39	42	165	0.612550374208405	193	57	48	50	45	157	0.575705238917674	174	47	45	42	44	187	0.626367299942429	180	54	44	38	40	182	0.630972941853771	194	60	50	36	34	166	0.621761658031088	181	52	40	45	47	177	0.612550374208405	164	44	54	47	36	196	0.619458837075417
73	186	61	60	38	39	165	0.580310880829016	198	57	49	50	34	157	0.598733448474381	183	59	43	41	27	182	0.644789867587795	189	51	37	41	53	170	0.617156016119747	198	42	44	55	49	157	0.598733448474381	196	50	63	38	43	157	0.589522164651698	181	59	51	44	34	175	0.603339090385723
74	193	49	43	43	35	172	0.644789867587795	190	66	39	39	46	165	0.598733448474381	202	66	44	46	40	150	0.584916522740357	178	53	39	44	38	185	0.635578583765112	180	61	50	52	42	168	0.564191134139321	186	49	48	41	58	166	0.584916522740357	192	71	49	36	45	158	0.573402417962004
75	192	51	47	49	40	165	0.605641911341393	173	63	42	55	42	176	0.571099597006333	177	53	44	45	40	182	0.617156016119747	178	58	50	52	37	174	0.582613701784686	183	52	42	47	39	177	0.621761658031088	191	59	59	44	37	160	0.578008059873345	183	52	39	42	45	178	0.626367299942429
76	190	63	51	50	49	154	0.545768566493955	182	52	64	48	48	162	0.548071387449626	195	43	45	47	43	166	0.626367299942429	197	50	57	47	34	159	0.603339090385723	191	59	42	45	45	164	0.59643062751871	180	60	50	51	45	167	0.56188831318365	190	45	49	41	42	172	0.6286701208981
77	197	58	49	39	44	158	0.598733448474381	197	46	58	55	43	152	0.571099597006333	183	63	58	36	51	163	0.557282671272309	180	52	33	47	41	184	0.637881404720783	209	46	44	50	34	154	0.635578583765112	190	39	49	47	35	175	0.644789867587795	176	51	53	44	54	173	0.571099597006333
78	172	59	53	46	40	179	0.580310880829016	172	52	55	51	40	179	0.580310880829016	182	51	51	41	43	175	0.607944732297064	185	56	48	39	31	178	0.635578583765112	186	57	57	62	50	151	0.515831894070236	210	50	54	38	47	146	0.601036269430052	191	55	60	41	32	165	0.603339090385723
79	189	44	47	42	40	175	0.637881404720783	188	59	49	44	44	164	0.584916522740357	201	47	41	42	38	165	0.649395509499136	185	50	41	46	47	173	0.612550374208405	172	56	44	49	32	188	0.619458837075417	192	57	40	49	35	168	0.619458837075417	200	66	51	44	29	155	0.598733448474381
80	203	46	35	46	34	167	0.665515256188831	181	49	67	49	34	170	0.578008059873345	189	55	45	48	45	165	0.591824985607369	195	51	58	25	31	173	0.656303972366149	185	60	55	44	42	165	0.573402417962004	197	33	55	31	37	175	0.677029360967185	163	49	56	39	40	195	0.612550374208405
81	191	64	44	45	39	163	0.59412780656304	174	58	64	37	43	175	0.571099597006333	180	58	62	43	41	168	0.566493955094991	189	64	41	42	40	168	0.605641911341393	196	54	42	39	27	173	0.663212435233161	180	64	58	49	34	168	0.564191134139321	189	60	40	50	61	156	0.550374208405296
82	184	58	46	42	55	166	0.573402417962004	179	64	58	47	50	162	0.531951640759931	171	48	52	41	39	189	0.621761658031088	188	44	48	45	46	171	0.614853195164076	190	48	48	45	44	168	0.610247553252735	171	75	31	52	32	184	0.598733448474381	195	59	38	53	38	161	0.603339090385723
83	181	52	47	53	45	171	0.582613701784686	189	49	52	45	36	170	0.617156016119747	198	52	55	43	52	151	0.571099597006333	194	60	46	47	52	154	0.564191134139321	199	41	43	55	32	166	0.642487046632124	174	64	54	50	50	167	0.534254461715602	187	68	40	37	45	168	0.598733448474381
84	188	51	46	48	39	170	0.612550374208405	176	57	67	47	35	171	0.56188831318365	202	49	43	45	40	160	0.6286701208981	196	56	44	56	46	153	0.571099597006333	195	54	40	57	35	162	0.607944732297064	183	55	45	52	38	172	0.598733448474381	162	50	46	45	49	193	0.598733448474381
85	183	45	48	57	47	169	0.582613701784686	196	46	49	40	41	166	0.630972941853771	186	50	45	48	37	174	0.621761658031088	190	56	60	29	50	163	0.587219343696028	201	60	46	35	41	158	0.617156016119747	186	53	53	49	48	163	0.568796776050662	209	48	44	39	35	158	0.654001151410478
86	196	49	45	56	40	159	0.598733448474381	198	47	64	52	26	158	0.601036269430052	187	44	42	46	41	177	0.637881404720783	203	51	44	42	37	160	0.635578583765112	190	47	56	64	27	163	0.589522164651698	189	57	49	42	35	170	0.614853195164076	182	54	50	42	41	175	0.605641911341393
87	181	59	45	49	44	171	0.582613701784686	175	58	49	62	61	160	0.506620610247553	195	42	54	40	38	168	0.635578583765112	180	49	40	43	37	186	0.647092688543466	181	53	38	52	42	177	0.610247553252735	187	51	50	43	42	170	0.607944732297064	180	55	44	48	54	170	0.573402417962004
88	195	52	45	48	43	161	0.603339090385723	186	57	58	58	50	153	0.522740356937248	204	38	45	38	31	170	0.686240644789868	177	46	46	64	31	180	0.605641911341393	193	72	42	48	43	155	0.564191134139321	189	42	53	44	31	176	0.644789867587795	178	50	58	57	45	167	0.552677029360967
89	197	32	34	37	39	182	0.709268854346574	180	52	59	53	41	168	0.564191134139321	184	57	47	46	45	169	0.587219343696028	192	44	45	36	36	178	0.665515256188831	182	45	48	48	46	175	0.605641911341393	185	72	54	56	32	158	0.543465745538284	174	58	62	42	50	170	0.548071387449626
90	189	45	53	37	42	173	0.6286701208981	201	51	66	54	35	146	0.56188831318365	202	54	31	43	35	167	0.66090961427749	193	52	44	46	37	168	0.624064478986759	176	56	43	46	35	184	0.621761658031088	175	55	48	58	36	177	0.582613701784686	186	66	56	39	46	161	0.559585492227979
91	188	43	45	47	39	175	0.635578583765112	183	45	52	44	40	177	0.619458837075417	187	67	43	27	53	168	0.598733448474381	187	45	51	50	40	170	0.607944732297064	194	43	55	53	41	160	0.59412780656304	187	50	42	54	54	163	0.575705238917674	193	51	50	42	50	161	0.591824985607369
92	190	58	54	44	46	159	0.571099597006333	187	61	49	51	50	158	0.550374208405296	188	57	51	52	34	165	0.589522164651698	185	66	31	52	47	167	0.584916522740357	194	66	46	50	44	153	0.56188831318365	178	65	47	41	39	176	0.59412780656304	184	50	49	47	41	173	0.605641911341393
93	182	48	46	49	35	179	0.626367299942429	192	50	56	45	42	162	0.591824985607369	185	68	50	51	38	162	0.559585492227979	206	49	41	49	41	154	0.621761658031088	182	42	47	44	46	179	0.624064478986759	196	56	47	39	35	166	0.6286701208981	193	56	38	47	45	164	0.607944732297064
94	179	55	49	55	44	170	0.568796776050662	196	38	43	59	41	164	0.619458837075417	170	62	52	45	33	184	0.59412780656304	205	47	37	37	34	168	0.679332181922855	196	60	50	56	38	152	0.566493955094991	192	46	46	44	38	171	0.635578583765112	173	66	47	41	34	183	0.603339090385723
95	199	54	32	39	55	161	0.621761658031088	188	56	46	44	42	168	0.603339090385723	184	51	40	44	41	178	0.630972941853771	198	36	49	51	48	160	0.612550374208405	197	59	46	39	33	165	0.6286701208981	177	54	55	51	45	171	0.564191134139321	188	57	40	53	41	167	0.59643062751871
96	192	48	39	52	46	166	0.610247553252735	194	51	39	48	50	162	0.603339090385723	184	50	47	63	39	167	0.578008059873345	181	48	46	39	29	188	0.663212435233161	204	42	42	40	42	163	0.654001151410478	180	62	48	54	36	170	0.575705238917674	192	37	45	52	46	168	0.621761658031088
97	194	54	42	41	41	167	0.626367299942429	173	56	42	54	56	173	0.557282671272309	173	67	47	39	48	177	0.573402417962004	192	39	43	39	51	172	0.640184225676454	191	61	39	55	45	159	0.575705238917674	184	42	50	60	49	166	0.573402417962004	165	62	53	48	41	183	0.566493955094991
98	195	58	59	53	39	151	0.554979850316638	189	54	42	48	52	163	0.584916522740357	185	53	49	44	36	174	0.617156016119747	170	58	50	44	32	188	0.612550374208405	182	68	44	40	37	174	0.601036269430052	182	63	45	54	42	166	0.566493955094991	196	65	46	46	57	147	0.543465745538284
99	197	57	45	52	47	153	0.573402417962004	186	53	36	52	38	175	0.624064478986759	190	53	44	47	37	170	0.619458837075417	183	57	57	46	47	164	0.559585492227979	170	55	55	52	40	179	0.571099597006333	182	56	58	50	36	168	0.575705238917674	198	60	35	57	34	159	0.607944732297064
100	181	60	49	44	47	169	0.575705238917674	174	57	47	37	39	186	0.621761658031088	184	58	53	51	43	164	0.564191134139321	176	51	58	45	48	173	0.571099597006333	176	46	52	44	40	183	0.617156016119747	174	48	49	63	36	178	0.584916522740357	185	53	51	42	36	174	0.617156016119747
101	174	70	46	51	55	165	0.525043177892919	182	66	50	53	34	167	0.568796776050662	184	54	47	50	45	168	0.584916522740357	187	55	49	63	35	162	0.571099597006333	188	44	53	50	43	167	0.598733448474381	186	65	51	43	45	162	0.566493955094991	188	58	54	57	52	152	0.52734599884859
102	202	69	44	33	48	151	0.589522164651698	190	52	40	51	46	166	0.601036269430052	202	60	48	59	34	148	0.573402417962004	202	53	58	38	42	153	0.59643062751871	186	48	35	51	44	175	0.626367299942429	180	58	43	48	48	172	0.582613701784686	176	57	51	50	42	174	0.575705238917674
103	205	52	31	50	39	159	0.640184225676454	191	66	45	49	48	155	0.557282671272309	198	64	40	44	46	155	0.589522164651698	183	47	44	52	59	166	0.571099597006333	177	61	51	42	42	175	0.584916522740357	191	55	53	48	43	160	0.578008059873345	200	56	37	36	40	166	0.647092688543466
104	173	42	46	52	37	189	0.6286701208981	204	51	41	51	43	153	0.607944732297064	196	57	46	39	41	163	0.614853195164076	189	61	43	39	33	173	0.630972941853771	201	52	44	37	35	165	0.649395509499136	190	55	40	45	34	173	0.635578583765112	187	52	32	56	42	172	0.617156016119747
105	197	58	52	37	53	153	0.575705238917674	189	54	45	51	38	167	0.603339090385723	187	67	44	54	41	160	0.56188831318365	192	57	44	50	45	160	0.584916522740357	162	57	56	44	59	180	0.538860103626943	199	41	40	42	51	164	0.635578583765112	198	53	48	40	40	162	0.619458837075417
106	202	51	42	42	41	160	0.630972941853771	174	45	54	48	44	181	0.59643062751871	170	44	60	50	42	182	0.584916522740357	189	51	53	34	44	170	0.617156016119747	183	43	45	50	41	178	0.624064478986759	177	42	47	45	48	182	0.617156016119747	184	53	43	47	28	181	0.642487046632124
107	184	48	57	41	44	171	0.598733448474381	187	66	49	50	35	163	0.575705238917674	201	49	57	42	45	153	0.591824985607369	197	46	43	38	49	165	0.630972941853771	177	63	43	45	53	171	0.566493955094991	196	59	45	45	47	156	0.584916522740357	187	53	47	50	43	167	0.591824985607369
108	189	57	42	44	40	170	0.614853195164076	185	58	59	55	32	163	0.566493955094991	192	60	43	39	43	166	0.610247553252735	169	36	55	45	48	189	0.612550374208405	195	56	47	42	45	160	0.598733448474381	194	51	45	45	48	162	0.601036269430052	174	55	50	43	45	180	0.591824985607369
109	176	55	41	54	52	173	0.571099597006333	189	55	52	56	44	158	0.559585492227979	190	48	50	50	37	168	0.610247553252735	197	54	57	39	32	162	0.617156016119747	197	39	44	44	36	172	0.66090961427749	182	46	40	60	43	174	0.601036269430052	193	51	47	48	35	167	0.619458837075417
110	196	47	36	60	30	168	0.637881404720783	210	45	43	51	54	144	0.591824985607369	178	55	44	49	30	183	0.626367299942429	163	41	44	56	43	195	0.612550374208405	176	42	50	52	45	180	0.601036269430052	187	51	49	60	46	160	0.56188831318365	183	49	58	53	39	168	0.578008059873345
111	199	53	38	57	39	158	0.605641911341393	172	55	46	46	60	175	0.559585492227979	189	51	42	46	51	166	0.598733448474381	177	54	48	44	38	181	0.612550374208405	193	59	39	64	40	156	0.571099597006333	203	55	48	53	42	148	0.580310880829016	194	64	42	40	37	165	0.614853195164076
112	191	49	49	45	49	163	0.59412780656304	194	47	50	42	37	168	0.630972941853771	198	49	50	46	31	164	0.630972941853771	181	52	50	44	46	173	0.59412780656304	185	56	59	42	49	162	0.56188831318365	193	57	49	52	38	159	0.584916522740357	191	52	43	50	44	165	0.601036269430052
113	197	69	49	37	40	156	0.587219343696028	174	64	48	43	33	182	0.603339090385723	197	50	38	53	68	149	0.554979850316638	182	42	60	53	35	173	0.598733448474381	192	61	43	45	35	166	0.612550374208405	196	68	33	47	40	160	0.603339090385723	162	57	50	57	50	181	0.543465745538284
114	178	56	46	54	43	173	0.578008059873345	175	55	60	49	44	171	0.557282671272309	178	60	64	53	39	164	0.538860103626943	186	52	47	50	35	172	0.612550374208405	191	64	48	31	47	164	0.598733448474381	183	65	49	40	43	169	0.582613701784686	181	50	51	42	59	168	0.571099597006333
115	210	37	56	47	39	151	0.624064478986759	183	59	46	59	34	168	0.580310880829016	189	51	42	51	34	172	0.626367299942429	202	67	44	32	32	161	0.633275762809442	199	56	43	42	41	160	0.617156016119747	184	45	38	50	29	185	0.663212435233161	183	57	46	52	44	168	0.578008059873345
116	166	60	40	58	42	184	0.575705238917674	184	63	41	39	51	169	0.589522164651698	174	50	50	56	46	175	0.571099597006333	191	59	38	43	40	169	0.621761658031088	183	46	48	54	38	174	0.607944732297064	201	50	48	50	42	154	0.598733448474381	184	58	45	43	44	171	0.598733448474381
117	181	61	59	39	51	164	0.552677029360967	191	57	44	56	46	158	0.568796776050662	189	55	49	43	36	170	0.614853195164076	186	56	34	48	47	172	0.610247553252735	193	48	40	58	28	170	0.635578583765112	179	61	48	49	35	175	0.591824985607369	153	51	45	57	45	198	0.580310880829016
118	193	69	54	43	39	155	0.564191134139321	182	53	53	49	50	166	0.564191134139321	196	48	44	44	32	170	0.649395509499136	197	57	42	39	46	161	0.612550374208405	186	68	49	39	42	165	0.580310880829016	180	53	58	42	39	174	0.59412780656304	194	40	56	44	56	158	0.584916522740357
119	181	75	52	47	49	158	0.522740356937248	195	66	49	53	47	148	0.541162924582614	203	43	60	53	48	145	0.566493955094991	181	51	44	42	39	181	0.630972941853771	186	59	55	44	46	162	0.566493955094991	187	52	48	55	39	166	0.589522164651698	184	59	49	45	34	173	0.605641911341393
120	167	53	44	46	39	192	0.617156016119747	202	57	52	34	44	155	0.605641911341393	188	52	50	37	44	171	0.614853195164076	179	51	59	47	36	175	0.591824985607369	173	46	48	57	47	178	0.580310880829016	190	59	50	52	45	157	0.56188831318365	198	45	48	56	37	159	0.607944732297064
121	187	52	51	63	47	157	0.545768566493955	177	63	59	57	36	166	0.541162924582614	173	51	44	51	48	180	0.589522164651698	205	38	45	35	42	165	0.667818077144502	183	54	46	49	37	174	0.607944732297064	197	41	48	47	46	162	0.617156016119747	172	75	44	42	40	178	0.573402417962004
122	186	48	48	46	39	174	0.619458837075417	187	75	50	44	43	157	0.548071387449626	192	56	55	49	42	157	0.571099597006333	197	53	43	39	41	165	0.630972941853771	166	61	43	53	39	186	0.584916522740357	197	48	42	46	40	165	0.630972941853771	182	62	47	48	39	170	0.584916522740357
123	195	50	44	47	39	165	0.621761658031088	171	54	57	50	35	181	0.584916522740357	179	54	41	51	41	178	0.605641911341393	195	46	45	52	28	170	0.642487046632124	195	53	54	52	38	157	0.582613701784686	214	51	46	44	43	144	0.612550374208405	186	54	42	48	39	173	0.614853195164076
124	177	59	53	54	55	163	0.52734599884859	187	71	38	52	43	161	0.566493955094991	180	50	52	48	46	172	0.584916522740357	177	54	38	51	28	188	0.642487046632124	197	46	48	45	37	165	0.630972941853771	179	62	51	52	44	167	0.554979850316638	186	54	55	49	37	167	0.587219343696028
125	185	57	42	50	45	168	0.589522164651698	180	64	36	51	48	171	0.578008059873345	198	48	47	46	39	162	0.621761658031088	192	52	55	48	36	163	0.59643062751871	196	52	53	59	44	150	0.557282671272309	211	51	45	46	33	152	0.633275762809442	176	46	44	54	45	180	0.601036269430052
126	204	62	55	50	39	143	0.56188831318365	182	48	57	60	47	162	0.548071387449626	200	45	47	45	47	158	0.612550374208405	186	54	37	45	45	174	0.619458837075417	190	55	47	45	41	166	0.603339090385723	194	34	49	42	38	175	0.66090961427749	203	58	42	45	27	161	0.640184225676454
127	189	47	49	47	39	170	0.617156016119747	192	50	52	44	34	168	0.621761658031088	197	53	52	42	31	164	0.626367299942429	187	63	43	52	51	159	0.554979850316638	188	59	51	45	33	168	0.603339090385723	194	57	44	62	48	151	0.550374208405296	181	52	47	53	42	172	0.589522164651698
128	184	45	46	64	48	165	0.568796776050662	182	52	60	49	39	168	0.575705238917674	196	50	45	45	44	162	0.612550374208405	196	50	46	46	38	164	0.621761658031088	180	51	45	53	38	177	0.605641911341393	173	45	40	51	30	194	0.654001151410478	188	50	53	46	41	167	0.598733448474381
129	200	50	44	59	45	151	0.580310880829016	200	42	39	54	36	165	0.642487046632124	175	66	42	46	44	176	0.580310880829016	183	57	44	41	36	178	0.626367299942429	186	57	46	44	33	174	0.621761658031088	187	43	43	37	33	185	0.677029360967185	192	57	38	47	37	169	0.624064478986759
130	181	63	42	53	34	173	0.59412780656304	202	55	58	51	48	142	0.548071387449626	178	51	47	45	43	179	0.607944732297064	191	55	41	43	39	170	0.626367299942429	166	59	41	48	54	183	0.571099597006333	193	58	48	31	38	170	0.633275762809442	184	59	49	50	39	168	0.582613701784686
131	184	64	42	49	38	170	0.591824985607369	188	45	56	49	38	168	0.603339090385723	204	58	50	40	42	151	0.598733448474381	194	53	64	36	42	159	0.587219343696028	195	63	57	47	53	145	0.52964881980426	195	45	58	48	46	157	0.582613701784686	176	64	48	46	43	174	0.573402417962004
132	182	63	51	53	43	163	0.552677029360967	182	60	62	46	44	162	0.548071387449626	180	46	50	56	47	171	0.578008059873345	164	39	46	50	42	198	0.6286701208981	180	52	42	41	41	182	0.630972941853771	168	49	65	54	37	180	0.564191134139321	180	53	40	60	32	178	0.610247553252735
133	171	66	53	57	40	171	0.538860103626943	201	57	49	52	35	153	0.591824985607369	206	49	24	41	50	162	0.658606793321819	180	46	47	48	34	183	0.633275762809442	187	50	48	40	43	173	0.619458837075417	164	62	57	52	42	180	0.545768566493955	183	56	51	54	45	164	0.56188831318365
134	213	63	44	37	38	146	0.617156016119747	185	60	53	48	44	163	0.564191134139321	177	51	52	46	49	174	0.580310880829016	182	59	55	49	37	168	0.575705238917674	200	55	49	42	40	157	0.607944732297064	180	59	43	58	44	168	0.566493955094991	182	51	49	59	45	166	0.566493955094991
135	189	57	45	41	41	169	0.612550374208405	184	63	49	29	33	179	0.635578583765112	180	48	48	57	43	172	0.584916522740357	194	49	47	46	34	168	0.630972941853771	195	51	61	52	33	157	0.582613701784686	184	59	38	43	38	177	0.626367299942429	183	53	50	46	41	172	0.598733448474381
136	203	61	54	45	51	142	0.550374208405296	192	61	44	41	37	167	0.614853195164076	186	47	46	40	43	176	0.630972941853771	181	51	48	45	36	179	0.621761658031088	187	69	60	48	46	152	0.522740356937248	190	53	38	43	46	170	0.621761658031088	195	65	42	44	47	156	0.580310880829016
137	185	51	57	46	40	168	0.589522164651698	182	68	55	38	44	166	0.564191134139321	199	49	46	29	40	169	0.658606793321819	184	53	37	42	50	175	0.617156016119747	177	74	58	46	41	164	0.531951640759931	197	69	38	41	49	155	0.582613701784686	179	71	52	45	38	168	0.56188831318365
138	188	55	62	51	39	159	0.559585492227979	186	46	48	44	37	177	0.633275762809442	193	37	49	47	33	174	0.654001151410478	193	57	47	35	41	167	0.621761658031088	186	52	50	36	46	172	0.612550374208405	182	59	51	55	39	166	0.566493955094991	184	61	48	49	38	168	0.584916522740357
139	192	51	48	46	50	161	0.587219343696028	186	45	41	47	36	180	0.647092688543466	201	42	39	38	48	166	0.651698330454807	188	52	31	45	34	181	0.663212435233161	183	54	48	40	30	181	0.640184225676454	211	54	44	40	34	153	0.640184225676454	185	52	62	40	34	171	0.603339090385723
140	169	66	50	53	45	174	0.543465745538284	190	59	50	42	54	158	0.564191134139321	190	52	43	42	34	175	0.642487046632124	179	55	38	40	54	178	0.605641911341393	196	52	44	55	33	162	0.612550374208405	187	54	50	41	43	169	0.603339090385723	185	53	49	45	31	176	0.626367299942429
141	177	51	52	44	39	180	0.607944732297064	190	64	48	54	50	152	0.538860103626943	202	47	39	46	34	165	0.654001151410478	195	59	40	38	39	167	0.630972941853771	202	58	38	36	42	161	0.635578583765112	189	57	43	40	38	172	0.626367299942429	174	62	38	49	46	179	0.587219343696028
142	182	60	54	48	40	167	0.571099597006333	193	60	46	45	48	158	0.578008059873345	203	53	60	30	48	152	0.59643062751871	179	41	49	38	40	187	0.649395509499136	171	54	61	59	42	171	0.538860103626943	215	45	36	47	49	147	0.6286701208981	186	63	43	48	49	163	0.568796776050662
143	185	64	54	55	49	154	0.525043177892919	191	47	52	50	35	167	0.612550374208405	176	47	51	37	45	184	0.621761658031088	181	43	54	56	27	179	0.621761658031088	195	62	53	46	42	154	0.568796776050662	170	52	45	43	51	185	0.59643062751871	177	67	43	40	50	173	0.575705238917674
144	186	53	52	55	48	160	0.557282671272309	179	55	41	41	57	174	0.589522164651698	181	53	41	63	49	166	0.56188831318365	175	60	37	46	42	183	0.610247553252735	185	51	57	54	45	162	0.559585492227979	190	55	46	45	54	160	0.575705238917674	196	44	53	41	41	165	0.624064478986759
145	193	55	44	51	33	166	0.614853195164076	174	64	45	59	46	169	0.543465745538284	181	60	45	58	39	168	0.571099597006333	171	41	39	58	42	189	0.621761658031088	198	51	41	40	35	169	0.651698330454807	178	58	38	41	47	180	0.612550374208405	179	62	47	55	38	170	0.571099597006333
146	189	39	42	46	52	172	0.624064478986759	201	52	62	44	40	150	0.580310880829016	175	53	45	48	46	179	0.59412780656304	175	51	44	58	35	181	0.603339090385723	181	47	51	41	36	182	0.633275762809442	187	44	54	31	42	178	0.642487046632124	182	48	66	48	39	168	0.573402417962004
147	191	48	45	34	54	169	0.619458837075417	164	64	34	57	48	185	0.568796776050662	192	62	42	49	35	164	0.603339090385723	195	51	47	44	39	165	0.619458837075417	193	51	45	46	41	166	0.614853195164076	185	48	57	51	44	165	0.575705238917674	177	68	42	56	37	172	0.568796776050662
148	192	62	56	38	40	160	0.584916522740357	179	65	55	41	55	163	0.538860103626943	204	57	37	43	40	158	0.6286701208981	197	50	50	38	36	166	0.635578583765112	183	50	53	65	50	158	0.534254461715602	184	45	51	38	51	174	0.610247553252735	178	62	50	50	45	169	0.559585492227979
149	185	44	39	36	33	189	0.686240644789868	175	58	56	56	40	170	0.552677029360967	205	60	41	43	38	154	0.617156016119747	183	46	36	43	39	185	0.658606793321819	206	53	60	47	42	143	0.571099597006333	202	56	39	48	49	152	0.59412780656304	167	53	52	40	49	186	0.589522164651698
150	176	66	48	53	34	174	0.573402417962004	184	42	63	53	43	166	0.573402417962004	199	43	51	47	28	167	0.647092688543466	188	53	51	32	32	178	0.649395509499136	188	41	49	40	24	185	0.681635002878526	191	39	48	62	49	160	0.580310880829016	188	62	54	40	34	167	0.598733448474381
151	175	60	52	55	49	167	0.538860103626943	188	69	50	57	45	152	0.52734599884859	192	53	59	42	33	165	0.605641911341393	183	62	38	58	32	172	0.598733448474381	184	58	39	44	43	174	0.612550374208405	184	52	44	54	46	168	0.584916522740357	188	72	55	48	41	154	0.538860103626943
152	191	53	39	45	38	172	0.633275762809442	196	56	46	34	39	167	0.633275762809442	189	61	33	53	32	172	0.624064478986759	181	48	39	51	48	176	0.607944732297064	187	44	47	60	43	166	0.589522164651698	183	53	53	60	43	163	0.554979850316638	173	42	57	58	42	178	0.578008059873345
153	187	39	50	49	44	172	0.617156016119747	196	44	49	48	45	161	0.607944732297064	181	45	56	38	41	179	0.621761658031088	181	50	53	36	31	184	0.644789867587795	192	45	47	44	35	173	0.642487046632124	186	48	57	41	29	177	0.633275762809442	197	57	38	53	43	158	0.59643062751871
154	181	50	54	49	50	168	0.568796776050662	197	51	34	44	48	165	0.6286701208981	197	43	40	46	47	165	0.630972941853771	197	61	36	37	46	163	0.621761658031088	194	54	39	39	48	166	0.621761658031088	197	45	43	52	52	157	0.59412780656304	186	64	51	51	40	161	0.56188831318365
155	171	56	51	54	57	170	0.534254461715602	184	64	56	39	46	164	0.564191134139321	197	53	40	49	43	161	0.610247553252735	193	60	41	38	41	167	0.621761658031088	172	51	39	55	50	181	0.587219343696028	175	43	43	40	46	189	0.640184225676454	196	47	54	35	32	170	0.649395509499136
156	203	53	40	39	48	157	0.621761658031088	200	51	42	45	43	160	0.619458837075417	193	45	45	57	38	165	0.610247553252735	193	49	44	44	51	163	0.603339090385723	178	55	47	50	37	178	0.601036269430052	174	44	42	56	42	184	0.612550374208405	180	48	44	49	34	183	0.633275762809442
157	198	51	50	46	41	158	0.603339090385723	176	44	55	49	43	179	0.59643062751871	187	52	37	48	33	178	0.644789867587795	192	50	49	40	42	168	0.619458837075417	197	67	48	29	32	165	0.630972941853771	201	53	35	45	37	164	0.644789867587795	180	42	48	50	41	180	0.619458837075417
158	183	40	53	50	48	172	0.59643062751871	210	67	41	42	42	144	0.59412780656304	194	59	52	53	39	155	0.568796776050662	187	58	49	47	46	163	0.575705238917674	181	63	39	42	42	176	0.607944732297064	176	64	39	40	41	182	0.612550374208405	185	54	49	38	50	170	0.59643062751871
159	186	58	49	57	54	155	0.534254461715602	177	69	44	39	44	175	0.584916522740357	188	52	41	45	45	171	0.614853195164076	194	43	34	45	42	174	0.658606793321819	213	39	36	35	40	162	0.690846286701209	184	63	42	57	42	164	0.566493955094991	194	59	41	43	48	161	0.59643062751871
160	196	54	53	42	41	159	0.598733448474381	184	60	51	39	49	167	0.578008059873345	166	52	47	54	50	183	0.568796776050662	188	65	45	37	50	164	0.582613701784686	194	54	52	35	35	168	0.630972941853771	191	53	49	46	39	166	0.605641911341393	189	64	50	55	31	161	0.575705238917674
161	201	57	34	40	53	157	0.612550374208405	185	68	49	42	41	165	0.575705238917674	193	63	49	33	43	163	0.603339090385723	189	58	36	43	43	171	0.621761658031088	187	40	47	39	37	182	0.66090961427749	179	52	44	44	39	182	0.624064478986759	179	65	47	46	34	175	0.59412780656304
162	192	53	39	46	48	165	0.607944732297064	160	61	57	50	42	185	0.552677029360967	204	55	37	47	45	154	0.612550374208405	190	43	48	41	46	171	0.626367299942429	198	54	49	37	42	161	0.617156016119747	181	58	54	53	41	166	0.56188831318365	182	59	36	43	47	176	0.610247553252735
163	196	48	60	48	46	153	0.571099597006333	188	69	55	54	41	153	0.531951640759931	205	55	49	40	39	154	0.614853195164076	180	50	40	38	49	182	0.6286701208981	193	63	54	39	35	162	0.59643062751871	185	55	36	50	51	169	0.59412780656304	206	49	55	40	46	149	0.598733448474381
164	185	43	45	49	43	175	0.621761658031088	173	50	56	59	49	170	0.543465745538284	199	62	43	45	38	157	0.603339090385723	187	58	39	46	37	173	0.621761658031088	194	62	58	43	32	159	0.587219343696028	187	52	52	55	41	163	0.575705238917674	178	54	49	56	45	170	0.566493955094991
165	196	61	47	56	40	152	0.566493955094991	194	57	53	52	61	145	0.522740356937248	196	46	55	26	35	173	0.663212435233161	172	34	49	47	48	189	0.626367299942429	177	57	49	58	39	172	0.568796776050662	187	55	49	43	45	167	0.59412780656304	194	49	58	41	38	163	0.607944732297064
166	183	53	50	47	48	168	0.580310880829016	185	58	47	46	53	163	0.566493955094991	172	46	61	46	39	182	0.59412780656304	185	42	42	41	46	180	0.642487046632124	193	44	55	47	37	166	0.614853195164076	179	45	50	44	39	182	0.626367299942429	198	60	45	38	39	161	0.617156016119747
167	186	52	59	37	34	173	0.617156016119747	196	46	52	47	41	161	0.607944732297064	192	60	43	40	35	169	0.626367299942429	189	57	41	45	43	168	0.607944732297064	186	59	42	49	53	163	0.568796776050662	189	54	49	46	36	169	0.610247553252735	186	56	39	50	48	168	0.591824985607369
168	183	44	44	42	45	180	0.633275762809442	187	72	60	34	34	163	0.575705238917674	167	57	63	49	43	177	0.548071387449626	192	56	38	39	31	176	0.658606793321819	184	56	45	54	47	165	0.571099597006333	167	46	57	48	54	181	0.564191134139321	188	54	47	45	36	171	0.617156016119747
169	197	51	64	58	46	144	0.531951640759931	188	54	43	56	47	162	0.575705238917674	189	51	45	38	42	173	0.630972941853771	187	44	47	50	36	175	0.6286701208981	185	59	54	51	46	160	0.552677029360967	182	44	33	47	51	181	0.633275762809442	177	55	60	48	38	173	0.573402417962004
170	197	41	58	55	46	153	0.575705238917674	188	63	44	47	33	169	0.605641911341393	184	50	49	57	40	168	0.584916522740357	196	46	48	44	33	169	0.642487046632124	175	59	57	43	40	176	0.578008059873345	183	54	59	50	37	167	0.575705238917674	187	45	60	37	52	166	0.589522164651698
171	190	58	44	47	53	159	0.571099597006333	209	58	33	51	52	144	0.589522164651698	187	47	41	41	43	177	0.640184225676454	198	52	52	44	35	161	0.614853195164076	188	47	54	36	40	174	0.6286701208981	195	53	35	56	29	169	0.637881404720783	203	60	58	46	28	151	0.59412780656304
172	207	42	39	44	41	160	0.654001151410478	191	59	50	45	42	161	0.584916522740357	196	41	44	42	32	175	0.670120898100173	182	42	64	48	26	178	0.621761658031088	201	53	48	47	47	152	0.587219343696028	195	55	42	48	36	165	0.619458837075417	185	49	64	39	36	171	0.603339090385723
173	178	49	46	48	47	177	0.598733448474381	181	51	46	24	42	188	0.66090961427749	197	60	44	58	35	155	0.582613701784686	198	42	42	52	46	161	0.617156016119747	184	48	43	42	35	182	0.649395509499136	190	41	50	59	51	160	0.573402417962004	194	54	65	40	37	158	0.584916522740357
174	172	52	48	37	48	186	0.610247553252735	180	43	58	40	43	178	0.612550374208405	190	56	56	44	36	164	0.59412780656304	195	52	43	46	43	163	0.612550374208405	172	52	51	38	38	189	0.624064478986759	198	50	47	52	43	156	0.59412780656304	185	55	50	47	28	175	0.621761658031088
175	191	51	43	40	33	176	0.651698330454807	199	58	48	54	54	144	0.543465745538284	187	46	46	47	39	174	0.626367299942429	184	48	58	58	39	165	0.568796776050662	177	71	56	40	39	170	0.56188831318365	197	59	51	37	39	160	0.607944732297064	187	54	47	41	32	176	0.635578583765112
176	202	69	49	40	38	150	0.584916522740357	191	45	51	44	42	168	0.617156016119747	185	60	47	47	36	170	0.598733448474381	194	61	44	58	33	158	0.584916522740357	192	59	57	49	35	158	0.575705238917674	198	48	47	41	41	164	0.6286701208981	198	43	60	40	44	159	0.605641911341393
177	185	52	58	35	41	172	0.607944732297064	169	69	66	40	46	171	0.52734599884859	189	52	39	52	43	168	0.607944732297064	169	50	40	50	33	195	0.637881404720783	191	45	39	58	35	171	0.6286701208981	189	61	46	35	44	168	0.607944732297064	188	62	39	34	46	172	0.619458837075417
178	179	66	49	67	50	155	0.502014968336212	173	60	51	45	43	178	0.578008059873345	189	48	50	36	43	173	0.6286701208981	196	51	46	41	55	158	0.591824985607369	190	59	39	35	34	177	0.651698330454807	202	50	46	50	33	159	0.624064478986759	206	63	55	40	44	143	0.571099597006333
179	204	57	48	48	39	150	0.59412780656304	179	61	51	40	58	166	0.552677029360967	183	46	37	49	33	185	0.656303972366149	214	54	36	58	35	145	0.614853195164076	182	52	48	48	46	171	0.589522164651698	192	66	49	48	39	157	0.571099597006333	202	41	41	55	46	157	0.614853195164076
180	196	57	62	38	44	154	0.573402417962004	175	65	42	53	46	172	0.56188831318365	209	50	47	51	41	147	0.601036269430052	188	41	58	42	46	169	0.605641911341393	172	56	53	48	30	185	0.605641911341393	194	50	44	35	43	170	0.640184225676454	186	52	50	46	47	167	0.587219343696028
181	195	57	55	53	39	153	0.566493955094991	191	56	36	39	45	171	0.630972941853771	186	59	43	36	32	179	0.644789867587795	198	52	35	48	48	161	0.614853195164076	198	55	55	43	31	160	0.612550374208405	175	59	48	36	45	181	0.603339090385723	162	56	55	37	59	185	0.559585492227979
182	179	68	46	46	41	171	0.573402417962004	183	45	64	56	45	162	0.552677029360967	186	34	59	45	43	174	0.619458837075417	181	67	33	36	35	184	0.642487046632124	180	56	49	56	37	171	0.580310880829016	191	51	32	36	39	180	0.672423719055843	176	65	48	55	39	171	0.559585492227979
183	201	63	35	38	36	163	0.640184225676454	194	61	47	48	37	160	0.591824985607369	206	52	52	36	35	157	0.633275762809442	179	50	44	47	39	181	0.621761658031088	207	55	40	63	30	149	0.603339090385723	177	56	40	48	51	176	0.587219343696028	181	54	51	48	30	178	0.614853195164076
184	192	50	56	46	39	163	0.59643062751871	202	46	37	51	48	157	0.617156016119747	181	59	56	43	40	170	0.580310880829016	190	44	56	39	35	173	0.635578583765112	175	54	38	35	43	190	0.644789867587795	198	57	47	34	40	163	0.626367299942429	169	56	61	60	28	179	0.564191134139321
185	192	47	62	63	42	151	0.543465745538284	190	55	49	37	49	165	0.598733448474381	215	47	45	48	29	151	0.647092688543466	201	48	38	37	38	169	0.665515256188831	205	50	43	47	35	158	0.633275762809442	186	66	54	44	49	158	0.545768566493955	190	57	50	62	41	155	0.552677029360967
186	185	74	43	48	43	161	0.557282671272309	203	56	36	42	40	160	0.635578583765112	174	55	52	40	48	179	0.587219343696028	184	41	35	51	37	184	0.658606793321819	191	66	35	59	35	162	0.587219343696028	178	56	66	42	39	171	0.568796776050662	181	52	54	60	40	166	0.56188831318365
187	186	79	38	45	35	166	0.582613701784686	207	66	52	44	36	144	0.580310880829016	187	52	42	46	57	165	0.582613701784686	184	60	39	60	26	174	0.610247553252735	179	41	60	52	54	168	0.559585492227979	176	57	45	51	45	175	0.580310880829016	173	60	53	41	47	177	0.573402417962004
188	183	64	39	39	34	179	0.630972941853771	174	62	39	55	45	176	0.573402417962004	176	67	51	53	41	168	0.548071387449626	185	48	56	54	48	162	0.56188831318365	182	47	61	53	42	167	0.568796776050662	184	55	53	45	37	171	0.598733448474381	190	43	45	40	58	167	0.607944732297064
189	184	56	52	46	44	167	0.580310880829016	190	64	47	41	46	161	0.580310880829016	175	50	59	51	28	181	0.603339090385723	195	42	42	33	33	180	0.690846286701209	183	50	58	39	30	179	0.6286701208981	176	62	55	54	62	158	0.499712147380541	179	37	62	45	44	177	0.603339090385723
190	197	62	45	30	48	161	0.610247553252735	178	55	54	47	53	168	0.554979850316638	196	62	41	46	38	161	0.605641911341393	185	55	42	33	37	182	0.651698330454807	173	64	59	40	43	174	0.56188831318365	183	45	41	60	36	176	0.617156016119747	178	54	52	51	39	174	0.584916522740357
191	192	54	55	43	48	158	0.575705238917674	185	51	57	40	49	167	0.582613701784686	186	53	37	50	44	172	0.612550374208405	192	49	50	54	43	160	0.584916522740357	185	34	49	43	41	182	0.651698330454807	194	52	50	52	36	161	0.598733448474381	192	44	39	54	30	175	0.651698330454807
192	176	60	37	35	38	189	0.644789867587795	173	60	35	48	28	192	0.642487046632124	204	40	50	46	45	156	0.619458837075417	175	53	43	56	45	177	0.582613701784686	195	49	36	54	53	159	0.59412780656304	174	53	46	46	46	181	0.59643062751871	178	51	39	51	45	179	0.607944732297064
193	186	61	50	59	61	149	0.504317789291883	179	63	46	68	47	159	0.520437535981577	167	53	55	49	58	176	0.541162924582614	200	55	37	39	41	164	0.640184225676454	203	53	61	56	41	142	0.550374208405296	196	56	47	53	44	154	0.575705238917674	196	65	40	42	43	159	0.598733448474381
194	192	52	44	41	38	171	0.633275762809442	202	58	48	50	34	153	0.598733448474381	187	55	44	54	39	167	0.59412780656304	179	53	52	41	46	175	0.59412780656304	180	47	44	60	35	177	0.607944732297064	190	60	40	38	48	167	0.607944732297064	176	48	46	53	36	183	0.614853195164076
195	185	66	41	50	34	170	0.59643062751871	193	58	53	54	47	151	0.548071387449626	192	48	42	38	40	174	0.649395509499136	192	59	45	44	43	163	0.59643062751871	201	52	44	46	38	159	0.621761658031088	189	50	49	50	51	161	0.575705238917674	184	58	61	38	42	167	0.578008059873345
196	191	48	36	48	42	172	0.635578583765112	166	49	49	45	42	192	0.610247553252735	183	54	44	54	51	166	0.568796776050662	181	52	49	45	38	177	0.612550374208405	197	53	51	44	44	157	0.59412780656304	196	43	41	46	38	170	0.649395509499136	179	56	51	39	44	176	0.598733448474381
197	189	50	56	53	36	164	0.587219343696028	175	55	48	49	50	174	0.571099597006333	185	56	45	40	57	166	0.580310880829016	188	43	40	39	38	182	0.667818077144502	187	54	53	48	38	167	0.591824985607369	197	46	49	61	47	152	0.568796776050662	187	52	43	60	41	165	0.584916522740357
198	161	70	47	47	49	183	0.545768566493955	195	56	38	53	56	154	0.568796776050662	183	60	47	36	40	176	0.614853195164076	205	52	44	51	49	147	0.584916522740357	199	57	52	56	37	150	0.571099597006333	187	40	54	46	30	178	0.644789867587795	194	56	45	52	39	160	0.59412780656304
199	191	45	45	41	39	174	0.644789867587795	193	60	47	45	35	164	0.605641911341393	185	29	52	48	44	179	0.637881404720783	190	53	49	39	35	172	0.630972941853771	171	59	49	59	41	175	0.557282671272309	198	54	61	51	38	150	0.566493955094991	192	63	50	48	30	163	0.59643062751871
200	176	48	41	49	44	183	0.617156016119747	176	63	58	53	39	168	0.545768566493955	185	53	46	41	42	174	0.617156016119747	199	49	42	38	43	165	0.640184225676454	183	46	44	43	42	180	0.633275762809442	184	52	49	41	51	170	0.591824985607369	186	58	50	40	50	165	0.580310880829016
[truncated: 651 more columns]
