# Supplementary material for: Experimental benchmarking of quantum state overlap estimation strategies with photonic systems
Source: Light Sci Appl. 2025 Feb 12;14:83. doi: 10.1038/s41377-025-01755-8 (PMC11814415; doi:10.1038/s41377-025-01755-8)
Supplement: Supplementary file 3 — Dataset all [file 41377_2025_1755_MOESM3_ESM.zip › overlap_estimation_data/4_OST_data/OST_c07.csv]

Data No.	Pass1_Counts (m =1)	Fail1_Counts (m =1)	Fail2_Counts (m =1)	Fail3_Counts (m =1)	Fail4_Counts (m =1)	Pass2_Counts (m =1)	Estimated overlaps (m =1)	Pass1_Counts (m =2)	Fail1_Counts (m =2)	Fail2_Counts (m =2)	Fail3_Counts (m =2)	Fail4_Counts (m =2)	Pass2_Counts (m =2)	Estimated overlaps (m =2)	Pass1_Counts (m =3)	Fail1_Counts (m =3)	Fail2_Counts (m =3)	Fail3_Counts (m =3)	Fail4_Counts (m =3)	Pass2_Counts (m =3)	Estimated overlaps (m =3)	Pass1_Counts (m =4)	Fail1_Counts (m =4)	Fail2_Counts (m =4)	Fail3_Counts (m =4)	Fail4_Counts (m =4)	Pass2_Counts (m =4)	Estimated overlaps (m =4)	Pass1_Counts (m =5)	Fail1_Counts (m =5)	Fail2_Counts (m =5)	Fail3_Counts (m =5)	Fail4_Counts (m =5)	Pass2_Counts (m =5)	Estimated overlaps (m =5)	Pass1_Counts (m =6)	Fail1_Counts (m =6)	Fail2_Counts (m =6)	Fail3_Counts (m =6)	Fail4_Counts (m =6)	Pass2_Counts (m =6)	Estimated overlaps (m =6)	Pass1_Counts (m =7)	Fail1_Counts (m =7)	Fail2_Counts (m =7)	Fail3_Counts (m =7)	Fail4_Counts (m =7)	Pass2_Counts (m =7)	Estimated overlaps (m =7)
1	178	37	30	37	40	200	0.704663212435233	199	36	42	42	28	177	0.69545192861255	193	28	32	34	29	196	0.753022452504318	204	30	36	30	39	179	0.725388601036269	186	40	35	25	32	198	0.732297063903282	193	38	48	23	35	185	0.704663212435233	173	48	52	37	50	184	0.605641911341393
2	174	43	38	38	40	197	0.670120898100173	187	33	45	33	37	189	0.69545192861255	192	27	41	35	32	191	0.725388601036269	201	46	29	33	26	182	0.72769142199194	168	27	48	16	38	218	0.739205526770294	177	36	36	46	35	197	0.683937823834197	178	33	35	27	30	210	0.748416810592976
3	180	44	32	36	45	192	0.674726540011514	192	44	31	39	38	182	0.686240644789868	186	25	31	20	37	208	0.776050662061025	167	43	45	42	33	202	0.66090961427749	193	29	34	18	30	202	0.780656303972366	185	41	35	20	48	193	0.704663212435233	195	37	35	28	37	187	0.720782959124928
4	178	36	46	37	31	197	0.690846286701209	187	31	39	26	36	197	0.732297063903282	204	26	29	29	25	192	0.785261945883708	180	41	28	45	42	192	0.677029360967185	164	47	30	40	40	208	0.674726540011514	181	47	34	27	38	196	0.700057570523892	188	43	38	28	42	187	0.688543465745538
5	176	41	31	32	33	206	0.720782959124928	183	49	28	28	31	199	0.723085780080599	178	23	39	25	29	214	0.769142199194013	178	37	26	35	37	205	0.725388601036269	186	42	38	29	29	195	0.718480138169257	174	45	47	38	38	192	0.649395509499136	183	32	32	31	45	197	0.713874496257916
6	180	36	47	36	40	191	0.670120898100173	194	45	21	33	26	194	0.748416810592976	197	38	29	23	36	190	0.746113989637306	177	42	46	36	30	196	0.681635002878526	186	32	36	34	41	193	0.706966033390904	182	40	41	32	29	197	0.709268854346574	163	49	54	33	31	204	0.651698330454807
7	203	38	34	44	38	170	0.681635002878526	194	31	45	32	18	193	0.746113989637306	160	34	42	27	39	219	0.709268854346574	185	39	45	26	41	190	0.688543465745538	181	39	47	26	34	196	0.700057570523892	189	43	45	28	37	185	0.683937823834197	182	29	39	42	34	196	0.704663212435233
8	186	42	39	42	29	188	0.686240644789868	183	40	37	35	36	193	0.69545192861255	178	34	26	31	35	209	0.746113989637306	186	46	38	31	33	190	0.69545192861255	192	43	35	20	30	194	0.741508347725964	178	45	45	27	37	195	0.681635002878526	193	34	40	37	31	186	0.709268854346574
9	197	38	29	38	31	185	0.723085780080599	179	27	50	26	42	199	0.702360391479563	176	41	30	27	26	212	0.750719631548647	190	35	41	31	33	190	0.713874496257916	189	37	32	38	37	189	0.704663212435233	183	44	42	32	35	191	0.683937823834197	194	40	48	39	25	180	0.686240644789868
10	176	38	37	30	34	205	0.716177317213587	178	46	31	26	27	207	0.736902705814623	189	36	39	21	34	196	0.736902705814623	187	35	40	27	31	197	0.729994242947611	196	31	29	38	31	190	0.739205526770294	177	40	41	34	37	197	0.686240644789868	194	32	51	28	29	186	0.713874496257916
11	198	34	40	30	39	181	0.706966033390904	188	40	32	42	30	190	0.704663212435233	187	43	38	39	26	190	0.700057570523892	171	37	44	30	27	210	0.718480138169257	208	31	35	34	34	175	0.72769142199194	172	36	36	26	44	207	0.709268854346574	186	33	37	40	35	192	0.702360391479563
12	181	37	42	35	35	195	0.69314910765688	186	31	42	36	31	194	0.713874496257916	191	35	38	32	34	190	0.716177317213587	199	39	30	35	30	184	0.72769142199194	195	35	32	24	40	190	0.734599884858952	189	42	35	26	43	188	0.700057570523892	184	41	34	26	42	195	0.706966033390904
13	172	37	50	26	38	203	0.688543465745538	176	28	34	31	46	205	0.716177317213587	198	42	37	31	34	180	0.704663212435233	185	31	45	38	32	192	0.700057570523892	167	36	43	23	36	214	0.718480138169257	183	46	46	32	32	189	0.677029360967185	185	41	33	32	33	196	0.716177317213587
14	182	44	38	36	37	191	0.679332181922855	186	32	46	33	36	191	0.697754749568221	184	33	32	34	31	201	0.736902705814623	176	42	35	31	39	201	0.697754749568221	198	37	32	30	39	183	0.718480138169257	176	35	47	47	35	192	0.658606793321819	186	43	23	43	39	190	0.69545192861255
15	187	42	37	28	35	192	0.709268854346574	193	31	32	41	29	191	0.729994242947611	171	41	24	24	24	223	0.776050662061025	190	34	46	35	34	186	0.69314910765688	189	36	33	31	33	195	0.729994242947611	172	43	51	29	33	200	0.677029360967185	177	35	32	34	43	201	0.704663212435233
16	191	39	47	41	31	180	0.672423719055843	197	17	55	38	39	179	0.69314910765688	187	31	39	36	33	194	0.716177317213587	199	41	32	35	46	174	0.681635002878526	202	26	33	29	24	192	0.778353483016695	174	31	39	32	32	209	0.72769142199194	195	45	43	34	30	179	0.686240644789868
17	188	36	35	22	34	199	0.743811168681635	186	31	41	43	44	185	0.670120898100173	182	46	33	28	30	200	0.720782959124928	173	35	37	25	32	213	0.739205526770294	189	37	37	38	30	190	0.709268854346574	171	46	51	38	34	195	0.647092688543466	199	41	37	36	26	181	0.713874496257916
18	168	47	45	33	36	202	0.665515256188831	190	51	27	34	29	190	0.711571675302245	188	38	38	25	37	193	0.718480138169257	175	41	36	36	39	199	0.686240644789868	196	41	31	28	27	191	0.743811168681635	178	49	35	32	33	198	0.69314910765688	191	42	33	31	36	188	0.709268854346574
19	178	45	53	27	39	190	0.658606793321819	199	45	43	35	35	172	0.672423719055843	213	31	23	32	27	181	0.776050662061025	190	26	42	37	28	194	0.729994242947611	185	32	39	15	42	201	0.741508347725964	199	29	49	31	29	182	0.718480138169257	194	33	34	28	29	194	0.750719631548647
20	190	32	49	34	37	184	0.686240644789868	176	41	25	26	41	208	0.729994242947611	212	30	32	32	27	178	0.757628094415659	189	37	41	42	38	182	0.672423719055843	183	29	41	32	30	201	0.732297063903282	194	36	33	35	33	188	0.720782959124928	197	33	49	43	37	172	0.663212435233161
21	200	44	43	31	40	171	0.672423719055843	170	54	38	31	45	196	0.649395509499136	187	39	31	25	28	202	0.753022452504318	188	33	35	37	36	192	0.711571675302245	200	28	33	34	35	185	0.736902705814623	175	36	38	37	39	200	0.690846286701209	190	37	38	33	33	190	0.711571675302245
22	185	48	36	30	40	188	0.681635002878526	194	50	38	38	30	178	0.677029360967185	191	30	28	26	35	200	0.762233736327001	194	39	40	33	18	191	0.736902705814623	192	31	42	28	26	195	0.743811168681635	183	41	47	37	38	186	0.66090961427749	184	42	31	40	25	197	0.718480138169257
23	203	38	43	41	34	169	0.677029360967185	182	41	44	35	32	192	0.686240644789868	180	35	23	16	31	218	0.79447322970639	197	35	38	27	28	189	0.741508347725964	180	35	37	25	35	204	0.732297063903282	179	43	36	39	32	196	0.690846286701209	190	36	28	37	38	191	0.716177317213587
24	177	45	45	28	38	195	0.677029360967185	181	40	34	45	33	193	0.686240644789868	196	32	35	45	30	183	0.709268854346574	178	46	37	36	31	197	0.690846286701209	190	27	32	29	32	200	0.75993091537133	190	51	49	35	40	173	0.633275762809442	194	44	40	27	40	181	0.688543465745538
25	181	28	29	34	35	206	0.746113989637306	173	31	38	34	43	204	0.700057570523892	196	29	34	28	28	195	0.762233736327001	182	33	55	29	35	192	0.686240644789868	192	41	48	34	37	178	0.667818077144502	174	29	40	33	39	206	0.711571675302245	172	36	46	32	37	203	0.688543465745538
26	189	40	34	37	25	193	0.723085780080599	165	54	41	34	34	204	0.66090961427749	204	31	31	26	25	190	0.776050662061025	191	32	25	35	37	195	0.739205526770294	190	38	37	25	32	194	0.732297063903282	189	32	41	29	40	190	0.709268854346574	176	27	34	42	37	204	0.713874496257916
27	185	40	51	31	36	186	0.672423719055843	187	37	42	30	48	185	0.674726540011514	189	37	38	31	35	191	0.711571675302245	178	33	46	27	33	203	0.716177317213587	191	32	32	34	33	194	0.734599884858952	184	34	47	34	41	188	0.677029360967185	184	38	37	27	46	192	0.69545192861255
28	213	31	42	39	29	167	0.711571675302245	182	39	47	43	36	186	0.656303972366149	191	30	38	24	28	199	0.75993091537133	192	43	33	20	44	188	0.713874496257916	183	38	34	23	33	203	0.741508347725964	161	36	45	28	35	217	0.704663212435233	211	45	43	32	35	162	0.679332181922855
29	206	42	39	34	37	168	0.686240644789868	179	37	31	19	32	212	0.762233736327001	186	37	29	26	24	206	0.769142199194013	192	27	35	33	44	189	0.716177317213587	200	27	32	25	39	189	0.753022452504318	194	32	37	26	43	187	0.718480138169257	189	37	40	35	37	187	0.69314910765688
30	175	39	40	29	41	201	0.69314910765688	192	42	49	26	40	180	0.674726540011514	200	25	34	35	34	186	0.741508347725964	175	34	36	35	27	209	0.732297063903282	184	39	41	36	26	195	0.709268854346574	201	31	42	32	29	182	0.72769142199194	166	34	40	36	40	209	0.690846286701209
31	171	41	36	33	31	209	0.711571675302245	192	49	46	38	37	173	0.644789867587795	207	39	27	22	33	183	0.757628094415659	192	30	46	32	28	190	0.723085780080599	216	26	30	28	26	179	0.782959124928037	181	39	47	23	40	195	0.69314910765688	181	38	33	30	42	198	0.706966033390904
32	177	41	45	30	35	198	0.688543465745538	194	49	34	31	41	179	0.679332181922855	176	30	43	32	26	209	0.734599884858952	190	49	36	32	34	185	0.688543465745538	190	34	46	40	36	182	0.677029360967185	184	35	49	36	28	192	0.69545192861255	185	35	43	28	42	191	0.69545192861255
33	200	49	35	33	32	176	0.69314910765688	182	41	37	35	46	189	0.670120898100173	182	41	40	26	35	197	0.709268854346574	208	35	34	38	30	174	0.720782959124928	195	41	39	23	33	187	0.723085780080599	184	31	40	34	31	198	0.723085780080599	187	32	31	36	31	198	0.736902705814623
34	194	46	43	29	35	180	0.683937823834197	175	34	42	36	32	203	0.704663212435233	200	27	31	27	25	195	0.782959124928037	187	45	41	32	32	188	0.690846286701209	180	39	34	40	35	196	0.69545192861255	182	49	33	31	31	196	0.704663212435233	176	34	41	34	38	201	0.697754749568221
35	186	41	30	31	32	197	0.72769142199194	193	37	43	30	40	182	0.690846286701209	186	24	28	25	31	210	0.787564766839378	189	21	35	36	33	199	0.748416810592976	178	32	41	30	38	202	0.711571675302245	178	40	41	46	28	195	0.679332181922855	175	40	46	38	34	196	0.672423719055843
36	181	24	40	33	38	202	0.725388601036269	181	35	32	37	35	200	0.716177317213587	197	27	42	22	32	192	0.753022452504318	189	43	39	32	34	187	0.69545192861255	181	27	38	37	29	204	0.734599884858952	194	39	48	39	32	177	0.672423719055843	204	34	33	36	38	176	0.711571675302245
37	181	39	34	42	44	190	0.670120898100173	183	28	39	36	22	205	0.748416810592976	187	33	38	28	19	204	0.764536557282671	183	33	44	35	27	198	0.716177317213587	206	30	35	44	37	171	0.700057570523892	178	42	47	34	42	190	0.656303972366149	203	39	41	38	34	171	0.686240644789868
38	182	41	41	36	27	196	0.702360391479563	163	37	37	30	45	213	0.69314910765688	198	37	31	28	28	190	0.750719631548647	182	34	34	28	26	207	0.755325273459989	201	25	35	34	37	184	0.734599884858952	195	29	50	34	38	180	0.688543465745538	178	42	39	33	42	194	0.677029360967185
39	183	43	33	36	38	192	0.690846286701209	191	35	49	32	40	181	0.677029360967185	194	33	36	26	35	191	0.736902705814623	178	45	29	28	37	203	0.716177317213587	191	42	38	40	30	184	0.690846286701209	191	51	34	27	32	187	0.704663212435233	179	34	37	23	29	210	0.753022452504318
40	194	39	56	33	35	175	0.66090961427749	177	23	45	42	32	202	0.709268854346574	198	32	38	23	27	192	0.75993091537133	193	30	41	29	26	194	0.746113989637306	179	41	25	34	24	209	0.750719631548647	191	38	33	36	37	187	0.704663212435233	181	39	35	40	37	194	0.688543465745538
41	197	36	35	39	32	182	0.709268854346574	168	42	52	31	41	199	0.654001151410478	191	29	41	39	30	190	0.716177317213587	182	45	25	28	37	201	0.725388601036269	166	38	30	41	31	214	0.713874496257916	181	42	39	39	38	190	0.672423719055843	191	30	36	28	36	194	0.736902705814623
42	187	41	55	31	30	185	0.674726540011514	184	29	38	44	41	190	0.686240644789868	196	30	40	27	31	190	0.741508347725964	189	33	31	33	30	198	0.743811168681635	181	43	36	34	35	195	0.69545192861255	192	30	32	37	24	197	0.753022452504318	182	36	42	31	30	199	0.716177317213587
43	194	47	33	32	40	180	0.686240644789868	180	30	32	31	39	204	0.732297063903282	197	36	36	28	30	188	0.736902705814623	198	47	28	29	30	185	0.72769142199194	195	36	45	32	32	183	0.702360391479563	182	39	44	37	40	188	0.667818077144502	205	31	29	33	33	182	0.746113989637306
44	198	47	40	40	32	173	0.670120898100173	178	45	48	31	30	195	0.681635002878526	183	46	39	30	32	194	0.697754749568221	193	42	41	37	33	181	0.683937823834197	194	49	31	30	37	183	0.697754749568221	171	36	39	29	37	209	0.711571675302245	175	34	48	41	33	197	0.677029360967185
45	180	37	43	35	43	191	0.672423719055843	191	41	41	38	28	185	0.69545192861255	187	40	28	31	37	195	0.723085780080599	163	35	40	33	39	214	0.697754749568221	199	20	41	32	37	186	0.736902705814623	210	41	31	32	31	173	0.725388601036269	179	37	44	34	40	194	0.679332181922855
46	199	42	40	37	27	178	0.700057570523892	190	39	34	34	30	192	0.720782959124928	210	28	29	17	27	190	0.803684513529073	180	37	29	46	40	194	0.686240644789868	202	30	31	33	27	188	0.757628094415659	194	44	38	32	35	182	0.69314910765688	188	38	44	31	48	182	0.665515256188831
47	184	39	32	36	31	197	0.718480138169257	175	48	42	24	46	195	0.667818077144502	189	33	33	33	26	199	0.748416810592976	188	39	41	36	44	182	0.667818077144502	199	37	43	27	28	184	0.725388601036269	188	30	37	24	28	203	0.762233736327001	186	31	41	37	45	187	0.681635002878526
48	189	29	37	23	40	197	0.739205526770294	191	36	45	32	36	185	0.69314910765688	180	39	26	30	31	207	0.746113989637306	198	36	39	32	34	182	0.711571675302245	195	39	37	29	29	188	0.72769142199194	183	35	35	25	34	203	0.739205526770294	189	28	52	28	39	188	0.697754749568221
49	185	53	36	35	46	180	0.644789867587795	192	31	39	22	24	200	0.769142199194013	203	32	35	34	32	181	0.729994242947611	163	38	39	35	43	210	0.679332181922855	205	45	41	36	33	168	0.679332181922855	174	35	34	40	40	202	0.69314910765688	162	36	38	38	38	213	0.690846286701209
50	213	40	44	27	37	163	0.69545192861255	189	36	41	38	35	186	0.690846286701209	187	29	34	31	23	205	0.766839378238342	195	37	28	45	25	188	0.725388601036269	188	34	30	26	32	201	0.755325273459989	179	45	41	33	37	193	0.677029360967185	201	33	41	29	31	182	0.72769142199194
51	182	40	34	36	31	198	0.711571675302245	188	52	51	42	31	174	0.630972941853771	197	25	42	33	32	187	0.732297063903282	191	34	45	27	27	193	0.729994242947611	184	42	46	28	40	188	0.677029360967185	191	32	54	28	44	180	0.672423719055843	189	48	44	40	44	173	0.630972941853771
52	176	35	42	31	34	203	0.709268854346574	179	38	53	34	37	190	0.663212435233161	199	40	24	33	30	188	0.743811168681635	185	44	37	31	22	198	0.72769142199194	175	28	42	25	24	216	0.762233736327001	180	32	45	38	32	197	0.697754749568221	198	39	49	27	37	176	0.686240644789868
53	183	32	50	31	35	193	0.69545192861255	195	46	39	35	23	184	0.706966033390904	173	36	35	31	35	209	0.720782959124928	178	36	40	32	32	202	0.713874496257916	191	31	41	30	33	192	0.725388601036269	182	43	41	21	30	201	0.725388601036269	173	47	39	33	40	198	0.670120898100173
54	184	43	43	30	36	190	0.686240644789868	189	36	46	34	36	185	0.686240644789868	209	33	37	28	28	178	0.746113989637306	177	35	39	25	29	209	0.741508347725964	190	31	36	24	35	197	0.746113989637306	174	40	36	33	33	205	0.709268854346574	196	39	26	38	31	187	0.72769142199194
55	193	30	25	32	33	197	0.75993091537133	190	43	35	31	31	190	0.713874496257916	189	41	32	29	23	199	0.748416810592976	198	26	40	34	34	185	0.72769142199194	173	31	43	33	29	209	0.723085780080599	183	43	30	41	32	194	0.700057570523892	179	48	37	41	33	192	0.670120898100173
56	187	35	50	40	29	186	0.681635002878526	182	44	37	35	30	195	0.700057570523892	187	33	31	37	30	198	0.734599884858952	181	36	26	35	42	200	0.716177317213587	190	30	40	29	39	191	0.718480138169257	190	36	45	34	32	187	0.697754749568221	174	31	41	30	35	208	0.720782959124928
57	175	41	46	33	30	200	0.690846286701209	193	35	51	25	27	188	0.718480138169257	174	38	49	29	38	199	0.681635002878526	197	37	39	35	33	181	0.704663212435233	197	35	48	27	34	181	0.704663212435233	182	35	33	38	32	199	0.718480138169257	188	38	37	31	41	189	0.697754749568221
58	193	40	40	35	39	180	0.681635002878526	191	46	49	31	41	176	0.651698330454807	212	26	36	23	27	182	0.778353483016695	189	38	51	36	33	182	0.672423719055843	191	26	35	30	36	196	0.743811168681635	176	49	34	39	38	194	0.667818077144502	172	32	46	31	28	210	0.720782959124928
59	188	31	23	25	33	206	0.778353483016695	201	41	44	35	29	175	0.69314910765688	179	34	33	34	34	204	0.725388601036269	170	25	41	38	36	210	0.713874496257916	196	27	42	30	26	192	0.748416810592976	197	35	39	23	25	192	0.755325273459989	178	28	38	29	35	207	0.736902705814623
60	190	43	40	24	36	189	0.706966033390904	187	35	46	39	48	179	0.649395509499136	198	38	36	27	30	187	0.734599884858952	198	37	40	29	29	185	0.725388601036269	182	35	58	31	39	187	0.66090961427749	189	49	38	28	26	191	0.711571675302245	171	47	46	35	29	201	0.674726540011514
61	191	41	37	29	42	185	0.69314910765688	179	50	32	32	45	192	0.670120898100173	199	39	30	30	37	183	0.723085780080599	176	37	45	38	34	197	0.681635002878526	200	40	39	36	32	177	0.697754749568221	170	32	44	40	31	207	0.697754749568221	208	37	35	28	30	177	0.736902705814623
62	184	56	45	36	36	180	0.637881404720783	194	38	46	25	28	188	0.720782959124928	198	43	39	30	38	177	0.690846286701209	180	36	33	26	44	201	0.716177317213587	175	40	47	37	32	197	0.677029360967185	189	31	36	41	25	195	0.729994242947611	195	40	33	31	35	186	0.716177317213587
63	188	35	36	37	38	189	0.700057570523892	171	47	40	41	30	200	0.672423719055843	198	19	35	23	34	197	0.780656303972366	175	36	35	25	51	202	0.697754749568221	188	43	43	27	35	188	0.69545192861255	177	31	41	37	39	199	0.69545192861255	182	40	44	21	43	194	0.69545192861255
64	177	34	29	41	43	200	0.697754749568221	160	36	32	39	32	221	0.716177317213587	199	36	24	37	25	190	0.755325273459989	190	34	40	25	35	193	0.72769142199194	190	32	28	32	42	193	0.72769142199194	177	44	34	46	41	191	0.656303972366149	196	35	34	33	35	186	0.720782959124928
65	181	32	38	39	40	195	0.69314910765688	192	45	41	42	32	178	0.667818077144502	212	32	24	28	31	181	0.771445020149683	181	40	53	33	37	188	0.66090961427749	185	32	36	37	48	189	0.683937823834197	176	39	43	35	32	200	0.69314910765688	195	33	46	38	33	180	0.690846286701209
66	196	45	45	29	31	179	0.690846286701209	175	48	39	33	36	197	0.677029360967185	202	31	32	23	24	193	0.782959124928037	188	40	39	38	35	186	0.686240644789868	178	31	48	28	22	208	0.739205526770294	180	42	41	46	33	189	0.663212435233161	185	37	41	36	27	195	0.711571675302245
67	189	41	44	46	35	178	0.654001151410478	191	41	49	51	27	175	0.649395509499136	186	41	48	31	28	190	0.69545192861255	167	35	39	39	33	210	0.700057570523892	184	36	44	36	44	186	0.667818077144502	179	35	42	31	35	200	0.706966033390904	188	32	49	31	36	188	0.69545192861255
68	168	44	34	38	43	203	0.670120898100173	181	36	47	37	36	191	0.677029360967185	191	38	26	25	29	200	0.764536557282671	193	34	32	23	40	193	0.739205526770294	186	30	37	34	31	198	0.732297063903282	202	31	44	26	30	183	0.734599884858952	188	33	44	32	44	186	0.683937823834197
69	185	41	39	33	50	184	0.66090961427749	190	36	37	34	41	186	0.69545192861255	205	28	37	20	20	193	0.79447322970639	180	54	32	24	28	201	0.718480138169257	188	39	40	31	31	192	0.711571675302245	190	47	33	30	29	191	0.716177317213587	165	37	37	35	54	204	0.66090961427749
70	195	42	45	31	18	187	0.723085780080599	193	30	38	23	37	193	0.741508347725964	202	33	25	33	30	188	0.757628094415659	180	39	36	39	38	194	0.686240644789868	188	46	24	30	31	197	0.734599884858952	194	41	40	37	30	182	0.69545192861255	184	41	44	38	32	189	0.679332181922855
71	170	52	36	41	27	202	0.677029360967185	187	37	42	31	38	189	0.69545192861255	204	30	45	30	27	180	0.732297063903282	177	44	45	32	37	194	0.672423719055843	170	26	48	29	44	207	0.697754749568221	189	42	33	36	31	190	0.709268854346574	176	39	42	30	35	201	0.700057570523892
72	173	49	40	34	33	199	0.677029360967185	189	31	44	31	38	189	0.704663212435233	185	41	39	31	30	195	0.711571675302245	175	36	44	33	35	201	0.69545192861255	187	39	33	27	32	198	0.734599884858952	192	30	48	31	32	188	0.711571675302245	178	33	45	32	26	204	0.723085780080599
73	205	37	41	41	38	167	0.674726540011514	188	42	39	27	38	189	0.700057570523892	202	37	34	31	22	186	0.750719631548647	195	44	33	26	31	188	0.72769142199194	196	36	36	30	36	185	0.718480138169257	194	36	38	24	36	189	0.72769142199194	215	29	39	31	39	166	0.718480138169257
74	195	37	33	31	39	185	0.713874496257916	183	37	36	45	29	194	0.697754749568221	190	32	35	24	20	205	0.780656303972366	182	48	27	36	33	196	0.704663212435233	190	40	32	28	34	193	0.72769142199194	180	31	29	36	46	199	0.709268854346574	174	44	51	50	33	187	0.626367299942429
75	192	35	50	28	39	182	0.686240644789868	174	48	46	33	31	197	0.672423719055843	197	39	47	32	24	182	0.709268854346574	202	37	51	28	34	173	0.690846286701209	178	32	47	19	24	211	0.755325273459989	188	42	42	35	28	189	0.697754749568221	178	37	46	39	42	190	0.658606793321819
76	181	37	48	28	28	199	0.711571675302245	195	37	43	31	31	184	0.709268854346574	170	36	35	29	32	214	0.732297063903282	178	39	31	35	34	203	0.716177317213587	191	33	51	26	33	188	0.706966033390904	189	34	46	45	26	186	0.688543465745538	182	50	41	37	35	187	0.66090961427749
77	178	38	36	35	38	199	0.697754749568221	176	48	46	29	30	198	0.683937823834197	199	25	31	31	29	193	0.769142199194013	187	34	36	27	34	198	0.734599884858952	181	35	36	32	31	202	0.72769142199194	181	29	38	34	31	203	0.732297063903282	173	48	32	33	30	206	0.706966033390904
78	201	29	37	44	24	182	0.72769142199194	177	31	45	35	38	199	0.69314910765688	195	40	39	24	39	184	0.709268854346574	185	37	45	33	30	193	0.702360391479563	195	39	43	27	32	185	0.711571675302245	162	43	41	36	40	208	0.667818077144502	188	37	37	35	40	188	0.69314910765688
79	182	47	45	24	32	194	0.69545192861255	170	36	46	34	32	206	0.69545192861255	199	37	33	31	33	184	0.72769142199194	181	39	49	27	25	199	0.713874496257916	176	41	46	32	32	199	0.688543465745538	185	40	43	32	41	187	0.677029360967185	185	45	36	34	41	187	0.677029360967185
80	184	35	45	21	45	193	0.700057570523892	198	34	43	39	38	175	0.681635002878526	194	22	31	31	28	200	0.778353483016695	188	30	45	35	33	191	0.706966033390904	179	35	40	22	37	204	0.72769142199194	193	37	43	31	27	188	0.718480138169257	165	38	27	34	34	219	0.729994242947611
81	171	40	40	31	26	211	0.720782959124928	182	39	39	29	31	199	0.718480138169257	197	35	26	34	33	189	0.741508347725964	186	37	42	39	28	191	0.700057570523892	193	45	35	22	37	188	0.716177317213587	178	48	37	38	36	193	0.670120898100173	190	27	52	31	38	186	0.69545192861255
82	180	43	33	35	36	197	0.697754749568221	186	47	49	26	28	189	0.690846286701209	201	33	32	22	26	193	0.776050662061025	195	40	48	27	33	181	0.69545192861255	195	34	37	42	39	179	0.686240644789868	198	28	39	32	27	189	0.746113989637306	179	46	38	27	27	202	0.718480138169257
83	191	38	44	30	34	186	0.700057570523892	179	46	38	24	29	203	0.720782959124928	190	29	33	34	26	199	0.755325273459989	173	47	47	33	38	195	0.656303972366149	198	28	43	40	31	181	0.709268854346574	172	35	40	38	35	204	0.69545192861255	187	37	28	32	37	196	0.72769142199194
84	187	40	37	35	41	187	0.683937823834197	181	43	39	31	40	193	0.683937823834197	195	34	33	22	21	200	0.782959124928037	182	45	47	28	34	191	0.681635002878526	181	39	36	33	43	194	0.688543465745538	183	54	41	28	32	190	0.679332181922855	171	29	47	30	35	209	0.711571675302245
85	186	42	48	31	37	185	0.672423719055843	191	32	40	30	27	195	0.739205526770294	219	35	30	26	37	167	0.741508347725964	184	43	39	37	39	187	0.672423719055843	188	46	34	30	31	192	0.711571675302245	180	32	29	30	39	205	0.736902705814623	173	40	37	35	40	201	0.686240644789868
86	183	40	36	28	29	201	0.729994242947611	178	52	35	32	34	196	0.683937823834197	190	34	34	29	31	196	0.741508347725964	163	33	42	30	30	220	0.725388601036269	186	41	33	25	43	193	0.709268854346574	169	54	39	31	36	201	0.667818077144502	175	38	52	28	36	198	0.681635002878526
87	209	30	48	32	41	166	0.688543465745538	177	32	42	26	37	205	0.720782959124928	177	38	36	33	33	203	0.713874496257916	187	34	51	38	27	188	0.690846286701209	194	34	36	34	37	186	0.711571675302245	187	42	33	35	37	190	0.697754749568221	199	42	41	29	38	176	0.690846286701209
88	198	28	36	31	34	188	0.739205526770294	189	33	35	30	36	194	0.72769142199194	194	29	30	32	25	198	0.769142199194013	190	35	36	29	23	199	0.753022452504318	207	34	31	33	36	176	0.72769142199194	180	30	33	31	32	207	0.746113989637306	178	35	44	33	34	199	0.700057570523892
89	187	36	48	47	45	175	0.630972941853771	175	32	31	33	40	207	0.723085780080599	183	36	43	33	34	194	0.700057570523892	187	29	32	27	32	203	0.75993091537133	205	34	29	21	24	191	0.787564766839378	188	28	39	30	35	196	0.732297063903282	173	37	41	19	48	205	0.702360391479563
90	184	28	39	35	31	200	0.729994242947611	196	34	34	32	34	187	0.72769142199194	205	29	29	21	37	187	0.769142199194013	196	31	39	36	37	183	0.706966033390904	197	36	27	24	29	195	0.769142199194013	180	31	50	33	36	195	0.690846286701209	186	41	49	36	28	187	0.681635002878526
91	193	41	52	32	33	178	0.672423719055843	180	47	46	34	25	194	0.686240644789868	205	25	29	22	28	193	0.796776050662061	189	32	28	33	27	201	0.75993091537133	177	29	33	26	26	216	0.773747841105354	202	38	34	35	30	180	0.720782959124928	179	41	34	37	40	195	0.686240644789868
92	180	38	45	32	32	197	0.697754749568221	211	36	35	35	33	170	0.716177317213587	191	36	35	22	31	197	0.750719631548647	194	38	37	38	25	187	0.718480138169257	208	42	37	30	25	175	0.72769142199194	183	32	41	33	38	195	0.704663212435233	175	39	46	39	32	197	0.677029360967185
93	179	38	36	43	30	198	0.697754749568221	193	36	33	27	36	191	0.732297063903282	184	26	40	33	26	204	0.748416810592976	183	36	43	35	34	193	0.69545192861255	209	30	35	27	22	184	0.773747841105354	155	43	42	36	37	216	0.672423719055843	192	43	43	35	30	183	0.688543465745538
94	196	48	35	29	39	179	0.688543465745538	177	40	42	32	39	197	0.683937823834197	164	36	27	35	23	226	0.757628094415659	196	27	35	33	23	195	0.764536557282671	194	38	45	30	25	187	0.718480138169257	182	36	27	30	32	206	0.748416810592976	191	21	48	25	45	190	0.716177317213587
95	200	39	33	30	36	181	0.718480138169257	181	36	40	33	24	203	0.729994242947611	195	36	30	33	31	190	0.736902705814623	184	36	41	34	24	199	0.725388601036269	181	37	42	41	42	188	0.663212435233161	163	43	38	34	36	212	0.688543465745538	179	35	30	40	41	198	0.700057570523892
96	192	53	30	35	36	181	0.681635002878526	192	33	41	39	29	187	0.709268854346574	202	17	37	27	28	194	0.785261945883708	197	44	45	34	36	174	0.670120898100173	179	43	46	35	27	196	0.688543465745538	188	25	37	32	31	200	0.748416810592976	165	40	46	39	34	206	0.670120898100173
97	197	46	46	35	29	175	0.677029360967185	193	36	40	30	24	192	0.736902705814623	181	33	37	25	27	208	0.755325273459989	202	36	47	31	36	173	0.690846286701209	184	37	32	25	43	198	0.720782959124928	182	40	46	27	37	193	0.690846286701209	190	37	42	36	39	183	0.681635002878526
98	189	36	45	32	35	187	0.69545192861255	188	48	60	38	29	175	0.633275762809442	181	32	33	37	30	203	0.732297063903282	192	35	34	34	31	191	0.72769142199194	214	34	36	27	26	175	0.753022452504318	174	40	42	33	39	199	0.681635002878526	169	51	41	38	45	194	0.633275762809442
99	173	55	40	35	42	191	0.640184225676454	171	43	54	26	35	200	0.672423719055843	178	37	38	28	37	202	0.713874496257916	192	31	37	34	38	188	0.713874496257916	185	39	36	32	38	193	0.702360391479563	186	37	37	23	45	193	0.709268854346574	196	25	33	39	35	188	0.732297063903282
100	167	37	48	40	39	201	0.658606793321819	197	32	35	31	36	186	0.72769142199194	199	34	41	33	25	185	0.729994242947611	180	44	39	36	39	191	0.672423719055843	200	36	41	34	31	179	0.709268854346574	181	34	39	28	30	204	0.734599884858952	196	44	39	28	47	175	0.672423719055843
101	187	48	40	49	42	174	0.624064478986759	198	48	39	23	24	185	0.72769142199194	191	27	36	26	31	199	0.75993091537133	188	41	34	33	33	192	0.711571675302245	185	37	33	24	25	206	0.762233736327001	174	44	50	34	29	198	0.674726540011514	188	35	36	38	31	192	0.713874496257916
102	186	33	44	30	42	190	0.69314910765688	184	40	45	38	30	190	0.683937823834197	183	25	36	28	32	207	0.757628094415659	181	34	35	30	37	201	0.723085780080599	192	29	41	24	27	198	0.757628094415659	203	46	39	30	35	172	0.690846286701209	185	38	35	25	34	199	0.732297063903282
103	182	37	35	26	43	198	0.711571675302245	187	47	35	34	33	189	0.69314910765688	194	23	40	36	25	194	0.750719631548647	191	51	39	44	26	179	0.667818077144502	181	44	45	39	30	190	0.672423719055843	184	41	23	29	31	204	0.750719631548647	165	31	40	26	34	220	0.734599884858952
104	173	34	40	43	49	194	0.654001151410478	174	45	39	30	34	202	0.69545192861255	203	26	47	19	30	186	0.755325273459989	194	45	32	22	43	185	0.709268854346574	179	40	37	32	25	204	0.72769142199194	178	48	51	27	35	192	0.665515256188831	173	37	44	42	34	199	0.674726540011514
105	173	39	52	26	33	202	0.690846286701209	189	46	31	35	40	185	0.686240644789868	201	35	36	28	26	187	0.748416810592976	187	30	30	36	38	196	0.72769142199194	187	28	33	33	33	200	0.743811168681635	186	34	46	42	30	188	0.686240644789868	192	32	39	22	34	195	0.743811168681635
106	189	40	44	35	29	187	0.69545192861255	177	35	43	35	24	205	0.720782959124928	186	22	43	27	26	205	0.764536557282671	182	42	37	28	31	199	0.718480138169257	179	24	46	27	22	212	0.762233736327001	186	50	44	35	29	185	0.672423719055843	196	39	40	27	30	186	0.723085780080599
107	211	40	44	26	30	169	0.713874496257916	196	27	34	36	35	188	0.732297063903282	209	28	40	25	29	180	0.755325273459989	183	23	38	25	27	211	0.776050662061025	181	34	39	27	50	194	0.690846286701209	206	33	39	41	27	174	0.713874496257916	187	37	40	32	37	190	0.700057570523892
108	194	43	40	21	38	185	0.709268854346574	193	45	38	36	27	184	0.700057570523892	209	38	28	29	22	183	0.766839378238342	191	43	37	28	34	188	0.709268854346574	177	34	35	35	32	205	0.723085780080599	186	43	38	29	26	196	0.723085780080599	186	43	39	26	22	199	0.736902705814623
109	172	41	42	38	35	200	0.677029360967185	189	46	51	35	27	182	0.670120898100173	171	44	40	22	42	205	0.69545192861255	182	41	39	37	35	192	0.686240644789868	186	35	32	35	52	187	0.681635002878526	187	47	45	35	31	184	0.672423719055843	194	36	33	34	36	187	0.716177317213587
110	185	35	43	28	35	195	0.711571675302245	203	33	42	29	32	179	0.723085780080599	208	38	34	31	37	172	0.713874496257916	188	37	35	32	31	195	0.725388601036269	191	38	35	30	26	195	0.739205526770294	179	46	45	28	37	193	0.677029360967185	199	36	43	30	29	182	0.718480138169257
111	188	39	45	37	30	187	0.688543465745538	188	39	40	31	35	190	0.702360391479563	206	27	33	31	29	184	0.75993091537133	200	36	38	35	37	177	0.700057570523892	193	40	43	38	33	180	0.681635002878526	217	41	33	29	25	169	0.741508347725964	186	36	32	28	29	202	0.748416810592976
112	179	37	43	36	40	193	0.677029360967185	192	28	44	32	34	189	0.718480138169257	194	39	29	28	36	190	0.732297063903282	200	35	45	33	33	177	0.700057570523892	183	35	45	19	39	198	0.718480138169257	178	44	32	32	36	200	0.704663212435233	188	30	53	28	34	190	0.702360391479563
113	201	45	45	42	29	169	0.665515256188831	182	25	42	41	30	199	0.718480138169257	205	42	26	29	43	175	0.713874496257916	185	52	29	28	23	199	0.732297063903282	188	28	29	27	32	204	0.769142199194013	196	41	41	34	29	182	0.702360391479563	182	46	30	40	27	197	0.706966033390904
114	191	38	36	29	31	192	0.72769142199194	157	39	48	33	44	211	0.658606793321819	197	45	27	34	32	184	0.718480138169257	190	39	41	44	45	176	0.647092688543466	184	38	39	32	37	193	0.700057570523892	192	31	40	31	41	187	0.706966033390904	184	42	33	34	24	200	0.729994242947611
115	168	37	47	40	38	201	0.663212435233161	180	42	33	36	31	199	0.709268854346574	168	45	44	30	35	205	0.681635002878526	169	41	33	29	30	215	0.729994242947611	197	38	25	36	31	188	0.736902705814623	184	25	40	43	30	197	0.718480138169257	179	41	45	34	40	191	0.667818077144502
116	187	43	32	44	34	187	0.683937823834197	180	33	54	28	30	198	0.702360391479563	183	28	35	22	35	207	0.75993091537133	180	30	46	32	28	202	0.723085780080599	190	40	39	21	27	197	0.743811168681635	168	49	43	31	35	203	0.672423719055843	185	42	36	26	29	199	0.729994242947611
117	195	39	39	30	28	187	0.723085780080599	189	39	40	34	36	187	0.69314910765688	193	36	30	22	23	202	0.780656303972366	186	39	33	17	25	207	0.773747841105354	189	36	33	22	36	198	0.743811168681635	169	32	36	39	33	211	0.713874496257916	168	47	46	37	32	201	0.663212435233161
118	169	43	35	40	36	204	0.681635002878526	196	51	36	33	24	182	0.704663212435233	196	28	42	35	27	188	0.732297063903282	192	35	26	20	42	197	0.753022452504318	196	32	46	21	32	189	0.734599884858952	183	37	44	38	42	187	0.665515256188831	185	46	31	31	27	198	0.725388601036269
119	186	27	33	44	32	196	0.723085780080599	165	35	40	43	31	211	0.69314910765688	202	29	43	23	26	188	0.757628094415659	192	35	35	35	31	190	0.723085780080599	187	43	36	41	36	185	0.677029360967185	159	39	48	32	43	210	0.663212435233161	182	32	44	24	46	195	0.700057570523892
120	186	37	30	38	43	190	0.69545192861255	199	56	38	42	27	170	0.66090961427749	216	34	32	25	22	178	0.776050662061025	184	45	34	32	27	197	0.718480138169257	190	33	44	31	32	190	0.713874496257916	175	48	39	44	41	189	0.640184225676454	182	32	46	36	44	189	0.672423719055843
121	185	40	41	42	31	188	0.681635002878526	200	37	43	35	41	172	0.677029360967185	192	26	35	26	37	196	0.750719631548647	184	36	44	39	35	189	0.681635002878526	175	35	42	31	41	201	0.69314910765688	192	37	44	41	34	180	0.677029360967185	176	31	40	34	40	202	0.702360391479563
122	195	33	43	33	39	181	0.69545192861255	194	43	41	25	30	187	0.716177317213587	198	39	36	28	21	190	0.750719631548647	183	43	42	29	32	194	0.700057570523892	207	46	37	25	31	174	0.716177317213587	177	52	41	30	37	193	0.667818077144502	186	37	37	35	36	192	0.702360391479563
123	192	46	36	34	30	185	0.700057570523892	176	45	40	45	34	192	0.658606793321819	198	32	33	35	38	183	0.718480138169257	173	40	41	29	38	203	0.69545192861255	187	40	31	27	24	202	0.755325273459989	187	39	35	40	35	189	0.69314910765688	166	35	38	29	28	219	0.736902705814623
124	178	38	46	36	28	198	0.69545192861255	187	42	39	25	33	194	0.716177317213587	185	40	19	26	29	208	0.773747841105354	201	41	43	38	36	170	0.672423719055843	203	34	40	26	34	180	0.72769142199194	204	38	42	35	28	175	0.706966033390904	183	45	49	29	41	185	0.658606793321819
125	188	34	45	40	44	181	0.66090961427749	201	36	37	23	34	184	0.736902705814623	185	40	38	29	27	198	0.72769142199194	196	34	36	30	36	186	0.723085780080599	179	44	28	37	33	200	0.709268854346574	182	39	39	23	30	203	0.734599884858952	187	41	26	31	34	197	0.732297063903282
126	185	41	33	33	32	196	0.716177317213587	201	33	33	29	29	187	0.750719631548647	202	27	37	23	31	189	0.764536557282671	183	29	48	29	34	197	0.713874496257916	190	31	33	24	40	196	0.741508347725964	186	37	46	35	30	190	0.69545192861255	191	45	39	35	27	186	0.700057570523892
127	204	54	30	30	35	172	0.69314910765688	184	34	29	22	31	208	0.769142199194013	208	45	25	33	28	177	0.734599884858952	199	44	40	26	34	179	0.704663212435233	193	41	40	36	43	177	0.667818077144502	174	41	31	24	33	212	0.739205526770294	185	42	42	32	38	188	0.681635002878526
128	180	42	46	45	29	189	0.663212435233161	173	26	34	36	46	206	0.709268854346574	187	33	35	28	39	196	0.725388601036269	184	34	43	32	39	192	0.69545192861255	190	35	30	35	34	193	0.72769142199194	184	25	31	31	37	204	0.750719631548647	171	36	46	26	41	205	0.69314910765688
129	203	39	41	30	32	176	0.709268854346574	165	34	50	42	39	203	0.656303972366149	178	33	44	21	31	208	0.739205526770294	192	39	36	25	33	192	0.729994242947611	191	41	45	32	21	190	0.716177317213587	196	41	35	26	33	187	0.725388601036269	199	32	27	40	46	179	0.702360391479563
130	184	34	36	36	36	195	0.709268854346574	196	50	38	40	40	170	0.649395509499136	194	33	24	30	23	201	0.782959124928037	191	29	37	32	28	196	0.746113989637306	196	41	48	33	34	176	0.677029360967185	171	53	43	31	39	196	0.654001151410478	187	39	45	27	28	194	0.716177317213587
131	179	35	27	41	33	203	0.723085780080599	184	36	38	31	31	198	0.723085780080599	195	37	40	17	36	190	0.736902705814623	200	33	32	31	34	185	0.736902705814623	188	44	36	23	40	191	0.706966033390904	168	43	46	35	48	196	0.640184225676454	177	34	41	35	32	202	0.709268854346574
132	197	44	48	34	31	175	0.674726540011514	195	36	43	38	29	182	0.700057570523892	203	31	23	27	24	195	0.79447322970639	185	34	36	38	29	197	0.720782959124928	186	28	45	30	39	193	0.709268854346574	183	33	42	37	33	195	0.702360391479563	185	40	44	39	38	185	0.665515256188831
133	180	39	40	36	35	195	0.690846286701209	186	24	39	21	39	203	0.753022452504318	187	34	30	24	39	200	0.743811168681635	185	43	39	36	34	189	0.686240644789868	196	40	35	21	35	189	0.734599884858952	193	50	36	30	34	182	0.690846286701209	171	39	38	34	32	208	0.706966033390904
134	179	37	47	43	33	191	0.667818077144502	188	37	44	29	38	188	0.69545192861255	211	39	32	28	25	177	0.750719631548647	188	41	42	29	39	187	0.688543465745538	200	32	42	34	28	182	0.723085780080599	199	30	38	38	30	183	0.723085780080599	181	28	45	32	34	200	0.716177317213587
135	202	42	38	41	19	178	0.713874496257916	183	43	42	32	34	192	0.688543465745538	170	47	41	33	47	196	0.649395509499136	204	33	32	31	26	185	0.755325273459989	188	38	40	28	30	194	0.723085780080599	187	35	40	44	38	185	0.674726540011514	182	41	43	44	35	187	0.66090961427749
136	183	39	34	30	36	198	0.716177317213587	198	37	44	25	33	183	0.716177317213587	180	35	41	21	31	206	0.741508347725964	192	32	35	27	43	190	0.720782959124928	192	40	39	34	29	187	0.709268854346574	207	32	34	33	31	178	0.736902705814623	169	50	47	34	48	192	0.624064478986759
137	178	43	45	31	39	193	0.672423719055843	180	37	40	26	26	206	0.739205526770294	192	45	29	24	28	195	0.746113989637306	198	37	28	33	35	186	0.729994242947611	196	46	44	34	31	177	0.679332181922855	172	37	44	36	39	200	0.677029360967185	185	35	42	47	24	191	0.69545192861255
138	178	44	42	27	39	196	0.686240644789868	179	37	43	30	41	196	0.688543465745538	196	27	30	32	33	193	0.755325273459989	185	34	45	35	32	192	0.700057570523892	198	43	36	26	31	184	0.723085780080599	184	46	43	44	34	183	0.651698330454807	190	27	40	40	38	188	0.702360391479563
139	199	32	34	28	34	187	0.741508347725964	184	42	45	31	42	186	0.667818077144502	195	36	28	36	24	193	0.750719631548647	191	37	39	23	41	189	0.713874496257916	185	28	45	28	36	197	0.720782959124928	196	32	44	31	29	186	0.723085780080599	166	39	47	47	44	196	0.6286701208981
140	182	44	38	31	29	197	0.709268854346574	197	47	37	31	33	179	0.69545192861255	193	33	38	35	22	193	0.741508347725964	179	39	37	32	23	206	0.734599884858952	191	37	27	32	27	198	0.753022452504318	155	43	43	26	35	222	0.697754749568221	182	39	36	33	32	198	0.713874496257916
141	177	52	41	32	36	193	0.665515256188831	185	37	47	27	31	194	0.709268854346574	189	36	36	28	27	198	0.743811168681635	172	50	41	29	22	207	0.709268854346574	191	30	37	29	25	199	0.757628094415659	183	21	44	36	36	199	0.720782959124928	193	44	32	39	38	181	0.683937823834197
142	168	43	32	27	31	216	0.729994242947611	188	39	45	30	38	186	0.686240644789868	204	26	30	30	29	189	0.771445020149683	180	35	37	36	27	203	0.725388601036269	178	27	34	51	32	200	0.704663212435233	188	45	36	39	23	191	0.706966033390904	176	38	42	37	37	197	0.681635002878526
143	191	27	39	31	42	190	0.716177317213587	192	47	45	37	35	176	0.658606793321819	183	34	38	24	26	206	0.755325273459989	188	41	38	37	25	192	0.711571675302245	180	35	37	33	32	202	0.720782959124928	190	35	32	28	33	196	0.741508347725964	194	28	45	29	45	183	0.697754749568221
144	180	45	44	31	33	194	0.683937823834197	185	33	34	34	33	198	0.72769142199194	198	35	37	33	36	182	0.711571675302245	202	28	33	27	41	184	0.739205526770294	197	32	38	33	30	187	0.729994242947611	189	47	36	28	35	188	0.700057570523892	185	42	41	18	34	198	0.725388601036269
145	178	36	39	40	31	199	0.700057570523892	181	31	38	40	45	192	0.681635002878526	202	34	31	27	28	188	0.75993091537133	199	37	30	34	34	184	0.725388601036269	171	28	39	36	35	210	0.718480138169257	174	32	31	35	39	208	0.720782959124928	190	38	36	27	29	195	0.736902705814623
146	176	39	45	52	32	190	0.649395509499136	182	44	45	32	29	193	0.690846286701209	191	31	30	29	42	193	0.732297063903282	198	39	34	24	35	186	0.732297063903282	199	21	33	30	38	190	0.755325273459989	174	44	42	33	32	201	0.688543465745538	180	43	45	41	33	189	0.663212435233161
147	199	44	41	40	40	169	0.656303972366149	199	33	46	31	40	176	0.690846286701209	181	35	40	31	23	205	0.739205526770294	180	37	41	24	32	203	0.72769142199194	176	45	33	31	34	203	0.706966033390904	182	35	37	31	47	193	0.690846286701209	199	34	36	36	39	179	0.702360391479563
148	198	46	41	40	29	174	0.677029360967185	186	39	39	32	24	197	0.72769142199194	192	31	35	28	30	196	0.750719631548647	197	37	33	25	28	192	0.753022452504318	170	48	41	33	42	198	0.658606793321819	200	40	35	27	36	181	0.718480138169257	187	43	33	39	29	191	0.704663212435233
149	188	49	46	30	31	184	0.677029360967185	185	39	37	37	32	193	0.702360391479563	191	52	32	28	33	187	0.702360391479563	186	36	47	27	39	190	0.69314910765688	184	40	31	31	22	204	0.750719631548647	170	34	46	39	45	198	0.658606793321819	164	42	44	28	39	210	0.683937823834197
150	188	37	39	41	32	188	0.69314910765688	176	41	51	25	37	197	0.681635002878526	207	38	21	22	25	190	0.79217040875072	184	35	40	37	35	193	0.697754749568221	199	41	30	30	35	183	0.723085780080599	178	41	34	27	39	202	0.711571675302245	196	34	30	29	35	190	0.741508347725964
151	183	38	48	37	37	187	0.667818077144502	198	36	47	35	33	177	0.688543465745538	193	36	38	33	35	186	0.709268854346574	195	36	39	30	33	186	0.718480138169257	203	30	25	33	24	191	0.778353483016695	168	36	40	30	46	206	0.686240644789868	212	53	40	32	26	163	0.688543465745538
152	194	43	37	27	40	183	0.697754749568221	192	43	49	38	34	176	0.658606793321819	201	29	35	32	27	188	0.753022452504318	183	34	36	33	23	204	0.746113989637306	186	35	43	23	25	201	0.746113989637306	194	34	38	39	31	185	0.709268854346574	177	42	44	35	33	196	0.681635002878526
153	188	37	46	31	31	190	0.702360391479563	191	42	37	28	39	186	0.700057570523892	192	31	32	27	36	195	0.746113989637306	186	38	35	28	40	194	0.711571675302245	180	30	33	17	34	213	0.773747841105354	194	35	40	37	32	184	0.704663212435233	198	38	39	37	41	175	0.679332181922855
154	164	53	28	41	24	213	0.700057570523892	182	38	42	37	32	194	0.69314910765688	197	41	35	43	29	179	0.69545192861255	186	29	42	31	35	196	0.720782959124928	193	47	35	27	31	187	0.713874496257916	191	41	27	25	33	196	0.746113989637306	158	47	40	40	35	211	0.663212435233161
155	170	40	44	27	28	211	0.716177317213587	197	41	31	32	42	180	0.700057570523892	188	36	37	31	27	197	0.734599884858952	182	35	46	36	31	194	0.69545192861255	209	26	39	29	20	184	0.773747841105354	199	38	38	32	33	181	0.711571675302245	180	40	40	31	36	197	0.697754749568221
156	166	38	27	31	38	217	0.72769142199194	181	40	40	30	30	199	0.713874496257916	211	33	34	25	32	177	0.750719631548647	187	40	38	25	36	194	0.716177317213587	187	34	37	38	30	194	0.716177317213587	165	52	55	45	40	189	0.59412780656304	181	38	37	42	35	193	0.686240644789868
157	175	35	39	37	43	198	0.681635002878526	182	45	40	20	37	197	0.709268854346574	200	33	38	25	27	189	0.753022452504318	178	34	42	39	32	199	0.697754749568221	184	35	38	24	35	200	0.732297063903282	209	21	36	34	36	178	0.743811168681635	186	33	43	36	43	187	0.679332181922855
158	185	38	41	35	26	195	0.713874496257916	179	41	40	31	39	196	0.688543465745538	186	28	28	38	21	207	0.771445020149683	179	40	46	33	43	190	0.663212435233161	206	33	40	26	31	179	0.736902705814623	195	32	41	33	36	184	0.709268854346574	175	44	44	37	40	193	0.656303972366149
159	172	44	44	40	39	195	0.651698330454807	192	28	44	36	30	189	0.718480138169257	180	34	29	26	27	212	0.769142199194013	189	43	32	29	26	196	0.736902705814623	191	35	39	30	30	192	0.72769142199194	184	35	33	42	34	194	0.704663212435233	197	27	47	29	31	186	0.72769142199194
160	192	54	44	33	37	174	0.649395509499136	190	29	36	35	30	195	0.736902705814623	191	27	42	27	33	195	0.739205526770294	166	56	47	29	43	197	0.633275762809442	199	31	32	32	21	193	0.769142199194013	184	34	48	39	30	191	0.688543465745538	190	34	39	30	30	194	0.729994242947611
161	189	39	36	41	34	186	0.690846286701209	185	43	31	42	40	187	0.677029360967185	187	42	33	20	26	203	0.757628094415659	181	32	36	47	31	196	0.700057570523892	173	22	38	31	28	218	0.762233736327001	194	36	33	36	42	183	0.697754749568221	197	44	34	36	37	178	0.688543465745538
162	182	33	39	37	36	196	0.702360391479563	185	37	43	42	35	187	0.674726540011514	196	38	32	32	30	188	0.732297063903282	176	33	47	36	33	200	0.69314910765688	194	42	39	24	31	188	0.723085780080599	169	43	51	30	34	202	0.672423719055843	179	42	40	35	43	191	0.667818077144502
163	199	31	48	38	34	176	0.688543465745538	184	45	38	30	36	192	0.69314910765688	200	29	32	27	35	189	0.753022452504318	199	38	29	36	31	184	0.72769142199194	201	42	37	30	32	179	0.711571675302245	183	35	39	31	41	194	0.700057570523892	184	47	35	37	43	185	0.663212435233161
164	195	39	44	38	41	174	0.663212435233161	180	42	34	29	40	198	0.702360391479563	176	41	33	35	29	205	0.718480138169257	159	35	38	36	26	224	0.725388601036269	189	35	34	29	32	196	0.736902705814623	166	37	53	42	36	200	0.649395509499136	191	29	36	27	32	197	0.750719631548647
165	181	48	47	27	44	186	0.654001151410478	187	59	37	38	34	179	0.649395509499136	204	35	25	29	31	186	0.75993091537133	166	41	24	41	36	213	0.709268854346574	211	35	52	33	30	164	0.690846286701209	176	36	49	40	49	187	0.635578583765112	189	40	40	42	42	179	0.658606793321819
166	183	31	38	42	30	197	0.711571675302245	185	27	43	37	35	194	0.709268854346574	198	33	32	34	33	186	0.732297063903282	182	33	55	30	36	191	0.681635002878526	205	27	35	34	26	184	0.755325273459989	182	34	42	36	36	194	0.69545192861255	169	45	42	43	37	198	0.651698330454807
167	184	41	51	32	34	187	0.672423719055843	201	32	28	31	44	182	0.725388601036269	198	33	28	27	28	194	0.769142199194013	215	31	24	27	21	184	0.799078871617732	172	41	36	29	40	205	0.700057570523892	198	34	38	30	30	186	0.732297063903282	168	47	41	40	43	197	0.642487046632124
168	188	37	29	39	27	196	0.732297063903282	208	34	43	28	33	173	0.718480138169257	196	46	29	36	33	182	0.704663212435233	190	36	44	32	27	191	0.716177317213587	185	32	32	30	33	202	0.743811168681635	177	47	56	36	39	184	0.626367299942429	182	36	36	40	33	196	0.702360391479563
169	180	37	48	33	28	197	0.700057570523892	200	37	40	32	31	180	0.713874496257916	183	31	35	39	31	199	0.723085780080599	187	38	41	27	28	196	0.72769142199194	202	39	34	26	33	182	0.732297063903282	182	27	45	30	36	199	0.718480138169257	188	39	46	38	33	184	0.677029360967185
170	181	43	43	30	28	197	0.704663212435233	189	44	47	22	38	186	0.688543465745538	211	30	40	18	28	181	0.769142199194013	186	35	36	27	28	201	0.746113989637306	201	28	40	24	29	189	0.757628094415659	183	36	43	29	34	196	0.709268854346574	178	39	41	42	24	199	0.700057570523892
171	206	47	35	37	36	167	0.679332181922855	183	36	36	55	42	183	0.647092688543466	190	38	29	25	26	201	0.764536557282671	183	51	33	31	35	192	0.690846286701209	186	29	45	33	37	192	0.704663212435233	184	43	44	27	30	194	0.704663212435233	183	28	47	32	39	194	0.700057570523892
172	198	46	41	30	37	175	0.681635002878526	200	32	39	31	38	180	0.713874496257916	201	34	27	29	25	192	0.771445020149683	195	30	43	32	38	184	0.706966033390904	192	36	47	30	29	187	0.709268854346574	185	37	52	27	36	189	0.686240644789868	187	37	43	24	32	195	0.723085780080599
173	179	46	49	35	33	190	0.66090961427749	174	33	41	28	35	208	0.720782959124928	183	31	45	25	23	205	0.750719631548647	194	34	31	30	35	191	0.736902705814623	194	37	40	33	34	184	0.704663212435233	183	46	41	28	26	197	0.711571675302245	193	35	36	37	32	187	0.713874496257916
174	186	32	44	36	40	188	0.686240644789868	187	48	49	35	32	181	0.658606793321819	192	37	34	27	26	196	0.750719631548647	181	35	46	26	30	201	0.720782959124928	185	36	48	29	35	191	0.69545192861255	186	38	39	39	31	191	0.697754749568221	174	35	46	29	39	202	0.69314910765688
175	176	34	51	37	28	199	0.690846286701209	191	47	39	32	40	180	0.672423719055843	215	22	42	26	25	178	0.771445020149683	202	39	32	28	31	183	0.736902705814623	163	35	43	35	37	212	0.690846286701209	175	37	45	42	37	195	0.665515256188831	173	34	33	30	34	212	0.734599884858952
176	184	41	35	37	41	189	0.681635002878526	168	44	43	39	29	205	0.679332181922855	194	48	34	29	32	185	0.706966033390904	208	39	35	26	32	176	0.732297063903282	188	29	45	23	26	201	0.753022452504318	176	37	39	26	29	209	0.734599884858952	195	51	42	36	27	177	0.677029360967185
177	181	38	48	31	38	192	0.679332181922855	194	32	43	25	31	191	0.734599884858952	179	26	39	39	26	206	0.736902705814623	189	28	52	29	30	192	0.716177317213587	178	32	36	27	35	207	0.736902705814623	177	30	35	33	44	202	0.709268854346574	190	39	36	31	51	182	0.674726540011514
178	184	34	46	35	30	194	0.702360391479563	201	29	38	37	34	180	0.718480138169257	206	37	33	32	29	179	0.734599884858952	194	35	38	38	25	188	0.723085780080599	195	37	34	23	31	193	0.748416810592976	168	33	38	25	32	218	0.741508347725964	181	36	40	26	39	199	0.711571675302245
179	183	34	43	40	41	188	0.672423719055843	200	40	38	26	29	184	0.729994242947611	183	33	37	25	37	201	0.732297063903282	181	35	37	29	33	202	0.72769142199194	187	33	45	19	29	200	0.746113989637306	169	34	42	41	27	209	0.704663212435233	174	38	42	35	40	199	0.679332181922855
180	175	31	52	38	36	197	0.674726540011514	187	49	38	37	39	182	0.66090961427749	198	37	23	30	31	192	0.757628094415659	193	30	36	26	38	192	0.736902705814623	194	43	36	32	37	182	0.69545192861255	184	39	37	33	35	194	0.704663212435233	174	41	46	29	38	199	0.681635002878526
181	183	37	40	30	31	198	0.718480138169257	201	38	33	30	39	179	0.713874496257916	183	31	31	27	25	210	0.773747841105354	206	41	39	34	27	174	0.711571675302245	181	36	42	37	51	186	0.654001151410478	177	39	44	33	40	195	0.677029360967185	194	39	35	27	31	190	0.732297063903282
182	182	38	36	36	31	198	0.711571675302245	180	34	32	31	31	206	0.741508347725964	213	33	22	25	22	186	0.801381692573402	184	33	47	24	28	200	0.732297063903282	188	32	37	32	36	194	0.720782959124928	196	32	44	30	42	180	0.69545192861255	180	45	40	36	30	195	0.688543465745538
183	205	43	41	32	34	170	0.690846286701209	193	49	42	42	37	172	0.644789867587795	191	29	34	31	30	197	0.750719631548647	192	33	37	34	29	192	0.729994242947611	190	41	29	36	35	190	0.711571675302245	195	38	44	41	31	178	0.681635002878526	187	45	53	23	33	186	0.681635002878526
184	197	37	40	27	29	187	0.729994242947611	187	35	39	35	38	190	0.697754749568221	174	42	27	33	21	215	0.753022452504318	195	31	36	25	40	189	0.732297063903282	185	35	45	29	37	192	0.700057570523892	195	47	25	24	26	194	0.755325273459989	184	53	32	33	40	187	0.672423719055843
185	189	31	43	39	32	189	0.702360391479563	201	51	38	31	34	172	0.681635002878526	182	32	36	22	32	207	0.755325273459989	185	42	34	30	32	196	0.718480138169257	197	43	46	37	26	177	0.686240644789868	185	42	46	39	33	185	0.667818077144502	187	33	39	32	35	194	0.716177317213587
186	183	34	44	38	31	194	0.697754749568221	186	37	39	32	33	194	0.711571675302245	209	33	34	34	25	178	0.746113989637306	188	37	36	27	34	195	0.72769142199194	192	51	55	29	23	179	0.672423719055843	184	32	43	24	40	197	0.716177317213587	173	42	38	42	37	198	0.670120898100173
187	179	48	36	34	43	191	0.665515256188831	194	40	39	34	26	187	0.716177317213587	179	43	40	23	24	206	0.736902705814623	198	36	45	32	43	174	0.677029360967185	174	29	44	31	39	205	0.706966033390904	178	35	37	24	35	207	0.734599884858952	199	43	53	43	24	170	0.66090961427749
188	184	37	43	24	39	195	0.706966033390904	182	31	43	42	39	191	0.679332181922855	209	30	34	32	28	179	0.750719631548647	171	41	41	32	43	201	0.674726540011514	197	27	34	35	31	190	0.743811168681635	185	37	43	19	31	200	0.736902705814623	200	35	47	34	32	176	0.69545192861255
189	179	61	51	24	43	182	0.624064478986759	192	35	32	31	44	187	0.709268854346574	187	30	46	33	28	195	0.720782959124928	193	24	46	24	30	195	0.750719631548647	191	35	36	22	29	198	0.755325273459989	182	52	32	31	36	193	0.688543465745538	183	30	23	29	44	204	0.746113989637306
190	192	37	45	39	43	176	0.658606793321819	171	33	44	35	50	198	0.663212435233161	183	49	31	31	29	197	0.713874496257916	191	33	46	35	35	185	0.69314910765688	187	41	36	30	26	197	0.729994242947611	186	39	45	32	44	184	0.667818077144502	188	43	46	32	38	183	0.670120898100173
191	196	31	35	30	42	185	0.718480138169257	185	43	45	32	36	187	0.677029360967185	189	33	33	28	39	195	0.729994242947611	188	30	34	35	43	191	0.709268854346574	190	37	35	26	24	199	0.755325273459989	176	37	31	35	36	205	0.716177317213587	202	35	31	29	24	189	0.762233736327001
192	201	30	40	24	34	185	0.741508347725964	175	44	40	33	43	195	0.667818077144502	216	33	32	18	23	181	0.79217040875072	198	40	47	33	31	177	0.688543465745538	190	36	41	28	35	190	0.713874496257916	184	27	34	41	35	198	0.720782959124928	169	41	31	32	42	208	0.700057570523892
193	187	37	48	39	24	189	0.69545192861255	181	51	36	40	43	184	0.644789867587795	196	27	37	23	36	193	0.753022452504318	187	40	33	35	43	188	0.688543465745538	187	40	35	27	27	199	0.739205526770294	166	38	49	33	28	210	0.69545192861255	207	34	40	33	32	174	0.716177317213587
194	179	34	51	37	45	188	0.651698330454807	183	36	29	33	33	202	0.734599884858952	182	41	37	27	28	202	0.729994242947611	181	59	35	39	29	188	0.663212435233161	175	38	38	38	26	205	0.713874496257916	186	47	45	36	43	179	0.642487046632124	182	29	46	33	36	196	0.704663212435233
195	196	36	49	38	29	178	0.686240644789868	183	49	37	33	23	196	0.709268854346574	181	32	45	25	32	202	0.72769142199194	183	30	36	25	26	209	0.766839378238342	196	35	38	29	31	188	0.729994242947611	182	23	39	46	45	192	0.683937823834197	182	38	39	28	26	203	0.734599884858952
196	188	40	45	28	33	189	0.700057570523892	196	27	34	32	33	191	0.746113989637306	200	30	31	32	39	184	0.732297063903282	193	31	34	42	29	189	0.723085780080599	203	38	41	36	27	176	0.709268854346574	210	30	31	31	22	183	0.773747841105354	200	31	39	34	38	179	0.709268854346574
197	169	36	43	39	40	202	0.672423719055843	185	44	48	35	24	190	0.688543465745538	200	29	31	23	32	193	0.771445020149683	191	27	52	30	33	188	0.709268854346574	197	24	29	30	45	189	0.741508347725964	183	42	35	30	35	196	0.709268854346574	192	41	48	35	30	181	0.681635002878526
198	201	46	51	31	38	166	0.654001151410478	197	41	41	31	31	181	0.704663212435233	198	33	36	21	40	187	0.736902705814623	187	37	45	39	28	189	0.69314910765688	208	32	38	28	21	183	0.762233736327001	201	50	40	25	42	171	0.674726540011514	176	52	35	33	30	199	0.690846286701209
199	188	28	42	35	33	193	0.718480138169257	200	37	44	38	32	175	0.688543465745538	205	29	33	32	22	187	0.769142199194013	187	50	50	29	35	181	0.658606793321819	179	33	45	32	36	198	0.700057570523892	191	40	34	20	34	195	0.741508347725964	203	40	41	36	32	173	0.69314910765688
200	188	43	43	33	36	185	0.679332181922855	193	35	34	35	32	189	0.723085780080599	180	32	37	30	36	203	0.725388601036269	180	31	40	27	30	206	0.741508347725964	198	40	42	20	35	184	0.720782959124928	187	33	26	24	39	202	0.755325273459989	191	41	41	39	35	181	0.677029360967185
[truncated: 651 more columns]
