# Supplementary material for: Experimental benchmarking of quantum state overlap estimation strategies with photonic systems
Source: Light Sci Appl. 2025 Feb 12;14:83. doi: 10.1038/s41377-025-01755-8 (PMC11814415; doi:10.1038/s41377-025-01755-8)
Supplement: Supplementary file 3 — Dataset all [file 41377_2025_1755_MOESM3_ESM.zip › overlap_estimation_data/4_OST_data/OST_c08.csv]

Data No.	Pass1_Counts (m =1)	Fail1_Counts (m =1)	Fail2_Counts (m =1)	Fail3_Counts (m =1)	Fail4_Counts (m =1)	Pass2_Counts (m =1)	Estimated overlaps (m =1)	Pass1_Counts (m =2)	Fail1_Counts (m =2)	Fail2_Counts (m =2)	Fail3_Counts (m =2)	Fail4_Counts (m =2)	Pass2_Counts (m =2)	Estimated overlaps (m =2)	Pass1_Counts (m =3)	Fail1_Counts (m =3)	Fail2_Counts (m =3)	Fail3_Counts (m =3)	Fail4_Counts (m =3)	Pass2_Counts (m =3)	Estimated overlaps (m =3)	Pass1_Counts (m =4)	Fail1_Counts (m =4)	Fail2_Counts (m =4)	Fail3_Counts (m =4)	Fail4_Counts (m =4)	Pass2_Counts (m =4)	Estimated overlaps (m =4)	Pass1_Counts (m =5)	Fail1_Counts (m =5)	Fail2_Counts (m =5)	Fail3_Counts (m =5)	Fail4_Counts (m =5)	Pass2_Counts (m =5)	Estimated overlaps (m =5)	Pass1_Counts (m =6)	Fail1_Counts (m =6)	Fail2_Counts (m =6)	Fail3_Counts (m =6)	Fail4_Counts (m =6)	Pass2_Counts (m =6)	Estimated overlaps (m =6)	Pass1_Counts (m =7)	Fail1_Counts (m =7)	Fail2_Counts (m =7)	Fail3_Counts (m =7)	Fail4_Counts (m =7)	Pass2_Counts (m =7)	Estimated overlaps (m =7)
1	182	23	30	23	28	216	0.796776050662061	198	27	21	33	25	199	0.79217040875072	205	23	31	27	27	191	0.787564766839378	205	27	28	21	21	197	0.812895797351756	188	30	29	23	31	206	0.776050662061025	191	17	23	24	22	216	0.838226827864134	185	33	36	22	34	203	0.748416810592976
2	200	17	25	30	21	204	0.822107081174439	176	20	46	24	24	217	0.773747841105354	205	26	26	18	19	201	0.831318364997121	203	20	26	17	15	208	0.856649395509499	202	31	39	26	30	185	0.746113989637306	217	28	21	19	25	187	0.822107081174439	208	34	28	26	22	187	0.782959124928037
3	196	25	29	25	23	203	0.801381692573402	180	25	37	31	25	211	0.764536557282671	202	16	22	19	24	208	0.849740932642487	201	28	27	19	27	199	0.803684513529073	191	19	25	23	29	211	0.815198618307427	191	23	27	25	23	210	0.810592976396085	187	35	32	30	20	205	0.766839378238342
4	189	21	22	23	24	216	0.829015544041451	211	26	27	32	21	186	0.79217040875072	204	20	19	19	22	206	0.852043753598158	197	32	31	20	19	202	0.801381692573402	183	26	31	27	31	210	0.771445020149683	188	21	24	12	25	221	0.847438111686816	198	29	38	21	31	193	0.762233736327001
5	188	21	34	24	31	207	0.782959124928037	203	32	31	16	19	198	0.810592976396085	201	26	26	18	35	197	0.79447322970639	191	39	29	20	26	202	0.773747841105354	190	31	33	23	28	203	0.771445020149683	199	22	20	18	15	214	0.863557858376511	173	26	31	22	26	225	0.79447322970639
6	200	25	28	26	22	200	0.803684513529073	201	32	24	23	31	194	0.782959124928037	199	23	30	27	16	203	0.815198618307427	207	24	37	21	16	194	0.810592976396085	181	28	23	24	47	208	0.755325273459989	211	29	27	14	12	198	0.847438111686816	188	33	33	18	23	209	0.789867587795049
7	227	24	26	13	28	178	0.82671272308578	194	33	29	16	18	208	0.815198618307427	188	27	29	18	29	211	0.799078871617732	204	20	27	16	22	204	0.840529648819804	194	28	32	32	27	197	0.762233736327001	198	21	21	21	21	210	0.842832469775475	195	34	43	21	26	193	0.750719631548647
8	195	23	27	16	27	209	0.822107081174439	174	30	27	26	28	221	0.780656303972366	208	22	22	22	25	197	0.82671272308578	211	31	22	14	16	198	0.845135290731146	199	28	22	23	32	199	0.79447322970639	194	26	26	13	23	212	0.833621185952792	177	32	30	28	16	220	0.79217040875072
9	182	31	32	23	26	212	0.778353483016695	189	37	21	25	23	208	0.79217040875072	176	23	31	28	30	218	0.778353483016695	196	18	20	26	24	210	0.833621185952792	193	34	32	28	31	195	0.748416810592976	192	26	25	18	20	214	0.831318364997121	201	27	29	20	21	201	0.812895797351756
10	195	25	33	19	26	204	0.799078871617732	190	27	35	25	32	201	0.762233736327001	201	22	16	24	15	211	0.85895221646517	214	19	25	24	22	191	0.829015544041451	198	32	43	15	21	197	0.780656303972366	195	30	23	22	33	201	0.787564766839378	210	29	35	27	21	184	0.778353483016695
11	191	26	22	25	29	208	0.801381692573402	200	36	25	18	35	193	0.773747841105354	192	21	35	18	29	207	0.799078871617732	209	35	29	20	17	191	0.803684513529073	196	33	28	23	26	199	0.782959124928037	199	35	26	25	23	197	0.785261945883708	211	22	27	25	20	192	0.819804260218768
12	171	21	23	28	24	231	0.815198618307427	210	21	26	22	34	189	0.799078871617732	188	22	25	26	25	213	0.810592976396085	201	23	24	18	23	205	0.833621185952792	201	30	34	20	29	193	0.776050662061025	192	34	14	11	16	221	0.863557858376511	199	37	30	23	31	191	0.757628094415659
13	207	19	22	22	26	199	0.831318364997121	197	24	31	17	30	202	0.801381692573402	189	27	15	25	15	220	0.847438111686816	196	34	27	16	25	203	0.801381692573402	186	25	44	23	30	203	0.755325273459989	195	23	29	16	28	207	0.815198618307427	186	35	25	28	27	207	0.771445020149683
14	203	34	31	28	23	189	0.769142199194013	202	20	29	19	29	200	0.812895797351756	204	27	24	19	32	195	0.801381692573402	196	19	31	31	18	205	0.808290155440415	173	32	31	20	35	218	0.764536557282671	193	29	26	24	23	206	0.801381692573402	187	23	29	19	29	213	0.805987334484744
15	194	17	21	25	21	214	0.842832469775475	179	29	24	22	23	222	0.810592976396085	176	20	29	23	24	226	0.815198618307427	199	37	24	26	31	192	0.764536557282671	206	41	29	19	17	191	0.79217040875072	175	25	32	21	20	226	0.810592976396085	175	29	40	25	22	217	0.769142199194013
16	176	27	26	23	39	217	0.771445020149683	195	30	28	25	24	202	0.789867587795049	209	25	26	18	21	196	0.829015544041451	196	29	30	24	30	198	0.776050662061025	211	25	29	23	25	188	0.801381692573402	185	26	21	21	25	219	0.822107081174439	193	27	26	28	31	201	0.778353483016695
17	195	27	23	10	23	214	0.845135290731146	183	31	27	18	23	218	0.808290155440415	207	27	31	26	16	193	0.805987334484744	208	31	27	21	18	194	0.812895797351756	175	38	38	27	17	215	0.75993091537133	187	16	26	16	20	224	0.856649395509499	181	26	26	31	30	213	0.776050662061025
18	190	26	21	33	23	209	0.799078871617732	198	28	32	22	21	201	0.799078871617732	197	22	35	14	26	205	0.812895797351756	205	28	32	19	19	196	0.810592976396085	192	30	36	24	26	200	0.769142199194013	210	28	16	24	28	192	0.815198618307427	223	27	29	25	21	176	0.801381692573402
19	209	28	32	26	12	192	0.810592976396085	195	28	31	21	25	203	0.79447322970639	203	23	20	17	29	203	0.831318364997121	211	27	28	23	25	188	0.799078871617732	176	30	29	22	31	218	0.778353483016695	197	13	27	27	21	209	0.833621185952792	213	25	27	25	16	191	0.822107081174439
20	196	30	29	35	27	194	0.757628094415659	175	22	31	27	29	221	0.785261945883708	196	16	34	19	19	210	0.833621185952792	191	23	26	21	30	209	0.805987334484744	178	38	38	35	34	200	0.702360391479563	181	31	24	23	21	220	0.808290155440415	183	43	23	24	28	208	0.764536557282671
21	199	21	18	31	25	204	0.817501439263097	191	24	32	20	19	212	0.817501439263097	195	24	28	29	29	200	0.782959124928037	189	18	28	26	21	215	0.822107081174439	193	24	37	23	34	198	0.764536557282671	192	20	20	22	20	217	0.847438111686816	200	24	38	27	29	191	0.764536557282671
22	207	31	24	28	26	189	0.785261945883708	205	42	26	22	24	188	0.773747841105354	210	36	28	23	22	186	0.785261945883708	192	32	25	21	21	209	0.808290155440415	204	35	25	24	31	189	0.771445020149683	185	25	27	33	21	212	0.79217040875072	198	23	38	16	33	197	0.782959124928037
23	215	13	32	22	28	188	0.817501439263097	182	38	35	13	29	211	0.771445020149683	215	28	17	20	21	192	0.838226827864134	199	24	18	16	22	211	0.852043753598158	186	36	37	26	27	201	0.746113989637306	190	16	20	20	25	220	0.849740932642487	205	22	31	31	28	189	0.778353483016695
24	194	21	36	27	21	204	0.79447322970639	192	41	25	24	24	201	0.773747841105354	203	30	34	25	26	190	0.771445020149683	209	24	21	20	28	195	0.822107081174439	199	38	26	21	19	199	0.796776050662061	212	14	26	18	25	197	0.845135290731146	202	28	21	20	21	203	0.829015544041451
25	205	20	30	24	20	198	0.819804260218768	189	37	30	35	28	196	0.736902705814623	211	30	27	27	22	186	0.79217040875072	188	29	27	25	23	210	0.796776050662061	185	38	37	23	28	202	0.746113989637306	197	21	28	21	20	208	0.829015544041451	193	20	34	22	22	208	0.810592976396085
26	192	26	28	21	25	208	0.805987334484744	194	25	38	24	32	197	0.762233736327001	204	30	25	29	24	192	0.787564766839378	191	28	30	19	19	211	0.815198618307427	198	39	26	30	36	187	0.734599884858952	211	30	25	17	16	195	0.833621185952792	189	26	42	27	29	199	0.750719631548647
27	180	29	29	22	27	217	0.789867587795049	214	31	31	14	23	187	0.808290155440415	194	26	31	22	17	208	0.815198618307427	191	34	15	29	31	205	0.785261945883708	199	39	32	24	27	190	0.755325273459989	193	14	12	12	26	225	0.888888888888889	195	22	29	22	27	205	0.805987334484744
28	189	30	27	14	17	217	0.833621185952792	212	34	24	19	33	183	0.782959124928037	197	34	24	26	18	202	0.801381692573402	203	39	24	21	14	198	0.810592976396085	172	37	33	30	26	215	0.746113989637306	179	27	18	18	25	227	0.833621185952792	200	23	34	27	26	195	0.782959124928037
29	192	20	30	22	28	208	0.805987334484744	203	27	36	16	22	197	0.803684513529073	200	29	25	15	21	205	0.829015544041451	216	17	21	23	21	193	0.847438111686816	194	26	35	20	39	196	0.75993091537133	204	28	21	17	22	202	0.833621185952792	194	26	31	28	21	203	0.79217040875072
30	192	24	36	17	29	205	0.79217040875072	189	17	30	25	29	211	0.803684513529073	195	30	21	22	21	208	0.819804260218768	210	25	26	24	15	195	0.829015544041451	180	30	32	23	30	213	0.771445020149683	212	23	31	20	30	186	0.796776050662061	182	25	36	16	23	218	0.805987334484744
31	186	20	22	27	24	218	0.822107081174439	202	28	29	29	27	192	0.776050662061025	204	16	30	19	26	201	0.82671272308578	191	22	23	21	23	215	0.831318364997121	187	37	28	23	21	209	0.785261945883708	189	24	28	22	21	214	0.817501439263097	196	27	26	21	23	206	0.812895797351756
32	212	31	25	32	29	180	0.766839378238342	181	32	29	23	25	215	0.785261945883708	192	27	29	30	25	203	0.780656303972366	210	25	25	21	21	194	0.824409902130109	186	20	33	24	24	214	0.803684513529073	197	19	25	17	17	214	0.856649395509499	207	25	29	26	27	190	0.789867587795049
33	191	24	20	26	26	211	0.815198618307427	194	27	36	31	30	194	0.750719631548647	201	22	25	24	26	201	0.812895797351756	195	25	23	24	30	204	0.801381692573402	200	25	28	17	25	203	0.817501439263097	187	31	26	23	20	213	0.805987334484744	195	18	22	25	23	211	0.833621185952792
34	196	24	31	20	22	206	0.812895797351756	194	34	32	33	21	196	0.75993091537133	194	22	28	28	30	202	0.787564766839378	192	29	26	18	21	211	0.819804260218768	184	36	32	22	29	207	0.762233736327001	200	23	19	20	20	209	0.847438111686816	204	24	23	21	28	198	0.815198618307427
35	195	25	36	26	24	200	0.780656303972366	198	25	18	20	31	205	0.819804260218768	190	25	26	22	31	208	0.796776050662061	202	25	27	25	29	195	0.79217040875072	194	33	31	32	31	193	0.743811168681635	204	29	23	31	17	196	0.805987334484744	178	24	16	30	37	219	0.789867587795049
36	175	27	32	28	29	217	0.769142199194013	190	26	38	20	17	210	0.803684513529073	192	27	22	17	19	216	0.840529648819804	200	26	29	25	27	197	0.789867587795049	194	18	40	26	29	200	0.776050662061025	195	26	15	19	18	216	0.856649395509499	194	31	30	30	34	194	0.748416810592976
37	180	21	22	18	32	224	0.822107081174439	218	28	22	17	30	184	0.812895797351756	220	26	26	18	17	187	0.835924006908463	203	30	19	22	28	198	0.808290155440415	197	34	34	22	20	198	0.782959124928037	204	25	23	18	27	200	0.822107081174439	192	25	39	24	26	201	0.773747841105354
38	213	26	27	20	26	188	0.808290155440415	219	37	32	19	16	179	0.796776050662061	215	25	25	17	19	192	0.838226827864134	210	21	27	27	19	193	0.819804260218768	211	24	31	20	35	184	0.782959124928037	199	23	35	22	22	200	0.801381692573402	197	34	33	25	24	195	0.769142199194013
39	197	16	28	26	18	209	0.833621185952792	184	29	34	34	27	204	0.750719631548647	192	32	30	28	24	201	0.773747841105354	197	25	28	21	22	205	0.815198618307427	188	37	37	32	22	198	0.741508347725964	208	20	26	25	24	195	0.817501439263097	199	31	35	14	24	199	0.796776050662061
40	171	34	24	24	31	223	0.776050662061025	187	35	32	16	26	209	0.785261945883708	180	23	31	27	30	215	0.780656303972366	197	36	22	26	25	199	0.785261945883708	189	30	36	34	30	196	0.736902705814623	212	15	22	18	20	201	0.863557858376511	205	34	24	26	30	188	0.773747841105354
41	188	27	25	21	24	214	0.812895797351756	195	38	23	30	26	197	0.766839378238342	197	20	39	20	14	207	0.822107081174439	189	30	33	24	24	206	0.780656303972366	187	24	35	20	30	209	0.785261945883708	213	22	17	16	23	198	0.856649395509499	192	33	27	33	22	201	0.771445020149683
42	203	33	26	17	22	198	0.810592976396085	192	22	26	27	25	208	0.805987334484744	210	30	23	30	21	188	0.796776050662061	191	22	27	24	23	211	0.815198618307427	222	30	28	20	25	177	0.799078871617732	180	24	34	27	24	216	0.785261945883708	204	28	27	23	25	195	0.799078871617732
43	184	37	25	29	24	209	0.771445020149683	211	24	25	21	29	190	0.808290155440415	183	19	28	18	23	223	0.833621185952792	210	26	14	23	15	201	0.856649395509499	161	32	35	28	31	226	0.746113989637306	197	19	25	18	22	211	0.842832469775475	208	31	28	19	25	191	0.799078871617732
44	191	13	34	24	28	210	0.808290155440415	193	30	31	19	22	206	0.801381692573402	198	29	24	29	28	197	0.782959124928037	182	24	28	29	33	211	0.773747841105354	216	28	35	19	21	183	0.799078871617732	197	17	20	11	22	218	0.875071963154865	199	35	27	12	22	203	0.815198618307427
45	166	38	28	28	31	222	0.748416810592976	192	28	35	25	24	202	0.778353483016695	217	28	20	25	20	187	0.822107081174439	178	29	28	32	25	215	0.773747841105354	200	30	35	25	26	192	0.769142199194013	197	22	27	19	17	211	0.840529648819804	200	31	20	21	27	201	0.808290155440415
46	198	32	30	28	22	196	0.778353483016695	196	40	40	27	21	190	0.741508347725964	215	31	28	16	24	186	0.808290155440415	177	47	29	21	24	213	0.757628094415659	197	35	29	25	21	198	0.782959124928037	197	21	20	22	24	210	0.835924006908463	187	28	23	24	22	215	0.812895797351756
47	171	26	30	13	26	232	0.817501439263097	189	26	33	31	28	202	0.764536557282671	198	30	14	21	22	209	0.835924006908463	215	32	22	30	23	182	0.789867587795049	192	18	29	37	26	203	0.782959124928037	197	16	23	19	12	218	0.875071963154865	184	33	29	20	22	214	0.796776050662061
48	189	28	26	20	23	213	0.812895797351756	185	37	31	26	28	204	0.755325273459989	196	26	24	19	21	209	0.829015544041451	208	25	31	18	21	195	0.817501439263097	185	34	39	32	26	200	0.734599884858952	188	23	26	26	16	217	0.82671272308578	199	29	33	17	16	204	0.817501439263097
49	205	19	24	25	35	194	0.799078871617732	183	27	28	24	26	215	0.79447322970639	222	20	26	18	21	186	0.840529648819804	203	23	36	28	19	194	0.79217040875072	195	26	24	28	29	202	0.789867587795049	193	23	28	22	26	208	0.808290155440415	197	24	25	29	28	200	0.79217040875072
50	179	28	26	30	18	220	0.801381692573402	202	27	26	24	30	195	0.789867587795049	190	29	28	21	22	210	0.805987334484744	208	20	23	17	28	198	0.833621185952792	178	33	34	30	27	210	0.750719631548647	202	23	32	20	14	204	0.831318364997121	185	28	33	24	27	209	0.778353483016695
51	196	13	27	27	15	213	0.847438111686816	196	30	23	16	37	201	0.79217040875072	199	26	17	29	14	208	0.838226827864134	199	30	31	23	25	197	0.785261945883708	202	36	34	26	24	188	0.75993091537133	186	23	27	19	27	216	0.815198618307427	197	22	28	21	27	204	0.810592976396085
52	198	28	30	23	27	198	0.787564766839378	188	26	34	27	18	210	0.79447322970639	188	29	32	18	24	211	0.799078871617732	189	31	24	31	26	205	0.778353483016695	216	33	35	21	28	176	0.766839378238342	197	31	20	23	19	207	0.822107081174439	205	27	20	25	24	197	0.815198618307427
53	201	26	22	18	30	201	0.815198618307427	199	32	33	26	26	193	0.766839378238342	196	23	24	19	30	206	0.815198618307427	222	27	31	23	24	176	0.79447322970639	187	27	34	22	34	205	0.766839378238342	185	21	24	17	20	224	0.847438111686816	185	29	31	28	28	207	0.769142199194013
54	222	19	24	21	24	184	0.833621185952792	193	28	28	22	30	203	0.787564766839378	209	24	24	25	23	193	0.815198618307427	195	31	30	16	23	205	0.805987334484744	184	33	33	30	36	200	0.732297063903282	193	32	20	24	28	205	0.796776050662061	175	26	32	23	24	223	0.79447322970639
55	206	30	22	18	25	197	0.817501439263097	214	25	28	25	22	186	0.805987334484744	207	22	25	23	27	195	0.812895797351756	214	24	21	22	24	191	0.82671272308578	188	37	34	19	23	206	0.776050662061025	186	21	19	27	31	215	0.810592976396085	196	25	28	28	23	202	0.796776050662061
56	188	31	31	20	24	209	0.79217040875072	200	19	29	20	24	204	0.824409902130109	194	26	18	28	23	209	0.817501439263097	198	23	25	22	27	204	0.812895797351756	193	37	29	29	21	199	0.769142199194013	190	18	28	18	21	218	0.840529648819804	192	39	38	22	24	197	0.753022452504318
57	188	19	27	29	23	213	0.810592976396085	202	26	27	37	26	190	0.769142199194013	199	26	31	17	27	201	0.803684513529073	179	21	26	20	29	223	0.815198618307427	205	45	28	26	31	180	0.736902705814623	194	36	16	21	13	213	0.838226827864134	185	28	18	19	16	225	0.849740932642487
58	191	28	31	23	24	206	0.79217040875072	188	24	32	23	25	210	0.796776050662061	190	24	22	25	21	214	0.824409902130109	212	21	33	23	16	192	0.822107081174439	206	36	25	21	31	188	0.776050662061025	195	35	25	27	17	203	0.796776050662061	200	32	24	23	22	200	0.803684513529073
59	200	24	33	17	33	197	0.789867587795049	195	28	24	28	19	206	0.808290155440415	206	19	16	25	24	202	0.842832469775475	180	35	29	33	27	208	0.750719631548647	209	34	33	24	23	184	0.773747841105354	205	28	22	25	25	195	0.805987334484744	205	32	26	28	23	191	0.785261945883708
60	182	38	23	27	36	206	0.750719631548647	194	29	20	24	22	209	0.817501439263097	187	24	27	19	23	217	0.822107081174439	196	31	28	28	22	200	0.785261945883708	188	33	35	24	24	204	0.769142199194013	208	26	24	21	21	196	0.824409902130109	185	29	29	31	22	210	0.780656303972366
61	198	26	20	30	21	204	0.812895797351756	188	35	25	29	28	204	0.766839378238342	196	28	27	31	22	200	0.787564766839378	217	24	30	23	19	185	0.815198618307427	215	20	28	24	31	184	0.799078871617732	184	33	29	19	27	212	0.787564766839378	207	28	36	24	30	184	0.764536557282671
62	193	26	31	22	20	208	0.808290155440415	182	31	34	31	30	205	0.746113989637306	195	23	21	16	24	213	0.842832469775475	209	20	35	27	27	187	0.785261945883708	200	33	30	23	28	193	0.773747841105354	190	17	26	18	19	220	0.852043753598158	212	24	27	18	15	196	0.842832469775475
63	197	24	25	21	34	201	0.796776050662061	195	37	38	23	24	194	0.755325273459989	183	27	32	25	17	217	0.803684513529073	201	15	25	16	22	210	0.856649395509499	184	40	28	30	32	201	0.736902705814623	203	19	26	27	23	200	0.817501439263097	183	27	30	31	23	212	0.780656303972366
64	190	28	26	24	18	212	0.815198618307427	179	30	26	26	22	219	0.796776050662061	187	37	27	21	25	208	0.782959124928037	201	26	25	27	27	197	0.79447322970639	199	26	38	29	24	193	0.766839378238342	183	28	18	27	26	218	0.808290155440415	201	31	31	22	24	195	0.787564766839378
65	211	30	21	29	18	190	0.810592976396085	211	29	25	21	24	190	0.808290155440415	209	30	29	17	21	193	0.812895797351756	205	30	30	18	22	195	0.805987334484744	196	18	40	33	31	193	0.755325273459989	191	20	24	15	27	216	0.838226827864134	175	33	26	24	20	224	0.799078871617732
66	190	21	29	14	28	214	0.824409902130109	193	34	35	27	32	193	0.741508347725964	189	36	24	16	22	212	0.810592976396085	212	23	37	25	16	188	0.803684513529073	199	35	22	28	19	199	0.796776050662061	195	31	33	20	20	203	0.796776050662061	201	27	26	17	26	201	0.815198618307427
67	210	26	19	29	27	190	0.803684513529073	192	27	37	24	36	196	0.750719631548647	194	23	37	19	17	208	0.815198618307427	197	25	23	27	27	202	0.801381692573402	208	26	25	21	28	192	0.805987334484744	219	25	19	19	20	190	0.845135290731146	215	19	30	22	38	181	0.785261945883708
68	207	28	21	18	16	202	0.845135290731146	207	30	31	25	19	191	0.79447322970639	197	30	27	14	18	209	0.831318364997121	215	28	19	26	21	188	0.819804260218768	198	23	40	25	29	194	0.766839378238342	183	26	29	28	13	219	0.815198618307427	188	30	20	26	21	214	0.812895797351756
69	191	38	23	21	19	209	0.803684513529073	192	39	30	22	25	200	0.769142199194013	212	34	23	15	20	192	0.824409902130109	202	32	18	29	28	195	0.789867587795049	202	34	22	32	27	191	0.771445020149683	201	25	26	18	25	202	0.819804260218768	175	31	29	32	30	214	0.755325273459989
70	174	24	28	13	25	231	0.829015544041451	204	23	20	26	17	203	0.838226827864134	210	23	31	26	25	188	0.79447322970639	214	17	33	17	18	194	0.840529648819804	200	21	35	21	28	198	0.79447322970639	205	27	23	19	13	204	0.847438111686816	195	34	31	31	22	196	0.764536557282671
71	219	32	21	32	28	175	0.776050662061025	206	22	34	17	22	197	0.817501439263097	192	18	31	28	29	205	0.79217040875072	183	22	24	28	23	219	0.812895797351756	172	25	37	39	35	210	0.723085780080599	196	28	23	19	26	206	0.815198618307427	203	21	29	28	29	194	0.789867587795049
72	203	24	28	25	14	202	0.82671272308578	199	30	28	28	30	193	0.769142199194013	209	19	21	26	31	193	0.812895797351756	205	23	19	24	21	202	0.835924006908463	187	37	32	32	30	198	0.734599884858952	208	17	32	17	26	196	0.824409902130109	196	21	30	34	21	201	0.79217040875072
73	188	21	37	23	30	207	0.780656303972366	189	30	36	27	37	196	0.736902705814623	211	21	26	22	25	192	0.819804260218768	190	28	28	15	24	213	0.817501439263097	191	25	36	26	27	202	0.773747841105354	202	23	24	18	11	210	0.861255037420841	195	26	28	24	28	202	0.79217040875072
74	192	25	20	22	20	215	0.835924006908463	200	34	25	21	41	190	0.757628094415659	198	34	30	24	24	196	0.778353483016695	201	15	13	30	22	209	0.852043753598158	212	45	32	29	27	172	0.729994242947611	186	24	29	20	18	219	0.82671272308578	200	30	22	19	26	202	0.812895797351756
75	209	21	21	22	23	198	0.835924006908463	210	33	32	19	20	188	0.796776050662061	199	23	23	31	15	205	0.824409902130109	200	16	30	22	23	205	0.82671272308578	180	26	35	35	29	208	0.748416810592976	217	25	25	13	18	193	0.849740932642487	189	22	23	29	40	204	0.773747841105354
76	199	19	35	21	24	202	0.808290155440415	206	23	29	24	32	190	0.787564766839378	201	29	27	20	31	196	0.789867587795049	184	18	30	28	17	220	0.822107081174439	188	39	40	34	33	189	0.700057570523892	212	30	22	19	25	190	0.815198618307427	195	21	37	19	24	205	0.803684513529073
77	173	29	28	18	32	224	0.789867587795049	194	31	31	37	21	196	0.75993091537133	199	29	27	11	22	207	0.831318364997121	213	25	25	15	23	193	0.833621185952792	209	38	25	33	29	179	0.748416810592976	197	21	25	10	28	211	0.842832469775475	171	30	26	26	22	227	0.796776050662061
78	194	23	32	27	24	203	0.79217040875072	206	26	36	25	29	186	0.769142199194013	198	25	37	20	17	203	0.808290155440415	216	27	25	29	18	185	0.808290155440415	182	32	29	25	19	216	0.79447322970639	186	20	28	15	21	222	0.842832469775475	185	37	25	34	22	206	0.764536557282671
79	197	20	25	22	23	208	0.829015544041451	187	27	34	25	31	205	0.766839378238342	176	23	27	29	22	224	0.803684513529073	203	30	33	16	33	191	0.778353483016695	198	34	32	25	38	188	0.739205526770294	194	15	24	29	21	212	0.831318364997121	181	19	27	38	24	215	0.787564766839378
80	197	20	23	24	15	212	0.847438111686816	194	26	35	20	24	204	0.79447322970639	184	24	21	19	29	220	0.822107081174439	175	31	27	28	29	218	0.771445020149683	182	33	35	20	22	213	0.782959124928037	196	25	24	19	21	210	0.831318364997121	196	28	22	19	23	208	0.824409902130109
81	195	28	19	31	26	203	0.796776050662061	189	31	32	27	31	201	0.757628094415659	193	24	23	17	23	214	0.835924006908463	199	26	31	29	29	194	0.771445020149683	205	39	35	24	27	183	0.748416810592976	197	19	18	26	22	211	0.840529648819804	186	17	34	36	18	212	0.79447322970639
82	224	30	27	26	31	169	0.773747841105354	203	30	21	16	22	203	0.831318364997121	191	29	33	21	16	210	0.808290155440415	205	29	29	26	17	195	0.803684513529073	177	29	33	29	31	212	0.755325273459989	193	25	24	21	19	213	0.831318364997121	194	22	26	11	23	215	0.847438111686816
83	204	19	24	23	31	198	0.812895797351756	200	30	30	23	22	198	0.79447322970639	189	26	26	40	24	203	0.769142199194013	207	24	25	16	16	203	0.849740932642487	189	31	30	30	43	194	0.72769142199194	190	16	26	23	15	220	0.852043753598158	201	29	34	19	40	188	0.755325273459989
84	205	19	27	20	26	199	0.824409902130109	195	25	20	29	21	208	0.817501439263097	216	23	20	22	27	188	0.824409902130109	217	20	24	25	24	187	0.822107081174439	194	35	33	23	22	200	0.776050662061025	202	19	24	28	24	201	0.817501439263097	171	32	35	33	25	217	0.748416810592976
85	201	25	27	27	28	196	0.789867587795049	190	43	28	24	25	200	0.75993091537133	215	22	22	22	23	191	0.831318364997121	215	17	18	24	26	193	0.840529648819804	196	21	32	34	22	200	0.785261945883708	196	30	24	24	24	203	0.801381692573402	204	36	33	14	26	192	0.785261945883708
86	193	23	31	21	21	209	0.815198618307427	202	34	33	22	25	191	0.773747841105354	192	24	30	21	26	208	0.803684513529073	204	27	24	23	15	202	0.831318364997121	202	34	33	32	32	183	0.734599884858952	203	28	29	19	30	194	0.79217040875072	199	23	23	35	29	196	0.782959124928037
87	181	30	31	23	24	215	0.787564766839378	205	27	23	21	34	193	0.79447322970639	207	19	32	15	14	203	0.852043753598158	206	26	28	28	24	191	0.79217040875072	196	24	31	24	30	200	0.785261945883708	190	25	29	25	16	213	0.817501439263097	186	26	32	28	25	209	0.780656303972366
88	183	28	28	24	23	216	0.799078871617732	193	28	45	26	23	196	0.755325273459989	215	23	25	30	27	183	0.79447322970639	196	16	34	21	23	207	0.819804260218768	193	26	30	30	35	197	0.757628094415659	187	16	27	20	25	219	0.833621185952792	203	32	38	22	21	191	0.776050662061025
89	179	21	25	18	35	222	0.808290155440415	188	26	36	15	30	209	0.789867587795049	184	30	28	26	22	213	0.79217040875072	209	28	26	31	27	185	0.778353483016695	209	25	33	28	27	185	0.776050662061025	205	22	22	26	19	201	0.831318364997121	202	33	30	25	20	194	0.787564766839378
90	198	23	22	28	26	203	0.808290155440415	174	36	29	22	25	220	0.778353483016695	197	22	33	24	31	198	0.782959124928037	188	23	31	22	29	210	0.79447322970639	182	36	32	29	31	204	0.741508347725964	205	20	23	25	27	198	0.817501439263097	193	31	30	22	27	202	0.782959124928037
91	200	32	35	20	26	194	0.776050662061025	196	26	36	23	33	195	0.764536557282671	200	25	36	21	21	199	0.799078871617732	210	27	33	19	21	190	0.805987334484744	186	32	30	35	29	201	0.746113989637306	192	33	30	26	26	201	0.771445020149683	195	19	16	18	29	214	0.847438111686816
92	189	21	29	31	17	212	0.810592976396085	216	35	25	19	34	178	0.776050662061025	203	21	28	34	24	194	0.789867587795049	212	27	34	19	19	189	0.808290155440415	203	35	33	25	18	192	0.780656303972366	197	28	26	21	20	206	0.817501439263097	204	35	28	28	28	187	0.762233736327001
93	197	31	32	19	21	202	0.799078871617732	185	35	33	31	25	203	0.750719631548647	191	27	29	19	23	210	0.810592976396085	186	33	33	28	26	204	0.75993091537133	207	32	30	18	37	185	0.766839378238342	211	21	29	24	20	192	0.819804260218768	196	26	33	19	21	205	0.808290155440415
94	207	19	23	20	26	199	0.833621185952792	205	24	34	24	27	191	0.785261945883708	190	35	20	24	22	210	0.803684513529073	188	32	25	20	26	211	0.799078871617732	194	26	41	28	24	197	0.762233736327001	199	18	17	14	16	219	0.886586067933218	197	31	24	26	32	197	0.776050662061025
95	207	23	19	20	18	203	0.852043753598158	208	31	35	23	15	190	0.796776050662061	179	23	37	29	17	218	0.79217040875072	212	24	22	25	26	190	0.812895797351756	177	30	39	30	25	211	0.750719631548647	195	19	19	21	19	216	0.856649395509499	198	22	24	29	28	201	0.799078871617732
96	183	33	28	21	17	218	0.808290155440415	189	28	37	33	19	203	0.766839378238342	191	19	28	18	23	215	0.833621185952792	192	18	35	25	22	208	0.805987334484744	190	34	28	26	32	200	0.75993091537133	193	23	24	27	23	209	0.812895797351756	206	27	14	22	25	200	0.833621185952792
97	212	24	26	23	21	191	0.819804260218768	195	31	23	22	30	202	0.79217040875072	206	20	22	15	23	204	0.852043753598158	187	21	28	22	22	217	0.822107081174439	196	28	37	26	31	193	0.755325273459989	194	20	20	29	25	209	0.819804260218768	196	23	32	30	29	197	0.773747841105354
98	188	17	28	34	23	211	0.801381692573402	194	24	26	25	30	204	0.79447322970639	203	28	33	21	26	193	0.787564766839378	189	23	25	23	28	212	0.808290155440415	183	42	30	22	31	205	0.748416810592976	190	14	27	24	23	216	0.833621185952792	197	18	29	23	22	207	0.824409902130109
99	196	33	41	21	24	195	0.762233736327001	176	23	32	25	18	225	0.810592976396085	182	23	37	21	22	217	0.799078871617732	188	22	23	17	30	216	0.824409902130109	186	30	35	35	23	203	0.753022452504318	195	24	29	19	20	209	0.824409902130109	185	23	26	20	32	215	0.803684513529073
100	195	18	37	14	27	207	0.815198618307427	208	29	31	18	28	189	0.79217040875072	194	28	27	23	30	202	0.787564766839378	203	26	30	27	24	194	0.789867587795049	201	23	30	20	29	198	0.801381692573402	181	27	25	17	30	220	0.808290155440415	195	23	26	32	22	204	0.799078871617732
101	180	40	23	17	28	216	0.787564766839378	195	25	30	25	28	201	0.787564766839378	204	30	24	26	20	196	0.805987334484744	190	23	27	21	21	214	0.824409902130109	207	31	42	19	26	184	0.764536557282671	200	22	16	22	19	211	0.854346574553828	190	33	31	22	30	202	0.769142199194013
102	214	22	27	25	20	189	0.819804260218768	192	28	29	35	25	200	0.766839378238342	200	25	29	24	11	206	0.831318364997121	198	28	29	16	29	201	0.801381692573402	190	39	31	22	26	201	0.764536557282671	210	25	21	24	28	191	0.810592976396085	210	26	34	22	33	183	0.771445020149683
103	204	31	24	23	28	193	0.79217040875072	194	20	35	30	21	203	0.79217040875072	205	33	21	15	21	200	0.829015544041451	200	26	25	24	22	202	0.812895797351756	197	47	31	36	22	185	0.723085780080599	188	26	23	16	19	220	0.842832469775475	214	35	20	25	25	184	0.79447322970639
104	192	30	18	23	29	208	0.805987334484744	190	30	25	32	26	204	0.776050662061025	223	20	24	13	19	189	0.861255037420841	212	25	28	26	30	184	0.785261945883708	194	32	32	31	34	192	0.739205526770294	190	21	15	26	15	222	0.85895221646517	203	23	19	23	21	204	0.838226827864134
105	203	26	33	17	24	197	0.805987334484744	199	27	41	20	23	196	0.780656303972366	191	27	19	22	17	217	0.840529648819804	221	26	24	28	17	182	0.817501439263097	185	27	17	34	32	210	0.782959124928037	205	18	22	20	12	209	0.870466321243523	199	30	31	21	25	198	0.789867587795049
106	202	22	22	19	14	210	0.85895221646517	194	21	37	28	28	199	0.773747841105354	205	21	26	15	34	197	0.815198618307427	200	27	25	24	25	200	0.803684513529073	193	45	26	27	32	192	0.736902705814623	195	19	30	31	19	206	0.808290155440415	202	27	25	29	26	195	0.789867587795049
107	189	22	30	24	19	214	0.817501439263097	201	39	29	27	28	188	0.753022452504318	205	36	21	20	23	195	0.805987334484744	204	26	27	22	17	200	0.824409902130109	192	43	37	27	33	188	0.713874496257916	196	27	26	21	23	206	0.812895797351756	191	22	20	26	18	216	0.838226827864134
108	185	21	25	26	25	217	0.812895797351756	195	28	39	21	19	202	0.789867587795049	201	27	20	26	23	201	0.815198618307427	225	23	36	17	26	174	0.801381692573402	202	29	38	34	34	181	0.725388601036269	204	26	25	28	21	196	0.805987334484744	196	32	30	30	18	199	0.782959124928037
109	196	28	21	27	32	200	0.787564766839378	181	30	39	31	32	203	0.732297063903282	203	19	27	27	14	204	0.835924006908463	182	34	23	22	22	218	0.803684513529073	182	34	41	26	27	204	0.741508347725964	201	18	20	18	25	209	0.849740932642487	172	33	35	27	22	220	0.766839378238342
110	193	26	27	31	33	199	0.766839378238342	204	24	26	24	32	193	0.79217040875072	194	21	37	19	27	204	0.796776050662061	209	26	25	28	16	194	0.817501439263097	201	27	43	22	23	192	0.771445020149683	208	22	31	26	19	193	0.810592976396085	186	31	33	23	28	207	0.771445020149683
111	213	29	21	22	18	192	0.829015544041451	189	27	30	29	26	205	0.778353483016695	214	28	23	19	16	193	0.838226827864134	194	27	28	20	24	207	0.808290155440415	205	34	38	22	28	184	0.755325273459989	202	19	26	23	24	202	0.824409902130109	200	22	32	27	30	195	0.780656303972366
112	200	20	36	20	31	197	0.789867587795049	217	26	23	26	16	188	0.82671272308578	190	22	26	18	18	218	0.842832469775475	199	19	29	28	28	199	0.796776050662061	190	41	34	36	28	191	0.716177317213587	217	9	20	16	18	202	0.89119170984456	184	29	22	22	30	215	0.799078871617732
113	203	25	18	26	21	202	0.829015544041451	216	30	35	28	23	176	0.769142199194013	198	22	31	26	25	200	0.796776050662061	204	19	34	19	26	197	0.810592976396085	201	28	29	27	29	193	0.776050662061025	188	24	32	19	23	213	0.810592976396085	194	24	30	21	28	205	0.799078871617732
114	190	24	26	24	27	210	0.803684513529073	201	29	28	29	37	188	0.753022452504318	206	24	23	20	29	196	0.815198618307427	199	31	22	31	35	192	0.762233736327001	183	28	39	28	29	205	0.750719631548647	176	27	22	30	15	227	0.819804260218768	190	33	21	22	29	208	0.79447322970639
115	186	26	22	28	23	215	0.808290155440415	199	29	36	24	30	192	0.762233736327001	203	24	28	33	24	193	0.785261945883708	211	21	31	22	23	191	0.812895797351756	176	35	40	20	27	213	0.755325273459989	193	23	29	29	15	209	0.815198618307427	191	27	25	24	26	208	0.801381692573402
116	182	37	34	24	25	208	0.75993091537133	186	21	42	25	20	210	0.787564766839378	217	30	29	20	30	179	0.785261945883708	225	24	22	24	23	179	0.822107081174439	195	40	31	21	28	195	0.75993091537133	195	17	30	21	22	210	0.829015544041451	192	34	27	24	25	203	0.782959124928037
117	208	36	31	18	23	188	0.787564766839378	202	23	30	24	25	197	0.801381692573402	183	25	26	23	21	220	0.817501439263097	212	26	26	24	22	189	0.810592976396085	182	26	34	29	29	209	0.764536557282671	180	27	28	22	23	220	0.805987334484744	187	35	28	18	20	213	0.803684513529073
118	206	31	20	23	20	197	0.819804260218768	193	33	27	30	26	199	0.769142199194013	195	30	32	30	18	200	0.782959124928037	215	22	20	19	17	196	0.856649395509499	193	35	39	27	21	196	0.755325273459989	204	24	25	20	23	200	0.824409902130109	213	32	23	19	17	192	0.82671272308578
119	189	22	31	28	28	207	0.785261945883708	180	28	31	26	14	221	0.808290155440415	201	24	16	20	19	210	0.854346574553828	201	16	34	21	32	198	0.799078871617732	205	29	31	28	33	185	0.757628094415659	185	21	15	24	28	221	0.833621185952792	201	27	37	29	23	191	0.769142199194013
120	189	24	34	23	27	207	0.787564766839378	190	23	19	19	19	220	0.852043753598158	192	25	28	30	20	207	0.799078871617732	208	24	34	23	25	189	0.79217040875072	206	33	30	23	28	187	0.773747841105354	192	17	21	22	22	217	0.847438111686816	199	21	38	25	24	197	0.787564766839378
121	204	27	26	19	26	197	0.810592976396085	189	33	25	33	21	205	0.778353483016695	200	22	27	20	18	207	0.835924006908463	214	25	19	20	24	192	0.833621185952792	193	29	26	36	33	195	0.750719631548647	186	17	25	23	22	221	0.835924006908463	212	24	39	15	29	185	0.789867587795049
122	194	34	19	25	19	208	0.812895797351756	190	29	17	33	30	206	0.785261945883708	209	21	27	29	25	190	0.801381692573402	205	30	22	19	33	193	0.796776050662061	210	25	34	21	28	186	0.787564766839378	197	25	25	25	17	207	0.824409902130109	193	33	25	20	25	206	0.799078871617732
123	196	26	26	17	21	209	0.829015544041451	198	37	34	23	23	194	0.766839378238342	223	29	27	19	31	174	0.79217040875072	216	22	18	26	22	190	0.833621185952792	198	27	35	23	28	196	0.776050662061025	183	29	19	14	16	228	0.856649395509499	196	22	18	24	31	207	0.817501439263097
124	165	27	32	25	30	228	0.773747841105354	181	25	34	26	27	213	0.778353483016695	192	21	27	26	28	207	0.801381692573402	198	20	29	16	22	209	0.835924006908463	190	25	31	26	28	205	0.782959124928037	194	28	29	25	29	201	0.780656303972366	202	35	29	23	31	189	0.764536557282671
125	182	31	31	29	30	208	0.757628094415659	188	28	31	27	38	200	0.750719631548647	199	33	31	22	21	198	0.789867587795049	218	27	22	19	29	184	0.812895797351756	192	20	22	29	29	208	0.805987334484744	196	23	26	21	23	208	0.822107081174439	200	28	30	27	19	198	0.796776050662061
126	206	27	24	17	28	196	0.815198618307427	176	31	36	28	22	216	0.766839378238342	194	24	27	23	24	207	0.810592976396085	206	32	13	30	24	195	0.808290155440415	188	31	32	28	34	200	0.748416810592976	186	23	28	29	19	215	0.808290155440415	190	34	34	30	21	201	0.762233736327001
127	206	28	28	20	29	192	0.79447322970639	185	39	35	27	35	197	0.723085780080599	198	32	25	17	24	203	0.810592976396085	214	28	40	16	13	188	0.812895797351756	201	28	31	37	37	183	0.729994242947611	205	13	23	21	24	205	0.849740932642487	200	37	31	25	21	193	0.773747841105354
128	190	29	29	19	25	209	0.801381692573402	211	26	36	19	25	186	0.79217040875072	218	29	28	25	17	183	0.808290155440415	222	22	33	16	21	182	0.824409902130109	180	27	24	24	27	219	0.801381692573402	195	29	20	18	15	214	0.847438111686816	193	32	27	28	27	200	0.773747841105354
129	172	34	35	31	26	215	0.746113989637306	178	36	28	24	31	213	0.762233736327001	205	32	16	24	24	197	0.815198618307427	202	21	26	26	24	200	0.812895797351756	194	23	36	33	25	198	0.766839378238342	209	27	31	28	23	187	0.785261945883708	181	23	34	26	22	217	0.79447322970639
130	205	19	32	26	19	197	0.815198618307427	199	28	33	36	18	194	0.771445020149683	215	30	32	26	29	177	0.766839378238342	196	25	23	26	21	207	0.817501439263097	184	38	36	30	27	201	0.734599884858952	203	24	17	25	23	203	0.831318364997121	194	25	31	21	32	202	0.785261945883708
131	202	40	25	22	29	190	0.769142199194013	188	26	31	31	36	200	0.750719631548647	215	23	21	21	21	192	0.838226827864134	182	19	24	20	13	230	0.861255037420841	193	29	29	22	23	206	0.799078871617732	185	30	27	24	23	213	0.796776050662061	189	33	32	19	35	202	0.762233736327001
132	199	28	28	20	26	200	0.801381692573402	184	28	40	24	26	207	0.764536557282671	215	30	26	20	28	183	0.796776050662061	197	22	30	20	26	204	0.810592976396085	201	18	26	24	26	202	0.819804260218768	197	22	12	22	21	215	0.85895221646517	202	32	37	23	27	189	0.762233736327001
133	187	27	30	24	23	211	0.796776050662061	200	32	24	37	32	188	0.748416810592976	182	28	25	28	30	213	0.780656303972366	209	36	26	24	24	186	0.782959124928037	191	37	39	22	32	194	0.736902705814623	182	20	31	29	32	212	0.778353483016695	200	36	36	31	23	187	0.746113989637306
134	171	23	28	30	23	227	0.796776050662061	201	24	26	30	19	200	0.808290155440415	196	30	28	36	22	196	0.769142199194013	186	27	26	24	17	217	0.819804260218768	175	33	32	25	37	212	0.743811168681635	191	22	23	22	26	213	0.822107081174439	207	23	40	17	24	191	0.796776050662061
135	198	21	29	23	10	211	0.845135290731146	195	34	32	27	23	197	0.769142199194013	189	28	23	27	20	212	0.810592976396085	202	32	26	24	21	197	0.799078871617732	204	32	38	22	24	188	0.769142199194013	224	29	19	15	19	185	0.847438111686816	205	25	29	25	36	188	0.771445020149683
136	186	25	30	26	29	209	0.782959124928037	192	39	32	15	24	203	0.782959124928037	208	32	34	15	19	192	0.805987334484744	214	30	23	13	15	196	0.849740932642487	197	34	34	33	22	192	0.753022452504318	194	28	21	25	22	208	0.815198618307427	181	22	27	31	33	213	0.776050662061025
137	194	27	25	28	32	200	0.778353483016695	200	29	32	27	28	192	0.769142199194013	213	24	30	29	21	185	0.796776050662061	201	24	17	28	25	202	0.819804260218768	197	31	24	27	26	199	0.787564766839378	195	23	21	23	15	214	0.847438111686816	212	35	17	32	21	186	0.79447322970639
138	180	25	24	25	23	222	0.812895797351756	199	20	36	28	30	194	0.773747841105354	189	23	21	28	28	211	0.805987334484744	185	26	22	24	31	214	0.799078871617732	198	37	26	39	33	185	0.725388601036269	182	26	35	18	29	214	0.787564766839378	206	19	26	24	22	199	0.82671272308578
139	182	27	39	20	17	217	0.799078871617732	195	25	32	22	38	197	0.766839378238342	201	26	17	27	20	204	0.829015544041451	212	26	17	29	25	190	0.812895797351756	198	24	41	26	21	196	0.778353483016695	201	16	24	21	14	212	0.863557858376511	206	30	29	22	25	191	0.79217040875072
140	208	18	20	23	26	199	0.835924006908463	190	30	33	28	22	204	0.776050662061025	219	23	34	23	10	186	0.829015544041451	208	19	21	19	21	202	0.852043753598158	197	30	31	32	32	191	0.748416810592976	206	26	35	16	32	190	0.785261945883708	192	21	30	19	27	210	0.812895797351756
141	199	29	25	25	28	198	0.789867587795049	200	32	22	29	21	198	0.796776050662061	183	32	27	26	21	214	0.79217040875072	199	38	23	25	28	194	0.773747841105354	195	28	29	27	28	199	0.778353483016695	194	23	25	19	21	212	0.833621185952792	195	31	36	19	30	197	0.769142199194013
142	202	28	22	26	14	203	0.829015544041451	200	29	31	27	20	197	0.789867587795049	200	28	24	24	28	198	0.796776050662061	197	25	27	23	24	204	0.808290155440415	182	29	30	29	31	209	0.762233736327001	204	17	20	20	21	207	0.856649395509499	195	26	27	20	26	206	0.808290155440415
143	193	26	22	25	25	208	0.810592976396085	195	23	32	34	32	195	0.757628094415659	191	25	26	22	17	214	0.829015544041451	201	29	25	17	13	207	0.842832469775475	194	37	36	35	18	193	0.746113989637306	194	25	26	20	23	209	0.819804260218768	208	22	22	25	22	197	0.82671272308578
144	203	26	20	21	25	201	0.824409902130109	190	17	39	29	25	205	0.782959124928037	197	33	32	26	22	197	0.776050662061025	173	24	35	18	27	225	0.796776050662061	191	31	37	29	31	195	0.741508347725964	198	28	13	24	26	207	0.82671272308578	205	29	20	22	18	201	0.831318364997121
145	186	30	28	29	20	211	0.789867587795049	184	24	26	26	24	216	0.805987334484744	197	18	37	20	20	206	0.817501439263097	205	22	21	23	26	199	0.824409902130109	203	25	41	24	32	186	0.755325273459989	191	35	28	28	17	205	0.787564766839378	180	33	40	35	26	203	0.72769142199194
146	201	24	31	21	20	201	0.815198618307427	198	26	30	31	20	199	0.789867587795049	207	27	25	17	18	200	0.835924006908463	195	27	30	31	20	201	0.787564766839378	192	30	32	24	24	203	0.782959124928037	205	24	30	23	25	194	0.801381692573402	194	32	31	23	23	202	0.785261945883708
147	194	33	24	22	25	204	0.796776050662061	205	20	18	29	18	203	0.840529648819804	187	30	17	30	16	217	0.822107081174439	190	31	26	23	23	209	0.799078871617732	188	40	40	27	27	195	0.72769142199194	207	21	30	11	16	204	0.856649395509499	195	28	26	20	23	207	0.812895797351756
148	210	26	26	19	14	198	0.840529648819804	192	18	22	20	28	214	0.833621185952792	190	19	30	25	23	212	0.812895797351756	192	19	29	22	20	213	0.829015544041451	201	26	32	28	28	192	0.773747841105354	224	17	31	23	16	183	0.835924006908463	201	28	27	20	22	201	0.812895797351756
149	172	31	28	21	27	225	0.789867587795049	218	29	29	18	23	183	0.808290155440415	211	24	33	15	19	194	0.82671272308578	183	28	34	18	18	218	0.810592976396085	183	35	30	26	22	211	0.776050662061025	181	30	19	21	28	220	0.810592976396085	206	25	32	19	40	186	0.769142199194013
150	184	27	22	23	25	218	0.812895797351756	208	32	29	16	23	192	0.805987334484744	206	29	29	20	24	193	0.801381692573402	206	28	22	18	28	196	0.815198618307427	191	31	40	25	24	199	0.75993091537133	207	20	36	29	15	193	0.805987334484744	191	30	32	20	35	201	0.766839378238342
151	208	24	28	19	26	194	0.812895797351756	199	30	28	32	32	190	0.755325273459989	191	33	33	23	18	206	0.789867587795049	203	27	36	24	21	193	0.787564766839378	185	28	36	26	33	204	0.753022452504318	201	22	28	14	18	208	0.847438111686816	203	29	23	23	19	200	0.819804260218768
152	188	23	30	28	26	209	0.789867587795049	205	35	28	23	28	188	0.773747841105354	223	22	25	26	19	181	0.824409902130109	188	21	26	23	21	217	0.82671272308578	185	31	29	33	15	211	0.787564766839378	205	26	24	22	24	197	0.815198618307427	199	32	29	17	19	203	0.812895797351756
153	212	25	25	28	24	187	0.801381692573402	208	30	23	25	35	186	0.776050662061025	180	25	20	31	25	220	0.803684513529073	189	18	37	24	18	213	0.812895797351756	202	36	30	25	37	184	0.741508347725964	193	19	21	21	15	219	0.861255037420841	213	29	32	17	22	187	0.805987334484744
154	205	29	23	24	31	192	0.789867587795049	196	40	31	23	23	196	0.766839378238342	197	33	35	17	21	200	0.79217040875072	214	30	24	25	17	188	0.815198618307427	198	26	28	32	31	194	0.766839378238342	186	20	31	22	21	217	0.819804260218768	198	27	31	34	19	197	0.780656303972366
155	195	26	27	27	20	205	0.805987334484744	206	38	30	32	24	182	0.750719631548647	183	24	26	30	29	213	0.785261945883708	195	24	25	18	25	209	0.824409902130109	187	36	28	31	28	202	0.753022452504318	186	27	22	15	17	224	0.849740932642487	193	22	32	21	25	207	0.805987334484744
156	193	26	14	21	24	215	0.840529648819804	184	33	36	33	21	205	0.753022452504318	208	22	24	24	33	191	0.799078871617732	194	20	40	27	22	202	0.785261945883708	181	35	41	20	22	210	0.764536557282671	202	28	30	27	19	196	0.796776050662061	197	25	33	21	22	203	0.803684513529073
157	204	34	33	20	23	191	0.782959124928037	194	16	26	29	29	206	0.805987334484744	196	24	31	26	25	201	0.79217040875072	196	31	25	22	26	202	0.796776050662061	184	38	44	26	31	197	0.716177317213587	178	29	24	25	23	222	0.803684513529073	169	32	27	29	29	223	0.766839378238342
158	196	30	22	23	29	202	0.796776050662061	185	33	30	33	22	206	0.764536557282671	193	25	27	36	28	199	0.769142199194013	206	32	32	20	18	193	0.801381692573402	192	25	39	30	25	199	0.762233736327001	205	18	18	17	17	210	0.875071963154865	198	21	30	25	28	200	0.796776050662061
159	194	29	21	26	16	210	0.824409902130109	187	29	29	21	23	212	0.801381692573402	197	30	22	19	26	205	0.812895797351756	190	25	28	32	39	198	0.750719631548647	205	25	31	29	27	189	0.778353483016695	187	25	30	25	24	211	0.796776050662061	199	25	28	21	29	200	0.799078871617732
160	205	17	21	20	24	204	0.847438111686816	193	25	25	23	22	210	0.817501439263097	200	25	25	24	28	199	0.801381692573402	197	27	28	22	22	204	0.808290155440415	193	32	29	30	27	198	0.764536557282671	195	18	27	28	27	205	0.805987334484744	210	30	27	14	17	196	0.833621185952792
161	209	23	24	22	22	196	0.82671272308578	191	25	26	21	33	207	0.79447322970639	218	18	23	18	22	192	0.849740932642487	201	39	26	14	32	194	0.780656303972366	177	31	30	28	29	214	0.764536557282671	207	23	31	21	19	196	0.819804260218768	205	23	30	24	24	195	0.803684513529073
162	193	31	31	23	27	201	0.778353483016695	188	29	29	21	34	206	0.776050662061025	205	16	35	24	21	197	0.815198618307427	215	23	27	29	30	181	0.785261945883708	204	39	25	26	35	184	0.748416810592976	194	27	27	16	11	216	0.849740932642487	186	28	36	33	26	203	0.753022452504318
163	173	14	31	31	15	232	0.82671272308578	198	24	25	28	19	204	0.815198618307427	188	26	35	21	25	209	0.789867587795049	192	34	30	36	29	194	0.739205526770294	206	23	36	27	31	186	0.766839378238342	195	24	21	20	25	210	0.829015544041451	191	36	31	25	23	202	0.771445020149683
164	192	24	29	17	18	214	0.833621185952792	184	26	26	34	28	209	0.773747841105354	191	24	32	19	18	213	0.822107081174439	202	18	32	20	28	199	0.810592976396085	206	34	44	25	28	179	0.734599884858952	186	23	25	26	19	218	0.822107081174439	175	25	28	20	27	225	0.805987334484744
165	209	27	30	23	29	187	0.785261945883708	173	35	29	26	30	217	0.75993091537133	220	20	32	27	26	178	0.79447322970639	193	26	23	20	22	212	0.82671272308578	191	35	47	27	25	192	0.72769142199194	200	23	26	18	19	207	0.838226827864134	190	28	33	26	23	205	0.782959124928037
166	210	24	23	21	25	194	0.822107081174439	212	30	29	30	29	179	0.764536557282671	195	22	25	26	16	211	0.831318364997121	192	14	33	23	33	207	0.799078871617732	192	33	46	29	21	194	0.739205526770294	200	29	28	22	22	200	0.803684513529073	191	36	28	26	20	204	0.782959124928037
167	178	22	24	21	23	227	0.829015544041451	176	36	42	25	28	209	0.734599884858952	208	21	26	16	21	200	0.842832469775475	201	21	36	24	31	193	0.778353483016695	213	22	36	25	31	180	0.773747841105354	208	15	25	16	24	202	0.852043753598158	206	29	31	30	30	184	0.75993091537133
168	198	28	29	23	26	199	0.79217040875072	198	20	28	33	36	194	0.766839378238342	186	26	27	29	21	213	0.799078871617732	206	19	27	27	32	192	0.79447322970639	190	22	39	24	34	201	0.762233736327001	206	19	22	29	16	201	0.838226827864134	197	24	35	22	21	202	0.801381692573402
169	200	23	28	17	25	204	0.822107081174439	198	27	32	28	23	197	0.782959124928037	206	21	27	30	27	192	0.79447322970639	192	33	26	15	22	210	0.815198618307427	201	28	38	25	32	188	0.753022452504318	191	27	22	18	19	216	0.838226827864134	187	29	43	31	25	199	0.741508347725964
170	191	30	23	24	16	213	0.822107081174439	185	33	37	27	35	199	0.732297063903282	202	19	28	23	22	202	0.824409902130109	213	29	27	29	25	182	0.782959124928037	212	29	37	31	23	178	0.75993091537133	206	22	20	23	18	203	0.845135290731146	191	25	32	21	22	209	0.805987334484744
171	192	34	28	28	22	202	0.778353483016695	196	34	21	23	20	205	0.810592976396085	209	27	20	14	16	203	0.85895221646517	195	29	27	27	23	202	0.79217040875072	177	43	26	35	29	207	0.729994242947611	192	19	27	15	23	216	0.842832469775475	192	29	40	23	28	198	0.75993091537133
172	201	24	22	22	31	200	0.808290155440415	201	25	37	15	20	201	0.812895797351756	193	21	29	23	22	210	0.817501439263097	210	15	20	21	18	203	0.865860679332182	200	30	38	20	26	193	0.773747841105354	185	20	27	20	21	221	0.833621185952792	202	30	31	19	28	194	0.787564766839378
173	199	27	31	32	20	196	0.782959124928037	183	25	29	18	26	218	0.810592976396085	180	34	25	22	29	215	0.782959124928037	210	25	24	19	25	194	0.822107081174439	194	26	30	25	31	200	0.778353483016695	204	20	21	14	26	206	0.849740932642487	197	24	25	25	33	200	0.789867587795049
174	187	28	43	31	18	203	0.75993091537133	189	38	30	33	25	198	0.746113989637306	193	39	32	22	24	199	0.766839378238342	207	26	17	23	32	194	0.810592976396085	188	32	36	28	28	200	0.750719631548647	194	27	29	14	25	209	0.817501439263097	205	31	31	21	23	192	0.79217040875072
175	194	33	31	25	23	200	0.778353483016695	189	38	30	32	20	201	0.75993091537133	191	23	32	24	14	213	0.822107081174439	212	24	23	26	29	187	0.801381692573402	196	29	35	34	21	195	0.762233736327001	189	30	26	20	18	214	0.819804260218768	198	34	23	22	32	197	0.780656303972366
176	189	34	26	23	13	213	0.815198618307427	203	32	33	39	25	183	0.739205526770294	201	28	27	16	24	202	0.817501439263097	198	32	25	22	21	202	0.805987334484744	180	34	35	23	31	209	0.753022452504318	195	28	33	21	18	205	0.805987334484744	205	27	30	37	31	183	0.748416810592976
177	202	28	21	27	25	198	0.803684513529073	168	30	36	35	26	219	0.743811168681635	196	31	28	24	23	201	0.79217040875072	200	29	22	17	22	205	0.829015544041451	189	36	31	31	21	202	0.762233736327001	213	23	34	17	28	186	0.801381692573402	192	32	24	23	22	208	0.803684513529073
178	189	26	24	21	17	217	0.833621185952792	193	35	30	26	34	195	0.748416810592976	202	24	38	26	24	192	0.778353483016695	187	27	34	24	27	207	0.778353483016695	191	31	38	30	29	195	0.741508347725964	202	29	26	21	18	201	0.819804260218768	179	30	36	24	22	215	0.778353483016695
179	186	26	23	23	29	214	0.803684513529073	191	28	36	24	38	196	0.746113989637306	190	26	28	18	20	214	0.824409902130109	207	26	26	14	23	199	0.831318364997121	189	38	29	31	23	201	0.757628094415659	206	26	24	14	14	205	0.856649395509499	189	28	26	31	29	204	0.773747841105354
180	201	18	34	18	17	206	0.835924006908463	192	38	24	20	27	204	0.785261945883708	194	23	23	26	23	209	0.817501439263097	207	29	29	18	21	195	0.812895797351756	196	22	29	22	34	201	0.789867587795049	182	21	32	22	29	216	0.796776050662061	199	33	35	25	28	191	0.757628094415659
181	157	22	20	23	30	246	0.817501439263097	184	37	27	30	27	206	0.757628094415659	212	25	26	25	14	193	0.829015544041451	192	27	23	31	30	203	0.780656303972366	200	33	39	20	30	189	0.755325273459989	193	22	24	14	24	215	0.842832469775475	196	13	22	30	28	208	0.822107081174439
182	182	26	30	29	29	211	0.773747841105354	200	27	24	29	30	195	0.782959124928037	197	21	28	16	22	210	0.835924006908463	212	24	33	16	30	187	0.799078871617732	204	37	34	24	29	184	0.750719631548647	207	22	23	19	18	202	0.847438111686816	194	37	17	27	29	201	0.782959124928037
183	209	28	21	17	22	197	0.833621185952792	195	33	40	24	32	191	0.739205526770294	195	19	38	22	23	204	0.801381692573402	212	18	25	20	14	200	0.85895221646517	194	28	36	27	38	192	0.739205526770294	187	26	23	19	18	220	0.838226827864134	199	24	34	32	14	199	0.796776050662061
184	204	29	40	25	22	188	0.769142199194013	190	37	26	21	28	204	0.778353483016695	198	36	18	23	17	205	0.819804260218768	198	23	18	24	23	208	0.833621185952792	203	33	29	25	25	191	0.778353483016695	197	24	23	27	24	204	0.810592976396085	216	35	35	23	19	178	0.778353483016695
185	197	28	29	28	21	200	0.79217040875072	192	31	32	26	32	198	0.757628094415659	195	18	17	25	15	218	0.863557858376511	201	23	29	24	24	199	0.805987334484744	194	28	32	33	23	198	0.769142199194013	206	14	21	13	23	209	0.872769142199194	196	29	31	21	28	200	0.785261945883708
186	210	28	24	28	21	190	0.803684513529073	176	33	38	41	32	202	0.704663212435233	199	36	23	25	21	199	0.79447322970639	180	31	28	21	21	220	0.803684513529073	203	28	28	21	23	197	0.805987334484744	213	21	19	27	27	190	0.819804260218768	228	23	28	26	27	170	0.796776050662061
187	189	33	26	23	26	207	0.787564766839378	195	30	27	24	18	206	0.808290155440415	194	27	33	18	12	211	0.829015544041451	194	24	21	24	23	210	0.824409902130109	210	28	24	28	20	190	0.805987334484744	203	17	25	15	23	207	0.852043753598158	190	32	33	23	26	203	0.773747841105354
188	206	32	30	25	20	191	0.789867587795049	188	28	20	28	24	212	0.805987334484744	194	26	28	18	22	209	0.819804260218768	211	31	22	19	18	194	0.829015544041451	200	31	26	28	30	193	0.771445020149683	202	22	16	20	20	209	0.856649395509499	184	26	28	25	33	210	0.778353483016695
189	199	28	23	25	27	200	0.799078871617732	189	23	36	29	29	203	0.766839378238342	193	30	22	25	27	205	0.796776050662061	190	25	22	28	26	210	0.803684513529073	180	51	44	26	26	197	0.697754749568221	204	19	19	25	26	202	0.831318364997121	193	19	40	19	26	205	0.796776050662061
190	193	18	39	21	23	207	0.803684513529073	199	30	23	23	24	201	0.805987334484744	208	29	24	17	25	195	0.817501439263097	208	31	29	21	19	192	0.805987334484744	199	26	29	39	22	193	0.769142199194013	201	24	28	14	24	204	0.829015544041451	190	38	33	29	32	194	0.732297063903282
191	189	38	24	25	23	206	0.782959124928037	197	38	24	29	29	193	0.75993091537133	196	20	31	19	21	209	0.82671272308578	189	24	28	23	23	212	0.810592976396085	192	31	35	19	25	203	0.782959124928037	201	23	20	16	17	211	0.861255037420841	187	31	36	30	27	201	0.750719631548647
192	208	16	34	28	25	191	0.799078871617732	187	34	35	26	19	206	0.773747841105354	191	31	21	25	28	207	0.79447322970639	194	30	18	18	22	212	0.833621185952792	198	33	26	26	28	196	0.776050662061025	212	28	24	24	23	189	0.808290155440415	203	29	30	24	35	188	0.764536557282671
193	192	29	33	25	23	203	0.782959124928037	191	24	28	30	20	208	0.801381692573402	209	35	35	26	30	178	0.746113989637306	194	27	21	29	27	204	0.796776050662061	192	32	28	29	25	201	0.773747841105354	196	24	26	22	21	208	0.822107081174439	196	34	26	25	19	202	0.796776050662061
194	201	32	30	22	16	199	0.805987334484744	189	28	37	24	22	206	0.780656303972366	178	32	27	25	27	217	0.780656303972366	183	30	31	29	26	209	0.769142199194013	198	35	29	37	25	189	0.746113989637306	189	20	26	20	22	217	0.833621185952792	202	20	34	23	26	197	0.799078871617732
195	196	31	28	20	28	201	0.789867587795049	202	23	25	19	23	203	0.829015544041451	212	12	29	14	18	202	0.868163500287853	210	23	33	21	22	191	0.808290155440415	198	32	38	32	37	183	0.716177317213587	191	25	23	15	18	219	0.849740932642487	183	28	29	19	25	217	0.803684513529073
196	201	22	28	25	27	198	0.801381692573402	188	26	23	30	17	214	0.815198618307427	219	31	22	20	23	183	0.815198618307427	205	23	27	29	18	197	0.812895797351756	193	38	30	26	32	194	0.746113989637306	202	22	28	22	23	201	0.817501439263097	193	26	23	27	26	206	0.801381692573402
197	205	11	23	26	22	204	0.847438111686816	186	30	27	29	28	207	0.773747841105354	198	25	27	20	16	208	0.833621185952792	202	24	34	30	16	196	0.796776050662061	196	36	25	26	34	194	0.757628094415659	193	28	22	24	27	207	0.803684513529073	204	25	22	29	31	193	0.789867587795049
198	172	30	32	26	16	226	0.796776050662061	206	30	33	31	28	183	0.755325273459989	209	22	29	15	17	200	0.845135290731146	192	30	37	21	24	202	0.778353483016695	205	29	32	31	26	186	0.764536557282671	192	18	25	18	21	217	0.847438111686816	194	27	24	30	18	207	0.808290155440415
199	184	26	24	22	27	217	0.808290155440415	193	27	33	27	27	200	0.773747841105354	192	28	27	19	26	208	0.805987334484744	209	31	28	18	25	190	0.801381692573402	198	34	30	37	25	189	0.746113989637306	204	21	31	18	27	198	0.812895797351756	188	32	30	25	18	210	0.79447322970639
200	196	31	23	19	28	204	0.803684513529073	179	32	24	27	22	219	0.79447322970639	208	20	33	15	20	198	0.833621185952792	190	19	25	19	23	217	0.838226827864134	193	32	34	30	21	199	0.766839378238342	189	17	18	20	19	224	0.865860679332182	189	26	27	27	19	212	0.808290155440415
[truncated: 651 more columns]
