# Supplementary material for: Experimental benchmarking of quantum state overlap estimation strategies with photonic systems
Source: Light Sci Appl. 2025 Feb 12;14:83. doi: 10.1038/s41377-025-01755-8 (PMC11814415; doi:10.1038/s41377-025-01755-8)
Supplement: Supplementary file 3 — Dataset all [file 41377_2025_1755_MOESM3_ESM.zip › overlap_estimation_data/4_OST_data/OST_c09.csv]

Data No.	Pass1_Counts (m =1)	Fail1_Counts (m =1)	Fail2_Counts (m =1)	Fail3_Counts (m =1)	Fail4_Counts (m =1)	Pass2_Counts (m =1)	Estimated overlaps (m =1)	Pass1_Counts (m =2)	Fail1_Counts (m =2)	Fail2_Counts (m =2)	Fail3_Counts (m =2)	Fail4_Counts (m =2)	Pass2_Counts (m =2)	Estimated overlaps (m =2)	Pass1_Counts (m =3)	Fail1_Counts (m =3)	Fail2_Counts (m =3)	Fail3_Counts (m =3)	Fail4_Counts (m =3)	Pass2_Counts (m =3)	Estimated overlaps (m =3)	Pass1_Counts (m =4)	Fail1_Counts (m =4)	Fail2_Counts (m =4)	Fail3_Counts (m =4)	Fail4_Counts (m =4)	Pass2_Counts (m =4)	Estimated overlaps (m =4)	Pass1_Counts (m =5)	Fail1_Counts (m =5)	Fail2_Counts (m =5)	Fail3_Counts (m =5)	Fail4_Counts (m =5)	Pass2_Counts (m =5)	Estimated overlaps (m =5)	Pass1_Counts (m =6)	Fail1_Counts (m =6)	Fail2_Counts (m =6)	Fail3_Counts (m =6)	Fail4_Counts (m =6)	Pass2_Counts (m =6)	Estimated overlaps (m =6)	Pass1_Counts (m =7)	Fail1_Counts (m =7)	Fail2_Counts (m =7)	Fail3_Counts (m =7)	Fail4_Counts (m =7)	Pass2_Counts (m =7)	Estimated overlaps (m =7)
1	200	19	12	9	13	224	0.914219919401267	207	16	10	12	13	218	0.918825561312608	227	11	8	9	8	205	0.953367875647668	206	16	16	18	12	213	0.89349453080023	207	11	14	14	9	219	0.92573402417962	207	15	16	12	10	217	0.914219919401267	205	13	10	12	15	220	0.921128382268279
2	207	13	13	19	9	216	0.911917098445596	198	16	16	12	12	224	0.907311456534254	227	14	14	14	15	195	0.905008635578584	199	14	25	13	10	220	0.89349453080023	197	14	20	24	18	215	0.861255037420841	216	15	15	14	15	205	0.900402993667242	213	14	11	12	12	213	0.923431203223949
3	209	14	10	11	14	217	0.923431203223949	208	12	18	14	11	215	0.909614277489925	212	13	17	7	12	214	0.923431203223949	218	13	18	13	10	205	0.911917098445596	225	13	12	18	15	196	0.902705814622913	212	19	9	12	8	214	0.92573402417962	213	18	18	5	17	208	0.902705814622913
4	200	14	24	12	16	217	0.884283246977547	202	11	16	19	12	219	0.902705814622913	216	10	16	16	11	208	0.914219919401267	210	20	16	14	24	203	0.865860679332182	211	13	18	8	16	212	0.909614277489925	220	13	10	13	13	206	0.923431203223949	211	24	13	14	16	206	0.881980426021877
5	193	11	11	7	19	233	0.92573402417962	200	12	8	14	15	226	0.923431203223949	191	18	14	17	11	229	0.898100172711572	218	22	14	16	17	198	0.877374784110535	183	19	14	15	17	235	0.886586067933218	204	14	16	13	11	219	0.911917098445596	213	16	20	16	11	206	0.89119170984456
6	194	17	10	9	18	229	0.911917098445596	205	17	16	9	17	216	0.900402993667242	225	14	20	7	13	198	0.911917098445596	214	11	27	19	10	203	0.881980426021877	204	12	21	10	11	219	0.911917098445596	216	9	14	5	14	213	0.939550949913644	218	11	15	17	14	204	0.905008635578584
7	192	15	9	14	16	231	0.911917098445596	212	13	12	9	13	215	0.928036845135291	191	15	13	14	15	231	0.905008635578584	202	14	10	11	8	227	0.937248128957973	226	17	25	15	13	189	0.875071963154865	212	13	16	11	9	214	0.923431203223949	198	22	16	21	17	214	0.861255037420841
8	201	11	18	15	12	221	0.907311456534254	218	12	17	12	21	201	0.89349453080023	202	10	17	10	9	225	0.930339666090961	210	20	14	10	16	210	0.898100172711572	216	18	22	14	16	199	0.875071963154865	199	15	23	13	17	217	0.879677605066206	181	19	26	18	13	231	0.861255037420841
9	206	17	14	13	14	215	0.902705814622913	208	15	12	10	14	217	0.918825561312608	214	13	19	15	13	206	0.898100172711572	211	13	16	13	16	210	0.902705814622913	209	19	9	14	12	214	0.911917098445596	196	11	16	12	9	230	0.92573402417962	220	13	19	12	12	202	0.907311456534254
10	207	19	18	14	13	211	0.888888888888889	222	11	10	22	8	203	0.918825561312608	198	15	9	11	18	226	0.914219919401267	226	10	14	12	9	202	0.932642487046632	201	14	23	21	15	213	0.868163500287853	194	16	7	9	11	235	0.937248128957973	207	20	14	16	23	207	0.868163500287853
11	214	16	15	15	9	209	0.909614277489925	223	17	11	13	10	202	0.918825561312608	220	11	20	8	14	204	0.914219919401267	217	10	15	16	9	208	0.921128382268279	214	17	19	15	23	199	0.865860679332182	204	22	12	11	8	220	0.914219919401267	214	15	16	12	15	207	0.902705814622913
12	212	14	18	10	14	210	0.907311456534254	203	16	20	10	16	216	0.89349453080023	202	8	15	26	13	217	0.89349453080023	211	12	10	6	14	218	0.939550949913644	208	16	12	16	18	211	0.89349453080023	195	11	12	13	17	229	0.914219919401267	197	12	17	22	15	220	0.884283246977547
13	192	10	12	10	7	239	0.946459412780656	180	18	10	11	16	243	0.909614277489925	209	13	11	14	11	217	0.923431203223949	201	16	15	11	14	221	0.907311456534254	211	15	16	21	11	208	0.89119170984456	194	10	21	12	17	226	0.898100172711572	228	12	20	9	17	193	0.902705814622913
14	207	12	20	18	11	213	0.895797351755901	202	8	14	8	10	228	0.944156591824986	180	21	19	16	12	236	0.879677605066206	197	16	12	12	14	226	0.911917098445596	213	17	14	14	17	206	0.89349453080023	206	13	23	12	13	214	0.895797351755901	209	16	10	13	10	217	0.923431203223949
15	199	18	15	14	12	222	0.900402993667242	202	16	17	15	17	216	0.886586067933218	206	14	17	12	12	217	0.909614277489925	195	16	15	14	13	226	0.902705814622913	213	18	22	18	15	201	0.868163500287853	194	17	14	11	13	229	0.909614277489925	200	19	23	11	16	216	0.877374784110535
16	190	20	19	18	8	228	0.886586067933218	197	13	18	20	14	221	0.886586067933218	201	11	19	16	16	218	0.89349453080023	222	5	14	17	7	207	0.937248128957973	228	13	17	23	18	187	0.872769142199194	198	9	15	15	16	225	0.909614277489925	212	18	15	12	11	210	0.907311456534254
17	200	10	11	10	17	226	0.92573402417962	224	16	12	10	12	201	0.921128382268279	202	16	25	11	9	218	0.895797351755901	214	11	10	9	21	211	0.918825561312608	195	16	17	13	15	225	0.895797351755901	196	18	15	13	12	225	0.902705814622913	199	17	16	16	15	219	0.888888888888889
18	215	25	19	11	14	201	0.877374784110535	204	22	15	17	5	217	0.900402993667242	202	13	27	13	17	213	0.875071963154865	219	11	14	11	16	205	0.916522740356937	217	19	18	14	17	199	0.879677605066206	224	16	16	12	9	200	0.914219919401267	214	24	12	19	11	203	0.884283246977547
19	211	14	14	12	13	213	0.914219919401267	216	14	20	9	11	207	0.911917098445596	216	19	21	10	18	200	0.879677605066206	202	18	13	9	10	223	0.921128382268279	210	23	17	16	14	205	0.875071963154865	214	12	14	13	10	212	0.923431203223949	220	25	15	16	15	195	0.872769142199194
20	201	19	16	17	13	217	0.886586067933218	198	9	16	11	17	226	0.914219919401267	201	18	10	12	17	221	0.905008635578584	194	12	19	19	9	227	0.900402993667242	202	13	12	18	20	217	0.89119170984456	202	18	19	17	11	216	0.886586067933218	219	19	9	18	11	203	0.905008635578584
21	191	16	16	9	12	233	0.914219919401267	196	12	14	14	14	227	0.911917098445596	220	12	19	15	20	197	0.884283246977547	212	13	10	10	11	216	0.934945308002303	203	18	19	15	9	217	0.895797351755901	208	16	17	12	7	216	0.916522740356937	208	17	14	11	8	217	0.921128382268279
22	206	22	13	17	13	212	0.886586067933218	203	13	15	16	12	219	0.907311456534254	186	12	19	10	28	230	0.877374784110535	206	14	10	8	18	219	0.921128382268279	222	27	14	16	13	193	0.875071963154865	208	12	12	10	18	216	0.916522740356937	215	18	18	17	5	206	0.902705814622913
23	207	11	17	14	20	212	0.89349453080023	208	12	11	15	11	218	0.923431203223949	194	10	16	16	15	228	0.905008635578584	220	10	17	8	19	203	0.911917098445596	202	20	19	14	19	212	0.870466321243523	186	19	14	18	18	230	0.877374784110535	211	9	18	15	24	206	0.884283246977547
24	196	21	17	14	15	221	0.881980426021877	208	11	19	11	14	215	0.909614277489925	227	17	17	8	12	196	0.911917098445596	209	8	12	13	8	221	0.941853770869315	207	19	16	18	15	209	0.879677605066206	214	15	15	18	14	205	0.89349453080023	206	12	15	13	10	219	0.921128382268279
25	218	13	10	14	14	207	0.918825561312608	216	14	15	12	9	209	0.921128382268279	219	9	20	12	10	206	0.918825561312608	210	11	15	10	9	218	0.932642487046632	213	14	19	12	18	206	0.89119170984456	241	14	18	12	14	180	0.902705814622913	211	17	16	11	11	212	0.909614277489925
26	181	19	13	15	14	239	0.895797351755901	213	24	18	12	13	204	0.881980426021877	209	18	18	8	18	210	0.89349453080023	204	16	10	22	14	215	0.89349453080023	199	18	17	11	19	219	0.886586067933218	201	13	7	15	18	223	0.914219919401267	209	15	14	12	13	214	0.911917098445596
27	200	21	19	13	16	216	0.877374784110535	226	9	12	13	17	199	0.918825561312608	198	19	17	17	18	217	0.872769142199194	208	21	18	14	19	206	0.870466321243523	202	17	18	19	14	214	0.879677605066206	213	14	24	14	10	206	0.89349453080023	205	10	15	15	12	219	0.916522740356937
28	201	16	18	13	9	221	0.907311456534254	224	14	17	10	11	200	0.916522740356937	218	16	18	14	8	204	0.907311456534254	206	14	11	18	5	220	0.92573402417962	205	15	25	12	16	211	0.879677605066206	196	20	22	10	13	222	0.886586067933218	210	22	13	16	12	209	0.89119170984456
29	209	18	14	12	10	214	0.911917098445596	193	14	13	12	16	230	0.909614277489925	211	12	15	6	7	219	0.944156591824986	209	10	15	15	9	217	0.923431203223949	201	18	16	8	16	220	0.902705814622913	221	6	18	11	10	207	0.932642487046632	214	14	14	11	10	212	0.923431203223949
30	218	12	14	9	12	209	0.928036845135291	210	26	14	14	14	206	0.879677605066206	203	13	9	12	22	219	0.907311456534254	206	10	15	17	17	215	0.900402993667242	208	17	24	7	17	210	0.886586067933218	213	15	19	18	9	207	0.895797351755901	209	12	13	16	19	211	0.898100172711572
31	211	17	15	14	14	209	0.898100172711572	210	16	13	8	12	216	0.923431203223949	200	13	18	12	7	225	0.921128382268279	210	13	20	12	13	211	0.902705814622913	214	20	10	16	11	208	0.905008635578584	224	11	10	8	10	207	0.946459412780656	199	15	12	9	14	226	0.921128382268279
32	220	8	14	12	14	206	0.92573402417962	211	12	14	10	11	216	0.928036845135291	216	9	24	16	14	203	0.89119170984456	208	18	13	15	13	213	0.900402993667242	211	19	19	8	17	208	0.89119170984456	190	17	22	17	16	224	0.870466321243523	197	15	22	11	20	219	0.879677605066206
33	213	15	19	11	13	208	0.902705814622913	193	9	17	11	5	236	0.939550949913644	199	10	14	15	15	224	0.911917098445596	206	9	17	11	14	219	0.918825561312608	210	17	13	13	11	213	0.911917098445596	210	17	11	13	17	211	0.902705814622913	196	13	17	15	16	224	0.895797351755901
34	204	24	11	15	13	215	0.89119170984456	210	15	16	15	14	210	0.898100172711572	206	14	10	11	11	221	0.930339666090961	199	11	19	17	13	221	0.898100172711572	223	14	16	15	21	194	0.884283246977547	207	18	14	15	13	213	0.898100172711572	191	13	12	22	10	231	0.905008635578584
35	203	16	18	13	13	217	0.898100172711572	207	12	9	9	11	223	0.941853770869315	218	16	19	8	15	203	0.902705814622913	186	20	9	10	19	235	0.902705814622913	200	12	14	14	16	222	0.907311456534254	192	10	21	14	16	228	0.895797351755901	223	16	9	10	10	205	0.932642487046632
36	203	18	11	15	11	220	0.909614277489925	222	16	18	10	10	201	0.911917098445596	200	18	15	17	14	218	0.888888888888889	213	11	17	12	11	212	0.918825561312608	206	24	19	13	12	210	0.879677605066206	215	11	20	17	19	202	0.881980426021877	186	18	15	11	15	235	0.900402993667242
37	221	12	18	18	18	196	0.884283246977547	214	11	21	10	17	207	0.900402993667242	225	13	17	12	12	198	0.911917098445596	194	20	20	17	9	223	0.884283246977547	230	15	19	13	13	190	0.898100172711572	226	16	12	16	9	198	0.914219919401267	216	16	11	12	14	208	0.914219919401267
38	203	14	16	14	14	218	0.902705814622913	218	17	11	7	11	209	0.930339666090961	212	17	14	8	11	213	0.921128382268279	213	11	14	15	8	213	0.92573402417962	180	18	15	18	17	236	0.879677605066206	226	13	16	18	8	197	0.909614277489925	205	16	15	9	13	219	0.914219919401267
39	200	11	16	17	12	222	0.907311456534254	211	10	9	12	13	217	0.934945308002303	192	18	13	21	12	226	0.888888888888889	213	8	23	8	12	212	0.918825561312608	204	17	18	11	14	216	0.898100172711572	191	16	15	12	11	232	0.911917098445596	198	12	12	15	18	224	0.905008635578584
40	196	13	15	11	17	226	0.907311456534254	201	14	15	13	12	222	0.911917098445596	196	17	15	9	9	229	0.921128382268279	203	13	13	12	15	221	0.914219919401267	198	20	10	23	11	220	0.888888888888889	216	11	13	13	10	211	0.928036845135291	212	14	10	18	19	208	0.895797351755901
41	203	19	16	14	19	213	0.879677605066206	222	11	9	9	15	206	0.934945308002303	204	24	22	17	15	207	0.856649395509499	191	17	18	16	16	226	0.881980426021877	214	16	19	12	19	203	0.884283246977547	217	13	23	11	20	200	0.881980426021877	209	12	11	7	9	222	0.946459412780656
42	230	11	14	15	11	195	0.918825561312608	208	12	23	9	12	214	0.907311456534254	211	15	17	8	19	210	0.900402993667242	210	15	13	16	18	209	0.89349453080023	216	19	18	17	10	202	0.888888888888889	233	17	14	6	10	194	0.928036845135291	225	17	6	11	7	205	0.941853770869315
43	214	11	18	15	14	207	0.902705814622913	196	13	10	13	15	229	0.918825561312608	208	19	13	19	18	208	0.877374784110535	202	13	22	22	7	216	0.888888888888889	214	25	21	16	19	196	0.849740932642487	203	18	12	7	19	219	0.907311456534254	210	17	14	22	9	209	0.89349453080023
44	220	10	22	10	12	203	0.911917098445596	190	11	18	16	17	229	0.89349453080023	206	12	14	10	9	222	0.932642487046632	209	16	17	14	15	210	0.89349453080023	184	18	19	23	17	228	0.85895221646517	207	15	15	11	21	212	0.89349453080023	212	16	16	15	14	208	0.895797351755901
45	201	12	20	12	13	221	0.905008635578584	214	19	12	18	10	207	0.900402993667242	197	21	14	18	18	218	0.872769142199194	204	18	15	10	15	217	0.902705814622913	210	20	13	16	15	208	0.888888888888889	219	11	16	14	6	208	0.928036845135291	211	15	19	14	20	205	0.879677605066206
46	194	14	10	17	13	229	0.911917098445596	212	14	16	14	9	212	0.914219919401267	183	14	18	13	16	237	0.895797351755901	203	17	27	13	22	208	0.854346574553828	205	19	17	19	12	212	0.881980426021877	221	10	17	9	12	205	0.92573402417962	212	16	15	9	10	213	0.921128382268279
47	194	19	10	14	17	226	0.898100172711572	197	15	17	7	14	227	0.914219919401267	219	10	13	15	15	205	0.914219919401267	192	16	21	11	9	230	0.905008635578584	215	20	18	11	20	201	0.877374784110535	196	9	16	16	16	226	0.905008635578584	202	15	14	12	24	216	0.886586067933218
48	223	13	12	6	15	204	0.930339666090961	226	10	19	11	19	195	0.900402993667242	207	11	13	9	17	218	0.921128382268279	199	20	21	10	16	218	0.881980426021877	217	10	7	9	20	210	0.930339666090961	223	20	13	14	17	195	0.888888888888889	192	18	15	18	15	225	0.884283246977547
49	203	17	19	11	8	220	0.909614277489925	206	13	16	14	15	215	0.902705814622913	196	20	15	11	13	225	0.900402993667242	216	15	12	7	18	208	0.916522740356937	212	13	15	15	18	208	0.895797351755901	188	14	20	13	5	236	0.916522740356937	202	16	17	10	16	219	0.900402993667242
50	207	13	16	15	16	213	0.898100172711572	218	17	12	14	16	203	0.900402993667242	203	14	18	13	16	217	0.895797351755901	190	13	10	11	16	235	0.921128382268279	214	23	20	11	20	199	0.865860679332182	206	18	21	15	13	211	0.881980426021877	193	8	17	12	18	230	0.909614277489925
51	213	16	15	19	12	206	0.89349453080023	207	13	16	14	6	219	0.923431203223949	219	20	11	9	11	206	0.918825561312608	193	17	12	16	15	227	0.898100172711572	200	22	21	25	16	208	0.842832469775475	197	11	14	5	11	233	0.941853770869315	199	17	11	15	10	225	0.914219919401267
52	219	16	14	13	22	199	0.886586067933218	214	14	14	17	15	206	0.898100172711572	217	15	14	13	16	204	0.902705814622913	213	14	10	16	11	212	0.918825561312608	225	22	15	15	25	187	0.85895221646517	199	14	21	12	9	223	0.907311456534254	189	16	16	23	17	225	0.870466321243523
53	213	13	12	19	13	209	0.905008635578584	204	20	11	10	16	218	0.905008635578584	230	15	9	13	18	193	0.909614277489925	219	17	17	8	14	203	0.907311456534254	211	21	20	13	19	203	0.868163500287853	202	10	12	10	17	224	0.923431203223949	212	9	14	21	17	208	0.895797351755901
54	206	10	12	12	18	218	0.916522740356937	209	14	11	20	11	213	0.907311456534254	207	16	24	9	16	211	0.886586067933218	216	12	19	14	15	204	0.898100172711572	206	21	23	20	18	203	0.847438111686816	205	10	18	11	11	220	0.921128382268279	194	16	13	14	17	226	0.898100172711572
55	218	19	13	12	10	205	0.911917098445596	213	13	14	11	11	213	0.923431203223949	187	15	12	9	10	240	0.930339666090961	198	14	14	13	9	227	0.921128382268279	208	21	17	12	14	210	0.888888888888889	196	15	12	19	13	225	0.900402993667242	228	13	10	15	11	198	0.923431203223949
56	208	13	17	16	22	208	0.879677605066206	194	8	17	15	8	232	0.92573402417962	224	6	10	16	10	205	0.939550949913644	191	24	19	13	20	221	0.861255037420841	210	9	14	8	10	220	0.941853770869315	215	14	17	16	18	203	0.886586067933218	202	16	9	10	18	222	0.914219919401267
57	209	11	20	20	18	207	0.877374784110535	226	14	10	13	10	201	0.928036845135291	221	11	9	12	19	204	0.918825561312608	204	8	17	12	7	224	0.934945308002303	213	15	19	9	12	210	0.909614277489925	195	12	17	9	13	230	0.918825561312608	195	22	16	10	19	222	0.881980426021877
58	197	12	12	13	8	231	0.932642487046632	220	14	12	11	20	202	0.905008635578584	204	19	15	14	14	215	0.89349453080023	206	14	14	14	17	215	0.900402993667242	200	10	29	14	19	214	0.870466321243523	221	11	15	11	11	205	0.92573402417962	213	17	16	16	9	208	0.902705814622913
59	183	9	15	13	20	239	0.905008635578584	219	16	11	10	7	209	0.934945308002303	228	18	8	17	8	197	0.918825561312608	218	15	19	17	15	199	0.884283246977547	222	15	19	16	10	198	0.898100172711572	213	11	14	18	12	210	0.909614277489925	204	15	14	19	9	218	0.905008635578584
60	206	15	13	10	13	219	0.918825561312608	214	11	11	15	21	207	0.902705814622913	192	17	14	12	16	229	0.900402993667242	196	18	18	13	15	222	0.888888888888889	202	20	31	9	14	211	0.865860679332182	201	15	9	8	22	222	0.911917098445596	194	15	19	16	15	224	0.886586067933218
61	194	17	16	17	19	222	0.877374784110535	196	22	14	15	14	222	0.886586067933218	184	11	15	11	10	243	0.928036845135291	222	12	18	9	19	199	0.902705814622913	207	24	23	15	12	206	0.865860679332182	207	16	14	12	8	218	0.921128382268279	209	11	19	12	15	213	0.905008635578584
62	211	18	20	14	13	207	0.886586067933218	205	18	13	7	17	218	0.909614277489925	202	19	15	10	15	219	0.900402993667242	204	19	12	15	16	215	0.89349453080023	214	22	16	10	17	204	0.886586067933218	222	12	23	12	6	202	0.914219919401267	216	17	5	8	18	210	0.92573402417962
63	204	14	19	14	20	213	0.881980426021877	210	23	9	13	13	211	0.902705814622913	221	15	15	9	15	202	0.911917098445596	215	7	16	22	21	202	0.884283246977547	189	13	16	20	17	228	0.884283246977547	221	17	9	11	15	203	0.916522740356937	191	29	12	17	19	221	0.85895221646517
64	195	16	20	13	15	223	0.888888888888889	226	19	7	16	15	196	0.905008635578584	210	13	9	16	18	212	0.907311456534254	198	12	18	14	17	222	0.895797351755901	216	17	13	14	10	207	0.911917098445596	213	11	22	13	15	207	0.895797351755901	202	8	14	16	17	221	0.909614277489925
65	204	16	18	11	15	216	0.898100172711572	217	16	11	14	13	206	0.911917098445596	210	9	16	14	17	212	0.907311456534254	193	22	15	17	16	222	0.875071963154865	208	18	19	14	16	209	0.881980426021877	219	15	12	9	13	207	0.923431203223949	207	8	10	18	12	219	0.92573402417962
66	202	14	18	15	15	217	0.89349453080023	229	14	13	15	16	192	0.902705814622913	219	12	14	9	19	204	0.911917098445596	205	15	15	15	14	216	0.900402993667242	219	21	15	17	8	201	0.895797351755901	202	17	9	20	14	218	0.898100172711572	210	17	16	14	12	211	0.900402993667242
67	213	10	13	12	15	212	0.921128382268279	200	18	16	13	9	222	0.907311456534254	214	18	17	14	15	204	0.888888888888889	206	10	8	15	14	221	0.928036845135291	191	18	16	17	15	226	0.884283246977547	215	12	14	9	19	208	0.911917098445596	197	20	15	15	11	223	0.895797351755901
68	203	8	18	18	16	217	0.898100172711572	220	9	15	15	12	205	0.918825561312608	199	11	17	19	7	224	0.911917098445596	201	15	23	10	15	218	0.89119170984456	191	18	25	9	15	226	0.881980426021877	193	16	11	14	11	231	0.916522740356937	213	21	14	10	17	206	0.89349453080023
69	217	14	15	13	13	206	0.909614277489925	215	22	14	7	9	209	0.916522740356937	221	21	14	14	17	196	0.884283246977547	200	21	29	18	17	208	0.840529648819804	209	23	14	18	19	204	0.865860679332182	200	15	13	19	14	220	0.895797351755901	195	14	21	12	22	221	0.877374784110535
70	228	17	10	16	18	192	0.895797351755901	213	15	19	10	12	209	0.907311456534254	197	14	15	13	13	226	0.909614277489925	206	13	11	14	8	221	0.930339666090961	228	13	18	11	16	193	0.902705814622913	188	14	19	19	13	230	0.886586067933218	209	14	19	16	17	208	0.884283246977547
71	221	12	19	14	10	202	0.909614277489925	212	23	17	12	14	205	0.884283246977547	195	14	13	16	19	224	0.89349453080023	219	15	21	5	15	203	0.907311456534254	185	21	19	19	12	230	0.872769142199194	209	12	8	12	20	215	0.916522740356937	218	16	16	12	17	202	0.895797351755901
72	213	26	15	12	12	205	0.886586067933218	193	20	24	16	16	219	0.861255037420841	214	11	20	11	14	208	0.907311456534254	200	14	19	9	20	219	0.89349453080023	223	16	13	13	26	193	0.879677605066206	202	14	11	15	4	226	0.934945308002303	198	15	17	14	18	220	0.888888888888889
73	180	11	19	18	11	241	0.900402993667242	214	9	17	15	11	210	0.916522740356937	211	19	16	14	11	209	0.898100172711572	209	13	16	15	11	214	0.909614277489925	212	14	15	22	11	207	0.89349453080023	191	11	7	7	15	239	0.944156591824986	200	19	16	8	19	219	0.89349453080023
74	209	13	12	20	17	210	0.89349453080023	231	18	21	8	13	189	0.898100172711572	209	10	14	12	8	219	0.934945308002303	207	10	14	11	12	220	0.928036845135291	209	14	14	11	11	216	0.921128382268279	202	9	14	13	12	224	0.92573402417962	207	13	21	6	20	213	0.898100172711572
75	198	11	15	15	13	225	0.911917098445596	192	13	12	16	16	230	0.905008635578584	209	17	13	16	9	214	0.909614277489925	205	13	8	19	10	220	0.921128382268279	203	19	13	17	18	214	0.881980426021877	221	14	12	22	7	202	0.909614277489925	203	15	11	17	12	220	0.909614277489925
76	214	10	12	11	17	211	0.921128382268279	195	18	11	11	15	228	0.909614277489925	207	18	17	15	18	209	0.879677605066206	200	22	8	9	11	225	0.921128382268279	208	16	20	15	12	211	0.89119170984456	209	11	15	17	14	213	0.905008635578584	213	11	14	12	17	210	0.911917098445596
77	224	15	12	20	13	196	0.898100172711572	190	20	19	11	12	229	0.89349453080023	206	15	20	22	15	208	0.870466321243523	213	12	12	17	10	212	0.918825561312608	204	14	28	16	10	212	0.879677605066206	197	15	18	13	6	227	0.916522740356937	200	22	20	15	11	216	0.879677605066206
78	204	18	14	12	13	218	0.905008635578584	227	9	10	15	13	200	0.928036845135291	212	20	16	12	13	208	0.895797351755901	192	20	15	15	11	228	0.895797351755901	202	14	18	20	18	213	0.875071963154865	204	10	11	19	15	219	0.909614277489925	207	12	18	11	13	216	0.911917098445596
79	208	14	15	12	17	213	0.902705814622913	220	16	8	12	9	208	0.932642487046632	202	14	20	16	15	216	0.886586067933218	186	18	15	16	9	235	0.902705814622913	205	13	12	14	19	216	0.902705814622913	218	15	15	8	16	205	0.911917098445596	193	13	13	15	17	228	0.902705814622913
80	214	15	20	6	13	209	0.911917098445596	207	15	15	18	14	212	0.89349453080023	208	17	13	17	13	212	0.898100172711572	209	20	18	16	14	207	0.879677605066206	213	19	24	15	20	198	0.856649395509499	200	9	20	15	8	224	0.916522740356937	212	16	8	14	9	215	0.928036845135291
81	195	16	13	9	16	228	0.911917098445596	230	13	6	10	18	197	0.928036845135291	192	15	12	18	15	228	0.898100172711572	207	10	14	12	10	220	0.930339666090961	191	16	27	16	16	222	0.863557858376511	205	14	9	19	16	216	0.902705814622913	214	15	22	7	10	209	0.911917098445596
82	203	17	10	11	12	222	0.921128382268279	196	17	10	16	3	231	0.930339666090961	200	17	17	14	10	221	0.902705814622913	217	23	13	18	6	203	0.898100172711572	204	14	16	18	13	216	0.895797351755901	215	22	19	18	19	196	0.856649395509499	191	16	11	13	15	232	0.909614277489925
83	185	12	24	13	12	235	0.895797351755901	207	11	12	9	15	220	0.928036845135291	214	10	20	14	12	208	0.907311456534254	209	9	18	15	17	212	0.900402993667242	201	19	22	25	15	209	0.849740932642487	225	8	19	8	6	205	0.941853770869315	201	14	23	15	18	214	0.875071963154865
84	212	15	13	11	11	213	0.921128382268279	206	13	9	15	15	218	0.916522740356937	203	13	13	17	8	222	0.918825561312608	201	27	13	8	12	219	0.898100172711572	202	25	24	7	16	212	0.870466321243523	186	15	18	15	10	235	0.902705814622913	207	19	10	12	17	214	0.902705814622913
85	188	14	10	14	16	235	0.911917098445596	194	11	15	17	16	227	0.900402993667242	220	19	16	11	15	200	0.895797351755901	194	14	12	12	16	229	0.911917098445596	218	16	25	12	14	199	0.881980426021877	211	18	9	15	12	212	0.911917098445596	203	15	11	25	13	215	0.888888888888889
86	219	16	13	15	8	205	0.916522740356937	226	13	20	20	10	193	0.89119170984456	206	15	12	14	3	222	0.934945308002303	207	8	17	13	13	218	0.918825561312608	230	20	13	18	16	187	0.881980426021877	202	18	11	16	15	218	0.898100172711572	186	12	18	17	14	234	0.895797351755901
87	209	18	18	16	20	205	0.870466321243523	212	16	17	11	10	211	0.911917098445596	197	12	19	21	12	221	0.888888888888889	199	15	15	11	11	225	0.916522740356937	213	22	18	11	16	204	0.881980426021877	202	12	14	3	10	229	0.946459412780656	185	14	26	16	10	232	0.884283246977547
88	221	12	16	13	17	200	0.902705814622913	212	13	18	20	12	207	0.89119170984456	221	21	21	13	20	192	0.863557858376511	194	14	22	15	14	224	0.886586067933218	219	15	17	8	13	205	0.914219919401267	205	22	13	17	14	212	0.884283246977547	198	18	16	10	15	223	0.900402993667242
89	195	10	27	17	13	222	0.881980426021877	224	13	15	9	15	200	0.916522740356937	195	19	16	16	9	225	0.898100172711572	201	17	12	10	10	225	0.923431203223949	207	16	21	15	4	215	0.907311456534254	202	11	21	12	20	216	0.888888888888889	200	10	17	16	11	223	0.911917098445596
90	190	14	14	19	10	232	0.905008635578584	213	12	16	16	9	211	0.914219919401267	231	21	12	7	12	193	0.916522740356937	209	15	17	13	14	212	0.900402993667242	205	18	12	13	19	214	0.89349453080023	199	20	22	11	16	217	0.877374784110535	205	24	14	11	17	212	0.884283246977547
91	225	6	14	7	12	206	0.946459412780656	215	14	10	14	7	213	0.932642487046632	235	11	19	11	8	191	0.923431203223949	215	14	12	5	18	211	0.923431203223949	199	19	15	11	16	221	0.895797351755901	200	15	18	12	15	220	0.898100172711572	209	19	20	13	8	211	0.898100172711572
92	202	14	11	12	15	222	0.916522740356937	211	17	15	14	14	209	0.898100172711572	200	10	21	13	16	220	0.898100172711572	193	15	18	21	12	224	0.884283246977547	211	25	20	21	9	202	0.863557858376511	213	20	17	16	11	205	0.888888888888889	218	17	17	13	18	200	0.886586067933218
93	217	19	12	7	16	206	0.911917098445596	206	12	14	10	9	222	0.932642487046632	210	13	23	18	9	209	0.89119170984456	210	24	12	14	10	210	0.898100172711572	203	21	18	13	20	211	0.870466321243523	208	19	9	11	15	215	0.911917098445596	191	22	23	13	21	220	0.854346574553828
94	202	13	12	21	11	220	0.905008635578584	230	10	20	10	18	191	0.902705814622913	194	15	14	12	18	227	0.900402993667242	201	9	18	11	14	223	0.916522740356937	201	20	20	19	21	209	0.852043753598158	217	16	16	9	9	208	0.921128382268279	208	8	7	21	16	216	0.916522740356937
95	205	17	15	10	21	214	0.89119170984456	223	14	11	11	8	205	0.934945308002303	184	11	19	14	12	238	0.907311456534254	196	16	14	15	14	225	0.900402993667242	180	20	22	21	12	233	0.863557858376511	218	12	15	14	12	206	0.914219919401267	220	18	9	14	13	203	0.911917098445596
96	206	17	12	21	16	211	0.884283246977547	183	15	24	12	8	238	0.900402993667242	213	15	10	18	11	210	0.911917098445596	209	16	15	17	14	210	0.89349453080023	206	14	21	19	12	211	0.884283246977547	186	18	18	8	11	237	0.909614277489925	222	16	22	6	13	200	0.905008635578584
97	217	15	21	14	13	202	0.89119170984456	194	21	16	16	14	223	0.881980426021877	212	21	23	16	13	202	0.868163500287853	220	22	14	18	11	198	0.886586067933218	203	23	15	21	16	210	0.863557858376511	184	11	18	18	16	235	0.89119170984456	211	15	13	13	16	211	0.905008635578584
98	199	18	12	23	16	217	0.877374784110535	198	17	10	17	15	223	0.900402993667242	214	12	12	15	14	210	0.914219919401267	219	17	18	11	12	202	0.902705814622913	201	15	19	8	21	218	0.89119170984456	211	16	18	11	13	210	0.902705814622913	204	15	12	8	11	223	0.930339666090961
99	201	18	16	11	14	220	0.900402993667242	217	12	15	15	19	203	0.895797351755901	222	19	11	7	14	203	0.918825561312608	182	23	13	17	15	234	0.879677605066206	220	33	19	14	11	192	0.85895221646517	208	15	15	12	12	215	0.911917098445596	218	16	20	8	15	203	0.900402993667242
100	209	11	13	10	16	216	0.921128382268279	207	11	18	13	10	217	0.916522740356937	206	13	16	9	15	218	0.914219919401267	197	14	14	10	13	228	0.918825561312608	202	27	19	16	16	209	0.856649395509499	211	16	22	4	13	212	0.909614277489925	201	16	22	13	10	219	0.895797351755901
101	192	13	16	15	15	229	0.900402993667242	233	15	11	11	14	192	0.918825561312608	232	10	14	8	16	194	0.92573402417962	210	12	14	10	21	212	0.905008635578584	213	17	20	12	21	202	0.875071963154865	211	14	14	11	13	213	0.916522740356937	201	15	21	9	14	220	0.900402993667242
102	213	16	14	21	12	206	0.89119170984456	209	16	21	17	14	207	0.879677605066206	211	10	19	13	16	210	0.902705814622913	206	19	17	11	16	213	0.89119170984456	208	13	20	12	10	215	0.909614277489925	219	17	18	15	11	201	0.895797351755901	212	12	20	16	8	210	0.907311456534254
103	207	14	25	16	9	211	0.888888888888889	212	17	13	12	11	212	0.914219919401267	204	21	8	16	10	219	0.909614277489925	211	21	11	13	10	212	0.909614277489925	223	22	16	9	15	196	0.89349453080023	187	10	26	16	10	232	0.89349453080023	209	29	20	17	10	203	0.861255037420841
104	217	14	16	14	9	207	0.914219919401267	212	15	17	8	13	212	0.914219919401267	215	20	11	15	15	205	0.895797351755901	196	16	12	12	13	228	0.914219919401267	216	18	16	16	17	201	0.881980426021877	209	11	19	6	11	218	0.928036845135291	181	10	12	13	11	246	0.930339666090961
105	199	14	20	14	14	220	0.89349453080023	211	9	18	10	12	215	0.923431203223949	206	15	25	13	17	209	0.875071963154865	194	19	8	15	15	228	0.905008635578584	230	14	18	12	11	193	0.909614277489925	199	15	17	20	12	219	0.888888888888889	230	17	13	17	9	192	0.907311456534254
106	201	10	12	7	17	226	0.930339666090961	224	11	15	14	13	200	0.914219919401267	202	19	10	13	9	223	0.918825561312608	212	18	19	11	12	208	0.898100172711572	215	20	19	19	14	199	0.870466321243523	212	10	15	14	15	211	0.911917098445596	193	24	19	9	6	228	0.902705814622913
107	210	19	9	19	22	206	0.877374784110535	208	15	14	12	12	216	0.914219919401267	193	12	18	11	13	230	0.911917098445596	219	11	12	11	13	208	0.928036845135291	195	16	16	15	12	226	0.900402993667242	202	13	19	9	7	224	0.92573402417962	210	18	14	16	8	212	0.907311456534254
108	224	10	11	10	12	205	0.937248128957973	214	14	17	16	14	206	0.895797351755901	205	8	16	16	15	218	0.909614277489925	204	14	18	15	18	214	0.886586067933218	202	25	19	8	14	215	0.884283246977547	209	14	16	9	14	215	0.914219919401267	210	15	14	10	12	215	0.918825561312608
109	195	17	12	18	12	226	0.900402993667242	218	18	20	7	11	204	0.907311456534254	210	25	16	15	10	207	0.884283246977547	204	12	14	20	14	216	0.898100172711572	204	14	18	14	11	218	0.905008635578584	222	15	12	9	13	204	0.923431203223949	213	11	15	18	14	208	0.902705814622913
110	206	15	17	15	15	213	0.89349453080023	213	20	15	6	17	208	0.902705814622913	226	16	20	12	13	194	0.895797351755901	221	5	12	14	11	208	0.939550949913644	205	17	19	11	21	211	0.879677605066206	218	10	14	12	18	205	0.911917098445596	211	10	19	14	17	209	0.898100172711572
111	206	20	15	11	18	212	0.888888888888889	200	15	12	12	19	221	0.902705814622913	213	12	11	15	6	215	0.934945308002303	203	13	15	8	17	221	0.914219919401267	190	9	26	18	15	226	0.879677605066206	228	25	13	10	11	193	0.900402993667242	201	19	23	12	18	213	0.870466321243523
112	195	13	16	8	14	230	0.918825561312608	201	15	11	8	14	225	0.92573402417962	188	14	14	13	15	234	0.907311456534254	227	19	19	14	18	188	0.875071963154865	196	10	16	20	14	224	0.898100172711572	204	17	12	22	7	217	0.902705814622913	220	23	13	21	21	191	0.856649395509499
113	210	17	14	14	9	213	0.911917098445596	214	10	11	13	8	215	0.939550949913644	202	15	22	15	8	218	0.898100172711572	220	16	15	17	7	203	0.909614277489925	181	14	17	16	16	238	0.89119170984456	197	22	16	8	17	222	0.89119170984456	202	18	17	17	23	211	0.863557858376511
114	198	9	9	11	12	232	0.941853770869315	217	14	21	18	11	201	0.888888888888889	207	17	15	12	14	214	0.902705814622913	210	25	15	13	19	204	0.870466321243523	214	16	13	14	22	204	0.886586067933218	199	11	18	10	18	223	0.905008635578584	212	19	19	13	15	205	0.884283246977547
115	206	20	20	14	8	213	0.89349453080023	225	20	15	10	17	194	0.89349453080023	217	17	18	13	19	200	0.881980426021877	186	13	15	15	14	236	0.905008635578584	210	21	15	14	16	207	0.884283246977547	214	8	18	8	15	212	0.923431203223949	187	22	16	15	21	226	0.865860679332182
116	192	17	13	12	18	228	0.898100172711572	217	14	15	10	7	210	0.930339666090961	218	14	24	12	10	202	0.898100172711572	213	20	16	20	11	204	0.881980426021877	215	19	21	13	14	202	0.881980426021877	211	19	10	13	13	212	0.909614277489925	174	14	17	22	14	243	0.881980426021877
117	194	11	15	11	10	233	0.928036845135291	220	13	18	13	11	203	0.909614277489925	214	14	20	9	8	211	0.918825561312608	203	16	12	19	16	216	0.89119170984456	194	10	14	17	15	228	0.907311456534254	204	17	14	12	11	219	0.911917098445596	200	15	18	19	16	216	0.879677605066206
118	200	14	17	16	13	220	0.898100172711572	212	16	13	11	11	213	0.918825561312608	215	12	10	18	11	210	0.918825561312608	201	16	11	7	11	227	0.932642487046632	209	16	17	17	23	205	0.868163500287853	226	17	18	9	19	193	0.89119170984456	196	12	18	15	13	225	0.902705814622913
119	223	21	13	12	13	198	0.900402993667242	228	24	18	15	16	186	0.868163500287853	211	17	10	14	23	207	0.888888888888889	224	20	12	12	10	199	0.911917098445596	210	14	17	11	11	214	0.914219919401267	219	12	10	13	7	210	0.939550949913644	209	12	19	15	19	209	0.886586067933218
120	210	16	18	5	17	212	0.907311456534254	216	11	20	6	16	208	0.914219919401267	207	17	15	10	13	216	0.909614277489925	188	11	21	9	19	232	0.898100172711572	217	11	14	10	17	207	0.916522740356937	202	18	16	11	19	216	0.888888888888889	192	20	17	15	18	223	0.875071963154865
121	196	21	17	18	10	221	0.884283246977547	205	12	12	9	22	218	0.909614277489925	196	16	23	14	9	223	0.89349453080023	190	9	8	11	18	237	0.930339666090961	197	11	21	16	21	219	0.877374784110535	196	15	14	17	10	226	0.907311456534254	211	16	15	13	9	213	0.914219919401267
122	216	13	17	23	8	204	0.895797351755901	209	12	17	14	9	215	0.916522740356937	217	20	17	13	12	202	0.89349453080023	201	13	16	14	11	222	0.911917098445596	214	13	17	13	14	208	0.905008635578584	205	16	16	12	11	218	0.909614277489925	205	21	13	17	11	214	0.89349453080023
123	202	20	11	15	10	220	0.907311456534254	206	15	12	5	17	220	0.923431203223949	196	15	15	23	13	221	0.884283246977547	208	15	15	11	14	215	0.909614277489925	176	17	19	19	11	241	0.884283246977547	194	23	5	11	10	232	0.923431203223949	188	17	14	9	13	236	0.914219919401267
124	194	12	15	14	12	230	0.914219919401267	211	11	16	12	7	216	0.930339666090961	231	11	18	11	8	195	0.92573402417962	233	11	13	12	13	193	0.923431203223949	211	13	10	15	16	212	0.911917098445596	193	13	15	11	20	228	0.900402993667242	213	15	14	18	18	205	0.886586067933218
125	198	18	13	13	5	228	0.923431203223949	193	11	14	14	12	232	0.918825561312608	207	8	15	18	17	214	0.902705814622913	216	22	13	9	8	208	0.916522740356937	194	11	21	15	18	224	0.886586067933218	188	10	16	13	5	240	0.934945308002303	216	19	18	17	14	200	0.879677605066206
126	201	12	13	17	16	220	0.902705814622913	203	19	18	7	13	219	0.905008635578584	198	17	19	14	11	222	0.895797351755901	188	17	16	14	6	236	0.914219919401267	213	18	9	21	16	205	0.888888888888889	204	15	18	13	18	214	0.888888888888889	199	15	16	8	15	224	0.911917098445596
127	191	15	16	11	16	230	0.902705814622913	207	16	8	7	7	224	0.948762233736327	200	18	23	13	15	216	0.877374784110535	214	18	17	13	12	206	0.898100172711572	216	10	10	20	20	204	0.898100172711572	223	13	17	16	12	198	0.902705814622913	201	17	23	12	15	216	0.881980426021877
128	213	17	19	9	17	206	0.89349453080023	204	17	16	16	15	214	0.888888888888889	213	20	23	17	15	200	0.863557858376511	215	11	12	8	14	213	0.932642487046632	220	10	21	13	23	197	0.881980426021877	212	21	18	16	17	202	0.870466321243523	217	15	13	16	11	206	0.909614277489925
129	203	14	14	18	16	216	0.89349453080023	227	10	9	8	13	203	0.944156591824986	199	14	15	12	17	222	0.902705814622913	214	17	13	9	12	211	0.918825561312608	181	14	13	14	14	242	0.909614277489925	181	13	19	14	11	241	0.905008635578584	217	20	16	11	6	207	0.914219919401267
130	236	16	17	11	10	187	0.911917098445596	212	12	12	21	10	211	0.909614277489925	219	12	9	17	14	205	0.916522740356937	213	14	16	16	14	207	0.898100172711572	200	20	19	14	13	217	0.884283246977547	198	17	12	8	12	228	0.923431203223949	198	14	18	11	20	221	0.89119170984456
131	228	15	20	15	12	191	0.89349453080023	207	19	12	14	10	216	0.909614277489925	193	20	15	14	14	226	0.89119170984456	208	22	19	10	15	209	0.884283246977547	216	22	15	19	11	201	0.881980426021877	195	12	20	14	21	222	0.881980426021877	234	10	14	16	12	190	0.916522740356937
132	206	5	11	9	16	224	0.941853770869315	211	12	7	10	16	217	0.932642487046632	208	20	17	11	15	211	0.89119170984456	219	19	8	22	10	202	0.900402993667242	207	14	17	20	21	207	0.870466321243523	210	15	18	10	11	213	0.911917098445596	209	16	22	25	16	202	0.854346574553828
133	213	22	24	16	18	197	0.852043753598158	192	14	18	11	5	234	0.92573402417962	194	17	18	16	9	226	0.898100172711572	223	17	12	24	12	195	0.886586067933218	212	11	23	17	23	201	0.865860679332182	202	15	15	18	17	216	0.886586067933218	217	10	16	13	13	207	0.916522740356937
134	203	16	14	11	17	218	0.902705814622913	207	13	14	13	11	218	0.918825561312608	207	16	17	16	14	212	0.89119170984456	193	17	12	13	16	228	0.902705814622913	214	14	24	15	15	202	0.879677605066206	218	9	19	14	19	202	0.895797351755901	178	12	20	12	16	242	0.898100172711572
135	210	11	12	16	11	215	0.921128382268279	194	10	15	17	15	228	0.905008635578584	197	13	14	12	12	228	0.918825561312608	215	17	13	20	6	207	0.907311456534254	203	16	20	17	15	213	0.879677605066206	197	11	23	16	9	224	0.900402993667242	201	21	12	15	10	220	0.902705814622913
136	207	23	11	9	14	215	0.905008635578584	204	14	12	10	12	222	0.92573402417962	222	13	16	21	13	197	0.89119170984456	208	12	11	18	14	215	0.909614277489925	204	21	21	10	25	208	0.85895221646517	201	15	18	14	8	222	0.909614277489925	212	16	16	16	15	207	0.89119170984456
137	216	12	17	16	16	204	0.895797351755901	214	13	18	10	16	208	0.905008635578584	213	13	14	10	9	214	0.930339666090961	206	14	17	19	13	213	0.89119170984456	222	16	19	18	13	195	0.884283246977547	204	12	19	13	13	218	0.905008635578584	184	14	28	9	17	232	0.879677605066206
138	196	13	19	17	13	223	0.89349453080023	207	14	16	12	14	215	0.907311456534254	193	17	13	11	14	230	0.909614277489925	201	12	15	11	15	223	0.914219919401267	192	9	16	15	18	229	0.902705814622913	209	22	19	21	23	199	0.840529648819804	202	16	24	15	16	213	0.872769142199194
139	216	8	18	11	16	208	0.914219919401267	197	13	9	21	14	225	0.905008635578584	213	15	14	13	17	208	0.900402993667242	208	15	12	10	11	218	0.92573402417962	217	13	15	12	16	205	0.907311456534254	195	16	10	14	12	229	0.916522740356937	216	13	12	10	12	211	0.928036845135291
140	208	19	13	16	15	211	0.89119170984456	200	16	19	15	13	219	0.89119170984456	208	23	21	13	10	209	0.881980426021877	206	16	20	13	12	214	0.895797351755901	227	5	16	19	9	199	0.923431203223949	209	20	10	13	10	215	0.914219919401267	199	21	24	18	15	212	0.856649395509499
141	192	10	21	9	16	230	0.907311456534254	191	13	16	13	18	229	0.898100172711572	209	21	12	13	10	213	0.907311456534254	206	23	23	16	14	206	0.861255037420841	201	19	13	17	11	219	0.898100172711572	196	16	16	11	7	229	0.921128382268279	200	21	26	17	20	208	0.842832469775475
142	197	11	19	13	18	223	0.895797351755901	211	21	19	10	20	204	0.875071963154865	207	14	8	9	18	219	0.923431203223949	203	16	17	16	11	217	0.898100172711572	207	17	8	14	15	216	0.911917098445596	200	13	12	18	20	219	0.89119170984456	212	14	12	17	15	209	0.902705814622913
143	204	24	17	13	11	214	0.886586067933218	226	13	16	12	11	198	0.916522740356937	210	15	19	10	19	209	0.89119170984456	196	18	16	17	19	219	0.875071963154865	214	18	13	11	13	209	0.909614277489925	221	25	11	13	8	201	0.905008635578584	225	19	13	11	9	199	0.916522740356937
144	219	20	19	12	20	196	0.872769142199194	203	17	13	5	7	226	0.939550949913644	216	8	17	14	11	209	0.921128382268279	215	20	18	19	14	200	0.872769142199194	195	16	14	14	20	223	0.888888888888889	206	16	16	12	9	218	0.914219919401267	215	8	16	14	14	209	0.916522740356937
145	209	23	11	12	16	210	0.89349453080023	215	23	26	6	12	202	0.881980426021877	210	15	19	22	12	206	0.879677605066206	209	12	22	16	13	210	0.89119170984456	206	13	15	12	17	216	0.905008635578584	189	12	11	21	13	233	0.905008635578584	210	18	15	12	19	208	0.888888888888889
146	201	16	12	15	14	221	0.905008635578584	202	18	11	11	9	224	0.923431203223949	208	14	18	12	19	211	0.89119170984456	205	16	12	7	11	222	0.930339666090961	216	26	13	9	16	202	0.888888888888889	225	11	12	12	12	202	0.928036845135291	184	8	14	11	21	239	0.911917098445596
147	205	21	18	10	14	214	0.89119170984456	197	9	18	15	12	226	0.911917098445596	203	15	9	16	13	221	0.914219919401267	194	11	22	10	17	226	0.898100172711572	191	7	22	10	14	233	0.914219919401267	200	9	21	11	12	224	0.914219919401267	208	20	23	8	14	210	0.886586067933218
148	195	7	21	10	14	229	0.916522740356937	221	10	15	8	20	203	0.914219919401267	202	13	16	11	11	223	0.918825561312608	219	12	14	11	18	204	0.909614277489925	224	10	8	10	10	207	0.948762233736327	199	14	13	10	15	225	0.916522740356937	217	13	23	15	16	200	0.881980426021877
149	210	22	18	15	11	207	0.884283246977547	195	16	18	15	7	227	0.907311456534254	193	16	18	17	16	224	0.881980426021877	205	15	18	6	16	218	0.909614277489925	203	14	23	15	20	211	0.870466321243523	205	19	14	9	12	218	0.911917098445596	210	17	16	8	17	211	0.902705814622913
150	210	9	20	15	14	211	0.902705814622913	217	16	13	14	18	203	0.895797351755901	208	19	19	10	14	211	0.89349453080023	217	13	19	14	14	203	0.898100172711572	214	18	13	9	15	209	0.909614277489925	211	13	12	14	11	214	0.921128382268279	206	19	13	11	14	216	0.905008635578584
151	208	12	13	16	13	215	0.911917098445596	222	13	17	8	15	202	0.914219919401267	222	13	12	7	19	203	0.918825561312608	220	18	11	7	11	207	0.928036845135291	219	21	25	10	17	195	0.868163500287853	200	13	12	12	19	222	0.907311456534254	215	17	21	13	11	204	0.89349453080023
152	216	10	15	9	15	210	0.923431203223949	199	15	17	16	15	220	0.89119170984456	235	14	16	17	13	185	0.898100172711572	211	17	14	13	13	211	0.905008635578584	202	18	27	13	20	209	0.856649395509499	210	13	10	13	16	214	0.916522740356937	209	13	16	13	10	215	0.916522740356937
153	201	15	9	14	16	222	0.911917098445596	215	13	14	23	14	203	0.888888888888889	206	8	15	12	14	220	0.923431203223949	209	11	15	10	14	216	0.921128382268279	191	24	17	18	11	224	0.875071963154865	207	21	12	13	8	216	0.911917098445596	200	10	17	14	18	221	0.900402993667242
154	198	20	16	22	13	217	0.872769142199194	206	11	18	19	13	214	0.895797351755901	194	17	14	7	14	230	0.916522740356937	201	23	15	20	14	213	0.870466321243523	212	13	17	18	15	207	0.89119170984456	193	21	20	18	6	225	0.886586067933218	211	16	19	8	15	210	0.902705814622913
155	206	18	16	12	14	214	0.898100172711572	220	18	20	14	10	199	0.89349453080023	206	14	20	17	16	211	0.881980426021877	192	18	18	14	14	226	0.888888888888889	186	18	26	10	16	229	0.875071963154865	199	15	12	18	15	221	0.898100172711572	214	17	12	18	16	205	0.89119170984456
156	197	17	14	13	22	220	0.884283246977547	214	11	24	15	17	203	0.881980426021877	186	15	13	12	15	237	0.909614277489925	199	8	20	15	17	221	0.898100172711572	214	14	8	24	16	205	0.89349453080023	201	16	16	13	15	219	0.898100172711572	198	20	15	13	12	222	0.898100172711572
157	202	10	17	10	10	225	0.928036845135291	210	12	12	12	13	216	0.923431203223949	210	18	22	10	10	210	0.898100172711572	207	12	17	12	11	217	0.916522740356937	207	16	18	18	12	211	0.888888888888889	201	10	17	16	10	223	0.914219919401267	230	21	14	12	10	192	0.905008635578584
158	195	11	8	9	21	231	0.923431203223949	218	14	14	16	8	206	0.916522740356937	220	16	11	13	14	203	0.911917098445596	204	15	13	12	9	222	0.923431203223949	199	22	23	16	21	210	0.847438111686816	207	21	10	17	11	214	0.900402993667242	208	16	12	11	8	219	0.928036845135291
159	187	15	10	12	21	234	0.902705814622913	193	19	23	18	7	224	0.881980426021877	190	13	17	15	15	230	0.898100172711572	215	13	20	23	11	202	0.881980426021877	200	11	17	16	8	224	0.916522740356937	202	17	5	22	15	219	0.900402993667242	190	13	20	13	13	231	0.900402993667242
160	208	14	17	8	8	219	0.928036845135291	211	16	15	13	14	210	0.902705814622913	200	15	15	16	11	222	0.905008635578584	211	18	21	15	12	206	0.884283246977547	211	19	26	17	12	202	0.865860679332182	205	12	15	6	6	226	0.946459412780656	214	20	19	9	14	205	0.89349453080023
161	224	13	21	15	12	196	0.895797351755901	199	17	13	13	14	223	0.905008635578584	199	24	15	11	19	217	0.877374784110535	203	17	12	13	8	222	0.921128382268279	214	21	14	17	14	203	0.884283246977547	230	13	13	16	14	192	0.907311456534254	207	15	14	17	14	213	0.898100172711572
162	210	19	11	19	17	207	0.884283246977547	202	14	13	14	15	220	0.907311456534254	210	16	18	15	13	209	0.89349453080023	189	17	20	10	13	231	0.898100172711572	184	19	14	15	18	233	0.884283246977547	185	20	15	15	12	234	0.89349453080023	204	13	22	17	9	216	0.895797351755901
163	222	13	17	13	14	200	0.905008635578584	207	21	13	11	12	215	0.905008635578584	207	13	15	16	15	214	0.900402993667242	215	5	16	17	15	209	0.914219919401267	181	18	20	14	14	236	0.884283246977547	196	20	18	6	15	225	0.900402993667242	209	15	14	18	15	210	0.89349453080023
164	207	17	21	16	15	209	0.877374784110535	195	20	12	17	20	221	0.877374784110535	181	22	18	19	11	234	0.875071963154865	210	15	10	11	4	220	0.944156591824986	206	18	14	11	15	215	0.902705814622913	202	13	19	16	13	218	0.895797351755901	188	19	17	15	13	230	0.888888888888889
165	205	14	18	9	14	218	0.909614277489925	216	13	24	7	15	205	0.900402993667242	216	19	22	11	9	204	0.895797351755901	202	16	20	11	11	219	0.902705814622913	201	19	16	14	12	219	0.895797351755901	218	25	10	11	8	205	0.911917098445596	207	17	15	11	18	213	0.895797351755901
166	216	11	14	12	7	212	0.934945308002303	198	11	17	13	15	224	0.907311456534254	212	14	16	14	13	210	0.905008635578584	204	15	17	10	17	217	0.900402993667242	194	14	26	16	25	216	0.849740932642487	209	12	18	10	9	217	0.923431203223949	196	15	19	18	14	221	0.884283246977547
167	211	13	16	13	8	214	0.921128382268279	212	11	15	8	7	218	0.941853770869315	207	20	14	17	11	212	0.89349453080023	210	17	18	11	10	212	0.907311456534254	193	19	17	18	23	219	0.85895221646517	212	19	19	8	9	211	0.909614277489925	188	14	16	17	15	231	0.89349453080023
168	204	18	14	14	16	215	0.89349453080023	206	16	13	11	13	218	0.914219919401267	204	22	11	12	12	218	0.905008635578584	208	17	17	22	14	207	0.875071963154865	184	15	11	12	24	235	0.89349453080023	219	16	20	11	17	199	0.888888888888889	199	10	20	8	18	223	0.907311456534254
169	191	14	22	16	16	225	0.879677605066206	232	22	11	11	20	186	0.888888888888889	224	18	13	18	16	194	0.886586067933218	205	18	13	15	10	217	0.907311456534254	211	17	16	10	9	213	0.916522740356937	213	14	5	20	15	210	0.911917098445596	215	8	18	17	14	207	0.905008635578584
170	200	16	9	9	11	228	0.932642487046632	210	16	23	11	10	210	0.898100172711572	204	23	27	19	14	205	0.845135290731146	202	16	22	8	11	220	0.905008635578584	191	14	14	10	7	237	0.932642487046632	194	16	21	12	17	223	0.884283246977547	204	14	10	13	17	219	0.911917098445596
171	206	13	17	14	14	215	0.902705814622913	217	20	14	15	15	201	0.888888888888889	188	15	9	14	17	235	0.909614277489925	227	11	17	10	12	198	0.921128382268279	207	24	19	16	11	208	0.875071963154865	197	12	20	13	13	224	0.902705814622913	196	15	16	18	14	223	0.89119170984456
172	200	19	15	15	15	218	0.888888888888889	211	17	17	13	11	210	0.902705814622913	198	15	22	21	16	215	0.865860679332182	197	9	20	19	16	221	0.888888888888889	207	19	21	15	19	206	0.865860679332182	218	19	19	7	16	202	0.895797351755901	211	14	17	18	16	207	0.886586067933218
173	179	15	20	10	18	240	0.89119170984456	212	11	13	4	7	221	0.955670696603339	215	9	22	11	12	208	0.911917098445596	213	14	7	15	17	211	0.914219919401267	227	16	8	15	21	193	0.898100172711572	205	15	12	8	9	223	0.934945308002303	216	17	15	16	14	203	0.89349453080023
174	204	17	12	15	13	218	0.905008635578584	215	19	16	12	8	208	0.909614277489925	212	26	19	11	13	204	0.877374784110535	212	22	20	19	15	200	0.861255037420841	202	22	20	12	7	218	0.895797351755901	202	7	20	10	17	221	0.911917098445596	217	13	22	12	12	204	0.900402993667242
175	194	9	13	16	15	230	0.914219919401267	227	12	11	13	17	197	0.914219919401267	214	17	16	17	14	204	0.888888888888889	207	11	12	18	11	217	0.916522740356937	215	11	11	17	15	208	0.911917098445596	188	12	15	11	9	239	0.928036845135291	224	14	17	15	16	195	0.89349453080023
176	199	19	17	9	12	223	0.905008635578584	210	9	15	7	18	216	0.923431203223949	229	17	14	9	11	196	0.918825561312608	187	10	17	18	13	234	0.902705814622913	218	17	12	13	12	205	0.911917098445596	203	17	18	17	9	217	0.895797351755901	221	16	22	17	18	193	0.868163500287853
177	194	18	17	8	16	227	0.900402993667242	220	16	10	13	10	206	0.923431203223949	225	13	12	10	15	200	0.921128382268279	212	13	13	8	17	213	0.918825561312608	204	20	20	24	22	203	0.838226827864134	203	11	14	16	11	221	0.916522740356937	211	19	14	7	13	213	0.914219919401267
178	208	18	12	12	14	214	0.907311456534254	228	8	19	10	9	199	0.930339666090961	213	17	13	12	14	209	0.907311456534254	200	22	14	14	15	218	0.886586067933218	200	20	15	16	20	215	0.872769142199194	216	15	21	15	11	203	0.89349453080023	230	12	12	12	10	197	0.930339666090961
179	198	17	11	18	14	222	0.898100172711572	214	15	16	10	7	212	0.92573402417962	220	14	16	15	9	203	0.911917098445596	190	20	11	11	11	234	0.914219919401267	209	11	14	12	21	212	0.902705814622913	204	14	19	18	17	212	0.879677605066206	216	18	13	8	16	207	0.909614277489925
180	214	13	15	18	13	207	0.900402993667242	197	14	13	10	20	225	0.905008635578584	214	14	15	12	14	209	0.909614277489925	216	14	18	15	15	203	0.89349453080023	194	25	7	14	14	226	0.898100172711572	196	15	16	13	14	225	0.902705814622913	207	17	18	12	14	213	0.895797351755901
181	199	22	17	7	17	220	0.89119170984456	199	16	11	15	12	224	0.911917098445596	221	16	16	9	16	201	0.905008635578584	203	19	10	8	15	221	0.916522740356937	197	13	16	18	12	224	0.900402993667242	218	11	13	8	12	210	0.934945308002303	203	21	18	13	10	216	0.89349453080023
182	217	12	20	6	13	208	0.918825561312608	221	18	10	6	11	207	0.932642487046632	216	12	21	15	12	204	0.898100172711572	212	12	22	18	12	206	0.888888888888889	206	23	12	20	19	207	0.865860679332182	204	15	19	14	12	216	0.898100172711572	208	16	19	18	8	212	0.895797351755901
183	203	16	21	10	10	219	0.905008635578584	198	15	14	18	15	221	0.89349453080023	204	10	13	16	22	216	0.895797351755901	203	19	17	10	19	215	0.886586067933218	210	14	16	16	9	213	0.909614277489925	202	20	14	11	14	219	0.900402993667242	212	19	25	14	23	198	0.849740932642487
184	195	16	14	12	13	228	0.909614277489925	203	23	9	15	14	217	0.895797351755901	194	11	16	15	18	226	0.898100172711572	193	9	14	11	20	230	0.911917098445596	191	17	16	16	16	227	0.886586067933218	206	18	13	11	14	216	0.907311456534254	211	17	7	13	18	212	0.909614277489925
185	194	21	17	8	12	227	0.902705814622913	231	13	15	13	9	194	0.921128382268279	195	6	13	8	10	237	0.951065054691998	219	11	18	18	17	199	0.888888888888889	214	11	20	18	9	207	0.902705814622913	219	14	15	12	9	206	0.921128382268279	193	6	15	15	17	231	0.914219919401267
186	206	15	17	21	15	210	0.879677605066206	199	18	12	16	14	221	0.898100172711572	212	18	19	17	14	204	0.879677605066206	201	11	10	19	11	224	0.918825561312608	195	13	14	13	12	229	0.916522740356937	202	14	11	16	15	220	0.907311456534254	205	13	23	19	13	211	0.879677605066206
187	194	18	19	9	13	227	0.900402993667242	202	13	15	10	14	222	0.916522740356937	212	22	11	21	18	202	0.870466321243523	206	18	11	12	15	216	0.907311456534254	215	20	16	17	21	198	0.865860679332182	221	15	22	8	9	202	0.911917098445596	194	16	23	12	13	224	0.888888888888889
188	204	18	12	11	13	219	0.911917098445596	199	15	15	10	11	226	0.918825561312608	221	15	20	9	13	201	0.905008635578584	196	19	17	13	15	222	0.888888888888889	214	18	16	20	20	199	0.865860679332182	217	16	17	16	19	199	0.879677605066206	192	15	20	15	13	227	0.89119170984456
189	214	17	22	15	9	205	0.89119170984456	207	8	14	8	5	226	0.955670696603339	191	18	17	11	16	228	0.89349453080023	196	20	17	6	16	225	0.900402993667242	205	24	23	15	22	203	0.842832469775475	193	21	7	7	11	234	0.930339666090961	217	15	17	13	20	201	0.886586067933218
190	210	15	18	8	14	213	0.909614277489925	217	18	18	18	9	202	0.89119170984456	203	22	15	14	20	212	0.872769142199194	205	16	16	9	18	216	0.900402993667242	218	15	16	11	7	208	0.923431203223949	201	9	16	18	10	223	0.914219919401267	206	15	18	17	12	213	0.89349453080023
191	220	18	22	16	8	198	0.888888888888889	201	15	12	13	13	223	0.914219919401267	205	23	16	14	12	213	0.886586067933218	192	13	14	17	11	231	0.909614277489925	200	13	20	15	21	216	0.877374784110535	199	22	21	13	7	220	0.89119170984456	215	29	20	11	14	198	0.865860679332182
192	195	17	11	14	14	227	0.907311456534254	205	12	11	15	12	220	0.921128382268279	197	12	14	11	13	228	0.921128382268279	203	11	14	13	11	223	0.923431203223949	198	17	21	16	19	216	0.868163500287853	198	18	12	14	12	224	0.907311456534254	207	13	14	17	11	216	0.909614277489925
193	216	9	12	22	13	206	0.907311456534254	206	11	15	12	12	219	0.921128382268279	205	14	12	13	9	221	0.92573402417962	204	12	15	19	12	217	0.902705814622913	222	16	14	10	20	198	0.898100172711572	204	17	10	7	11	224	0.932642487046632	208	19	12	19	14	210	0.888888888888889
194	202	14	18	21	15	214	0.879677605066206	222	13	21	12	5	203	0.918825561312608	214	16	14	17	18	204	0.886586067933218	214	10	12	14	15	211	0.918825561312608	218	20	21	14	11	199	0.884283246977547	204	12	12	10	15	222	0.923431203223949	207	12	14	12	14	217	0.916522740356937
195	199	17	17	14	13	221	0.895797351755901	213	14	10	13	13	212	0.921128382268279	210	14	14	15	18	210	0.895797351755901	223	16	15	7	12	202	0.921128382268279	196	16	18	15	16	222	0.886586067933218	196	8	20	5	13	231	0.930339666090961	196	19	13	14	15	224	0.895797351755901
196	196	18	22	14	10	222	0.888888888888889	202	18	14	14	8	221	0.911917098445596	211	22	13	12	17	207	0.888888888888889	200	14	14	13	15	222	0.907311456534254	207	17	18	22	13	208	0.875071963154865	205	11	19	10	14	218	0.911917098445596	195	11	19	13	19	224	0.89349453080023
197	223	10	17	12	14	201	0.914219919401267	220	18	14	12	14	201	0.902705814622913	195	11	19	14	14	226	0.902705814622913	216	8	18	8	11	212	0.932642487046632	218	28	22	16	13	193	0.854346574553828	208	8	15	17	9	218	0.923431203223949	205	18	14	15	19	212	0.884283246977547
198	202	22	18	10	18	214	0.879677605066206	211	6	15	20	17	210	0.902705814622913	233	17	16	15	13	187	0.895797351755901	206	21	17	7	10	217	0.909614277489925	199	19	18	12	12	221	0.895797351755901	194	16	19	9	16	226	0.898100172711572	206	13	15	18	12	215	0.902705814622913
199	208	19	16	14	10	213	0.900402993667242	197	9	12	20	5	230	0.930339666090961	218	14	11	10	17	206	0.916522740356937	216	12	14	15	7	210	0.92573402417962	212	15	21	16	12	206	0.888888888888889	222	17	10	10	16	202	0.914219919401267	206	20	13	9	18	214	0.898100172711572
200	191	14	25	12	11	228	0.89349453080023	222	12	22	17	19	193	0.875071963154865	210	16	19	4	15	213	0.911917098445596	211	13	6	14	11	217	0.934945308002303	205	26	17	14	18	208	0.863557858376511	214	14	15	15	13	208	0.905008635578584	214	9	12	12	12	214	0.932642487046632
[truncated: 651 more columns]
