# Supplementary material for: Experimental benchmarking of quantum state overlap estimation strategies with photonic systems
Source: Light Sci Appl. 2025 Feb 12;14:83. doi: 10.1038/s41377-025-01755-8 (PMC11814415; doi:10.1038/s41377-025-01755-8)
Supplement: Supplementary file 3 — Dataset all [file 41377_2025_1755_MOESM3_ESM.zip › overlap_estimation_data/4_OST_data/OST_c10.csv]

Data No.	Pass1_Counts (m =1)	Fail1_Counts (m =1)	Fail2_Counts (m =1)	Fail3_Counts (m =1)	Fail4_Counts (m =1)	Pass2_Counts (m =1)	Estimated overlaps (m =1)	Pass1_Counts (m =2)	Fail1_Counts (m =2)	Fail2_Counts (m =2)	Fail3_Counts (m =2)	Fail4_Counts (m =2)	Pass2_Counts (m =2)	Estimated overlaps (m =2)	Pass1_Counts (m =3)	Fail1_Counts (m =3)	Fail2_Counts (m =3)	Fail3_Counts (m =3)	Fail4_Counts (m =3)	Pass2_Counts (m =3)	Estimated overlaps (m =3)	Pass1_Counts (m =4)	Fail1_Counts (m =4)	Fail2_Counts (m =4)	Fail3_Counts (m =4)	Fail4_Counts (m =4)	Pass2_Counts (m =4)	Estimated overlaps (m =4)	Pass1_Counts (m =5)	Fail1_Counts (m =5)	Fail2_Counts (m =5)	Fail3_Counts (m =5)	Fail4_Counts (m =5)	Pass2_Counts (m =5)	Estimated overlaps (m =5)	Pass1_Counts (m =6)	Fail1_Counts (m =6)	Fail2_Counts (m =6)	Fail3_Counts (m =6)	Fail4_Counts (m =6)	Pass2_Counts (m =6)	Estimated overlaps (m =6)	Pass1_Counts (m =7)	Fail1_Counts (m =7)	Fail2_Counts (m =7)	Fail3_Counts (m =7)	Fail4_Counts (m =7)	Pass2_Counts (m =7)	Estimated overlaps (m =7)
1	191	10	4	5	7	246	0.976396085204375	188	2	5	5	3	255	1.00172711571675	219	4	6	7	0	223	0.997121473805412	196	8	8	1	4	244	0.987910189982729	202	3	6	3	6	239	0.994818652849741	206	10	4	7	7	230	0.971790443293034	201	8	4	2	4	240	0.994818652849741
2	206	4	5	3	8	234	0.9902130109384	220	2	3	8	3	222	0.999424294761082	194	3	4	1	3	251	1.01093839953944	227	7	6	4	4	213	0.987910189982729	197	6	3	3	6	244	0.994818652849741	192	6	6	5	5	247	0.985607369027058	215	9	5	2	4	225	0.9902130109384
3	188	4	3	5	4	254	0.999424294761082	194	5	8	1	2	248	0.999424294761082	201	5	9	5	0	240	0.99251583189407	202	3	4	8	2	240	0.997121473805412	218	4	4	5	2	225	1.00172711571675	213	2	7	5	0	230	1.00402993667242	204	5	4	4	3	238	0.999424294761082
4	215	3	3	0	1	232	1.02014968336212	201	3	4	1	5	243	1.00633275762809	215	5	4	6	7	224	0.985607369027058	196	5	6	2	8	244	0.987910189982729	202	5	2	6	3	240	0.999424294761082	186	7	10	5	2	252	0.981001727115717	210	3	8	1	8	230	0.9902130109384
5	191	8	4	3	4	250	0.99251583189407	200	3	4	4	1	244	1.00863557858377	203	3	1	3	2	243	1.01554404145078	208	5	8	4	5	231	0.985607369027058	196	4	7	3	1	247	1.00172711571675	208	3	4	0	4	237	1.01093839953944	189	3	11	4	3	251	0.987910189982729
6	207	2	3	0	4	239	1.01554404145078	193	5	5	3	3	249	0.999424294761082	211	4	5	1	4	232	1.00402993667242	196	4	8	8	6	241	0.976396085204375	219	3	6	2	3	224	1.00402993667242	209	6	2	3	5	233	0.999424294761082	187	3	5	0	3	258	1.01093839953944
7	200	9	3	3	8	239	0.983304548071387	211	2	2	2	6	233	1.00863557858377	187	3	4	4	4	256	1.00172711571675	195	8	9	7	1	243	0.978698906160046	204	4	7	1	3	239	1.00172711571675	201	2	4	3	4	243	1.00633275762809	214	4	8	7	4	225	0.983304548071387
8	198	6	8	2	2	243	0.994818652849741	216	5	5	3	3	226	0.999424294761082	184	7	4	3	4	257	0.994818652849741	198	9	8	6	5	238	0.971790443293034	195	3	7	5	5	245	0.9902130109384	199	7	3	7	4	241	0.987910189982729	211	4	2	8	6	229	0.9902130109384
9	217	5	4	6	6	223	0.987910189982729	200	5	3	4	5	242	0.997121473805412	194	3	3	4	5	249	1.00172711571675	201	4	6	2	2	242	1.00402993667242	196	4	6	3	3	246	0.999424294761082	211	6	8	0	2	231	0.999424294761082	213	5	3	4	6	228	0.994818652849741
10	208	4	8	6	5	231	0.983304548071387	216	2	6	5	5	225	0.994818652849741	198	2	3	13	7	240	0.978698906160046	210	6	6	3	4	231	0.99251583189407	201	8	3	3	4	240	0.994818652849741	207	7	6	2	4	234	0.99251583189407	207	7	4	6	3	233	0.9902130109384
11	224	5	9	5	3	215	0.985607369027058	199	6	4	2	2	244	1.00402993667242	212	7	4	3	7	228	0.987910189982729	209	10	13	3	4	226	0.967184801381693	205	1	4	5	5	238	1.00172711571675	209	4	11	4	9	227	0.971790443293034	204	11	5	5	5	233	0.976396085204375
12	205	0	3	2	6	240	1.01093839953944	223	3	6	2	1	221	1.00863557858377	192	8	4	3	8	247	0.983304548071387	205	7	6	3	6	234	0.985607369027058	215	5	7	4	3	226	0.99251583189407	197	5	7	6	5	242	0.983304548071387	206	7	7	0	6	234	0.9902130109384
13	199	2	5	3	3	245	1.00633275762809	209	4	8	4	5	231	0.987910189982729	204	6	3	0	3	240	1.00863557858377	207	6	4	5	5	233	0.9902130109384	196	6	6	4	4	244	0.9902130109384	228	5	1	1	3	217	1.01324122049511	203	6	9	5	3	236	0.983304548071387
14	206	6	7	1	3	236	0.997121473805412	199	4	7	1	6	242	0.994818652849741	202	5	3	4	3	241	1.00172711571675	203	7	8	10	4	233	0.969487622337363	199	5	4	5	4	242	0.994818652849741	189	6	12	5	7	246	0.967184801381693	213	9	5	3	2	228	0.99251583189407
15	215	4	6	3	10	224	0.983304548071387	213	5	4	3	4	229	0.999424294761082	203	5	4	6	1	239	0.999424294761082	214	4	9	0	4	228	0.997121473805412	200	4	8	1	3	242	0.999424294761082	216	4	11	4	5	222	0.981001727115717	174	4	3	5	5	268	0.997121473805412
16	175	9	6	2	2	266	0.99251583189407	199	8	6	4	3	241	0.987910189982729	207	4	2	3	2	238	1.01093839953944	222	5	5	3	6	219	0.99251583189407	197	10	6	2	7	241	0.978698906160046	224	6	2	1	8	218	0.997121473805412	209	5	6	2	1	234	1.00402993667242
17	210	9	4	3	4	230	0.9902130109384	209	4	3	1	6	234	1.00402993667242	207	4	4	1	3	237	1.00863557858377	201	7	7	2	5	239	0.987910189982729	188	2	3	2	4	257	1.01093839953944	202	8	6	3	7	236	0.981001727115717	194	8	6	3	6	245	0.983304548071387
18	219	2	2	4	4	225	1.00863557858377	197	2	8	1	3	246	1.00402993667242	199	3	3	2	0	247	1.01784686240645	210	3	5	6	3	232	0.997121473805412	202	4	4	6	6	238	0.9902130109384	213	5	8	4	3	227	0.9902130109384	213	0	1	7	1	233	1.01554404145078
19	192	4	5	3	3	251	1.00172711571675	212	2	7	2	5	230	0.999424294761082	221	8	5	3	5	219	0.987910189982729	198	3	7	5	5	242	0.9902130109384	197	7	6	3	2	244	0.994818652849741	204	6	4	6	2	237	0.994818652849741	200	5	3	3	3	243	1.00402993667242
20	199	2	9	5	3	242	0.99251583189407	197	4	7	8	5	241	0.981001727115717	208	4	3	3	0	237	1.01324122049511	205	5	9	3	2	236	0.99251583189407	215	7	8	4	3	224	0.985607369027058	190	9	4	5	5	249	0.983304548071387	220	10	8	4	2	218	0.981001727115717
21	201	8	6	5	8	236	0.974093264248705	219	6	5	2	4	223	0.997121473805412	220	6	4	4	2	222	0.999424294761082	202	2	8	5	6	238	0.987910189982729	204	2	5	3	3	240	1.00633275762809	186	6	6	8	3	253	0.983304548071387	202	5	7	6	3	238	0.987910189982729
22	187	6	5	5	4	253	0.9902130109384	221	5	2	0	6	223	1.00633275762809	212	5	7	0	3	231	1.00172711571675	207	6	6	6	4	232	0.985607369027058	213	3	3	2	4	231	1.00863557858377	222	4	8	6	4	217	0.985607369027058	209	6	3	3	7	232	0.99251583189407
23	188	6	2	4	6	253	0.994818652849741	214	3	5	3	5	228	0.999424294761082	213	5	6	1	1	231	1.00633275762809	209	4	5	3	4	233	0.999424294761082	203	6	6	5	7	235	0.981001727115717	185	9	6	5	4	253	0.981001727115717	210	5	1	5	4	233	1.00172711571675
24	209	5	4	5	7	231	0.987910189982729	214	1	9	0	2	230	1.00863557858377	202	5	7	8	4	236	0.981001727115717	200	6	5	5	9	238	0.978698906160046	200	3	3	1	3	245	1.01324122049511	192	5	7	3	2	250	0.997121473805412	204	4	5	8	4	236	0.987910189982729
25	201	5	4	2	1	243	1.00863557858377	188	3	7	3	4	254	0.997121473805412	196	2	4	2	2	249	1.01324122049511	194	5	7	1	6	247	0.99251583189407	202	8	5	2	4	239	0.99251583189407	201	5	5	2	6	240	0.994818652849741	208	8	6	7	5	229	0.976396085204375
26	223	6	5	5	5	217	0.987910189982729	198	4	5	4	6	243	0.99251583189407	211	3	6	3	2	232	1.00402993667242	215	2	7	5	5	226	0.99251583189407	220	4	9	2	2	222	0.997121473805412	209	4	8	3	3	232	0.994818652849741	199	2	8	0	5	244	1.00172711571675
27	226	1	6	3	5	217	1.00172711571675	201	4	5	3	4	241	0.999424294761082	198	2	3	4	1	247	1.01324122049511	204	7	7	4	4	235	0.985607369027058	219	7	2	2	5	223	0.999424294761082	202	12	7	4	4	235	0.974093264248705	199	2	7	5	4	242	0.994818652849741
28	186	4	6	3	6	255	0.99251583189407	213	3	6	5	4	228	0.994818652849741	208	2	6	5	5	233	0.994818652849741	201	5	9	5	7	236	0.976396085204375	204	4	5	1	5	239	1.00172711571675	229	5	4	5	6	211	0.9902130109384	220	3	4	7	4	221	0.994818652849741
29	188	6	7	4	7	250	0.981001727115717	210	0	5	0	2	237	1.02014968336212	203	6	7	5	2	237	0.9902130109384	211	4	6	1	7	230	0.994818652849741	215	0	1	4	3	231	1.01784686240645	201	6	6	5	5	238	0.985607369027058	201	9	6	1	4	239	0.9902130109384
30	191	4	4	5	3	251	0.999424294761082	212	4	8	2	4	229	0.994818652849741	198	6	5	3	1	245	1.00172711571675	215	7	10	6	5	221	0.971790443293034	204	1	7	5	10	235	0.983304548071387	211	2	5	3	4	232	1.00402993667242	217	5	3	4	3	226	1.00172711571675
31	241	6	3	4	2	202	1.00172711571675	200	1	4	1	2	246	1.01784686240645	208	11	5	2	4	231	0.985607369027058	212	3	6	4	9	227	0.985607369027058	212	7	5	1	6	229	0.99251583189407	202	4	10	2	2	239	0.994818652849741	210	3	6	2	5	232	0.999424294761082
32	205	3	3	0	2	241	1.01784686240645	187	5	9	3	4	253	0.987910189982729	228	3	5	2	5	215	1.00172711571675	208	9	9	4	8	227	0.967184801381693	213	3	3	5	8	228	0.99251583189407	209	5	7	3	5	231	0.9902130109384	194	4	8	4	2	247	0.994818652849741
33	195	3	5	7	4	246	0.99251583189407	210	6	7	4	1	231	0.994818652849741	226	2	2	1	4	220	1.01554404145078	203	6	3	3	4	239	0.999424294761082	199	6	2	3	4	244	1.00172711571675	195	3	3	6	3	248	1.00172711571675	201	2	9	3	9	238	0.983304548071387
34	197	3	9	3	5	243	0.9902130109384	205	7	8	1	3	236	0.99251583189407	208	4	0	6	2	236	1.00863557858377	214	2	4	2	5	230	1.00633275762809	211	0	6	5	7	230	0.994818652849741	198	6	5	3	5	243	0.99251583189407	199	3	9	5	6	240	0.983304548071387
35	214	5	7	2	5	227	0.99251583189407	205	1	4	5	3	239	1.00633275762809	208	8	6	3	4	232	0.987910189982729	227	4	5	0	5	216	1.00402993667242	195	2	4	3	2	250	1.01093839953944	194	3	5	5	0	250	1.00633275762809	204	4	4	2	7	238	0.997121473805412
36	198	5	2	7	4	243	0.994818652849741	220	2	5	3	5	223	1.00172711571675	217	4	5	2	4	226	1.00172711571675	198	5	12	4	4	240	0.978698906160046	208	6	3	3	7	233	0.99251583189407	196	8	5	3	4	244	0.9902130109384	223	3	3	9	6	217	0.987910189982729
37	219	2	5	6	5	222	0.994818652849741	220	6	1	4	1	224	1.00863557858377	208	6	6	0	4	234	0.999424294761082	198	5	8	5	4	241	0.985607369027058	208	3	4	4	6	234	0.997121473805412	207	5	10	2	3	233	0.9902130109384	188	9	7	4	4	250	0.981001727115717
38	199	6	6	0	3	244	1.00172711571675	194	2	8	5	4	247	0.99251583189407	209	4	3	3	5	234	1.00172711571675	218	4	5	5	6	222	0.9902130109384	204	8	4	2	2	238	0.999424294761082	192	4	7	3	3	250	0.997121473805412	206	3	7	4	7	234	0.987910189982729
39	206	7	4	3	7	234	0.987910189982729	207	3	4	2	3	237	1.00863557858377	202	5	2	4	5	240	0.999424294761082	206	4	6	3	10	233	0.983304548071387	196	2	5	4	2	248	1.00633275762809	209	6	4	6	9	229	0.978698906160046	211	1	8	5	6	229	0.9902130109384
40	203	8	8	1	5	236	0.985607369027058	214	3	5	3	3	229	1.00402993667242	206	5	6	5	4	234	0.9902130109384	202	5	2	3	5	241	1.00172711571675	197	7	7	1	3	244	0.994818652849741	205	7	5	4	2	236	0.994818652849741	223	3	6	2	6	219	0.997121473805412
41	198	6	7	7	4	240	0.981001727115717	203	2	3	3	2	242	1.01324122049511	187	4	12	5	3	251	0.981001727115717	201	4	8	4	4	239	0.9902130109384	204	4	5	2	4	239	1.00172711571675	191	10	7	7	4	245	0.971790443293034	189	6	4	6	4	251	0.9902130109384
42	207	5	4	5	0	236	1.00402993667242	206	4	10	7	7	230	0.971790443293034	227	2	6	4	6	214	0.994818652849741	198	6	7	2	5	242	0.9902130109384	204	3	7	3	8	236	0.987910189982729	200	4	6	7	4	240	0.987910189982729	210	4	10	6	3	229	0.983304548071387
43	217	4	4	4	3	226	1.00172711571675	223	1	1	3	4	223	1.01554404145078	197	5	6	1	7	244	0.99251583189407	196	7	6	2	4	245	0.99251583189407	183	5	5	1	5	259	0.999424294761082	189	9	6	3	5	250	0.983304548071387	180	7	7	4	5	259	0.983304548071387
44	199	4	5	1	3	245	1.00633275762809	199	8	3	4	2	243	0.997121473805412	212	4	4	5	0	232	1.00633275762809	213	6	6	4	7	226	0.983304548071387	213	5	10	3	6	225	0.981001727115717	224	5	6	3	2	218	0.999424294761082	210	2	7	3	1	234	1.00633275762809
45	216	6	5	3	5	225	0.99251583189407	216	6	5	4	4	225	0.99251583189407	236	2	4	5	5	206	0.999424294761082	204	3	12	5	3	235	0.983304548071387	188	6	6	1	2	255	1.00172711571675	211	6	4	4	6	229	0.9902130109384	203	3	3	2	4	241	1.00863557858377
46	214	4	4	4	7	227	0.99251583189407	208	5	6	5	5	232	0.987910189982729	210	4	5	3	8	230	0.9902130109384	187	4	8	2	3	255	0.997121473805412	206	8	4	2	1	237	1.00172711571675	207	5	6	5	5	233	0.987910189982729	194	4	3	5	6	247	0.994818652849741
47	191	4	7	6	3	249	0.9902130109384	199	3	2	3	3	246	1.01093839953944	222	6	5	2	2	221	1.00172711571675	213	6	9	5	6	224	0.976396085204375	213	2	2	8	4	229	0.999424294761082	169	3	7	8	5	270	0.983304548071387	200	2	5	5	6	241	0.994818652849741
48	200	6	6	7	6	238	0.978698906160046	219	2	6	3	4	224	1.00172711571675	200	6	5	5	9	238	0.978698906160046	202	6	5	4	7	237	0.985607369027058	198	8	4	3	7	241	0.985607369027058	213	3	4	2	10	228	0.99251583189407	208	7	5	3	4	233	0.99251583189407
49	211	6	6	6	5	228	0.983304548071387	220	4	6	3	2	223	1.00172711571675	222	2	7	4	4	220	0.997121473805412	186	5	9	4	6	252	0.981001727115717	217	4	5	2	1	227	1.00863557858377	205	4	8	3	5	235	0.9902130109384	226	8	5	4	3	214	0.9902130109384
50	206	5	4	3	5	236	0.997121473805412	205	4	3	4	6	237	0.997121473805412	211	5	3	5	5	230	0.994818652849741	192	4	5	3	4	250	0.999424294761082	208	3	7	3	6	233	0.99251583189407	197	3	5	2	4	246	1.00402993667242	202	8	8	3	3	237	0.985607369027058
51	193	3	5	3	2	251	1.00633275762809	220	4	7	6	8	218	0.978698906160046	216	6	4	3	6	225	0.99251583189407	210	6	7	4	4	230	0.987910189982729	217	3	5	2	2	227	1.00863557858377	209	4	10	5	3	230	0.985607369027058	201	6	6	3	4	240	0.99251583189407
52	195	7	5	3	8	244	0.983304548071387	206	1	7	1	6	237	1.00172711571675	216	5	3	6	4	225	0.994818652849741	215	10	5	4	5	223	0.981001727115717	201	6	9	4	6	237	0.978698906160046	209	2	2	8	5	233	0.997121473805412	215	16	4	3	13	217	0.953367875647668
53	208	3	2	7	7	233	0.99251583189407	207	3	2	6	2	237	1.00633275762809	192	4	4	2	1	253	1.01093839953944	204	3	6	6	5	236	0.9902130109384	199	8	3	4	4	242	0.99251583189407	197	2	5	3	4	246	1.00402993667242	202	2	3	4	6	241	1.00172711571675
54	209	0	7	6	5	232	0.994818652849741	192	2	6	3	9	248	0.9902130109384	208	2	4	9	2	234	0.997121473805412	200	8	8	5	4	238	0.978698906160046	193	8	5	1	3	249	0.997121473805412	208	6	4	2	4	234	0.999424294761082	213	4	2	5	5	229	0.999424294761082
55	228	3	1	2	4	217	1.01324122049511	218	3	8	4	4	223	0.99251583189407	220	5	4	2	4	223	1.00172711571675	214	0	1	1	9	231	1.01093839953944	209	0	6	5	4	234	1.00172711571675	196	3	6	5	4	245	0.994818652849741	196	6	8	3	5	243	0.985607369027058
56	201	5	7	2	0	242	1.00402993667242	204	2	5	8	4	237	0.99251583189407	221	6	4	6	1	221	0.997121473805412	217	1	5	7	2	226	1.00172711571675	207	3	4	4	1	237	1.00863557858377	194	8	5	5	3	246	0.987910189982729	222	5	4	7	3	219	0.99251583189407
57	200	6	5	3	4	241	0.994818652849741	208	6	2	2	3	236	1.00633275762809	222	5	4	5	5	219	0.99251583189407	193	7	6	2	3	248	0.994818652849741	200	3	8	4	2	242	0.997121473805412	189	4	6	7	6	250	0.983304548071387	198	6	6	7	3	241	0.985607369027058
58	181	5	10	9	5	255	0.969487622337363	214	2	4	2	6	229	1.00402993667242	204	3	5	5	3	238	0.999424294761082	193	8	5	8	4	245	0.978698906160046	220	4	3	6	2	223	1.00172711571675	207	3	11	4	4	232	0.985607369027058	195	4	9	3	4	245	0.9902130109384
59	223	1	2	2	2	224	1.02014968336212	210	3	4	3	7	232	0.997121473805412	200	2	4	3	3	244	1.00863557858377	210	5	4	6	3	231	0.994818652849741	194	4	8	3	8	245	0.983304548071387	216	7	4	3	2	226	0.999424294761082	200	3	8	3	3	242	0.997121473805412
60	218	2	6	3	3	225	1.00402993667242	205	3	5	4	5	237	0.997121473805412	215	10	6	0	5	225	0.987910189982729	194	8	3	5	5	246	0.987910189982729	221	1	4	4	4	223	1.00633275762809	206	2	6	5	3	236	0.999424294761082	212	6	5	2	4	230	0.997121473805412
61	216	5	6	4	3	225	0.994818652849741	232	6	4	2	2	211	1.00402993667242	213	3	6	2	3	230	1.00402993667242	206	9	2	4	6	234	0.987910189982729	199	4	6	7	3	241	0.9902130109384	213	1	7	3	4	230	1.00172711571675	205	9	6	6	2	234	0.983304548071387
62	209	0	4	6	6	233	0.999424294761082	190	9	3	1	2	253	1.00172711571675	208	5	3	2	4	235	1.00402993667242	195	6	5	4	7	244	0.985607369027058	227	5	5	2	5	215	0.997121473805412	195	3	9	2	9	244	0.983304548071387	209	8	7	2	4	231	0.987910189982729
63	192	4	7	3	7	248	0.987910189982729	199	8	4	1	4	243	0.997121473805412	225	5	5	2	4	217	0.999424294761082	225	7	7	5	4	214	0.983304548071387	205	8	8	3	4	234	0.983304548071387	208	3	7	5	3	233	0.994818652849741	194	6	8	5	7	243	0.976396085204375
64	212	8	6	4	3	228	0.987910189982729	211	3	6	5	6	229	0.9902130109384	205	4	9	5	2	235	0.9902130109384	209	6	3	1	7	233	0.997121473805412	217	4	4	4	4	225	0.999424294761082	225	5	5	1	5	217	0.999424294761082	186	2	2	4	5	258	1.00633275762809
65	220	4	3	0	6	224	1.00633275762809	207	2	2	5	1	238	1.01324122049511	200	11	2	2	1	242	0.999424294761082	191	4	11	2	6	248	0.983304548071387	211	8	10	3	5	226	0.976396085204375	211	7	8	7	6	225	0.971790443293034	209	7	2	5	9	230	0.983304548071387
66	196	6	7	4	4	244	0.987910189982729	193	6	5	5	2	248	0.994818652849741	202	2	3	5	6	240	0.999424294761082	217	1	3	2	4	228	1.01324122049511	204	3	8	0	2	240	1.00633275762809	195	3	1	0	8	249	1.00863557858377	201	6	4	0	4	242	1.00402993667242
67	207	4	1	1	1	240	1.02014968336212	227	6	3	3	2	216	1.00402993667242	224	3	2	1	3	222	1.01554404145078	226	3	6	5	4	215	0.994818652849741	194	3	12	3	4	245	0.985607369027058	206	7	6	5	6	232	0.981001727115717	216	4	5	3	7	225	0.99251583189407
68	206	7	7	2	4	234	0.9902130109384	209	3	7	3	4	233	0.997121473805412	197	5	3	2	7	245	0.997121473805412	218	4	6	2	0	226	1.00863557858377	226	6	4	2	7	215	0.99251583189407	208	4	7	2	3	234	0.999424294761082	207	9	5	2	6	232	0.985607369027058
69	222	8	3	1	2	221	1.00402993667242	196	9	3	3	4	245	0.99251583189407	199	1	3	3	4	246	1.01093839953944	200	3	7	6	5	240	0.987910189982729	195	1	2	6	5	248	1.00402993667242	215	3	4	2	2	230	1.01093839953944	209	4	4	0	5	235	1.00633275762809
70	213	3	1	3	6	231	1.00633275762809	215	3	6	5	5	226	0.99251583189407	210	4	2	5	2	234	1.00633275762809	201	6	8	6	2	238	0.985607369027058	197	2	7	3	3	246	1.00172711571675	195	8	8	1	9	242	0.976396085204375	200	3	5	1	5	243	1.00402993667242
71	211	6	2	2	7	231	0.997121473805412	194	6	3	4	5	247	0.994818652849741	202	4	7	11	4	235	0.976396085204375	217	7	5	6	2	223	0.9902130109384	207	4	6	3	3	235	0.999424294761082	217	1	6	5	7	224	0.99251583189407	211	0	8	6	7	229	0.987910189982729
72	209	8	7	6	5	228	0.976396085204375	200	5	6	4	5	240	0.9902130109384	193	6	5	2	5	248	0.994818652849741	220	5	5	2	5	222	0.997121473805412	197	1	7	4	6	244	0.994818652849741	204	8	7	0	9	234	0.981001727115717	205	5	11	7	5	231	0.971790443293034
73	190	3	3	6	4	252	0.999424294761082	207	5	9	3	3	233	0.9902130109384	209	3	5	4	3	234	1.00172711571675	192	3	5	3	7	249	0.994818652849741	215	3	4	9	3	226	0.99251583189407	209	6	7	4	3	231	0.9902130109384	205	3	5	5	7	235	0.9902130109384
74	201	6	1	3	3	243	1.00633275762809	207	5	6	2	6	234	0.99251583189407	208	5	3	4	2	235	1.00402993667242	188	6	10	3	4	251	0.983304548071387	197	4	3	2	4	247	1.00633275762809	194	7	1	9	5	245	0.985607369027058	211	2	9	4	5	229	0.9902130109384
75	200	5	7	6	4	239	0.985607369027058	214	4	6	2	3	229	1.00172711571675	203	7	3	2	1	241	1.00633275762809	210	7	7	3	5	229	0.985607369027058	214	4	9	3	2	227	0.994818652849741	204	6	5	2	5	237	0.994818652849741	207	5	6	3	8	232	0.985607369027058
76	202	4	3	7	3	240	0.997121473805412	197	8	7	2	3	243	0.9902130109384	194	0	0	3	3	253	1.02245250431779	191	2	4	3	7	251	0.999424294761082	197	3	8	3	2	245	0.999424294761082	208	1	8	4	3	234	0.999424294761082	192	8	7	2	4	248	0.987910189982729
77	215	4	8	3	4	226	0.99251583189407	205	4	5	5	3	237	0.997121473805412	213	2	5	3	3	231	1.00633275762809	216	6	1	2	7	226	0.999424294761082	207	4	6	3	0	237	1.00633275762809	187	5	4	1	4	256	1.00402993667242	207	4	5	3	8	233	0.9902130109384
78	215	5	1	4	5	228	1.00172711571675	196	6	5	4	6	244	0.987910189982729	201	8	3	2	3	241	0.999424294761082	223	6	6	2	8	216	0.985607369027058	208	3	5	6	7	232	0.987910189982729	195	4	6	1	6	247	0.997121473805412	205	4	7	0	3	238	1.00402993667242
79	203	5	7	3	6	237	0.987910189982729	213	5	7	3	4	228	0.99251583189407	224	4	3	2	4	220	1.00633275762809	215	8	7	3	4	224	0.985607369027058	194	6	8	3	3	246	0.9902130109384	205	9	9	3	3	233	0.981001727115717	191	4	11	3	5	248	0.983304548071387
80	212	2	7	5	6	228	0.9902130109384	205	5	0	2	1	241	1.01784686240645	194	6	8	3	1	247	0.994818652849741	194	6	6	7	7	243	0.976396085204375	190	7	4	4	5	250	0.9902130109384	199	8	7	4	6	239	0.978698906160046	217	5	5	3	3	225	0.999424294761082
81	194	4	6	1	6	248	0.997121473805412	203	5	6	3	1	240	1.00172711571675	186	6	11	4	4	252	0.978698906160046	196	4	6	5	9	242	0.981001727115717	222	4	3	4	6	220	0.997121473805412	194	4	10	5	7	243	0.976396085204375	204	4	8	7	3	235	0.985607369027058
82	204	3	3	4	6	238	0.999424294761082	208	5	11	3	4	231	0.983304548071387	224	2	5	5	3	219	1.00172711571675	200	4	5	6	3	241	0.994818652849741	204	3	6	3	3	239	1.00172711571675	207	3	4	5	6	234	0.994818652849741	196	4	7	6	5	243	0.985607369027058
83	204	6	4	2	3	239	1.00172711571675	201	2	3	3	6	242	1.00402993667242	201	4	5	3	9	239	0.987910189982729	204	3	7	3	10	235	0.983304548071387	203	2	8	3	1	240	1.00402993667242	209	7	6	2	4	232	0.99251583189407	219	5	5	4	5	222	0.99251583189407
84	195	5	7	1	9	244	0.985607369027058	202	1	4	7	5	240	0.997121473805412	193	2	4	3	3	251	1.00863557858377	199	8	8	3	8	238	0.974093264248705	206	1	4	6	7	235	0.994818652849741	207	8	6	0	7	233	0.987910189982729	208	8	9	4	4	230	0.978698906160046
85	205	6	5	3	4	236	0.994818652849741	196	3	1	2	4	249	1.01324122049511	206	3	3	3	3	238	1.00863557858377	209	4	6	2	2	234	1.00402993667242	198	5	9	3	1	243	0.994818652849741	234	8	7	4	3	205	0.985607369027058	213	4	9	5	5	226	0.983304548071387
86	209	6	4	7	4	231	0.987910189982729	198	3	2	5	3	246	1.00633275762809	205	5	6	4	6	235	0.987910189982729	195	7	2	2	8	246	0.99251583189407	192	7	3	5	0	251	1.00172711571675	215	4	3	1	5	229	1.00633275762809	206	4	7	5	3	235	0.99251583189407
87	209	2	6	4	2	234	1.00402993667242	216	4	4	1	3	228	1.00863557858377	204	2	0	5	1	242	1.01784686240645	203	6	3	2	4	240	1.00172711571675	214	1	4	1	1	233	1.02014968336212	207	4	3	3	5	236	1.00172711571675	187	1	8	6	5	253	0.9902130109384
88	223	2	9	3	2	219	0.999424294761082	193	7	4	4	4	248	0.99251583189407	216	9	1	3	6	225	0.99251583189407	194	3	6	4	6	247	0.99251583189407	219	4	3	5	3	224	1.00172711571675	216	0	4	5	3	228	1.00863557858377	212	7	9	5	3	226	0.981001727115717
89	192	5	2	4	4	251	1.00172711571675	195	2	3	5	7	247	0.997121473805412	211	2	3	1	6	233	1.00863557858377	195	7	1	6	4	246	0.994818652849741	194	1	5	1	8	249	1.00172711571675	192	5	2	5	6	249	0.994818652849741	235	6	8	4	5	204	0.983304548071387
90	194	9	3	3	4	247	0.99251583189407	199	5	7	3	8	240	0.983304548071387	198	7	7	6	6	239	0.976396085204375	192	6	8	7	6	245	0.974093264248705	195	4	7	3	6	245	0.9902130109384	207	2	4	3	5	236	1.00402993667242	204	9	2	4	2	238	0.997121473805412
91	206	3	7	4	2	236	0.999424294761082	207	4	2	1	6	237	1.00633275762809	208	3	6	2	4	235	1.00172711571675	197	4	7	5	2	244	0.994818652849741	205	7	2	2	5	237	0.999424294761082	195	4	7	8	5	243	0.981001727115717	208	12	4	6	1	231	0.983304548071387
92	201	3	6	2	1	243	1.00863557858377	206	3	5	0	2	239	1.01324122049511	210	7	4	4	1	232	0.999424294761082	199	7	4	7	5	240	0.983304548071387	188	2	4	1	3	257	1.01324122049511	192	4	1	6	5	250	0.999424294761082	206	6	6	4	3	235	0.99251583189407
93	213	5	4	2	3	230	1.00402993667242	201	6	9	5	6	236	0.976396085204375	221	5	6	1	8	219	0.9902130109384	220	6	7	4	4	220	0.987910189982729	208	6	4	3	5	233	0.994818652849741	219	2	5	5	1	225	1.00633275762809	217	7	3	2	5	225	0.997121473805412
94	202	2	6	4	2	241	1.00402993667242	218	5	9	7	5	219	0.976396085204375	201	7	2	2	1	243	1.00863557858377	219	3	8	7	3	221	0.987910189982729	226	6	3	4	1	217	1.00402993667242	213	5	7	3	5	227	0.9902130109384	206	6	4	2	4	236	0.999424294761082
95	181	6	4	4	9	258	0.983304548071387	213	2	2	3	1	233	1.01784686240645	193	3	9	4	3	248	0.99251583189407	192	6	8	4	6	246	0.981001727115717	202	9	5	4	3	238	0.987910189982729	183	4	5	5	5	258	0.99251583189407	179	3	5	2	5	264	1.00172711571675
96	183	6	9	7	5	254	0.974093264248705	195	6	3	5	6	245	0.9902130109384	204	4	2	4	4	239	1.00402993667242	199	5	6	6	4	241	0.987910189982729	225	3	14	3	5	213	0.978698906160046	209	4	6	3	4	233	0.997121473805412	230	4	5	4	4	212	0.997121473805412
97	186	8	9	4	7	250	0.971790443293034	189	4	4	4	3	254	1.00172711571675	197	9	5	4	0	244	0.994818652849741	194	8	5	6	5	244	0.981001727115717	211	3	9	3	4	230	0.99251583189407	207	9	5	2	4	233	0.9902130109384	208	2	6	2	5	235	1.00172711571675
98	214	3	4	9	6	225	0.985607369027058	201	5	3	10	0	240	0.994818652849741	203	3	4	0	3	242	1.01324122049511	198	6	2	6	3	244	0.997121473805412	194	4	6	3	5	247	0.994818652849741	192	4	4	3	3	251	1.00402993667242	205	2	6	4	7	236	0.99251583189407
99	192	3	9	2	3	250	0.997121473805412	206	5	2	5	3	237	1.00172711571675	201	4	8	4	1	241	0.997121473805412	212	8	6	7	4	226	0.978698906160046	203	7	7	2	3	238	0.99251583189407	198	6	1	5	3	245	1.00172711571675	198	4	7	2	3	244	0.999424294761082
100	180	2	4	4	3	264	1.00633275762809	196	2	4	4	3	248	1.00633275762809	212	5	8	2	6	228	0.987910189982729	203	2	5	2	5	240	1.00402993667242	209	2	4	1	4	236	1.01093839953944	209	4	4	3	3	234	1.00402993667242	211	4	4	5	10	228	0.983304548071387
101	216	7	7	5	0	225	0.99251583189407	205	3	6	1	1	240	1.01093839953944	198	5	4	4	2	245	1.00172711571675	211	8	11	1	7	226	0.974093264248705	200	2	6	3	8	241	0.99251583189407	218	7	8	2	6	221	0.983304548071387	208	8	4	2	5	233	0.99251583189407
102	229	4	7	5	5	211	0.987910189982729	222	5	6	5	3	219	0.99251583189407	203	10	3	5	6	235	0.981001727115717	198	8	8	4	4	240	0.981001727115717	213	8	3	4	4	228	0.99251583189407	217	3	5	6	6	223	0.9902130109384	204	5	4	5	4	237	0.994818652849741
103	209	3	7	6	8	229	0.981001727115717	206	3	6	3	5	236	0.997121473805412	201	2	4	1	4	244	1.01093839953944	211	5	8	2	4	230	0.99251583189407	196	6	7	2	5	244	0.9902130109384	198	3	8	6	3	242	0.9902130109384	192	1	4	2	2	254	1.01554404145078
104	200	6	5	6	4	240	0.987910189982729	212	4	4	2	4	231	1.00402993667242	213	3	3	5	6	229	0.997121473805412	210	4	4	4	6	231	0.994818652849741	207	3	6	4	5	234	0.994818652849741	195	4	9	6	5	243	0.981001727115717	201	7	4	6	4	239	0.987910189982729
105	199	3	11	1	6	241	0.987910189982729	227	1	3	4	2	218	1.01324122049511	209	3	1	1	6	236	1.01093839953944	217	8	6	6	0	223	0.9902130109384	211	1	5	1	2	235	1.01554404145078	211	5	4	3	5	231	0.997121473805412	209	5	11	7	4	228	0.974093264248705
106	192	5	6	5	6	247	0.985607369027058	216	2	2	2	4	229	1.01324122049511	205	5	8	6	4	234	0.983304548071387	212	4	10	3	8	226	0.978698906160046	195	3	4	2	6	248	1.00172711571675	204	4	3	2	7	238	0.999424294761082	205	8	6	3	11	231	0.971790443293034
107	200	8	3	8	5	238	0.981001727115717	211	3	6	2	3	232	1.00402993667242	217	4	2	7	4	225	0.997121473805412	211	7	8	6	4	227	0.978698906160046	205	7	10	5	4	232	0.976396085204375	205	3	6	6	6	235	0.987910189982729	204	5	4	2	3	239	1.00402993667242
108	204	4	7	1	4	238	0.999424294761082	210	4	4	1	3	234	1.00863557858377	205	3	2	4	5	238	1.00402993667242	197	6	15	3	3	240	0.974093264248705	226	2	5	5	3	217	1.00172711571675	212	7	4	4	5	228	0.9902130109384	216	0	5	3	1	230	1.01554404145078
109	205	3	3	4	5	238	1.00172711571675	202	6	7	6	7	235	0.976396085204375	212	1	1	3	3	234	1.01784686240645	202	5	6	3	4	239	0.994818652849741	204	2	4	1	2	242	1.01554404145078	211	7	4	5	4	229	0.9902130109384	199	6	4	0	6	243	0.999424294761082
110	197	6	1	8	5	243	0.9902130109384	213	5	4	5	4	228	0.994818652849741	196	7	7	1	2	246	0.997121473805412	205	6	14	3	3	232	0.976396085204375	203	6	8	4	1	238	0.99251583189407	202	5	4	4	9	237	0.985607369027058	221	8	6	2	5	219	0.987910189982729
111	208	4	5	8	5	231	0.985607369027058	204	5	2	1	2	241	1.01324122049511	204	2	7	2	7	237	0.994818652849741	198	3	6	3	5	244	0.997121473805412	208	6	4	5	4	233	0.99251583189407	194	9	5	1	4	247	0.99251583189407	189	5	6	6	6	250	0.983304548071387
112	206	4	6	6	3	235	0.99251583189407	214	4	4	4	0	230	1.00863557858377	212	6	10	3	2	228	0.987910189982729	192	7	3	2	7	249	0.99251583189407	205	5	3	2	3	239	1.00633275762809	219	7	11	7	5	216	0.967184801381693	209	7	2	4	8	231	0.987910189982729
113	195	5	6	5	5	245	0.987910189982729	206	1	2	4	4	239	1.01093839953944	198	3	5	3	5	244	0.999424294761082	207	9	4	3	4	233	0.9902130109384	190	1	6	4	7	251	0.994818652849741	208	7	9	2	6	230	0.981001727115717	200	4	9	8	7	236	0.971790443293034
114	205	5	3	2	6	237	0.999424294761082	225	6	5	5	3	216	0.99251583189407	203	5	0	6	4	240	1.00172711571675	212	3	6	7	4	228	0.9902130109384	204	8	5	2	4	237	0.99251583189407	193	11	7	4	10	241	0.962579159470351	200	6	2	6	5	241	0.99251583189407
115	205	2	6	5	6	236	0.99251583189407	203	5	1	0	0	244	1.02245250431779	199	2	4	1	6	245	1.00633275762809	208	4	8	4	7	231	0.983304548071387	201	5	3	3	2	243	1.00633275762809	217	7	14	1	3	221	0.978698906160046	207	3	6	1	10	233	0.9902130109384
116	204	11	3	5	7	233	0.976396085204375	209	4	5	5	2	233	0.999424294761082	216	1	3	8	2	227	1.00402993667242	214	4	6	2	8	226	0.9902130109384	195	6	5	4	7	244	0.985607369027058	188	4	6	3	3	254	0.999424294761082	207	5	4	2	3	236	1.00402993667242
117	187	9	1	2	4	255	0.999424294761082	214	4	4	2	5	229	1.00172711571675	212	6	8	5	4	227	0.983304548071387	225	3	8	4	4	216	0.99251583189407	215	6	4	2	6	226	0.994818652849741	208	7	1	4	1	236	1.00633275762809	205	6	5	3	2	237	0.999424294761082
118	195	8	4	5	5	244	0.985607369027058	197	3	3	4	4	246	1.00402993667242	211	3	4	2	1	234	1.01324122049511	202	3	7	5	5	238	0.9902130109384	212	4	5	2	2	232	1.00633275762809	210	6	6	2	5	231	0.99251583189407	206	6	6	4	5	234	0.987910189982729
119	199	9	7	3	2	241	0.987910189982729	199	5	7	4	4	241	0.9902130109384	219	3	7	2	3	224	1.00172711571675	219	6	3	8	6	220	0.983304548071387	196	3	3	2	3	249	1.01093839953944	215	4	6	7	2	226	0.99251583189407	230	3	6	2	5	212	0.999424294761082
120	208	4	4	5	3	234	0.999424294761082	212	6	4	2	0	232	1.00863557858377	223	10	3	4	6	216	0.983304548071387	217	7	10	5	2	221	0.981001727115717	213	4	3	5	3	230	1.00172711571675	193	11	9	1	1	246	0.985607369027058	214	5	6	1	2	229	1.00402993667242
121	208	6	7	9	2	230	0.981001727115717	215	5	3	6	7	225	0.987910189982729	204	4	2	5	3	239	1.00402993667242	208	6	5	5	4	232	0.9902130109384	206	2	3	4	3	238	1.00863557858377	199	4	9	6	3	240	0.985607369027058	188	2	1	3	3	258	1.01554404145078
122	188	8	1	5	4	253	0.994818652849741	208	6	6	1	7	232	0.9902130109384	186	5	6	5	3	255	0.99251583189407	187	7	4	7	4	252	0.985607369027058	211	5	6	1	4	231	0.999424294761082	202	6	4	4	5	239	0.99251583189407	184	5	10	4	0	257	0.99251583189407
123	214	9	8	2	2	226	0.987910189982729	196	3	10	3	4	244	0.9902130109384	225	6	6	7	2	215	0.987910189982729	216	3	2	5	3	228	1.00633275762809	208	1	4	2	6	236	1.00633275762809	210	5	4	6	3	231	0.994818652849741	197	7	2	4	7	243	0.9902130109384
124	203	2	11	6	2	237	0.987910189982729	202	3	2	3	6	241	1.00402993667242	201	3	4	2	3	243	1.00863557858377	197	5	1	6	6	244	0.994818652849741	203	5	6	1	5	239	0.997121473805412	190	4	3	4	2	254	1.00633275762809	230	6	2	6	4	211	0.994818652849741
125	197	3	6	3	8	243	0.9902130109384	220	6	6	4	2	221	0.994818652849741	212	5	12	1	0	229	0.994818652849741	209	2	8	4	2	233	0.999424294761082	204	7	9	2	5	235	0.983304548071387	217	6	4	1	5	225	0.999424294761082	206	4	4	3	2	238	1.00633275762809
126	198	3	6	4	4	244	0.997121473805412	206	3	3	4	2	238	1.00863557858377	225	5	4	5	5	216	0.99251583189407	192	6	7	3	4	248	0.9902130109384	206	8	5	2	2	236	0.997121473805412	192	2	3	3	3	253	1.01093839953944	210	1	9	6	5	230	0.987910189982729
127	207	7	3	2	0	237	1.00863557858377	203	1	3	4	2	242	1.01324122049511	228	6	6	3	3	213	0.994818652849741	197	9	4	3	2	244	0.994818652849741	201	5	6	7	8	236	0.976396085204375	223	8	6	5	1	217	0.9902130109384	209	6	9	4	3	230	0.985607369027058
128	217	3	3	7	4	225	0.997121473805412	226	4	1	6	1	218	1.00863557858377	210	3	7	0	1	235	1.01093839953944	223	3	4	3	5	220	1.00172711571675	204	1	2	5	3	241	1.01093839953944	212	7	2	3	3	231	1.00172711571675	197	6	5	6	3	243	0.9902130109384
129	199	6	4	5	7	240	0.985607369027058	189	6	2	4	2	254	1.00402993667242	231	2	7	1	1	214	1.01093839953944	201	7	8	6	5	236	0.976396085204375	200	4	5	6	7	239	0.985607369027058	216	2	8	8	3	224	0.987910189982729	194	1	4	3	3	251	1.01093839953944
130	220	8	3	3	3	222	0.997121473805412	236	4	1	3	0	210	1.01784686240645	214	3	3	7	4	228	0.997121473805412	211	7	5	2	4	230	0.994818652849741	222	5	9	6	3	217	0.983304548071387	216	2	5	2	4	228	1.00633275762809	216	3	6	4	9	223	0.985607369027058
131	209	4	10	3	2	232	0.99251583189407	214	1	10	2	6	227	0.99251583189407	213	5	3	2	7	229	0.997121473805412	199	2	5	3	7	243	0.997121473805412	210	7	3	5	5	230	0.9902130109384	235	7	6	0	4	207	0.997121473805412	200	3	10	1	6	240	0.9902130109384
132	203	10	5	2	5	236	0.985607369027058	205	5	4	2	1	239	1.00863557858377	202	2	5	3	4	241	1.00402993667242	202	6	4	4	6	238	0.9902130109384	204	7	5	3	4	237	0.99251583189407	215	8	6	2	1	227	0.997121473805412	213	4	11	7	5	224	0.974093264248705
133	214	9	8	5	9	221	0.964881980426022	215	6	1	3	3	229	1.00633275762809	196	3	2	2	3	249	1.01324122049511	211	5	6	3	5	230	0.99251583189407	204	7	6	0	2	239	1.00172711571675	206	5	5	6	4	234	0.9902130109384	197	7	5	6	5	242	0.983304548071387
134	187	5	5	3	5	254	0.994818652849741	196	5	2	1	5	248	1.00633275762809	193	2	5	1	5	251	1.00633275762809	200	1	7	3	7	241	0.994818652849741	202	7	4	0	1	242	1.00863557858377	203	11	6	4	6	234	0.974093264248705	215	3	6	6	5	225	0.9902130109384
135	212	5	9	5	5	226	0.981001727115717	219	3	6	4	3	223	0.999424294761082	221	6	6	2	3	221	0.997121473805412	202	3	9	6	7	236	0.978698906160046	213	3	9	6	1	228	0.99251583189407	194	1	9	3	10	245	0.983304548071387	212	5	1	2	2	233	1.01324122049511
136	206	6	3	4	5	235	0.994818652849741	216	1	6	0	4	229	1.01093839953944	220	1	4	4	4	224	1.00633275762809	208	4	3	4	4	235	1.00172711571675	203	6	3	5	5	238	0.99251583189407	204	7	4	4	5	236	0.9902130109384	216	3	3	7	4	226	0.997121473805412
137	193	5	5	5	5	247	0.9902130109384	226	6	1	0	7	217	1.00402993667242	206	3	4	3	2	238	1.00863557858377	206	6	3	1	7	236	0.997121473805412	225	3	8	2	5	216	0.994818652849741	229	4	8	3	4	212	0.99251583189407	202	5	6	1	4	240	0.999424294761082
138	196	4	8	1	6	245	0.99251583189407	192	9	3	2	2	250	0.999424294761082	209	6	10	6	2	229	0.981001727115717	212	5	8	4	3	228	0.9902130109384	195	1	4	4	4	249	1.00633275762809	213	6	2	7	8	226	0.983304548071387	210	4	7	3	5	231	0.99251583189407
139	212	6	2	4	3	231	1.00172711571675	209	3	8	4	1	233	0.999424294761082	194	2	2	5	4	250	1.00633275762809	207	3	6	5	5	234	0.99251583189407	200	3	4	2	3	244	1.00863557858377	232	4	5	5	3	210	0.997121473805412	207	4	3	3	2	237	1.00863557858377
140	208	5	9	3	5	231	0.985607369027058	220	7	2	5	3	222	0.997121473805412	185	7	7	1	3	256	0.994818652849741	206	4	5	1	8	235	0.994818652849741	198	4	8	4	3	243	0.99251583189407	221	2	2	4	4	223	1.00863557858377	197	7	10	3	3	242	0.983304548071387
141	205	3	8	3	8	234	0.985607369027058	208	2	4	4	3	236	1.00633275762809	199	2	5	3	1	246	1.01093839953944	216	7	4	4	3	225	0.994818652849741	200	7	5	4	3	241	0.99251583189407	203	1	2	3	2	243	1.01784686240645	207	8	8	2	3	233	0.987910189982729
142	205	3	4	5	4	237	0.999424294761082	195	4	7	2	3	247	0.999424294761082	201	2	3	1	5	244	1.01093839953944	224	4	8	4	5	216	0.987910189982729	210	6	3	2	2	234	1.00633275762809	207	6	4	2	3	236	1.00172711571675	188	3	4	3	6	254	0.999424294761082
143	199	9	12	3	7	236	0.964881980426022	204	6	2	3	3	239	1.00402993667242	210	7	8	4	1	230	0.9902130109384	207	7	4	5	5	233	0.987910189982729	218	8	7	4	3	221	0.985607369027058	219	3	4	3	7	223	0.997121473805412	209	5	3	3	3	234	1.00402993667242
144	200	2	6	3	3	243	1.00402993667242	214	5	5	2	2	229	1.00402993667242	208	5	3	3	1	236	1.00863557858377	205	6	8	3	6	234	0.983304548071387	216	4	4	5	7	224	0.9902130109384	210	5	3	2	2	234	1.00863557858377	197	4	6	4	5	244	0.99251583189407
145	197	7	7	3	4	243	0.987910189982729	201	3	3	4	5	242	1.00172711571675	207	1	5	3	3	237	1.00863557858377	218	3	7	4	2	224	0.999424294761082	209	3	7	1	5	233	0.999424294761082	212	5	2	6	3	230	0.999424294761082	205	4	8	5	5	234	0.985607369027058
146	215	6	3	5	4	226	0.994818652849741	212	3	4	1	5	232	1.00633275762809	217	1	7	5	2	226	1.00172711571675	210	8	8	3	7	227	0.976396085204375	204	3	6	1	8	237	0.994818652849741	194	3	5	4	3	249	1.00172711571675	200	10	6	5	5	237	0.976396085204375
147	211	2	4	4	1	234	1.01093839953944	201	1	2	2	2	246	1.02014968336212	197	5	5	3	1	246	1.00402993667242	186	5	4	9	5	253	0.983304548071387	210	3	6	5	2	232	0.999424294761082	206	4	5	3	6	235	0.994818652849741	202	5	3	2	2	242	1.00863557858377
148	221	2	5	1	3	224	1.01093839953944	214	2	7	1	3	230	1.00633275762809	214	8	3	2	7	226	0.9902130109384	210	3	4	7	4	231	0.994818652849741	210	4	4	5	6	231	0.99251583189407	194	8	9	2	5	244	0.981001727115717	216	4	3	1	6	227	1.00402993667242
149	207	2	2	3	8	236	1.00172711571675	222	1	4	8	6	219	0.99251583189407	204	5	8	2	6	236	0.987910189982729	189	4	7	4	4	252	0.99251583189407	201	3	1	3	6	243	1.00633275762809	216	4	6	3	2	227	1.00172711571675	231	6	5	1	2	212	1.00402993667242
150	202	0	5	3	5	242	1.00633275762809	212	3	3	2	6	231	1.00402993667242	230	5	5	3	2	213	1.00172711571675	197	9	9	8	4	238	0.967184801381693	196	1	7	4	6	245	0.994818652849741	199	3	6	3	4	243	0.999424294761082	208	8	1	6	7	231	0.985607369027058
151	194	4	5	11	10	241	0.967184801381693	214	5	7	3	5	226	0.9902130109384	207	3	9	3	0	236	1.00172711571675	219	3	4	0	7	224	1.00402993667242	210	1	5	0	7	234	1.00633275762809	204	7	3	7	4	236	0.987910189982729	207	1	6	2	1	238	1.01324122049511
152	210	7	7	2	9	228	0.978698906160046	199	3	7	7	5	240	0.985607369027058	201	6	5	5	4	239	0.9902130109384	210	4	5	6	3	231	0.994818652849741	219	2	3	5	2	225	1.00863557858377	227	6	5	4	5	213	0.9902130109384	200	5	4	5	3	242	0.997121473805412
153	212	2	4	1	8	231	1.00172711571675	207	3	3	3	4	237	1.00633275762809	222	5	9	2	3	219	0.99251583189407	187	3	7	2	6	254	0.994818652849741	197	2	0	4	2	249	1.01784686240645	200	0	5	2	7	243	1.00402993667242	216	4	10	5	3	223	0.985607369027058
154	219	6	5	7	2	221	0.9902130109384	193	3	4	4	5	249	0.999424294761082	221	5	1	1	2	225	1.01554404145078	204	6	6	5	5	235	0.985607369027058	207	5	6	6	2	234	0.99251583189407	199	6	4	4	8	240	0.985607369027058	207	3	9	6	5	232	0.983304548071387
155	194	9	10	1	5	244	0.978698906160046	213	2	5	2	4	231	1.00633275762809	201	3	4	4	5	241	0.999424294761082	191	6	5	4	6	249	0.987910189982729	192	8	4	0	7	249	0.99251583189407	218	4	6	1	2	226	1.00633275762809	196	3	8	1	5	246	0.997121473805412
156	188	6	6	7	7	249	0.976396085204375	215	3	2	2	6	229	1.00633275762809	201	3	11	6	2	238	0.985607369027058	194	3	6	1	4	249	1.00402993667242	221	6	1	3	2	223	1.00863557858377	186	4	4	5	3	256	0.999424294761082	212	8	5	3	4	228	0.9902130109384
157	216	5	7	3	2	226	0.997121473805412	196	4	7	3	7	244	0.987910189982729	190	5	3	2	4	253	1.00402993667242	203	5	8	10	7	232	0.967184801381693	194	6	3	3	5	248	0.997121473805412	203	6	4	6	6	236	0.985607369027058	194	3	7	8	6	244	0.981001727115717
158	223	7	7	6	9	213	0.969487622337363	208	1	5	1	5	236	1.00863557858377	213	7	6	1	5	228	0.99251583189407	203	4	3	4	4	240	1.00172711571675	201	2	5	4	5	241	0.999424294761082	211	1	6	5	2	232	1.00402993667242	200	4	5	5	2	242	0.999424294761082
159	191	5	8	2	7	248	0.985607369027058	223	5	2	4	6	219	0.997121473805412	206	4	5	3	4	236	0.999424294761082	208	4	12	5	9	227	0.967184801381693	213	2	7	2	5	229	0.999424294761082	218	4	7	4	1	224	0.999424294761082	213	5	8	4	6	226	0.983304548071387
160	201	3	8	4	3	240	0.994818652849741	228	3	5	2	5	215	1.00172711571675	216	3	8	3	2	226	0.999424294761082	197	5	10	2	3	243	0.9902130109384	207	3	7	5	5	233	0.9902130109384	214	5	4	3	3	229	1.00172711571675	200	1	4	5	1	245	1.01093839953944
161	197	6	4	3	2	246	1.00172711571675	215	5	3	2	7	227	0.997121473805412	211	5	6	2	5	230	0.994818652849741	202	4	8	5	4	238	0.987910189982729	208	2	10	5	2	233	0.99251583189407	220	4	3	5	4	222	0.999424294761082	208	1	3	2	6	236	1.00863557858377
162	204	4	4	2	2	240	1.00863557858377	204	5	4	3	7	237	0.99251583189407	224	5	3	6	3	218	0.997121473805412	201	9	4	6	4	238	0.983304548071387	221	4	4	7	1	221	0.999424294761082	202	7	6	6	5	236	0.981001727115717	211	8	9	8	5	224	0.967184801381693
163	215	4	7	0	7	226	0.994818652849741	208	2	2	3	3	237	1.01324122049511	191	2	5	1	2	254	1.01324122049511	226	6	2	3	5	216	0.999424294761082	201	3	4	5	2	242	1.00402993667242	223	1	2	7	5	220	1.00172711571675	221	1	9	3	4	221	0.997121473805412
164	215	8	5	3	5	225	0.987910189982729	197	5	7	1	5	244	0.994818652849741	204	4	3	3	4	239	1.00402993667242	226	5	3	3	3	217	1.00402993667242	218	7	2	4	3	224	0.999424294761082	217	3	5	1	6	226	1.00172711571675	201	3	4	3	2	243	1.00863557858377
165	190	4	5	4	6	251	0.99251583189407	200	6	4	4	5	241	0.99251583189407	212	7	2	1	3	232	1.00633275762809	202	2	6	2	6	240	0.999424294761082	207	11	6	2	2	233	0.987910189982729	206	5	6	7	7	232	0.978698906160046	202	6	5	2	2	241	1.00172711571675
166	205	5	4	2	5	237	0.999424294761082	207	5	1	3	5	236	1.00402993667242	211	4	4	1	1	234	1.01324122049511	222	5	7	2	5	219	0.99251583189407	218	4	5	3	3	225	1.00172711571675	203	2	6	6	5	238	0.99251583189407	215	1	4	1	5	230	1.01093839953944
167	208	2	10	2	7	232	0.987910189982729	220	5	5	3	4	222	0.997121473805412	207	3	4	2	5	236	1.00402993667242	198	4	6	4	8	241	0.985607369027058	212	2	4	2	3	233	1.01093839953944	199	4	6	6	3	242	0.99251583189407	216	3	1	5	5	227	1.00402993667242
168	187	10	5	1	9	251	0.978698906160046	198	5	7	4	6	241	0.985607369027058	229	2	4	4	6	213	0.999424294761082	207	4	7	4	7	232	0.985607369027058	209	1	3	2	8	234	1.00402993667242	190	4	6	1	2	254	1.00633275762809	182	9	5	4	5	257	0.983304548071387
169	210	4	4	3	7	231	0.994818652849741	187	4	10	4	6	251	0.981001727115717	222	1	6	2	3	222	1.00863557858377	189	3	7	4	2	253	0.999424294761082	206	3	10	2	1	236	0.999424294761082	196	4	5	6	2	246	0.997121473805412	216	3	6	3	4	226	0.999424294761082
170	191	6	9	8	2	247	0.978698906160046	200	5	9	2	2	241	0.994818652849741	220	8	5	2	1	222	0.999424294761082	207	4	5	2	5	235	0.999424294761082	214	3	6	5	8	225	0.985607369027058	211	6	6	0	10	228	0.985607369027058	202	3	2	4	7	240	0.999424294761082
171	208	4	7	1	3	235	1.00172711571675	212	3	4	3	5	231	1.00172711571675	205	2	3	2	1	241	1.01784686240645	201	6	5	3	4	240	0.994818652849741	194	4	2	2	5	250	1.00633275762809	230	4	2	2	5	214	1.00633275762809	200	8	3	1	11	239	0.983304548071387
172	207	1	7	2	4	236	1.00402993667242	209	1	7	3	2	235	1.00633275762809	209	5	2	1	0	237	1.01784686240645	216	6	5	7	5	223	0.983304548071387	205	5	5	1	4	238	1.00172711571675	200	8	8	4	5	238	0.978698906160046	213	9	4	7	4	225	0.981001727115717
173	194	2	8	3	3	248	0.999424294761082	205	5	4	3	1	239	1.00633275762809	187	4	4	3	5	255	0.999424294761082	223	3	4	7	3	219	0.997121473805412	205	3	5	1	3	239	1.00863557858377	196	4	8	3	3	245	0.994818652849741	186	2	5	4	2	258	1.00633275762809
174	210	0	5	5	6	232	0.999424294761082	217	5	1	2	0	229	1.01784686240645	211	7	4	2	3	231	0.999424294761082	194	5	11	6	3	244	0.978698906160046	201	6	6	7	4	238	0.983304548071387	188	5	9	6	8	248	0.971790443293034	208	5	5	7	12	228	0.969487622337363
175	212	8	2	4	2	230	0.999424294761082	208	5	4	5	5	233	0.99251583189407	205	3	4	6	3	237	0.999424294761082	215	5	7	4	11	222	0.974093264248705	197	8	11	7	4	238	0.967184801381693	220	7	2	2	2	224	1.00633275762809	203	6	4	4	2	239	0.999424294761082
176	182	7	2	5	8	257	0.985607369027058	200	6	2	3	7	241	0.994818652849741	213	7	6	5	6	225	0.981001727115717	194	7	6	4	3	246	0.9902130109384	229	8	5	8	1	210	0.985607369027058	224	3	10	4	5	215	0.985607369027058	211	2	5	2	6	232	1.00172711571675
177	210	5	10	1	7	229	0.983304548071387	210	8	7	4	1	230	0.9902130109384	213	3	4	5	6	228	0.994818652849741	169	2	8	3	3	273	0.999424294761082	210	4	5	6	4	231	0.99251583189407	195	4	5	2	3	248	1.00402993667242	184	8	7	5	2	255	0.985607369027058
178	197	5	3	5	3	245	0.999424294761082	220	3	8	9	4	218	0.981001727115717	189	4	4	1	2	256	1.01093839953944	212	6	3	4	3	230	0.999424294761082	204	8	6	9	4	233	0.974093264248705	201	4	6	5	2	241	0.997121473805412	218	7	3	8	4	221	0.985607369027058
179	223	2	4	3	6	220	1.00172711571675	208	9	2	2	3	234	0.999424294761082	194	5	5	7	5	245	0.985607369027058	218	3	5	4	6	223	0.994818652849741	205	1	8	3	2	238	1.00402993667242	217	5	7	6	1	224	0.99251583189407	210	6	4	3	5	231	0.994818652849741
180	214	4	4	1	2	231	1.01093839953944	199	3	6	2	2	245	1.00633275762809	205	6	9	7	5	232	0.974093264248705	209	8	8	5	8	227	0.969487622337363	200	6	3	4	6	241	0.99251583189407	212	2	4	2	7	231	1.00172711571675	181	4	7	6	4	259	0.987910189982729
181	210	7	8	1	4	230	0.9902130109384	213	8	3	5	4	227	0.9902130109384	216	5	0	1	4	229	1.01324122049511	205	5	6	1	4	237	0.999424294761082	193	7	5	0	2	250	1.00402993667242	200	5	8	2	7	239	0.985607369027058	219	6	6	4	1	223	0.997121473805412
182	220	5	6	3	3	222	0.997121473805412	211	3	4	4	2	233	1.00633275762809	215	4	5	0	3	229	1.00863557858377	219	6	5	4	4	222	0.99251583189407	217	8	8	1	10	220	0.974093264248705	211	5	2	8	9	227	0.981001727115717	209	8	5	5	6	229	0.981001727115717
183	195	9	7	5	6	242	0.974093264248705	193	1	8	1	4	250	1.00402993667242	216	4	3	1	5	228	1.00633275762809	206	3	6	2	3	237	1.00402993667242	179	9	8	2	3	260	0.985607369027058	199	5	5	0	3	245	1.00633275762809	210	4	6	0	9	231	0.99251583189407
184	206	4	4	6	5	235	0.99251583189407	214	5	7	2	1	229	1.00172711571675	197	4	2	1	5	247	1.00863557858377	217	2	8	6	3	224	0.99251583189407	206	5	3	3	8	235	0.99251583189407	199	6	5	6	3	241	0.9902130109384	200	3	5	1	5	243	1.00402993667242
185	212	6	10	4	4	226	0.981001727115717	224	0	6	1	10	218	0.997121473805412	207	4	5	2	4	236	1.00172711571675	198	1	8	2	6	244	0.997121473805412	199	5	2	6	3	243	0.999424294761082	200	4	2	5	3	243	1.00402993667242	218	3	7	5	2	224	0.997121473805412
186	195	8	6	5	5	243	0.981001727115717	206	4	5	6	4	235	0.99251583189407	220	3	5	2	1	225	1.01093839953944	200	7	4	1	10	239	0.985607369027058	220	4	5	2	4	223	1.00172711571675	207	7	2	3	3	236	1.00172711571675	195	1	2	2	6	250	1.01093839953944
187	205	6	11	0	3	235	0.9902130109384	198	2	3	1	7	246	1.00633275762809	207	4	5	2	4	236	1.00172711571675	220	2	6	7	5	220	0.9902130109384	192	4	5	1	3	252	1.00633275762809	205	3	9	2	4	236	0.994818652849741	207	6	6	2	2	235	0.999424294761082
188	200	4	3	0	5	244	1.00863557858377	209	6	6	5	9	228	0.976396085204375	188	7	4	4	3	253	0.994818652849741	207	3	8	4	4	234	0.99251583189407	193	6	3	4	2	250	1.00172711571675	205	10	0	0	6	237	0.999424294761082	218	6	5	3	8	221	0.985607369027058
189	204	4	7	2	5	237	0.994818652849741	203	6	4	5	7	236	0.985607369027058	195	7	1	3	7	246	0.994818652849741	219	7	5	8	12	215	0.962579159470351	218	6	6	1	5	223	0.994818652849741	215	9	7	3	7	222	0.976396085204375	199	4	1	1	4	246	1.01324122049511
190	192	2	7	5	6	248	0.9902130109384	197	4	5	2	4	246	1.00172711571675	200	6	3	3	2	243	1.00402993667242	211	2	5	4	3	232	1.00402993667242	219	6	1	3	8	222	0.994818652849741	206	8	7	3	7	232	0.978698906160046	194	5	9	5	2	246	0.987910189982729
191	195	2	4	3	6	248	1.00172711571675	195	4	3	4	3	248	1.00402993667242	211	7	3	4	0	232	1.00402993667242	212	5	6	5	1	230	0.997121473805412	210	3	8	4	6	230	0.987910189982729	208	3	2	7	3	235	1.00172711571675	193	1	3	3	2	253	1.01554404145078
192	206	7	4	4	4	235	0.99251583189407	204	4	6	4	7	236	0.987910189982729	211	1	3	4	3	234	1.01093839953944	213	7	5	3	8	226	0.983304548071387	223	8	2	3	4	219	0.997121473805412	207	6	8	3	8	231	0.978698906160046	218	4	4	5	5	223	0.994818652849741
193	200	3	3	3	6	243	1.00172711571675	209	0	4	4	2	236	1.01324122049511	204	7	5	2	6	236	0.9902130109384	187	5	8	6	9	249	0.971790443293034	211	4	6	2	2	232	1.00402993667242	193	8	5	5	2	247	0.9902130109384	216	3	8	7	1	225	0.99251583189407
194	189	4	5	3	7	252	0.99251583189407	211	4	5	4	5	230	0.994818652849741	189	7	2	5	6	251	0.9902130109384	195	7	11	5	4	242	0.974093264248705	213	6	6	5	3	227	0.9902130109384	208	2	8	4	4	233	0.994818652849741	213	8	3	7	8	224	0.976396085204375
195	206	6	5	8	2	234	0.987910189982729	209	2	6	4	6	232	0.994818652849741	198	7	4	2	6	243	0.99251583189407	203	5	6	4	3	238	0.994818652849741	196	5	7	3	6	244	0.987910189982729	203	3	8	4	3	238	0.994818652849741	201	7	9	3	4	238	0.983304548071387
196	226	4	7	2	5	215	0.994818652849741	204	2	3	1	7	240	1.00633275762809	223	5	5	5	2	219	0.997121473805412	189	11	7	3	5	248	0.976396085204375	200	4	5	2	1	244	1.00863557858377	195	4	1	7	4	247	0.999424294761082	212	4	8	6	5	227	0.983304548071387
197	219	8	7	3	4	220	0.985607369027058	199	5	8	2	5	241	0.9902130109384	211	3	2	3	4	233	1.00863557858377	207	3	8	5	3	234	0.99251583189407	214	5	7	5	5	225	0.985607369027058	191	7	7	3	6	248	0.983304548071387	205	4	4	4	8	235	0.9902130109384
198	202	7	3	4	4	239	0.994818652849741	195	3	4	2	3	249	1.00863557858377	202	3	1	3	3	243	1.01324122049511	204	5	8	5	7	234	0.978698906160046	201	7	3	2	3	242	1.00172711571675	212	6	6	3	2	230	0.997121473805412	202	4	3	6	8	238	0.987910189982729
199	206	7	4	3	4	235	0.994818652849741	215	4	4	6	3	227	0.997121473805412	211	4	7	2	0	233	1.00633275762809	207	6	6	7	4	232	0.983304548071387	205	6	7	6	10	231	0.969487622337363	207	7	2	3	3	236	1.00172711571675	243	3	4	3	3	201	1.00633275762809
200	210	4	6	0	6	232	0.999424294761082	205	2	5	1	5	239	1.00633275762809	222	3	4	1	2	223	1.01324122049511	210	3	5	5	7	230	0.9902130109384	217	2	4	3	7	225	0.999424294761082	207	5	4	3	4	235	0.999424294761082	213	9	2	4	6	227	0.987910189982729
[truncated: 651 more columns]
