# Supplementary material for: Experimental benchmarking of quantum state overlap estimation strategies with photonic systems
Source: Light Sci Appl. 2025 Feb 12;14:83. doi: 10.1038/s41377-025-01755-8 (PMC11814415; doi:10.1038/s41377-025-01755-8)
Supplement: Supplementary file 3 — Dataset all [file 41377_2025_1755_MOESM3_ESM.zip › overlap_estimation_data/4_OST_data/Readme.txt]

1.The csv file with corresponding name, such as 'OST_c00', contains the data collected 
in the optical swap test experiments for the target overlap 'c = 0.0', 
or 'OST_c01' for 'c = 0.1',etc.

2.In each file, the 'm' denotes different qubit pairs we sampled. There are total 
100 qubit pairs (m = 1,2,...,100) for each target overlap.

3.The "fail" outcomes of the swap test include the outcomes "Fail1", "Fail2","Fail3" and "Fail4", 
where the number here denotes different coincidence channel, as {{1,3},{1,4},{2,3},{2,4}} in our HOM interference setup.


4.The "pass" outcomes of the swap test include the outcomes "Pass1" and "Pass2",
where the number here denotes different coincidence channel, as {{1,2},{3,4}} in our HOM interference setup.

5.The consumed copy number of quantum states in each estimation is calculated as 
2*(Pass1_Counts+Pass2_Counts)+Fail1_Counts+Fail2_Counts+Fail3_Counts+Fail4_Counts, which is restricted to N=900.

6.The estimated overlap is given by (1-2*(Fail1_Counts+Fail2_Counts+Fail3_Counts+Fail4_Counts)/900)/0.965.

7.There are R*n repetitive estimation processes with R = 10 and n = 20. 
The Data No. gives out the number 20*(r-1)+j with r (r = 1,2,...R) and j(j = 1,2,...n).
